# Supplementary material for: MSFC: a new feature construction method for accurate diagnosis of mass spectrometry data
Source: Sci Rep. 2023 Sep 21;13:15694. doi: 10.1038/s41598-023-42395-5 (PMC10514077; doi:10.1038/s41598-023-42395-5)
Supplement: Supplementary file 1 — Supplementary Information. [file 41598_2023_42395_MOESM1_ESM.zip › dataset/CHD dataset/2-batch/N/N1286_2.mzXML_chromatograms.csv]

row ID	row m/z	row retention time	row identity (main ID)	row identity (all IDs)	row identity (main ID + details)	row comment	row number of detected peaks	N1286_2.mzXML Peak status	N1286_2.mzXML Peak name	N1286_2.mzXML Peak m/z	N1286_2.mzXML Peak RT	N1286_2.mzXML Peak RT start	N1286_2.mzXML Peak RT end	N1286_2.mzXML Peak duration time	N1286_2.mzXML Peak height	N1286_2.mzXML Peak area	N1286_2.mzXML Peak charge	N1286_2.mzXML Peak # data points	N1286_2.mzXML Peak FWHM	N1286_2.mzXML Peak tailing factor	N1286_2.mzXML Peak asymmetry factor	N1286_2.mzXML Peak m/z min	N1286_2.mzXML Peak m/z max
1	55.05401611328125	11.20905					1	DETECTED	55.0540 m/z @11.21 [N1286_2.mzXML]	55.05401611328125	11.20905	0.10103333333333334	19.989833333333333	19.8888	2020.622802734375	1023316.4685794534	0	1172	7.149704050759272	0.8952453258232418	0.7904906516464837	55.046417236328125	55.05613708496094
2	60.08059310913086	10.322316666666667					1	DETECTED	60.0806 m/z @10.32 [N1286_2.mzXML]	60.08059310913086	10.322316666666667	0.10103333333333334	20.008	19.906966666666666	98369.2578125	2.7237363134850908E7	0	1172	6.58295023212748	0.5584438776164398	0.4501516996259168	60.07688522338867	60.08079528808594
3	61.03947448730469	1.8363333333333334					1	DETECTED	61.0395 m/z @1.84 [N1286_2.mzXML]	61.03947448730469	1.8363333333333334	0.10103333333333334	20.008	19.906966666666666	88688.40625	2305752.386033964	0	1172	0.04524300113985946	4.859026503976696	6.14793235166593	61.039215087890625	61.047977447509766
4	61.084007263183594	10.322316666666667					1	DETECTED	61.0840 m/z @10.32 [N1286_2.mzXML]	61.084007263183594	10.322316666666667	0.26525	19.550833333333333	19.285583333333335	2856.005859375	1255200.9974709174	0	1172	6.097720177487657	0.9588075714588747	9.182623842853225	61.083526611328125	61.084171295166016
5	68.9820785522461	1.5072333333333332					1	DETECTED	68.9821 m/z @1.51 [N1286_2.mzXML]	68.9820785522461	1.5072333333333332	1.4474166666666666	13.658633333333334	12.211216666666667	11226.2890625	1395797.50459906	0	1172	0.12047181172175847	102.07202563388137	203.14405126776273	68.9775390625	68.98213195800781
6	69.0697250366211	6.062366666666667					1	DETECTED	69.0697 m/z @6.06 [N1286_2.mzXML]	69.0697250366211	6.062366666666667	0.10103333333333334	20.008	19.906966666666666	8639.4921875	4507287.951457387	0	1172	15.716697322613681	1.669674010288526	1.801020556114254	69.06945037841797	69.07003021240234
7	72.0489730834961	11.53305					1	DETECTED	72.0490 m/z @11.53 [N1286_2.mzXML]	72.0489730834961	11.53305	0.10103333333333334	20.008	19.906966666666666	5713.765625	1573421.255747711	0	1172	2.984566361403333	2.2177206639729428	2.932602941391071	72.04813385009766	72.04924774169922
8	72.08061218261719	1.9053499999999999					1	DETECTED	72.0806 m/z @1.91 [N1286_2.mzXML]	72.08061218261719	1.9053499999999999	1.1585666666666665	11.500866666666667	10.3423	29298.060546875	1465044.6551389159	0	1172	0.11835822582463051	1.0340775116331749	0.9330684870359117	72.07533264160156	72.0862808227539
9	73.04530334472656	14.215399999999999					1	DETECTED	73.0453 m/z @14.22 [N1286_2.mzXML]	73.04530334472656	14.215399999999999	0.10103333333333334	20.008	19.906966666666666	17604.603515625	5520048.096827184	0	1172	3.1132713455129313	0.7196846076443052	0.40442980513264926	73.04513549804688	73.0468978881836
10	75.94770812988281	2.4791833333333333					1	DETECTED	75.9477 m/z @2.48 [N1286_2.mzXML]	75.94770812988281	2.4791833333333333	0.5941	18.323500000000003	17.729400000000002	5225.7314453125	929706.640613434	0	1172	0.3147279138717831	9.68495119772065	6.951919231726419	75.93848419189453	75.95621490478516
11	80.9476318359375	1.7495666666666667					1	DETECTED	80.9476 m/z @1.75 [N1286_2.mzXML]	80.9476318359375	1.7495666666666667	1.4474166666666666	9.03895	7.5915333333333335	186838.5625	2573135.2899925066	0	1172	0.1013866091657123	3.4598963468202726	4.9259169816137245	80.93978881835938	80.95287322998047
12	81.06963348388672	11.467983333333333					1	DETECTED	81.0696 m/z @11.47 [N1286_2.mzXML]	81.06963348388672	11.467983333333333	0.10103333333333334	20.008	19.906966666666666	5277.07666015625	2161088.744929107	0	1172	8.800514668340615	0.8756511934453247	13.065241768793438	81.05988311767578	81.07919311523438
13	82.9447250366211	1.7343666666666666					1	DETECTED	82.9447 m/z @1.73 [N1286_2.mzXML]	82.9447250366211	1.7343666666666666	1.6705	12.087066666666667	10.416566666666666	64507.9140625	4068404.148075806	0	1172	0.22274508391477088	81.54932150313171	10.816588971938591	82.94467163085938	82.95196533203125
14	83.02134704589844	1.8220999999999998					1	DETECTED	83.0213 m/z @1.82 [N1286_2.mzXML]	83.02134704589844	1.8220999999999998	0.5213833333333333	19.898333333333333	19.37695	806399.1875	5261758.930704108	0	1172	0.05185511895505046	1.7556460505738531	2.193664946555158	83.01248931884766	83.02900695800781
15	83.08525085449219	11.295449999999999					1	DETECTED	83.0853 m/z @11.30 [N1286_2.mzXML]	83.08525085449219	11.295449999999999	0.10103333333333334	20.008	19.906966666666666	16846.728515625	4478119.713843876	0	1172	0.13007635390137473	0.5783795412757908	0.0668817923530514	83.08454132080078	83.0856704711914
16	84.04436492919922	2.715516666666667					1	DETECTED	84.0444 m/z @2.72 [N1286_2.mzXML]	84.04436492919922	2.715516666666667	0.4482333333333333	19.953166666666668	19.504933333333334	11031.876953125	1963872.5642179877	0	1172	0.8331985149678465	1.845624735638948	2.373769652448954	84.03765106201172	84.04461669921875
17	84.95934295654297	1.5072333333333332					1	DETECTED	84.9593 m/z @1.51 [N1286_2.mzXML]	84.95934295654297	1.5072333333333332	0.10103333333333334	20.008	19.906966666666666	1816851.375	2.6870654385972857E7	0	1172	0.12485205003597999	1.4546115047252384	1.8079397167812283	84.9571762084961	84.95976257324219
18	85.02831268310547	1.8641					1	DETECTED	85.0283 m/z @1.86 [N1286_2.mzXML]	85.02831268310547	1.8641	1.5805666666666667	10.8666	9.286033333333334	40161.25390625	2479132.8108519292	0	1172	0.5407758478673261	4.57331176310531	5.233121542541026	85.02586364746094	85.02847290039062
19	85.06470489501953	5.175533333333333					1	DETECTED	85.0647 m/z @5.18 [N1286_2.mzXML]	85.06470489501953	5.175533333333333	0.10103333333333334	20.008	19.906966666666666	4677.4169921875	2535763.315414121	0	1172	7.867280897269751	1.9614707524550858	2.9229415049101717	85.06454467773438	85.06486511230469
20	85.9629898071289	1.53675					1	DETECTED	85.9630 m/z @1.54 [N1286_2.mzXML]	85.9629898071289	1.53675	1.1949666666666665	17.581833333333336	16.38686666666667	11964.9716796875	1321128.9787713473	0	1172	0.06037126573763518	23.972594723752856	0.3504354195105397	85.95625305175781	85.9726333618164
21	86.0600357055664	2.5890833333333334					1	DETECTED	86.0600 m/z @2.59 [N1286_2.mzXML]	86.0600357055664	2.5890833333333334	0.1743	18.6735	18.499200000000002	11974.4482421875	1396471.7310392766	0	1172	0.7056133239933899	0.8578266979620087	3.123482212083606	86.05955505371094	86.0621337890625
22	86.09637451171875	3.992633333333333					1	DETECTED	86.0964 m/z @3.99 [N1286_2.mzXML]	86.09637451171875	3.992633333333333	1.9053499999999999	18.692166666666665	16.786816666666667	62489.2734375	4790500.959841004	0	1172	0.935114212885932	0.7711664184282735	0.8705524361934145	86.09603881835938	86.09651947021484
23	86.95570373535156	1.5221166666666666					1	DETECTED	86.9557 m/z @1.52 [N1286_2.mzXML]	86.95570373535156	1.5221166666666666	1.4309333333333332	19.35	17.91906666666667	6952.89404296875	2374345.790462311	0	1172	10.71905896332368	98.25845366477787	195.51690732955575	86.95001220703125	86.9557876586914
24	87.08024597167969	6.413749999999999					1	DETECTED	87.0802 m/z @6.41 [N1286_2.mzXML]	87.08024597167969	6.413749999999999	0.10103333333333334	20.008	19.906966666666666	114837.9921875	7.003414319443674E7	1	1172	14.656673229610341	1.977049861750581	1.49882798053972	87.08015441894531	87.0804672241211
25	88.03727722167969	8.557633333333333					1	DETECTED	88.0373 m/z @8.56 [N1286_2.mzXML]	88.03727722167969	8.557633333333333	1.8915499999999998	13.204933333333335	11.313383333333334	4985.84521484375	1972316.2422039798	0	1172	10.066615732983806	0.8485780005750503	0.6971560011501008	88.03114318847656	88.03948974609375
26	88.08360290527344	6.8738					1	DETECTED	88.0836 m/z @6.87 [N1286_2.mzXML]	88.08360290527344	6.8738	0.10103333333333334	19.989833333333333	19.8888	6363.6513671875	3704373.674841246	0	1172	15.222837775658903	1.4682921307392842	1.1701705551916624	88.07523345947266	88.0838623046875
27	88.9525375366211	1.53675					1	DETECTED	88.9525 m/z @1.54 [N1286_2.mzXML]	88.9525375366211	1.53675	1.4309333333333332	10.234	8.803066666666666	27674.748046875	1153389.699781494	0	1172	0.13953723200860257	41.59584186486052	0.9357687608247978	88.94392395019531	88.95262908935547
28	88.96821594238281	11.387983333333333					1	DETECTED	88.9682 m/z @11.39 [N1286_2.mzXML]	88.96821594238281	11.387983333333333	0.15598333333333333	19.989833333333333	19.83385	20724.626953125	3599007.3142990745	0	1172	0.8425289897955892	0.8291887569153986	0.4060832455812509	88.96806335449219	88.96852111816406
29	89.03858947753906	9.190166666666666					1	DETECTED	89.0386 m/z @9.19 [N1286_2.mzXML]	89.03858947753906	9.190166666666666	1.1039333333333334	13.023516666666666	11.919583333333332	9937.5234375	1202719.5097604673	0	1172	0.10320557417451681	1.186053704729025	1.9720013634926308	89.03385162353516	89.04837799072266
30	89.05962371826172	10.180716666666665					1	DETECTED	89.0596 m/z @10.18 [N1286_2.mzXML]	89.05962371826172	10.180716666666665	0.10103333333333334	19.989833333333333	19.8888	22906.4375	5251063.489978271	0	1172	0.5718700550166727	1.5258867330671935	0.35223712412398134	89.05936431884766	89.06668090820312
31	90.0548324584961	1.8363333333333334					1	DETECTED	90.0548 m/z @1.84 [N1286_2.mzXML]	90.0548324584961	1.8363333333333334	0.13776666666666668	19.989833333333333	19.852066666666666	127622.2109375	5568667.575804681	0	1172	0.11774609646798306	9.459479737117844	0.656069343106926	90.0462875366211	90.05985260009766
32	90.9764175415039	1.65555					1	DETECTED	90.9764 m/z @1.66 [N1286_2.mzXML]	90.9764175415039	1.65555	1.5511833333333334	17.173166666666667	15.621983333333333	401950.46875	2.151790149308399E7	0	1172	0.19484053406742174	1.5397635259073368	2.039231102430326	90.97410583496094	90.98316192626953
33	91.03892517089844	10.163433333333334					1	DETECTED	91.0389 m/z @10.16 [N1286_2.mzXML]	91.03892517089844	10.163433333333334	0.10103333333333334	20.008	19.906966666666666	48591.15234375	2.2264277424529385E7	0	1172	9.450619467481983	1.065896714502837	0.3619814899645331	91.03866577148438	91.03943634033203
34	91.05419158935547	9.204666666666666					1	DETECTED	91.0542 m/z @9.20 [N1286_2.mzXML]	91.05419158935547	9.204666666666666	0.11958333333333333	20.008	19.888416666666664	112002.578125	1.5062728467869883E7	0	1172	0.12153868248378252	0.6906728210363287	15.167301341424558	91.04952239990234	91.06243133544922
35	92.04226684570312	10.58265					1	DETECTED	92.0423 m/z @10.58 [N1286_2.mzXML]	92.04226684570312	10.58265	0.15598333333333333	19.989833333333333	19.83385	1839.337890625	1037035.3276268006	0	1172	7.581918129388061	0.951111732736573	0.9022234654731459	92.03562927246094	92.04534912109375
36	92.05753326416016	9.2339					1	DETECTED	92.0575 m/z @9.23 [N1286_2.mzXML]	92.05753326416016	9.2339	1.8502833333333333	19.095333333333333	17.24505	6224.03515625	948539.1447357788	0	1172	0.22362378146865147	1.1677915294446939	7.086411460129357	92.05677032470703	92.05911254882812
37	93.06983184814453	8.318					1	DETECTED	93.0698 m/z @8.32 [N1286_2.mzXML]	93.06983184814453	8.318	0.11958333333333333	20.008	19.888416666666664	4281.08544921875	1132535.9306296085	0	1172	0.455333803563839	1.212942539718035	0.9958685112220375	93.06550598144531	93.07032775878906
38	95.0161361694336	2.1187666666666667					1	DETECTED	95.0161 m/z @2.12 [N1286_2.mzXML]	95.0161361694336	2.1187666666666667	1.9331666666666665	15.965750000000002	14.032583333333335	6605.68505859375	640224.0593186035	0	1172	0.32968280502719605	37.803295617816055	74.60659123563211	95.00677490234375	95.01632690429688
39	95.04907989501953	8.233233333333335					1	DETECTED	95.0491 m/z @8.23 [N1286_2.mzXML]	95.04907989501953	8.233233333333335	3.3686333333333334	17.004833333333334	13.6362	3250.106201171875	610699.3326404116	0	1172	0.3066290874605162	1.4015746412860253	1.8031492825720505	95.0489501953125	95.04934692382812
40	95.08528137207031	14.200433333333333					1	DETECTED	95.0853 m/z @14.20 [N1286_2.mzXML]	95.08528137207031	14.200433333333333	0.10103333333333334	20.008	19.906966666666666	2530.7216796875	1268489.4280888974	0	1172	17.770170071836294	0.7059508442439631	0.4119016884879262	95.08457946777344	95.08590698242188
41	96.92159271240234	1.7343666666666666					1	DETECTED	96.9216 m/z @1.73 [N1286_2.mzXML]	96.92159271240234	1.7343666666666666	1.65555	14.200433333333333	12.544883333333333	138149.53125	3656261.0354865715	0	1172	0.0911999307202791	3.8700052308203587	6.402813419991067	96.91679382324219	96.92965698242188
42	97.02838897705078	2.5063833333333334					1	DETECTED	97.0284 m/z @2.51 [N1286_2.mzXML]	97.02838897705078	2.5063833333333334	0.48495000000000005	19.532500000000002	19.04755	6675.4482421875	2247275.711481202	0	1172	2.66007572141644	4.711397028511122	8.422794057022246	97.02808380126953	97.03410339355469
43	97.06456756591797	11.403233333333333					1	DETECTED	97.0646 m/z @11.40 [N1286_2.mzXML]	97.06456756591797	11.403233333333333	0.10103333333333334	20.008	19.906966666666666	3747.59814453125	2102023.2542822883	0	1172	10.025547169138754	0.8806677755953118	0.7613355511906237	97.0557632446289	97.06990051269531
44	97.10088348388672	11.727916666666665					1	DETECTED	97.1009 m/z @11.73 [N1286_2.mzXML]	97.10088348388672	11.727916666666665	0.13776666666666668	19.989833333333333	19.852066666666666	4762.77978515625	2103891.0603421647	0	1172	12.880306507452623	0.8564197472278904	1.687471046468069	97.093505859375	97.10924530029297
45	98.91864776611328	1.7495666666666667					1	DETECTED	98.9186 m/z @1.75 [N1286_2.mzXML]	98.91864776611328	1.7495666666666667	1.65555	4.4034	2.7478500000000006	39321.92578125	1040507.7734117431	0	1172	0.2277101278484821	14.613632334692438	28.227264669384876	98.91535949707031	98.91877746582031
46	98.98401641845703	1.9897					1	DETECTED	98.9840 m/z @1.99 [N1286_2.mzXML]	98.98401641845703	1.9897	0.10103333333333334	20.008	19.906966666666666	21745.630859375	5120710.886404289	0	1172	1.163388548175118	12.899743399050132	7.6773205897546255	98.97557830810547	98.98483276367188
47	98.99540710449219	1.8220999999999998					1	DETECTED	98.9954 m/z @1.82 [N1286_2.mzXML]	98.99540710449219	1.8220999999999998	0.9583499999999999	7.814433333333333	6.856083333333332	53006.7109375	3575481.2640561527	0	1172	0.03875411025718245	3.968789194404245	6.9375783888084905	98.9865951538086	99.00515747070312
48	99.04400634765625	1.9473833333333335					1	DETECTED	99.0440 m/z @1.95 [N1286_2.mzXML]	99.04400634765625	1.9473833333333335	0.11958333333333333	19.75183333333333	19.632249999999996	12981.3134765625	2831210.829320373	0	1172	0.7140947653440419	5.37045902177481	5.927323533146993	99.0412826538086	99.04421997070312
49	100.0755386352539	8.823866666666667					1	DETECTED	100.0755 m/z @8.82 [N1286_2.mzXML]	100.0755386352539	8.823866666666667	0.11958333333333333	19.953166666666668	19.833583333333333	39189.05859375	1588559.5504048155	0	1172	0.20075395206104396	0.6750024862055632	1.864588195022429	100.07281494140625	100.07593536376953
50	101.00810241699219	1.5072333333333332					1	DETECTED	101.0081 m/z @1.51 [N1286_2.mzXML]	101.00810241699219	1.5072333333333332	1.41235	19.861833333333333	18.449483333333333	815536.125	1.1880183961316977E7	1	1172	0.1332823679022812	1.452227232231798	1.8580189482680056	101.00045776367188	101.00873565673828
51	101.05632019042969	12.31385					1	DETECTED	101.0563 m/z @12.31 [N1286_2.mzXML]	101.05632019042969	12.31385	0.6485833333333333	15.09205	14.443466666666668	10344.400390625	3995569.197118775	0	1172	6.287367109276538	0.6190800038861806	0.23816000777236124	101.05522918701172	101.06194305419922
52	101.09590148925781	6.909666666666666					1	DETECTED	101.0959 m/z @6.91 [N1286_2.mzXML]	101.09590148925781	6.909666666666666	0.10103333333333334	20.008	19.906966666666666	19638.29296875	1.1241013655410644E7	0	1172	13.062438329552503	0.6719421631875528	0.4266289471090208	101.0956039428711	101.102783203125
53	102.0091323852539	1.5221166666666666					1	DETECTED	102.0091 m/z @1.52 [N1286_2.mzXML]	102.0091323852539	1.5221166666666666	1.4309333333333332	18.636833333333335	17.205900000000003	61254.859375	3134153.59628064	0	1172	0.15431534989807472	74.38266959579028	146.26769481911896	102.00871276855469	102.00935363769531
54	102.0548095703125	2.003816666666667					1	DETECTED	102.0548 m/z @2.00 [N1286_2.mzXML]	102.0548095703125	2.003816666666667	1.0676333333333334	9.160716666666668	8.093083333333334	15971.4033203125	1986512.0763422241	0	1172	1.0414700289999486	4.042894578100981	2.7887063035027517	102.04621887207031	102.05506896972656
55	102.09135437011719	1.8074666666666666					1	DETECTED	102.0914 m/z @1.81 [N1286_2.mzXML]	102.09135437011719	1.8074666666666666	0.10103333333333334	20.008	19.906966666666666	6868.681640625	2227391.641355255	0	1172	6.693972649955079	5.832916609692732	16.885471434764348	102.082763671875	102.09956359863281
56	102.12741088867188	12.7183					1	DETECTED	102.1274 m/z @12.72 [N1286_2.mzXML]	102.12741088867188	12.7183	0.11958333333333333	20.008	19.888416666666664	5559.140625	1875142.4794188845	0	1172	2.0578690861518343	0.7893032755981759	0.38139495511096116	102.12156677246094	102.12812805175781
57	102.97013092041016	1.5221166666666666					1	DETECTED	102.9701 m/z @1.52 [N1286_2.mzXML]	102.97013092041016	1.5221166666666666	1.41235	19.076833333333333	17.664483333333333	328960.3125	3458559.482298157	0	1172	0.07152652319450747	1.3156019485909238	1.5796817444849698	102.96997833251953	102.97042846679688
58	103.03887939453125	2.0611333333333333					1	DETECTED	103.0389 m/z @2.06 [N1286_2.mzXML]	103.03887939453125	2.0611333333333333	0.1743	19.971333333333334	19.797033333333335	36711.94140625	4213427.221386902	0	1172	0.46359239294644405	2.1658785266384517	3.0209294152722532	103.03865814208984	103.03907775878906
59	103.0541763305664	8.334783333333332					1	DETECTED	103.0542 m/z @8.33 [N1286_2.mzXML]	103.0541763305664	8.334783333333332	3.4307000000000003	8.504933333333334	5.074233333333334	73818.3359375	4934449.398499514	1	1172	0.22756010301722895	0.5173477884076196	0.034695576815239285	103.05194091796875	103.05419921875
60	103.07510375976562	10.9352					1	DETECTED	103.0751 m/z @10.94 [N1286_2.mzXML]	103.07510375976562	10.9352	0.10103333333333334	20.008	19.906966666666666	106171.0234375	1.906879383369457E7	0	1172	0.4601385129603024	1.0951686991244263	0.24234543425540814	103.07496643066406	103.07545471191406
61	104.05755615234375	8.334783333333332					1	DETECTED	104.0576 m/z @8.33 [N1286_2.mzXML]	104.05755615234375	8.334783333333332	7.90345	9.569166666666666	1.6657166666666656	7224.46142578125	164004.21900613414	0	1172	0.23874193371273478	1.930892581143745	1.0279175842289032	104.04917907714844	104.05760955810547
62	104.07050323486328	1.8641					1	DETECTED	104.0705 m/z @1.86 [N1286_2.mzXML]	104.07050323486328	1.8641	0.10103333333333334	20.008	19.906966666666666	59030.25	5615112.33601062	0	1172	14.457115473744212	0.8792410048747914	12.190261649245981	104.06633758544922	104.07896423339844
63	104.10679626464844	1.7792166666666667					1	DETECTED	104.1068 m/z @1.78 [N1286_2.mzXML]	104.10679626464844	1.7792166666666667	1.71835	14.903699999999999	13.18535	426611.125	4743764.771376096	1	1172	0.05828072133799167	124.4172794234741	1.291310571813984	104.10662078857422	104.10701751708984
64	105.00325775146484	1.5221166666666666					1	DETECTED	105.0033 m/z @1.52 [N1286_2.mzXML]	105.00325775146484	1.5221166666666666	1.4309333333333332	1.65555	0.2246166666666669	19608.60546875	167526.14259228512	0	1172	0.16910654377486112	1.231676110400293	1.3310575705086936	105.00292205810547	105.00330352783203
65	105.07151794433594	13.367383333333333					1	DETECTED	105.0715 m/z @13.37 [N1286_2.mzXML]	105.07151794433594	13.367383333333333	0.10103333333333334	20.008	19.906966666666666	99218.0546875	2.076142619116476E7	1	1172	2.7488817655124045	1.2631971636100368	1.4553421378921483	105.07141876220703	105.07321166992188
66	106.04986572265625	1.8641					1	DETECTED	106.0499 m/z @1.86 [N1286_2.mzXML]	106.04986572265625	1.8641	0.8491666666666667	11.794683333333333	10.945516666666666	10818.3779296875	932350.0618527523	0	1172	0.3505944571474169	4.222418024056672	3.9372211359901685	106.04850769042969	106.05607604980469
67	106.07499694824219	13.367383333333333					1	DETECTED	106.0750 m/z @13.37 [N1286_2.mzXML]	106.07499694824219	13.367383333333333	8.504933333333334	19.934666666666665	11.429733333333331	4373.34619140625	834013.956091706	0	1172	2.3109428385966453	1.1753060014327483	1.2737670362675197	106.06500244140625	106.07667541503906
68	106.9504165649414	1.65555					1	DETECTED	106.9504 m/z @1.66 [N1286_2.mzXML]	106.9504165649414	1.65555	1.5805666666666667	19.168166666666664	17.5876	49456.046875	3051915.2935632016	0	1172	0.1542802040948077	117.27672816181362	3.561012165890022	106.94231414794922	106.9505844116211
69	107.01570892333984	14.383199999999999					1	DETECTED	107.0157 m/z @14.38 [N1286_2.mzXML]	107.01570892333984	14.383199999999999	11.744083333333332	17.098333333333336	5.354250000000004	3041.166259765625	432185.5545498047	0	1172	0.29194428990511945	1.0144019147820933	1.0288038295641868	107.0106430053711	107.01628112792969
70	107.04882049560547	11.419					1	DETECTED	107.0488 m/z @11.42 [N1286_2.mzXML]	107.04882049560547	11.419	0.28376666666666667	19.880166666666664	19.5964	5782.98681640625	1298211.582109466	0	1172	10.756684500802585	1.1821970541071856	7.07859462184231	107.04853057861328	107.05606079101562
71	108.08023071289062	11.243599999999999					1	DETECTED	108.0802 m/z @11.24 [N1286_2.mzXML]	108.08023071289062	11.243599999999999	0.10103333333333334	20.008	19.906966666666666	3375.536865234375	1533836.310500121	0	1172	10.171430606798365	0.8932846112655074	1.7792412285790469	108.07522583007812	108.0836410522461
72	109.06220245361328	1.6864333333333335					1	DETECTED	109.0622 m/z @1.69 [N1286_2.mzXML]	109.06220245361328	1.6864333333333335	1.5953166666666665	12.484033333333334	10.888716666666667	6483.63916015625	1321401.7091314392	0	1172	0.08499881933366882	59.751509054325766	71.85944347461044	109.05233001708984	109.06485748291016
73	109.10108184814453	14.605666666666668					1	DETECTED	109.1011 m/z @14.61 [N1286_2.mzXML]	109.10108184814453	14.605666666666668	0.15598333333333333	19.971333333333334	19.815350000000002	2427.074462890625	1155192.2682101442	0	1172	8.606937910976592	0.6856672752920768	0.37133455058415343	109.09749603271484	109.1015853881836
74	110.05989837646484	2.3703					1	DETECTED	110.0599 m/z @2.37 [N1286_2.mzXML]	110.05989837646484	2.3703	0.11958333333333333	19.331833333333336	19.21225	5189.89013671875	1098120.7559739375	0	1172	1.8769961299033473	4.268029442473879	0.6256393725315028	110.05486297607422	110.06053924560547
75	111.04395294189453	7.459149999999999					1	DETECTED	111.0440 m/z @7.46 [N1286_2.mzXML]	111.04395294189453	7.459149999999999	0.10103333333333334	20.008	19.906966666666666	5392.81591796875	3380266.393471039	0	1172	12.123168585239114	1.3527215976914384	0.5584417143682933	111.0417709350586	111.0510482788086
76	111.1166000366211	12.819333333333333					1	DETECTED	111.1166 m/z @12.82 [N1286_2.mzXML]	111.1166000366211	12.819333333333333	1.0313666666666665	19.934666666666665	18.903299999999998	3585.55078125	1300580.9494017027	0	1172	1.478841206163242	0.8018049479836783	0.6036098959673565	111.11627960205078	111.1171646118164
77	112.03681945800781	1.7792166666666667					1	DETECTED	112.0368 m/z @1.78 [N1286_2.mzXML]	112.03681945800781	1.7792166666666667	1.4474166666666666	11.17405	9.726633333333332	92190.5234375	2343425.8538316647	0	1172	null	17.830674216354126	0.5246379671780634	112.02792358398438	112.04143524169922
78	112.05049133300781	7.122116666666667					1	DETECTED	112.0505 m/z @7.12 [N1286_2.mzXML]	112.05049133300781	7.122116666666667	0.10103333333333334	20.008	19.906966666666666	4914.73046875	2679228.6909559304	0	1172	13.791806380370716	1.4176563445812018	1.2882858862749351	112.04996490478516	112.05084228515625
79	112.89557647705078	1.7343666666666666					1	DETECTED	112.8956 m/z @1.73 [N1286_2.mzXML]	112.89557647705078	1.7343666666666666	1.65555	2.2879833333333335	0.6324333333333334	124166.5703125	1469315.4274344477	0	1172	0.10026736877634734	3.847419547480461	4.26393459246289	112.89555358886719	112.8958511352539
80	113.02078247070312	2.2740500000000003					1	DETECTED	113.0208 m/z @2.27 [N1286_2.mzXML]	113.02078247070312	2.2740500000000003	0.10103333333333334	19.953166666666668	19.852133333333335	383878.78125	1.5412586798614144E7	0	1172	0.2919478422451989	1.305175006580697	1.701069025059461	113.01992797851562	113.02360534667969
81	113.03590393066406	1.4777					1	DETECTED	113.0359 m/z @1.48 [N1286_2.mzXML]	113.03590393066406	1.4777	0.7581166666666667	17.6565	16.898383333333335	8088.20068359375	1362123.2405754698	0	1172	0.07501344795661469	10.394295098754672	20.82613409653677	113.0345230102539	113.04158020019531
82	113.0595932006836	10.163433333333334					1	DETECTED	113.0596 m/z @10.16 [N1286_2.mzXML]	113.0595932006836	10.163433333333334	0.13776666666666668	19.9165	19.77873333333333	4075.03564453125	1174434.9575433347	0	1172	0.25011697980549386	0.98640489410513	1.729212898307702	113.05416870117188	113.05989074707031
83	114.0549087524414	2.5477333333333334					1	DETECTED	114.0549 m/z @2.55 [N1286_2.mzXML]	114.0549087524414	2.5477333333333334	0.46640000000000004	19.989833333333333	19.523433333333333	32860.34765625	3642373.755304441	0	1172	0.5809669526902539	2.1945633532596927	0.8446508666385322	114.05020141601562	114.05590057373047
84	114.06598663330078	1.8220999999999998					1	DETECTED	114.0660 m/z @1.82 [N1286_2.mzXML]	114.06598663330078	1.8220999999999998	0.10103333333333334	20.008	19.906966666666666	628506.5	6238703.673532503	1	1172	0.04218637988454632	0.635117542969303	5.019071832373595	114.05620574951172	114.06673431396484
85	114.09136962890625	9.691483333333334					1	DETECTED	114.0914 m/z @9.69 [N1286_2.mzXML]	114.09136962890625	9.691483333333334	0.3569333333333333	19.825333333333333	19.4684	10767.2373046875	1149892.5825523986	0	1172	0.10860431851176422	1.0297352337360908	1.0685920403444287	114.0904769897461	114.09172821044922
86	114.89244842529297	1.7343666666666666					1	DETECTED	114.8924 m/z @1.73 [N1286_2.mzXML]	114.89244842529297	1.7343666666666666	1.6864333333333335	2.2180666666666666	0.5316333333333332	28398.810546875	319544.1665832518	0	1172	0.11232056258097223	5.545549374130755	10.09109874826151	114.89240264892578	114.89270782470703
87	114.98773193359375	1.5072333333333332					1	DETECTED	114.9877 m/z @1.51 [N1286_2.mzXML]	114.98773193359375	1.5072333333333332	1.41235	17.822333333333333	16.409983333333333	41577.03125	2293161.528231201	0	1172	0.15165931369639418	87.40420969059332	2.116666251254004	114.98693084716797	114.98776245117188
88	115.03656005859375	1.8502833333333333					1	DETECTED	115.0366 m/z @1.85 [N1286_2.mzXML]	115.03656005859375	1.8502833333333333	0.10103333333333334	20.008	19.906966666666666	69337.1171875	1862509.2201033933	0	1172	null	0.6944628661921994	3.797588023090664	115.03507995605469	115.04244232177734
89	115.05432891845703	9.204666666666666					1	DETECTED	115.0543 m/z @9.20 [N1286_2.mzXML]	115.05432891845703	9.204666666666666	0.4482333333333333	19.9165	19.468266666666665	66836.640625	2241323.0345652164	0	1172	0.09181275529655153	0.5127515484635241	1.583573194933363	115.05097961425781	115.06373596191406
90	115.0693588256836	1.8220999999999998					1	DETECTED	115.0694 m/z @1.82 [N1286_2.mzXML]	115.0693588256836	1.8220999999999998	1.8074666666666666	19.313666666666666	17.5062	22667.33203125	4084040.3996505435	0	1172	8.228941816898475	286.19573683320726	567.5599140745398	115.0692367553711	115.07579040527344
91	115.1115951538086	11.76065					1	DETECTED	115.1116 m/z @11.76 [N1286_2.mzXML]	115.1115951538086	11.76065	0.11958333333333333	19.971333333333334	19.85175	3788.915283203125	1958732.14736493	0	1172	18.22912685506196	0.8526602659550098	0.42335762600338156	115.11041259765625	115.11212158203125
92	116.04954528808594	9.190166666666666					1	DETECTED	116.0495 m/z @9.19 [N1286_2.mzXML]	116.04954528808594	9.190166666666666	9.145266666666666	9.309933333333333	0.16466666666666718	5954.318359375	33925.03293237297	0	1172	0.11566348856641717	1.8337045285820333	2.73168930654653	116.04949951171875	116.0577163696289
93	116.07038879394531	1.8641					1	DETECTED	116.0704 m/z @1.86 [N1286_2.mzXML]	116.07038879394531	1.8641	0.10103333333333334	19.898333333333333	19.7973	1734648.125	1.3519505643189874E7	1	1172	0.04164241107623412	0.5216347259549278	3.4336271859388283	116.07014465332031	116.07086181640625
94	116.43669891357422	1.5221166666666666					1	DETECTED	116.4367 m/z @1.52 [N1286_2.mzXML]	116.43669891357422	1.5221166666666666	1.4474166666666666	1.5511833333333334	0.10376666666666678	9737.53515625	43352.2760319824	0	1172	0.14549329653975485	0.6945560017849184	0.38911200356983666	116.43657684326172	116.43675231933594
95	116.9856185913086	1.5221166666666666					1	DETECTED	116.9856 m/z @1.52 [N1286_2.mzXML]	116.9856185913086	1.5221166666666666	0.10103333333333334	20.008	19.906966666666666	2666281.25	3.780866493219167E7	0	1172	0.11992763200882317	1.211635650580396	1.400727007712934	116.98546600341797	116.9860610961914
96	117.05733489990234	9.204666666666666					1	DETECTED	117.0573 m/z @9.20 [N1286_2.mzXML]	117.05733489990234	9.204666666666666	0.10103333333333334	19.898333333333333	19.7973	147456.90625	1.2987598039537415E7	0	1172	0.10310687246751371	0.5495408592767014	0.02942662151273706	117.05436706542969	117.05964660644531
97	117.09072875976562	11.43515					1	DETECTED	117.0907 m/z @11.44 [N1286_2.mzXML]	117.09072875976562	11.43515	0.13776666666666668	19.040166666666668	18.9024	67636.0859375	4084264.1691052867	0	1172	0.3086688383059819	2.678845251647049	0.829033761176839	117.09053802490234	117.09587860107422
98	117.98930358886719	1.5221166666666666					1	DETECTED	117.9893 m/z @1.52 [N1286_2.mzXML]	117.98930358886719	1.5221166666666666	1.41235	16.575499999999998	15.163149999999998	29488.009765625	2395675.341486328	0	1172	0.17198697465471247	69.0699210446402	0.962934742679855	117.9886474609375	117.98930358886719
99	118.06477355957031	9.204666666666666					1	DETECTED	118.0648 m/z @9.20 [N1286_2.mzXML]	118.06477355957031	9.204666666666666	3.260883333333333	10.127716666666666	6.866833333333333	1158455.5	1.1073972706462031E7	1	1172	0.09880851121838852	1.558065159339933	1.540452234209839	118.05768585205078	118.06519317626953
100	118.08600616455078	1.9192833333333332					1	DETECTED	118.0860 m/z @1.92 [N1286_2.mzXML]	118.08600616455078	1.9192833333333332	0.10103333333333334	20.008	19.906966666666666	931564.375	3.5007937867469445E7	1	1172	0.16208218339280056	0.7710822339995048	4.509898218385061	118.0853271484375	118.09392547607422
101	118.62541198730469	9.219416666666666					1	DETECTED	118.6254 m/z @9.22 [N1286_2.mzXML]	118.62541198730469	9.219416666666666	9.175533333333334	9.26355	0.08801666666666641	3420.883056640625	14516.775797363185	0	1172	0.09796412302699053	1.0028484618306455	1.005696923661291	118.6251220703125	118.62550354003906
102	118.97882843017578	11.547466666666667					1	DETECTED	118.9788 m/z @11.55 [N1286_2.mzXML]	118.97882843017578	11.547466666666667	0.28376666666666667	19.953166666666668	19.669400000000003	12997.3505859375	2350626.269757385	0	1172	10.64217818773236	0.7290430036900137	0.3840501228281677	118.9767837524414	118.98209381103516
103	119.01882934570312	1.5221166666666666					1	DETECTED	119.0188 m/z @1.52 [N1286_2.mzXML]	119.01882934570312	1.5221166666666666	1.41235	18.765833333333333	17.353483333333333	184275.03125	2609773.4831265253	0	1172	0.15707604419921095	79.29396352967001	1.464267931008441	119.0183334350586	119.01932525634766
104	119.06840515136719	9.204666666666666					1	DETECTED	119.0684 m/z @9.20 [N1286_2.mzXML]	119.06840515136719	9.204666666666666	4.040033333333333	9.794783333333333	5.7547500000000005	56844.60546875	788358.271424988	0	1172	0.10552570631437597	0.5949597456502669	0.053136689931576726	119.06817626953125	119.07318878173828
105	119.08951568603516	1.9192833333333332					1	DETECTED	119.0895 m/z @1.92 [N1286_2.mzXML]	119.08951568603516	1.9192833333333332	0.46640000000000004	19.934666666666665	19.468266666666665	41675.6796875	3218426.002411897	0	1172	1.265476488140795	2.8920230121532806	882.0907917408994	119.0850601196289	119.09004974365234
106	119.15418243408203	14.621816666666666					1	DETECTED	119.1542 m/z @14.62 [N1286_2.mzXML]	119.15418243408203	14.621816666666666	0.10103333333333334	20.008	19.906966666666666	44921.69140625	1.1553270408524288E7	0	1172	6.450927054911867	0.6772543990601274	2.6907726717358367	119.15386199951172	119.15441131591797
107	120.06535339355469	1.8363333333333334					1	DETECTED	120.0654 m/z @1.84 [N1286_2.mzXML]	120.06535339355469	1.8363333333333334	1.7792166666666667	8.318	6.538783333333333	54594.40625	1150992.3388071586	0	1172	0.11092708527174722	11.911306691472445	12.334427763199459	120.06498718261719	120.06582641601562
108	120.0805892944336	8.351316666666667					1	DETECTED	120.0806 m/z @8.35 [N1286_2.mzXML]	120.0805892944336	8.351316666666667	5.0212666666666665	19.67866666666667	14.657400000000003	291404.90625	8070680.602838498	1	1172	0.22870622874047974	0.8437081324353701	0.45894674296448235	120.07182312011719	120.08887481689453
109	120.9660415649414	1.9897					1	DETECTED	120.9660 m/z @1.99 [N1286_2.mzXML]	120.9660415649414	1.9897	1.8915499999999998	2.343033333333333	0.45148333333333324	13326.865234375	195328.55672912605	0	1172	0.04755189878368338	2.29996603837663	3.599932076753259	120.96576690673828	120.96614837646484
110	120.97886657714844	1.5221166666666666					1	DETECTED	120.9789 m/z @1.52 [N1286_2.mzXML]	120.97886657714844	1.5221166666666666	1.41235	15.058	13.64565	32082.091796875	3903045.079062775	0	1172	0.14694652456855195	49.3301062196636	97.4494234689699	120.97872161865234	120.9795150756836
111	121.03150939941406	14.621816666666666					1	DETECTED	121.0315 m/z @14.62 [N1286_2.mzXML]	121.03150939941406	14.621816666666666	0.10103333333333334	20.008	19.906966666666666	13954.9765625	6404087.561033676	0	1172	6.362547899881866	0.685464627137884	0.4089415010933321	121.02320861816406	121.03338623046875
112	121.07182312011719	1.8363333333333334					1	DETECTED	121.0718 m/z @1.84 [N1286_2.mzXML]	121.07182312011719	1.8363333333333334	0.10103333333333334	19.697	19.595966666666666	285094.3125	6445536.256966583	0	1172	0.04068350575321	0.7606772892000502	5.758531259197448	121.06455993652344	121.07444763183594
113	121.08409881591797	8.351316666666667					1	DETECTED	121.0841 m/z @8.35 [N1286_2.mzXML]	121.08409881591797	8.351316666666667	8.00845	19.843666666666664	11.835216666666664	20158.8203125	4030524.8428425286	0	1172	0.2670136892691328	17.25921154967913	0.45959570736777705	121.0839614868164	121.08647918701172
114	122.09610748291016	13.367383333333333					1	DETECTED	122.0961 m/z @13.37 [N1286_2.mzXML]	122.09610748291016	13.367383333333333	0.15598333333333333	19.861833333333333	19.70585	6840.98486328125	2259033.8014686275	0	1172	4.93527442771625	1.1437788925380206	2.225878765230506	122.0876235961914	122.09679412841797
115	122.92434692382812	1.65555					1	DETECTED	122.9243 m/z @1.66 [N1286_2.mzXML]	122.92434692382812	1.65555	1.61025	18.857666666666667	17.247416666666666	44858.25	1365324.1433282166	0	1172	0.11743017927662946	147.6599344927408	3.350113292179521	122.92418670654297	122.93042755126953
116	123.04401397705078	3.6782666666666666					1	DETECTED	123.0440 m/z @3.68 [N1286_2.mzXML]	123.04401397705078	3.6782666666666666	0.11958333333333333	19.71516666666667	19.595583333333334	1906.578369140625	963482.3719014282	0	1172	6.2952508325148555	2.753206944515996	4.506413889031993	123.03657531738281	123.0491714477539
117	123.05522155761719	3.291433333333333					1	DETECTED	123.0552 m/z @3.29 [N1286_2.mzXML]	123.05522155761719	3.291433333333333	0.7763500000000001	8.985533333333333	8.209183333333332	1573.4346923828125	350600.13588201895	0	1172	0.18942672397732485	1.6319903250389316	2.2639806500778636	123.05489349365234	123.0556869506836
118	124.97599029541016	1.53675					1	DETECTED	124.9760 m/z @1.54 [N1286_2.mzXML]	124.97599029541016	1.53675	1.46285	18.008666666666667	16.545816666666667	3795.115966796875	1029371.4708650513	0	1172	0.07178546564601573	111.9473387460531	222.8946774921062	124.97364807128906	124.97599029541016
119	124.9996566772461	13.023516666666666					1	DETECTED	124.9997 m/z @13.02 [N1286_2.mzXML]	124.9996566772461	13.023516666666666	11.27795	13.917566666666666	2.639616666666665	6936.76416015625	499381.93915325904	0	1172	0.41354709498587994	0.7560916225867438	0.5121832451734876	124.99639129638672	124.99984741210938
120	125.02066040039062	1.79335					1	DETECTED	125.0207 m/z @1.79 [N1286_2.mzXML]	125.02066040039062	1.79335	0.10103333333333334	20.008	19.906966666666666	11883.5634765625	2745352.5770995603	0	1172	14.820813051501359	5.856917336225923	11.232473172091517	125.01204681396484	125.02690124511719
121	125.05715942382812	1.71835					1	DETECTED	125.0572 m/z @1.72 [N1286_2.mzXML]	125.05715942382812	1.71835	1.5656999999999999	9.880716666666666	8.315016666666667	8673.0732421875	517261.20132028195	0	1172	0.03632023169086018	27.235560650726033	53.471121301452065	125.05679321289062	125.05980682373047
122	125.11408996582031	11.311666666666667					1	DETECTED	125.1141 m/z @11.31 [N1286_2.mzXML]	125.11408996582031	11.311666666666667	9.09295	11.311666666666667	2.2187166666666673	4023.603515625	323916.5948778078	0	1172	2.1782882376761794	0.5	null	125.10706329345703	125.11408996582031
123	127.03656768798828	4.340116666666666					1	DETECTED	127.0366 m/z @4.34 [N1286_2.mzXML]	127.03656768798828	4.340116666666666	1.0313666666666665	16.986	15.954633333333334	31336.248046875	4691033.5442135	0	1172	2.637040481096979	1.1683811919044014	2.448681755030675	127.0359878540039	127.03923797607422
124	127.05015563964844	7.104466666666666					1	DETECTED	127.0502 m/z @7.10 [N1286_2.mzXML]	127.05015563964844	7.104466666666666	0.10103333333333334	20.008	19.906966666666666	6987.4072265625	3264922.8837829297	0	1172	7.63495458065021	1.1647836213889997	1.1045315001525815	127.04962921142578	127.0552978515625
125	128.0172882080078	9.950633333333334					1	DETECTED	128.0173 m/z @9.95 [N1286_2.mzXML]	128.0172882080078	9.950633333333334	0.11958333333333333	19.953166666666668	19.833583333333333	4731.4140625	2689331.482517973	0	1172	8.587557748272593	1.0087215166911638	0.9836072916148937	128.0104522705078	128.0176544189453
126	128.07046508789062	2.4246666666666665					1	DETECTED	128.0705 m/z @2.42 [N1286_2.mzXML]	128.07046508789062	2.4246666666666665	0.26525	19.861833333333333	19.596583333333335	16819.1640625	2420752.8647300117	0	1172	0.6019063516603862	1.7458454093949738	2.6181028753849858	128.0611114501953	128.07101440429688
127	129.0136260986328	16.02143333333333					1	DETECTED	129.0136 m/z @16.02 [N1286_2.mzXML]	129.0136260986328	16.02143333333333	0.46640000000000004	19.898333333333333	19.431933333333333	11073.138671875	4521123.577130465	0	1172	3.8299799794610383	0.6246188264891751	0.9856047800537577	129.0130615234375	129.01832580566406
128	129.05450439453125	1.9473833333333335					1	DETECTED	129.0545 m/z @1.95 [N1286_2.mzXML]	129.05450439453125	1.9473833333333335	0.10103333333333334	20.008	19.906966666666666	36652.88671875	6380789.306404909	0	1172	0.2835284302332499	10.542931215060301	32.67992258614935	129.05264282226562	129.05482482910156
129	130.0496826171875	1.8220999999999998					1	DETECTED	130.0497 m/z @1.82 [N1286_2.mzXML]	130.0496826171875	1.8220999999999998	0.11958333333333333	19.989833333333333	19.87025	23172.115234375	2811801.701824402	0	1172	1.731189898942102	12.857611701963723	5.558416388043687	130.0408477783203	130.05038452148438
130	130.06475830078125	10.814033333333333					1	DETECTED	130.0648 m/z @10.81 [N1286_2.mzXML]	130.06475830078125	10.814033333333333	0.7395999999999999	19.934666666666665	19.195066666666666	62451.6796875	2491870.5410300884	0	1172	0.36037922066503825	0.7603665745413068	0.48141475581185605	130.05697631835938	130.0721893310547
131	130.0860595703125	1.8778166666666667					1	DETECTED	130.0861 m/z @1.88 [N1286_2.mzXML]	130.0860595703125	1.8778166666666667	0.19253333333333333	19.953166666666668	19.760633333333335	68525.15625	2641954.7400548398	0	1172	0.06222071398588547	3.351068923698328	2.292336444291653	130.08567810058594	130.0865478515625
132	130.31471252441406	1.5072333333333332					1	DETECTED	130.3147 m/z @1.51 [N1286_2.mzXML]	130.31471252441406	1.5072333333333332	1.4474166666666666	1.5072333333333332	0.05981666666666663	4078.107421875	10385.96200756835	0	1172	0.05443839316939103	0.5	null	130.3145751953125	130.3147430419922
133	130.9327392578125	1.53675					1	DETECTED	130.9327 m/z @1.54 [N1286_2.mzXML]	130.9327392578125	1.53675	1.46285	1.5656999999999999	0.10284999999999989	15505.30859375	68237.78490966787	0	1172	0.09851588370823983	0.6958728010825425	0.39174560216508497	130.93270874023438	130.93296813964844
134	130.9647674560547	1.5221166666666666					1	DETECTED	130.9648 m/z @1.52 [N1286_2.mzXML]	130.9647674560547	1.5221166666666666	0.10103333333333334	20.008	19.906966666666666	1347257.375	1.4900825559832143E7	0	1172	0.13314036490284664	1.2419034083841494	1.402713575819306	130.96226501464844	130.97216796875
135	131.018798828125	1.5072333333333332					1	DETECTED	131.0188 m/z @1.51 [N1286_2.mzXML]	131.018798828125	1.5072333333333332	1.4309333333333332	6.220266666666666	4.789333333333333	32829.39453125	1437136.0454331972	0	1172	0.13025704669511007	31.384884228920914	61.76976845784183	131.01870727539062	131.0189208984375
136	131.0679931640625	10.814033333333333					1	DETECTED	131.0680 m/z @10.81 [N1286_2.mzXML]	131.0679931640625	10.814033333333333	0.7581166666666667	19.71516666666667	18.957050000000002	7109.068359375	1349939.3007870796	0	1172	0.3130098985177874	0.942581896230246	0.4211373254926911	131.06764221191406	131.07286071777344
137	131.08143615722656	2.7295833333333333					1	DETECTED	131.0814 m/z @2.73 [N1286_2.mzXML]	131.08143615722656	2.7295833333333333	1.9755	5.106983333333333	3.1314833333333327	5244.900390625	381974.1922630005	0	1172	0.18690360175001564	2.0763509780086196	3.1527019560172396	131.08091735839844	131.09002685546875
138	131.44473266601562	0.15598333333333333					1	DETECTED	131.4447 m/z @0.16 [N1286_2.mzXML]	131.44473266601562	0.15598333333333333	0.15598333333333333	4.580766666666666	4.424783333333333	3916.67626953125	617312.9743346862	0	1172	4.361237922390673	null	null	131.44248962402344	131.44473266601562
139	131.74957275390625	4.1346					1	DETECTED	131.7496 m/z @4.13 [N1286_2.mzXML]	131.74957275390625	4.1346	3.306766666666667	6.413749999999999	3.1069833333333325	2935.397216796875	306992.1875362701	0	1172	null	1.876575397624321	2.753150795248642	131.7493133544922	131.751953125
140	131.95033264160156	19.861833333333333					1	DETECTED	131.9503 m/z @19.86 [N1286_2.mzXML]	131.95033264160156	19.861833333333333	0.10103333333333334	20.008	19.906966666666666	5146.3662109375	2535828.4581268905	0	1172	12.181296832589261	0.5036983995249855	0.009197570936640363	131.94979858398438	131.95071411132812
141	131.96836853027344	1.5221166666666666					1	DETECTED	131.9684 m/z @1.52 [N1286_2.mzXML]	131.96836853027344	1.5221166666666666	0.6667666666666666	19.459666666666667	18.7929	16630.109375	2932552.4806195674	0	1172	9.735833989517387	5.6207523606147625	9.77134098789884	131.9605712890625	131.97186279296875
142	132.04432678222656	9.534216666666667					1	DETECTED	132.0443 m/z @9.53 [N1286_2.mzXML]	132.04432678222656	9.534216666666667	9.160716666666668	10.376733333333334	1.2160166666666665	21657.2734375	216071.63363916037	0	1172	0.092064568763643	1.271509955892638	1.2392946762347534	132.04403686523438	132.0445098876953
143	132.06527709960938	2.5477333333333334					1	DETECTED	132.0653 m/z @2.55 [N1286_2.mzXML]	132.06527709960938	2.5477333333333334	2.003816666666667	10.33985	8.336033333333333	170062.3125	1.0056246748607298E7	0	1172	0.7969278405769491	2.119669116585245	2.5042268120266287	132.06512451171875	132.06573486328125
144	132.076416015625	1.8363333333333334					1	DETECTED	132.0764 m/z @1.84 [N1286_2.mzXML]	132.076416015625	1.8363333333333334	1.8220999999999998	10.760133333333332	8.938033333333333	565799.0625	4368482.42307254	0	1172	0.042016359169766426	261.3526366217687	473.6585875702293	132.07569885253906	132.08609008789062
145	132.10162353515625	4.1346					1	DETECTED	132.1016 m/z @4.13 [N1286_2.mzXML]	132.10162353515625	4.1346	0.28376666666666667	19.277333333333335	18.99356666666667	1063162.875	6.262574429462442E7	1	1172	0.9898213102280771	0.8332368013594761	0.4553072849174738	132.10133361816406	132.1020965576172
146	132.76956176757812	9.110800000000001					1	DETECTED	132.7696 m/z @9.11 [N1286_2.mzXML]	132.76956176757812	9.110800000000001	3.461583333333333	9.110800000000001	5.649216666666668	7977.8291015625	1610870.8418425906	0	1172	5.0924721012930245	0.5	null	132.7648468017578	132.76956176757812
147	132.95779418945312	11.696466666666668					1	DETECTED	132.9578 m/z @11.70 [N1286_2.mzXML]	132.95779418945312	11.696466666666668	0.10103333333333334	20.008	19.906966666666666	406114.75	5.170422391911719E7	0	1172	1.1772813407116764	0.845336191311746	5.433986161746195	132.95770263671875	132.9609832763672
148	132.9979705810547	1.5072333333333332					1	DETECTED	132.9980 m/z @1.51 [N1286_2.mzXML]	132.9979705810547	1.5072333333333332	1.4309333333333332	16.818833333333334	15.3879	23120.9140625	6519413.897928284	0	1172	0.37398480832238423	100.83813892529484	184.42049784365182	132.99256896972656	132.99807739257812
149	133.0341339111328	1.5221166666666666					1	DETECTED	133.0341 m/z @1.52 [N1286_2.mzXML]	133.0341339111328	1.5221166666666666	0.39335	19.605666666666664	19.212316666666663	797303.625	1.2146071599124938E7	0	1172	0.1319093333296939	1.2140538550285367	1.450793236949652	133.03134155273438	133.03475952148438
150	133.06857299804688	2.5063833333333334					1	DETECTED	133.0686 m/z @2.51 [N1286_2.mzXML]	133.06857299804688	2.5063833333333334	2.0611333333333333	7.8321	5.770966666666666	8905.9482421875	594531.5412253113	0	1172	0.36555693133653655	6.480591428036681	7.981808748521805	133.06101989746094	133.06912231445312
151	133.07986450195312	1.8502833333333333					1	DETECTED	133.0799 m/z @1.85 [N1286_2.mzXML]	133.07986450195312	1.8502833333333333	1.8502833333333333	11.923633333333333	10.07335	19355.41015625	1491904.5937772521	0	1172	0.019647938768120987	null	null	133.0700225830078	133.0858917236328
152	133.10508728027344	3.992633333333333					1	DETECTED	133.1051 m/z @3.99 [N1286_2.mzXML]	133.10508728027344	3.992633333333333	0.9765166666666667	14.589599999999999	13.613083333333332	44506.40625	4022086.394395843	0	1172	0.9859920363890708	0.7944611319323843	0.4487164946316752	133.09666442871094	133.10540771484375
153	133.95835876464844	11.419					1	DETECTED	133.9584 m/z @11.42 [N1286_2.mzXML]	133.95835876464844	11.419	0.11958333333333333	20.008	19.888416666666664	9761.4853515625	1899783.9675975952	0	1172	1.0689284821481237	1.0330832263390213	0.7129660175685716	133.9580535888672	133.96649169921875
154	134.0184326171875	1.7647166666666665					1	DETECTED	134.0184 m/z @1.76 [N1286_2.mzXML]	134.0184326171875	1.7647166666666665	1.7343666666666666	1.8220999999999998	0.08773333333333322	15703.1455078125	65131.86058984371	0	1172	0.07939388992025309	1.4453596924766652	1.8907193849533304	134.0184326171875	134.01873779296875
155	134.03524780273438	1.5221166666666666					1	DETECTED	134.0352 m/z @1.52 [N1286_2.mzXML]	134.03524780273438	1.5221166666666666	1.41235	18.360500000000002	16.948150000000002	70712.671875	1996356.4872514638	0	1172	0.13590485682281916	49.96997791831853	1.257430897507983	134.03431701660156	134.0450439453125
156	134.0599822998047	10.056383333333335					1	DETECTED	134.0600 m/z @10.06 [N1286_2.mzXML]	134.0599822998047	10.056383333333335	0.15598333333333333	18.802333333333333	18.64635	9583.0458984375	1584747.1651799006	0	1172	0.46521161289681956	0.9039750021488361	27.876494909554143	134.05972290039062	134.06756591796875
157	134.10606384277344	4.292483333333333					1	DETECTED	134.1061 m/z @4.29 [N1286_2.mzXML]	134.10606384277344	4.292483333333333	3.50785	14.621816666666666	11.113966666666666	2874.799072265625	717196.7586812439	0	1172	0.7284674571297378	7.082267725901695	13.16453545180339	134.10435485839844	134.10658264160156
158	134.9582061767578	11.696466666666668					1	DETECTED	134.9582 m/z @11.70 [N1286_2.mzXML]	134.9582061767578	11.696466666666668	0.10103333333333334	20.008	19.906966666666666	59062.7578125	9662462.159191638	0	1172	1.9074404201565152	0.8559240270413285	5.633326212436548	134.9578857421875	134.95899963378906
159	135.00338745117188	1.5221166666666666					1	DETECTED	135.0034 m/z @1.52 [N1286_2.mzXML]	135.00338745117188	1.5221166666666666	1.4309333333333332	3.0498	1.6188666666666667	123836.5	1644254.6619797973	0	1172	0.16348178044404782	5.952007271071046	9.23180573602219	134.99600219726562	135.00393676757812
160	135.03179931640625	1.5953166666666665					1	DETECTED	135.0318 m/z @1.60 [N1286_2.mzXML]	135.03179931640625	1.5953166666666665	1.5953166666666665	17.265666666666668	15.670350000000001	35144.75	3236446.442719636	0	1172	0.05511273429470975	null	null	135.0309295654297	135.03245544433594
161	135.07992553710938	11.878083333333333					1	DETECTED	135.0799 m/z @11.88 [N1286_2.mzXML]	135.07992553710938	11.878083333333333	10.550516666666665	12.004966666666666	1.4544500000000014	7165.947265625	244359.58334307876	0	1172	0.7221089351100094	0.5477879328094007	0.08839064761074589	135.07937622070312	135.0806427001953
162	136.04779052734375	1.8074666666666666					1	DETECTED	136.0478 m/z @1.81 [N1286_2.mzXML]	136.04779052734375	1.8074666666666666	1.7792166666666667	2.1329333333333333	0.3537166666666667	174437.359375	519279.188120361	0	1172	0.02264681562440396	3.9508048868242436	5.095752583965456	136.04769897460938	136.0481414794922
163	136.06155395507812	1.3399333333333334					1	DETECTED	136.0616 m/z @1.34 [N1286_2.mzXML]	136.06155395507812	1.3399333333333334	0.10103333333333334	20.008	19.906966666666666	5898.78662109375	2997428.6375687853	0	1172	19.087415215257035	8.034129738746737	7.39773093796969	136.060546875	136.06826782226562
164	136.0754852294922	3.94515					1	DETECTED	136.0755 m/z @3.95 [N1286_2.mzXML]	136.0754852294922	3.94515	2.003816666666667	15.144633333333333	13.140816666666666	5245.7978515625	1322296.882718231	0	1172	0.31353147907710843	3.3844823145604397	5.768964629120879	136.07501220703125	136.07569885253906
165	136.95370483398438	11.712					1	DETECTED	136.9537 m/z @11.71 [N1286_2.mzXML]	136.95370483398438	11.712	0.15598333333333333	19.9165	19.760516666666668	23066.12890625	3899276.3632465517	0	1172	1.6588092699681916	1.197980860506036	0.3853870818078651	136.9532470703125	136.95440673828125
166	136.96920776367188	1.61025					1	DETECTED	136.9692 m/z @1.61 [N1286_2.mzXML]	136.96920776367188	1.61025	1.5656999999999999	1.7343666666666666	0.16866666666666674	19737.92578125	112697.0299996339	0	1172	0.0966282841801096	1.8930041152263346	2.586166667057406	136.9685821533203	136.96937561035156
167	137.05950927734375	10.322316666666667					1	DETECTED	137.0595 m/z @10.32 [N1286_2.mzXML]	137.05950927734375	10.322316666666667	1.8363333333333334	10.4864	8.650066666666666	7245.71630859375	759110.16053302	0	1172	1.064431467392577	0.5096679033464988	0.019335806692997542	137.0517120361328	137.0597686767578
168	137.13221740722656	7.157466666666666					1	DETECTED	137.1322 m/z @7.16 [N1286_2.mzXML]	137.13221740722656	7.157466666666666	0.10103333333333334	20.008	19.906966666666666	7373.0615234375	3724248.558199583	0	1172	17.169691368641335	1.41055443496006	1.1882201792337865	137.13177490234375	137.1326141357422
169	138.0522918701172	1.8778166666666667					1	DETECTED	138.0523 m/z @1.88 [N1286_2.mzXML]	138.0522918701172	1.8778166666666667	0.1743	19.989833333333333	19.815533333333335	153016.765625	1589936.3221113586	0	1172	0.05255974027814547	0.6093813405374562	9.668523827404314	138.05194091796875	138.0552978515625
170	138.90618896484375	1.7647166666666665					1	DETECTED	138.9062 m/z @1.76 [N1286_2.mzXML]	138.90618896484375	1.7647166666666665	1.6864333333333335	8.95	7.263566666666666	37450.1875	1743483.088768646	0	1172	0.357762877096202	46.392803917394254	4.670415698842097	138.9060821533203	138.91415405273438
171	139.0023956298828	3.2307833333333336					1	DETECTED	139.0024 m/z @3.23 [N1286_2.mzXML]	139.0023956298828	3.2307833333333336	1.4309333333333332	4.340116666666666	2.909183333333333	2752.5107421875	154660.8375979614	0	1172	0.20292649592310363	0.8081738293005896	0.616347658601179	139.00082397460938	139.00733947753906
172	139.04177856445312	14.63775					1	DETECTED	139.0418 m/z @14.64 [N1286_2.mzXML]	139.04177856445312	14.63775	0.13776666666666668	19.989833333333333	19.852066666666666	148660.625	2.2719471093468692E7	1	1172	3.0131735276634544	0.7573523104953992	0.461841065949386	139.0360565185547	139.04229736328125
173	140.04153442382812	14.621816666666666					1	DETECTED	140.0415 m/z @14.62 [N1286_2.mzXML]	140.04153442382812	14.621816666666666	3.322083333333333	16.557316666666665	13.235233333333332	6721.74072265625	1434861.7752927851	0	1172	5.853072395681711	0.5856436140085901	0.12160977529205114	140.03379821777344	140.0496368408203
174	140.06784057617188	1.7792166666666667					1	DETECTED	140.0678 m/z @1.78 [N1286_2.mzXML]	140.06784057617188	1.7792166666666667	0.10103333333333334	19.843666666666664	19.74263333333333	728868.9375	5076263.544137233	1	1172	0.05800115225240332	1.1252678499625262	3.515695759488106	140.06752014160156	140.07101440429688
175	140.95213317871094	18.286333333333335					1	DETECTED	140.9521 m/z @18.29 [N1286_2.mzXML]	140.95213317871094	18.286333333333335	1.4474166666666666	19.843666666666664	18.39625	1911.0478515625	1108278.7328307496	0	1172	2.336039715627564	0.5462420880203099	0.0924841760406199	140.95091247558594	140.95277404785156
176	141.01499938964844	17.303					1	DETECTED	141.0150 m/z @17.30 [N1286_2.mzXML]	141.01499938964844	17.303	3.16965	17.303	14.13335	3485.800048828125	1622973.5550155335	0	1172	13.281400977943644	0.5	null	141.01499938964844	141.01646423339844
177	141.03855895996094	12.174216666666666					1	DETECTED	141.0386 m/z @12.17 [N1286_2.mzXML]	141.03855895996094	12.174216666666666	2.70105	16.520466666666668	13.819416666666667	4809.060546875	1288700.3749015501	0	1172	9.262040503576829	0.7293979485916361	0.3819707574614687	141.0302734375	141.040771484375
178	141.05206298828125	9.342966666666666					1	DETECTED	141.0521 m/z @9.34 [N1286_2.mzXML]	141.05206298828125	9.342966666666666	3.306766666666667	9.726366666666667	6.419600000000001	26122.326171875	603174.9247314751	0	1172	0.12051520563118423	0.6273544862370962	0.15651308453319449	141.0454559326172	141.0550537109375
179	141.0904998779297	10.778116666666667					1	DETECTED	141.0905 m/z @10.78 [N1286_2.mzXML]	141.0904998779297	10.778116666666667	0.10103333333333334	19.971333333333334	19.8703	2153.218505859375	1310243.0600224002	0	1172	8.367545221301032	0.9305116097560975	0.8610232195121951	141.08570861816406	141.091552734375
180	142.06512451171875	9.204666666666666					1	DETECTED	142.0651 m/z @9.20 [N1286_2.mzXML]	142.06512451171875	9.204666666666666	9.128716666666666	10.358566666666666	1.2298500000000008	66340.1484375	474059.2863949893	0	1172	0.09308921744552912	2.081006651812074	1.570583178182128	142.0645294189453	142.06517028808594
181	142.94778442382812	1.6705					1	DETECTED	142.9478 m/z @1.67 [N1286_2.mzXML]	142.94778442382812	1.6705	1.4309333333333332	19.971333333333334	18.5404	22946.822265625	1761508.5905280455	0	1172	0.568377074332322	9.154316966731068	19.171930243027557	142.9379425048828	142.95562744140625
182	143.0311737060547	1.79335					1	DETECTED	143.0312 m/z @1.79 [N1286_2.mzXML]	143.0311737060547	1.79335	0.24705000000000002	19.514333333333333	19.26728333333333	233689.3125	3242499.0352822584	0	1172	0.07928909425553443	70.16607282167797	2.6890215288942745	143.0286102294922	143.03662109375
183	143.0729522705078	9.204666666666666					1	DETECTED	143.0730 m/z @9.20 [N1286_2.mzXML]	143.0729522705078	9.204666666666666	0.10103333333333334	20.008	19.906966666666666	75892.09375	2959162.2197654992	0	1172	0.09705643506213057	0.5690355683934939	0.01980282294701021	143.06878662109375	143.08189392089844
184	143.106201171875	11.070433333333334					1	DETECTED	143.1062 m/z @11.07 [N1286_2.mzXML]	143.106201171875	11.070433333333334	0.63045	14.819899999999999	14.189449999999999	7059.9052734375	1081763.8478801572	0	1172	0.10550019474639782	0.6795724450390246	0.680602006293124	143.1058349609375	143.1070098876953
185	144.0443878173828	9.204666666666666					1	DETECTED	144.0444 m/z @9.20 [N1286_2.mzXML]	144.0443878173828	9.204666666666666	1.7495666666666667	19.770166666666668	18.0206	15165.875	3851365.112022797	0	1172	0.10206276295696881	1.2086088717790506	0.021758062607646383	144.03443908691406	144.0445556640625
186	144.0653839111328	6.132716666666667					1	DETECTED	144.0654 m/z @6.13 [N1286_2.mzXML]	144.0653839111328	6.132716666666667	0.1743	20.008	19.8337	1920.3128662109375	1286937.2234601444	0	1172	13.729338161894159	1.6643431560397755	2.328686312079551	144.05870056152344	144.0702362060547
187	144.08050537109375	9.204666666666666					1	DETECTED	144.0805 m/z @9.20 [N1286_2.mzXML]	144.08050537109375	9.204666666666666	0.68505	18.082333333333334	17.397283333333334	706643.4375	7876698.824379786	1	1172	0.10039012945176395	1.646571644014069	1.6336456731812867	144.07994079589844	144.08123779296875
188	144.1016082763672	1.8641					1	DETECTED	144.1016 m/z @1.86 [N1286_2.mzXML]	144.1016082763672	1.8641	0.11958333333333333	19.9165	19.796916666666664	1386194.5	8670500.23386099	1	1172	0.04586595167100782	7.045425169468277	9.609016525137601	144.10122680664062	144.10218811035156
189	144.13800048828125	10.9352					1	DETECTED	144.1380 m/z @10.94 [N1286_2.mzXML]	144.13800048828125	10.9352	1.61025	19.0035	17.39325	5329.43505859375	1314202.412980957	0	1172	0.0964534867940241	0.9326189416565236	0.8652378833130472	144.1376190185547	144.1460418701172
190	144.980712890625	1.5072333333333332					1	DETECTED	144.9807 m/z @1.51 [N1286_2.mzXML]	144.980712890625	1.5072333333333332	1.5072333333333332	18.765833333333333	17.2586	55755.1484375	3717785.0177172264	0	1172	0.06753820291812285	null	null	144.9793701171875	144.98126220703125
191	144.99180603027344	1.8220999999999998					1	DETECTED	144.9918 m/z @1.82 [N1286_2.mzXML]	144.99180603027344	1.8220999999999998	1.41235	17.859333333333332	16.446983333333332	44210.0625	1.8986931336666502E7	0	1172	0.4359419647408753	20.03006851931737	39.304008573951144	144.9915008544922	144.9923095703125
192	145.04933166503906	1.9473833333333335					1	DETECTED	145.0493 m/z @1.95 [N1286_2.mzXML]	145.04933166503906	1.9473833333333335	0.10103333333333334	20.008	19.906966666666666	106640.1328125	7674627.277567998	0	1172	1.0614427987750399	4.980010611271719	5.3831857369423695	145.04579162597656	145.0497283935547
193	145.0647430419922	9.175533333333334					1	DETECTED	145.0647 m/z @9.18 [N1286_2.mzXML]	145.0647430419922	9.175533333333334	9.145266666666666	12.104383333333335	2.9591166666666684	3566.2177734375	258141.3693273315	0	1172	0.08784699173429189	48.88408590308194	96.76817180616388	145.06454467773438	145.0650177001953
194	145.08409118652344	9.204666666666666					1	DETECTED	145.0841 m/z @9.20 [N1286_2.mzXML]	145.08409118652344	9.204666666666666	8.6101	10.566483333333334	1.956383333333335	63088.37890625	625217.464363403	0	1172	0.1027162925099585	0.6569893243079242	1.7425941892997663	145.083740234375	145.08619689941406
195	146.05978393554688	9.204666666666666					1	DETECTED	146.0598 m/z @9.20 [N1286_2.mzXML]	146.05978393554688	9.204666666666666	5.521199999999999	19.733333333333334	14.212133333333334	551101.0625	4820908.342200099	0	1172	0.10078256820549569	1.8730927018806858	1.5953674943877345	146.05230712890625	146.0602264404297
196	146.08096313476562	1.9897					1	DETECTED	146.0810 m/z @1.99 [N1286_2.mzXML]	146.08096313476562	1.9897	0.24705000000000002	19.989833333333333	19.742783333333332	68722.828125	5675947.848771952	0	1172	0.5065782652360595	3.437007206865607	2.372382407533923	146.0806121826172	146.08139038085938
197	146.11734008789062	1.8363333333333334					1	DETECTED	146.1173 m/z @1.84 [N1286_2.mzXML]	146.11734008789062	1.8363333333333334	1.8074666666666666	10.268866666666666	8.4614	55003.3125	1604883.69585083	0	1172	7.5207580669739285	128.59015993207373	255.1284991505385	146.10768127441406	146.11769104003906
198	146.99635314941406	1.4777					1	DETECTED	146.9964 m/z @1.48 [N1286_2.mzXML]	146.99635314941406	1.4777	1.3037833333333333	19.223000000000003	17.91921666666667	208870.109375	5938106.278314238	0	1172	0.16813997443830764	16.112296697720517	28.077193694036144	146.9959716796875	147.00274658203125
199	147.0137176513672	1.5072333333333332					1	DETECTED	147.0137 m/z @1.51 [N1286_2.mzXML]	147.0137176513672	1.5072333333333332	1.46285	18.893833333333337	17.430983333333337	213789.75	4318511.534616849	0	1172	10.744636543159643	115.29700618578454	233.64217152835946	147.00770568847656	147.01406860351562
200	147.02874755859375	3.291433333333333					1	DETECTED	147.0287 m/z @3.29 [N1286_2.mzXML]	147.02874755859375	3.291433333333333	1.46285	7.743416666666667	6.280566666666667	6083.90869140625	752432.3153038635	0	1172	0.2914554985459734	1.7173312673745618	2.4346625347491235	147.0247344970703	147.0321807861328
201	147.0633544921875	9.204666666666666					1	DETECTED	147.0634 m/z @9.20 [N1286_2.mzXML]	147.0633544921875	9.204666666666666	0.10103333333333334	20.008	19.906966666666666	43953.7265625	2585011.0083231507	0	1172	0.09985528305322688	0.514940277715192	0.08670141498047135	147.05355834960938	147.0655975341797
202	147.07618713378906	1.8220999999999998					1	DETECTED	147.0762 m/z @1.82 [N1286_2.mzXML]	147.07618713378906	1.8220999999999998	1.7647166666666665	10.6518	8.887083333333333	212108.96875	5616600.847249512	0	1172	0.13437413712441582	10.674664811932985	12.380713680209876	147.07298278808594	147.08041381835938
203	147.112548828125	1.61025					1	DETECTED	147.1125 m/z @1.61 [N1286_2.mzXML]	147.112548828125	1.61025	1.5072333333333332	15.269383333333334	13.76215	152193.265625	3186204.6157352305	0	1172	0.12853613886241222	2.643674910053271	3.4965745575897818	147.11248779296875	147.1168975830078
204	148.0146484375	1.5221166666666666					1	DETECTED	148.0146 m/z @1.52 [N1286_2.mzXML]	148.0146484375	1.5221166666666666	1.4474166666666666	1.6864333333333335	0.23901666666666688	24585.29296875	190236.7959223633	0	1172	0.11921949483789418	1.5998438197233396	2.199687639446679	148.014404296875	148.01466369628906
205	148.04254150390625	2.1329333333333333					1	DETECTED	148.0425 m/z @2.13 [N1286_2.mzXML]	148.04254150390625	2.1329333333333333	0.46640000000000004	10.127716666666666	9.661316666666666	27955.900390625	1595045.0013522028	0	1172	0.4416712344642102	2.3183486512090132	3.6092884562182608	148.03866577148438	148.04295349121094
206	148.0601806640625	1.8220999999999998					1	DETECTED	148.0602 m/z @1.82 [N1286_2.mzXML]	148.0601806640625	1.8220999999999998	1.79335	9.190166666666666	7.396816666666666	21654.0625	801805.5025334475	0	1172	0.11246225025726386	29.28745702420533	256.41645350692437	148.05999755859375	148.06663513183594
207	148.0795440673828	1.9473833333333335					1	DETECTED	148.0795 m/z @1.95 [N1286_2.mzXML]	148.0795440673828	1.9473833333333335	0.13776666666666668	19.989833333333333	19.852066666666666	6042.0986328125	2174534.537825957	0	1172	18.783148734664834	5.48515799847113	4.676390491477588	148.07028198242188	148.08262634277344
208	148.09657287597656	1.8778166666666667					1	DETECTED	148.0966 m/z @1.88 [N1286_2.mzXML]	148.09657287597656	1.8778166666666667	1.8778166666666667	7.5302	5.652383333333333	10001.3388671875	416115.1696097412	0	1172	0.3876854337234177	null	null	148.08753967285156	148.09710693359375
209	148.93499755859375	1.7343666666666666					1	DETECTED	148.9350 m/z @1.73 [N1286_2.mzXML]	148.93499755859375	1.7343666666666666	1.6705	12.534500000000001	10.864	77058.6484375	2666904.3473684685	0	1172	0.1257158990311935	1.3479383978184536	1.5803224406804186	148.93482971191406	148.93519592285156
210	149.01202392578125	1.5221166666666666					1	DETECTED	149.0120 m/z @1.52 [N1286_2.mzXML]	149.01202392578125	1.5221166666666666	0.22888333333333336	19.113833333333332	18.88495	200185.140625	5678577.336517853	0	1172	0.11730207604305987	0.2727325224038537	1.454261778727547	149.00210571289062	149.0120849609375
211	149.0229949951172	12.451133333333333					1	DETECTED	149.0230 m/z @12.45 [N1286_2.mzXML]	149.0229949951172	12.451133333333333	0.10103333333333334	20.008	19.906966666666666	110299.21875	3.722712620995219E7	1	1172	11.278752496479377	0.5349637617419102	0.0627397015297146	149.02281188964844	149.02340698242188
212	149.05795288085938	11.878083333333333					1	DETECTED	149.0580 m/z @11.88 [N1286_2.mzXML]	149.05795288085938	11.878083333333333	7.99095	11.878083333333333	3.887133333333333	21782.58984375	2536671.409344726	0	1172	3.6270872499080156	0.5	null	149.05795288085938	149.05978393554688
213	149.07855224609375	17.971166666666665					1	DETECTED	149.0786 m/z @17.97 [N1286_2.mzXML]	149.07855224609375	17.971166666666665	0.13776666666666668	19.880166666666664	19.742399999999996	9355.181640625	4673494.7795858765	0	1172	9.80793747924563	0.5535231643993854	0.11027237417508264	149.0780029296875	149.07879638671875
214	149.96142578125	12.56835					1	DETECTED	149.9614 m/z @12.57 [N1286_2.mzXML]	149.96142578125	12.56835	1.24945	12.56835	11.318900000000001	4517.759765625	1515062.523881256	0	1172	6.066675847147691	0.5	null	149.96060180664062	149.96142578125
215	149.99708557128906	11.744083333333332					1	DETECTED	149.9971 m/z @11.74 [N1286_2.mzXML]	149.99708557128906	11.744083333333332	0.26525	19.989833333333333	19.724583333333335	10192.583984375	4616775.241606144	0	1172	17.22952213930942	0.8591719541765279	4.442768447370776	149.9921875	150.0042724609375
216	150.015380859375	1.5221166666666666					1	DETECTED	150.0154 m/z @1.52 [N1286_2.mzXML]	150.015380859375	1.5221166666666666	0.11958333333333333	20.008	19.888416666666664	6251.69775390625	4466012.5317924805	0	1172	0.2210686400434838	7.090176109896378	13.180352219792757	150.01043701171875	150.0155029296875
217	150.02621459960938	12.451133333333333					1	DETECTED	150.0262 m/z @12.45 [N1286_2.mzXML]	150.02621459960938	12.451133333333333	0.10103333333333334	19.642166666666665	19.54113333333333	10719.015625	3761591.7833637665	0	1172	12.886024337686374	0.791132595417581	0.29992672415933364	150.02603149414062	150.02691650390625
218	150.05825805664062	2.7435833333333335					1	DETECTED	150.0583 m/z @2.74 [N1286_2.mzXML]	150.05825805664062	2.7435833333333335	1.7647166666666665	9.551683333333333	7.786966666666666	41616.94921875	1608000.6510086667	0	1172	0.6520223186791383	0.8315302693368456	0.4505752550997781	150.0522918701172	150.05860900878906
219	150.93197631835938	1.7495666666666667					1	DETECTED	150.9320 m/z @1.75 [N1286_2.mzXML]	150.93197631835938	1.7495666666666667	1.6705	1.8074666666666666	0.13696666666666646	26258.84375	143568.8158374022	0	1172	0.1457332652500205	0.8661467116357496	0.7322934232714993	150.93191528320312	150.93218994140625
220	150.97657775878906	2.1329333333333333					1	DETECTED	150.9766 m/z @2.13 [N1286_2.mzXML]	150.97657775878906	2.1329333333333333	0.10103333333333334	19.989833333333333	19.8888	11347.27734375	2776863.686321104	0	1172	11.334247420976444	7.036550203613455	13.908185697556046	150.96803283691406	150.976806640625
221	150.9892578125	1.5072333333333332					1	DETECTED	150.9893 m/z @1.51 [N1286_2.mzXML]	150.9892578125	1.5072333333333332	1.4474166666666666	1.5656999999999999	0.1182833333333333	4273.849609375	21996.130950927713	0	1172	0.11362979152493535	0.988715519643355	0.97743103928671	150.9891357421875	150.9894256591797
222	151.04498291015625	1.5221166666666666					1	DETECTED	151.0450 m/z @1.52 [N1286_2.mzXML]	151.04498291015625	1.5221166666666666	1.4309333333333332	16.781333333333333	15.350399999999999	8065.77197265625	2503659.739127869	0	1172	0.127948415903536	84.17327728020466	140.90770142048305	151.0386199951172	151.04522705078125
223	152.02178955078125	1.8074666666666666					1	DETECTED	152.0218 m/z @1.81 [N1286_2.mzXML]	152.02178955078125	1.8074666666666666	1.79335	3.802966666666667	2.009616666666667	103638.859375	686917.5958041683	0	1172	0.02445672127236498	13.552640046966374	16.808135015777225	152.0217742919922	152.0317840576172
224	152.04666137695312	11.57595					1	DETECTED	152.0467 m/z @11.58 [N1286_2.mzXML]	152.04666137695312	11.57595	0.11958333333333333	20.008	19.888416666666664	6650.5078125	1926180.2072009272	0	1172	11.57705928950742	0.9677015912947552	0.9366394573668582	152.0463104248047	152.05455017089844
225	152.06777954101562	1.9053499999999999					1	DETECTED	152.0678 m/z @1.91 [N1286_2.mzXML]	152.06777954101562	1.9053499999999999	0.5941	14.621816666666666	14.027716666666667	4114.490234375	1146237.1206456297	0	1172	8.217896588392698	5.3489863361932	9.6979726723864	152.06163024902344	152.07131958007812
226	152.94683837890625	1.61025					1	DETECTED	152.9468 m/z @1.61 [N1286_2.mzXML]	152.94683837890625	1.61025	1.5511833333333334	12.382583333333335	10.831400000000002	97000.8828125	3579456.134284546	0	1172	0.09765109532545191	2.002421143632516	2.6837368651899873	152.94667053222656	152.94703674316406
227	153.05738830566406	13.59145					1	DETECTED	153.0574 m/z @13.59 [N1286_2.mzXML]	153.05738830566406	13.59145	1.0495666666666665	19.861833333333333	18.812266666666666	77195.375	1.2112143846402228E7	0	1172	2.3888555203958575	0.7426428927786521	0.3372287986420642	153.0519561767578	153.06619262695312
228	154.0585174560547	1.8363333333333334					1	DETECTED	154.0585 m/z @1.84 [N1286_2.mzXML]	154.0585174560547	1.8363333333333334	1.8363333333333334	15.8551	14.018766666666666	9136.359375	3393465.3459695145	0	1172	11.884134750599399	null	null	154.05523681640625	154.06503295898438
229	154.0838165283203	4.071616666666666					1	DETECTED	154.0838 m/z @4.07 [N1286_2.mzXML]	154.0838165283203	4.071616666666666	0.26525	19.15	18.884749999999997	4925.42578125	903734.4684639589	0	1172	0.7855207821197965	2.4806793004702645	19.275326414751905	154.08241271972656	154.0859832763672
230	154.87986755371094	1.7647166666666665					1	DETECTED	154.8799 m/z @1.76 [N1286_2.mzXML]	154.87986755371094	1.7647166666666665	1.71835	2.2180666666666666	0.4997166666666666	9109.70703125	170280.79492431643	0	1172	0.35890462938773227	5.388749101365948	9.777498202731897	154.87986755371094	154.88681030273438
231	155.0283203125	2.7295833333333333					1	DETECTED	155.0283 m/z @2.73 [N1286_2.mzXML]	155.0283203125	2.7295833333333333	2.1616166666666667	15.058	12.896383333333333	23569.482421875	1228503.5635857238	0	1172	0.20418571307782418	6.065105463718947	17.242183004111048	155.0274200439453	155.03175354003906
232	155.06773376464844	10.0032					1	DETECTED	155.0677 m/z @10.00 [N1286_2.mzXML]	155.06773376464844	10.0032	9.145266666666666	10.450483333333333	1.3052166666666665	5621.2177734375	137938.9629366149	0	1172	0.3862936907206844	0.7606748776128679	0.15168332820383426	155.06036376953125	155.06805419921875
233	155.13059997558594	14.85345					1	DETECTED	155.1306 m/z @14.85 [N1286_2.mzXML]	155.13059997558594	14.85345	0.10103333333333334	20.008	19.906966666666666	325070.34375	7.725497089301856E7	0	1172	5.241945561902925	1.2829393387854282	0.7118321427853361	155.1302947998047	155.13119506835938
234	156.04188537597656	1.7792166666666667					1	DETECTED	156.0419 m/z @1.78 [N1286_2.mzXML]	156.04188537597656	1.7792166666666667	1.7343666666666666	10.286533333333333	8.552166666666666	330314.1875	4022637.190968444	1	1172	0.04971071316966125	103.00966025642528	245.2602548150645	156.04177856445312	156.0421905517578
235	156.0765838623047	1.8778166666666667					1	DETECTED	156.0766 m/z @1.88 [N1286_2.mzXML]	156.0765838623047	1.8778166666666667	1.5511833333333334	15.233550000000001	13.682366666666667	40305.78125	2188332.571002747	0	1172	0.28481045486249856	1.6271741019563208	1.1332321287778129	156.06800842285156	156.07740783691406
236	156.1342010498047	10.163433333333334					1	DETECTED	156.1342 m/z @10.16 [N1286_2.mzXML]	156.1342010498047	10.163433333333334	0.13776666666666668	19.989833333333333	19.852066666666666	15816.4462890625	4730961.001865355	0	1172	7.648309028412793	1.013559276983792	0.7657347694088797	156.1336669921875	156.13499450683594
237	157.01028442382812	2.301816666666667					1	DETECTED	157.0103 m/z @2.30 [N1286_2.mzXML]	157.01028442382812	2.301816666666667	1.5072333333333332	13.264066666666668	11.756833333333335	3307.594482421875	1368793.5765250246	0	1172	1.8322975098304497	7.398112218143679	13.796224436287359	157.01028442382812	157.01683044433594
238	157.1278076171875	14.85345					1	DETECTED	157.1278 m/z @14.85 [N1286_2.mzXML]	157.1278076171875	14.85345	0.10103333333333334	20.008	19.906966666666666	90633.453125	2.258160488861346E7	0	1172	5.298051458870674	0.6884808181824719	0.33604633496414926	157.12234497070312	157.1282501220703
239	158.13125610351562	10.163433333333334					1	DETECTED	158.1313 m/z @10.16 [N1286_2.mzXML]	158.13125610351562	10.163433333333334	0.1743	19.806833333333334	19.632533333333335	5203.2109375	1774028.9404724415	0	1172	7.746650161168192	0.9826945280538185	4.545511384132307	158.13059997558594	158.13168334960938
240	158.92767333984375	1.53675					1	DETECTED	158.9277 m/z @1.54 [N1286_2.mzXML]	158.92767333984375	1.53675	1.4777	2.09015	0.6124499999999999	34957.0	370891.01581176743	0	1172	0.4984216226947722	4.844553585781271	8.000859441969657	158.92160034179688	158.92779541015625
241	158.96372985839844	1.65555					1	DETECTED	158.9637 m/z @1.66 [N1286_2.mzXML]	158.96372985839844	1.65555	1.5805666666666667	12.551233333333332	10.970666666666666	408604.96875	5281763.086614137	0	1172	0.12935256719065147	1.4934401546902685	1.9674664236787685	158.96328735351562	158.96397399902344
242	159.0136260986328	1.53675					1	DETECTED	159.0136 m/z @1.54 [N1286_2.mzXML]	159.0136260986328	1.53675	1.4309333333333332	18.064166666666665	16.633233333333333	7946.40087890625	1068697.4426816101	0	1172	1.1586737251271837	78.59458182390911	156.1891636478182	159.00489807128906	159.01431274414062
243	159.0917510986328	9.204666666666666					1	DETECTED	159.0918 m/z @9.20 [N1286_2.mzXML]	159.0917510986328	9.204666666666666	0.2107166666666667	9.49945	9.288733333333333	51511.59375	939976.7078990174	0	1172	0.10610986269760758	0.5103902106538658	2.1817905145252854	159.09140014648438	159.10165405273438
244	159.9818572998047	11.403233333333333					1	DETECTED	159.9819 m/z @11.40 [N1286_2.mzXML]	159.9818572998047	11.403233333333333	0.10103333333333334	20.008	19.906966666666666	6688.7001953125	1975925.356045136	0	1172	10.368183819329255	0.8806677755953118	14.125506134854648	159.9811248779297	159.98239135742188
245	160.0602569580078	2.5477333333333334					1	DETECTED	160.0603 m/z @2.55 [N1286_2.mzXML]	160.0602569580078	2.5477333333333334	0.15598333333333333	19.989833333333333	19.83385	323933.4375	2.0545381652825E7	1	1172	0.804947780724155	2.122911743383158	2.00929037978736	160.05076599121094	160.0634307861328
246	160.07566833496094	9.204666666666666					1	DETECTED	160.0757 m/z @9.20 [N1286_2.mzXML]	160.07566833496094	9.204666666666666	0.6485833333333333	10.450483333333333	9.8019	26429.26171875	2545727.058458068	0	1172	0.11351509428227224	0.5675908250591651	0.1320339575174016	160.0751190185547	160.07594299316406
247	160.13320922851562	10.10985					1	DETECTED	160.1332 m/z @10.11 [N1286_2.mzXML]	160.13320922851562	10.10985	1.8502833333333333	10.234	8.383716666666666	11101.8154296875	899947.7494211425	0	1172	0.10516811666157899	0.5075155274489783	2.2651067854461022	160.132080078125	160.13320922851562
248	160.9526824951172	11.908616666666667					1	DETECTED	160.9527 m/z @11.91 [N1286_2.mzXML]	160.9526824951172	11.908616666666667	1.5511833333333334	18.323500000000003	16.77231666666667	4612.3505859375	1872274.1247071228	0	1172	1.0163368865297109	0.8096753378410998	0.6193506756821995	160.94512939453125	160.9605255126953
249	161.01303100585938	1.5072333333333332					1	DETECTED	161.0130 m/z @1.51 [N1286_2.mzXML]	161.01303100585938	1.5072333333333332	1.41235	1.6253166666666667	0.21296666666666675	17091.806640625	125262.45504040526	0	1172	0.1305601692760754	1.1222554013701056	1.7709607918313726	161.01168823242188	161.01303100585938
250	161.02366638183594	12.31385					1	DETECTED	161.0237 m/z @12.31 [N1286_2.mzXML]	161.02366638183594	12.31385	1.4777	16.09531666666667	14.617616666666668	58160.2890625	1.1139978818915052E7	0	1172	1.586777733465242	1.9530025452338777	2.991117115061187	161.0144805908203	161.02423095703125
251	161.063720703125	2.5341333333333336					1	DETECTED	161.0637 m/z @2.53 [N1286_2.mzXML]	161.063720703125	2.5341333333333336	0.15598333333333333	19.9165	19.760516666666668	19930.380859375	2535426.515481413	0	1172	0.27430156067317757	1.9286973462356773	6.483228823748152	161.0587921142578	161.06475830078125
252	161.128173828125	1.7647166666666665					1	DETECTED	161.1282 m/z @1.76 [N1286_2.mzXML]	161.128173828125	1.7647166666666665	1.6405666666666667	15.075	13.434433333333333	10021.50390625	1150282.9393333427	0	1172	13.153372413547272	53.651396599921064	104.76821427740373	161.12786865234375	161.1329803466797
253	161.9811553955078	19.861833333333333					1	DETECTED	161.9812 m/z @19.86 [N1286_2.mzXML]	161.9811553955078	19.861833333333333	0.10103333333333334	20.008	19.906966666666666	3822.701904296875	1771430.4512463687	0	1172	0.2783997796123252	0.5036983995249855	0.011437883418958168	161.98046875	161.98794555664062
254	162.03236389160156	11.484283333333334					1	DETECTED	162.0324 m/z @11.48 [N1286_2.mzXML]	162.03236389160156	11.484283333333334	11.484283333333334	15.215783333333333	3.7314999999999987	7366.9111328125	431801.09406845097	0	1172	1.0859614236882091	null	null	162.02281188964844	162.03236389160156
255	162.09791564941406	16.650083333333335					1	DETECTED	162.0979 m/z @16.65 [N1286_2.mzXML]	162.09791564941406	16.650083333333335	8.823866666666667	19.9165	11.092633333333332	9945.09765625	2695727.11658243	0	1172	3.36809721903051	0.7142349382090595	0.29635749213068147	162.09689331054688	162.09844970703125
256	162.11190795898438	1.8220999999999998					1	DETECTED	162.1119 m/z @1.82 [N1286_2.mzXML]	162.11190795898438	1.8220999999999998	1.7647166666666665	8.417733333333334	6.653016666666668	2380832.75	1.2986992749273421E7	1	1172	0.05748742502355442	2.84867950105287	2.4168190456550067	162.11190795898438	162.11293029785156
257	162.9912109375	1.5221166666666666					1	DETECTED	162.9912 m/z @1.52 [N1286_2.mzXML]	162.9912109375	1.5221166666666666	0.46640000000000004	20.008	19.5416	427200.15625	6429069.397351475	0	1172	0.11461313511903204	1.2434731893530928	1.5032073405041966	162.982421875	162.9918670654297
258	163.03878784179688	10.883933333333333					1	DETECTED	163.0388 m/z @10.88 [N1286_2.mzXML]	163.03878784179688	10.883933333333333	1.4474166666666666	19.880166666666664	18.43275	28104.77734375	3128687.818619384	0	1172	0.1536995345542156	12.807241223702645	6.154608600213134	163.0382537841797	163.04522705078125
259	163.0599365234375	1.9755					1	DETECTED	163.0599 m/z @1.98 [N1286_2.mzXML]	163.0599365234375	1.9755	0.10103333333333334	19.989833333333333	19.8888	33466.3515625	5917783.241987181	0	1172	1.2422629991907264	2.410398489472977	3.883128723646868	163.0560760498047	163.06430053710938
260	163.0749969482422	11.53305					1	DETECTED	163.0750 m/z @11.53 [N1286_2.mzXML]	163.0749969482422	11.53305	0.68505	11.727916666666665	11.042866666666665	41947.6171875	7414388.869092408	0	1172	0.11339978122385119	0.50898168633235	0.033347940249981264	163.07142639160156	163.08399963378906
261	163.09437561035156	16.150183333333334					1	DETECTED	163.0944 m/z @16.15 [N1286_2.mzXML]	163.09437561035156	16.150183333333334	0.2107166666666667	19.806833333333334	19.596116666666667	20251.091796875	7228528.23817148	0	1172	3.510091313352744	0.7646952402207335	0.42686100868465177	163.09222412109375	163.0971221923828
262	163.1156463623047	1.8220999999999998					1	DETECTED	163.1156 m/z @1.82 [N1286_2.mzXML]	163.1156463623047	1.8220999999999998	1.7647166666666665	12.348133333333333	10.583416666666666	127324.2109375	3130746.7084259037	0	1172	0.0549385561900424	88.48666482401488	1.0946865641504469	163.11114501953125	163.11680603027344
263	163.9765167236328	19.861833333333333					1	DETECTED	163.9765 m/z @19.86 [N1286_2.mzXML]	163.9765167236328	19.861833333333333	0.10103333333333334	20.008	19.906966666666666	50356.203125	1.9556501034718487E7	1	1172	12.030052715147033	0.5045287774649743	0.014156161663362591	163.9759063720703	163.97711181640625
264	163.99473571777344	1.53675					1	DETECTED	163.9947 m/z @1.54 [N1286_2.mzXML]	163.99473571777344	1.53675	1.53675	17.34016666666667	15.803416666666669	9160.16796875	2326586.2294554445	0	1172	0.12577770019579315	null	null	163.98741149902344	163.9948272705078
265	164.92974853515625	1.6705					1	DETECTED	164.9297 m/z @1.67 [N1286_2.mzXML]	164.92974853515625	1.6705	1.6405666666666667	7.2105	5.569933333333333	24291.5625	944968.519603821	0	1172	0.33446950996332436	93.03897550111348	18.825003778348513	164.92027282714844	164.93032836914062
266	164.98419189453125	11.696466666666668					1	DETECTED	164.9842 m/z @11.70 [N1286_2.mzXML]	164.98419189453125	11.696466666666668	0.10103333333333334	19.989833333333333	19.8888	107313.03125	1.3439081730887514E7	1	1172	1.190965922573712	0.8545331266306178	5.0802829127875135	164.97543334960938	164.9849853515625
267	165.0244598388672	1.5221166666666666					1	DETECTED	165.0245 m/z @1.52 [N1286_2.mzXML]	165.0244598388672	1.5221166666666666	1.4309333333333332	1.5805666666666667	0.1496333333333335	6828.01806640625	46222.96907519534	0	1172	0.12235664575781313	0.8205081337963813	0.6410162675927626	165.02413940429688	165.02452087402344
268	165.05465698242188	3.8818833333333336					1	DETECTED	165.0547 m/z @3.88 [N1286_2.mzXML]	165.05465698242188	3.8818833333333336	2.7435833333333335	10.599066666666666	7.855483333333332	5956.58251953125	1271987.7488216555	0	1172	0.257131786024952	3.450532958505373	0.44444682950011444	165.04966735839844	165.05502319335938
269	165.15980529785156	16.113616666666665					1	DETECTED	165.1598 m/z @16.11 [N1286_2.mzXML]	165.15980529785156	16.113616666666665	0.11958333333333333	19.989833333333333	19.87025	17312.9140625	4873364.089893564	0	1172	3.9245733596302834	0.7579780336238713	0.5756283464714594	165.1573486328125	165.16012573242188
270	166.02597045898438	2.4656499999999997					1	DETECTED	166.0260 m/z @2.47 [N1286_2.mzXML]	166.02597045898438	2.4656499999999997	1.8363333333333334	16.09531666666667	14.258983333333335	31396.87890625	2363952.491672485	0	1172	1.082749472886146	2.435370471267946	3.9390076124306392	166.01718139648438	166.0264434814453
271	166.05335998535156	2.03255					1	DETECTED	166.0534 m/z @2.03 [N1286_2.mzXML]	166.05335998535156	2.03255	1.9613333333333334	18.008666666666667	16.047333333333334	8721.984375	2347224.633307404	0	1172	0.05603301996731558	44.6737872731563	89.98209843902606	166.04798889160156	166.05770874023438
272	166.06861877441406	12.885166666666667					1	DETECTED	166.0686 m/z @12.89 [N1286_2.mzXML]	166.06861877441406	12.885166666666667	3.0945166666666664	12.885166666666667	9.79065	31178.876953125	4629002.973653931	0	1172	5.062227539038565	0.5	null	166.06048583984375	166.0749053955078
273	166.0859375	8.351316666666667					1	DETECTED	166.0859 m/z @8.35 [N1286_2.mzXML]	166.0859375	8.351316666666667	0.22888333333333336	18.526833333333332	18.29795	1903515.875	3.990656017638691E7	1	1172	0.29705634334754194	0.9359065943011801	0.5033505834247402	166.08094787597656	166.0869598388672
274	166.58421325683594	8.384433333333332					1	DETECTED	166.5842 m/z @8.38 [N1286_2.mzXML]	166.58421325683594	8.384433333333332	1.5511833333333334	8.452066666666667	6.900883333333334	5276.29052734375	755571.0562543946	0	1172	0.300676508065731	0.5049488408395225	0.00989768167904511	166.5757293701172	166.5843048095703
275	166.984619140625	11.712					1	DETECTED	166.9846 m/z @11.71 [N1286_2.mzXML]	166.984619140625	11.712	0.10103333333333334	20.008	19.906966666666666	47004.0078125	8115106.854895635	0	1172	1.7308360614181044	0.860703748405626	0.44339139982377096	166.98394775390625	166.9854278564453
276	167.02210998535156	8.334783333333332					1	DETECTED	167.0221 m/z @8.33 [N1286_2.mzXML]	167.02210998535156	8.334783333333332	1.46285	8.469433333333333	7.006583333333333	6394.451171875	795271.6067761229	0	1172	0.29467802641652696	0.5097970973719187	0.01959419474383734	167.02137756347656	167.0222625732422
277	167.0338134765625	9.604416666666667					1	DETECTED	167.0338 m/z @9.60 [N1286_2.mzXML]	167.0338134765625	9.604416666666667	1.79335	10.4319	8.63855	56547.33203125	2581529.7355249035	1	1172	0.09032090030717654	0.5136718107157071	0.01519209193919794	167.03065490722656	167.03411865234375
278	167.08944702148438	8.351316666666667					1	DETECTED	167.0894 m/z @8.35 [N1286_2.mzXML]	167.08944702148438	8.351316666666667	3.663	9.586616666666666	5.923616666666666	125752.171875	2773041.7147973054	0	1172	0.36835847794148435	0.8751327593865668	0.5126707231902007	167.0816192626953	167.09609985351562
279	168.03720092773438	9.604416666666667					1	DETECTED	168.0372 m/z @9.60 [N1286_2.mzXML]	168.03720092773438	9.604416666666667	9.534216666666667	9.726366666666667	0.19214999999999982	4829.142578125	26535.749304565434	0	1172	0.06299900740819275	1.3685897435897458	1.653148878590531	168.0367889404297	168.03738403320312
280	168.0929412841797	8.384433333333332					1	DETECTED	168.0929 m/z @8.38 [N1286_2.mzXML]	168.0929412841797	8.384433333333332	7.938233333333333	10.883933333333333	2.9457000000000004	5935.9443359375	382635.6809317626	0	1172	0.1955964010143525	3.300874047512332	6.0551996842557205	168.0901641845703	168.0967254638672
281	168.92893981933594	14.493183333333333					1	DETECTED	168.9289 m/z @14.49 [N1286_2.mzXML]	168.92893981933594	14.493183333333333	0.2107166666666667	19.71516666666667	19.504450000000002	3578.65234375	2363100.7179764397	0	1172	18.913544393762002	0.6828109756951415	0.3656219513902829	168.92433166503906	168.9305877685547
282	168.98001098632812	11.81205					1	DETECTED	168.9800 m/z @11.81 [N1286_2.mzXML]	168.98001098632812	11.81205	0.11958333333333333	20.008	19.888416666666664	20081.962890625	3955795.9286352503	0	1172	1.511859879510581	0.8305362920312295	5.215745714793926	168.972412109375	168.98611450195312
283	168.99864196777344	10.268866666666666					1	DETECTED	168.9986 m/z @10.27 [N1286_2.mzXML]	168.99864196777344	10.268866666666666	10.216583333333334	10.286533333333333	0.06994999999999862	1808.9608154296875	5265.756033721938	0	1172	0.04408831966249771	0.668951227287225	0.3379024545744501	168.99818420410156	168.99864196777344
284	169.03564453125	3.0047333333333333					1	DETECTED	169.0356 m/z @3.00 [N1286_2.mzXML]	169.03564453125	3.0047333333333333	1.9613333333333334	19.4415	17.48016666666667	84758.5390625	3732525.6714568175	0	1172	0.30406525858082745	1.2030720124685956	0.9273330674225536	169.03294372558594	169.03713989257812
285	169.04896545410156	10.8666					1	DETECTED	169.0490 m/z @10.87 [N1286_2.mzXML]	169.04896545410156	10.8666	1.7343666666666666	19.788666666666664	18.054299999999998	652210.6875	1.05818730319585E7	1	1172	0.09236140460166986	0.5130627043826791	0.01863116771750323	169.0468292236328	169.0587615966797
286	169.0952911376953	1.9897					1	DETECTED	169.0953 m/z @1.99 [N1286_2.mzXML]	169.0952911376953	1.9897	1.5953166666666665	8.823866666666667	7.228550000000001	15924.580078125	3934226.7676344	0	1172	6.918063482237444	9.164370536280266	17.215031227630764	169.09442138671875	169.0972137451172
287	170.0390167236328	3.0047333333333333					1	DETECTED	170.0390 m/z @3.00 [N1286_2.mzXML]	170.0390167236328	3.0047333333333333	2.931033333333333	11.226366666666667	8.295333333333334	4717.96875	661270.0318887329	0	1172	0.0826575576589419	56.27770239710531	111.55540479421062	170.03024291992188	170.03936767578125
288	170.06004333496094	9.204666666666666					1	DETECTED	170.0600 m/z @9.20 [N1286_2.mzXML]	170.06004333496094	9.204666666666666	1.8074666666666666	11.088133333333333	9.280666666666667	169096.0625	6967278.992972656	0	1172	0.0982110408472412	0.6212373421258663	1.578426537434277	170.05250549316406	170.06149291992188
289	170.09628295898438	7.814433333333333					1	DETECTED	170.0963 m/z @7.81 [N1286_2.mzXML]	170.09628295898438	7.814433333333333	0.10103333333333334	19.989833333333333	19.8888	7789.03662109375	5213328.4411004055	0	1172	4.309401828462864	1.289236912386237	0.5776467484035186	170.09214782714844	170.096923828125
290	171.0330047607422	1.5221166666666666					1	DETECTED	171.0330 m/z @1.52 [N1286_2.mzXML]	171.0330047607422	1.5221166666666666	1.46285	15.706583333333333	14.243733333333333	8313.7294921875	2201961.421718842	0	1172	0.13796192793021933	120.16647919010141	239.3329583802028	171.02764892578125	171.04066467285156
291	171.0634765625	9.204666666666666					1	DETECTED	171.0635 m/z @9.20 [N1286_2.mzXML]	171.0634765625	9.204666666666666	9.160716666666668	10.9352	1.7744833333333325	17986.275390625	263182.76584814437	0	1172	0.08754849781685436	20.187523701176108	39.375047402352216	171.05348205566406	171.06358337402344
292	171.13771057128906	11.712					1	DETECTED	171.1377 m/z @11.71 [N1286_2.mzXML]	171.13771057128906	11.712	11.712	14.97155	3.259550000000001	5192.9140625	479151.1976376953	0	1172	0.5303318491840834	null	null	171.1374053955078	171.13796997070312
293	171.14910888671875	1.3399333333333334					1	DETECTED	171.1491 m/z @1.34 [N1286_2.mzXML]	171.14910888671875	1.3399333333333334	0.10103333333333334	20.008	19.906966666666666	7706.32470703125	4895940.114138128	0	1172	15.925045442473955	8.034129738746737	8.524317416669874	171.1481170654297	171.15817260742188
294	172.03684997558594	9.534216666666667					1	DETECTED	172.0368 m/z @9.53 [N1286_2.mzXML]	172.03684997558594	9.534216666666667	5.278683333333333	9.586616666666666	4.307933333333333	6910.013671875	214258.23839544688	0	1172	0.06980135904980678	0.5061566901132641	0.7227740694153023	172.03652954101562	172.04396057128906
295	172.1332244873047	10.251399999999999					1	DETECTED	172.1332 m/z @10.25 [N1286_2.mzXML]	172.1332244873047	10.251399999999999	9.294066666666668	10.951633333333332	1.6575666666666642	11952.01953125	221267.20348394764	0	1172	0.10375037317648328	0.679075177557697	0.4181939394064893	172.13287353515625	172.13385009765625
296	172.9783935546875	1.5072333333333332					1	DETECTED	172.9784 m/z @1.51 [N1286_2.mzXML]	172.9783935546875	1.5072333333333332	1.41235	11.712	10.29965	3736.82275390625	1189808.1179371339	0	1172	0.10770003751320778	54.275338134551276	107.55067626910254	172.97702026367188	172.9873809814453
297	173.02076721191406	15.706583333333333					1	DETECTED	173.0208 m/z @15.71 [N1286_2.mzXML]	173.02076721191406	15.706583333333333	0.10103333333333334	19.989833333333333	19.8888	4742.17138671875	2023866.826322905	0	1172	4.043723742036889	0.6372348299162798	0.2744696598325596	173.02001953125	173.029541015625
298	173.96066284179688	11.467983333333333					1	DETECTED	173.9607 m/z @11.47 [N1286_2.mzXML]	173.96066284179688	11.467983333333333	0.10103333333333334	20.008	19.906966666666666	6079.87255859375	1711555.635787444	0	1172	0.7925631531033304	0.8756511934453247	0.9336739648709069	173.9604949951172	173.9620361328125
299	174.07875061035156	15.965750000000002					1	DETECTED	174.0788 m/z @15.97 [N1286_2.mzXML]	174.07875061035156	15.965750000000002	9.394266666666665	19.514333333333333	10.120066666666668	9975.14453125	2321246.296421692	0	1172	3.1304840867194628	0.7699986558083027	0.4522719618107519	174.07754516601562	174.07919311523438
300	174.1276092529297	19.587333333333333					1	DETECTED	174.1276 m/z @19.59 [N1286_2.mzXML]	174.1276092529297	19.587333333333333	0.5941	19.989833333333333	19.395733333333332	2015.7799072265625	1454783.4996853631	0	1172	15.401711709048922	0.5105958788831813	0.0211917577663624	174.12664794921875	174.12838745117188
301	174.9377899169922	1.65555					1	DETECTED	174.9378 m/z @1.66 [N1286_2.mzXML]	174.9377899169922	1.65555	1.5953166666666665	13.829483333333334	12.234166666666667	83945.6328125	4987564.772728638	0	1172	0.12016708443543855	101.55644714997192	196.3585749648076	174.92831420898438	174.9379119873047
302	174.9914093017578	1.5072333333333332					1	DETECTED	174.9914 m/z @1.51 [N1286_2.mzXML]	174.9914093017578	1.5072333333333332	0.15598333333333333	19.971333333333334	19.815350000000002	59594.5234375	3550597.450512023	0	1172	0.8497810552045892	4.187308451011926	null	174.99020385742188	174.9921417236328
303	175.00790405273438	11.403233333333333					1	DETECTED	175.0079 m/z @11.40 [N1286_2.mzXML]	175.00790405273438	11.403233333333333	1.53675	18.397333333333332	16.86058333333333	4666.66455078125	2057094.6186481928	0	1172	1.6056789836716217	0.8544373290719928	0.7088746581439858	175.00779724121094	175.0090789794922
304	175.0238800048828	3.291433333333333					1	DETECTED	175.0239 m/z @3.29 [N1286_2.mzXML]	175.0238800048828	3.291433333333333	1.9755	19.587333333333333	17.611833333333333	10128.7373046875	1912103.9518489377	0	1172	0.31408262380810603	0.7097462905081188	0.5216354362163589	175.0155029296875	175.03170776367188
305	175.07225036621094	1.8220999999999998					1	DETECTED	175.0723 m/z @1.82 [N1286_2.mzXML]	175.07225036621094	1.8220999999999998	0.15598333333333333	20.008	19.852016666666668	47438.5703125	1.6049489525354613E7	0	1172	15.86611135781129	5.579401425742085	9.636559190425132	175.07225036621094	175.08033752441406
306	175.08982849121094	18.323500000000003					1	DETECTED	175.0898 m/z @18.32 [N1286_2.mzXML]	175.08982849121094	18.323500000000003	0.10103333333333334	19.953166666666668	19.852133333333335	3885.20849609375	1547135.4740729376	0	1172	18.75685417321379	0.5447158635676838	0.17113118841468453	175.08934020996094	175.09669494628906
307	175.1187744140625	1.8074666666666666					1	DETECTED	175.1188 m/z @1.81 [N1286_2.mzXML]	175.1187744140625	1.8074666666666666	1.5805666666666667	18.875666666666667	17.2951	51667.20703125	2255892.239647583	0	1172	0.22692392862567634	4.083637853295932	4.106721983681694	175.11160278320312	175.1211700439453
308	176.07069396972656	10.534283333333333					1	DETECTED	176.0707 m/z @10.53 [N1286_2.mzXML]	176.07069396972656	10.534283333333333	0.8309	19.550833333333333	18.719933333333334	31550.125	1490984.3234386279	0	1172	0.07503546466378808	3.3170206832825784	0.08097982243683763	176.06680297851562	176.0784912109375
309	176.9707489013672	1.5221166666666666					1	DETECTED	176.9707 m/z @1.52 [N1286_2.mzXML]	176.9707489013672	1.5221166666666666	1.41235	1.61025	0.19789999999999996	30304.85546875	191747.6222525329	0	1172	0.1238702047885778	0.912147306425183	0.9119000221860272	176.97024536132812	176.9707489013672
310	177.00167846679688	11.77765					1	DETECTED	177.0017 m/z @11.78 [N1286_2.mzXML]	177.00167846679688	11.77765	1.4777	18.783833333333334	17.306133333333335	6278.41943359375	2441718.891757599	0	1172	4.530352858698631	0.8401076380629681	4.1132868445179565	176.99830627441406	177.00698852539062
311	177.0609130859375	1.65555					1	DETECTED	177.0609 m/z @1.66 [N1286_2.mzXML]	177.0609130859375	1.65555	1.6253166666666667	15.540333333333333	13.915016666666666	13067.400390625	3015596.4891899414	0	1172	0.08832296909505932	230.12706725468576	459.2541345093715	177.0540771484375	177.0663604736328
312	177.07574462890625	1.9192833333333332					1	DETECTED	177.0757 m/z @1.92 [N1286_2.mzXML]	177.07574462890625	1.9192833333333332	1.9053499999999999	10.599066666666666	8.693716666666665	6693.53466796875	1226101.754864441	0	1172	8.704576543798249	311.97547846889904	622.9509569377981	177.07383728027344	177.07611083984375
313	177.0910186767578	11.57595					1	DETECTED	177.0910 m/z @11.58 [N1286_2.mzXML]	177.0910186767578	11.57595	1.2132	11.6197	10.4065	6656.1689453125	1207097.6100895994	0	1172	7.864102824190196	0.5021109261537718	0.013774736483989556	177.08636474609375	177.09129333496094
314	177.16322326660156	12.58495					1	DETECTED	177.1632 m/z @12.58 [N1286_2.mzXML]	177.16322326660156	12.58495	0.1743	19.989833333333333	19.815533333333335	3748.71826171875	1535789.9056611634	0	1172	9.556280373500005	0.7983277803069677	0.7016069849855974	177.15908813476562	177.166259765625
315	177.95556640625	7.2105					1	DETECTED	177.9556 m/z @7.21 [N1286_2.mzXML]	177.95556640625	7.2105	0.10103333333333334	19.971333333333334	19.8703	2779.71435546875	1248939.884459992	0	1172	7.063872103408165	1.397453629901915	1.7949072598038298	177.9547119140625	177.95663452148438
316	178.0586395263672	1.7343666666666666					1	DETECTED	178.0586 m/z @1.73 [N1286_2.mzXML]	178.0586395263672	1.7343666666666666	1.71835	16.687833333333334	14.969483333333333	8264.8818359375	926771.8140946653	0	1172	0.031228991666036876	467.3095733610851	855.2394636723634	178.0531768798828	178.05889892578125
317	178.96311950683594	11.53305					1	DETECTED	178.9631 m/z @11.53 [N1286_2.mzXML]	178.96311950683594	11.53305	0.28376666666666667	19.71516666666667	19.431400000000004	5117.916015625	1357815.0477320259	0	1172	0.5615404854268711	0.8636727969337308	0.7273455938674614	178.9625701904297	178.96499633789062
318	179.0402069091797	1.5221166666666666					1	DETECTED	179.0402 m/z @1.52 [N1286_2.mzXML]	179.0402069091797	1.5221166666666666	1.4309333333333332	15.81775	14.386816666666666	11886.0947265625	1467302.0099922484	0	1172	0.10338120712120347	78.88950831657827	152.496177626966	179.03482055664062	179.0402374267578
319	179.05419921875	15.09205					1	DETECTED	179.0542 m/z @15.09 [N1286_2.mzXML]	179.05419921875	15.09205	9.342966666666666	19.4415	10.098533333333336	4350.6708984375	975443.9020796197	0	1172	4.9548010350154605	0.8782733479250315	0.5440451001192879	179.0528106689453	179.05465698242188
320	179.07025146484375	10.518550000000001					1	DETECTED	179.0703 m/z @10.52 [N1286_2.mzXML]	179.07025146484375	10.518550000000001	0.10103333333333334	19.989833333333333	19.8888	84359.6171875	2005737.324579073	0	1172	0.1110136863276896	0.8300370139178485	0.7114727591086946	179.06214904785156	179.070556640625
321	180.02899169921875	11.56155					1	DETECTED	180.0290 m/z @11.56 [N1286_2.mzXML]	180.02899169921875	11.56155	11.53305	13.444683333333334	1.9116333333333344	6572.0849609375	198723.82128741493	0	1172	0.11429107715226117	33.53742690058354	66.07485380116708	180.02886962890625	180.0301971435547
322	180.06549072265625	9.70895					1	DETECTED	180.0655 m/z @9.71 [N1286_2.mzXML]	180.06549072265625	9.70895	2.0611333333333333	10.669749999999999	8.608616666666666	46610.8203125	1801328.79906964	0	1172	0.08546878821040238	3.181698467129929	4.140877889713345	180.06509399414062	180.07374572753906
323	180.08792114257812	8.860416666666667					1	DETECTED	180.0879 m/z @8.86 [N1286_2.mzXML]	180.08792114257812	8.860416666666667	0.3204666666666667	19.880166666666664	19.559699999999996	3034.292724609375	1022876.0590086669	0	1172	0.06249052773597974	1.145188203678007	1.2903764073560144	180.07937622070312	180.09170532226562
324	180.90374755859375	1.6705					1	DETECTED	180.9037 m/z @1.67 [N1286_2.mzXML]	180.90374755859375	1.6705	1.6405666666666667	2.0756	0.4350333333333334	13176.36328125	185993.0871730958	0	1172	0.06673433848174204	7.266703786191529	13.533407572383059	180.90304565429688	180.904052734375
325	180.94772338867188	16.02143333333333					1	DETECTED	180.9477 m/z @16.02 [N1286_2.mzXML]	180.94772338867188	16.02143333333333	1.4309333333333332	19.550833333333333	18.1199	2255.156005859375	1484363.725796934	0	1172	6.236291381053126	0.6209485624207534	0.2418971248415067	180.946533203125	180.94821166992188
326	181.08523559570312	11.547466666666667					1	DETECTED	181.0852 m/z @11.55 [N1286_2.mzXML]	181.08523559570312	11.547466666666667	1.61025	19.71516666666667	18.104916666666668	1918961.375	1.4655278978182446E7	1	1172	0.07590013180494459	2.840762996888417	4.148941195912593	181.07571411132812	181.08621215820312
327	182.08888244628906	11.547466666666667					1	DETECTED	182.0889 m/z @11.55 [N1286_2.mzXML]	182.08888244628906	11.547466666666667	1.9613333333333334	11.76065	9.799316666666666	164189.9375	1.3027824458956094E7	1	1172	7.768251280172594	0.5155251312597771	null	182.0803680419922	182.0889892578125
328	182.14976501464844	18.064166666666665					1	DETECTED	182.1498 m/z @18.06 [N1286_2.mzXML]	182.14976501464844	18.064166666666665	0.10103333333333334	20.008	19.906966666666666	82323.8984375	2.2236771230847843E7	1	1172	4.190951260442109	0.6347077403934769	0.3208181952826265	182.14869689941406	182.15017700195312
329	182.9624786376953	1.5511833333333334					1	DETECTED	182.9625 m/z @1.55 [N1286_2.mzXML]	182.9624786376953	1.5511833333333334	1.4474166666666666	1.5953166666666665	0.14789999999999992	11566.5634765625	66396.22189050289	0	1172	0.09870313331206337	0.7126566013491796	0.44634603839308445	182.96221923828125	182.96273803710938
330	183.0489959716797	16.46445					1	DETECTED	183.0490 m/z @16.46 [N1286_2.mzXML]	183.0489959716797	16.46445	0.13776666666666668	19.971333333333334	19.833566666666666	6026.2470703125	2295124.257722931	0	1172	2.250119496107134	0.6073972974711133	1.9472186925645305	183.04774475097656	183.0495147705078
331	183.092529296875	11.53305					1	DETECTED	183.0925 m/z @11.53 [N1286_2.mzXML]	183.092529296875	11.53305	0.10103333333333334	15.3954	15.294366666666667	9142.1669921875	1845497.025737183	0	1172	7.955875000167058	0.8570489600772498	0.6768708165415273	183.08421325683594	183.1019744873047
332	183.15304565429688	17.6565					1	DETECTED	183.1530 m/z @17.66 [N1286_2.mzXML]	183.15304565429688	17.6565	0.11958333333333333	20.008	19.888416666666664	5823.0927734375	2063552.3704754012	0	1172	3.2742274272140826	0.5670442827749081	0.13912159721011597	183.143310546875	183.16024780273438
333	184.0728759765625	13.008383333333335					1	DETECTED	184.0729 m/z @13.01 [N1286_2.mzXML]	184.0728759765625	13.008383333333335	11.77765	15.81775	4.040100000000001	75963.890625	2887999.420089108	0	1172	0.16792124008935438	1.5250438182800634	1.5778320704050637	184.0725860595703	184.07359313964844
334	184.0940704345703	1.79335					1	DETECTED	184.0941 m/z @1.79 [N1286_2.mzXML]	184.0940704345703	1.79335	1.7647166666666665	19.75183333333333	17.987116666666665	300148.96875	2710088.625848083	0	1172	0.0430274178827017	1.0061033275227487	0.9233404635939889	184.0940704345703	184.09716796875
335	185.04405212402344	10.216583333333334					1	DETECTED	185.0441 m/z @10.22 [N1286_2.mzXML]	185.04405212402344	10.216583333333334	1.5953166666666665	19.368166666666664	17.77285	491345.65625	7093565.14745411	1	1172	0.09437600019865577	0.5106993244961577	0.23889372969424214	185.04144287109375	185.05189514160156
336	185.12835693359375	9.128716666666666					1	DETECTED	185.1284 m/z @9.13 [N1286_2.mzXML]	185.12835693359375	9.128716666666666	4.597183333333334	9.411716666666667	4.814533333333333	21074.740234375	495433.99718109163	0	1172	0.08372520008685136	0.4595803099773408	2.4242840975263023	185.12625122070312	185.1308135986328
337	186.04766845703125	10.216583333333334					1	DETECTED	186.0477 m/z @10.22 [N1286_2.mzXML]	186.04766845703125	10.216583333333334	9.569166666666666	10.322316666666667	0.7531500000000015	33381.58203125	297233.34006774996	0	1172	0.09576372365109798	0.5816578710258717	2.6896362895947097	186.04751586914062	186.04844665527344
338	186.07347106933594	1.9331666666666665					1	DETECTED	186.0735 m/z @1.93 [N1286_2.mzXML]	186.07347106933594	1.9331666666666665	1.0676333333333334	19.605666666666664	18.53803333333333	21524.06640625	1281003.5243211668	0	1172	0.18582643794965015	10.70902333821151	92.36920490049937	186.0731658935547	186.07638549804688
339	186.91165161132812	1.65555					1	DETECTED	186.9117 m/z @1.66 [N1286_2.mzXML]	186.91165161132812	1.65555	1.6405666666666667	1.79335	0.15278333333333327	23225.078125	102094.42954382338	0	1172	0.0630511181864426	5.098442714126801	4.557355498760518	186.91131591796875	186.91195678710938
340	186.9225616455078	1.53675					1	DETECTED	186.9226 m/z @1.54 [N1286_2.mzXML]	186.9225616455078	1.53675	1.4474166666666666	1.5953166666666665	0.14789999999999992	19393.908203125	115374.80851220696	0	1172	0.10575613129643058	0.8277985074626847	0.6555970149253694	186.92237854003906	186.92279052734375
341	186.95217895507812	9.204666666666666					1	DETECTED	186.9522 m/z @9.20 [N1286_2.mzXML]	186.95217895507812	9.204666666666666	9.145266666666666	9.309933333333333	0.16466666666666718	6412.5078125	36205.876165344176	0	1172	0.09746013364726913	1.386083052749721	2.0836734080115304	186.95176696777344	186.95263671875
342	187.0574493408203	1.8778166666666667					1	DETECTED	187.0574 m/z @1.88 [N1286_2.mzXML]	187.0574493408203	1.8778166666666667	1.8502833333333333	15.761833333333334	13.91155	368459.71875	6626784.482736939	0	1172	0.048010161064834245	7.476295199930254	6.959045458208125	187.04832458496094	187.0578155517578
343	187.0714111328125	2.901883333333333					1	DETECTED	187.0714 m/z @2.90 [N1286_2.mzXML]	187.0714111328125	2.901883333333333	2.3157666666666668	15.6133	13.297533333333334	15344.404296875	1576082.298403656	0	1172	0.9303754443574577	11.34375977478887	2.271793514806418	187.0707550048828	187.07167053222656
344	187.1256103515625	11.327116666666665					1	DETECTED	187.1256 m/z @11.33 [N1286_2.mzXML]	187.1256103515625	11.327116666666665	0.10103333333333334	20.008	19.906966666666666	7257.87841796875	2831546.187040711	0	1172	17.73671825682494	0.8866390029173132	0.13604004573559084	187.11668395996094	187.13314819335938
345	187.47267150878906	9.204666666666666					1	DETECTED	187.4727 m/z @9.20 [N1286_2.mzXML]	187.47267150878906	9.204666666666666	9.145266666666666	9.294066666666668	0.14880000000000138	5095.982421875	30043.347694885153	0	1172	0.11071678413149932	1.2525252525252615	1.5050505050505232	187.4724578857422	187.47267150878906
346	188.07032775878906	9.204666666666666					1	DETECTED	188.0703 m/z @9.20 [N1286_2.mzXML]	188.07032775878906	9.204666666666666	1.8915499999999998	10.951633333333332	9.060083333333331	1838163.5	1.439554919616274E7	1	1172	0.10422223547828047	1.7618462046082621	1.5855716610016097	188.06056213378906	188.0795135498047
347	188.0872802734375	9.204666666666666					1	DETECTED	188.0873 m/z @9.20 [N1286_2.mzXML]	188.0872802734375	9.204666666666666	2.2740500000000003	18.15666666666667	15.882616666666669	4825.87939453125	1705988.0356340937	0	1172	0.04004286210569319	1.1458299766495048	1.1360158017121287	188.08155822753906	188.09469604492188
348	189.00721740722656	1.5072333333333332					1	DETECTED	189.0072 m/z @1.51 [N1286_2.mzXML]	189.00721740722656	1.5072333333333332	1.41235	5.192733333333334	3.780383333333334	4516.1865234375	479019.0999796753	0	1172	2.716587877696443	19.921219040927483	38.10591175697932	189.00677490234375	189.00778198242188
349	189.02374267578125	13.145716666666667					1	DETECTED	189.0237 m/z @13.15 [N1286_2.mzXML]	189.02374267578125	13.145716666666667	11.634516666666666	16.501549999999998	4.867033333333332	6596.95068359375	621652.6702174679	0	1172	0.2853320047922079	1.6103207164284443	2.9947075315087206	189.0229949951172	189.02479553222656
350	189.04684448242188	1.4474166666666666					1	DETECTED	189.0468 m/z @1.45 [N1286_2.mzXML]	189.04684448242188	1.4474166666666666	1.41235	10.4319	9.01955	8157.42822265625	1622771.2508099363	0	1172	0.08651572098754756	128.60575095057067	256.21150190114133	189.04637145996094	189.05227661132812
351	189.0737762451172	9.204666666666666					1	DETECTED	189.0738 m/z @9.20 [N1286_2.mzXML]	189.0737762451172	9.204666666666666	9.128716666666666	10.33985	1.2111333333333345	180825.765625	1272281.1402168586	0	1172	0.09678591829996641	1.827004126044084	4.036313131373342	189.073486328125	189.07412719726562
352	189.08689880371094	2.5477333333333334					1	DETECTED	189.0869 m/z @2.55 [N1286_2.mzXML]	189.08689880371094	2.5477333333333334	0.90385	19.15	18.24615	51559.58203125	6018468.7059206795	0	1172	1.0232886857729606	1.8804195888838742	5.013897310902449	189.08612060546875	189.09146118164062
353	189.15928649902344	1.6864333333333335					1	DETECTED	189.1593 m/z @1.69 [N1286_2.mzXML]	189.15928649902344	1.6864333333333335	1.61025	18.082333333333334	16.472083333333334	6776.939453125	4047205.826752136	0	1172	12.636201105211784	108.10818201706388	215.21636403412776	189.15928649902344	189.1639862060547
354	190.08578491210938	10.814033333333333					1	DETECTED	190.0858 m/z @10.81 [N1286_2.mzXML]	190.08578491210938	10.814033333333333	2.2879833333333335	18.471333333333334	16.18335	65795.65625	1879309.3777593374	1	1172	0.10070637307284436	0.5134739766246482	0.11177862675574708	190.07723999023438	190.09075927734375
355	190.14369201660156	10.322316666666667					1	DETECTED	190.1437 m/z @10.32 [N1286_2.mzXML]	190.14369201660156	10.322316666666667	8.68105	18.985333333333333	10.304283333333332	14885.3427734375	960398.0525588987	0	1172	0.18999845871296728	14.224841190923588	0.9937009161375214	190.14315795898438	190.1439208984375
356	190.96754455566406	13.708616666666668					1	DETECTED	190.9675 m/z @13.71 [N1286_2.mzXML]	190.96754455566406	13.708616666666668	0.10103333333333334	20.008	19.906966666666666	5183.54150390625	1559614.8482286998	0	1172	2.596937943430838	0.7314659105523268	0.41031004792084386	190.9623565673828	190.96865844726562
357	190.98049926757812	11.77765					1	DETECTED	190.9805 m/z @11.78 [N1286_2.mzXML]	190.98049926757812	11.77765	1.4474166666666666	18.211666666666666	16.76425	6206.41455078125	2124472.2380783684	0	1172	0.8506051742752891	0.8114168121404164	0.520917264466532	190.9790802001953	190.9894256591797
358	191.01675415039062	11.43515					1	DETECTED	191.0168 m/z @11.44 [N1286_2.mzXML]	191.01675415039062	11.43515	2.2462500000000003	16.818833333333334	14.572583333333334	6876.03466796875	1635585.4964104004	0	1172	9.453426311144879	0.7291703484112968	0.45663473499518986	191.01425170898438	191.01788330078125
359	191.0400390625	1.7792166666666667					1	DETECTED	191.0400 m/z @1.78 [N1286_2.mzXML]	191.0400390625	1.7792166666666667	1.41235	17.098333333333336	15.685983333333336	77381.9140625	2879450.934494751	0	1172	0.09536182722367403	17.307775309469942	0.8716238629061288	191.0309295654297	191.04818725585938
360	191.0762939453125	1.6864333333333335					1	DETECTED	191.0763 m/z @1.69 [N1286_2.mzXML]	191.0762939453125	1.6864333333333335	1.5805666666666667	10.72415	9.143583333333334	41397.99609375	5947252.439999543	0	1172	0.10711006815866564	43.18443010075563	82.64054911966358	191.0699005126953	191.07655334472656
361	192.9612579345703	2.1616166666666667					1	DETECTED	192.9613 m/z @2.16 [N1286_2.mzXML]	192.9612579345703	2.1616166666666667	0.4482333333333333	19.204833333333333	18.7566	8815.0908203125	1146880.3950883788	0	1172	0.21782215097703128	4.687945445200942	7.641378015465047	192.9514923095703	192.965087890625
362	193.03427124023438	3.3374					1	DETECTED	193.0343 m/z @3.34 [N1286_2.mzXML]	193.03427124023438	3.3374	1.6864333333333335	19.806833333333334	18.1204	5222.92431640625	885117.2127157593	0	1172	0.30989837788010277	5.487815219366432	0.1550767642792197	193.029052734375	193.0375518798828
363	193.0556640625	1.5072333333333332					1	DETECTED	193.0557 m/z @1.51 [N1286_2.mzXML]	193.0556640625	1.5072333333333332	1.4309333333333332	4.3875	2.9565666666666672	11651.9736328125	552114.3661308594	0	1172	0.12468119883824325	19.374617737003053	37.749235474006106	193.05548095703125	193.05587768554688
364	193.0858154296875	10.518550000000001					1	DETECTED	193.0858 m/z @10.52 [N1286_2.mzXML]	193.0858154296875	10.518550000000001	10.450483333333333	11.156816666666666	0.7063333333333333	86848.84375	563333.75484424	0	1172	0.0946517841768788	1.8872829631370915	2.1357302642866465	193.0852813720703	193.08590698242188
365	193.15374755859375	1.8220999999999998					1	DETECTED	193.1537 m/z @1.82 [N1286_2.mzXML]	193.15374755859375	1.8220999999999998	1.8220999999999998	15.413766666666668	13.591666666666669	3886.542724609375	1304563.4459246213	0	1172	12.57981427042623	null	null	193.14520263671875	193.15933227539062
366	194.03224182128906	1.8220999999999998					1	DETECTED	194.0322 m/z @1.82 [N1286_2.mzXML]	194.03224182128906	1.8220999999999998	0.11958333333333333	19.971333333333334	19.85175	5188.57568359375	2649433.9883656916	0	1172	9.761138964095428	5.830119137355484	10.601643657974398	194.03224182128906	194.0338897705078
367	194.08921813964844	10.518550000000001					1	DETECTED	194.0892 m/z @10.52 [N1286_2.mzXML]	194.08921813964844	10.518550000000001	10.468866666666665	10.669749999999999	0.20088333333333352	9648.3896484375	53679.26992224134	0	1172	0.286829358724189	2.0216370345520587	1.9174418376984224	194.08885192871094	194.08937072753906
368	194.1173858642578	8.14695					1	DETECTED	194.1174 m/z @8.15 [N1286_2.mzXML]	194.1173858642578	8.14695	0.24705000000000002	17.61916666666667	17.372116666666667	5580.7314453125	857598.5848471071	0	1172	0.36022240543935347	1.0995149727633682	0.10907636172727517	194.11605834960938	194.1181640625
369	194.96328735351562	14.97155					1	DETECTED	194.9633 m/z @14.97 [N1286_2.mzXML]	194.96328735351562	14.97155	2.1616166666666667	18.0455	15.883883333333333	4172.06884765625	2056355.5139653322	0	1172	0.15553177593572087	0.6199830600211295	0.23996612004225887	194.95831298828125	194.96359252929688
370	194.97654724121094	11.878083333333333					1	DETECTED	194.9765 m/z @11.88 [N1286_2.mzXML]	194.97654724121094	11.878083333333333	11.604933333333333	14.398766666666667	2.7938333333333336	6786.91845703125	503758.6240520629	0	1172	0.2233770403720019	5.114100921349698	9.228201842699397	194.9758758544922	194.97694396972656
371	195.02975463867188	16.113616666666665					1	DETECTED	195.0298 m/z @16.11 [N1286_2.mzXML]	195.02975463867188	16.113616666666665	0.11958333333333333	19.898333333333333	19.77875	7824.857421875	2648061.6834823005	0	1172	9.16704935711621	0.6183165180348504	0.5184122368968459	195.0292510986328	195.030029296875
372	195.06484985351562	10.91845					1	DETECTED	195.0648 m/z @10.92 [N1286_2.mzXML]	195.06484985351562	10.91845	10.831733333333334	13.9879	3.1561666666666657	14090.75	552826.8940192871	0	1172	0.1477422516554121	18.19815491062864	35.39630982125728	195.0643768310547	195.06507873535156
373	195.08741760253906	6.396083333333333					1	DETECTED	195.0874 m/z @6.40 [N1286_2.mzXML]	195.08741760253906	6.396083333333333	0.10103333333333334	20.008	19.906966666666666	20667.59375	8924934.275400143	0	1172	19.26661718901924	1.1791874415069312	1.8270713864720254	195.08644104003906	195.08953857421875
374	195.10110473632812	11.547466666666667					1	DETECTED	195.1011 m/z @11.55 [N1286_2.mzXML]	195.10110473632812	11.547466666666667	3.3998333333333335	14.525333333333332	11.125499999999999	84137.375	3260362.163333772	0	1172	0.05203553879564282	6.913004614172588	0.5491701845936977	195.0919647216797	195.1075897216797
375	196.06019592285156	8.9322					1	DETECTED	196.0602 m/z @8.93 [N1286_2.mzXML]	196.06019592285156	8.9322	8.752516666666667	18.563	9.810483333333332	17882.16796875	1011096.379323212	0	1172	0.1174108946286534	5.0177896220160605	43.0680131645723	196.05992126464844	196.06883239746094
376	196.09068298339844	5.003866666666667					1	DETECTED	196.0907 m/z @5.00 [N1286_2.mzXML]	196.09068298339844	5.003866666666667	0.10103333333333334	19.623833333333334	19.5228	2078.332275390625	1273693.8450611874	0	1172	2.139188461910405	1.9909712071251315	2.981942414250263	196.08935546875	196.09156799316406
377	196.1045379638672	11.547466666666667					1	DETECTED	196.1045 m/z @11.55 [N1286_2.mzXML]	196.1045379638672	11.547466666666667	2.8004499999999997	18.526833333333332	15.726383333333333	6955.64306640625	1472556.7518807985	0	1172	3.3405246080217985	0.8989569777124009	0.6328211043307037	196.09608459472656	196.1048126220703
378	196.86502075195312	2.018116666666667					1	DETECTED	196.8650 m/z @2.02 [N1286_2.mzXML]	196.86502075195312	2.018116666666667	1.6864333333333335	2.1473999999999998	0.4609666666666663	24795.30859375	341435.77273339836	0	1172	0.34565324153779575	0.6948897040349725	0.3845191235864457	196.86456298828125	196.8655242919922
379	196.95590209960938	11.82925					1	DETECTED	196.9559 m/z @11.83 [N1286_2.mzXML]	196.95590209960938	11.82925	11.20905	15.3954	4.186350000000001	6911.09033203125	650483.8508441162	0	1172	0.43717254487948587	3.374999999999998	5.749999999999996	196.9554443359375	196.95648193359375
380	197.06471252441406	15.522316666666667					1	DETECTED	197.0647 m/z @15.52 [N1286_2.mzXML]	197.06471252441406	15.522316666666667	8.842133333333333	19.971333333333334	11.1292	10952.34765625	2533180.9407222886	0	1172	6.533289902858488	0.7922222676550579	0.6514145588128214	197.0635223388672	197.06515502929688
381	197.11717224121094	11.139916666666666					1	DETECTED	197.1172 m/z @11.14 [N1286_2.mzXML]	197.11717224121094	11.139916666666666	11.105416666666667	11.57595	0.4705333333333339	3633.683349609375	54133.64764868155	0	1172	1.3081292156590738	6.819323671497686	12.638647342995371	197.11676025390625	197.1175079345703
382	197.12835693359375	9.726366666666667					1	DETECTED	197.1284 m/z @9.73 [N1286_2.mzXML]	197.12835693359375	9.726366666666667	9.145266666666666	9.84635	0.7010833333333331	14547.349609375	171054.6975500483	0	1172	0.09888603632239246	0.6081889175112971	0.29205382541626407	197.12828063964844	197.12875366210938
383	198.02073669433594	15.8551					1	DETECTED	198.0207 m/z @15.86 [N1286_2.mzXML]	198.02073669433594	15.8551	10.02095	18.416166666666665	8.395216666666666	1897.420166015625	584100.1435962524	0	1172	0.484346241913407	0.7194892715019896	0.43897854300397915	198.01956176757812	198.02127075195312
384	198.0525360107422	10.534283333333333					1	DETECTED	198.0525 m/z @10.53 [N1286_2.mzXML]	198.0525360107422	10.534283333333333	3.3998333333333335	10.61665	7.216816666666666	8327.998046875	617213.3224415281	0	1172	0.11153674553803583	0.5057724608530908	0.050601361765571534	198.052490234375	198.05609130859375
385	198.86195373535156	1.9331666666666665					1	DETECTED	198.8620 m/z @1.93 [N1286_2.mzXML]	198.86195373535156	1.9331666666666665	1.7021000000000002	2.18995	0.4878499999999999	18553.505859375	330847.42415527336	0	1172	0.3981208208912592	1.0556477207155237	1.2578323908287576	198.8612823486328	198.8622283935547
386	198.9400177001953	1.5511833333333334					1	DETECTED	198.9400 m/z @1.55 [N1286_2.mzXML]	198.9400177001953	1.5511833333333334	1.4309333333333332	1.65555	0.2246166666666669	234137.5625	1634076.2290146477	0	1172	0.12088084912846875	0.9224032791463503	0.6434359852767546	198.93954467773438	198.94003295898438
387	199.01699829101562	15.269383333333334					1	DETECTED	199.0170 m/z @15.27 [N1286_2.mzXML]	199.01699829101562	15.269383333333334	9.0572	19.423333333333336	10.366133333333336	2229.472900390625	681895.8188471686	0	1172	2.260896337107196	0.834338973683434	0.668677947366868	199.00918579101562	199.01837158203125
388	199.09654235839844	10.550516666666665					1	DETECTED	199.0965 m/z @10.55 [N1286_2.mzXML]	199.09654235839844	10.550516666666665	10.518550000000001	15.984333333333332	5.465783333333331	6477.04248046875	501437.4150557859	0	1172	0.06389038299442262	85.49191866528392	169.98383733056784	199.0897674560547	199.09666442871094
389	200.04025268554688	1.6864333333333335					1	DETECTED	200.0403 m/z @1.69 [N1286_2.mzXML]	200.04025268554688	1.6864333333333335	1.5953166666666665	2.8579833333333338	1.2626666666666673	19397.59765625	324518.9585212403	0	1172	0.049885951124797545	6.871878386421883	6.495782086388702	200.03970336914062	200.04458618164062
390	200.20082092285156	10.3949					1	DETECTED	200.2008 m/z @10.39 [N1286_2.mzXML]	200.20082092285156	10.3949	0.19253333333333333	19.971333333333334	19.7788	4031.8837890625	1268725.4676898504	0	1172	0.12301004076887878	0.9693241110722676	14.556999654518478	200.2001190185547	200.2018585205078
391	200.93765258789062	1.5221166666666666					1	DETECTED	200.9377 m/z @1.52 [N1286_2.mzXML]	200.93765258789062	1.5221166666666666	1.4474166666666666	1.5953166666666665	0.14789999999999992	29629.9921875	190798.46414648424	0	1172	0.12051551886906697	0.9899598393574294	0.9799196787148586	200.93746948242188	200.93772888183594
392	200.97299194335938	1.5072333333333332					1	DETECTED	200.9730 m/z @1.51 [N1286_2.mzXML]	200.97299194335938	1.5072333333333332	1.4309333333333332	1.5805666666666667	0.1496333333333335	35368.6953125	222353.63609631348	0	1172	0.12894347605357614	0.9805591961555271	0.9611183923110542	200.9729461669922	200.97323608398438
393	201.01588439941406	1.8915499999999998					1	DETECTED	201.0159 m/z @1.89 [N1286_2.mzXML]	201.01588439941406	1.8915499999999998	1.7647166666666665	8.6101	6.8453833333333325	15449.4365234375	868761.2371997071	0	1172	0.09936132778590379	26.98574244415242	52.97148488830485	201.00640869140625	201.01626586914062
394	201.11190795898438	1.2857166666666666					1	DETECTED	201.1119 m/z @1.29 [N1286_2.mzXML]	201.11190795898438	1.2857166666666666	0.10103333333333334	20.008	19.906966666666666	37660.0859375	2.8345886464293458E7	0	1172	15.225921226881349	8.401809203584643	0.2920175340968968	201.11143493652344	201.11239624023438
395	202.0474090576172	9.726366666666667					1	DETECTED	202.0474 m/z @9.73 [N1286_2.mzXML]	202.0474090576172	9.726366666666667	1.9053499999999999	9.898016666666667	7.992666666666667	13906.3583984375	1975497.3917661132	0	1172	0.09715598745030896	0.5109736372722217	0.012519467852971894	202.04710388183594	202.0476531982422
396	202.11529541015625	0.3569333333333333					1	DETECTED	202.1153 m/z @0.36 [N1286_2.mzXML]	202.11529541015625	0.3569333333333333	0.11958333333333333	20.008	19.888416666666664	4834.45068359375	3014794.726796323	0	1172	3.5228397209875375	41.89681202162769	82.79362404325538	202.11444091796875	202.11590576171875
397	202.97064208984375	1.5072333333333332					1	DETECTED	202.9706 m/z @1.51 [N1286_2.mzXML]	202.97064208984375	1.5072333333333332	1.4474166666666666	1.5953166666666665	0.14789999999999992	11776.919921875	72178.14234472653	0	1172	0.12844914532065443	1.2362775146280303	1.5463713463533049	202.97044372558594	202.9710693359375
398	203.05201721191406	1.8074666666666666					1	DETECTED	203.0520 m/z @1.81 [N1286_2.mzXML]	203.05201721191406	1.8074666666666666	1.7021000000000002	12.769416666666666	11.067316666666667	1835929.0	2.170404217548726E7	1	1172	0.1247292845973269	3.6563037040252966	5.027145147455943	203.0516357421875	203.0535430908203
399	203.1068115234375	11.295449999999999					1	DETECTED	203.1068 m/z @11.30 [N1286_2.mzXML]	203.1068115234375	11.295449999999999	9.63935	12.330833333333334	2.691483333333334	6265.63720703125	566133.4985123292	0	1172	2.4995567624888437	0.8125968641185123	0.6251937282370246	203.10606384277344	203.10694885253906
400	203.82379150390625	9.204666666666666					1	DETECTED	203.8238 m/z @9.20 [N1286_2.mzXML]	203.82379150390625	9.204666666666666	9.145266666666666	9.342966666666666	0.19769999999999932	10012.4267578125	66949.27980541986	0	1172	0.11258488754735474	1.664141414141405	2.098349312570634	203.82321166992188	203.82435607910156
401	204.01780700683594	10.234					1	DETECTED	204.0178 m/z @10.23 [N1286_2.mzXML]	204.01780700683594	10.234	2.0756	10.286533333333333	8.210933333333333	4411.0400390625	869292.3749403686	0	1172	0.06407557037013234	0.5032195855396483	0.006439171079296538	204.00909423828125	204.0183563232422
402	204.05563354492188	1.79335					1	DETECTED	204.0556 m/z @1.79 [N1286_2.mzXML]	204.05563354492188	1.79335	1.7495666666666667	10.796166666666666	9.0466	97003.0234375	2071993.2458505253	0	1172	0.14996643672221155	100.07767518727229	9.61624316819427	204.05555725097656	204.06552124023438
403	204.07919311523438	11.357233333333333					1	DETECTED	204.0792 m/z @11.36 [N1286_2.mzXML]	204.07919311523438	11.357233333333333	0.10103333333333334	19.733333333333334	19.6323	3942.13232421875	1631179.1829808974	0	1172	17.63621481041146	0.8720660613706225	0.6045993881526694	204.06939697265625	204.08709716796875
404	204.12269592285156	1.8778166666666667					1	DETECTED	204.1227 m/z @1.88 [N1286_2.mzXML]	204.12269592285156	1.8778166666666667	1.8502833333333333	5.46925	3.618966666666666	1400999.875	8880303.535706539	1	1172	0.048563494614320524	8.95592681989092	7.4400256050343625	204.12237548828125	204.12338256835938
405	204.41622924804688	9.204666666666666					1	DETECTED	204.4162 m/z @9.20 [N1286_2.mzXML]	204.41622924804688	9.204666666666666	9.128716666666666	9.27865	0.14993333333333503	8415.10546875	51853.24794989031	0	1172	0.10971539793033891	0.9870528856704002	0.9414028065446973	204.4160614013672	204.41641235351562
406	204.9566650390625	1.61025					1	DETECTED	204.9567 m/z @1.61 [N1286_2.mzXML]	204.9566650390625	1.61025	1.5656999999999999	9.204666666666666	7.638966666666667	44116.28125	1909495.1161464844	0	1172	0.07892572654183883	85.73475495697701	1.7430952818714402	204.95663452148438	204.9603729248047
407	204.9958953857422	11.81205					1	DETECTED	204.9959 m/z @11.81 [N1286_2.mzXML]	204.9958953857422	11.81205	11.105416666666667	19.423333333333336	8.317916666666669	6094.1171875	844738.8687064818	0	1172	0.6880471960523025	5.885596018680134	4.245691856726861	204.9955291748047	205.00033569335938
408	205.02430725097656	1.4474166666666666					1	DETECTED	205.0243 m/z @1.45 [N1286_2.mzXML]	205.02430725097656	1.4474166666666666	1.4309333333333332	14.903699999999999	13.472766666666665	10134.73828125	2168742.5352900694	0	1172	0.09752465442175273	411.3183468604364	814.0596987609891	205.02406311035156	205.0308837890625
409	205.05650329589844	1.8363333333333334					1	DETECTED	205.0565 m/z @1.84 [N1286_2.mzXML]	205.05650329589844	1.8363333333333334	1.7495666666666667	19.2955	17.545933333333334	16937.818359375	1935868.4324662166	0	1172	0.16924973234942664	47.00723469450571	92.81298851800942	205.04685974121094	205.06625366210938
410	205.0855712890625	12.4342					1	DETECTED	205.0856 m/z @12.43 [N1286_2.mzXML]	205.0855712890625	12.4342	0.10103333333333334	20.008	19.906966666666666	12467.3369140625	4464129.2618775	0	1172	4.7846163660016545	0.8070500952715577	0.15888221761191273	205.07786560058594	205.08639526367188
411	205.0969696044922	9.204666666666666					1	DETECTED	205.0970 m/z @9.20 [N1286_2.mzXML]	205.0969696044922	9.204666666666666	9.110800000000001	10.6879	1.5770999999999997	2845462.25	2.4161235764047097E7	1	1172	0.11462095720361987	1.9640355849966527	1.8617973616111467	205.0967254638672	205.09722900390625
412	205.1142120361328	9.190166666666666					1	DETECTED	205.1142 m/z @9.19 [N1286_2.mzXML]	205.1142120361328	9.190166666666666	9.145266666666666	9.294066666666668	0.14880000000000138	8098.59375	43328.44661303711	0	1172	0.07854680745346165	1.6570155902004549	2.3140311804009097	205.10964965820312	205.11614990234375
413	205.1261749267578	1.8778166666666667					1	DETECTED	205.1262 m/z @1.88 [N1286_2.mzXML]	205.1261749267578	1.8778166666666667	1.8363333333333334	17.822333333333333	15.985999999999999	119685.375	3270324.1287035514	0	1172	0.0528834609568849	5.8667566768860295	7.836934877404616	205.1184539794922	205.1337890625
414	205.9871826171875	11.403233333333333					1	DETECTED	205.9872 m/z @11.40 [N1286_2.mzXML]	205.9871826171875	11.403233333333333	0.13776666666666668	19.989833333333333	19.852066666666666	20477.986328125	4123059.199462096	0	1172	0.8819607870108488	1.2426989593683244	2.730890913479998	205.98670959472656	205.9948272705078
415	206.08111572265625	10.30415					1	DETECTED	206.0811 m/z @10.30 [N1286_2.mzXML]	206.08111572265625	10.30415	0.11958333333333333	19.971333333333334	19.85175	39217.8125	2318513.4246987314	0	1172	0.1192744676221853	2.381272751703276	0.0640236410921077	206.08084106445312	206.0899200439453
416	206.10025024414062	9.204666666666666					1	DETECTED	206.1003 m/z @9.20 [N1286_2.mzXML]	206.10025024414062	9.204666666666666	9.110800000000001	14.352033333333333	5.241233333333332	302497.625	2790297.268616698	0	1172	0.11537324584301345	1.9849134141668647	1.8339390871355812	206.10015869140625	206.10635375976562
417	206.3817901611328	9.219416666666666					1	DETECTED	206.3818 m/z @9.22 [N1286_2.mzXML]	206.3817901611328	9.219416666666666	9.128716666666666	9.27865	0.14993333333333503	9506.98828125	61039.523321106215	0	1172	0.12135608367630724	0.8265343623667862	0.6286975346621968	206.3815155029297	206.38243103027344
418	206.89353942871094	1.7343666666666666					1	DETECTED	206.8935 m/z @1.73 [N1286_2.mzXML]	206.89353942871094	1.7343666666666666	1.65555	2.1616166666666667	0.5060666666666667	89401.984375	665165.8128974605	0	1172	0.09574236531109803	9.597796018480482	3.290623951812215	206.89340209960938	206.89459228515625
419	206.99093627929688	17.43316666666667					1	DETECTED	206.9909 m/z @17.43 [N1286_2.mzXML]	206.99093627929688	17.43316666666667	0.15598333333333333	20.008	19.852016666666668	6017.77294921875	2371326.9724359736	0	1172	3.1911474714597787	0.5745154254503289	0.12023240740048477	206.9869384765625	206.9959259033203
420	207.0262908935547	10.216583333333334					1	DETECTED	207.0263 m/z @10.22 [N1286_2.mzXML]	207.0262908935547	10.216583333333334	1.4309333333333332	15.305283333333334	13.87435	86442.5859375	4850972.875341435	1	1172	0.10283993781228062	0.7394868633663146	0.24123485901485678	207.01629638671875	207.02639770507812
421	207.10433959960938	9.190166666666666					1	DETECTED	207.1043 m/z @9.19 [N1286_2.mzXML]	207.10433959960938	9.190166666666666	9.0572	14.686566666666666	5.629366666666666	11617.2822265625	581732.697959503	0	1172	0.11254211254146895	1.0273966580767484	0.9476068753055538	207.0970458984375	207.11325073242188
422	208.0491485595703	15.8551					1	DETECTED	208.0491 m/z @15.86 [N1286_2.mzXML]	208.0491485595703	15.8551	0.11958333333333333	19.898333333333333	19.77875	14059.017578125	3994138.846594728	0	1172	2.49887773891772	0.7919776033711836	0.4845376745262906	208.0482177734375	208.0493621826172
423	208.1329803466797	8.78825					1	DETECTED	208.1330 m/z @8.79 [N1286_2.mzXML]	208.1329803466797	8.78825	2.2180666666666666	8.914433333333333	6.696366666666666	7717.38427734375	863108.2090084226	0	1172	0.1344278765372593	0.5096027254439881	0.7686139719149414	208.1329803466797	208.14047241210938
424	208.89053344726562	1.7647166666666665					1	DETECTED	208.8905 m/z @1.76 [N1286_2.mzXML]	208.89053344726562	1.7647166666666665	1.6864333333333335	14.138033333333334	12.451600000000001	62966.3515625	2471559.8280634764	0	1172	0.08718825308287492	2.378614154707836	2.203039375339467	208.8865966796875	208.89111328125
425	208.9784698486328	12.021216666666668					1	DETECTED	208.9785 m/z @12.02 [N1286_2.mzXML]	208.9784698486328	12.021216666666668	11.387983333333333	15.594883333333334	4.206900000000001	6186.529296875	831830.1390399783	0	1172	0.6114517179134786	3.321761330736425	5.64352266147285	208.97821044921875	208.9790802001953
426	209.03323364257812	1.5072333333333332					1	DETECTED	209.0332 m/z @1.51 [N1286_2.mzXML]	209.03323364257812	1.5072333333333332	1.4309333333333332	5.590883333333333	4.15995	45909.484375	662797.5400043335	0	1172	0.13334883438952927	16.426147538386545	1.1446273266656015	209.03250122070312	209.03384399414062
427	209.04534912109375	16.539166666666667					1	DETECTED	209.0453 m/z @16.54 [N1286_2.mzXML]	209.04534912109375	16.539166666666667	0.10103333333333334	19.989833333333333	19.8888	26734.888671875	6790772.840985509	0	1172	2.784674756949892	0.6056923251219763	0.4683444885415639	209.04470825195312	209.0490264892578
428	209.09173583984375	7.743416666666667					1	DETECTED	209.0917 m/z @7.74 [N1286_2.mzXML]	209.09173583984375	7.743416666666667	5.974633333333333	12.209316666666666	6.234683333333333	10589.92578125	940927.3160249018	0	1172	0.8878071343081411	0.641153068785696	0.13563395096623315	209.08486938476562	209.092529296875
429	209.11676025390625	12.021216666666668					1	DETECTED	209.1168 m/z @12.02 [N1286_2.mzXML]	209.11676025390625	12.021216666666668	11.57595	12.451133333333333	0.8751833333333323	141650.921875	1331987.0019824211	1	1172	0.09188729897965509	0.8563115956785552	0.5550941227905032	209.11375427246094	209.1173553466797
430	210.0366668701172	1.4925666666666666					1	DETECTED	210.0367 m/z @1.49 [N1286_2.mzXML]	210.0366668701172	1.4925666666666666	1.4309333333333332	18.416166666666665	16.985233333333333	2754.492919921875	1317549.3723976754	0	1172	14.75725830460897	137.79259058950763	274.58518117901525	210.03546142578125	210.0460662841797
431	210.9054718017578	1.6864333333333335					1	DETECTED	210.9055 m/z @1.69 [N1286_2.mzXML]	210.9054718017578	1.6864333333333335	1.65555	3.16965	1.5140999999999998	13645.7021484375	506731.0275632324	0	1172	0.083637477853582	24.513221802482427	48.026443604964854	210.9047393798828	210.9057159423828
432	210.93521118164062	11.226366666666667					1	DETECTED	210.9352 m/z @11.23 [N1286_2.mzXML]	210.93521118164062	11.226366666666667	2.18995	19.095333333333333	16.905383333333333	11457.005859375	2217496.095426575	0	1172	0.45655643125443035	0.7667195727753066	0.6230116748639256	210.9327850341797	210.944091796875
433	211.04185485839844	2.5063833333333334					1	DETECTED	211.0419 m/z @2.51 [N1286_2.mzXML]	211.04185485839844	2.5063833333333334	2.1043499999999997	18.286333333333335	16.181983333333335	23787.880859375	1660852.3602351078	0	1172	0.49789668396864073	18.187523839143115	1.8049185865117843	211.03427124023438	211.04286193847656
434	211.08018493652344	14.621816666666666					1	DETECTED	211.0802 m/z @14.62 [N1286_2.mzXML]	211.08018493652344	14.621816666666666	13.725316666666666	17.41466666666667	3.689350000000003	4688.30810546875	421992.38058139064	0	1172	0.7416691834983862	2.0576408254322387	3.115281650864478	211.0791778564453	211.08055114746094
435	211.1326446533203	12.156749999999999					1	DETECTED	211.1326 m/z @12.16 [N1286_2.mzXML]	211.1326446533203	12.156749999999999	0.10103333333333334	20.008	19.906966666666666	6710.93994140625	3495235.837793819	0	1172	17.773463081803694	0.8256235285334897	0.43804239154919244	211.12274169921875	211.1337432861328
436	211.14419555664062	10.268866666666666					1	DETECTED	211.1442 m/z @10.27 [N1286_2.mzXML]	211.14419555664062	10.268866666666666	10.1989	10.376733333333334	0.17783333333333395	8375.537109375	58668.340816772965	0	1172	0.12647019985958075	1.2708432586946359	1.5416865173892718	211.14393615722656	211.15133666992188
437	211.16867065429688	14.306383333333335					1	DETECTED	211.1687 m/z @14.31 [N1286_2.mzXML]	211.16867065429688	14.306383333333335	14.121816666666666	14.803583333333334	0.6817666666666682	5083.48193359375	109272.90593145751	0	1172	0.21392691954954302	1.8469387755101871	2.6938775510203743	211.16864013671875	211.1695556640625
438	212.01937866210938	11.3422					1	DETECTED	212.0194 m/z @11.34 [N1286_2.mzXML]	212.01937866210938	11.3422	4.548316666666667	11.76065	7.2123333333333335	93954.2265625	6750662.642026671	0	1172	0.08982643883610741	0.5141789758433806	0.023093929871211578	212.0186767578125	212.02049255371094
439	212.06788635253906	10.849133333333333					1	DETECTED	212.0679 m/z @10.85 [N1286_2.mzXML]	212.06788635253906	10.849133333333333	10.796166666666666	10.968216666666667	0.17205000000000048	10742.6455078125	72250.53487841785	0	1172	0.12088925129521755	1.6241346758968036	2.248269351793607	212.067626953125	212.068115234375
440	212.83865356445312	1.7647166666666665					1	DETECTED	212.8387 m/z @1.76 [N1286_2.mzXML]	212.83865356445312	1.7647166666666665	1.7021000000000002	2.1616166666666667	0.4595166666666666	14186.8671875	274406.4139697265	0	1172	0.40222952277215507	3.6692840031940572	6.3385680063881145	212.8385009765625	212.83934020996094
441	213.1121368408203	10.58265					1	DETECTED	213.1121 m/z @10.58 [N1286_2.mzXML]	213.1121368408203	10.58265	3.992633333333333	10.6341	6.641466666666667	3932.687255859375	534727.3516709595	0	1172	0.09106631611547122	0.5039036320090238	0.007807264018047636	213.1072540283203	213.1125946044922
442	213.95907592773438	19.459666666666667					1	DETECTED	213.9591 m/z @19.46 [N1286_2.mzXML]	213.95907592773438	19.459666666666667	0.11958333333333333	19.971333333333334	19.85175	3357.08837890625	1278728.4816723317	0	1172	1.7362803869981178	0.5132281401751975	0.12028891691690177	213.95791625976562	213.95970153808594
443	214.83572387695312	1.7495666666666667					1	DETECTED	214.8357 m/z @1.75 [N1286_2.mzXML]	214.83572387695312	1.7495666666666667	1.7021000000000002	1.9755	0.27339999999999987	17832.52734375	169555.45631249994	0	1172	0.08347922305319022	2.8799157303370846	4.759831460674169	214.83546447753906	214.83627319335938
444	214.9173126220703	1.5511833333333334					1	DETECTED	214.9173 m/z @1.55 [N1286_2.mzXML]	214.9173126220703	1.5511833333333334	1.4309333333333332	1.6864333333333335	0.2555000000000003	959841.1875	6148345.806303221	0	1172	0.10463077128821086	0.8935316011591322	0.6693668283071865	214.91696166992188	214.91754150390625
445	214.9886474609375	1.53675					1	DETECTED	214.9886 m/z @1.54 [N1286_2.mzXML]	214.9886474609375	1.53675	1.4474166666666666	1.5656999999999999	0.1182833333333333	38479.70703125	198779.66689599585	0	1172	0.09543883362642891	0.6620335820895509	0.3117545231967647	214.9886474609375	214.9888153076172
446	215.01611328125	1.9473833333333335					1	DETECTED	215.0161 m/z @1.95 [N1286_2.mzXML]	215.01611328125	1.9473833333333335	1.8915499999999998	10.502466666666667	8.610916666666666	52666.109375	2333516.627257293	0	1172	1.5154842670820226	74.57935447698702	30.319530928343	215.01528930664062	215.0232696533203
447	215.12820434570312	11.260866666666667					1	DETECTED	215.1282 m/z @11.26 [N1286_2.mzXML]	215.12820434570312	11.260866666666667	6.115066666666666	19.9165	13.801433333333332	6260.55712890625	1823750.0302769167	0	1172	8.823999544745671	1.341038646404187	1.6820772928083743	215.1268768310547	215.12820434570312
448	215.16368103027344	12.209316666666666					1	DETECTED	215.1637 m/z @12.21 [N1286_2.mzXML]	215.16368103027344	12.209316666666666	11.955583333333333	12.279333333333334	0.3237500000000004	4442.78369140625	52820.87008209218	0	1172	0.21425562319061697	0.637972937467159	0.275945874934318	215.16342163085938	215.16403198242188
449	215.92080688476562	1.5656999999999999					1	DETECTED	215.9208 m/z @1.57 [N1286_2.mzXML]	215.92080688476562	1.5656999999999999	1.4474166666666666	1.61025	0.16283333333333339	26720.251953125	160359.70491479486	0	1172	0.10217681733596207	0.6883190080315631	0.37663801606312614	215.92071533203125	215.92105102539062
450	216.92234802246094	1.7343666666666666					1	DETECTED	216.9223 m/z @1.73 [N1286_2.mzXML]	216.92234802246094	1.7343666666666666	1.4777	1.9053499999999999	0.42764999999999986	222057.40625	1661821.8661047358	0	1172	0.12771704362918856	1.0153294587746284	0.3914135477994294	216.9134063720703	216.92279052734375
451	216.95053100585938	1.53675					1	DETECTED	216.9505 m/z @1.54 [N1286_2.mzXML]	216.95053100585938	1.53675	1.4309333333333332	19.67866666666667	18.247733333333336	114421.1640625	7340211.193582	0	1172	0.11482174055964722	85.91526256857762	0.8672477851437952	216.9465789794922	216.95068359375
452	217.04673767089844	10.883933333333333					1	DETECTED	217.0467 m/z @10.88 [N1286_2.mzXML]	217.04673767089844	10.883933333333333	1.4309333333333332	17.209999999999997	15.779066666666663	6111.44384765625	916221.8679890139	0	1172	0.08273413995979162	0.8346062978243237	0.5539330425721476	217.04649353027344	217.05487060546875
453	217.08187866210938	1.8641					1	DETECTED	217.0819 m/z @1.86 [N1286_2.mzXML]	217.08187866210938	1.8641	1.8502833333333333	15.467649999999999	13.617366666666666	44836.74609375	1445081.4766245421	0	1172	0.06595232023579145	95.8870490639743	77.16573589784329	217.08045959472656	217.0899200439453
454	217.1214141845703	18.064166666666665					1	DETECTED	217.1214 m/z @18.06 [N1286_2.mzXML]	217.1214141845703	18.064166666666665	0.10103333333333334	20.008	19.906966666666666	11692.4970703125	3101792.441833802	0	1172	1.8776405991931853	0.6150827215615837	0.2179420411559595	217.1197052001953	217.12319946289062
455	218.0421600341797	8.914433333333333					1	DETECTED	218.0422 m/z @8.91 [N1286_2.mzXML]	218.0421600341797	8.914433333333333	3.260883333333333	10.0032	6.7423166666666665	5252.88134765625	1165962.401498047	0	1172	0.14753149144605615	0.5962905313180804	0.1925810626361607	218.0404052734375	218.04461669921875
456	218.08555603027344	17.116833333333332					1	DETECTED	218.0856 m/z @17.12 [N1286_2.mzXML]	218.08555603027344	17.116833333333332	9.190166666666666	19.477833333333333	10.287666666666667	2790.272705078125	908332.186062958	0	1172	3.5984599442512675	0.6489276703111859	0.29785534062237184	218.0811767578125	218.0860595703125
457	218.13845825195312	1.9473833333333335					1	DETECTED	218.1385 m/z @1.95 [N1286_2.mzXML]	218.13845825195312	1.9473833333333335	0.13776666666666668	20.008	19.87023333333333	19436.404296875	3007770.401096864	0	1172	2.866190992058602	2.868309699038759	14.907895173286882	218.13351440429688	218.13934326171875
458	218.21133422851562	10.3949					1	DETECTED	218.2113 m/z @10.39 [N1286_2.mzXML]	218.21133422851562	10.3949	10.358566666666666	10.468866666666665	0.11029999999999873	7160.61767578125	32057.05118347136	0	1172	0.08124037398446404	1.5178899082568635	2.035779816513727	218.21121215820312	218.21144104003906
459	218.91941833496094	1.6864333333333335					1	DETECTED	218.9194 m/z @1.69 [N1286_2.mzXML]	218.91941833496094	1.6864333333333335	1.4474166666666666	1.7647166666666665	0.3172999999999999	62490.25390625	624288.0705942379	0	1172	0.05075640574783069	0.6637612439857743	0.3269444438790327	218.9102325439453	218.91946411132812
460	218.96971130371094	9.673716666666667					1	DETECTED	218.9697 m/z @9.67 [N1286_2.mzXML]	218.96971130371094	9.673716666666667	5.347766666666667	10.056383333333335	4.708616666666668	5134.91015625	610364.9361484984	0	1172	0.2564590219960703	0.5442292059162342	0.0884584118324685	218.9694366455078	218.97012329101562
461	218.98370361328125	1.5072333333333332					1	DETECTED	218.9837 m/z @1.51 [N1286_2.mzXML]	218.98370361328125	1.5072333333333332	1.4474166666666666	13.607933333333333	12.160516666666666	17363.978515625	2602506.9247747804	0	1172	0.10109618402977172	101.64823070493179	202.29646140986358	218.97608947753906	218.98377990722656
462	219.0260009765625	1.7792166666666667					1	DETECTED	219.0260 m/z @1.78 [N1286_2.mzXML]	219.0260009765625	1.7792166666666667	1.71835	18.15666666666667	16.43831666666667	1504779.375	1.2443347063639058E7	1	1172	0.06454592002895798	3.8327157106881637	5.185325514094272	219.01614379882812	219.02696228027344
463	219.04318237304688	8.68105					1	DETECTED	219.0432 m/z @8.68 [N1286_2.mzXML]	219.04318237304688	8.68105	8.522116666666667	11.139916666666666	2.617799999999999	6080.71240234375	420250.2623601681	0	1172	2.4800734434541205	8.235528523489917	15.471057046979833	219.04307556152344	219.04733276367188
464	219.06271362304688	10.33985					1	DETECTED	219.0627 m/z @10.34 [N1286_2.mzXML]	219.06271362304688	10.33985	4.3875	10.3949	6.0074	4574.955078125	703235.2856906127	0	1172	0.20565595756947452	0.504624224045965	0.00924844809193001	219.0543212890625	219.0629119873047
465	219.11732482910156	14.903699999999999					1	DETECTED	219.1173 m/z @14.90 [N1286_2.mzXML]	219.11732482910156	14.903699999999999	9.160716666666668	19.971333333333334	10.810616666666666	12280.314453125	1475676.4767393188	0	1172	0.4336524431362072	0.8749751720962865	0.7208924373424148	219.11663818359375	219.11776733398438
466	219.17379760742188	12.279333333333334					1	DETECTED	219.1738 m/z @12.28 [N1286_2.mzXML]	219.17379760742188	12.279333333333334	0.11958333333333333	19.989833333333333	19.87025	12633.54296875	1704273.2812372136	0	1172	1.6258250777514025	1.1313995403075203	0.9262263869781048	219.1734161376953	219.18011474609375
467	219.21044921875	13.777050000000001					1	DETECTED	219.2104 m/z @13.78 [N1286_2.mzXML]	219.21044921875	13.777050000000001	13.6754	14.954666666666666	1.2792666666666666	5088.8408203125	168360.02706268296	0	1172	0.17475013668910222	6.292506968355398	12.613512272209785	219.209716796875	219.21083068847656
468	220.02957153320312	1.7792166666666667					1	DETECTED	220.0296 m/z @1.78 [N1286_2.mzXML]	220.02957153320312	1.7792166666666667	1.7343666666666666	14.589599999999999	12.855233333333333	82969.9609375	1884637.1770478515	0	1172	0.07687247787669804	3.604757009901003	6.514683000757572	220.02528381347656	220.0370330810547
469	220.1177978515625	8.914433333333333					1	DETECTED	220.1178 m/z @8.91 [N1286_2.mzXML]	220.1177978515625	8.914433333333333	8.77035	14.836716666666666	6.066366666666665	8471.49609375	509067.98674987804	0	1172	0.0996512708599564	21.0515905147485	0.6556171850400979	220.11764526367188	220.12078857421875
470	220.93426513671875	1.61025					1	DETECTED	220.9343 m/z @1.61 [N1286_2.mzXML]	220.93426513671875	1.61025	1.5656999999999999	11.77765	10.21195	138336.734375	4068145.428280701	0	1172	0.08260810944065677	2.0221326086873264	2.272153898377595	220.92977905273438	220.9346160888672
471	220.99688720703125	1.46285					1	DETECTED	220.9969 m/z @1.46 [N1286_2.mzXML]	220.99688720703125	1.46285	1.0857333333333334	19.2955	18.209766666666667	3860.20166015625	1231870.2269355156	0	1172	14.205852773585166	24.143412736995632	35.71779631496191	220.99612426757812	221.00686645507812
472	221.02442932128906	1.7792166666666667					1	DETECTED	221.0244 m/z @1.78 [N1286_2.mzXML]	221.02442932128906	1.7792166666666667	1.7495666666666667	11.955583333333333	10.206016666666667	88289.4140625	1698129.3344827571	0	1172	0.07519977252613375	7.061964959335999	10.019688058697376	221.02056884765625	221.02622985839844
473	221.0530242919922	11.56155					1	DETECTED	221.0530 m/z @11.56 [N1286_2.mzXML]	221.0530242919922	11.56155	11.53305	15.09205	3.559000000000001	17180.916015625	488286.45934063813	0	1172	0.08968195944295765	62.438596491225724	6.475067686888808	221.04856872558594	221.05323791503906
474	221.0808563232422	10.518550000000001					1	DETECTED	221.0809 m/z @10.52 [N1286_2.mzXML]	221.0808563232422	10.518550000000001	10.468866666666665	10.814033333333333	0.3451666666666675	26050.916015625	160461.19625714194	0	1172	0.10907457568667311	2.1286178280615027	null	221.07545471191406	221.0814208984375
475	221.092041015625	8.592433333333334					1	DETECTED	221.0920 m/z @8.59 [N1286_2.mzXML]	221.092041015625	8.592433333333334	4.8829166666666675	9.27865	4.395733333333333	4002.9130859375	350420.5078820191	0	1172	0.6847040258580606	0.5924940805405915	0.040168839951159815	221.09152221679688	221.09249877929688
476	221.11668395996094	12.174216666666666					1	DETECTED	221.1167 m/z @12.17 [N1286_2.mzXML]	221.11668395996094	12.174216666666666	0.24705000000000002	19.953166666666668	19.706116666666667	5537.32421875	1204870.1540662234	0	1172	0.14736427275021668	0.8261021757053226	0.5971522757607193	221.11624145507812	221.12428283691406
477	221.15309143066406	12.91655					1	DETECTED	221.1531 m/z @12.92 [N1286_2.mzXML]	221.15309143066406	12.91655	0.3204666666666667	18.323500000000003	18.003033333333335	12548.37890625	1524605.158547425	0	1172	0.031214292188458614	0.7146282243819176	4.717229537762098	221.15284729003906	221.15380859375
478	221.98236083984375	0.9583499999999999					1	DETECTED	221.9824 m/z @0.96 [N1286_2.mzXML]	221.98236083984375	0.9583499999999999	0.13776666666666668	19.971333333333334	19.833566666666666	1509.442138671875	1140817.6226220704	0	1172	0.3841664938986189	12.085041129277954	23.17008225855591	221.9812774658203	221.9827880859375
479	222.06471252441406	15.761833333333334					1	DETECTED	222.0647 m/z @15.76 [N1286_2.mzXML]	222.06471252441406	15.761833333333334	8.9322	19.861833333333333	10.929633333333333	12052.1650390625	2533274.8666353766	0	1172	2.5422556268090286	0.8374067129713705	0.44008950962837684	222.06385803222656	222.06504821777344
480	222.86753845214844	1.7343666666666666					1	DETECTED	222.8675 m/z @1.73 [N1286_2.mzXML]	222.86753845214844	1.7343666666666666	1.7021000000000002	2.03255	0.3304499999999999	83268.671875	540130.8587351071	0	1172	0.09170254514790965	4.991299561801792	7.4242652168232315	222.86744689941406	222.86831665039062
481	222.99415588378906	13.5249					1	DETECTED	222.9942 m/z @13.52 [N1286_2.mzXML]	222.99415588378906	13.5249	9.586616666666666	15.198083333333333	5.611466666666667	20926.15625	2773720.8924021297	0	1172	1.7462298032565045	0.7124254645636633	2.185165794813152	222.9917449951172	223.0003662109375
482	223.06106567382812	15.57655					1	DETECTED	223.0611 m/z @15.58 [N1286_2.mzXML]	223.06106567382812	15.57655	9.44675	20.008	10.56125	23384.248046875	5087169.212619757	0	1172	2.43849163708294	0.8073960422538964	0.5954905718847648	223.06015014648438	223.0680694580078
483	223.0957794189453	11.547466666666667					1	DETECTED	223.0958 m/z @11.55 [N1286_2.mzXML]	223.0957794189453	11.547466666666667	0.10103333333333334	20.008	19.906966666666666	1780624.0	1.4984391472480867E7	1	1172	0.06029935805272757	2.966246713751687	4.173142040235701	223.09173583984375	223.09751892089844
484	224.099365234375	11.547466666666667					1	DETECTED	224.0994 m/z @11.55 [N1286_2.mzXML]	224.099365234375	11.547466666666667	1.61025	11.923633333333333	10.313383333333332	196779.234375	3302759.7825784017	0	1172	0.06280818401795507	0.518927164380368	0.020967074320040798	224.096923828125	224.1020050048828
485	224.86459350585938	1.7647166666666665					1	DETECTED	224.8646 m/z @1.76 [N1286_2.mzXML]	224.86459350585938	1.7647166666666665	1.6705	2.03255	0.36205	59677.96875	717342.0452546384	0	1172	0.3302054184499459	1.9017174020000913	2.903712786096001	224.8644561767578	224.86468505859375
486	224.95086669921875	11.77765					1	DETECTED	224.9509 m/z @11.78 [N1286_2.mzXML]	224.95086669921875	11.77765	10.9352	16.520466666666668	5.5852666666666675	31818.263671875	2424515.6102858284	0	1172	0.8508726718561697	2.93411838287342	4.829332286770923	224.95008850097656	224.95217895507812
487	225.0342559814453	1.7792166666666667					1	DETECTED	225.0343 m/z @1.78 [N1286_2.mzXML]	225.0342559814453	1.7792166666666667	1.7792166666666667	13.574516666666666	11.7953	51813.9296875	1509982.5979869387	0	1172	0.05159504330188791	null	null	225.0269317626953	225.034423828125
488	225.0758056640625	10.1989					1	DETECTED	225.0758 m/z @10.20 [N1286_2.mzXML]	225.0758056640625	10.1989	10.145433333333333	10.33985	0.19441666666666713	10952.76171875	58080.84890167216	0	1172	0.0828903570461943	1.8597378682604124	2.994580964905613	225.0751953125	225.07595825195312
489	225.10797119140625	1.8641					1	DETECTED	225.1080 m/z @1.86 [N1286_2.mzXML]	225.10797119140625	1.8641	1.8502833333333333	11.590399999999999	9.740116666666665	18879.193359375	788585.825062012	0	1172	0.11279813266887406	352.4770808202617	703.9541616405234	225.09918212890625	225.1096954345703
490	225.1483612060547	12.400066666666667					1	DETECTED	225.1484 m/z @12.40 [N1286_2.mzXML]	225.1483612060547	12.400066666666667	0.9583499999999999	17.507	16.548650000000002	17463.765625	1430841.1848308712	0	1172	1.217320230660551	0.7231716394538699	6.986545349475898	225.14759826660156	225.14920043945312
491	226.04507446289062	2.0468333333333333					1	DETECTED	226.0451 m/z @2.05 [N1286_2.mzXML]	226.04507446289062	2.0468333333333333	1.9897	17.265666666666668	15.275966666666669	10241.2900390625	886559.9200544739	0	1172	0.14079320676675677	133.68698949824991	266.3739789964998	226.04469299316406	226.05259704589844
492	226.1185760498047	8.334783333333332					1	DETECTED	226.1186 m/z @8.33 [N1286_2.mzXML]	226.1185760498047	8.334783333333332	8.07795	8.417733333333334	0.3397833333333349	2326.396484375	31582.347554321404	0	1172	0.16628524148308443	0.6614860480207702	0.3229720960415402	226.11761474609375	226.11898803710938
493	226.9510498046875	1.6405666666666667					1	DETECTED	226.9510 m/z @1.64 [N1286_2.mzXML]	226.9510498046875	1.6405666666666667	0.39335	19.953166666666668	19.559816666666666	607099.5	6560885.824996827	0	1172	0.1028366308746611	1.6846642214464607	2.3081068365152744	226.94642639160156	226.95252990722656
494	227.07901000976562	9.248933333333333					1	DETECTED	227.0790 m/z @9.25 [N1286_2.mzXML]	227.07901000976562	9.248933333333333	9.128716666666666	12.037233333333335	2.908516666666669	25441.76171875	633198.7834077151	0	1172	0.10810866026225163	10.792337740144475	21.727272223247905	227.07901000976562	227.08323669433594
495	227.17532348632812	9.794783333333333					1	DETECTED	227.1753 m/z @9.79 [N1286_2.mzXML]	227.17532348632812	9.794783333333333	0.3569333333333333	19.623833333333334	19.2669	75913.2265625	2467819.5004881597	1	1172	0.7711665736221747	1.2741209528854076	1.1303519381995388	227.1742706298828	227.17628479003906
496	227.97479248046875	15.058					1	DETECTED	227.9748 m/z @15.06 [N1286_2.mzXML]	227.97479248046875	15.058	11.20905	19.953166666666668	8.744116666666669	1961.49462890625	664769.6619493102	0	1172	1.829977028148022	1.1359093605615387	1.2718187211230771	227.97349548339844	227.9772491455078
497	228.0631103515625	10.322316666666667					1	DETECTED	228.0631 m/z @10.32 [N1286_2.mzXML]	228.0631103515625	10.322316666666667	10.234	10.468866666666665	0.23486666666666522	13936.626953125	81553.35652832066	0	1172	0.08216284335469481	1.3296848461973751	1.6593696923947505	228.05511474609375	228.0635223388672
498	228.1951446533203	11.500866666666667					1	DETECTED	228.1951 m/z @11.50 [N1286_2.mzXML]	228.1951446533203	11.500866666666667	11.3422	12.7183	1.3760999999999992	70849.515625	708878.5071535032	0	1172	0.21109632192305305	2.4501990942674223	4.779433162691092	228.19479370117188	228.19595336914062
499	229.1431427001953	1.1585666666666665					1	DETECTED	229.1431 m/z @1.16 [N1286_2.mzXML]	229.1431427001953	1.1585666666666665	0.10103333333333334	20.008	19.906966666666666	83810.6953125	6.290406339516256E7	1	1172	8.660919367907324	9.411980709827901	17.823961419655806	229.14263916015625	229.1436309814453
500	229.1543426513672	1.8778166666666667					1	DETECTED	229.1543 m/z @1.88 [N1286_2.mzXML]	229.1543426513672	1.8778166666666667	1.8641	1.9331666666666665	0.06906666666666639	38052.74609375	122538.947613281	0	1172	0.06906944299251361	2.517618469015798	4.035236938031596	229.1543426513672	229.15455627441406
501	230.14646911621094	1.1402166666666667					1	DETECTED	230.1465 m/z @1.14 [N1286_2.mzXML]	230.14646911621094	1.1402166666666667	0.11958333333333333	19.898333333333333	19.77875	10948.705078125	7759452.798221798	0	1172	13.751972573044737	9.68944936150756	18.378898723015123	230.14566040039062	230.14736938476562
502	230.2472686767578	11.403233333333333					1	DETECTED	230.2473 m/z @11.40 [N1286_2.mzXML]	230.2472686767578	11.403233333333333	11.357233333333333	11.89325	0.5360166666666668	155863.78125	1051678.5207287632	1	1172	0.108449846939493	2.693888009039776	3.375243768350182	230.24716186523438	230.2482147216797
503	230.96629333496094	1.5221166666666666					1	DETECTED	230.9663 m/z @1.52 [N1286_2.mzXML]	230.96629333496094	1.5221166666666666	1.4309333333333332	1.65555	0.2246166666666669	144089.625	976857.5553028563	0	1172	0.10765852431743639	1.2002462116604742	1.2505779625702809	230.96592712402344	230.96629333496094
504	230.98995971679688	1.9331666666666665					1	DETECTED	230.9900 m/z @1.93 [N1286_2.mzXML]	230.98995971679688	1.9331666666666665	1.9331666666666665	3.5696833333333333	1.6365166666666668	10957.5224609375	349695.28093231213	0	1172	1.437764174008069	null	null	230.9896697998047	230.99081420898438
505	231.13702392578125	14.903699999999999					1	DETECTED	231.1370 m/z @14.90 [N1286_2.mzXML]	231.13702392578125	14.903699999999999	0.10103333333333334	20.008	19.906966666666666	221177.859375	1.9765446081639428E7	1	1172	0.6195385391747852	0.8369639374523825	4.126493949133066	231.1358184814453	231.14625549316406
506	232.1405029296875	15.022766666666666					1	DETECTED	232.1405 m/z @15.02 [N1286_2.mzXML]	232.1405029296875	15.022766666666666	9.516866666666665	19.550833333333333	10.033966666666668	15445.6015625	1400114.714175782	0	1172	0.44465846864317626	0.833666954918698	0.44373476746650575	232.13951110839844	232.1414794921875
507	232.15428161621094	8.4347					1	DETECTED	232.1543 m/z @8.43 [N1286_2.mzXML]	232.15428161621094	8.4347	2.5890833333333334	19.587333333333333	16.99825	32302.71484375	1385545.471754639	0	1172	0.19703662334477912	0.523072966762978	0.9450166719540553	232.15040588378906	232.1545867919922
508	232.89622497558594	1.7343666666666666					1	DETECTED	232.8962 m/z @1.73 [N1286_2.mzXML]	232.89622497558594	1.7343666666666666	1.65555	1.9053499999999999	0.2497999999999998	145182.71875	1009204.3518920895	0	1172	0.12237052473740673	1.0232563912713042	0.9841462255796629	232.8961181640625	232.89678955078125
509	232.9280548095703	1.5656999999999999					1	DETECTED	232.9281 m/z @1.57 [N1286_2.mzXML]	232.9280548095703	1.5656999999999999	1.4309333333333332	1.6405666666666667	0.20963333333333356	68587.53125	465351.2761287231	0	1172	0.10209298504305497	0.7818140520716681	0.7057741021312264	232.92755126953125	232.92822265625
510	232.98562622070312	10.566483333333334					1	DETECTED	232.9856 m/z @10.57 [N1286_2.mzXML]	232.98562622070312	10.566483333333334	9.76075	18.137666666666668	8.376916666666668	7362.04345703125	647297.357873688	0	1172	0.3751911567101587	5.198318302167792	0.753370890286721	232.9842529296875	232.9879150390625
511	233.14691162109375	14.803583333333334					1	DETECTED	233.1469 m/z @14.80 [N1286_2.mzXML]	233.14691162109375	14.803583333333334	0.5213833333333333	19.989833333333333	19.46845	9369.2724609375	1891997.6502425242	0	1172	0.9315336703868518	1.043246834127645	0.8061612573570582	233.14576721191406	233.15086364746094
512	234.89340209960938	1.7343666666666666					1	DETECTED	234.8934 m/z @1.73 [N1286_2.mzXML]	234.89340209960938	1.7343666666666666	1.65555	1.7792166666666667	0.12366666666666659	54594.88671875	297083.3589174804	0	1172	0.10990501323221613	0.7845210403890894	0.5690420807781789	234.8932342529297	234.8935089111328
513	234.95974731445312	1.53675					1	DETECTED	234.9597 m/z @1.54 [N1286_2.mzXML]	234.95974731445312	1.53675	1.4474166666666666	1.5805666666666667	0.1331500000000001	5119.62060546875	27441.242594299318	0	1172	0.13765908723783493	0.7452425373134322	0.45301473436636164	234.9576873779297	234.96133422851562
514	235.0685272216797	11.878083333333333					1	DETECTED	235.0685 m/z @11.88 [N1286_2.mzXML]	235.0685272216797	11.878083333333333	11.53305	12.209316666666666	0.6762666666666668	41595.26171875	395178.33562158275	0	1172	0.09185182941255121	1.4052051820795335	0.9916843193448686	235.0626678466797	235.0689239501953
515	235.0924835205078	2.7295833333333333					1	DETECTED	235.0925 m/z @2.73 [N1286_2.mzXML]	235.0924835205078	2.7295833333333333	0.11958333333333333	18.249333333333333	18.129749999999998	58566.91796875	7709492.979070679	0	1172	1.3666815666247794	1.6887361020684588	6.90565931123883	235.09071350097656	235.09629821777344
516	235.16888427734375	12.279333333333334					1	DETECTED	235.1689 m/z @12.28 [N1286_2.mzXML]	235.16888427734375	12.279333333333334	0.13776666666666668	19.989833333333333	19.852066666666666	16050.1572265625	1531793.7474281606	0	1172	0.08997579764119656	0.8231630205038282	0.45802874984660935	235.16819763183594	235.17025756835938
517	236.06825256347656	11.878083333333333					1	DETECTED	236.0683 m/z @11.88 [N1286_2.mzXML]	236.06825256347656	11.878083333333333	11.8469	12.053733333333334	0.20683333333333387	10713.6796875	76761.56163134807	0	1172	0.12268107439132514	3.3164083377873346	5.632816675574669	236.068115234375	236.06898498535156
518	236.08030700683594	15.075					1	DETECTED	236.0803 m/z @15.07 [N1286_2.mzXML]	236.08030700683594	15.075	9.794783333333333	18.654999999999998	8.860216666666664	3508.774169921875	807768.344072296	0	1172	1.2234952819329052	0.8390012404793994	0.6780024809587988	236.07907104492188	236.08108520507812
519	236.9161376953125	2.09015					1	DETECTED	236.9161 m/z @2.09 [N1286_2.mzXML]	236.9161376953125	2.09015	1.5221166666666666	2.09015	0.5680333333333334	11656.7099609375	251539.2894554443	0	1172	0.48924208764100263	0.5	null	236.90806579589844	236.9213104248047
520	236.97117614746094	11.8469					1	DETECTED	236.9712 m/z @11.85 [N1286_2.mzXML]	236.97117614746094	11.8469	11.19175	13.759533333333334	2.567783333333333	4540.4658203125	377615.92291717516	0	1172	0.8391392684660666	1.959691164873187	2.919382329746374	236.9697723388672	236.97178649902344
521	236.99803161621094	1.9613333333333334					1	DETECTED	236.9980 m/z @1.96 [N1286_2.mzXML]	236.99803161621094	1.9613333333333334	1.9331666666666665	16.482783333333334	14.549616666666667	17885.7265625	1187144.0386258545	0	1172	0.1594023667208777	105.62536266905076	41.982440376422666	236.99737548828125	237.00802612304688
522	237.11158752441406	11.81205					1	DETECTED	237.1116 m/z @11.81 [N1286_2.mzXML]	237.11158752441406	11.81205	0.30196666666666666	19.880166666666664	19.5782	16934.40625	2865773.0315241106	0	1172	0.11772501260939627	1.2239812050688688	2.9620249360189828	237.1092987060547	237.11325073242188
523	238.106689453125	14.398766666666667					1	DETECTED	238.1067 m/z @14.40 [N1286_2.mzXML]	238.106689453125	14.398766666666667	9.145266666666666	20.008	10.862733333333333	13544.359375	2966608.4106808146	0	1172	3.6407235153741517	0.9811519391002613	1.1531311432038205	238.10597229003906	238.1075897216797
524	238.84127807617188	1.7343666666666666					1	DETECTED	238.8413 m/z @1.73 [N1286_2.mzXML]	238.84127807617188	1.7343666666666666	1.6864333333333335	1.79335	0.10691666666666655	23861.490234375	117665.58706689441	0	1172	0.08909032706870845	1.1152642559109902	1.2305285118219804	238.84115600585938	238.84190368652344
525	238.96633911132812	11.81205					1	DETECTED	238.9663 m/z @11.81 [N1286_2.mzXML]	238.96633911132812	11.81205	9.551683333333333	17.840666666666667	8.288983333333334	65600.078125	6347543.670757603	1	1172	1.1393942365153915	1.2880078064174698	3.747768248011558	238.9658203125	238.97145080566406
526	239.06369018554688	1.8641					1	DETECTED	239.0637 m/z @1.86 [N1286_2.mzXML]	239.06369018554688	1.8641	1.5511833333333334	10.550516666666665	8.999333333333333	70319.1328125	1054104.3846718136	0	1172	0.045554123099791344	2.0135198973631283	4.979250028398008	239.05807495117188	239.06935119628906
527	239.09092712402344	10.518550000000001					1	DETECTED	239.0909 m/z @10.52 [N1286_2.mzXML]	239.09092712402344	10.518550000000001	9.359766666666667	11.20905	1.8492833333333323	1191961.0	8467650.07745263	1	1172	0.10692694987297635	1.7519907506280112	2.0863843769334136	239.08786010742188	239.09144592285156
528	239.13279724121094	11.226366666666667					1	DETECTED	239.1328 m/z @11.23 [N1286_2.mzXML]	239.13279724121094	11.226366666666667	9.673716666666667	11.226366666666667	1.5526499999999999	12064.3134765625	345303.1631420897	0	1172	1.5205428336329163	0.5	null	239.12351989746094	239.1394805908203
529	239.9655303955078	11.649816666666668					1	DETECTED	239.9655 m/z @11.65 [N1286_2.mzXML]	239.9655303955078	11.649816666666668	11.372549999999999	16.911833333333334	5.539283333333335	4823.076171875	567702.6822928773	0	1172	0.39263083855834857	9.989089925462755	18.97817985092551	239.96519470214844	239.96653747558594
530	240.0945281982422	10.518550000000001					1	DETECTED	240.0945 m/z @10.52 [N1286_2.mzXML]	240.0945281982422	10.518550000000001	8.14695	14.836716666666666	6.6897666666666655	124231.3359375	2016297.9703428675	0	1172	0.1210842180809415	18.548445379231467	43.057204448139785	240.08612060546875	240.10223388671875
531	240.83851623535156	1.7495666666666667					1	DETECTED	240.8385 m/z @1.75 [N1286_2.mzXML]	240.83851623535156	1.7495666666666667	1.7021000000000002	2.1473999999999998	0.4452999999999996	17039.1875	154881.23462622057	0	1172	0.081698065589485	4.690660112359558	8.381320224719117	240.83187866210938	240.83872985839844
532	240.9669952392578	12.174216666666666					1	DETECTED	240.9670 m/z @12.17 [N1286_2.mzXML]	240.9669952392578	12.174216666666666	6.202816666666666	18.930333333333333	12.727516666666666	9143.2529296875	1347608.651514863	0	1172	1.508400663981341	0.9303283319823129	3.2004869820557404	240.96109008789062	240.97023010253906
533	241.0310821533203	1.9473833333333335					1	DETECTED	241.0311 m/z @1.95 [N1286_2.mzXML]	241.0310821533203	1.9473833333333335	1.9473833333333335	16.631216666666667	14.683833333333334	4218.43359375	859007.1361248473	0	1172	6.696912974578383	null	null	241.0247802734375	241.03245544433594
534	241.09432983398438	10.502466666666667					1	DETECTED	241.0943 m/z @10.50 [N1286_2.mzXML]	241.09432983398438	10.502466666666667	10.468866666666665	10.599066666666666	0.13020000000000032	6076.146484375	30451.91823455818	0	1172	0.11103702530737714	1.9374999999999107	2.8749999999998215	241.09432983398438	241.09600830078125
535	241.10655212402344	11.547466666666667					1	DETECTED	241.1066 m/z @11.55 [N1286_2.mzXML]	241.10655212402344	11.547466666666667	10.322316666666667	19.514333333333333	9.192016666666666	446330.75	7666594.390105173	1	1172	0.06084860361497135	0.6012214408738509	0.15533459374946135	241.10458374023438	241.1068878173828
536	241.14306640625	11.3422					1	DETECTED	241.1431 m/z @11.34 [N1286_2.mzXML]	241.14306640625	11.3422	3.185166666666667	11.419	8.233833333333333	17241.513671875	2628298.178128052	0	1172	0.20763756866359273	0.5047075938556093	0.009415187711218593	241.1409454345703	241.14341735839844
537	242.0180206298828	2.0611333333333333					1	DETECTED	242.0180 m/z @2.06 [N1286_2.mzXML]	242.0180206298828	2.0611333333333333	2.03255	18.15666666666667	16.12411666666667	2425.90185546875	1196072.2900940545	0	1172	13.034613540527731	282.0545189504389	563.1090379008776	242.0180206298828	242.0279998779297
538	242.0992431640625	8.9322					1	DETECTED	242.0992 m/z @8.93 [N1286_2.mzXML]	242.0992431640625	8.9322	8.78825	10.534283333333333	1.746033333333333	4073.524658203125	253543.32541662615	0	1172	2.3058148002369006	6.06472154683338	10.887306377646096	242.09849548339844	242.09991455078125
539	242.1100311279297	11.6197					1	DETECTED	242.1100 m/z @11.62 [N1286_2.mzXML]	242.1100311279297	11.6197	8.985533333333333	11.77765	2.792116666666667	21827.3359375	1863789.7926129156	0	1172	2.6876509254228242	0.5299810186649794	0.05996203732995871	242.1004638671875	242.1100311279297
540	242.2108154296875	11.500866666666667					1	DETECTED	242.2108 m/z @11.50 [N1286_2.mzXML]	242.2108154296875	11.500866666666667	1.01305	13.6251	12.61205	25430.869140625	3716269.105399474	0	1172	0.9270420907352559	0.6012714753150084	0.06890462900355847	242.21047973632812	242.21876525878906
541	242.925048828125	1.65555					1	DETECTED	242.9250 m/z @1.66 [N1286_2.mzXML]	242.925048828125	1.65555	1.5805666666666667	7.654766666666666	6.074199999999999	234392.296875	4904598.950869629	0	1172	0.06256313365367805	1.3995058184191371	1.9204596172885529	242.92489624023438	242.92547607421875
542	242.96658325195312	1.53675					1	DETECTED	242.9666 m/z @1.54 [N1286_2.mzXML]	242.96658325195312	1.53675	1.46285	15.341033333333334	13.878183333333334	4822.35009765625	2030907.3430292045	0	1172	11.181808095044433	93.89839873703194	186.79679747406388	242.96047973632812	242.9665985107422
543	242.9949188232422	1.5072333333333332					1	DETECTED	242.9949 m/z @1.51 [N1286_2.mzXML]	242.9949188232422	1.5072333333333332	1.4309333333333332	1.5221166666666666	0.0911833333333334	16438.896484375	56905.64390759278	0	1172	0.06970128491321548	0.5975316732197468	0.18665423486941118	242.99484252929688	242.9950408935547
544	243.0238800048828	15.269383333333334					1	DETECTED	243.0239 m/z @15.27 [N1286_2.mzXML]	243.0238800048828	15.269383333333334	3.0197833333333337	18.875666666666667	15.855883333333335	1760.1834716796875	802139.9282090453	0	1172	6.54305182597656	0.6472000446273075	0.29440008925461514	243.01454162597656	243.02471923828125
545	244.11749267578125	9.551683333333333					1	DETECTED	244.1175 m/z @9.55 [N1286_2.mzXML]	244.11749267578125	9.551683333333333	9.516866666666665	17.915333333333333	8.398466666666668	1683.8016357421875	311539.875604828	0	1172	0.06010346093425589	120.60986117759293	240.21972235518587	244.11744689941406	244.12649536132812
546	244.19021606445312	11.467983333333333					1	DETECTED	244.1902 m/z @11.47 [N1286_2.mzXML]	244.19021606445312	11.467983333333333	11.43515	11.547466666666667	0.11231666666666662	22976.623046875	102252.26199755784	0	1172	0.07126714863361272	1.7104060913705956	2.4208121827411913	244.18959045410156	244.19029235839844
547	244.20191955566406	9.128716666666666					1	DETECTED	244.2019 m/z @9.13 [N1286_2.mzXML]	244.20191955566406	9.128716666666666	5.003866666666667	9.691483333333334	4.687616666666667	22796.474609375	1021329.143009705	0	1172	0.09543463535621477	0.5245003047504101	0.05985572147572461	244.20057678222656	244.20558166503906
548	244.9925079345703	1.46285					1	DETECTED	244.9925 m/z @1.46 [N1286_2.mzXML]	244.9925079345703	1.46285	1.4309333333333332	1.5072333333333332	0.07630000000000003	5426.95166015625	15718.260043823244	0	1172	0.030209219587292946	1.1953002610966008	1.22807928762085	244.99171447753906	244.99258422851562
549	245.22604370117188	14.245650000000001					1	DETECTED	245.2260 m/z @14.25 [N1286_2.mzXML]	245.22604370117188	14.245650000000001	5.50385	17.470166666666668	11.966316666666668	46183.37890625	2682759.564633148	0	1172	0.5499444017345461	1.7020872881804074	6.694805359268083	245.22531127929688	245.2274627685547
550	246.15176391601562	11.878083333333333					1	DETECTED	246.1518 m/z @11.88 [N1286_2.mzXML]	246.15176391601562	11.878083333333333	11.81205	12.021216666666668	0.20916666666666828	6055.2939453125	37044.61438922131	0	1172	0.10004043966922538	1.58379606259466	2.16759212518932	246.1514434814453	246.15234375
551	246.17001342773438	9.248933333333333					1	DETECTED	246.1700 m/z @9.25 [N1286_2.mzXML]	246.17001342773438	9.248933333333333	0.10103333333333334	20.008	19.906966666666666	22247.244140625	3239436.6868624263	0	1172	0.1206977129762894	0.7841062126518122	8.671014631186146	246.16854858398438	246.1785888671875
552	246.2295379638672	14.321483333333333					1	DETECTED	246.2295 m/z @14.32 [N1286_2.mzXML]	246.2295379638672	14.321483333333333	14.072733333333334	15.09205	1.0193166666666666	10081.3623046875	295459.0206742549	0	1172	0.24765822212802568	2.048877721943054	3.439517247231349	246.228759765625	246.23001098632812
553	246.24227905273438	10.9352					1	DETECTED	246.2423 m/z @10.94 [N1286_2.mzXML]	246.24227905273438	10.9352	10.901250000000001	11.088133333333333	0.1868833333333324	9198.548828125	57140.73578875694	0	1172	0.10886881191014197	2.7523318605793476	4.504663721158695	246.24205017089844	246.24253845214844
554	246.94390869140625	1.5511833333333334					1	DETECTED	246.9439 m/z @1.55 [N1286_2.mzXML]	246.94390869140625	1.5511833333333334	1.4474166666666666	1.6405666666666667	0.19315000000000015	63695.30078125	431715.2763798826	0	1172	0.10990080836939264	0.9534697036227936	0.8245365570050461	246.94338989257812	246.94400024414062
555	247.09228515625	2.5477333333333334					1	DETECTED	247.0923 m/z @2.55 [N1286_2.mzXML]	247.09228515625	2.5477333333333334	1.8502833333333333	9.950633333333334	8.10035	96468.71875	6611795.208970486	0	1172	0.7784826944581122	2.346104856162174	2.77602874633018	247.091552734375	247.09764099121094
556	247.13238525390625	11.260866666666667					1	DETECTED	247.1324 m/z @11.26 [N1286_2.mzXML]	247.13238525390625	11.260866666666667	7.5126	13.249516666666667	5.736916666666667	6686.7607421875	1089806.641695618	0	1172	3.9619121475078583	0.7652759497723391	0.5305518995446783	247.12625122070312	247.13238525390625
557	247.14402770996094	9.248933333333333					1	DETECTED	247.1440 m/z @9.25 [N1286_2.mzXML]	247.14402770996094	9.248933333333333	9.160716666666668	9.464466666666668	0.30375000000000085	19167.865234375	133491.30858367932	0	1172	0.10385081335660651	1.195552717272705	1.1719762996224805	247.14378356933594	247.14443969726562
558	247.24131774902344	12.617933333333333					1	DETECTED	247.2413 m/z @12.62 [N1286_2.mzXML]	247.24131774902344	12.617933333333333	1.8363333333333334	15.540333333333333	13.703999999999999	9229.2353515625	2971958.546514191	0	1172	0.22760831554421834	0.6355271944794836	0.020746225263408708	247.2326202392578	247.24501037597656
559	248.87026977539062	1.7495666666666667					1	DETECTED	248.8703 m/z @1.75 [N1286_2.mzXML]	248.87026977539062	1.7495666666666667	1.65555	1.79335	0.13779999999999992	38634.4609375	246712.54095019528	0	1172	0.11383497700588063	0.7328487856762983	0.4656975713525967	248.87010192871094	248.8704071044922
560	249.00303649902344	11.19175					1	DETECTED	249.0030 m/z @11.19 [N1286_2.mzXML]	249.00303649902344	11.19175	1.4777	19.186666666666667	17.70896666666667	7925.21142578125	1989586.9000140075	0	1172	0.5076080112920884	0.9115130489685902	0.36684096288316687	249.0021514892578	249.01295471191406
561	249.05734252929688	15.892249999999999					1	DETECTED	249.0573 m/z @15.89 [N1286_2.mzXML]	249.05734252929688	15.892249999999999	9.145266666666666	18.360500000000002	9.215233333333336	2817.9423828125	672689.5512775574	0	1172	1.0560150743556953	0.6829150805668709	0.3658301611337417	249.0559539794922	249.0615234375
562	249.1078643798828	1.8641					1	DETECTED	249.1079 m/z @1.86 [N1286_2.mzXML]	249.1078643798828	1.8641	1.8502833333333333	3.771333333333333	1.92105	45198.875	395442.3272643433	0	1172	0.11166794204071961	7.621426952283598	22.347019875714366	249.10772705078125	249.10980224609375
563	249.15737915039062	9.794783333333333					1	DETECTED	249.1574 m/z @9.79 [N1286_2.mzXML]	249.15737915039062	9.794783333333333	0.8309	10.07405	9.24315	17482.0859375	2578483.1336370846	0	1172	0.20224489237555865	0.9400308622919459	0.7389799714162963	249.1489715576172	249.15792846679688
564	249.21749877929688	10.322316666666667					1	DETECTED	249.2175 m/z @10.32 [N1286_2.mzXML]	249.21749877929688	10.322316666666667	10.092216666666667	11.105416666666667	1.0131999999999994	8883.6962890625	175301.90022900395	0	1172	0.20690911524401656	2.201651455888741	4.4134494430149696	249.21673583984375	249.22128295898438
565	251.12513732910156	1.6405666666666667					1	DETECTED	251.1251 m/z @1.64 [N1286_2.mzXML]	251.12513732910156	1.6405666666666667	0.10103333333333334	20.008	19.906966666666666	65906.875	9861520.814119244	0	1172	0.24975866795965018	7.317977990809746	10.88706728242712	251.1238555908203	251.1279296875
566	252.1090545654297	7.584083333333334					1	DETECTED	252.1091 m/z @7.58 [N1286_2.mzXML]	252.1090545654297	7.584083333333334	0.10103333333333334	20.008	19.906966666666666	4726.9853515625	2016817.318845733	0	1172	13.484299279681125	1.3301372212310931	1.4889003432968186	252.10794067382812	252.11001586914062
567	252.13107299804688	12.037233333333335					1	DETECTED	252.1311 m/z @12.04 [N1286_2.mzXML]	252.13107299804688	12.037233333333335	0.7032666666666666	18.930333333333333	18.227066666666666	5930.94384765625	1903676.70065097	0	1172	9.869121267106966	0.804090359656372	1.7895336134193711	252.12179565429688	252.13121032714844
568	253.03656005859375	11.56155					1	DETECTED	253.0366 m/z @11.56 [N1286_2.mzXML]	253.03656005859375	11.56155	11.517866666666666	11.878083333333333	0.3602166666666662	17730.212890625	140037.6855010989	0	1172	0.043523676088669916	4.1230446394505265	4.482276453365104	253.0355987548828	253.03688049316406
569	253.05226135253906	17.470166666666668					1	DETECTED	253.0523 m/z @17.47 [N1286_2.mzXML]	253.05226135253906	17.470166666666668	0.1743	19.971333333333334	19.797033333333335	4387.1787109375	1587039.2428768608	0	1172	8.404249049750158	0.5723053292116035	0.10881433200439897	253.050537109375	253.0535888671875
570	254.17559814453125	14.105916666666667					1	DETECTED	254.1756 m/z @14.11 [N1286_2.mzXML]	254.17559814453125	14.105916666666667	9.915799999999999	18.802333333333333	8.886533333333334	6334.26025390625	1461230.867218476	0	1172	3.9596232564848	1.0604159788709142	0.9876791201122166	254.1744842529297	254.17637634277344
571	254.8236846923828	1.9897					1	DETECTED	254.8237 m/z @1.99 [N1286_2.mzXML]	254.8236846923828	1.9897	1.6864333333333335	2.23215	0.5457166666666664	13642.6474609375	196790.2093276367	0	1172	0.15765772205363193	0.8997307100461638	0.7994614200923277	254.81605529785156	254.82408142089844
572	254.9479522705078	13.794416666666667					1	DETECTED	254.9480 m/z @13.79 [N1286_2.mzXML]	254.9479522705078	13.794416666666667	9.0572	17.3585	8.3013	21067.078125	2618543.6107343137	0	1172	6.425927651401299	0.8761790502862088	1.2972529886148345	254.94085693359375	254.9479522705078
573	254.9945068359375	10.883933333333333					1	DETECTED	254.9945 m/z @10.88 [N1286_2.mzXML]	254.9945068359375	10.883933333333333	10.814033333333333	11.156816666666666	0.3427833333333332	7382.9921875	92732.2081158447	0	1172	0.14587598636703092	2.4519551740581593	3.9039103481163187	254.9938201904297	254.99490356445312
574	255.12234497070312	11.547466666666667					1	DETECTED	255.1223 m/z @11.55 [N1286_2.mzXML]	255.12234497070312	11.547466666666667	11.20905	11.81205	0.6029999999999998	194756.75	1194495.9089465356	0	1172	0.061077961506251555	1.017429317032037	3.282417152262704	255.1219024658203	255.12249755859375
575	255.1719207763672	14.039566666666667					1	DETECTED	255.1719 m/z @14.04 [N1286_2.mzXML]	255.1719207763672	14.039566666666667	8.985533333333333	19.989833333333333	11.0043	28975.1171875	5542264.246282408	0	1172	5.626975686370491	1.0399027648210777	7.165429882511671	255.17112731933594	255.173095703125
576	256.0059509277344	12.156749999999999					1	DETECTED	256.0060 m/z @12.16 [N1286_2.mzXML]	256.0059509277344	12.156749999999999	10.8666	14.93745	4.07085	4492.7099609375	466564.9270618591	0	1172	1.0638178445464064	1.5776653877456124	2.1553307754912248	255.99673461914062	256.0065002441406
577	256.12579345703125	11.590399999999999					1	DETECTED	256.1258 m/z @11.59 [N1286_2.mzXML]	256.12579345703125	11.590399999999999	11.590399999999999	11.680616666666667	0.09021666666666839	10567.1708984375	25267.58432702674	0	1172	0.02623787329034677	null	null	256.1249084472656	256.12579345703125
578	256.1750183105469	14.245650000000001					1	DETECTED	256.1750 m/z @14.25 [N1286_2.mzXML]	256.1750183105469	14.245650000000001	9.551683333333333	18.323500000000003	8.77181666666667	2879.078369140625	697541.0940005493	0	1172	6.4694282003333825	0.9343714271511657	0.8687428543023314	256.1723327636719	256.17626953125
579	256.2630310058594	11.3422					1	DETECTED	256.2630 m/z @11.34 [N1286_2.mzXML]	256.2630310058594	11.3422	0.46640000000000004	19.934666666666665	19.468266666666665	39216.79296875	2998993.028336028	0	1172	0.09834670019151837	0.6063355525634566	0.250449998561819	256.2622985839844	256.265625
580	256.8205261230469	1.9192833333333332					1	DETECTED	256.8205 m/z @1.92 [N1286_2.mzXML]	256.8205261230469	1.9192833333333332	1.71835	2.1758	0.45745000000000013	19759.517578125	238551.76875317382	0	1172	0.2523307776679937	1.1383128732581298	1.2996287956912167	256.8132629394531	256.8211364746094
581	257.0741882324219	2.18995					1	DETECTED	257.0742 m/z @2.19 [N1286_2.mzXML]	257.0741882324219	2.18995	1.8502833333333333	12.262	10.411716666666667	9647.7109375	863522.0554689025	0	1172	10.038355764693366	15.326373895976444	4.851590294991305	257.06427001953125	257.08331298828125
582	257.2469482421875	12.31385					1	DETECTED	257.2469 m/z @12.31 [N1286_2.mzXML]	257.2469482421875	12.31385	0.13776666666666668	19.898333333333333	19.760566666666666	4797.25146484375	1813886.5556052546	0	1172	6.2603590772301185	0.8114500420907105	0.9583503608722646	257.24627685546875	257.24835205078125
583	257.9808349609375	10.038483333333334					1	DETECTED	257.9808 m/z @10.04 [N1286_2.mzXML]	257.9808349609375	10.038483333333334	9.828933333333334	10.376733333333334	0.5478000000000005	3300.92919921875	66474.47624291999	0	1172	0.4416335365644901	1.3070866141732287	1.6141732283464576	257.980224609375	257.981201171875
584	258.81756591796875	1.9613333333333334					1	DETECTED	258.8176 m/z @1.96 [N1286_2.mzXML]	258.81756591796875	1.9613333333333334	1.79335	2.1043499999999997	0.3109999999999997	7774.8251953125	87982.45575427242	0	1172	0.10826759714730305	0.9256870721301705	0.8513741442603412	258.8172912597656	258.8181457519531
585	258.8992004394531	1.6405666666666667					1	DETECTED	258.8992 m/z @1.64 [N1286_2.mzXML]	258.8992004394531	1.6405666666666667	1.5953166666666665	1.7495666666666667	0.15425000000000022	38902.21484375	178327.72755957046	0	1172	0.06592859710009313	1.6982130370207973	2.9119333040585333	258.8987731933594	258.89935302734375
586	258.94378662109375	1.5511833333333334					1	DETECTED	258.9438 m/z @1.55 [N1286_2.mzXML]	258.94378662109375	1.5511833333333334	1.4309333333333332	14.769916666666667	13.338983333333333	13425.8876953125	3641802.6774224243	0	1172	0.048528578941308353	55.463548163548076	109.92709632709615	258.9435119628906	258.9442443847656
587	258.97235107421875	1.4925666666666666					1	DETECTED	258.9724 m/z @1.49 [N1286_2.mzXML]	258.97235107421875	1.4925666666666666	1.4309333333333332	2.018116666666667	0.5871833333333336	11783.466796875	226502.4829298096	0	1172	0.3950592698362638	4.763520822065977	8.527041644131954	258.9720764160156	258.97998046875
588	259.0264892578125	13.970733333333333					1	DETECTED	259.0265 m/z @13.97 [N1286_2.mzXML]	259.0264892578125	13.970733333333333	9.394266666666665	18.563	9.168733333333334	3088.583251953125	778961.8668817141	0	1172	4.783357609867302	1.0017262225588879	1.0034524451177758	259.025390625	259.02850341796875
589	259.09356689453125	11.82925					1	DETECTED	259.0936 m/z @11.83 [N1286_2.mzXML]	259.09356689453125	11.82925	11.794683333333333	12.4342	0.6395166666666672	8926.1552734375	84762.2944128417	0	1172	0.08082936709509525	9.250482160077162	17.500964320154324	259.0926818847656	259.0992126464844
590	259.6576843261719	13.204933333333335					1	DETECTED	259.6577 m/z @13.20 [N1286_2.mzXML]	259.6576843261719	13.204933333333335	1.3399333333333334	13.6754	12.335466666666667	10114.2802734375	2007590.5430891113	0	1172	0.32852355467439764	0.5198258182328978	0.01420306386828032	259.6488342285156	259.6623840332031
591	260.1855773925781	9.880716666666666					1	DETECTED	260.1856 m/z @9.88 [N1286_2.mzXML]	260.1855773925781	9.880716666666666	9.673716666666667	10.376733333333334	0.7030166666666666	40561.51953125	299052.1061095589	0	1172	0.10953096340437618	2.0229418191933086	1.9886983276404144	260.1850891113281	260.18603515625
592	260.65655517578125	13.829483333333334					1	DETECTED	260.6566 m/z @13.83 [N1286_2.mzXML]	260.65655517578125	13.829483333333334	13.691733333333334	14.005166666666666	0.31343333333333234	3206.967529296875	44412.15199871811	0	1172	0.05089130348301296	1.1376890502117287	1.2753781004234572	260.6560363769531	260.65789794921875
593	261.0110778808594	1.8220999999999998					1	DETECTED	261.0111 m/z @1.82 [N1286_2.mzXML]	261.0110778808594	1.8220999999999998	1.4474166666666666	16.039766666666665	14.592349999999998	47900.54296875	2117723.2225987553	0	1172	0.22085238462426804	1.1999047892155525	1.0524738876697701	261.0052185058594	261.0186462402344
594	261.07342529296875	10.518550000000001					1	DETECTED	261.0734 m/z @10.52 [N1286_2.mzXML]	261.07342529296875	10.518550000000001	10.468866666666665	10.599066666666666	0.13020000000000032	7431.94775390625	34175.948925292956	0	1172	0.14325670135544577	1.3102985575309636	1.513258562110057	261.0728454589844	261.0735778808594
595	261.1444091796875	9.534216666666667					1	DETECTED	261.1444 m/z @9.53 [N1286_2.mzXML]	261.1444091796875	9.534216666666667	0.15598333333333333	18.636833333333335	18.480850000000004	35461.921875	1874517.167371979	0	1172	0.08382058567668516	0.5165209280307836	1.7843052799082726	261.1434631347656	261.1488037109375
596	261.1891784667969	9.863316666666666					1	DETECTED	261.1892 m/z @9.86 [N1286_2.mzXML]	261.1891784667969	9.863316666666666	0.11958333333333333	20.008	19.888416666666664	6005.19775390625	1779745.3893628535	0	1172	18.77442982156734	1.020574762582446	1.1443200905658042	261.1830749511719	261.1895446777344
597	262.25299072265625	12.400066666666667					1	DETECTED	262.2530 m/z @12.40 [N1286_2.mzXML]	262.25299072265625	12.400066666666667	12.365566666666666	12.467383333333334	0.101816666666668	4210.671875	16630.397163391106	0	1172	0.10100135823936363	1.4756038647342629	1.9512077294685257	262.25152587890625	262.25299072265625
598	263.0078430175781	1.9613333333333334					1	DETECTED	263.0078 m/z @1.96 [N1286_2.mzXML]	263.0078430175781	1.9613333333333334	1.9473833333333335	18.137666666666668	16.190283333333333	14848.3837890625	1019949.3932809752	0	1172	0.07357428803893429	580.2968936678653	1159.5937873357307	263.0037841796875	263.0175476074219
599	263.01849365234375	11.19175					1	DETECTED	263.0185 m/z @11.19 [N1286_2.mzXML]	263.01849365234375	11.19175	10.9352	18.636833333333335	7.701633333333335	6925.220703125	982046.7385356446	0	1172	2.922678238981515	15.010004547521563	20.129651671286187	263.0179748535156	263.027587890625
600	263.08843994140625	11.547466666666667					1	DETECTED	263.0884 m/z @11.55 [N1286_2.mzXML]	263.08843994140625	11.547466666666667	1.7792166666666667	12.4342	10.654983333333334	521111.875	6549035.436680693	1	1172	0.1142297119212472	0.5215566319703664	0.02609589452845431	263.0846252441406	263.09283447265625
601	263.23651123046875	14.306383333333335					1	DETECTED	263.2365 m/z @14.31 [N1286_2.mzXML]	263.23651123046875	14.306383333333335	0.39335	19.0035	18.610149999999997	106678.3046875	5711748.6709220875	0	1172	0.3662453747554135	3.5331352834710574	0.43117795615765275	263.23193359375	263.2373962402344
602	264.09185791015625	11.547466666666667					1	DETECTED	264.0919 m/z @11.55 [N1286_2.mzXML]	264.09185791015625	11.547466666666667	11.517866666666666	12.121633333333333	0.603766666666667	64659.4296875	520233.7583071307	0	1172	0.10502930461182913	8.200533772679348	8.253180774812742	264.0909118652344	264.09228515625
603	264.1705017089844	9.248933333333333					1	DETECTED	264.1705 m/z @9.25 [N1286_2.mzXML]	264.1705017089844	9.248933333333333	9.128716666666666	19.806833333333334	10.678116666666668	19430.3125	1066565.9509117433	0	1172	0.10342396747499727	43.378196992519996	0.9166219186423377	264.1705017089844	264.1766052246094
604	264.2398376464844	14.200433333333333					1	DETECTED	264.2398 m/z @14.20 [N1286_2.mzXML]	264.2398376464844	14.200433333333333	10.6879	16.27935	5.59145	17355.515625	1595443.155312806	0	1172	4.407670116058771	0.7191581400672008	0.49025651389561764	264.2315673828125	264.24066162109375
605	264.851806640625	1.7343666666666666					1	DETECTED	264.8518 m/z @1.73 [N1286_2.mzXML]	264.851806640625	1.7343666666666666	1.6705	1.8074666666666666	0.13696666666666646	20155.97265625	109886.68243701156	0	1172	0.07250984385678683	1.072286012526097	1.1445720250521938	264.84405517578125	264.8526306152344
606	265.0225830078125	1.8074666666666666					1	DETECTED	265.0226 m/z @1.81 [N1286_2.mzXML]	265.0225830078125	1.8074666666666666	1.1402166666666667	18.137666666666668	16.99745	24624.478515625	1959505.7604039307	0	1172	0.4739558173264078	11.820231528948	1.6838266755300155	265.0126953125	265.0325012207031
607	265.0848693847656	19.131833333333336					1	DETECTED	265.0849 m/z @19.13 [N1286_2.mzXML]	265.0848693847656	19.131833333333336	0.10103333333333334	20.008	19.906966666666666	4316.64599609375	1654968.073055848	0	1172	1.1717991568405743	0.5230197013963328	0.04603940279266571	265.0749206542969	265.08624267578125
608	265.1181335449219	9.70895					1	DETECTED	265.1181 m/z @9.71 [N1286_2.mzXML]	265.1181335449219	9.70895	9.656383333333334	10.0032	0.34681666666666544	76362.46875	476854.1735739116	1	1172	0.09183950085249748	1.9947179990277095	2.485573110935947	265.1178894042969	265.1187438964844
609	265.1427001953125	11.295449999999999					1	DETECTED	265.1427 m/z @11.30 [N1286_2.mzXML]	265.1427001953125	11.295449999999999	10.163433333333334	13.08605	2.9226166666666664	22787.728515625	649883.504066772	0	1172	0.2364245367509792	1.2908894156446475	0.9825607388764508	265.1421203613281	265.1459655761719
610	265.17669677734375	12.451133333333333					1	DETECTED	265.1767 m/z @12.45 [N1286_2.mzXML]	265.17669677734375	12.451133333333333	9.160716666666668	12.501266666666668	3.3405500000000004	4704.3203125	381506.9345409546	0	1172	0.044613084355033195	0.5076180828162595	0.015236165632519165	265.17388916015625	265.1772766113281
611	265.2520446777344	12.634716666666666					1	DETECTED	265.2520 m/z @12.63 [N1286_2.mzXML]	265.2520446777344	12.634716666666666	0.8309	15.81775	14.98685	17199.0859375	1360816.7960363773	0	1172	0.17690363347319682	0.7150775849119443	0.25466579524479455	265.2432556152344	265.2534484863281
612	265.981201171875	10.216583333333334					1	DETECTED	265.9812 m/z @10.22 [N1286_2.mzXML]	265.981201171875	10.216583333333334	10.180716666666665	10.286533333333333	0.10581666666666756	12817.7177734375	65326.33550537131	0	1172	0.10465143728902504	1.4751394052043802	1.9502788104087603	265.9810485839844	265.9813232421875
613	266.07159423828125	16.42761666666667					1	DETECTED	266.0716 m/z @16.43 [N1286_2.mzXML]	266.07159423828125	16.42761666666667	9.110800000000001	19.843666666666664	10.732866666666663	6398.03125	1369865.7727958676	0	1172	1.3969095055196057	0.733438266641458	1.9837772617512628	266.069580078125	266.07232666015625
614	266.1213684082031	9.70895					1	DETECTED	266.1214 m/z @9.71 [N1286_2.mzXML]	266.1213684082031	9.70895	9.673716666666667	9.794783333333333	0.12106666666666577	11325.5	52103.818487548735	0	1172	0.08816285649499456	1.7180700094607737	2.4361400189215474	266.1213684082031	266.1220397949219
615	266.6385803222656	12.802999999999999					1	DETECTED	266.6386 m/z @12.80 [N1286_2.mzXML]	266.6385803222656	12.802999999999999	12.7183	12.962783333333334	0.24448333333333494	19304.236328125	145656.38899340876	0	1172	0.07885930487044313	1.4432310114128428	1.8864620228256859	266.63787841796875	266.6387634277344
616	266.8488464355469	1.7647166666666665					1	DETECTED	266.8488 m/z @1.76 [N1286_2.mzXML]	266.8488464355469	1.7647166666666665	1.7021000000000002	1.9755	0.27339999999999987	19835.6015625	158381.59271032704	0	1172	0.272946595120386	2.1831248336438756	3.3662496672877515	266.8487243652344	266.8511657714844
617	266.92730712890625	1.61025					1	DETECTED	266.9273 m/z @1.61 [N1286_2.mzXML]	266.92730712890625	1.61025	1.5511833333333334	1.6405666666666667	0.08938333333333337	29414.63671875	103427.59935327155	0	1172	0.0684233828468972	0.7566309255079018	0.49033274246202385	266.9269714355469	266.92742919921875
618	267.03094482421875	11.57595					1	DETECTED	267.0309 m/z @11.58 [N1286_2.mzXML]	267.03094482421875	11.57595	0.6667666666666666	11.794683333333333	11.127916666666668	7917.86279296875	1349924.3243859867	0	1172	0.6007675930209562	0.5100251928421162	0.020050385684232345	267.030517578125	267.0317077636719
619	267.0678405761719	16.930500000000002					1	DETECTED	267.0678 m/z @16.93 [N1286_2.mzXML]	267.0678405761719	16.930500000000002	0.28376666666666667	19.989833333333333	19.70606666666667	7457.50439453125	2668191.7044437863	0	1172	1.9861604469341696	0.5918899003207836	0.19297233080432305	267.0581970214844	267.0688781738281
620	267.6463928222656	13.145716666666667					1	DETECTED	267.6464 m/z @13.15 [N1286_2.mzXML]	267.6463928222656	13.145716666666667	12.9321	14.803583333333334	1.8714833333333338	169904.765625	3373600.736443479	2	1172	0.21534263648919527	2.6217814862595734	2.652178217214104	267.64556884765625	267.6473388671875
621	267.9789123535156	10.216583333333334					1	DETECTED	267.9789 m/z @10.22 [N1286_2.mzXML]	267.9789123535156	10.216583333333334	10.180716666666665	10.33985	0.1591333333333349	15377.1953125	74942.40357568377	0	1172	0.0838308641245149	2.2184014869887294	3.6772511726568697	267.9784240722656	267.9792785644531
622	268.95751953125	11.3422					1	DETECTED	268.9575 m/z @11.34 [N1286_2.mzXML]	268.95751953125	11.3422	10.534283333333333	18.563	8.028716666666666	9346.3984375	1024519.9291269227	0	1172	0.6396233244228462	4.397769254201206	7.7639875024024	268.9561462402344	268.9591064453125
623	269.1379699707031	12.037233333333335					1	DETECTED	269.1380 m/z @12.04 [N1286_2.mzXML]	269.1379699707031	12.037233333333335	11.988366666666668	14.836716666666666	2.848349999999998	18455.87890625	708817.4643513181	0	1172	0.10483472880942024	29.144099590722803	55.57622666274665	269.1326599121094	269.13818359375
624	269.1684265136719	15.87355					1	DETECTED	269.1684 m/z @15.87 [N1286_2.mzXML]	269.1684265136719	15.87355	10.145433333333333	17.934	7.788566666666668	2006.0975341796875	564060.6975636594	0	1172	0.08597166035171355	0.6798540532519416	0.35970810650388313	269.1678161621094	269.1701965332031
625	269.2259216308594	13.970733333333333					1	DETECTED	269.2259 m/z @13.97 [N1286_2.mzXML]	269.2259216308594	13.970733333333333	13.847199999999999	15.144633333333333	1.297433333333334	26015.103515625	629834.1171939088	0	1172	0.33015627574850903	4.579750965068034	6.844870075194276	269.2255554199219	269.2266540527344
626	269.2828674316406	13.829483333333334					1	DETECTED	269.2829 m/z @13.83 [N1286_2.mzXML]	269.2828674316406	13.829483333333334	0.26525	19.953166666666668	19.687916666666666	6787.79541015625	1633014.9297677923	0	1172	3.2289558405623247	0.7257290619693458	0.17142627601627988	269.28216552734375	269.2853088378906
627	270.7974548339844	1.9613333333333334					1	DETECTED	270.7975 m/z @1.96 [N1286_2.mzXML]	270.7974548339844	1.9613333333333334	1.7495666666666667	2.1187666666666667	0.3692	8144.06005859375	136276.58631347652	0	1172	0.26164122227682785	0.8717141507949	0.7434283015898	270.7969970703125	270.7980651855469
628	271.0396728515625	1.7792166666666667					1	DETECTED	271.0397 m/z @1.78 [N1286_2.mzXML]	271.0396728515625	1.7792166666666667	1.71835	16.40941666666667	14.691066666666668	53737.73046875	4724823.629836426	0	1172	0.08224225136435503	119.1205259227335	3.069990224133512	271.0384826660156	271.0479736328125
629	271.20550537109375	14.605666666666668					1	DETECTED	271.2055 m/z @14.61 [N1286_2.mzXML]	271.20550537109375	14.605666666666668	12.087066666666667	15.022766666666666	2.935699999999999	6669.1337890625	366946.2727034911	0	1172	0.42917773067105536	0.5828039386961006	0.16560787739220106	271.20458984375	271.2059020996094
630	271.2627258300781	12.651383333333333					1	DETECTED	271.2627 m/z @12.65 [N1286_2.mzXML]	271.2627258300781	12.651383333333333	0.10103333333333334	20.008	19.906966666666666	12888.5419921875	4891254.050062137	0	1172	11.46574772874039	8.717223363067044	4.953542703628487	271.2616271972656	271.263916015625
631	271.6575927734375	12.9321					1	DETECTED	271.6576 m/z @12.93 [N1286_2.mzXML]	271.6575927734375	12.9321	12.802999999999999	13.175283333333335	0.3722833333333355	24604.7578125	263575.80461352627	0	1172	0.1575797369051557	1.4418409501678247	1.8836819003356495	271.6568298339844	271.65771484375
632	272.2581787109375	11.357233333333333					1	DETECTED	272.2582 m/z @11.36 [N1286_2.mzXML]	272.2581787109375	11.357233333333333	0.22888333333333336	19.934666666666665	19.705783333333333	11392.5322265625	1818556.508221527	0	1172	12.372943550669632	0.8399785354985899	0.41616903961051144	272.2572937011719	272.2672424316406
633	272.6655578613281	13.323183333333333					1	DETECTED	272.6656 m/z @13.32 [N1286_2.mzXML]	272.6655578613281	13.323183333333333	12.91655	15.040066666666666	2.1235166666666654	10979.9951171875	274639.0017953795	0	1172	0.11456611284684648	2.6110951717353963	0.3933011658477564	272.6557312011719	272.6720886230469
634	272.7942810058594	1.9192833333333332					1	DETECTED	272.7943 m/z @1.92 [N1286_2.mzXML]	272.7942810058594	1.9192833333333332	1.71835	2.204016666666667	0.4856666666666669	11919.1962890625	182101.49501892098	0	1172	0.23881631589251984	1.2085268745852702	1.4170537491705404	272.793701171875	272.7950134277344
635	272.9439697265625	1.61025					1	DETECTED	272.9440 m/z @1.61 [N1286_2.mzXML]	272.9439697265625	1.61025	1.5805666666666667	1.7021000000000002	0.1215333333333335	44257.51171875	194056.97361914074	0	1172	0.07867841632945538	2.048974728112549	2.875103380063823	272.942626953125	272.9443054199219
636	274.0027160644531	11.226366666666667					1	DETECTED	274.0027 m/z @11.23 [N1286_2.mzXML]	274.0027160644531	11.226366666666667	10.901250000000001	19.35	8.44875	9150.34375	1228414.3170831604	0	1172	3.0594340703403216	10.933844231756183	25.117188965788404	274.0016784667969	274.0040283203125
637	274.2003479003906	11.139916666666666					1	DETECTED	274.2003 m/z @11.14 [N1286_2.mzXML]	274.2003479003906	11.139916666666666	10.092216666666667	11.139916666666666	1.047699999999999	2136.188232421875	88170.53488806146	0	1172	0.8904802322307557	0.5	null	274.2003479003906	274.2019348144531
638	274.2729797363281	11.3422					1	DETECTED	274.2730 m/z @11.34 [N1286_2.mzXML]	274.2729797363281	11.3422	11.20905	12.66805	1.4589999999999996	1875562.5	1.3055361818629116E7	1	1172	0.09302998022763731	2.342190665756049	2.7800747126647978	274.2722473144531	274.2740173339844
639	274.6245422363281	12.786833333333334					1	DETECTED	274.6245 m/z @12.79 [N1286_2.mzXML]	274.6245422363281	12.786833333333334	12.73515	13.264066666666668	0.5289166666666674	16352.7333984375	214043.6497580567	0	1172	0.3537500989809015	5.116897774911351	4.905201916617242	274.6236267089844	274.6344909667969
640	274.8810729980469	1.7495666666666667					1	DETECTED	274.8811 m/z @1.75 [N1286_2.mzXML]	274.8810729980469	1.7495666666666667	1.65555	1.8074666666666666	0.15191666666666648	27353.5859375	156928.48321972645	0	1172	0.10388816912181653	0.8079241269278489	0.5486349979217937	274.8731994628906	274.88116455078125
641	274.9993896484375	11.19175					1	DETECTED	274.9994 m/z @11.19 [N1286_2.mzXML]	274.9993896484375	11.19175	1.4474166666666666	19.953166666666668	18.505750000000003	10885.75390625	2269468.319602935	0	1172	3.1215217273220333	0.8472718030363106	23.657439565080164	274.9923400878906	275.00030517578125
642	275.20025634765625	12.365566666666666					1	DETECTED	275.2003 m/z @12.37 [N1286_2.mzXML]	275.20025634765625	12.365566666666666	12.330833333333334	12.534500000000001	0.20366666666666688	7503.95556640625	42815.04059863282	0	1172	0.14695972558827464	2.9318618042227875	4.863723608445575	275.1996154785156	275.2003173828125
643	275.2765808105469	11.3422					1	DETECTED	275.2766 m/z @11.34 [N1286_2.mzXML]	275.2765808105469	11.3422	11.311666666666667	11.727916666666665	0.416249999999998	261728.140625	1725566.2259306465	0	1172	0.09509655998001598	4.548054740576569	5.315358323229833	275.27618408203125	275.2769775390625
644	275.6324768066406	13.175283333333335					1	DETECTED	275.6325 m/z @13.18 [N1286_2.mzXML]	275.6324768066406	13.175283333333335	12.885166666666667	14.50915	1.6239833333333333	104025.1328125	1951241.8065998517	0	1172	0.22312997987488536	1.8053037884929726	1.8522103725442605	275.6253662109375	275.6331481933594
645	276.13409423828125	13.16035					1	DETECTED	276.1341 m/z @13.16 [N1286_2.mzXML]	276.13409423828125	13.16035	10.4319	13.413533333333334	2.981633333333333	28676.16796875	945472.2176168521	0	1172	0.16480030803172419	0.5486153687346067	0.1067578432488217	276.1260070800781	276.1343078613281
646	276.65155029296875	13.130816666666668					1	DETECTED	276.6516 m/z @13.13 [N1286_2.mzXML]	276.65155029296875	13.130816666666668	13.115916666666667	13.574516666666666	0.4585999999999988	24110.365234375	311932.8963450919	0	1172	0.24162340307221974	15.389261744965575	26.748860964298327	276.65069580078125	276.652099609375
647	276.98504638671875	1.8074666666666666					1	DETECTED	276.9850 m/z @1.81 [N1286_2.mzXML]	276.98504638671875	1.8074666666666666	1.7792166666666667	19.35	17.570783333333335	14668.87890625	1260204.1928854678	0	1172	0.22448777868584147	152.61769362563606	555.1939450569132	276.9841613769531	276.9949645996094
648	277.0382995605469	10.502466666666667					1	DETECTED	277.0383 m/z @10.50 [N1286_2.mzXML]	277.0382995605469	10.502466666666667	10.468866666666665	10.6341	0.1652333333333349	8967.3896484375	47618.5138218998	0	1172	0.08811524086749323	2.458829365079269	3.5624577291799073	277.0367736816406	277.03857421875
649	277.1039733886719	11.243599999999999					1	DETECTED	277.1040 m/z @11.24 [N1286_2.mzXML]	277.1039733886719	11.243599999999999	11.20905	11.295449999999999	0.08639999999999937	33188.76171875	127086.40299365204	0	1172	0.06570890632952953	1.2503617945007357	1.5007235890014712	277.1036071777344	277.1041564941406
650	277.1533203125	13.16035					1	DETECTED	277.1533 m/z @13.16 [N1286_2.mzXML]	277.1533203125	13.16035	10.038483333333334	17.3585	7.320016666666666	7853.99365234375	926479.3410662233	0	1172	2.0363416472480615	1.2527301542421765	1.4119783168925426	277.152587890625	277.15869140625
651	277.1794128417969	12.191816666666666					1	DETECTED	277.1794 m/z @12.19 [N1286_2.mzXML]	277.1794128417969	12.191816666666666	0.22888333333333336	19.934666666666665	19.705783333333333	8971.4013671875	1638230.3191629334	0	1172	0.09894734020751983	0.8241687001794903	102.44734407769909	277.1783752441406	277.18017578125
652	277.2129821777344	13.708616666666668					1	DETECTED	277.2130 m/z @13.71 [N1286_2.mzXML]	277.2129821777344	13.708616666666668	5.330416666666666	14.686566666666666	9.35615	23798.845703125	1041906.627855773	0	1172	0.10425002850931442	0.558362774820367	0.41660966412022	277.2115478515625	277.2163391113281
653	278.0523986816406	17.042666666666666					1	DETECTED	278.0524 m/z @17.04 [N1286_2.mzXML]	278.0523986816406	17.042666666666666	9.326283333333333	19.989833333333333	10.66355	2808.337158203125	837951.1316633915	0	1172	2.448242169999716	0.6909681348991217	0.3819362697982433	278.0502014160156	278.05401611328125
654	278.6269836425781	12.91655					1	DETECTED	278.6270 m/z @12.92 [N1286_2.mzXML]	278.6269836425781	12.91655	12.786833333333334	13.115916666666667	0.3290833333333332	33469.73828125	310430.6074479981	0	1172	0.2574931096562878	1.2684697417448254	2.6355101552559503	278.626220703125	278.6277160644531
655	278.982177734375	16.42761666666667					1	DETECTED	278.9822 m/z @16.43 [N1286_2.mzXML]	278.982177734375	16.42761666666667	1.9755	19.331833333333336	17.356333333333335	3283.76220703125	1911872.2092128	0	1172	6.343174453746856	0.600477208067561	0.20095441613512205	278.9797058105469	278.9833068847656
656	279.0539855957031	11.57595					1	DETECTED	279.0540 m/z @11.58 [N1286_2.mzXML]	279.0539855957031	11.57595	9.294066666666668	19.825333333333333	10.531266666666665	11432.017578125	1221359.2304868773	0	1172	0.10321524725698517	2.2215400675941033	4.4613070929391325	279.0470886230469	279.05511474609375
657	279.08343505859375	10.518550000000001					1	DETECTED	279.0834 m/z @10.52 [N1286_2.mzXML]	279.08343505859375	10.518550000000001	10.358566666666666	19.953166666666668	9.594600000000002	258290.21875	2382796.66632111	1	1172	0.10948210221625843	1.9253820272447155	1.7410460456769474	279.08251953125	279.0931396484375
658	279.15838623046875	12.451133333333333					1	DETECTED	279.1584 m/z @12.45 [N1286_2.mzXML]	279.15838623046875	12.451133333333333	0.10103333333333334	20.008	19.906966666666666	115119.234375	3.629452174243893E7	1	1172	0.17576297909571714	0.5392864465696702	0.059673052834429384	279.1579284667969	279.15948486328125
659	279.2312316894531	13.49265					1	DETECTED	279.2312 m/z @13.49 [N1286_2.mzXML]	279.2312316894531	13.49265	12.227033333333333	18.6735	6.446466666666668	34589.26953125	1809334.8589733897	0	1172	0.18736067691033753	1.0567077559489026	0.8670272911123664	279.22869873046875	279.2322998046875
660	279.6461181640625	12.91655					1	DETECTED	279.6461 m/z @12.92 [N1286_2.mzXML]	279.6461181640625	12.91655	12.752266666666666	14.429883333333333	1.6776166666666672	150000.515625	2136606.042037662	2	1172	0.1864710324299086	2.4673036068965524	1.7364755184128924	279.64556884765625	279.64678955078125
661	280.0914306640625	1.7343666666666666					1	DETECTED	280.0914 m/z @1.73 [N1286_2.mzXML]	280.0914306640625	1.7343666666666666	1.6864333333333335	19.168166666666664	17.48173333333333	52546.48828125	3814525.441570922	0	1172	8.832007280728	136.12344491747524	275.8065126444915	280.086181640625	280.09161376953125
662	280.1476745605469	12.947516666666667					1	DETECTED	280.1477 m/z @12.95 [N1286_2.mzXML]	280.1476745605469	12.947516666666667	9.342966666666666	13.352599999999999	4.009633333333333	43382.30078125	1853269.7571938483	0	1172	3.7392104751992967	0.5561905554553733	1.7836718782358312	280.1474304199219	280.1544189453125
663	280.1618957519531	12.451133333333333					1	DETECTED	280.1619 m/z @12.45 [N1286_2.mzXML]	280.1618957519531	12.451133333333333	0.11958333333333333	20.008	19.888416666666664	21016.0625	6148235.299749877	0	1172	0.14450819107883106	3.0878264971582663	1.8531841638077453	280.1609191894531	280.1636047363281
664	280.6537780761719	13.337566666666667					1	DETECTED	280.6538 m/z @13.34 [N1286_2.mzXML]	280.6537780761719	13.337566666666667	12.900916666666665	14.414183333333334	1.5132666666666683	67479.875	1268726.766214233	0	1172	0.224695635754669	2.551235270379206	2.9849336263911312	280.6488342285156	280.6559143066406
665	280.88995361328125	1.6864333333333335					1	DETECTED	280.8900 m/z @1.69 [N1286_2.mzXML]	280.88995361328125	1.6864333333333335	1.65555	1.71835	0.06279999999999997	7997.671875	19504.414257690427	0	1172	0.058103675394858056	1.016729627630867	1.033459255261734	280.8899230957031	280.8905944824219
666	281.01031494140625	11.57595					1	DETECTED	281.0103 m/z @11.58 [N1286_2.mzXML]	281.01031494140625	11.57595	11.547466666666667	12.004966666666666	0.4574999999999996	20614.919921875	184245.2799901132	0	1172	0.13302054396669583	8.031012287887497	15.062024575774995	281.0098876953125	281.0160217285156
667	281.0837097167969	16.113616666666665					1	DETECTED	281.0837 m/z @16.11 [N1286_2.mzXML]	281.0837097167969	16.113616666666665	9.49945	19.9165	10.41705	13832.0478515625	2716496.2785946634	0	1172	1.7679841818541036	0.7593732697608285	0.5097827359213289	281.0821533203125	281.0840148925781
668	281.13812255859375	11.89325					1	DETECTED	281.1381 m/z @11.89 [N1286_2.mzXML]	281.13812255859375	11.89325	11.863033333333334	11.955583333333333	0.09254999999999924	5680.53955078125	22976.142226806685	0	1172	0.07577618224556204	1.5314396028681898	2.0628792057363796	281.1373291015625	281.13812255859375
669	281.246826171875	14.306383333333335					1	DETECTED	281.2468 m/z @14.31 [N1286_2.mzXML]	281.246826171875	14.306383333333335	1.1585666666666665	17.748833333333334	16.59026666666667	209126.40625	1.0282801024091428E7	0	1172	0.5555692947405948	0.9985413565708646	0.42239514110224596	281.2433776855469	281.2488098144531
670	281.66217041015625	14.072733333333334					1	DETECTED	281.6622 m/z @14.07 [N1286_2.mzXML]	281.66217041015625	14.072733333333334	11.81205	15.984333333333332	4.172283333333333	37623.9375	2085087.3104519655	0	1172	0.3374698835156895	0.9227925184862977	9.971479251586457	281.6613464355469	281.6700134277344
671	282.22113037109375	9.03895					1	DETECTED	282.2211 m/z @9.04 [N1286_2.mzXML]	282.22113037109375	9.03895	0.10103333333333334	20.008	19.906966666666666	3940.754638671875	2593030.651032655	0	1172	8.275433408890283	1.1136245396485012	1.2272490792970026	282.21905517578125	282.2237548828125
672	282.2503662109375	14.245650000000001					1	DETECTED	282.2504 m/z @14.25 [N1286_2.mzXML]	282.2503662109375	14.245650000000001	11.3422	16.113616666666665	4.771416666666665	39497.1953125	3474502.796520812	0	1172	0.3734857645548839	0.7781878548418576	0.4084567519649939	282.2499694824219	282.25933837890625
673	282.27862548828125	13.899916666666666					1	DETECTED	282.2786 m/z @13.90 [N1286_2.mzXML]	282.27862548828125	13.899916666666666	11.82925	14.121816666666666	2.2925666666666658	33421.68359375	884891.9212484125	0	1172	0.31246942479997486	1.0181750227652238	0.8637280229319964	282.27752685546875	282.279296875
674	282.8226623535156	1.7647166666666665					1	DETECTED	282.8227 m/z @1.76 [N1286_2.mzXML]	282.8226623535156	1.7647166666666665	1.6864333333333335	1.79335	0.10691666666666655	15593.8193359375	75847.65784497064	0	1172	0.09204350332709677	0.6828826910794142	0.3657653821588284	282.8226623535156	282.8240661621094
675	282.9045715332031	1.61025					1	DETECTED	282.9046 m/z @1.61 [N1286_2.mzXML]	282.9045715332031	1.61025	1.4474166666666666	1.65555	0.2081333333333335	66470.9765625	283605.3937679445	0	1172	0.05668910219768386	0.6390992835209829	0.7706321235644721	282.9043273925781	282.9090270996094
676	282.9735412597656	11.696466666666668					1	DETECTED	282.9735 m/z @11.70 [N1286_2.mzXML]	282.9735412597656	11.696466666666668	10.883933333333333	15.485566666666667	4.601633333333334	8804.923828125	695231.644777436	0	1172	0.3788885070972885	2.8316581883820118	3.778296382116221	282.97210693359375	282.974365234375
677	283.007568359375	10.216583333333334					1	DETECTED	283.0076 m/z @10.22 [N1286_2.mzXML]	283.007568359375	10.216583333333334	10.180716666666665	10.30415	0.12343333333333462	10402.0986328125	50366.98249780298	0	1172	0.08607884474164784	1.720724907063106	2.441449814126212	283.0073547363281	283.00762939453125
678	283.0282287597656	1.9192833333333332					1	DETECTED	283.0282 m/z @1.92 [N1286_2.mzXML]	283.0282287597656	1.9192833333333332	1.9192833333333332	17.41466666666667	15.495383333333336	4616.3212890625	1221660.5744107363	0	1172	14.564645405486978	null	null	283.02618408203125	283.03558349609375
679	283.1340637207031	13.4767					1	DETECTED	283.1341 m/z @13.48 [N1286_2.mzXML]	283.1340637207031	13.4767	13.444683333333334	13.59145	0.14676666666666627	4926.05419921875	32858.10169348117	0	1172	0.1743038784428883	2.2920353982301678	3.5840707964603356	283.1340637207031	283.1355895996094
680	283.2623291015625	12.601416666666667					1	DETECTED	283.2623 m/z @12.60 [N1286_2.mzXML]	283.2623291015625	12.601416666666667	0.10103333333333334	20.008	19.906966666666666	50376.140625	2377137.0418836996	0	1172	0.1757865496795361	2.8606123067026665	3.7653621870533445	283.25244140625	283.2643737792969
681	283.2818603515625	13.899916666666666					1	DETECTED	283.2819 m/z @13.90 [N1286_2.mzXML]	283.2818603515625	13.899916666666666	13.829483333333334	14.336716666666666	0.5072333333333319	7126.70458984375	126488.30756604002	0	1172	0.2283249426925238	3.600804543303417	6.201609086606834	283.280517578125	283.28228759765625
682	283.63018798828125	11.955583333333333					1	DETECTED	283.6302 m/z @11.96 [N1286_2.mzXML]	283.63018798828125	11.955583333333333	11.923633333333333	12.104383333333335	0.18075000000000152	6210.4130859375	47148.764525146675	0	1172	0.08782712847714258	2.828638497652593	4.657276995305186	283.62957763671875	283.63037109375
683	284.2939758300781	12.601416666666667					1	DETECTED	284.2940 m/z @12.60 [N1286_2.mzXML]	284.2939758300781	12.601416666666667	4.71315	19.24116666666667	14.52801666666667	10017.833984375	1045164.3520214232	0	1172	0.9124650254574309	0.9208624201345459	48.54873278634064	284.292236328125	284.29833984375
684	284.3302917480469	11.863033333333334					1	DETECTED	284.3303 m/z @11.86 [N1286_2.mzXML]	284.3302917480469	11.863033333333334	11.82925	12.262	0.4327500000000004	13507.0263671875	107370.49850238064	0	1172	0.11599782697964223	6.404785397138519	7.277237693145923	284.3297119140625	284.33087158203125
685	284.90960693359375	1.6864333333333335					1	DETECTED	284.9096 m/z @1.69 [N1286_2.mzXML]	284.90960693359375	1.6864333333333335	1.1039333333333334	14.589599999999999	13.485666666666665	26794.1328125	5191144.378227538	0	1172	0.11959503194848953	11.575679542203146	275.33657912247514	284.908203125	284.9184265136719
686	285.0055236816406	10.216583333333334					1	DETECTED	285.0055 m/z @10.22 [N1286_2.mzXML]	285.0055236816406	10.216583333333334	10.163433333333334	10.3949	0.23146666666666604	11441.7373046875	67238.73786508178	0	1172	0.07798032879269456	2.1244044202027528	3.4186554384639405	285.0052490234375	285.0057067871094
687	285.06451416015625	1.5072333333333332					1	DETECTED	285.0645 m/z @1.51 [N1286_2.mzXML]	285.06451416015625	1.5072333333333332	1.4309333333333332	16.967499999999998	15.536566666666664	13928.7490234375	2237070.690348327	0	1172	0.125954662999612	101.81236347750102	6.74803921331876	285.05743408203125	285.0706787109375
688	285.2781066894531	11.484283333333334					1	DETECTED	285.2781 m/z @11.48 [N1286_2.mzXML]	285.2781066894531	11.484283333333334	0.6122333333333334	19.788666666666664	19.176433333333332	3718.40380859375	1294002.8988648069	0	1172	7.062036875854287	0.8819143277180169	1.1167045846669263	285.2772216796875	285.28033447265625
689	286.200927734375	10.33985					1	DETECTED	286.2009 m/z @10.34 [N1286_2.mzXML]	286.200927734375	10.33985	10.286533333333333	10.849133333333333	0.5625999999999998	101328.1484375	894351.2968430155	1	1172	0.1173112760009083	3.468331101171448	3.8846561800884136	286.2001647949219	286.2014465332031
690	286.2486572265625	9.794783333333333					1	DETECTED	286.2487 m/z @9.79 [N1286_2.mzXML]	286.2486572265625	9.794783333333333	9.021216666666668	19.459666666666667	10.43845	74760.859375	1928157.001130125	1	1172	0.1530131557029346	7.563498527451478	1.4014029544983886	286.2475891113281	286.249755859375
691	287.0132751464844	1.79335					1	DETECTED	287.0133 m/z @1.79 [N1286_2.mzXML]	287.0132751464844	1.79335	1.4309333333333332	1.8363333333333334	0.4054000000000002	21601.77734375	174738.15324890136	0	1172	0.06800249719404095	0.5593009887330421	0.1300190203115552	287.0130615234375	287.0209045410156
692	287.2041320800781	10.358566666666666					1	DETECTED	287.2041 m/z @10.36 [N1286_2.mzXML]	287.2041320800781	10.358566666666666	3.0349500000000003	10.61665	7.5817	15541.853515625	1513601.8682671506	0	1172	0.12529657336765787	0.5176199373260479	0.022033397739407476	287.2040710449219	287.2077331542969
693	287.23638916015625	13.970733333333333					1	DETECTED	287.2364 m/z @13.97 [N1286_2.mzXML]	287.23638916015625	13.970733333333333	13.829483333333334	14.260633333333335	0.4311500000000006	4257.93505859375	65326.365557129	0	1172	0.22929516467937638	1.526194690265495	2.05238938053099	287.23516845703125	287.2371520996094
694	287.25201416015625	9.811716666666666					1	DETECTED	287.2520 m/z @9.81 [N1286_2.mzXML]	287.25201416015625	9.811716666666666	9.586616666666666	13.95305	4.366433333333333	11422.2177734375	464529.19632427965	0	1172	0.32790297960541004	1.4172023344796423	1.7723395335738334	287.25128173828125	287.2583923339844
695	287.2687683105469	11.547466666666667					1	DETECTED	287.2688 m/z @11.55 [N1286_2.mzXML]	287.2687683105469	11.547466666666667	11.517866666666666	11.649816666666668	0.13195000000000157	12357.1962890625	49711.83578857436	0	1172	0.05624837864626819	2.2288851351351395	3.457770270270279	287.2680358886719	287.2690124511719
696	287.6321716308594	12.91655					1	DETECTED	287.6322 m/z @12.92 [N1286_2.mzXML]	287.6321716308594	12.91655	12.752266666666666	14.184933333333333	1.4326666666666679	143025.8125	1656804.1238707295	2	1172	0.14091863852196518	1.901893224074947	1.929716815888843	287.6311340332031	287.6332702636719
697	288.2165222167969	10.6518					1	DETECTED	288.2165 m/z @10.65 [N1286_2.mzXML]	288.2165222167969	10.6518	0.26525	19.861833333333333	19.596583333333335	141573.359375	2719288.6222713273	1	1172	0.09105955887800476	0.9220328062647385	3.1171313500915554	288.2140808105469	288.21820068359375
698	288.27117919921875	11.6197					1	DETECTED	288.2712 m/z @11.62 [N1286_2.mzXML]	288.27117919921875	11.6197	11.590399999999999	11.712	0.12160000000000082	7230.642578125	34755.47508386246	0	1172	0.08094863207181646	2.0750853242320257	3.1501706484640515	288.2701721191406	288.2718200683594
699	288.6399841308594	13.323183333333333					1	DETECTED	288.6400 m/z @13.32 [N1286_2.mzXML]	288.6399841308594	13.323183333333333	12.786833333333334	14.461416666666667	1.6745833333333326	45249.6328125	927214.991761474	0	1172	0.4799262151453547	1.1722946289647274	2.3262394151530454	288.6317443847656	288.6493835449219
700	288.7687683105469	2.018116666666667					1	DETECTED	288.7688 m/z @2.02 [N1286_2.mzXML]	288.7687683105469	2.018116666666667	1.9053499999999999	9.49945	7.594099999999999	7773.3837890625	770614.778003601	0	1172	0.08359149446519942	33.671741058232264	66.34348211646453	288.7599182128906	288.770263671875
701	288.92144775390625	1.61025					1	DETECTED	288.9214 m/z @1.61 [N1286_2.mzXML]	288.92144775390625	1.61025	1.5656999999999999	1.7495666666666667	0.18386666666666684	280605.9375	1277914.3836054702	0	1172	0.07486722665548551	1.7797918365623906	1.9815486430832114	288.92095947265625	288.9220275878906
702	289.1753234863281	1.3399333333333334					1	DETECTED	289.1753 m/z @1.34 [N1286_2.mzXML]	289.1753234863281	1.3399333333333334	0.10103333333333334	20.008	19.906966666666666	6042.82275390625	1672585.1825822147	0	1172	6.089208765941249	8.034129738746737	5.477379958976002	289.17388916015625	289.1768798828125
703	289.6302490234375	12.9321					1	DETECTED	289.6302 m/z @12.93 [N1286_2.mzXML]	289.6302490234375	12.9321	12.852383333333334	13.03875	0.18636666666666635	10019.0634765625	77664.46594165044	0	1172	0.1275957345331662	1.1689316328664066	1.4011344791245046	289.6293640136719	289.6305236816406
704	289.6479187011719	14.072733333333334					1	DETECTED	289.6479 m/z @14.07 [N1286_2.mzXML]	289.6479187011719	14.072733333333334	11.088133333333333	15.761833333333334	4.6737	22360.845703125	1201399.6030117508	0	1172	0.23427031354037453	0.8691843953569368	6.658240656542896	289.6398010253906	289.64923095703125
705	290.2680969238281	11.387983333333333					1	DETECTED	290.2681 m/z @11.39 [N1286_2.mzXML]	290.2680969238281	11.387983333333333	10.91845	11.6197	0.7012499999999999	34601.2109375	451758.2000778818	0	1172	0.07559893325843525	0.749634409356218	0.2641019310467486	290.26739501953125	290.26953125
706	290.6675109863281	14.121816666666666					1	DETECTED	290.6675 m/z @14.12 [N1286_2.mzXML]	290.6675109863281	14.121816666666666	13.970733333333333	15.688116666666668	1.7173833333333341	6223.44677734375	192734.58830236815	0	1172	0.2759385525848632	5.6835631549917665	3.9430990652423805	290.6662902832031	290.6687316894531
707	290.854736328125	1.7343666666666666					1	DETECTED	290.8547 m/z @1.73 [N1286_2.mzXML]	290.854736328125	1.7343666666666666	1.6705	1.8074666666666666	0.13696666666666646	28834.6796875	146802.10530834945	0	1172	0.09127071922158558	1.072286012526097	1.2115387665010113	290.8543701171875	290.8554992675781
708	290.92498779296875	2.6309833333333335					1	DETECTED	290.9250 m/z @2.63 [N1286_2.mzXML]	290.92498779296875	2.6309833333333335	1.8502833333333333	18.581166666666665	16.73088333333333	36091.4296875	3096162.147329529	0	1172	0.718557847241112	1.812385769715676	2.0148199687279806	290.9227600097656	290.9341125488281
709	291.1194152832031	12.021216666666668					1	DETECTED	291.1194 m/z @12.02 [N1286_2.mzXML]	291.1194152832031	12.021216666666668	11.988366666666668	12.868666666666666	0.8802999999999983	67033.1796875	613000.623781494	0	1172	0.09978927423079575	13.496324398162454	7.365576399483384	291.1126403808594	291.1286315917969
710	291.1828308105469	3.5852					1	DETECTED	291.1828 m/z @3.59 [N1286_2.mzXML]	291.1828308105469	3.5852	3.5852	15.485566666666667	11.900366666666667	6563.60498046875	1990383.5201245733	0	1172	6.381321649554652	null	null	291.1728515625	291.1859130859375
711	291.6461181640625	12.868666666666666					1	DETECTED	291.6461 m/z @12.87 [N1286_2.mzXML]	291.6461181640625	12.868666666666666	12.752266666666666	14.686566666666666	1.9343000000000004	36711.171875	477569.1830194104	0	1172	0.11322961216047389	5.804982961320316	17.362615689748583	291.6454772949219	291.6467590332031
712	291.93505859375	2.5477333333333334					1	DETECTED	291.9351 m/z @2.55 [N1286_2.mzXML]	291.93505859375	2.5477333333333334	2.03255	18.747333333333334	16.714783333333333	29106.791015625	2281667.7777750543	0	1172	0.723472886274072	2.660345337262283	2.1993334095662513	291.9343566894531	291.93609619140625
713	292.06768798828125	16.46445					1	DETECTED	292.0677 m/z @16.46 [N1286_2.mzXML]	292.06768798828125	16.46445	9.342966666666666	19.825333333333333	10.482366666666667	4480.92578125	1110966.2740001224	0	1172	2.3981712879975223	0.735967928029975	0.342823076407661	292.0653991699219	292.06878662109375
714	292.5127258300781	2.4656499999999997					1	DETECTED	292.5127 m/z @2.47 [N1286_2.mzXML]	292.5127258300781	2.4656499999999997	2.4381833333333334	18.0455	15.607316666666668	3247.920654296875	1442133.6257417297	0	1172	0.5342720487342918	284.1137742718484	567.2275485436968	292.50494384765625	292.5180358886719
715	292.65301513671875	13.08605					1	DETECTED	292.6530 m/z @13.09 [N1286_2.mzXML]	292.65301513671875	13.08605	3.0646833333333334	13.278683333333333	10.214	7633.54150390625	1690098.816666382	0	1172	0.13585965350828566	0.5096111308836785	0.019222261767357068	292.6456604003906	292.6567077636719
716	292.931884765625	2.52035					1	DETECTED	292.9319 m/z @2.52 [N1286_2.mzXML]	292.931884765625	2.52035	2.4791833333333333	15.743383333333332	13.264199999999999	4426.06884765625	762780.5919915161	0	1172	0.6567110162617102	161.10364372469584	321.2072874493917	292.92462158203125	292.9356689453125
717	292.95098876953125	2.60295					1	DETECTED	292.9510 m/z @2.60 [N1286_2.mzXML]	292.95098876953125	2.60295	2.4791833333333333	3.3686333333333334	0.8894500000000001	4363.841796875	98447.75821835326	0	1172	0.33712435115103334	3.5932534338809616	6.186506867761923	292.94287109375	292.9584655761719
718	292.9811706542969	2.5477333333333334					1	DETECTED	292.9812 m/z @2.55 [N1286_2.mzXML]	292.9811706542969	2.5477333333333334	2.1758	9.950633333333334	7.7748333333333335	5297.8935546875	458098.3951708374	0	1172	0.30307717413476265	10.451917906434849	2.5298140802942277	292.97344970703125	292.98516845703125
719	292.99639892578125	2.5477333333333334					1	DETECTED	292.9964 m/z @2.55 [N1286_2.mzXML]	292.99639892578125	2.5477333333333334	2.2879833333333335	14.988766666666667	12.700783333333334	5952.94580078125	999774.1831101989	0	1172	0.4649935639201175	24.448091113249927	2.7297485937305375	292.9884338378906	293.00445556640625
720	293.0079040527344	2.6448833333333335					1	DETECTED	293.0079 m/z @2.64 [N1286_2.mzXML]	293.0079040527344	2.6448833333333335	2.2462500000000003	17.470166666666668	15.223916666666668	5734.14990234375	1066498.0028122559	0	1172	0.5155217459925119	19.09513755330714	1.8936210199058257	293.0074157714844	293.0118408203125
721	293.0231628417969	2.5341333333333336					1	DETECTED	293.0232 m/z @2.53 [N1286_2.mzXML]	293.0231628417969	2.5341333333333336	2.3294333333333332	3.9293166666666663	1.599883333333333	7047.8447265625	275267.4148055115	0	1172	0.5043361121352663	3.9078733105357366	3.9122307627539494	293.0151672363281	293.0237731933594
722	293.03436279296875	2.4656499999999997					1	DETECTED	293.0344 m/z @2.47 [N1286_2.mzXML]	293.03436279296875	2.4656499999999997	2.1758	3.771333333333333	1.595533333333333	10032.6357421875	385256.22087756346	0	1172	0.4366370934141828	2.752343166005409	3.6829504170693186	293.02618408203125	293.0384826660156
723	293.04925537109375	2.5890833333333334					1	DETECTED	293.0493 m/z @2.59 [N1286_2.mzXML]	293.04925537109375	2.5890833333333334	2.204016666666667	11.89325	9.689233333333334	11631.8759765625	916945.9134337159	0	1172	0.6216078496748381	12.581241343490312	2.991444590002835	293.04144287109375	293.0497741699219
724	293.0604553222656	2.5890833333333334					1	DETECTED	293.0605 m/z @2.59 [N1286_2.mzXML]	293.0604553222656	2.5890833333333334	2.1043499999999997	3.8503333333333334	1.7459833333333337	17394.35546875	561244.0073733521	0	1172	0.13993731532681108	1.8009730435978535	1.6732196306874303	293.05279541015625	293.0608825683594
725	293.0715026855469	2.4381833333333334					1	DETECTED	293.0715 m/z @2.44 [N1286_2.mzXML]	293.0715026855469	2.4381833333333334	1.8363333333333334	18.985333333333333	17.149	26994.71484375	2252890.3658177177	0	1172	0.6896500409135553	10.731180608307916	21.588332638598455	293.0621643066406	293.07171630859375
726	293.0971984863281	2.5477333333333334					1	DETECTED	293.0972 m/z @2.55 [N1286_2.mzXML]	293.0971984863281	2.5477333333333334	0.10103333333333334	20.008	19.906966666666666	1.0396385E7	6.456069301331563E8	1	1172	0.683377782058757	1.9884105811275288	1.96768477243918	293.0966491699219	293.1069641113281
727	293.1263122558594	10.180716666666665					1	DETECTED	293.1263 m/z @10.18 [N1286_2.mzXML]	293.1263122558594	10.180716666666665	2.0756	16.575499999999998	14.499899999999998	45089.9296875	1.4936303062542053E7	0	1172	14.032097559056325	0.983556463618768	0.9240792004101445	293.1190185546875	293.1349792480469
728	293.1376953125	2.5477333333333334					1	DETECTED	293.1377 m/z @2.55 [N1286_2.mzXML]	293.1376953125	2.5477333333333334	2.1758	12.684750000000001	10.50895	11262.0546875	1347073.57665094	0	1172	0.44996218472663996	2.0356479179335727	3.038292010465656	293.1373596191406	293.14208984375
729	293.1522521972656	9.691483333333334					1	DETECTED	293.1523 m/z @9.69 [N1286_2.mzXML]	293.1522521972656	9.691483333333334	2.18995	14.215399999999999	12.02545	338195.90625	2.204965100780042E7	0	1172	0.2925935603519818	0.5445186887111854	0.060491231985353056	293.1449890136719	293.1608581542969
730	293.1778564453125	13.708616666666668					1	DETECTED	293.1779 m/z @13.71 [N1286_2.mzXML]	293.1778564453125	13.708616666666668	1.9755	15.81775	13.84225	35892.5859375	2958825.552552428	0	1172	0.28752075376076647	0.5402660596410741	0.03387272301685404	293.16790771484375	293.187744140625
731	293.1946105957031	2.5890833333333334					1	DETECTED	293.1946 m/z @2.59 [N1286_2.mzXML]	293.1946105957031	2.5890833333333334	2.0756	19.66033333333333	17.58473333333333	6146.14599609375	1438158.6357731323	0	1172	0.24278689536532605	17.122983543769674	1.9419321370190146	293.1897277832031	293.20440673828125
732	293.2215270996094	10.30415					1	DETECTED	293.2215 m/z @10.30 [N1286_2.mzXML]	293.2215270996094	10.30415	2.3840833333333333	10.30415	7.920066666666667	32166.693359375	6628608.721928681	0	1172	7.728198681343107	0.5	null	293.21343994140625	293.2309875488281
733	293.245849609375	10.358566666666666					1	DETECTED	293.2458 m/z @10.36 [N1286_2.mzXML]	293.245849609375	10.358566666666666	2.4110500000000004	10.358566666666666	7.947516666666666	31390.8671875	6725719.12473993	0	1172	7.992732639050587	0.5	null	293.2361755371094	293.25531005859375
734	293.68048095703125	2.6587166666666664					1	DETECTED	293.6805 m/z @2.66 [N1286_2.mzXML]	293.68048095703125	2.6587166666666664	2.2879833333333335	3.55425	1.2662666666666667	3643.234130859375	130975.4942555237	0	1172	0.23355607226142805	1.707786369358031	2.415572738716062	293.678466796875	293.689453125
735	294.1003723144531	2.5477333333333334					1	DETECTED	294.1004 m/z @2.55 [N1286_2.mzXML]	294.1003723144531	2.5477333333333334	1.8363333333333334	18.193499999999997	16.357166666666664	1005200.4375	6.05949662883623E7	0	1172	0.7015913431800103	1.7873859198119668	1.8480350402086612	294.10028076171875	294.10333251953125
736	294.15618896484375	9.691483333333334					1	DETECTED	294.1562 m/z @9.69 [N1286_2.mzXML]	294.15618896484375	9.691483333333334	9.516866666666665	10.468866666666665	0.952	35632.33984375	830386.3976221934	0	1172	0.43824081868456055	2.5084261146341627	3.710657924735719	294.1556701660156	294.1565856933594
737	294.9188232421875	12.819333333333333					1	DETECTED	294.9188 m/z @12.82 [N1286_2.mzXML]	294.9188232421875	12.819333333333333	0.10103333333333334	19.989833333333333	19.8888	19172.69921875	4152240.2982057487	0	1172	2.0888621600850072	0.7410298332372255	4.851583709825441	294.91796875	294.92034912109375
738	294.9380187988281	1.65555					1	DETECTED	294.9380 m/z @1.66 [N1286_2.mzXML]	294.9380187988281	1.65555	1.5656999999999999	1.6864333333333335	0.12073333333333358	95674.8671875	365401.06158801337	0	1172	0.0720646707644792	0.7098921831798461	0.5050673478363383	294.93267822265625	294.93841552734375
739	294.9540100097656	11.20905					1	DETECTED	294.9540 m/z @11.21 [N1286_2.mzXML]	294.9540100097656	11.20905	11.0179	17.990000000000002	6.972100000000003	5610.5869140625	939075.0896206662	0	1172	0.05707664319135297	18.237248234370885	35.47449646874177	294.9532165527344	294.9549560546875
740	295.0574035644531	10.502466666666667					1	DETECTED	295.0574 m/z @10.50 [N1286_2.mzXML]	295.0574035644531	10.502466666666667	10.4864	10.566483333333334	0.0800833333333344	5248.5	22392.566866211215	0	1172	0.27051402637053457	2.4922199170124113	3.9844398340248226	295.0572509765625	295.0579528808594
741	295.1016540527344	2.6448833333333335					1	DETECTED	295.1017 m/z @2.64 [N1286_2.mzXML]	295.1016540527344	2.6448833333333335	1.8502833333333333	18.875666666666667	17.025383333333334	115202.3515625	8735006.115019256	0	1172	0.6102485909309201	1.9623748580670244	2.138070683469499	295.0977478027344	295.1030578613281
742	295.12841796875	9.63935					1	DETECTED	295.1284 m/z @9.64 [N1286_2.mzXML]	295.12841796875	9.63935	9.604416666666667	9.673716666666667	0.06930000000000014	22346.8046875	74826.17929199275	0	1172	0.09395725355855333	0.9918893129771096	0.9837786259542192	295.1283264160156	295.1330871582031
743	295.14849853515625	9.691483333333334					1	DETECTED	295.1485 m/z @9.69 [N1286_2.mzXML]	295.14849853515625	9.691483333333334	9.48185	10.251399999999999	0.7695499999999988	13238.96484375	287401.7763077393	0	1172	0.2582143234557943	1.835466687867693	2.3351663934399802	295.14813232421875	295.1489562988281
744	295.193603515625	12.296666666666665					1	DETECTED	295.1936 m/z @12.30 [N1286_2.mzXML]	295.193603515625	12.296666666666665	1.4474166666666666	15.81775	14.370333333333333	36431.6171875	2409641.4670025655	0	1172	0.28631997786242636	1.005168686120946	0.055569183506926384	295.1868591308594	295.2033996582031
745	295.2940979003906	2.6309833333333335					1	DETECTED	295.2941 m/z @2.63 [N1286_2.mzXML]	295.2940979003906	2.6309833333333335	1.8641	5.29595	3.4318500000000003	35576.8984375	2005263.5866600352	0	1172	2.1461513101245924	2.132601647222413	1.789645553307625	295.2934265136719	295.29559326171875
746	296.0652160644531	1.7495666666666667					1	DETECTED	296.0652 m/z @1.75 [N1286_2.mzXML]	296.0652160644531	1.7495666666666667	1.6864333333333335	1.7792166666666667	0.09278333333333322	49635.1015625	179572.49200390608	0	1172	0.08840926345201305	0.734820485744456	0.46964097148891215	296.0650634765625	296.0654296875
747	296.1315612792969	9.63935					1	DETECTED	296.1316 m/z @9.64 [N1286_2.mzXML]	296.1315612792969	9.63935	9.604416666666667	9.673716666666667	0.06930000000000014	2892.64892578125	10019.359700561585	0	1172	0.0586099786586729	0.9918893129771096	0.9837786259542192	296.1315612792969	296.13201904296875
748	296.14874267578125	8.823866666666667					1	DETECTED	296.1487 m/z @8.82 [N1286_2.mzXML]	296.14874267578125	8.823866666666667	6.71375	9.76075	3.0469999999999997	1908.2572021484375	193340.70770019531	0	1172	0.9585945948473711	0.7219979937918122	0.44399598758362435	296.14764404296875	296.1517333984375
749	296.1844787597656	11.81205					1	DETECTED	296.1845 m/z @11.81 [N1286_2.mzXML]	296.1844787597656	11.81205	8.233233333333335	19.861833333333333	11.628599999999999	22123.79296875	2212853.235348601	0	1172	0.1177610661801225	2.2559526160995653	2.2334650625459185	296.1825256347656	296.1856689453125
750	296.1964111328125	12.330833333333334					1	DETECTED	296.1964 m/z @12.33 [N1286_2.mzXML]	296.1964111328125	12.330833333333334	12.262	12.534500000000001	0.27250000000000085	6053.71240234375	74620.33532458504	0	1172	0.12882859987525563	1.9794188861985351	2.9588377723970702	296.1962585449219	296.1972961425781
751	296.2572326660156	13.444683333333334					1	DETECTED	296.2572 m/z @13.44 [N1286_2.mzXML]	296.2572326660156	13.444683333333334	12.484033333333334	13.917566666666666	1.4335333333333313	16774.818359375	421059.5744269407	0	1172	0.18552652460877894	0.7461267544544488	0.4922535089088974	296.25653076171875	296.25946044921875
752	296.9888000488281	11.744083333333332					1	DETECTED	296.9888 m/z @11.74 [N1286_2.mzXML]	296.9888000488281	11.744083333333332	0.3204666666666667	19.514333333333333	19.193866666666665	7344.74658203125	2043232.872139649	0	1172	0.10672499169844052	0.8400958832360446	0.6801917664720893	296.980712890625	296.9921875
753	297.11834716796875	1.5072333333333332					1	DETECTED	297.1183 m/z @1.51 [N1286_2.mzXML]	297.11834716796875	1.5072333333333332	1.41235	10.6518	9.23945	7427.75146484375	1723805.5945479125	0	1172	0.1233720486270542	48.6884770771123	96.3769541542246	297.1176452636719	297.1268005371094
754	297.1802062988281	16.557316666666665					1	DETECTED	297.1802 m/z @16.56 [N1286_2.mzXML]	297.1802062988281	16.557316666666665	9.26355	19.934666666666665	10.671116666666665	11681.7705078125	2628896.3589191907	0	1172	0.3374051104435267	0.6961884331071895	0.37621520056701396	297.1780700683594	297.1811828613281
755	298.2732238769531	14.306383333333335					1	DETECTED	298.2732 m/z @14.31 [N1286_2.mzXML]	298.2732238769531	14.306383333333335	10.796166666666666	16.930500000000002	6.134333333333336	162822.90625	6790465.668105344	1	1172	0.5430369482069484	0.7576148807655049	4.26059397303129	298.2725524902344	298.2743835449219
756	299.13775634765625	11.295449999999999					1	DETECTED	299.1378 m/z @11.30 [N1286_2.mzXML]	299.13775634765625	11.295449999999999	10.450483333333333	13.691733333333334	3.241250000000001	54757.66015625	1988457.7663994147	0	1172	1.6595011649365912	1.90108690309147	1.7218579014274062	299.1371154785156	299.1392517089844
757	299.632080078125	12.868666666666666					1	DETECTED	299.6321 m/z @12.87 [N1286_2.mzXML]	299.632080078125	12.868666666666666	12.752266666666666	13.03875	0.28648333333333476	33803.21484375	256730.70251977668	0	1172	0.09108875282441886	1.2305985108820168	0.953743684224522	299.6318054199219	299.6330871582031
758	300.1796569824219	11.547466666666667					1	DETECTED	300.1797 m/z @11.55 [N1286_2.mzXML]	300.1796569824219	11.547466666666667	9.294066666666668	16.930500000000002	7.6364333333333345	185431.890625	2514654.848995612	0	1172	0.07991148737628961	0.5550265041340673	6.547169539647805	300.17926025390625	300.18463134765625
759	300.2167053222656	10.566483333333334					1	DETECTED	300.2167 m/z @10.57 [N1286_2.mzXML]	300.2167053222656	10.566483333333334	10.518550000000001	14.493183333333333	3.9746333333333315	5923.34765625	585228.513477661	0	1172	0.22073173157115633	41.460013908206165	81.92002781641233	300.2159118652344	300.22113037109375
760	301.1175842285156	10.760133333333332					1	DETECTED	301.1176 m/z @10.76 [N1286_2.mzXML]	301.1175842285156	10.760133333333332	10.6518	10.796166666666666	0.14436666666666653	11490.0546875	63918.813452148774	0	1172	0.09391787306274502	0.6663076923076968	0.3326153846153936	301.1172180175781	301.11761474609375
761	301.14019775390625	12.451133333333333					1	DETECTED	301.1402 m/z @12.45 [N1286_2.mzXML]	301.14019775390625	12.451133333333333	0.10103333333333334	20.008	19.906966666666666	108573.4375	1.2318799763030201E7	1	1172	10.931992064452745	5.462799180574746	0.038896238703773636	301.1392822265625	301.14117431640625
762	301.1828308105469	11.547466666666667					1	DETECTED	301.1828 m/z @11.55 [N1286_2.mzXML]	301.1828308105469	11.547466666666667	11.547466666666667	11.680616666666667	0.13315000000000055	31802.98046875	114490.08103515717	0	1172	0.05845162026064976	null	null	301.1827392578125	301.1832275390625
763	301.2127685546875	13.4291					1	DETECTED	301.2128 m/z @13.43 [N1286_2.mzXML]	301.2127685546875	13.4291	13.367383333333333	13.829483333333334	0.4621000000000013	35881.796875	544194.6470278316	0	1172	0.24944998043082656	3.7437213070483106	6.024515329118763	301.2126770019531	301.21337890625
764	302.1014404296875	10.6341					1	DETECTED	302.1014 m/z @10.63 [N1286_2.mzXML]	302.1014404296875	10.6341	10.58265	10.706016666666667	0.12336666666666751	2555.523193359375	13670.338773559595	0	1172	0.12832500229764854	1.19889860706186	1.39779721412372	302.1014404296875	302.1024169921875
765	302.1434326171875	12.451133333333333					1	DETECTED	302.1434 m/z @12.45 [N1286_2.mzXML]	302.1434326171875	12.451133333333333	0.10103333333333334	20.008	19.906966666666666	17676.443359375	2679154.638430572	0	1172	10.750329344514912	1.1537237722001703	0.02289829752642728	302.1422424316406	302.14593505859375
766	302.2317199707031	10.814033333333333					1	DETECTED	302.2317 m/z @10.81 [N1286_2.mzXML]	302.2317199707031	10.814033333333333	10.742166666666666	11.001133333333334	0.2589666666666677	10360.345703125	90494.02376074213	0	1172	0.1668988795080235	1.8017161410018603	2.6034322820037206	302.2310485839844	302.2324523925781
767	302.2865905761719	11.57595					1	DETECTED	302.2866 m/z @11.58 [N1286_2.mzXML]	302.2865905761719	11.57595	11.122783333333333	14.97155	3.848766666666668	154228.390625	2025729.4796302225	0	1172	0.133446620889341	2.673706105449456	3.68092512928956	302.28369140625	302.28753662109375
768	303.0269775390625	1.4474166666666666					1	DETECTED	303.0270 m/z @1.45 [N1286_2.mzXML]	303.0269775390625	1.4474166666666666	1.4309333333333332	7.938233333333333	6.5073	7903.123046875	960490.2414520265	0	1172	0.10478865633582224	197.3902932254794	393.7805864509588	303.0220947265625	303.0271301269531
769	303.0739440917969	9.726366666666667					1	DETECTED	303.0739 m/z @9.73 [N1286_2.mzXML]	303.0739440917969	9.726366666666667	9.691483333333334	9.794783333333333	0.10329999999999906	4737.8056640625	17951.350989379764	0	1172	0.10957031210974577	1.4806497849976052	1.9612995699952103	303.07342529296875	303.0742492675781
770	303.2285461425781	14.245650000000001					1	DETECTED	303.2285 m/z @14.25 [N1286_2.mzXML]	303.2285461425781	14.245650000000001	3.0047333333333333	16.911833333333334	13.9071	473325.6875	1.6253469269099547E7	1	1172	0.3599394366866555	0.7598476677273259	4.957754609722254	303.22772216796875	303.2317810058594
771	303.2904357910156	11.590399999999999					1	DETECTED	303.2904 m/z @11.59 [N1286_2.mzXML]	303.2904357910156	11.590399999999999	11.547466666666667	12.66805	1.1205833333333324	26318.455078125	499967.5262521371	0	1172	0.17753732158410074	13.050271739130782	25.100543478261564	303.29010009765625	303.29095458984375
772	303.6459655761719	12.819333333333333					1	DETECTED	303.6460 m/z @12.82 [N1286_2.mzXML]	303.6459655761719	12.819333333333333	2.9456333333333333	12.97805	10.032416666666666	15866.560546875	2736819.3439740003	0	1172	0.10768950453535275	0.5080373450006921	0.017529930134435625	303.64404296875	303.6461486816406
773	304.0484619140625	17.042666666666666					1	DETECTED	304.0485 m/z @17.04 [N1286_2.mzXML]	304.0484619140625	17.042666666666666	0.1743	19.971333333333334	19.797033333333335	4241.23681640625	1866379.0761516395	0	1172	7.093531528563	0.5868094322508997	0.343399747903779	304.0466613769531	304.0492858886719
774	304.15008544921875	9.342966666666666					1	DETECTED	304.1501 m/z @9.34 [N1286_2.mzXML]	304.15008544921875	9.342966666666666	9.26355	12.97805	3.7144999999999992	2654.245849609375	376553.06671914674	0	1172	0.040655044483433045	23.3861490031484	45.7722980062968	304.14892578125	304.1505432128906
775	304.1755676269531	8.860416666666667					1	DETECTED	304.1756 m/z @8.86 [N1286_2.mzXML]	304.1755676269531	8.860416666666667	8.823866666666667	18.544833333333333	9.720966666666666	2996.89208984375	799824.8495983887	0	1172	0.12094405896689686	132.9817601459185	264.963520291837	304.1744079589844	304.18023681640625
776	304.21148681640625	10.056383333333335					1	DETECTED	304.2115 m/z @10.06 [N1286_2.mzXML]	304.21148681640625	10.056383333333335	10.02095	10.849133333333333	0.8281833333333335	51910.58203125	490874.55153253244	0	1172	0.14726797416556536	4.749313654414166	6.545869061404307	304.2112731933594	304.21185302734375
777	304.2320251464844	14.260633333333335					1	DETECTED	304.2320 m/z @14.26 [N1286_2.mzXML]	304.2320251464844	14.260633333333335	11.139916666666666	17.154666666666667	6.014750000000001	79559.6484375	3396737.625840697	0	1172	0.4217449716090709	0.7066115521342764	0.35896595139953563	304.22698974609375	304.23284912109375
778	304.8953552246094	1.61025					1	DETECTED	304.8954 m/z @1.61 [N1286_2.mzXML]	304.8953552246094	1.61025	1.1039333333333334	12.087066666666667	10.983133333333333	73981.890625	1167144.5015606084	0	1172	0.07567563426110624	2.4628579106148423	7.43632752561125	304.8939208984375	304.9043273925781
779	305.0448303222656	17.581833333333336					1	DETECTED	305.0448 m/z @17.58 [N1286_2.mzXML]	305.0448303222656	17.581833333333336	0.1743	19.971333333333334	19.797033333333335	3157.56884765625	1398058.4233512562	0	1172	1.799150846170111	0.5686340779662444	0.13726815593248887	305.03826904296875	305.0513610839844
780	305.1348571777344	12.348133333333333					1	DETECTED	305.1349 m/z @12.35 [N1286_2.mzXML]	305.1348571777344	12.348133333333333	12.348133333333333	12.484033333333334	0.13590000000000124	3983.485107421875	22836.115934814356	0	1172	0.07072024374929065	null	null	305.1343688964844	305.1355895996094
781	305.21490478515625	10.07405					1	DETECTED	305.2149 m/z @10.07 [N1286_2.mzXML]	305.21490478515625	10.07405	1.8778166666666667	15.040066666666666	13.16225	8337.080078125	3602318.993283936	0	1172	0.1506276475872177	0.8029450519954288	0.6058901039908575	305.20526123046875	305.2150573730469
782	305.2442321777344	12.651383333333333					1	DETECTED	305.2442 m/z @12.65 [N1286_2.mzXML]	305.2442321777344	12.651383333333333	12.139216666666666	15.305283333333334	3.1660666666666675	95643.546875	1926953.2099274902	1	1172	0.2149482989343543	7.087602973593413	10.171203064115561	305.2350158691406	305.2479553222656
783	306.0833740234375	16.353533333333335					1	DETECTED	306.0834 m/z @16.35 [N1286_2.mzXML]	306.0833740234375	16.353533333333335	9.27865	19.35	10.07135	5934.1240234375	1359482.041332336	0	1172	1.852069512057101	0.7117679207902132	0.42353584158042645	306.08074951171875	306.08428955078125
784	306.8288269042969	1.7343666666666666					1	DETECTED	306.8288 m/z @1.73 [N1286_2.mzXML]	306.8288269042969	1.7343666666666666	1.7021000000000002	1.7647166666666665	0.06261666666666632	11387.8583984375	34379.35100317375	0	1172	0.06780133857664739	0.9702995867768609	0.9405991735537217	306.828125	306.82891845703125
785	307.0611572265625	11.357233333333333					1	DETECTED	307.0612 m/z @11.36 [N1286_2.mzXML]	307.0611572265625	11.357233333333333	10.502466666666667	14.9205	4.418033333333334	7278.3681640625	733570.3948400271	0	1172	3.6133446862241225	2.584350505011115	12.406309238872	307.060791015625	307.0667724609375
786	307.0797424316406	16.002850000000002					1	DETECTED	307.0797 m/z @16.00 [N1286_2.mzXML]	307.0797424316406	16.002850000000002	3.185166666666667	18.839	15.653833333333331	5515.7216796875	1658527.795589661	0	1172	1.974047623999219	0.6106342669827229	2.2390064517919517	307.078369140625	307.0838317871094
787	307.1678466796875	10.566483333333334					1	DETECTED	307.1678 m/z @10.57 [N1286_2.mzXML]	307.1678466796875	10.566483333333334	9.604416666666667	18.008666666666667	8.40425	396904.71875	7253832.396232293	1	1172	0.4873792360077438	2.948705627824555	5.349266254268807	307.1667785644531	307.1695861816406
788	308.1718444824219	10.566483333333334					1	DETECTED	308.1718 m/z @10.57 [N1286_2.mzXML]	308.1718444824219	10.566483333333334	5.64285	12.121633333333333	6.478783333333333	47925.85546875	4143853.149777556	0	1172	0.08918220176811964	0.6579270728256232	0.31585414565124653	308.169677734375	308.1732482910156
789	308.96844482421875	11.908616666666667					1	DETECTED	308.9684 m/z @11.91 [N1286_2.mzXML]	308.96844482421875	11.908616666666667	11.81205	15.947716666666668	4.135666666666669	2331.45361328125	307561.8790404969	0	1172	3.553225810524065	21.41353123921274	41.82706247842548	308.9680480957031	308.9712829589844
790	309.08831787109375	11.53305					1	DETECTED	309.0883 m/z @11.53 [N1286_2.mzXML]	309.08831787109375	11.53305	11.500866666666667	11.988366666666668	0.4875000000000007	17633.236328125	123620.25145535253	0	1172	0.04610519528043966	7.573795960642398	14.147591921284796	309.080810546875	309.0895080566406
791	309.150146484375	13.708616666666668					1	DETECTED	309.1501 m/z @13.71 [N1286_2.mzXML]	309.150146484375	13.708616666666668	9.160716666666668	14.54125	5.380533333333332	25590.44921875	1077466.3674581905	0	1172	0.2648168596400424	0.5623501382893951	0.11776135594726048	309.1462707519531	309.1512756347656
792	309.1643371582031	10.58265					1	DETECTED	309.1643 m/z @10.58 [N1286_2.mzXML]	309.1643371582031	10.58265	3.834483333333333	12.417583333333333	8.5831	15832.765625	1926758.20262683	0	1172	0.4345585461071373	0.635957914495295	0.26695219246600804	309.1632995605469	309.1736145019531
793	310.112548828125	0.9220666666666666					1	DETECTED	310.1125 m/z @0.92 [N1286_2.mzXML]	310.112548828125	0.9220666666666666	0.11958333333333333	19.989833333333333	19.87025	1586.802978515625	952351.0360853274	0	1172	5.1059560849225125	12.380475191592765	23.760950383185534	310.11004638671875	310.1146545410156
794	310.1532897949219	13.6754					1	DETECTED	310.1533 m/z @13.68 [N1286_2.mzXML]	310.1532897949219	13.6754	13.6251	14.022533333333334	0.39743333333333375	4076.04443359375	64032.83639306647	0	1172	0.36891694759678373	3.9506295559973523	6.901259111994705	310.15252685546875	310.1545104980469
795	310.20086669921875	10.61665					1	DETECTED	310.2009 m/z @10.62 [N1286_2.mzXML]	310.20086669921875	10.61665	0.13776666666666668	17.209999999999997	17.07223333333333	44161.35546875	1819029.5571576245	1	1172	0.10616391984561169	1.3791209385060748	0.7509932907926256	310.1973571777344	310.2012634277344
796	310.273193359375	14.398766666666667					1	DETECTED	310.2732 m/z @14.40 [N1286_2.mzXML]	310.273193359375	14.398766666666667	14.1692	15.215783333333333	1.0465833333333325	4206.47802734375	118542.15505593846	0	1172	0.42960478612389963	2.2794758240162585	1.3518430025780022	310.2723388671875	310.27618408203125
797	310.3094177246094	12.786833333333334					1	DETECTED	310.3094 m/z @12.79 [N1286_2.mzXML]	310.3094177246094	12.786833333333334	12.7183	13.93525	1.2169500000000006	28408.439453125	381102.0450830086	0	1172	0.12392068097531528	8.878526264591272	3.734422966124509	310.3081359863281	310.3099670410156
798	310.9123229980469	1.65555					1	DETECTED	310.9123 m/z @1.66 [N1286_2.mzXML]	310.9123229980469	1.65555	1.5953166666666665	1.7647166666666665	0.1694	65063.4765625	264568.2342292483	0	1172	0.05020402230219201	1.37591827911036	1.6287568284657876	310.9117736816406	310.91314697265625
799	311.00433349609375	12.053733333333334					1	DETECTED	311.0043 m/z @12.05 [N1286_2.mzXML]	311.00433349609375	12.053733333333334	9.9681	19.35	9.381900000000002	3998.94287109375	767608.3613385616	0	1172	0.15403257211815458	2.249172913103933	1.8082618587803339	310.99554443359375	311.0097961425781
800	311.0798034667969	11.56155					1	DETECTED	311.0798 m/z @11.56 [N1286_2.mzXML]	311.0798034667969	11.56155	11.547466666666667	11.696466666666668	0.1490000000000009	6820.123046875	46091.01525830119	0	1172	0.28750465140092984	5.289940828402273	9.579881656804545	311.0787048339844	311.0798034667969
801	311.12322998046875	8.77035					1	DETECTED	311.1232 m/z @8.77 [N1286_2.mzXML]	311.12322998046875	8.77035	8.487266666666667	15.2873	6.800033333333333	10813.18359375	498733.4245594786	0	1172	0.2991867369218699	12.01065646158373	21.803867995359422	311.12255859375	311.1267395019531
802	311.15045166015625	13.794416666666667					1	DETECTED	311.1505 m/z @13.79 [N1286_2.mzXML]	311.15045166015625	13.794416666666667	13.641816666666667	14.089316666666667	0.4474999999999998	5180.23193359375	82693.1494980469	0	1172	0.15264272430213488	1.4662516382699897	1.9325032765399797	311.149658203125	311.1512451171875
803	311.1658630371094	12.31385					1	DETECTED	311.1659 m/z @12.31 [N1286_2.mzXML]	311.1658630371094	12.31385	11.20905	17.581833333333336	6.372783333333336	69221.6015625	1509023.4046127643	1	1172	0.2321066602884887	1.7804586447230573	2.4268632857682393	311.16424560546875	311.1754455566406
804	311.6319274902344	12.835616666666665					1	DETECTED	311.6319 m/z @12.84 [N1286_2.mzXML]	311.6319274902344	12.835616666666665	12.70145	12.900916666666665	0.19946666666666601	16945.3203125	121574.76767077598	0	1172	0.14187338825372642	0.7433540372670852	0.4447674964570432	311.6316833496094	311.6323547363281
805	311.99365234375	17.877833333333335					1	DETECTED	311.9937 m/z @17.88 [N1286_2.mzXML]	311.99365234375	17.877833333333335	0.41156666666666664	19.9165	19.504933333333334	2796.559814453125	1122795.7046996166	0	1172	2.9674091846044295	0.55836011511714	0.11672023023428002	311.9913635253906	311.9945068359375
806	312.0284729003906	13.16035					1	DETECTED	312.0285 m/z @13.16 [N1286_2.mzXML]	312.0284729003906	13.16035	5.957083333333333	18.137666666666668	12.180583333333335	33345.96484375	1486379.183693176	0	1172	0.312387969109599	1.1941800792231807	0.7204991563452599	312.01971435546875	312.0310363769531
807	312.1336364746094	12.819333333333333					1	DETECTED	312.1336 m/z @12.82 [N1286_2.mzXML]	312.1336364746094	12.819333333333333	8.716683333333332	12.835616666666665	4.118933333333333	8066.1572265625	679679.9888226928	0	1172	3.9832407276403377	0.5019844896997467	0.0038364456606978276	312.1270446777344	312.1336975097656
808	312.16925048828125	12.31385					1	DETECTED	312.1693 m/z @12.31 [N1286_2.mzXML]	312.16925048828125	12.31385	3.992633333333333	12.518083333333333	8.52545	11911.166015625	644296.2586966559	0	1172	0.2254177252352303	0.5122718432601	0.024543686520200305	312.1641540527344	312.1698913574219
809	312.2159423828125	10.742166666666666					1	DETECTED	312.2159 m/z @10.74 [N1286_2.mzXML]	312.2159423828125	10.742166666666666	2.5750499999999996	11.156816666666666	8.581766666666667	17139.3125	4706900.460783995	0	1172	0.131190609495059	0.5175319569310562	0.026620194989743256	312.2156066894531	312.22576904296875
810	312.3616638183594	12.053733333333334					1	DETECTED	312.3617 m/z @12.05 [N1286_2.mzXML]	312.3616638183594	12.053733333333334	12.037233333333335	12.382583333333335	0.3453499999999998	16637.884765625	117381.79020532191	0	1172	0.11020497454008016	10.46515151515224	19.93030303030448	312.3611755371094	312.3620300292969
811	312.65826416015625	1.8641					1	DETECTED	312.6583 m/z @1.86 [N1286_2.mzXML]	312.65826416015625	1.8641	1.8363333333333334	13.115916666666667	11.279583333333333	34045.3828125	1754207.7630472411	0	1172	0.4404088734626752	29.569227444567765	40.87281767462411	312.6540222167969	312.66119384765625
812	313.0954895019531	1.4925666666666666					1	DETECTED	313.0955 m/z @1.49 [N1286_2.mzXML]	313.0954895019531	1.4925666666666666	1.41235	19.642166666666665	18.229816666666665	19200.859375	1248959.1285664674	0	1172	0.14533702058098985	113.62861001454402	223.5154756984635	313.0947265625	313.0966491699219
813	313.15435791015625	10.038483333333334					1	DETECTED	313.1544 m/z @10.04 [N1286_2.mzXML]	313.15435791015625	10.038483333333334	10.0032	13.864466666666667	3.8612666666666673	4181.77783203125	519890.2821965943	0	1172	0.0828434196245933	54.71799716579964	108.43599433159928	313.1456298828125	313.1546325683594
814	313.1659851074219	12.31385					1	DETECTED	313.1660 m/z @12.31 [N1286_2.mzXML]	313.1659851074219	12.31385	12.209316666666666	12.66805	0.458733333333333	12944.96484375	181094.1831434328	0	1172	0.22586072924523215	2.1941964285714075	3.6685256524229617	313.16534423828125	313.17315673828125
815	313.2725830078125	14.525333333333332					1	DETECTED	313.2726 m/z @14.53 [N1286_2.mzXML]	313.2725830078125	14.525333333333332	0.10103333333333334	20.008	19.906966666666666	5151.52734375	1268047.6238681485	0	1172	0.21268161981557832	0.690049661566477	0.05248732465921153	313.270751953125	313.2751159667969
816	313.36456298828125	12.053733333333334					1	DETECTED	313.3646 m/z @12.05 [N1286_2.mzXML]	313.36456298828125	12.053733333333334	12.053733333333334	12.156749999999999	0.1030166666666652	3318.395751953125	13768.85621582013	0	1172	0.03399856692296943	null	null	313.36456298828125	313.3653869628906
817	313.7835388183594	1.8641					1	DETECTED	313.7835 m/z @1.86 [N1286_2.mzXML]	313.7835388183594	1.8641	1.8502833333333333	4.630416666666666	2.7801333333333327	25703.37890625	783098.0478755193	0	1172	0.7752511339858015	100.99081878816524	93.38440206149826	313.7830810546875	313.78460693359375
818	314.0286560058594	13.323183333333333					1	DETECTED	314.0287 m/z @13.32 [N1286_2.mzXML]	314.0286560058594	13.323183333333333	12.900916666666665	14.121816666666666	1.2209000000000003	6457.37646484375	190378.46908325207	0	1172	0.02916803632546916	1.445650457846541	1.9068955913718708	314.0270690917969	314.03033447265625
819	314.09552001953125	1.8502833333333333					1	DETECTED	314.0955 m/z @1.85 [N1286_2.mzXML]	314.09552001953125	1.8502833333333333	1.4309333333333332	2.3565666666666667	0.9256333333333335	28774.681640625	357705.3152225343	0	1172	0.03822939672255177	1.1394337715221998	1.667074267728529	314.0942077636719	314.0989685058594
820	314.2316589355469	10.951633333333332					1	DETECTED	314.2317 m/z @10.95 [N1286_2.mzXML]	314.2316589355469	10.951633333333332	10.778116666666667	11.82925	1.0511333333333326	225363.875	2091909.9565031736	1	1172	0.11550512907007082	1.8394290194221106	2.0333565147641437	314.23065185546875	314.23236083984375
821	315.0788879394531	1.8641					1	DETECTED	315.0789 m/z @1.86 [N1286_2.mzXML]	315.0788879394531	1.8641	1.7647166666666665	12.174216666666666	10.4095	9181291.0	3.0095794836907405E8	1	1172	0.7120192686901528	18.20948244068785	34.01249423921415	315.07696533203125	315.0885925292969
822	315.13262939453125	11.3422					1	DETECTED	315.1326 m/z @11.34 [N1286_2.mzXML]	315.13262939453125	11.3422	1.8502833333333333	11.89325	10.042966666666667	11401.0146484375	1320832.5258160406	0	1172	9.176089852630774	0.5290273302722492	0.8580707261774612	315.12384033203125	315.1408996582031
823	315.1618957519531	12.31385					1	DETECTED	315.1619 m/z @12.31 [N1286_2.mzXML]	315.1618957519531	12.31385	2.23215	13.970733333333333	11.738583333333334	9074.0595703125	1679754.1586781614	0	1172	0.12251511531926873	0.5821728147699958	0.16434562953999154	315.1533203125	315.17181396484375
824	315.235107421875	10.9352					1	DETECTED	315.2351 m/z @10.94 [N1286_2.mzXML]	315.235107421875	10.9352	2.3703	11.139916666666666	8.769616666666666	40119.41796875	1454352.452481323	0	1172	0.11355784829822824	1.613579419135511	3.0429593470216387	315.2256774902344	315.2361145019531
825	316.08270263671875	1.8641					1	DETECTED	316.0827 m/z @1.86 [N1286_2.mzXML]	316.08270263671875	1.8641	1.8363333333333334	10.10985	8.273516666666666	779515.0625	2.6275255785276905E7	0	1172	0.6500055969639102	34.72130870810982	49.187988416887194	316.0817565917969	316.08349609375
826	316.175048828125	10.518550000000001					1	DETECTED	316.1750 m/z @10.52 [N1286_2.mzXML]	316.175048828125	10.518550000000001	10.468866666666665	14.321483333333333	3.852616666666668	10056.208984375	396215.5473211368	0	1172	0.0979694442049297	38.77172089902513	76.54344179805025	316.1748352050781	316.184814453125
827	316.24725341796875	11.105416666666667					1	DETECTED	316.2473 m/z @11.11 [N1286_2.mzXML]	316.24725341796875	11.105416666666667	10.91845	11.923633333333333	1.005183333333333	245625.0	1924335.5462310745	1	1172	0.1012059139060213	1.295615771733057	4.948534039114055	316.2372741699219	316.2479553222656
828	317.0838317871094	1.8641					1	DETECTED	317.0838 m/z @1.86 [N1286_2.mzXML]	317.0838317871094	1.8641	1.8220999999999998	8.6101	6.787999999999999	107179.890625	3566857.5848038625	0	1172	0.6285515776293964	25.07973390929083	30.050245493870875	317.0823669433594	317.0851135253906
829	317.1140441894531	1.6705					1	DETECTED	317.1140 m/z @1.67 [N1286_2.mzXML]	317.1140441894531	1.6705	0.7581166666666667	12.348133333333333	11.590016666666667	16350.1494140625	1833182.4780638432	0	1172	0.12291808198953391	2.98260543477177	35.43794313470554	317.10516357421875	317.1161193847656
830	317.1490478515625	9.021216666666668					1	DETECTED	317.1490 m/z @9.02 [N1286_2.mzXML]	317.1490478515625	9.021216666666668	8.96775	9.0572	0.08944999999999936	1243.5113525390625	5297.873742950405	0	1172	0.08227366099863431	0.836502493765575	0.6730049875311499	317.146240234375	317.1497497558594
831	317.17779541015625	13.49265					1	DETECTED	317.1778 m/z @13.49 [N1286_2.mzXML]	317.17779541015625	13.49265	10.502466666666667	13.95305	3.4505833333333324	15845.71484375	679444.2358970948	0	1172	0.19375169997012165	0.5769852461666231	null	317.1700134277344	317.1785888671875
832	317.2509460449219	11.139916666666666					1	DETECTED	317.2509 m/z @11.14 [N1286_2.mzXML]	317.2509460449219	11.139916666666666	11.088133333333333	14.072733333333334	2.9846000000000004	42414.6328125	1034595.8620054313	0	1172	0.10427519731554113	13.711327029544636	24.430942362945554	317.2442626953125	317.25103759765625
833	317.52777099609375	1.8641					1	DETECTED	317.5278 m/z @1.86 [N1286_2.mzXML]	317.52777099609375	1.8641	1.8641	4.371666666666667	2.507566666666667	32311.66015625	882456.2811271668	0	1172	0.4075927466087359	null	null	317.52655029296875	317.5298767089844
834	318.06396484375	15.892249999999999					1	DETECTED	318.0640 m/z @15.89 [N1286_2.mzXML]	318.06396484375	15.892249999999999	9.604416666666667	19.861833333333333	10.257416666666666	4476.1513671875	1151704.0251344906	0	1172	6.8768515872869855	0.8156558963076843	0.6673648988594486	318.0622863769531	318.06536865234375
835	318.2992858886719	11.3422					1	DETECTED	318.2993 m/z @11.34 [N1286_2.mzXML]	318.2992858886719	11.3422	11.295449999999999	14.200433333333333	2.904983333333334	231276.71875	1811467.4231613737	1	1172	0.09082115541131053	3.81876340334275	3.2922166800597954	318.2972106933594	318.30145263671875
836	318.96893310546875	1.8220999999999998					1	DETECTED	318.9689 m/z @1.82 [N1286_2.mzXML]	318.96893310546875	1.8220999999999998	1.4309333333333332	8.301133333333333	6.8702	18232.322265625	844773.3426744386	0	1172	0.2705453287912698	8.78167873881551	0.8506360354066717	318.96826171875	318.9766845703125
837	319.060302734375	15.910466666666668					1	DETECTED	319.0603 m/z @15.91 [N1286_2.mzXML]	319.060302734375	15.910466666666668	9.44675	19.532500000000002	10.085750000000003	3769.17138671875	1118725.201889252	0	1172	6.842375374566096	0.7801819386678974	0.6895161163541915	319.05859375	319.0619812011719
838	319.12847900390625	10.6879					1	DETECTED	319.1285 m/z @10.69 [N1286_2.mzXML]	319.12847900390625	10.6879	10.566483333333334	10.760133333333332	0.1936499999999981	3587.73095703125	28193.872018493472	0	1172	0.14264588634469888	0.7974605353465943	0.5949210706931888	319.1280822753906	319.1287536621094
839	319.1936950683594	14.245650000000001					1	DETECTED	319.1937 m/z @14.25 [N1286_2.mzXML]	319.1936950683594	14.245650000000001	1.0676333333333334	16.297633333333334	15.23	133649.34375	6106695.969780975	0	1172	0.48704670695354757	1.0413119116290905	0.8313357116887632	319.1922607421875	319.1947937011719
840	319.2234802246094	12.518083333333333					1	DETECTED	319.2235 m/z @12.52 [N1286_2.mzXML]	319.2234802246094	12.518083333333333	12.4342	12.56835	0.13415	5946.54541015625	37301.433679687456	0	1172	0.13440262435967654	0.7996224915557387	0.5992449831114773	319.2232360839844	319.2236328125
841	319.302490234375	11.3422					1	DETECTED	319.3025 m/z @11.34 [N1286_2.mzXML]	319.302490234375	11.3422	11.311666666666667	11.634516666666666	0.32284999999999897	39710.5390625	300572.11601110746	0	1172	0.07468285474651104	5.447982239807786	9.255190935628342	319.2949523925781	319.3027648925781
842	320.1971130371094	14.245650000000001					1	DETECTED	320.1971 m/z @14.25 [N1286_2.mzXML]	320.1971130371094	14.245650000000001	8.4347	15.669266666666665	7.234566666666666	28811.849609375	1276267.4042070927	0	1172	6.344689831065182	0.6149518500320813	0.1785832540467071	320.1900634765625	320.198974609375
843	320.9662780761719	1.8363333333333334					1	DETECTED	320.9663 m/z @1.84 [N1286_2.mzXML]	320.9662780761719	1.8363333333333334	1.8074666666666666	2.1187666666666667	0.31130000000000013	12742.59375	122867.3556488038	0	1172	0.15460898842590365	5.392032332563485	9.981134206414728	320.96551513671875	320.9676818847656
844	321.184326171875	10.566483333333334					1	DETECTED	321.1843 m/z @10.57 [N1286_2.mzXML]	321.184326171875	10.566483333333334	10.502466666666667	11.988366666666668	1.4859000000000009	2532.27392578125	114954.78101269531	0	1172	1.3029452644507789	11.60557146576402	22.21114293152804	321.1826171875	321.184326171875
845	321.20904541015625	12.684750000000001					1	DETECTED	321.2090 m/z @12.68 [N1286_2.mzXML]	321.20904541015625	12.684750000000001	1.4777	14.954666666666666	13.476966666666666	58453.35546875	2573342.0133253774	0	1172	0.30847420052223384	2.6635029888453663	1.7378069092780337	321.1993103027344	321.2106018066406
846	322.0589904785156	16.893333333333334					1	DETECTED	322.0590 m/z @16.89 [N1286_2.mzXML]	322.0589904785156	16.893333333333334	0.46640000000000004	19.550833333333333	19.084433333333333	1733.4912109375	993502.9877352295	0	1172	2.8341799393325786	0.5808885001866853	0.16177700037337048	322.0564880371094	322.0612487792969
847	322.2122497558594	12.634716666666666					1	DETECTED	322.2122 m/z @12.63 [N1286_2.mzXML]	322.2122497558594	12.634716666666666	12.56835	12.9321	0.3637499999999996	11756.7763671875	150811.64146533207	0	1172	0.2375212012163299	2.7404570567554503	4.4809141135109005	322.2115173339844	322.2128601074219
848	323.0203552246094	11.547466666666667					1	DETECTED	323.0204 m/z @11.55 [N1286_2.mzXML]	323.0203552246094	11.547466666666667	0.5031	11.8469	11.3438	17149.662109375	3049228.5740731508	0	1172	9.830661967019232	0.5135559304743594	0.01866014165478054	323.0113525390625	323.0245056152344
849	323.1624450683594	10.468866666666665					1	DETECTED	323.1624 m/z @10.47 [N1286_2.mzXML]	323.1624450683594	10.468866666666665	9.828933333333334	11.794683333333333	1.9657499999999999	2380.82568359375	162799.10397885143	0	1172	0.19288894590714634	1.5359021773101402	2.0718043546202805	323.1618347167969	323.1672668457031
850	323.1825256347656	15.57655					1	DETECTED	323.1825 m/z @15.58 [N1286_2.mzXML]	323.1825256347656	15.57655	9.294066666666668	19.076833333333333	9.782766666666666	2388.090087890625	691411.1045448912	0	1172	1.7215989729088523	0.7785748204664292	0.5571496409328586	323.18133544921875	323.1873779296875
851	323.2247619628906	13.917566666666666					1	DETECTED	323.2248 m/z @13.92 [N1286_2.mzXML]	323.2247619628906	13.917566666666666	11.744083333333332	15.233550000000001	3.4894666666666687	9481.1787109375	587722.1073895877	0	1172	0.36274079390072167	0.8027360074841464	0.46367924210804456	323.2235412597656	323.2261657714844
852	323.2550048828125	12.786833333333334					1	DETECTED	323.2550 m/z @12.79 [N1286_2.mzXML]	323.2550048828125	12.786833333333334	11.908616666666667	13.054583333333333	1.1459666666666664	4783.3525390625	228140.47240734834	0	1172	0.9056131664070186	0.6524396029833182	0.30487920596663626	323.2541198730469	323.25567626953125
853	324.178955078125	16.353533333333335					1	DETECTED	324.1790 m/z @16.35 [N1286_2.mzXML]	324.178955078125	16.353533333333335	0.13776666666666668	20.008	19.87023333333333	10229.73828125	2805940.6754862033	0	1172	3.724250181229598	0.7477142221712435	0.4952862235803319	324.1773681640625	324.1803283691406
854	324.19140625	9.726366666666667					1	DETECTED	324.1914 m/z @9.73 [N1286_2.mzXML]	324.19140625	9.726366666666667	9.673716666666667	9.76075	0.08703333333333241	15967.6484375	64669.015181152085	0	1172	0.06508406552320878	0.826527382082931	0.653054764165862	324.1912536621094	324.1915588378906
855	324.324951171875	12.227033333333333					1	DETECTED	324.3250 m/z @12.23 [N1286_2.mzXML]	324.324951171875	12.227033333333333	11.77765	12.752266666666666	0.974616666666666	6773.13671875	228035.62241418465	0	1172	0.5521455103830206	1.0843934280310044	1.1687868560620087	324.3242492675781	324.32623291015625
856	324.85186767578125	2.1473999999999998					1	DETECTED	324.8519 m/z @2.15 [N1286_2.mzXML]	324.85186767578125	2.1473999999999998	2.09015	9.794783333333333	7.704633333333334	4305.533203125	1431290.4743309326	0	1172	7.699143240865963	67.28937409024769	133.57874818049538	324.8511657714844	324.8609924316406
857	325.1751708984375	16.557316666666665					1	DETECTED	325.1752 m/z @16.56 [N1286_2.mzXML]	325.1751708984375	16.557316666666665	0.4297	19.971333333333334	19.541633333333333	14182.7587890625	3541671.8606522526	0	1172	1.4694691079202045	0.726334193727138	0.4515014826345711	325.1731872558594	325.17626953125
858	326.1776428222656	16.353533333333335					1	DETECTED	326.1776 m/z @16.35 [N1286_2.mzXML]	326.1776428222656	16.353533333333335	10.038483333333334	19.806833333333334	9.76835	4395.72216796875	860470.4414070437	0	1172	1.1812841519427142	0.7734182627215935	0.546836525443187	326.1763000488281	326.1788024902344
859	326.98052978515625	11.226366666666667					1	DETECTED	326.9805 m/z @11.23 [N1286_2.mzXML]	326.98052978515625	11.226366666666667	11.122783333333333	14.05605	2.9332666666666682	4027.70458984375	472929.11405328393	0	1172	2.9390477720821675	14.158970233306338	27.317940466612676	326.98016357421875	326.983642578125
860	327.0076904296875	7.016066666666666					1	DETECTED	327.0077 m/z @7.02 [N1286_2.mzXML]	327.0076904296875	7.016066666666666	0.10103333333333334	20.008	19.906966666666666	7512.478515625	4370287.795882993	0	1172	12.971131037828936	1.4393977372970004	2.9962573485107873	327.0052795410156	327.01043701171875
861	327.0517883300781	11.547466666666667					1	DETECTED	327.0518 m/z @11.55 [N1286_2.mzXML]	327.0517883300781	11.547466666666667	1.5953166666666665	17.3215	15.726183333333333	70340.5078125	7916510.06766907	0	1172	0.12367686603728245	0.5239216030686886	0.027013918595849052	327.0503845214844	327.0583190917969
862	327.17388916015625	16.539166666666667					1	DETECTED	327.1739 m/z @16.54 [N1286_2.mzXML]	327.17388916015625	16.539166666666667	9.342966666666666	18.839	9.496033333333333	6181.76171875	1650402.3045769657	0	1172	1.493594253272148	0.6597949843899094	0.31958996877981877	327.1722717285156	327.17425537109375
863	327.2287292480469	13.899916666666666					1	DETECTED	327.2287 m/z @13.90 [N1286_2.mzXML]	327.2287292480469	13.899916666666666	12.209316666666666	14.557466666666667	2.3481500000000004	17500.98828125	732673.425104981	0	1172	1.491549377396419	0.6929468676843609	0.3955431602428195	327.2192077636719	327.2290954589844
864	328.21124267578125	12.037233333333335					1	DETECTED	328.2112 m/z @12.04 [N1286_2.mzXML]	328.21124267578125	12.037233333333335	9.03895	12.209316666666666	3.1703666666666663	13295.6826171875	303809.32288598636	0	1172	0.5600748730278582	0.5286969766032782	3.63934029710169	328.201416015625	328.212158203125
865	328.2474365234375	11.105416666666667					1	DETECTED	328.2474 m/z @11.11 [N1286_2.mzXML]	328.2474365234375	11.105416666666667	11.052950000000001	12.551233333333332	1.4982833333333314	35682.15234375	571386.0919708243	0	1172	0.08137827183344548	13.581062136856447	27.9057354598588	328.2470703125	328.24774169921875
866	328.67474365234375	13.16035					1	DETECTED	328.6747 m/z @13.16 [N1286_2.mzXML]	328.67474365234375	13.16035	3.50785	13.607933333333333	10.100083333333334	8745.109375	1615828.904361328	0	1172	0.0823886629023658	0.5231848398515065	0.04636967970301312	328.673828125	328.6754150390625
867	328.8976745605469	1.5656999999999999					1	DETECTED	328.8977 m/z @1.57 [N1286_2.mzXML]	328.8976745605469	1.5656999999999999	1.4474166666666666	1.6253166666666667	0.17790000000000017	65728.1796875	417613.53177392576	0	1172	0.10764853108998862	0.745573412985518	0.5388649264257694	328.8971252441406	328.8980407714844
868	328.9980163574219	1.7792166666666667					1	DETECTED	328.9980 m/z @1.78 [N1286_2.mzXML]	328.9980163574219	1.7792166666666667	0.10103333333333334	20.008	19.906966666666666	21670.7265625	4416483.975846987	0	1172	0.06487163070803414	3.068772588345329	160.74139705050555	328.997802734375	329.0067138671875
869	329.0521545410156	11.56155					1	DETECTED	329.0522 m/z @11.56 [N1286_2.mzXML]	329.0521545410156	11.56155	11.56155	11.712	0.1504499999999993	9777.42578125	49195.795459839195	0	1172	0.10224573592409314	null	null	329.0509948730469	329.05218505859375
870	329.1764221191406	12.31385					1	DETECTED	329.1764 m/z @12.31 [N1286_2.mzXML]	329.1764221191406	12.31385	12.244499999999999	13.337566666666667	1.0930666666666689	9517.23046875	195528.27655249054	0	1172	0.13156175513596047	7.88079788512358	14.76159577024716	329.1744079589844	329.1769714355469
871	329.246337890625	13.708616666666668					1	DETECTED	329.2463 m/z @13.71 [N1286_2.mzXML]	329.246337890625	13.708616666666668	11.088133333333333	14.786533333333333	3.6983999999999995	52635.04296875	1561734.57317157	0	1172	0.11166186994999983	0.7870970699277434	0.3280978320922562	329.2434997558594	329.2510986328125
872	330.33587646484375	11.863033333333334					1	DETECTED	330.3359 m/z @11.86 [N1286_2.mzXML]	330.33587646484375	11.863033333333334	11.82925	12.037233333333335	0.20798333333333474	11334.1962890625	78812.41269592315	0	1172	0.10007266275636972	3.0781943759249777	5.156388751849955	330.3354797363281	330.3368225097656
873	330.8951416015625	1.5511833333333334					1	DETECTED	330.8951 m/z @1.55 [N1286_2.mzXML]	330.8951416015625	1.5511833333333334	1.4474166666666666	1.6864333333333335	0.23901666666666688	10779.2939453125	76143.4009921875	0	1172	0.08943056582506848	1.1517025377449404	1.2762466289648287	330.89459228515625	330.9027099609375
874	330.99444580078125	11.9718					1	DETECTED	330.9944 m/z @11.97 [N1286_2.mzXML]	330.99444580078125	11.9718	0.15598333333333333	19.880166666666664	19.724183333333333	3017.904052734375	1809997.5239004814	0	1172	19.375245134485205	0.8346517168371772	0.6693034336743544	330.99432373046875	331.0032043457031
875	331.0532531738281	1.8641					1	DETECTED	331.0533 m/z @1.86 [N1286_2.mzXML]	331.0532531738281	1.8641	1.79335	11.680616666666667	9.887266666666667	1107805.5	3.3930348243288495E7	1	1172	0.6624159315085087	14.377021929011386	27.507604601784124	331.0474548339844	331.0539245605469
876	331.1871643066406	12.174216666666666					1	DETECTED	331.1872 m/z @12.17 [N1286_2.mzXML]	331.1871643066406	12.174216666666666	12.104383333333335	12.400066666666667	0.29568333333333285	7818.5322265625	81187.24773742665	0	1172	0.2098113423673631	2.1170644391408593	3.234128878281719	331.1864929199219	331.18792724609375
877	331.2261047363281	11.035266666666667					1	DETECTED	331.2261 m/z @11.04 [N1286_2.mzXML]	331.2261047363281	11.035266666666667	10.4864	11.105416666666667	0.619016666666667	6521.6064453125	81734.61029541037	0	1172	0.10044115380549101	0.563904409085388	0.12780881817077594	331.2254333496094	331.2308349609375
878	331.2619323730469	11.419					1	DETECTED	331.2619 m/z @11.42 [N1286_2.mzXML]	331.2619323730469	11.419	11.122783333333333	16.113616666666665	4.990833333333333	10182.2041015625	880262.939912232	0	1172	3.3862803101100045	13.164421414251253	15.45714878435847	331.26141357421875	331.2640686035156
879	332.0566711425781	1.8502833333333333					1	DETECTED	332.0567 m/z @1.85 [N1286_2.mzXML]	332.0566711425781	1.8502833333333333	1.8220999999999998	5.209783333333333	3.3876833333333334	86665.421875	3291089.4096070263	0	1172	0.741209299986386	44.52472213418223	40.308237439738576	332.0557556152344	332.0574951171875
880	332.1635437011719	10.163433333333334					1	DETECTED	332.1635 m/z @10.16 [N1286_2.mzXML]	332.1635437011719	10.163433333333334	9.656383333333334	13.054583333333333	3.398199999999999	154950.109375	3099564.6184628294	1	1172	0.282189731263923	1.0054493143728844	1.0088628384492557	332.1630554199219	332.16790771484375
881	332.24200439453125	10.778116666666667					1	DETECTED	332.2420 m/z @10.78 [N1286_2.mzXML]	332.24200439453125	10.778116666666667	10.706016666666667	11.088133333333333	0.38211666666666666	35348.69140625	328096.168997437	0	1172	0.14178092733339298	2.1977932922585897	2.635821408449476	332.24200439453125	332.24267578125
882	333.0513916015625	1.8641					1	DETECTED	333.0514 m/z @1.86 [N1286_2.mzXML]	333.0513916015625	1.8641	1.8220999999999998	17.61916666666667	15.79706666666667	73876.5	2634387.9285800783	0	1172	0.3872480638282636	24.903102750047335	2.2651161327473313	333.050048828125	333.0558776855469
883	333.14984130859375	13.49265					1	DETECTED	333.1498 m/z @13.49 [N1286_2.mzXML]	333.14984130859375	13.49265	10.91845	15.431583333333332	4.513133333333332	18526.08984375	927261.7223726496	0	1172	0.13296362629591663	0.8391876234759792	1.719674278817557	333.14007568359375	333.15185546875
884	333.1672058105469	10.163433333333334					1	DETECTED	333.1672 m/z @10.16 [N1286_2.mzXML]	333.1672058105469	10.163433333333334	9.950633333333334	15.215783333333333	5.265149999999998	24866.767578125	1468444.4770938416	0	1172	0.036763432909182825	11.560963388125863	21.220259488755445	333.1668701171875	333.1724548339844
885	333.18377685546875	11.908616666666667					1	DETECTED	333.1838 m/z @11.91 [N1286_2.mzXML]	333.18377685546875	11.908616666666667	11.649816666666668	12.400066666666667	0.7502499999999994	5779.66259765625	133801.6277492065	0	1172	0.33921784004593114	1.449478361669247	1.8989567233384939	333.1825866699219	333.1843566894531
886	333.203125	12.382583333333335					1	DETECTED	333.2031 m/z @12.38 [N1286_2.mzXML]	333.203125	12.382583333333335	9.110800000000001	12.501266666666668	3.3904666666666667	11944.708984375	934176.6323116454	0	1172	0.13524027751117096	0.5181374072243985	0.03627481444879701	333.202392578125	333.2057800292969
887	334.1395263671875	9.743316666666667					1	DETECTED	334.1395 m/z @9.74 [N1286_2.mzXML]	334.1395263671875	9.743316666666667	9.70895	9.828933333333334	0.11998333333333377	7834.95263671875	38345.57237835669	0	1172	0.08892962276719096	1.7456353055285974	2.4912706110571947	334.1391906738281	334.1395568847656
888	334.9143371582031	1.61025					1	DETECTED	334.9143 m/z @1.61 [N1286_2.mzXML]	334.9143371582031	1.61025	1.5805666666666667	1.65555	0.0749833333333334	54646.98046875	176882.88434912096	0	1172	0.14489954233866897	1.2630544637843941	1.526108927568788	334.9143371582031	334.91473388671875
889	334.9426574707031	1.79335					1	DETECTED	334.9427 m/z @1.79 [N1286_2.mzXML]	334.9426574707031	1.79335	1.79335	2.003816666666667	0.2104666666666668	6528.50634765625	60992.052245361396	0	1172	0.19547365158145458	null	null	334.9425964355469	334.9443054199219
890	335.1658630371094	14.200433333333333					1	DETECTED	335.1659 m/z @14.20 [N1286_2.mzXML]	335.1658630371094	14.200433333333333	10.10985	16.7065	6.596649999999999	150286.734375	6542492.652035273	0	1172	0.3479893192925676	0.9818734160509826	0.41351736779861825	335.163330078125	335.1672668457031
891	335.2186584472656	12.551233333333332					1	DETECTED	335.2187 m/z @12.55 [N1286_2.mzXML]	335.2186584472656	12.551233333333332	12.400066666666667	12.70145	0.301383333333332	10561.23046875	95508.19332836886	0	1172	0.10490123427771891	0.9968577728776258	0.9937155457552517	335.2093200683594	335.21966552734375
892	336.07525634765625	16.539166666666667					1	DETECTED	336.0753 m/z @16.54 [N1286_2.mzXML]	336.07525634765625	16.539166666666667	1.1949666666666665	19.35	18.155033333333336	3209.096923828125	1237710.5074167785	0	1172	0.8745504464202938	0.5915926973492699	0.1831853946985398	336.07330322265625	336.076416015625
893	336.169189453125	14.200433333333333					1	DETECTED	336.1692 m/z @14.20 [N1286_2.mzXML]	336.169189453125	14.200433333333333	4.8488	16.242566666666665	11.393766666666664	27614.8203125	2330556.86887741	0	1172	0.21236330099079304	0.7350567826689856	0.3611741504653359	336.1682434082031	336.1746826171875
894	336.25250244140625	12.156749999999999					1	DETECTED	336.2525 m/z @12.16 [N1286_2.mzXML]	336.25250244140625	12.156749999999999	11.923633333333333	19.898333333333333	7.9747	8346.0703125	538412.0032415772	0	1172	0.10289356491132828	17.104525630943087	0.8659515326424949	336.2521667480469	336.2543029785156
895	336.6632385253906	13.234649999999998					1	DETECTED	336.6632 m/z @13.23 [N1286_2.mzXML]	336.6632385253906	13.234649999999998	13.03875	17.822333333333333	4.783583333333333	30792.298828125	912876.6669980458	0	1172	0.18686257038923948	2.3678936948781795	4.60784453099528	336.6592102050781	336.6644287109375
896	336.8865051269531	1.5511833333333334					1	DETECTED	336.8865 m/z @1.55 [N1286_2.mzXML]	336.8865051269531	1.5511833333333334	1.46285	1.5511833333333334	0.08833333333333337	8558.521484375	27062.676091369616	0	1172	0.05143143962244934	0.5	null	336.8863220214844	336.8875732421875
897	337.0612487792969	1.8778166666666667					1	DETECTED	337.0612 m/z @1.88 [N1286_2.mzXML]	337.0612487792969	1.8778166666666667	1.6705	19.843666666666664	18.173166666666663	982937.5	2.2597796717406046E7	1	1172	0.8402829523845288	5.126547091380544	9.023479945644592	337.06048583984375	337.07122802734375
898	337.07171630859375	15.780633333333332					1	DETECTED	337.0717 m/z @15.78 [N1286_2.mzXML]	337.07171630859375	15.780633333333332	9.777816666666666	19.040166666666668	9.262350000000001	2178.516845703125	717723.699026062	0	1172	5.955073706733522	0.7715003234592651	0.5430006469185303	337.0712585449219	337.0722961425781
899	337.166259765625	14.230500000000001					1	DETECTED	337.1663 m/z @14.23 [N1286_2.mzXML]	337.166259765625	14.230500000000001	11.122783333333333	15.761833333333334	4.639050000000001	48096.4765625	2069810.1204036258	0	1172	0.3267397868473694	1.2655551909477574	0.37370637136097457	337.1648864746094	337.16748046875
900	337.18133544921875	12.58495					1	DETECTED	337.1813 m/z @12.58 [N1286_2.mzXML]	337.18133544921875	12.58495	12.501266666666668	13.95305	1.4517833333333314	75596.9296875	1359078.3187726433	0	1172	0.23172463623819262	3.0123171354246567	4.650343347586892	337.1805419921875	337.1820068359375
901	338.06475830078125	1.8778166666666667					1	DETECTED	338.0648 m/z @1.88 [N1286_2.mzXML]	338.06475830078125	1.8778166666666667	1.8363333333333334	4.024283333333333	2.18795	108313.6015625	2241216.44700656	0	1172	0.3740769254259577	11.405095699277439	23.862660848446332	338.0645446777344	338.0656433105469
902	338.169677734375	14.184933333333333					1	DETECTED	338.1697 m/z @14.18 [N1286_2.mzXML]	338.169677734375	14.184933333333333	11.77765	14.988766666666667	3.2111166666666673	9510.9765625	501820.7121444701	0	1172	0.308262502335948	0.6669586047896314	0.3339172095792629	338.1694641113281	338.1708068847656
903	338.2315368652344	12.451133333333333					1	DETECTED	338.2315 m/z @12.45 [N1286_2.mzXML]	338.2315368652344	12.451133333333333	0.10103333333333334	20.008	19.906966666666666	501315.875	1.7879134474258903E7	0	1172	0.1538714767796474	2.482344244740812	1.3540560815749587	338.2303771972656	338.2334899902344
904	338.3435974121094	12.58495					1	DETECTED	338.3436 m/z @12.58 [N1286_2.mzXML]	338.3435974121094	12.58495	0.8309	13.382983333333334	12.552083333333334	173746.828125	1.332955381573596E7	0	1172	0.4805809409521533	0.5339471643107412	0.7354708263658251	338.3370666503906	338.3435974121094
905	339.1616516113281	14.215399999999999					1	DETECTED	339.1617 m/z @14.22 [N1286_2.mzXML]	339.1616516113281	14.215399999999999	12.962783333333334	15.1625	2.1997166666666654	19324.625	802603.7143439942	0	1172	0.38279886205157965	0.8780486182258481	0.6749382644518723	339.16131591796875	339.162841796875
906	339.1969909667969	11.955583333333333					1	DETECTED	339.1970 m/z @11.96 [N1286_2.mzXML]	339.1969909667969	11.955583333333333	11.57595	14.184933333333333	2.6089833333333328	9588.4365234375	847766.4868046875	0	1172	0.3954500482060279	3.436188427429982	5.872376854859964	339.19549560546875	339.1979675292969
907	339.2349853515625	12.484033333333334					1	DETECTED	339.2350 m/z @12.48 [N1286_2.mzXML]	339.2349853515625	12.484033333333334	0.19253333333333333	20.008	19.815466666666666	69752.6640625	3846188.1221395237	0	1172	0.9745268884492919	2.0790464151484938	5.656391963569973	339.2342224121094	339.23651123046875
908	339.343994140625	12.31385					1	DETECTED	339.3440 m/z @12.31 [N1286_2.mzXML]	339.343994140625	12.31385	12.104383333333335	14.005166666666666	1.9007833333333313	29829.478515625	1027662.6737230839	0	1172	0.4611226436541003	4.510106536906763	8.827353816392467	339.3434753417969	339.3446960449219
909	340.24725341796875	11.19175					1	DETECTED	340.2473 m/z @11.19 [N1286_2.mzXML]	340.24725341796875	11.19175	11.088133333333333	16.26105	5.1729166666666675	19109.21484375	1081693.4038082277	0	1172	1.2991484362718833	24.961798294997426	48.92359658999485	340.2379150390625	340.24761962890625
910	340.2586364746094	10.814033333333333					1	DETECTED	340.2586 m/z @10.81 [N1286_2.mzXML]	340.2586364746094	10.814033333333333	10.814033333333333	10.883933333333333	0.06990000000000052	3985.255859375	13275.885825927622	0	1172	0.07282813721602288	null	null	340.25830078125	340.2591247558594
911	340.78143310546875	1.7647166666666665					1	DETECTED	340.7814 m/z @1.76 [N1286_2.mzXML]	340.78143310546875	1.7647166666666665	1.71835	1.8074666666666666	0.08911666666666651	12198.37890625	48365.18992260738	0	1172	0.07681090968258131	0.9609992810927419	0.9219985621854839	340.78106689453125	340.7820129394531
912	341.0308837890625	11.547466666666667					1	DETECTED	341.0309 m/z @11.55 [N1286_2.mzXML]	341.0308837890625	11.547466666666667	11.517866666666666	13.367383333333333	1.8495166666666663	133969.421875	1284436.5723167749	0	1172	0.11840059991527951	6.867375708757772	9.510124292349854	341.02642822265625	341.0323181152344
913	341.1771240234375	12.56835					1	DETECTED	341.1771 m/z @12.57 [N1286_2.mzXML]	341.1771240234375	12.56835	12.551233333333332	16.856	4.304766666666669	7409.96630859375	502417.3870137637	0	1172	0.23735181660610927	125.74780915286108	212.2639114461746	341.1750183105469	341.1869201660156
914	341.1988830566406	12.330833333333334					1	DETECTED	341.1989 m/z @12.33 [N1286_2.mzXML]	341.1988830566406	12.330833333333334	11.863033333333334	15.984333333333332	4.121299999999998	8246.974609375	465284.7668441772	0	1172	0.2675848049668481	4.4049807610089715	7.809961522017944	341.189208984375	341.1993103027344
915	341.3516845703125	13.917566666666666					1	DETECTED	341.3517 m/z @13.92 [N1286_2.mzXML]	341.3516845703125	13.917566666666666	13.59145	15.075	1.4835499999999993	12412.0966796875	333741.02544162	0	1172	0.33805711148606576	2.274569428118777	1.6707371418670576	341.350830078125	341.353271484375
916	342.0144958496094	8.860416666666667					1	DETECTED	342.0145 m/z @8.86 [N1286_2.mzXML]	342.0144958496094	8.860416666666667	0.26525	19.24116666666667	18.97591666666667	7364.61279296875	2276755.149103912	0	1172	3.852644340473854	1.1585505090288801	0.22301136704654306	342.01318359375	342.01556396484375
917	342.0341491699219	11.547466666666667					1	DETECTED	342.0341 m/z @11.55 [N1286_2.mzXML]	342.0341491699219	11.547466666666667	11.53305	11.82925	0.2962000000000007	19628.578125	138576.80959155384	0	1172	0.1200569917035228	10.27283236994169	100.71861402491291	342.033447265625	342.0363464355469
918	342.26275634765625	11.372549999999999					1	DETECTED	342.2628 m/z @11.37 [N1286_2.mzXML]	342.26275634765625	11.372549999999999	11.260866666666667	11.77765	0.5167833333333327	87885.734375	827222.2051518529	1	1172	0.11919168061026575	2.287178079841802	3.6900855945320727	342.2625427246094	342.26434326171875
919	342.8678894042969	1.7495666666666667					1	DETECTED	342.8679 m/z @1.75 [N1286_2.mzXML]	342.8678894042969	1.7495666666666667	1.65555	1.79335	0.13779999999999992	23831.611328125	135547.89625488274	0	1172	0.11044137454769398	0.7278397962682165	0.5079061325249593	342.86041259765625	342.8688049316406
920	343.1921691894531	12.262					1	DETECTED	343.1922 m/z @12.26 [N1286_2.mzXML]	343.1921691894531	12.262	11.744083333333332	17.4885	5.744416666666666	38503.046875	1106435.9577110899	0	1172	0.2791501518354451	2.904591290181641	22.669148643634287	343.1840515136719	343.19488525390625
921	343.2618103027344	13.008383333333335					1	DETECTED	343.2618 m/z @13.01 [N1286_2.mzXML]	343.2618103027344	13.008383333333335	8.73455	16.297633333333334	7.563083333333333	6739.45751953125	1015529.3413475342	0	1172	0.15755246933857592	0.8848126194283038	0.7696252388566077	343.2548828125	343.2694396972656
922	343.2950439453125	12.070266666666667					1	DETECTED	343.2950 m/z @12.07 [N1286_2.mzXML]	343.2950439453125	12.070266666666667	12.021216666666668	13.278683333333333	1.2574666666666658	5945.6669921875	243388.46198156726	0	1172	0.09727524227981732	12.81821270812112	24.63642541624224	343.2850646972656	343.29571533203125
923	344.27838134765625	11.484283333333334					1	DETECTED	344.2784 m/z @11.48 [N1286_2.mzXML]	344.27838134765625	11.484283333333334	11.451583333333334	12.769416666666666	1.3178333333333327	58489.1875	612698.2881322625	0	1172	0.09892919011008061	4.668038923388286	5.370038398668819	344.277099609375	344.27947998046875
924	344.6497802734375	13.234649999999998					1	DETECTED	344.6498 m/z @13.23 [N1286_2.mzXML]	344.6497802734375	13.234649999999998	12.962783333333334	13.641816666666667	0.6790333333333329	19371.798828125	298083.35746215784	0	1172	0.13954845185446985	1.2488352133398828	0.2516487948832345	344.648681640625	344.64996337890625
925	344.8650817871094	1.71835					1	DETECTED	344.8651 m/z @1.72 [N1286_2.mzXML]	344.8650817871094	1.71835	1.6705	1.7647166666666665	0.0942166666666664	13860.2490234375	66330.48729736316	0	1172	0.0978779561937857	0.9845001741553447	0.9690003483106896	344.86431884765625	344.865234375
926	344.87548828125	1.5511833333333334					1	DETECTED	344.8755 m/z @1.55 [N1286_2.mzXML]	344.87548828125	1.5511833333333334	1.4474166666666666	1.8074666666666666	0.36005	158958.015625	944640.9629624019	0	1172	0.09251873232088337	0.9008439305961916	0.7145906951007129	344.8657531738281	344.8756408691406
927	345.8789978027344	1.5511833333333334					1	DETECTED	345.8790 m/z @1.55 [N1286_2.mzXML]	345.8789978027344	1.5511833333333334	1.4777	1.5805666666666667	0.10286666666666666	8138.78759765625	35839.3088330078	0	1172	0.08440926468591936	0.6999319573599454	0.39986391471989086	345.8777770996094	345.8790588378906
928	346.0091857910156	4.16605					1	DETECTED	346.0092 m/z @4.17 [N1286_2.mzXML]	346.0091857910156	4.16605	0.10103333333333334	20.008	19.906966666666666	19623.34765625	8144360.017031005	0	1172	4.879374398825292	1.6658207275720924	6.434509027587367	346.006591796875	346.00982666015625
929	346.27288818359375	13.725316666666666					1	DETECTED	346.2729 m/z @13.73 [N1286_2.mzXML]	346.27288818359375	13.725316666666666	13.130816666666668	14.336716666666666	1.205899999999998	21145.083984375	494317.3476692497	0	1172	0.2672926599282608	1.014213624894871	0.7078829378585023	346.2727966308594	346.2826843261719
930	346.2943115234375	12.752266666666666					1	DETECTED	346.2943 m/z @12.75 [N1286_2.mzXML]	346.2943115234375	12.752266666666666	11.387983333333333	12.947516666666667	1.5595333333333343	13204.583984375	330141.78893237386	0	1172	1.374682143975221	0.571557716505614	0.14311543301122803	346.2934875488281	346.29559326171875
931	346.3306579589844	11.634516666666666					1	DETECTED	346.3307 m/z @11.63 [N1286_2.mzXML]	346.3306579589844	11.634516666666666	11.6197	11.76065	0.14095000000000013	9412.212890625	49662.49242126449	0	1172	0.08677254831619408	4.756467941507377	8.512935883014753	346.3299865722656	346.3314208984375
932	346.90869140625	1.5511833333333334					1	DETECTED	346.9087 m/z @1.55 [N1286_2.mzXML]	346.90869140625	1.5511833333333334	1.4777	1.5953166666666665	0.11761666666666648	9031.998046875	48227.89678613276	0	1172	0.08234294554213828	0.8002948514402345	0.600589702880469	346.90789794921875	346.90869140625
933	347.2209777832031	11.088133333333333					1	DETECTED	347.2210 m/z @11.09 [N1286_2.mzXML]	347.2209777832031	11.088133333333333	8.9322	12.382583333333335	3.4503833333333347	9716.1240234375	619317.3756054078	0	1172	0.33133325975001604	0.8002064071245248	0.6004128142490497	347.2174377441406	347.2243347167969
934	348.8685607910156	1.53675					1	DETECTED	348.8686 m/z @1.54 [N1286_2.mzXML]	348.8685607910156	1.53675	1.4777	1.5656999999999999	0.08799999999999986	9588.7421875	34309.269955078045	0	1172	0.14557086475750625	0.7451312447078728	0.49026248941574574	348.8683166503906	348.86932373046875
935	348.989990234375	1.6864333333333335					1	DETECTED	348.9900 m/z @1.69 [N1286_2.mzXML]	348.989990234375	1.6864333333333335	1.61025	18.211666666666666	16.601416666666665	7631.6015625	1129883.5791445314	0	1172	3.328499040842498	31.757125182931492	67.25277835758297	348.9877624511719	348.9918518066406
936	349.0176086425781	3.260883333333333					1	DETECTED	349.0176 m/z @3.26 [N1286_2.mzXML]	349.0176086425781	3.260883333333333	0.6667666666666666	19.569000000000003	18.902233333333335	3030.861328125	1199544.764579865	0	1172	0.24144548461530224	3.6432889808348383	6.2865779616696775	349.01446533203125	349.01947021484375
937	349.2338562011719	12.73515					1	DETECTED	349.2339 m/z @12.74 [N1286_2.mzXML]	349.2338562011719	12.73515	1.2857166666666666	12.947516666666667	11.6618	32130.9453125	1085470.0988058776	0	1172	0.11636441700136935	0.5619410757819013	0.12454683464461662	349.2325744628906	349.23797607421875
938	350.0899353027344	15.761833333333334					1	DETECTED	350.0899 m/z @15.76 [N1286_2.mzXML]	350.0899353027344	15.761833333333334	9.464466666666668	19.788666666666664	10.324199999999996	2914.70654296875	795948.1743637387	0	1172	2.214334757026055	0.8197235881664822	0.6394471763329643	350.087890625	350.0916748046875
939	350.2060852050781	9.110800000000001					1	DETECTED	350.2061 m/z @9.11 [N1286_2.mzXML]	350.2060852050781	9.110800000000001	9.0572	9.145266666666666	0.0880666666666663	2106.952392578125	6583.296943969706	0	1172	0.035152707995230514	0.8215174129353014	0.6430348258706029	350.2055358886719	350.2070007324219
940	350.8917541503906	1.61025					1	DETECTED	350.8918 m/z @1.61 [N1286_2.mzXML]	350.8917541503906	1.61025	1.5511833333333334	1.6705	0.11931666666666674	79012.8671875	306062.93102966325	0	1172	0.07120447418703746	1.0261537775843441	1.025146864027518	350.8916931152344	350.892822265625
941	351.08673095703125	16.7065					1	DETECTED	351.0867 m/z @16.71 [N1286_2.mzXML]	351.08673095703125	16.7065	10.127716666666666	18.544833333333333	8.417116666666667	2616.19921875	617621.6509151919	0	1172	2.5568695954343976	0.6397168169393025	0.279433633878605	351.0851745605469	351.08843994140625
942	351.1581115722656	10.376733333333334					1	DETECTED	351.1581 m/z @10.38 [N1286_2.mzXML]	351.1581115722656	10.376733333333334	10.251399999999999	14.97155	4.720150000000002	14187.0927734375	789911.2786741636	0	1172	0.21485289767175608	17.586214455089326	40.44752151035259	351.1575012207031	351.1619873046875
943	351.2283935546875	13.708616666666668					1	DETECTED	351.2284 m/z @13.71 [N1286_2.mzXML]	351.2283935546875	13.708616666666668	13.607933333333333	14.93745	1.3295166666666667	46080.4375	852079.0432030025	0	1172	0.2121611822945102	5.015561472788006	6.094558671415628	351.2195739746094	351.2288818359375
944	352.16534423828125	9.985716666666667					1	DETECTED	352.1653 m/z @9.99 [N1286_2.mzXML]	352.16534423828125	9.985716666666667	9.933183333333334	10.518550000000001	0.5853666666666673	16853.685546875	129968.05043170182	0	1172	0.07881335559976677	2.256472002661545	2.7286066651375487	352.1600341796875	352.1661682128906
945	352.2314147949219	13.742233333333333					1	DETECTED	352.2314 m/z @13.74 [N1286_2.mzXML]	352.2314147949219	13.742233333333333	12.244499999999999	18.802333333333333	6.557833333333335	9579.6015625	910318.7219260258	0	1172	1.6561585770254208	2.18925264844654	3.6980932423739468	352.22320556640625	352.2325439453125
946	352.896728515625	1.6705					1	DETECTED	352.8967 m/z @1.67 [N1286_2.mzXML]	352.896728515625	1.6705	1.5072333333333332	1.7495666666666667	0.2423333333333335	38906.56640625	196145.60832605	0	1172	0.06864625150813541	0.7399818341846879	0.5185103367333496	352.8961181640625	352.9006042480469
947	353.0350646972656	1.8778166666666667					1	DETECTED	353.0351 m/z @1.88 [N1286_2.mzXML]	353.0350646972656	1.8778166666666667	1.7647166666666665	17.675	15.910283333333334	344587.5625	7925756.477504795	0	1172	0.34988601139967423	4.584024957678608	7.426308289272948	353.02630615234375	353.0369567871094
948	353.17816162109375	15.467649999999999					1	DETECTED	353.1782 m/z @15.47 [N1286_2.mzXML]	353.17816162109375	15.467649999999999	15.075	18.1005	3.025500000000001	2276.09033203125	176611.93730905151	0	1172	0.37881828430110964	3.8526677702788783	6.705335540557757	353.1748352050781	353.178955078125
949	353.2445373535156	11.9718					1	DETECTED	353.2445 m/z @11.97 [N1286_2.mzXML]	353.2445373535156	11.9718	5.9397	15.431583333333332	9.491883333333332	5867.73046875	879318.2992472233	0	1172	2.950172897029498	0.7867809994308228	0.5246739305061763	353.2350158691406	353.2477111816406
950	354.8937683105469	1.6864333333333335					1	DETECTED	354.8938 m/z @1.69 [N1286_2.mzXML]	354.8937683105469	1.6864333333333335	1.5805666666666667	1.7495666666666667	0.16900000000000004	11329.8076171875	56367.89585852053	0	1172	0.17875092591314012	0.7981738035264477	0.5963476070528955	354.88385009765625	354.8941955566406
951	355.01116943359375	2.771866666666667					1	DETECTED	355.0112 m/z @2.77 [N1286_2.mzXML]	355.01116943359375	2.771866666666667	2.6171166666666665	17.6565	15.039383333333335	3996.3623046875	943781.128378479	0	1172	0.876303681375806	48.59251480883133	82.73564672606075	355.00909423828125	355.01434326171875
952	355.0834045410156	12.037233333333335					1	DETECTED	355.0834 m/z @12.04 [N1286_2.mzXML]	355.0834045410156	12.037233333333335	12.004966666666666	12.174216666666666	0.1692499999999999	7366.2705078125	41230.938681762644	0	1172	0.11742312504765273	2.622675619834565	4.24535123966913	355.0826110839844	355.08355712890625
953	355.2623291015625	12.262					1	DETECTED	355.2623 m/z @12.26 [N1286_2.mzXML]	355.2623291015625	12.262	12.087066666666667	19.788666666666664	7.701599999999997	5720.7685546875	806045.4096930235	0	1172	0.2492610219342808	22.012957317073127	43.025914634146254	355.26080322265625	355.2677307128906
954	356.2784118652344	11.484283333333334					1	DETECTED	356.2784 m/z @11.48 [N1286_2.mzXML]	356.2784118652344	11.484283333333334	11.451583333333334	11.57595	0.12436666666666696	19621.890625	87550.62931469711	0	1172	0.08655757073106152	1.9016309887869465	2.803261977573893	356.2777404785156	356.2790832519531
955	356.9089050292969	1.6405666666666667					1	DETECTED	356.9089 m/z @1.64 [N1286_2.mzXML]	356.9089050292969	1.6405666666666667	1.5656999999999999	17.098333333333336	15.532633333333337	68252.8125	1.0147162879718691E7	0	1172	0.05840059384943963	103.81925870077686	218.52969155307042	356.90362548828125	356.90972900390625
956	357.27783203125	12.021216666666668					1	DETECTED	357.2778 m/z @12.02 [N1286_2.mzXML]	357.27783203125	12.021216666666668	7.5126	16.297633333333334	8.785033333333335	83273.7421875	2050129.3015966497	0	1172	0.11357529549242074	4.130458557989916	8.994701782002556	357.2772216796875	357.2794494628906
957	358.2579345703125	11.035266666666667					1	DETECTED	358.2579 m/z @11.04 [N1286_2.mzXML]	358.2579345703125	11.035266666666667	10.566483333333334	11.20905	0.6425666666666654	8216.6181640625	99549.6680038453	0	1172	0.11544148205581095	0.6853557080385391	0.3707114160770782	358.2575988769531	358.2602844238281
958	358.2943115234375	11.57595					1	DETECTED	358.2943 m/z @11.58 [N1286_2.mzXML]	358.2943115234375	11.57595	11.56155	11.89325	0.33169999999999966	26524.947265625	191539.38744873076	0	1172	0.11362229004076951	11.517361111110947	22.034722222221895	358.2940368652344	358.2948303222656
959	359.0431823730469	1.8778166666666667					1	DETECTED	359.0432 m/z @1.88 [N1286_2.mzXML]	359.0431823730469	1.8778166666666667	1.65555	5.6777	4.02215	415120.4375	7890986.526178103	0	1172	0.381312052430002	2.4223284948395616	4.179330578275486	359.0413818359375	359.04522705078125
960	359.1661071777344	14.039566666666667					1	DETECTED	359.1661 m/z @14.04 [N1286_2.mzXML]	359.1661071777344	14.039566666666667	11.939366666666666	14.85345	2.914083333333334	5114.17431640625	336718.3105914615	0	1172	0.20238456930260362	0.6937632923848521	0.3875265847697042	359.1631774902344	359.1687316894531
961	360.2377624511719	4.1346					1	DETECTED	360.2378 m/z @4.13 [N1286_2.mzXML]	360.2377624511719	4.1346	3.4925333333333333	5.0212666666666665	1.5287333333333333	3218.728271484375	146132.8735292969	0	1172	0.9613229429367864	1.1904786626518535	1.380957325303707	360.2368469238281	360.2395935058594
962	360.3222351074219	12.31385					1	DETECTED	360.3222 m/z @12.31 [N1286_2.mzXML]	360.3222351074219	12.31385	1.24945	12.835616666666665	11.586166666666665	9155.658203125	1153317.3542126464	0	1172	0.30132967908068053	0.5235786245375558	0.04715724907511157	360.3216552734375	360.32366943359375
963	360.8389892578125	1.7343666666666666					1	DETECTED	360.8390 m/z @1.73 [N1286_2.mzXML]	360.8389892578125	1.7343666666666666	1.6705	1.7647166666666665	0.0942166666666664	15523.001953125	72370.70891308582	0	1172	0.1359647188041404	0.7376043841336113	0.4752087682672226	360.8386535644531	360.839111328125
964	361.18206787109375	12.070266666666667					1	DETECTED	361.1821 m/z @12.07 [N1286_2.mzXML]	361.18206787109375	12.070266666666667	12.037233333333335	12.296666666666665	0.2594333333333303	4544.7275390625	39086.16890301493	0	1172	0.052089028251835146	3.9268415741676037	6.853683148335207	361.18096923828125	361.1833801269531
965	361.19989013671875	11.19175					1	DETECTED	361.1999 m/z @11.19 [N1286_2.mzXML]	361.19989013671875	11.19175	11.122783333333333	11.226366666666667	0.10358333333333469	14616.337890625	72251.31173242225	0	1172	0.08615812883557261	0.7509666505558175	0.501933301111635	361.19989013671875	361.20050048828125
966	361.3122863769531	12.66805					1	DETECTED	361.3123 m/z @12.67 [N1286_2.mzXML]	361.3122863769531	12.66805	11.727916666666665	15.449666666666667	3.721750000000002	7320.21630859375	573912.3363097234	0	1172	1.4435464460580825	1.9793734931215432	2.637165414739976	361.3109436035156	361.3138732910156
967	362.9256286621094	1.6405666666666667					1	DETECTED	362.9256 m/z @1.64 [N1286_2.mzXML]	362.9256286621094	1.6405666666666667	1.5953166666666665	1.71835	0.12303333333333355	111356.3671875	396707.6766962896	0	1172	0.05604666867116315	1.2932415020044046	1.2360155361044103	362.92547607421875	362.92620849609375
968	363.09112548828125	12.174216666666666					1	DETECTED	363.0911 m/z @12.17 [N1286_2.mzXML]	363.09112548828125	12.174216666666666	12.121633333333333	12.227033333333333	0.1053999999999995	6642.48095703125	22739.157073791484	0	1172	0.07010141759753452	1.002218700475442	1.0044374009508839	363.090576171875	363.0917053222656
969	363.1117248535156	1.5072333333333332					1	DETECTED	363.1117 m/z @1.51 [N1286_2.mzXML]	363.1117248535156	1.5072333333333332	1.41235	17.785500000000003	16.373150000000003	12220.8271484375	2442847.6581639093	0	1172	11.006699400743331	86.28043210960841	115.36581416779218	363.1058044433594	363.1119079589844
970	363.215576171875	11.295449999999999					1	DETECTED	363.2156 m/z @11.30 [N1286_2.mzXML]	363.215576171875	11.295449999999999	8.752516666666667	11.988366666666668	3.235850000000001	70001.28125	1044715.7657797833	1	1172	0.12665042165735052	1.2287066802710507	5.618794070841206	363.2055969238281	363.2244567871094
971	365.23126220703125	11.088133333333333					1	DETECTED	365.2313 m/z @11.09 [N1286_2.mzXML]	365.23126220703125	11.088133333333333	11.088133333333333	11.17405	0.08591666666666598	4914.5263671875	21339.46654907215	0	1172	0.08911211836511512	null	null	365.23126220703125	365.2318420410156
972	366.1841125488281	14.200433333333333					1	DETECTED	366.1841 m/z @14.20 [N1286_2.mzXML]	366.1841125488281	14.200433333333333	14.05605	15.8551	1.7990499999999994	13187.1669921875	453647.13530050585	0	1172	0.5173072210856944	4.351277441093731	5.116763296010077	366.18389892578125	366.18609619140625
973	366.206298828125	9.394266666666665					1	DETECTED	366.2063 m/z @9.39 [N1286_2.mzXML]	366.206298828125	9.394266666666665	9.376983333333333	11.20905	1.832066666666666	1683.6571044921875	151756.42331018063	0	1172	0.13950208280696863	53.000964320159774	105.00192864031955	366.20526123046875	366.2134094238281
974	367.1495056152344	8.198550000000001					1	DETECTED	367.1495 m/z @8.20 [N1286_2.mzXML]	367.1495056152344	8.198550000000001	7.3523	9.309933333333333	1.9576333333333338	3934.504638671875	152086.49961123662	0	1172	0.2558175868847208	1.1566518956179208	1.3133037912358414	367.1484069824219	367.1507873535156
975	367.1934509277344	13.6754					1	DETECTED	367.1935 m/z @13.68 [N1286_2.mzXML]	367.1934509277344	13.6754	13.658633333333334	17.859333333333332	4.200699999999998	10315.953125	383812.2506501767	0	1172	0.20363357997087306	36.271774702433035	61.24304327074192	367.1848449707031	367.1943054199219
976	367.24444580078125	12.296666666666665					1	DETECTED	367.2444 m/z @12.30 [N1286_2.mzXML]	367.24444580078125	12.296666666666665	11.988366666666668	12.451133333333333	0.4627666666666652	5624.05224609375	95252.21313818352	0	1172	0.19656575347965166	0.7505135690344943	0.5010271380689886	367.2435607910156	367.2452087402344
977	367.9916076660156	3.5388333333333337					1	DETECTED	367.9916 m/z @3.54 [N1286_2.mzXML]	367.9916076660156	3.5388333333333337	2.204016666666667	19.259333333333334	17.055316666666666	4822.14111328125	1548119.2493597416	0	1172	6.18304930034055	6.388636392013884	2.854913705696793	367.98858642578125	367.992919921875
978	368.2782287597656	11.467983333333333					1	DETECTED	368.2782 m/z @11.47 [N1286_2.mzXML]	368.2782287597656	11.467983333333333	11.43515	12.227033333333333	0.7918833333333328	95986.6953125	717745.6148168303	1	1172	0.11289748481395279	4.819846301133297	5.998075267156748	368.2776184082031	368.280029296875
979	368.4246520996094	12.382583333333335					1	DETECTED	368.4247 m/z @12.38 [N1286_2.mzXML]	368.4246520996094	12.382583333333335	12.348133333333333	12.484033333333334	0.13590000000000124	12515.1533203125	63125.65930541999	0	1172	0.10733904848167342	1.9724238026124183	2.9448476052248367	368.4236755371094	368.4246520996094
980	368.6257019042969	12.279333333333334					1	DETECTED	368.6257 m/z @12.28 [N1286_2.mzXML]	368.6257019042969	12.279333333333334	9.985716666666667	12.296666666666665	2.3109499999999983	9765.6669921875	436856.6246152339	0	1172	2.193598057909771	0.50377860293423	0.007557205868460186	368.617431640625	368.6268005371094
981	368.8706359863281	1.6705					1	DETECTED	368.8706 m/z @1.67 [N1286_2.mzXML]	368.8706359863281	1.6705	1.65555	1.7792166666666667	0.12366666666666659	28202.6953125	121285.42589062506	0	1172	0.08109142511632439	4.136008918617606	7.272017837235213	368.8699951171875	368.8713073730469
982	369.00872802734375	1.8778166666666667					1	DETECTED	369.0087 m/z @1.88 [N1286_2.mzXML]	369.00872802734375	1.8778166666666667	1.79335	2.5750499999999996	0.7816999999999996	26314.69140625	510029.94102282706	0	1172	0.3542258070070843	4.627269139700076	8.125789989360651	368.9999694824219	369.0105895996094
983	369.0620422363281	12.021216666666668					1	DETECTED	369.0620 m/z @12.02 [N1286_2.mzXML]	369.0620422363281	12.021216666666668	11.988366666666668	12.156749999999999	0.1683833333333311	11524.435546875	68755.12800195305	0	1172	0.04322961693309857	2.5629122272957687	4.004356435910739	369.0619812011719	369.0628967285156
984	369.35076904296875	11.43515					1	DETECTED	369.3508 m/z @11.44 [N1286_2.mzXML]	369.35076904296875	11.43515	0.7213999999999999	19.697	18.9756	39253.90234375	4320235.285515168	0	1172	2.794709315398105	5.810047483005629	4.098402595925725	369.3492126464844	369.3584899902344
985	370.2943115234375	11.6197					1	DETECTED	370.2943 m/z @11.62 [N1286_2.mzXML]	370.2943115234375	11.6197	11.57595	12.121633333333333	0.5456833333333329	103347.8203125	847548.1956259755	0	1172	0.11950166236261772	5.108466575926069	4.569974122445032	370.29345703125	370.2946472167969
986	370.3534851074219	12.868666666666666					1	DETECTED	370.3535 m/z @12.87 [N1286_2.mzXML]	370.3534851074219	12.868666666666666	10.968216666666667	16.26105	5.292833333333334	6985.77783203125	1032203.9279888305	0	1172	0.26882943337604104	1.3925210695712427	1.7850421391424853	370.3520202636719	370.3559265136719
987	371.31494140625	7.17515					1	DETECTED	371.3149 m/z @7.18 [N1286_2.mzXML]	371.31494140625	7.17515	0.10103333333333334	20.008	19.906966666666666	8997.1962890625	4715907.388879517	0	1172	11.485604162022677	1.407028439357564	0.4931600841470316	371.3122863769531	371.3170471191406
988	372.3096923828125	11.744083333333332					1	DETECTED	372.3097 m/z @11.74 [N1286_2.mzXML]	372.3096923828125	11.744083333333332	0.7763500000000001	19.770166666666668	18.993816666666667	19551.439453125	1784357.7830435496	0	1172	0.14890448929001288	0.5324061923643072	0.03528579386871439	372.30145263671875	372.3194885253906
989	373.27294921875	12.244499999999999					1	DETECTED	373.2729 m/z @12.24 [N1286_2.mzXML]	373.27294921875	12.244499999999999	11.863033333333334	12.296666666666665	0.4336333333333311	4463.5478515625	74614.17261340312	0	1172	0.07276681279872221	0.5683764418035653	0.1367528836071306	373.2713317871094	373.2733154296875
990	374.32568359375	12.174216666666666					1	DETECTED	374.3257 m/z @12.17 [N1286_2.mzXML]	374.32568359375	12.174216666666666	11.712	12.7183	1.0062999999999995	4784.97998046875	178107.76425231926	0	1172	0.13375764890094466	1.0885587567158257	1.1771175134316516	374.3250732421875	374.3268127441406
991	375.0169982910156	1.8778166666666667					1	DETECTED	375.0170 m/z @1.88 [N1286_2.mzXML]	375.0169982910156	1.8778166666666667	1.6864333333333335	3.992633333333333	2.3061999999999996	198905.234375	3605549.403040923	0	1172	0.3057613198741047	2.3189116853196468	3.8411029740553584	375.0161437988281	375.0184631347656
992	375.28863525390625	12.021216666666668					1	DETECTED	375.2886 m/z @12.02 [N1286_2.mzXML]	375.28863525390625	12.021216666666668	11.988366666666668	12.70145	0.7130833333333317	9570.361328125	151094.40564282224	0	1172	0.27749587460860603	10.853627600202977	10.9859755027817	375.28729248046875	375.28948974609375
993	376.624267578125	10.599066666666666					1	DETECTED	376.6243 m/z @10.60 [N1286_2.mzXML]	376.624267578125	10.599066666666666	10.180716666666665	11.122783333333333	0.9420666666666673	29574.986328125	282092.1208199467	0	1172	0.08088669923116143	1.0002109731870181	4.846780474104782	376.6224060058594	376.6244812011719
994	377.1457824707031	9.811716666666666					1	DETECTED	377.1458 m/z @9.81 [N1286_2.mzXML]	377.1457824707031	9.811716666666666	4.213416666666666	13.6754	9.461983333333333	1808.6966552734375	718148.1164199829	0	1172	5.961556797620838	0.8450764815509471	0.6901529631018943	377.1374816894531	377.1510009765625
995	377.63140869140625	12.279333333333334					1	DETECTED	377.6314 m/z @12.28 [N1286_2.mzXML]	377.63140869140625	12.279333333333334	9.656383333333334	12.31385	2.657466666666666	6487.5771484375	371596.5969302979	0	1172	1.2980938884870188	0.5065797416395026	0.013326910645777991	377.62945556640625	377.6330871582031
996	378.0304260253906	16.09531666666667					1	DETECTED	378.0304 m/z @16.10 [N1286_2.mzXML]	378.0304260253906	16.09531666666667	10.4133	17.822333333333333	7.409033333333333	1628.7744140625	397455.675377594	0	1172	0.6641520468864517	0.6519721577726215	0.303944315545243	378.02838134765625	378.03375244140625
997	378.2397155761719	12.400066666666667					1	DETECTED	378.2397 m/z @12.40 [N1286_2.mzXML]	378.2397155761719	12.400066666666667	11.680616666666667	12.852383333333334	1.1717666666666666	26957.890625	416987.916981567	0	1172	0.11952570150119968	2.0276601564143326	0.3441217985652295	378.2394104003906	378.24322509765625
998	378.8994445800781	1.65555					1	DETECTED	378.8994 m/z @1.66 [N1286_2.mzXML]	378.8994445800781	1.65555	1.5953166666666665	1.71835	0.12303333333333355	68154.0	240072.43305517602	0	1172	0.04488976316447113	1.0088837403789583	1.0601010564056452	378.8994140625	378.9004211425781
999	380.1285705566406	11.547466666666667					1	DETECTED	380.1286 m/z @11.55 [N1286_2.mzXML]	380.1285705566406	11.547466666666667	11.547466666666667	11.604933333333333	0.057466666666666555	10372.4619140625	26458.788207520138	0	1172	0.04335449807026848	null	null	380.1285705566406	380.1300048828125
1000	380.2546691894531	12.66805					1	DETECTED	380.2547 m/z @12.67 [N1286_2.mzXML]	380.2546691894531	12.66805	11.357233333333333	15.377283333333333	4.0200499999999995	57163.984375	991912.4684435725	0	1172	0.11023273953666646	2.408607748239179	0.21186843254083065	380.2535095214844	380.2643127441406
1001	381.02490234375	1.8778166666666667					1	DETECTED	381.0249 m/z @1.88 [N1286_2.mzXML]	381.02490234375	1.8778166666666667	1.7021000000000002	18.636833333333335	16.934733333333334	117132.984375	3423897.41324466	0	1172	0.1898835645702448	2.1388593922326837	8.439515548563728	381.0245056152344	381.029541015625
1002	383.1152648925781	1.79335					1	DETECTED	383.1153 m/z @1.79 [N1286_2.mzXML]	383.1152648925781	1.79335	1.7343666666666666	2.2879833333333335	0.5536166666666669	202502.15625	1665152.0840854496	0	1172	0.5909630034479991	3.3262302039016003	5.447900302788383	383.1148681640625	383.11700439453125
1003	384.1190490722656	1.9053499999999999					1	DETECTED	384.1190 m/z @1.91 [N1286_2.mzXML]	384.1190490722656	1.9053499999999999	1.8502833333333333	17.19183333333333	15.341549999999998	8237.3681640625	2137237.6243224484	0	1172	7.2157938814156495	139.2997881355934	130.6682123267965	384.1133728027344	384.1222839355469
1004	385.3087158203125	14.321483333333333					1	DETECTED	385.3087 m/z @14.32 [N1286_2.mzXML]	385.3087158203125	14.321483333333333	10.376733333333334	17.6565	7.279766666666667	90711.609375	7382059.655959654	0	1172	0.8974479928381456	0.9071563861784032	0.8681227464098974	385.3070373535156	385.3102722167969
1005	386.0805358886719	13.398016666666667					1	DETECTED	386.0805 m/z @13.40 [N1286_2.mzXML]	386.0805358886719	13.398016666666667	0.2107166666666667	19.989833333333333	19.779116666666667	3521.087890625	1601999.0014465034	0	1172	7.426782691999687	0.7499304886772374	0.4998609773544749	386.0788269042969	386.0829162597656
1006	386.2889709472656	11.403233333333333					1	DETECTED	386.2890 m/z @11.40 [N1286_2.mzXML]	386.2889709472656	11.403233333333333	11.387983333333333	16.967499999999998	5.579516666666665	15957.8095703125	924282.0620964351	0	1172	0.0356506273020738	182.93497267759574	364.8699453551915	386.2882995605469	386.29156494140625
1007	386.3125305175781	14.321483333333333					1	DETECTED	386.3125 m/z @14.32 [N1286_2.mzXML]	386.3125305175781	14.321483333333333	13.708616666666668	17.247166666666665	3.538549999999997	16485.58203125	1238470.3280795892	0	1172	1.1906815988782196	2.3609434310352713	4.576133698955775	386.3108825683594	386.3133544921875
1008	386.3252868652344	12.73515					1	DETECTED	386.3253 m/z @12.74 [N1286_2.mzXML]	386.3252868652344	12.73515	11.89325	13.023516666666666	1.1302666666666656	50194.57421875	603896.6107229003	0	1172	0.1312026797560346	0.6718109791876026	2.3982688944102075	386.3238525390625	386.326171875
1009	387.1791076660156	11.547466666666667					1	DETECTED	387.1791 m/z @11.55 [N1286_2.mzXML]	387.1791076660156	11.547466666666667	11.500866666666667	17.284333333333333	5.783466666666666	228234.375	2358950.6436419715	0	1172	0.07790075716469325	4.252818015575418	4.788266398603388	387.1777038574219	387.18023681640625
1010	387.3048400878906	14.670250000000001					1	DETECTED	387.3048 m/z @14.67 [N1286_2.mzXML]	387.3048400878906	14.670250000000001	14.039566666666667	16.539166666666667	2.499599999999999	3971.930419921875	278140.92430017097	0	1172	0.8316125297331638	1.981660104119868	2.963320208239736	387.3031921386719	387.3133850097656
1011	388.0779724121094	12.174216666666666					1	DETECTED	388.0780 m/z @12.17 [N1286_2.mzXML]	388.0779724121094	12.174216666666666	0.1743	19.934666666666665	19.760366666666666	2701.453125	1385522.313325532	0	1172	4.417167464843159	0.823354328849506	0.6467086576990118	388.0750732421875	388.0804138183594
1012	388.1827697753906	11.57595					1	DETECTED	388.1828 m/z @11.58 [N1286_2.mzXML]	388.1827697753906	11.57595	11.517866666666666	11.878083333333333	0.3602166666666662	35985.2890625	290000.2200657957	0	1172	0.38043231541897526	2.8378264587714592	3.6870403411516484	388.18182373046875	388.1828918457031
1013	390.7712097167969	13.323183333333333					1	DETECTED	390.7712 m/z @13.32 [N1286_2.mzXML]	390.7712097167969	13.323183333333333	11.9718	13.777050000000001	1.805250000000001	5619.2138671875	343388.9505070802	0	1172	0.24630226751178164	0.6679266924016138	0.33585338480322763	390.7705078125	390.7731018066406
1014	390.990966796875	1.8778166666666667					1	DETECTED	390.9910 m/z @1.88 [N1286_2.mzXML]	390.990966796875	1.8778166666666667	1.8074666666666666	2.4246666666666665	0.6172	28649.5859375	489414.92112866224	0	1172	0.3366496595197275	4.386638237384497	7.3384364814346235	390.99029541015625	390.9922180175781
1015	391.2837829589844	1.1585666666666665					1	DETECTED	391.2838 m/z @1.16 [N1286_2.mzXML]	391.2837829589844	1.1585666666666665	0.10103333333333334	20.008	19.906966666666666	10018.072265625	6283418.233501768	0	1172	4.147559924551559	9.411980709827901	10.762697516368407	391.27435302734375	391.28521728515625
1016	392.79461669921875	1.7495666666666667					1	DETECTED	392.7946 m/z @1.75 [N1286_2.mzXML]	392.79461669921875	1.7495666666666667	1.7021000000000002	1.7792166666666667	0.0771166666666665	16757.83203125	59640.6816186523	0	1172	0.0638515489011453	0.8123244382022475	0.624648876404495	392.7944641113281	392.795166015625
1017	393.29669189453125	1.65555					1	DETECTED	393.2967 m/z @1.66 [N1286_2.mzXML]	393.29669189453125	1.65555	0.4297	19.898333333333333	19.468633333333333	7980.24853515625	2294489.905796417	0	1172	3.3180831797722288	7.940870960286059	11.193434722618255	393.2945556640625	393.29925537109375
1018	394.2939453125	11.6197					1	DETECTED	394.2939 m/z @11.62 [N1286_2.mzXML]	394.2939453125	11.6197	2.901883333333333	19.040166666666668	16.138283333333334	12289.2021484375	1372151.3809595644	0	1172	0.10246311081431614	0.9255920347028785	0.8511840694057572	394.29351806640625	394.3017272949219
1019	394.79193115234375	1.7495666666666667					1	DETECTED	394.7919 m/z @1.75 [N1286_2.mzXML]	394.79193115234375	1.7495666666666667	1.71835	1.7792166666666667	0.060866666666666625	8127.1416015625	22842.781435913097	0	1172	0.058251404505272	0.9749065670048044	0.9498131340096087	394.7917785644531	394.79364013671875
1020	395.0865783691406	2.60295					1	DETECTED	395.0866 m/z @2.60 [N1286_2.mzXML]	395.0865783691406	2.60295	2.60295	9.777816666666666	7.1748666666666665	2398.860595703125	783208.953661804	0	1172	7.227045371764989	null	null	395.0865783691406	395.0950622558594
1021	396.3099060058594	11.744083333333332					1	DETECTED	396.3099 m/z @11.74 [N1286_2.mzXML]	396.3099060058594	11.744083333333332	11.665233333333333	11.89325	0.22801666666666698	12919.5068359375	109840.51762268075	0	1172	0.21269032687492917	1.4458888184316379	1.8917776368632757	396.3094177246094	396.3111572265625
1022	396.9991149902344	1.8363333333333334					1	DETECTED	396.9991 m/z @1.84 [N1286_2.mzXML]	396.9991149902344	1.8363333333333334	1.71835	2.3976333333333333	0.6792833333333332	41233.859375	672727.5249689943	0	1172	0.43041990597729884	2.8787258087300462	4.574016012354585	396.9971008300781	397.0
1023	397.4138488769531	12.31385					1	DETECTED	397.4138 m/z @12.31 [N1286_2.mzXML]	397.4138488769531	12.31385	12.121633333333333	14.1692	2.0475666666666665	31267.421875	934245.4852617806	0	1172	0.17612965348198095	4.566709673424454	3.151209688251093	397.4134521484375	397.4150085449219
1024	398.05059814453125	9.898016666666667					1	DETECTED	398.0506 m/z @9.90 [N1286_2.mzXML]	398.05059814453125	9.898016666666667	9.84635	13.49265	3.6463	10395.6943359375	1217926.8082075808	0	1172	0.0962316700010355	1.9580704895384993	2.5120243913724067	398.0438537597656	398.05084228515625
1025	398.3251647949219	11.863033333333334					1	DETECTED	398.3252 m/z @11.86 [N1286_2.mzXML]	398.3251647949219	11.863033333333334	11.794683333333333	12.037233333333335	0.24255000000000138	44381.37890625	322115.82305273385	0	1172	0.09678145563716711	1.774323335771758	1.951802356940657	398.3251647949219	398.3260192871094
1026	398.7611389160156	13.352599999999999					1	DETECTED	398.7611 m/z @13.35 [N1286_2.mzXML]	398.7611389160156	13.352599999999999	11.19175	17.785500000000003	6.593750000000002	18452.337890625	1508459.647736725	0	1172	0.3646140327245515	0.9064986322711344	1.0043934954557088	398.7575988769531	398.763671875
1027	399.3290710449219	11.82925					1	DETECTED	399.3291 m/z @11.83 [N1286_2.mzXML]	399.3290710449219	11.82925	10.07405	15.431583333333332	5.357533333333333	12387.548828125	1112154.5343094484	0	1172	0.14605684187008094	1.5261888483743538	2.0523776967487075	399.3244934082031	399.3290710449219
1028	400.34124755859375	11.9718					1	DETECTED	400.3412 m/z @11.97 [N1286_2.mzXML]	400.34124755859375	11.9718	0.30196666666666666	17.43316666666667	17.131200000000003	140883.609375	6264752.411217653	1	1172	0.16617980842745972	4.372774639959391	3.998536973013448	400.3321228027344	400.34197998046875
1029	400.8262634277344	1.7343666666666666					1	DETECTED	400.8263 m/z @1.73 [N1286_2.mzXML]	400.8262634277344	1.7343666666666666	1.71835	1.79335	0.07499999999999996	20667.173828125	78922.5326953125	0	1172	0.13483533174010232	2.341311134235185	3.6826222684703693	400.8260803222656	400.8272399902344
1030	401.62359619140625	10.968216666666667					1	DETECTED	401.6236 m/z @10.97 [N1286_2.mzXML]	401.62359619140625	10.968216666666667	10.286533333333333	11.052950000000001	0.7664166666666681	5930.49755859375	82637.50067691041	0	1172	0.0771910801341491	0.5621500696804486	0.13803295426110884	401.6227111816406	401.626220703125
1031	402.9015197753906	1.61025					1	DETECTED	402.9015 m/z @1.61 [N1286_2.mzXML]	402.9015197753906	1.61025	1.5656999999999999	17.71216666666667	16.14646666666667	49520.67578125	2723555.62799408	0	1172	0.05604971633213407	181.217358772914	1.1053800362810136	402.8916931152344	402.90203857421875
1032	403.0071105957031	1.8074666666666666					1	DETECTED	403.0071 m/z @1.81 [N1286_2.mzXML]	403.0071105957031	1.8074666666666666	1.6705	8.914433333333333	7.243933333333333	145833.921875	2864373.5053366707	0	1172	0.15379743887045483	2.070405705411661	3.685742851033812	403.0063781738281	403.01129150390625
1033	404.2054443359375	11.547466666666667					1	DETECTED	404.2054 m/z @11.55 [N1286_2.mzXML]	404.2054443359375	11.547466666666667	11.547466666666667	11.794683333333333	0.24721666666666664	25145.201171875	120763.34420153919	0	1172	0.05711352372271428	null	null	404.20538330078125	404.2065734863281
1034	404.5556945800781	9.794783333333333					1	DETECTED	404.5557 m/z @9.79 [N1286_2.mzXML]	404.5556945800781	9.794783333333333	9.76075	9.863316666666666	0.10256666666666625	3536.617431640625	14779.159171569769	0	1172	0.07039180573167769	1.506856023506359	2.013712047012718	404.5546569824219	404.55584716796875
1035	405.1355285644531	10.550516666666665					1	DETECTED	405.1355 m/z @10.55 [N1286_2.mzXML]	405.1355285644531	10.550516666666665	10.502466666666667	10.9352	0.4327333333333332	16205.337890625	102380.98222424265	0	1172	0.08416546158822591	2.591884043326239	2.424294910361954	405.1333923339844	405.1355285644531
1036	405.4194641113281	12.174216666666666					1	DETECTED	405.4195 m/z @12.17 [N1286_2.mzXML]	405.4194641113281	12.174216666666666	12.156749999999999	12.330833333333334	0.1740833333333356	7186.08349609375	32344.772225158904	0	1172	0.12319957654429992	4.98330152671741	8.96660305343482	405.4191589355469	405.419921875
1037	406.1433410644531	9.915799999999999					1	DETECTED	406.1433 m/z @9.92 [N1286_2.mzXML]	406.1433410644531	9.915799999999999	9.464466666666668	10.8666	1.4021333333333317	1807.219482421875	100663.27525387568	0	1172	0.9919722224237049	1.553323485967511	2.106646971935022	406.1388854980469	406.1438903808594
1038	406.746826171875	11.9718					1	DETECTED	406.7468 m/z @11.97 [N1286_2.mzXML]	406.746826171875	11.9718	11.139916666666666	15.449666666666667	4.309750000000001	20584.48046875	1817338.7932678245	0	1172	1.8911868897585187	2.3128768487473748	3.422120082806607	406.74591064453125	406.749755859375
1039	408.9186706542969	1.6405666666666667					1	DETECTED	408.9187 m/z @1.64 [N1286_2.mzXML]	408.9186706542969	1.6405666666666667	1.5805666666666667	1.6705	0.08993333333333342	46307.13671875	170672.56684716808	0	1172	0.061900200843091335	0.7494444444444445	0.5453255953654116	408.91839599609375	408.91900634765625
1040	409.1611022949219	11.547466666666667					1	DETECTED	409.1611 m/z @11.55 [N1286_2.mzXML]	409.1611022949219	11.547466666666667	11.500866666666667	12.139216666666666	0.6383499999999991	158453.171875	1097817.927398196	0	1172	0.06730636367869458	3.979980420582836	4.339030058949503	409.1603698730469	409.1620178222656
1041	409.1875305175781	9.204666666666666					1	DETECTED	409.1875 m/z @9.20 [N1286_2.mzXML]	409.1875305175781	9.204666666666666	9.145266666666666	9.294066666666668	0.14880000000000138	26384.3203125	125905.19801409867	0	1172	0.07822277326709148	1.2514817619841636	1.1266066977803522	409.1866149902344	409.1875305175781
1042	409.2418518066406	9.0031					1	DETECTED	409.2419 m/z @9.00 [N1286_2.mzXML]	409.2418518066406	9.0031	8.985533333333333	9.075116666666666	0.08958333333333357	3358.936767578125	11197.824825927826	0	1172	0.06486573511342009	2.54981024667925	4.0996204933585	409.24072265625	409.24224853515625
1043	410.16473388671875	11.57595					1	DETECTED	410.1647 m/z @11.58 [N1286_2.mzXML]	410.16473388671875	11.57595	11.56155	15.09205	3.5305	31386.0625	333969.20320526196	0	1172	0.09838608011530958	122.58680555555394	10.133881460708189	410.1627197265625	410.17236328125
1044	410.2541198730469	4.4034					1	DETECTED	410.2541 m/z @4.40 [N1286_2.mzXML]	410.2541198730469	4.4034	3.55425	19.186666666666667	15.632416666666668	1763.5693359375	1016434.0772740784	0	1172	15.08356272436435	9.204743959645917	17.409487919291834	410.25030517578125	410.2542419433594
1045	410.76068115234375	12.993233333333334					1	DETECTED	410.7607 m/z @12.99 [N1286_2.mzXML]	410.76068115234375	12.993233333333334	1.71835	14.686566666666666	12.968216666666667	7467.9482421875	3317041.5103162825	0	1172	0.32044422934647265	0.5750931643047303	2.624447048478974	410.757568359375	410.7659912109375
1046	410.8556823730469	1.6864333333333335					1	DETECTED	410.8557 m/z @1.69 [N1286_2.mzXML]	410.8556823730469	1.6864333333333335	1.65555	1.7792166666666667	0.12366666666666659	29628.7578125	142498.98472583003	0	1172	0.11530195660340214	2.0021586616297857	2.9086013931474968	410.8550109863281	410.8570861816406
1047	411.1976318359375	12.037233333333335					1	DETECTED	411.1976 m/z @12.04 [N1286_2.mzXML]	411.1976318359375	12.037233333333335	12.004966666666666	12.244499999999999	0.23953333333333227	7394.3623046875	49796.94356030271	0	1172	0.08554793955372553	3.7117768595039116	6.423553719007823	411.1964111328125	411.1982116699219
1048	413.14080810546875	9.376983333333333					1	DETECTED	413.1408 m/z @9.38 [N1286_2.mzXML]	413.14080810546875	9.376983333333333	9.326283333333333	9.44675	0.12046666666666717	4537.9521484375	23226.36019097886	0	1172	0.09954377893536837	1.188034188034173	1.3760683760683459	413.14080810546875	413.1421813964844
1049	413.26556396484375	1.7792166666666667					1	DETECTED	413.2656 m/z @1.78 [N1286_2.mzXML]	413.26556396484375	1.7792166666666667	0.11958333333333333	20.008	19.888416666666664	10506.3779296875	1986677.7744749456	0	1172	0.07321655833626162	4.808146334082228	11.769578272421002	413.2629699707031	413.26885986328125
1050	413.3393249511719	12.053733333333334					1	DETECTED	413.3393 m/z @12.05 [N1286_2.mzXML]	413.3393249511719	12.053733333333334	11.052950000000001	16.445933333333333	5.392983333333332	11390.5673828125	917337.9808046266	0	1172	0.18784415933538057	2.39429597441817	4.060963074721574	413.33837890625	413.3421630859375
1051	414.29925537109375	12.227033333333333					1	DETECTED	414.2993 m/z @12.23 [N1286_2.mzXML]	414.29925537109375	12.227033333333333	8.2502	18.893833333333337	10.643633333333337	55887.4765625	3039065.4998032544	1	1172	0.6126210268479788	0.7519345001578139	0.48179990211038093	414.29180908203125	414.3014221191406
1052	415.2104187011719	11.863033333333334					1	DETECTED	415.2104 m/z @11.86 [N1286_2.mzXML]	415.2104187011719	11.863033333333334	11.82925	13.8118	1.9825499999999998	283983.34375	2510537.6021619933	1	1172	0.09478866222270987	5.308388892869708	6.414667689601732	415.2098388671875	415.2115478515625
1053	415.2814636230469	12.004966666666666					1	DETECTED	415.2815 m/z @12.00 [N1286_2.mzXML]	415.2814636230469	12.004966666666666	12.004966666666666	12.786833333333334	0.7818666666666676	12562.94140625	352091.7181229251	0	1172	0.6286396856046732	null	null	415.2801208496094	415.2814636230469
1054	415.3025207519531	12.227033333333333					1	DETECTED	415.3025 m/z @12.23 [N1286_2.mzXML]	415.3025207519531	12.227033333333333	11.649816666666668	12.382583333333335	0.7327666666666666	16662.73046875	341241.50502758764	0	1172	0.6681056904962634	0.6347414315825964	0.3418926923566853	415.30224609375	415.302978515625
1055	416.2138366699219	11.8469					1	DETECTED	416.2138 m/z @11.85 [N1286_2.mzXML]	416.2138366699219	11.8469	9.03895	12.174216666666666	3.1352666666666664	40697.4921875	1197391.9245858165	0	1172	0.15586354531864544	0.5582839200603049	0.1182413908184511	416.21343994140625	416.22344970703125
1056	416.8006286621094	1.7343666666666666					1	DETECTED	416.8006 m/z @1.73 [N1286_2.mzXML]	416.8006286621094	1.7343666666666666	1.6705	1.7647166666666665	0.0942166666666664	26277.951171875	101968.75808886703	0	1172	0.10079477146174765	0.7376043841336113	0.4752087682672226	416.7981262207031	416.8008117675781
1057	417.0018005371094	1.8778166666666667					1	DETECTED	417.0018 m/z @1.88 [N1286_2.mzXML]	417.0018005371094	1.8778166666666667	1.7792166666666667	2.4791833333333333	0.6999666666666666	72132.2734375	1112107.639315918	0	1172	0.23757845159898605	2.9808085732223297	4.389544264493184	416.9986572265625	417.00299072265625
1058	418.7469787597656	12.7183					1	DETECTED	418.7470 m/z @12.72 [N1286_2.mzXML]	418.7469787597656	12.7183	11.77765	14.089316666666667	2.3116666666666674	9826.90234375	458215.46811743185	0	1172	2.315825969125777	1.2287602544339913	2.060426012631187	418.7442932128906	418.74871826171875
1059	418.79742431640625	1.7343666666666666					1	DETECTED	418.7974 m/z @1.73 [N1286_2.mzXML]	418.79742431640625	1.7343666666666666	1.6864333333333335	1.7792166666666667	0.09278333333333322	29603.0078125	108623.94391015614	0	1172	0.06529813040976462	0.9678372739916573	0.9356745479833147	418.79705810546875	418.7978515625
1060	418.87921142578125	1.61025					1	DETECTED	418.8792 m/z @1.61 [N1286_2.mzXML]	418.87921142578125	1.61025	1.5656999999999999	1.6705	0.10480000000000023	64178.21484375	206930.3758354495	0	1172	0.04914304951010906	1.176206509539843	1.2965573962037156	418.8787536621094	418.87994384765625
1061	419.0451965332031	11.604933333333333					1	DETECTED	419.0452 m/z @11.60 [N1286_2.mzXML]	419.0451965332031	11.604933333333333	11.517866666666666	11.794683333333333	0.27681666666666693	5488.80908203125	57489.243562011914	0	1172	0.07736602196724895	1.5896822358346077	2.1793644716692153	419.0435791015625	419.045654296875
1062	419.3159484863281	14.05605					1	DETECTED	419.3159 m/z @14.06 [N1286_2.mzXML]	419.3159484863281	14.05605	0.10103333333333334	19.989833333333333	19.8888	1954.25732421875	1299894.6462064215	0	1172	10.731404822660075	0.7126039500729128	0.4252079001458256	419.30816650390625	419.3197937011719
1063	420.1582946777344	11.122783333333333					1	DETECTED	420.1583 m/z @11.12 [N1286_2.mzXML]	420.1582946777344	11.122783333333333	10.502466666666667	11.20905	0.7065833333333327	3378.416015625	76868.05193310541	0	1172	0.07191830606443439	0.5695343776028375	0.13906875520567516	420.1576843261719	420.158447265625
1064	420.7614440917969	12.73515					1	DETECTED	420.7614 m/z @12.74 [N1286_2.mzXML]	420.7614440917969	12.73515	11.696466666666668	14.93745	3.2409833333333324	6243.2431640625	510391.05041928083	0	1172	0.5986272049689045	1.5601402416520913	1.2665029087030795	420.7605285644531	420.7707824707031
1065	420.8841552734375	1.6705					1	DETECTED	420.8842 m/z @1.67 [N1286_2.mzXML]	420.8841552734375	1.6705	1.65555	1.7647166666666665	0.10916666666666641	51690.44140625	150571.49336865256	0	1172	0.05394970470796334	3.6510590858416814	7.174522091546496	420.8841247558594	420.88470458984375
1066	421.7818298339844	14.260633333333335					1	DETECTED	421.7818 m/z @14.26 [N1286_2.mzXML]	421.7818298339844	14.260633333333335	14.05605	15.215783333333333	1.1597333333333317	25336.775390625	635983.2464989006	0	1172	0.4006368383689498	2.105767371122113	1.7763625800512948	421.7814025878906	421.7834167480469
1067	422.3255920410156	11.77765					1	DETECTED	422.3256 m/z @11.78 [N1286_2.mzXML]	422.3255920410156	11.77765	11.76065	12.021216666666668	0.2605666666666675	13498.4775390625	94650.09049029552	0	1172	0.16294384839087783	7.663725490196346	14.327450980392692	422.3229064941406	422.32672119140625
1068	422.76068115234375	13.508416666666667					1	DETECTED	422.7607 m/z @13.51 [N1286_2.mzXML]	422.76068115234375	13.508416666666667	12.191816666666666	14.072733333333334	1.8809166666666677	3809.35986328125	245305.5816588135	0	1172	1.578843354219078	0.7143083194085774	0.4286166388171549	422.75927734375	422.7619934082031
1069	424.34130859375	11.908616666666667					1	DETECTED	424.3413 m/z @11.91 [N1286_2.mzXML]	424.34130859375	11.908616666666667	11.8469	12.786833333333334	0.9399333333333342	277177.4375	2124976.5415836214	1	1172	0.10023454386602637	3.032833855777752	3.2922630412645604	424.3392639160156	424.34197998046875
1070	424.8959655761719	1.61025					1	DETECTED	424.8960 m/z @1.61 [N1286_2.mzXML]	424.8959655761719	1.61025	1.5656999999999999	1.6705	0.10480000000000023	96917.515625	370042.1862734379	0	1172	0.06291851715895724	1.1999639789033194	1.541056832683987	424.88916015625	424.89703369140625
1071	426.35675048828125	12.021216666666668					1	DETECTED	426.3568 m/z @12.02 [N1286_2.mzXML]	426.35675048828125	12.021216666666668	5.175533333333333	12.852383333333334	7.676850000000001	291144.8125	4423043.500408727	1	1172	0.09320986943433063	0.525891920389916	5.397550074196843	426.3478088378906	426.357666015625
1072	426.8294982910156	1.6864333333333335					1	DETECTED	426.8295 m/z @1.69 [N1286_2.mzXML]	426.8294982910156	1.6864333333333335	1.65555	1.7792166666666667	0.12366666666666659	26332.28515625	130677.47500708002	0	1172	0.13991878641911892	2.0021586616297857	3.0043173232595715	426.8288879394531	426.83038330078125
1073	428.3728942871094	12.139216666666666					1	DETECTED	428.3729 m/z @12.14 [N1286_2.mzXML]	428.3728942871094	12.139216666666666	12.004966666666666	15.650366666666667	3.6454000000000004	45596.23046875	627683.3984020072	0	1172	0.11296352234298901	1.694034434568642	1.7520115742042184	428.36322021484375	428.3810729980469
1074	428.8262634277344	1.6864333333333335					1	DETECTED	428.8263 m/z @1.69 [N1286_2.mzXML]	428.8262634277344	1.6864333333333335	1.6705	1.7792166666666667	0.10871666666666657	16868.9765625	79585.317442871	0	1172	0.10097262138716845	3.4116108786610804	5.823221757322161	428.8251647949219	428.8265686035156
1075	429.37567138671875	12.139216666666666					1	DETECTED	429.3757 m/z @12.14 [N1286_2.mzXML]	429.37567138671875	12.139216666666666	12.104383333333335	13.023516666666666	0.9191333333333311	10324.486328125	186378.72303308066	0	1172	0.10024778634628717	13.193301435407363	25.386602870814727	429.3702697753906	429.3771057128906
1076	429.768310546875	14.15375					1	DETECTED	429.7683 m/z @14.15 [N1286_2.mzXML]	429.768310546875	14.15375	2.204016666666667	14.869833333333334	12.665816666666668	18778.912109375	1730895.8042098398	0	1172	0.2742731754194043	0.5303896037066375	0.05687015125597124	429.76715087890625	429.7701416015625
1077	430.2432861328125	9.604416666666667					1	DETECTED	430.2433 m/z @9.60 [N1286_2.mzXML]	430.2432861328125	9.604416666666667	7.068716666666666	13.95305	6.884333333333333	3928.21044921875	844461.8892191163	0	1172	0.03675210409241281	1.3574818261886914	1.714963652377383	430.237548828125	430.2461242675781
1078	430.38787841796875	13.59145					1	DETECTED	430.3879 m/z @13.59 [N1286_2.mzXML]	430.38787841796875	13.59145	0.28376666666666667	20.008	19.724233333333334	11744.8798828125	1454119.7627456358	0	1172	0.5329530844125294	1.1388079415880608	0.8181107728741052	430.3782653808594	430.392333984375
1079	430.9130554199219	1.6405666666666667					1	DETECTED	430.9131 m/z @1.64 [N1286_2.mzXML]	430.9130554199219	1.6405666666666667	1.3219333333333334	1.7021000000000002	0.38016666666666676	135011.4375	576528.218773438	0	1172	0.05121776781622267	0.6048862539505058	1.2212918055613078	430.91259765625	430.914306640625
1080	431.1775207519531	12.58495					1	DETECTED	431.1775 m/z @12.58 [N1286_2.mzXML]	431.1775207519531	12.58495	9.190166666666666	14.336716666666666	5.1465499999999995	16352.044921875	942027.5969243166	0	1172	0.2815453221172586	0.7579176296226491	0.5140860481824885	431.1684265136719	431.1797180175781
1081	431.3143615722656	12.73515					1	DETECTED	431.3144 m/z @12.74 [N1286_2.mzXML]	431.3143615722656	12.73515	0.5213833333333333	12.852383333333334	12.331000000000001	14394.1455078125	3752907.64200238	0	1172	0.084552559258249	0.5047992292849871	0.009598458569974296	431.31121826171875	431.3160705566406
1082	432.2372741699219	11.878083333333333					1	DETECTED	432.2373 m/z @11.88 [N1286_2.mzXML]	432.2372741699219	11.878083333333333	11.8469	12.139216666666666	0.29231666666666634	36600.875	261468.94860107545	0	1172	0.10847224052970716	4.488092472370684	6.581951066822676	432.2354736328125	432.23760986328125
1083	432.3097229003906	12.227033333333333					1	DETECTED	432.3097 m/z @12.23 [N1286_2.mzXML]	432.3097229003906	12.227033333333333	11.649816666666668	12.769416666666666	1.1195999999999984	40747.40625	609867.1426257318	0	1172	0.134016360173856	1.102510206353283	1.2914392425940229	432.3089294433594	432.3185729980469
1084	432.9760437011719	1.8363333333333334					1	DETECTED	432.9760 m/z @1.84 [N1286_2.mzXML]	432.9760437011719	1.8363333333333334	1.8074666666666666	2.3703	0.5628333333333333	37145.3671875	622259.6477080081	0	1172	0.32827699105869645	9.748845265588862	18.052341164265172	432.97540283203125	432.97674560546875
1085	433.240478515625	11.878083333333333					1	DETECTED	433.2405 m/z @11.88 [N1286_2.mzXML]	433.240478515625	11.878083333333333	11.878083333333333	12.004966666666666	0.12688333333333368	8176.06494140625	38867.54439233434	0	1172	0.06490526481167258	null	null	433.23974609375	433.24139404296875
1086	433.313232421875	12.262					1	DETECTED	433.3132 m/z @12.26 [N1286_2.mzXML]	433.313232421875	12.262	11.665233333333333	12.451133333333333	0.7858999999999998	9572.7236328125	224649.71896655287	0	1172	0.7069085640690176	0.6584650617214983	0.36979487264040783	433.3124084472656	433.3154296875
1087	434.77166748046875	1.7343666666666666					1	DETECTED	434.7717 m/z @1.73 [N1286_2.mzXML]	434.77166748046875	1.7343666666666666	1.6864333333333335	1.7792166666666667	0.09278333333333322	11158.9677734375	52231.61122607415	0	1172	0.12187296021720218	0.9678372739916573	0.9356745479833147	434.7709045410156	434.7721252441406
1088	435.33270263671875	10.518550000000001					1	DETECTED	435.3327 m/z @10.52 [N1286_2.mzXML]	435.33270263671875	10.518550000000001	10.468866666666665	11.744083333333332	1.275216666666667	9394.2734375	228951.5373961185	0	1172	1.2234947379435699	12.833445152632668	2.931372976424988	435.3313293457031	435.33319091796875
1089	436.8581848144531	1.6705					1	DETECTED	436.8582 m/z @1.67 [N1286_2.mzXML]	436.8581848144531	1.6705	1.65555	1.7343666666666666	0.07881666666666653	26747.962890625	83059.94745043956	0	1172	0.12015723520441401	2.6360089186176063	4.272017837235213	436.8575744628906	436.8583679199219
1090	437.1925354003906	11.863033333333334					1	DETECTED	437.1925 m/z @11.86 [N1286_2.mzXML]	437.1925354003906	11.863033333333334	11.82925	12.484033333333334	0.6547833333333344	192070.796875	1538204.3046770042	1	1172	0.09161591508565081	5.362150944963461	6.527295612033521	437.1920166015625	437.19659423828125
1091	437.2308044433594	8.77035					1	DETECTED	437.2308 m/z @8.77 [N1286_2.mzXML]	437.2308044433594	8.77035	5.124366666666666	9.880716666666666	4.75635	1790.3765869140625	216692.2359693604	0	1172	0.06886169951338239	0.6522725922133488	0.30454518442669753	437.2308044433594	437.236572265625
1092	438.29571533203125	13.367383333333333					1	DETECTED	438.2957 m/z @13.37 [N1286_2.mzXML]	438.29571533203125	13.367383333333333	13.29305	13.444683333333334	0.15163333333333462	6027.1328125	35037.357935669264	0	1172	0.09690040976635039	1.019955156950678	1.0399103139013557	438.29541015625	438.2975769042969
1093	438.98370361328125	1.8220999999999998					1	DETECTED	438.9837 m/z @1.82 [N1286_2.mzXML]	438.98370361328125	1.8220999999999998	1.7495666666666667	14.022533333333334	12.272966666666667	35039.29296875	2978702.1278675534	0	1172	0.325240340845657	84.60225183823555	8.081510842758771	438.9818420410156	438.98541259765625
1094	439.1205139160156	11.088133333333333					1	DETECTED	439.1205 m/z @11.09 [N1286_2.mzXML]	439.1205139160156	11.088133333333333	3.8818833333333336	11.19175	7.309866666666667	2873.013427734375	327950.1092590638	0	1172	0.07126502201404072	0.5071893610870194	0.014378722174038835	439.117919921875	439.1220703125
1095	440.87042236328125	1.6405666666666667					1	DETECTED	440.8704 m/z @1.64 [N1286_2.mzXML]	440.87042236328125	1.6405666666666667	1.5805666666666667	4.103033333333333	2.5224666666666664	38359.51953125	889931.8753168947	0	1172	0.06029067294948587	21.020555555555536	40.577162431606375	440.86334228515625	440.8716735839844
1096	441.37164306640625	14.321483333333333					1	DETECTED	441.3716 m/z @14.32 [N1286_2.mzXML]	441.37164306640625	14.321483333333333	12.021216666666668	15.540333333333333	3.5191166666666653	4869.26513671875	390215.3460494079	0	1172	0.4999405594718578	0.7649366740088106	0.21021019682335132	441.3692626953125	441.3744812011719
1097	442.31500244140625	11.8469					1	DETECTED	442.3150 m/z @11.85 [N1286_2.mzXML]	442.31500244140625	11.8469	11.77765	11.863033333333334	0.08538333333333448	4707.42578125	20126.915760254116	0	1172	0.1827260544699847	0.6164861612515102	0.23297232250302038	442.31488037109375	442.31646728515625
1098	442.35125732421875	11.878083333333333					1	DETECTED	442.3513 m/z @11.88 [N1286_2.mzXML]	442.35125732421875	11.878083333333333	11.878083333333333	11.988366666666668	0.11028333333333507	4474.61376953125	15079.245565796133	0	1172	0.015339739061127844	null	null	442.35113525390625	442.35479736328125
1099	442.87872314453125	1.53675					1	DETECTED	442.8787 m/z @1.54 [N1286_2.mzXML]	442.87872314453125	1.53675	1.46285	1.5953166666666665	0.1324666666666665	10595.20703125	55565.33607257075	0	1172	0.11009554323528437	0.896256202074874	0.6627134954265089	442.8778381347656	442.8804016113281
1100	443.41937255859375	12.262					1	DETECTED	443.4194 m/z @12.26 [N1286_2.mzXML]	443.41937255859375	12.262	0.7213999999999999	12.551233333333332	11.829833333333333	7265.78564453125	754275.8124615478	0	1172	0.17236413529756867	0.5125311220098319	1.4400190464098943	443.41900634765625	443.4222717285156
1101	444.2379150390625	8.2673					1	DETECTED	444.2379 m/z @8.27 [N1286_2.mzXML]	444.2379150390625	8.2673	8.06055	8.417733333333334	0.3571833333333352	1906.388427734375	22983.00463165306	0	1172	0.20686035490526677	0.8638049173720264	0.7276098347440527	444.2367858886719	444.2391052246094
1102	445.3994140625	12.31385					1	DETECTED	445.3994 m/z @12.31 [N1286_2.mzXML]	445.3994140625	12.31385	11.82925	12.684750000000001	0.855500000000001	12146.7490234375	259518.6136358645	0	1172	0.25703109024351356	0.8826867519603802	0.7653735039207602	445.3979797363281	445.400390625
1103	446.2528381347656	11.547466666666667					1	DETECTED	446.2528 m/z @11.55 [N1286_2.mzXML]	446.2528381347656	11.547466666666667	8.842133333333333	12.7183	3.8761666666666663	325729.625	3086167.0001913523	1	1172	0.12739150404114596	3.9381507548418373	6.141995603790842	446.2513427734375	446.253662109375
1104	446.8870849609375	1.6405666666666667					1	DETECTED	446.8871 m/z @1.64 [N1286_2.mzXML]	446.8870849609375	1.6405666666666667	1.5953166666666665	1.7021000000000002	0.10678333333333367	69152.109375	200608.25902343763	0	1172	0.04003957677055192	1.2133775449807818	1.25473705835948	446.8866882324219	446.8877258300781
1105	447.25616455078125	11.665233333333333					1	DETECTED	447.2562 m/z @11.67 [N1286_2.mzXML]	447.25616455078125	11.665233333333333	11.665233333333333	12.262	0.5967666666666673	27009.283203125	193857.02413073744	0	1172	0.050993680406456576	null	null	447.255126953125	447.2586975097656
1106	448.2332763671875	9.075116666666666					1	DETECTED	448.2333 m/z @9.08 [N1286_2.mzXML]	448.2332763671875	9.075116666666666	9.03895	9.342966666666666	0.3040166666666657	9432.2099609375	58464.697894348064	0	1172	0.07339434278741308	4.20299539170508	7.40599078341016	448.2318115234375	448.2351379394531
1107	448.3416748046875	11.908616666666667					1	DETECTED	448.3417 m/z @11.91 [N1286_2.mzXML]	448.3416748046875	11.908616666666667	10.669749999999999	12.004966666666666	1.3352166666666676	15201.0087890625	410807.4754352725	0	1172	0.06811339528539939	0.5388863477371788	0.07777269547435758	448.34002685546875	448.34429931640625
1108	448.95037841796875	1.9473833333333335					1	DETECTED	448.9504 m/z @1.95 [N1286_2.mzXML]	448.95037841796875	1.9473833333333335	1.8363333333333334	2.1329333333333333	0.2966	7356.2021484375	88548.65203881834	0	1172	0.06047182040268906	1.3354344889689316	1.6708689779378634	448.94873046875	448.9532470703125
1109	449.2001037597656	12.279333333333334					1	DETECTED	449.2001 m/z @12.28 [N1286_2.mzXML]	449.2001037597656	12.279333333333334	12.227033333333333	12.56835	0.3413166666666676	14497.93359375	185458.6225484625	0	1172	0.27194084095776283	3.2630656469088257	5.5261312938176514	449.19903564453125	449.20147705078125
1110	450.32025146484375	12.31385					1	DETECTED	450.3203 m/z @12.31 [N1286_2.mzXML]	450.32025146484375	12.31385	11.649816666666668	12.467383333333334	0.8175666666666661	18005.333984375	391495.52599230985	0	1172	0.6482936565816662	0.6156066462526987	0.23121329250539727	450.3197326660156	450.3216247558594
1111	450.35687255859375	13.023516666666666					1	DETECTED	450.3569 m/z @13.02 [N1286_2.mzXML]	450.35687255859375	13.023516666666666	0.10103333333333334	20.008	19.906966666666666	45487.0390625	2600008.586698821	0	1172	0.14238766452301732	2.748409282655667	9.568752758784777	450.3538818359375	450.360595703125
1112	452.3723449707031	12.070266666666667					1	DETECTED	452.3723 m/z @12.07 [N1286_2.mzXML]	452.3723449707031	12.070266666666667	12.037233333333335	12.262	0.22476666666666567	13758.859375	89283.57653320285	0	1172	0.0764240814600683	3.4021190716449112	5.8042381432898225	452.37225341796875	452.3740234375
1113	453.16632080078125	11.863033333333334					1	DETECTED	453.1663 m/z @11.86 [N1286_2.mzXML]	453.16632080078125	11.863033333333334	11.82925	11.939366666666666	0.11011666666666642	6828.86376953125	30662.851254089288	0	1172	0.08153807958559156	1.6297483966452555	2.259496793290511	453.1652526855469	453.1676330566406
1114	453.29644775390625	12.7183					1	DETECTED	453.2964 m/z @12.72 [N1286_2.mzXML]	453.29644775390625	12.7183	12.7183	12.868666666666666	0.15036666666666676	6661.55859375	34574.15330603054	0	1172	0.06154138184465907	null	null	453.2953796386719	453.29656982421875
1115	453.3434753417969	10.518550000000001					1	DETECTED	453.3435 m/z @10.52 [N1286_2.mzXML]	453.3434753417969	10.518550000000001	9.933183333333334	17.934	8.000816666666667	137894.6875	1571771.37102927	1	1172	0.10702317804861572	1.8449352839562436	2.1837948660567275	453.3414306640625	453.34527587890625
1116	454.29193115234375	13.08605					1	DETECTED	454.2919 m/z @13.09 [N1286_2.mzXML]	454.29193115234375	13.08605	12.91655	15.215783333333333	2.2992333333333317	27062.873046875	311038.8556455078	0	1172	0.08193108888203327	6.782399213372687	2.2960080707522965	454.290283203125	454.2977294921875
1117	454.3880615234375	12.191816666666666					1	DETECTED	454.3881 m/z @12.19 [N1286_2.mzXML]	454.3880615234375	12.191816666666666	12.139216666666666	12.330833333333334	0.19161666666666832	9453.3779296875	59743.809085083296	0	1172	0.10962444638352764	1.8214512040557833	2.6429024081115666	454.3876647949219	454.3887634277344
1118	454.9579772949219	1.8220999999999998					1	DETECTED	454.9580 m/z @1.82 [N1286_2.mzXML]	454.9579772949219	1.8220999999999998	1.7792166666666667	2.3157666666666668	0.5365500000000001	24203.283203125	348943.7098173828	0	1172	0.16166987253453513	6.25592693354064	10.89783889158432	454.9579162597656	454.9593811035156
1119	457.02001953125	1.9053499999999999					1	DETECTED	457.0200 m/z @1.91 [N1286_2.mzXML]	457.02001953125	1.9053499999999999	1.8502833333333333	2.3294333333333332	0.47914999999999996	8165.662109375	140249.71793005374	0	1172	0.36356240551272356	4.350635593220344	7.701271186440688	457.0184020996094	457.0232849121094
1120	457.2265930175781	14.215399999999999					1	DETECTED	457.2266 m/z @14.22 [N1286_2.mzXML]	457.2265930175781	14.215399999999999	12.835616666666665	14.97155	2.1359333333333357	3713.432373046875	256200.3322021486	0	1172	1.5872547299443927	0.7740104122627953	0.5480208245255906	457.2265930175781	457.2316589355469
1121	458.8563537597656	1.5511833333333334					1	DETECTED	458.8564 m/z @1.55 [N1286_2.mzXML]	458.8563537597656	1.5511833333333334	1.46285	2.3703	0.9074499999999999	31376.966796875	301005.58135473623	0	1172	0.08549608773622719	5.136509433962261	0.5319248764823297	458.85491943359375	458.86517333984375
1122	459.2469787597656	13.16035					1	DETECTED	459.2470 m/z @13.16 [N1286_2.mzXML]	459.2469787597656	13.16035	12.617933333333333	13.607933333333333	0.9900000000000002	21820.904296875	419895.81223168934	0	1172	0.15253523323248075	0.8256802426997872	0.7758101689023852	459.2419738769531	459.2483825683594
1123	460.9660949707031	1.8074666666666666					1	DETECTED	460.9661 m/z @1.81 [N1286_2.mzXML]	460.9660949707031	1.8074666666666666	1.6864333333333335	2.6448833333333335	0.95845	14944.318359375	255228.05149371337	0	1172	0.2097550106342576	3.9594464334894046	6.918892866978809	460.96453857421875	460.9716796875
1124	462.8609619140625	1.6405666666666667					1	DETECTED	462.8610 m/z @1.64 [N1286_2.mzXML]	462.8609619140625	1.6405666666666667	1.61025	1.6864333333333335	0.07618333333333349	16378.8583984375	43270.17944433599	0	1172	0.047409315432906274	1.256459593183066	1.5561817980939952	462.86016845703125	462.8625793457031
1125	463.1588134765625	10.180716666666665					1	DETECTED	463.1588 m/z @10.18 [N1286_2.mzXML]	463.1588134765625	10.180716666666665	6.643133333333334	10.216583333333334	3.5734500000000002	1533.7025146484375	143048.05631555174	0	1172	0.07103047544511476	0.505069374101906	0.0101387482038121	463.1501770019531	463.1611022949219
1126	463.3017578125	13.023516666666666					1	DETECTED	463.3018 m/z @13.02 [N1286_2.mzXML]	463.3017578125	13.023516666666666	12.97805	13.115916666666667	0.13786666666666747	9657.0673828125	57035.484705322364	0	1172	0.0926543089008458	1.5161290322580923	2.0322580645161845	463.30084228515625	463.3028259277344
1127	466.3157043457031	11.955583333333333					1	DETECTED	466.3157 m/z @11.96 [N1286_2.mzXML]	466.3157043457031	11.955583333333333	5.0212666666666665	12.139216666666666	7.1179499999999996	11500.7421875	1469331.1259169923	0	1172	0.10993716187578784	0.5132409105439373	0.02494750528313507	466.3087158203125	466.31707763671875
1128	467.15216064453125	11.634516666666666					1	DETECTED	467.1522 m/z @11.63 [N1286_2.mzXML]	467.15216064453125	11.634516666666666	11.6197	11.680616666666667	0.060916666666667396	3733.198486328125	11070.577423217712	0	1172	0.1367750083157553	2.0556805399325593	3.1113610798651186	467.1506042480469	467.152587890625
1129	468.3072814941406	12.684750000000001					1	DETECTED	468.3073 m/z @12.68 [N1286_2.mzXML]	468.3072814941406	12.684750000000001	12.484033333333334	13.413533333333334	0.9294999999999991	110377.46875	1087052.0849190052	1	1172	0.16628065277484616	1.631425626307123	1.4392113781079743	468.3061218261719	468.3100280761719
1130	470.8890686035156	1.61025					1	DETECTED	470.8891 m/z @1.61 [N1286_2.mzXML]	470.8890686035156	1.61025	1.5805666666666667	1.6405666666666667	0.06000000000000005	24775.40234375	55256.266346679695	0	1172	0.0374276948021075	1.010668163952838	1.0213363279056762	470.8887939453125	470.8898010253906
1131	470.9324951171875	1.9331666666666665					1	DETECTED	470.9325 m/z @1.93 [N1286_2.mzXML]	470.9324951171875	1.9331666666666665	1.1585666666666665	2.2740500000000003	1.1154833333333338	7133.873046875	242013.60774499524	0	1172	0.989576266149889	0.7200382993372927	0.44007659867458543	470.92449951171875	470.9350280761719
1132	472.24822998046875	11.547466666666667					1	DETECTED	472.2482 m/z @11.55 [N1286_2.mzXML]	472.24822998046875	11.547466666666667	2.4110500000000004	11.6197	9.208649999999999	17932.123046875	847638.4962883916	0	1172	0.07487130090592764	0.5039530450486606	2.32534051271353	472.2392578125	472.2496643066406
1133	472.302490234375	12.227033333333333					1	DETECTED	472.3025 m/z @12.23 [N1286_2.mzXML]	472.302490234375	12.227033333333333	4.1346	18.636833333333335	14.502233333333336	26751.064453125	2497848.729586548	0	1172	0.648996689840633	0.515443634529141	0.5780634853745765	472.2948303222656	472.3028869628906
1134	472.3426818847656	11.878083333333333					1	DETECTED	472.3427 m/z @11.88 [N1286_2.mzXML]	472.3426818847656	11.878083333333333	11.863033333333334	11.923633333333333	0.0605999999999991	3265.522705078125	10172.827661376865	0	1172	0.1255024277779171	2.0132890365449976	3.0265780730899956	472.34051513671875	472.3426818847656
1135	474.2836608886719	11.863033333333334					1	DETECTED	474.2837 m/z @11.86 [N1286_2.mzXML]	474.2836608886719	11.863033333333334	11.81205	13.008383333333335	1.1963333333333352	730013.4375	6429366.431441542	1	1172	0.10483868695109955	5.23301906730402	6.439817126614153	474.28271484375	474.285400390625
1136	474.83349609375	1.53675					1	DETECTED	474.8335 m/z @1.54 [N1286_2.mzXML]	474.83349609375	1.53675	1.46285	1.5805666666666667	0.11771666666666669	33526.33984375	138841.38147973633	0	1172	0.06728998235727657	0.7787681030391697	0.6042105983587419	474.83270263671875	474.83380126953125
1137	475.32537841796875	10.518550000000001					1	DETECTED	475.3254 m/z @10.52 [N1286_2.mzXML]	475.32537841796875	10.518550000000001	10.10985	16.297633333333334	6.187783333333334	46973.8828125	665730.0301067212	0	1172	0.11500593992506047	1.259636194969633	1.6855990608297668	475.3157653808594	475.3266906738281
1138	476.93963623046875	1.8363333333333334					1	DETECTED	476.9396 m/z @1.84 [N1286_2.mzXML]	476.93963623046875	1.8363333333333334	1.7021000000000002	2.23215	0.5300499999999997	9971.66796875	163428.81404382322	0	1172	0.3499917658578313	1.9743605661782972	2.9487211323565945	476.9382019042969	476.94232177734375
1139	478.2915344238281	12.868666666666666					1	DETECTED	478.2915 m/z @12.87 [N1286_2.mzXML]	478.2915344238281	12.868666666666666	12.835616666666665	12.947516666666667	0.11190000000000211	61625.03515625	304663.72974218905	0	1172	0.09379769824470507	1.6928895612707757	2.3857791225415514	478.291259765625	478.29180908203125
1140	478.3284606933594	13.145716666666667					1	DETECTED	478.3285 m/z @13.15 [N1286_2.mzXML]	478.3284606933594	13.145716666666667	11.19175	15.341033333333334	4.149283333333333	61901.83984375	2734312.6385547495	0	1172	0.3282131666479593	1.093845760705107	0.7336969515426298	478.3260803222656	478.33111572265625
1141	479.0020446777344	1.8363333333333334					1	DETECTED	479.0020 m/z @1.84 [N1286_2.mzXML]	479.0020446777344	1.8363333333333334	1.8363333333333334	15.558483333333333	13.72215	6824.9599609375	1144295.1342757568	0	1172	0.26735228095168906	null	null	478.995849609375	479.0048522949219
1142	479.3306884765625	13.115916666666667					1	DETECTED	479.3307 m/z @13.12 [N1286_2.mzXML]	479.3306884765625	13.115916666666667	11.17405	14.121816666666666	2.9477666666666664	13407.876953125	698597.5252698361	0	1172	1.1233334648170619	0.7590033644603126	2.0059999028787607	479.3294372558594	479.3358459472656
1143	480.3437194824219	13.49265					1	DETECTED	480.3437 m/z @13.49 [N1286_2.mzXML]	480.3437194824219	13.49265	5.261566666666667	14.819899999999999	9.558333333333332	73580.984375	2225729.894576843	0	1172	0.23484166605321732	0.5517343656964545	2.285510960167753	480.3348693847656	480.3494567871094
1144	482.32318115234375	12.91655					1	DETECTED	482.3232 m/z @12.92 [N1286_2.mzXML]	482.32318115234375	12.91655	12.7183	14.903699999999999	2.1853999999999996	49237.2421875	854110.0411596693	0	1172	0.12835086842503607	4.558005290094776	1.3722713804993416	482.3221740722656	482.3255920410156
1145	482.359619140625	13.794416666666667					1	DETECTED	482.3596 m/z @13.79 [N1286_2.mzXML]	482.359619140625	13.794416666666667	4.483483333333334	15.040066666666666	10.556583333333332	66698.3984375	2263909.0321325376	0	1172	0.3078623841100807	2.479821686991258	2.950960488829554	482.35040283203125	482.36749267578125
1146	483.3255920410156	12.9321					1	DETECTED	483.3256 m/z @12.93 [N1286_2.mzXML]	483.3255920410156	12.9321	3.3374	13.0702	9.7328	13402.763671875	1113935.2879108887	0	1172	0.055211692872209284	0.5071966815012454	0.014393363002490925	483.3250732421875	483.3334045410156
1147	483.36322021484375	13.794416666666667					1	DETECTED	483.3632 m/z @13.79 [N1286_2.mzXML]	483.36322021484375	13.794416666666667	1.2313333333333332	14.445500000000001	13.214166666666667	16744.333984375	2732565.6054391167	0	1172	0.1605892049426867	0.5259125612741034	0.05182512254820678	483.3623046875	483.3695373535156
1148	487.3197021484375	14.557466666666667					1	DETECTED	487.3197 m/z @14.56 [N1286_2.mzXML]	487.3197021484375	14.557466666666667	0.5578166666666667	15.6133	15.055483333333333	43078.5859375	2244015.5205434877	0	1172	0.37913236551097107	1.1155008779137379	1.1006884363417615	487.3134460449219	487.3231201171875
1149	488.8714599609375	1.6705					1	DETECTED	488.8715 m/z @1.67 [N1286_2.mzXML]	488.8714599609375	1.6705	1.65555	1.71835	0.06279999999999997	17295.4140625	39515.72680249033	0	1172	0.09181410934777245	2.1003344481605315	3.8717340095024895	488.87017822265625	488.8733825683594
1150	489.3356018066406	15.57655					1	DETECTED	489.3356 m/z @15.58 [N1286_2.mzXML]	489.3356018066406	15.57655	10.30415	19.861833333333333	9.557683333333333	9955.6240234375	1181888.2406940311	0	1172	1.0431441489581061	0.9063882988139494	1.3840746819690724	489.33197021484375	489.3400573730469
1151	491.5567932128906	13.175283333333335					1	DETECTED	491.5568 m/z @13.18 [N1286_2.mzXML]	491.5567932128906	13.175283333333335	3.7556166666666666	13.574516666666666	9.8189	17076.349609375	1049984.6391394038	0	1172	0.2436322650052123	0.5211914788209066	0.03658545961509881	491.55352783203125	491.5602722167969
1152	492.8838195800781	1.61025					1	DETECTED	492.8838 m/z @1.61 [N1286_2.mzXML]	492.8838195800781	1.61025	1.5805666666666667	1.6705	0.08993333333333342	36701.89453125	129958.31957202163	0	1172	0.06818839258738896	1.514879281302643	1.9490162860253553	492.88299560546875	492.88446044921875
1153	493.7786560058594	13.175283333333335					1	DETECTED	493.7787 m/z @13.18 [N1286_2.mzXML]	493.7786560058594	13.175283333333335	6.062366666666667	13.278683333333333	7.216316666666667	13851.712890625	1855886.5425268854	0	1172	0.1547505763706596	0.5072684669908031	0.014536933981606066	493.77789306640625	493.7824401855469
1154	494.3228454589844	12.786833333333334					1	DETECTED	494.3228 m/z @12.79 [N1286_2.mzXML]	494.3228454589844	12.786833333333334	2.4656499999999997	19.898333333333333	17.432683333333333	339145.1875	7636122.784528105	1	1172	0.09231029350330644	1.2729168521020218	1.8024253345176677	494.3186340332031	494.3285217285156
1155	496.3375244140625	13.175283333333335					1	DETECTED	496.3375 m/z @13.18 [N1286_2.mzXML]	496.3375244140625	13.175283333333335	10.4133	17.9525	7.539200000000001	4964246.5	8.101527136289226E7	1	1172	0.21678688307692262	1.8434967120750954	3.000096428238961	496.3338317871094	496.34210205078125
1156	496.9420166015625	1.8915499999999998					1	DETECTED	496.9420 m/z @1.89 [N1286_2.mzXML]	496.9420166015625	1.8915499999999998	1.7792166666666667	2.0611333333333333	0.2819166666666666	6122.58837890625	62096.47211413572	0	1172	0.11319367133217728	1.2548219584569746	1.5096439169139495	496.940673828125	496.9434814453125
1157	497.34149169921875	13.175283333333335					1	DETECTED	497.3415 m/z @13.18 [N1286_2.mzXML]	497.34149169921875	13.175283333333335	11.696466666666668	15.72495	4.028483333333332	1063436.875	1.9408525156105995E7	0	1172	0.19923527933990037	0.6948729532190665	2.822239561459959	497.3414611816406	497.3447570800781
1158	499.3467712402344	13.145716666666667					1	DETECTED	499.3468 m/z @13.15 [N1286_2.mzXML]	499.3467712402344	13.145716666666667	12.993233333333334	13.59145	0.5982166666666657	19695.830078125	302124.69346044876	0	1172	0.38429041503523287	1.9615805006011644	5.425682240082135	499.34564208984375	499.3482971191406
1159	500.2799377441406	11.878083333333333					1	DETECTED	500.2799 m/z @11.88 [N1286_2.mzXML]	500.2799377441406	11.878083333333333	11.82925	12.947516666666667	1.118266666666667	44968.16796875	525049.1681510622	0	1172	0.13443688570836976	4.141785579269608	4.144800192015931	500.27264404296875	500.28082275390625
1160	501.1880798339844	13.175283333333335					1	DETECTED	501.1881 m/z @13.18 [N1286_2.mzXML]	501.1880798339844	13.175283333333335	13.08605	13.382983333333334	0.2969333333333335	17586.24609375	174542.64953869634	0	1172	0.15532637311739173	1.6638027642883637	2.2007873215202003	501.1861267089844	501.1893615722656
1161	502.291748046875	12.819333333333333					1	DETECTED	502.2917 m/z @12.82 [N1286_2.mzXML]	502.291748046875	12.819333333333333	12.70145	12.993233333333334	0.29178333333333484	28853.61328125	209915.96018518132	0	1172	0.07633177030743177	1.184840828402434	1.4848351285253651	502.2909851074219	502.29296875
1162	502.3274841308594	12.9321					1	DETECTED	502.3275 m/z @12.93 [N1286_2.mzXML]	502.3274841308594	12.9321	11.82925	14.022533333333334	2.1932833333333335	21371.8359375	652869.3734649654	0	1172	0.2645109234804508	0.9943706457511599	0.22165396050631508	502.32366943359375	502.33343505859375
1163	503.1875	11.547466666666667					1	DETECTED	503.1875 m/z @11.55 [N1286_2.mzXML]	503.1875	11.547466666666667	10.742166666666666	11.634516666666666	0.8923500000000004	14638.2080078125	249457.41174865802	0	1172	0.0701682909223873	0.5540481808021852	0.10809636160437047	503.1871032714844	503.19622802734375
1164	503.29571533203125	12.852383333333334					1	DETECTED	503.2957 m/z @12.85 [N1286_2.mzXML]	503.29571533203125	12.852383333333334	12.802999999999999	12.885166666666667	0.08216666666666761	6905.59033203125	28909.544767578518	0	1172	0.10802314379319355	0.8319271009112219	0.6638542018224439	503.2927551269531	503.29571533203125
1165	504.23895263671875	12.227033333333333					1	DETECTED	504.2390 m/z @12.23 [N1286_2.mzXML]	504.23895263671875	12.227033333333333	3.0197833333333337	12.348133333333333	9.32835	6881.38232421875	890160.7506025087	0	1172	0.10199777921197928	0.5065763392978361	0.013152678595671914	504.23895263671875	504.2489318847656
1166	504.3424072265625	13.4291					1	DETECTED	504.3424 m/z @13.43 [N1286_2.mzXML]	504.3424072265625	13.4291	12.7183	14.15375	1.4354500000000012	10647.0947265625	329574.4248078614	0	1172	0.1248774227176277	1.0097425436128304	0.99049946260175	504.33258056640625	504.3470764160156
1167	506.3587951660156	13.59145					1	DETECTED	506.3588 m/z @13.59 [N1286_2.mzXML]	506.3587951660156	13.59145	11.744083333333332	16.187266666666666	4.443183333333334	12662.708984375	936231.6153850403	0	1172	0.7993342076749901	1.1081315706868295	1.069001724040975	506.3550109863281	506.3674621582031
1168	508.3402099609375	13.008383333333335					1	DETECTED	508.3402 m/z @13.01 [N1286_2.mzXML]	508.3402099609375	13.008383333333335	12.97805	13.219933333333334	0.2418833333333339	13051.5419921875	104635.67399999997	0	1172	0.13222689684025113	3.9870879120877185	6.974175824175437	508.3367919921875	508.3402099609375
1169	508.3750915527344	13.970733333333333					1	DETECTED	508.3751 m/z @13.97 [N1286_2.mzXML]	508.3750915527344	13.970733333333333	6.220266666666666	15.87355	9.653283333333334	36056.6328125	1882354.7884124152	0	1172	0.3656762990150906	0.7654658403477734	6.441525251432749	508.3677673339844	508.3779602050781
1170	509.26611328125	9.411716666666667					1	DETECTED	509.2661 m/z @9.41 [N1286_2.mzXML]	509.26611328125	9.411716666666667	9.342966666666666	9.569166666666666	0.2262000000000004	2008.776123046875	17952.013266967795	0	1172	0.08376997009502318	1.645090909090878	2.290181818181756	509.26531982421875	509.2696838378906
1171	509.3945617675781	12.209316666666666					1	DETECTED	509.3946 m/z @12.21 [N1286_2.mzXML]	509.3945617675781	12.209316666666666	11.649816666666668	12.330833333333334	0.6810166666666664	3626.2548828125	125928.56833239744	0	1172	0.7162572066383142	0.6085939827226708	0.2171879654453417	509.3914489746094	509.3946228027344
1172	510.3537902832031	13.49265					1	DETECTED	510.3538 m/z @13.49 [N1286_2.mzXML]	510.3537902832031	13.49265	13.175283333333335	14.621816666666666	1.4465333333333312	70938.5234375	1345404.172803588	0	1172	0.27157645925099594	1.9603449118292382	2.452502980464508	510.35321044921875	510.3555908203125
1173	512.3338012695312	11.955583333333333					1	DETECTED	512.3338 m/z @11.96 [N1286_2.mzXML]	512.3338012695312	11.955583333333333	11.878083333333333	18.471333333333334	6.593250000000001	34886.6015625	917214.6554956061	0	1172	0.1106491240743317	2.9174633010588455	14.642768292494553	512.3292236328125	512.3373413085938
1174	512.78466796875	8.95					1	DETECTED	512.7847 m/z @8.95 [N1286_2.mzXML]	512.78466796875	8.95	4.055866666666667	8.985533333333333	4.929666666666666	1929.8343505859375	203041.8578021545	0	1172	0.051161100782412205	0.5036301966980875	0.007260393396175031	512.7827758789062	512.7886352539062
1175	514.8745727539062	1.6405666666666667					1	DETECTED	514.8746 m/z @1.64 [N1286_2.mzXML]	514.8745727539062	1.6405666666666667	1.5953166666666665	1.6705	0.0751833333333336	19743.185546875	53340.023199707095	0	1172	0.04527592714461659	0.8061704402002272	0.6728545301296724	514.8734741210938	514.8745727539062
1176	515.1354370117188	11.863033333333334					1	DETECTED	515.1354 m/z @11.86 [N1286_2.mzXML]	515.1354370117188	11.863033333333334	11.8469	12.121633333333333	0.2747333333333337	7488.54150390625	67377.86614288346	0	1172	0.12960971177181335	8.514462809916898	16.028925619833796	515.1334228515625	515.1375122070312
1177	515.311279296875	13.16035					1	DETECTED	515.3113 m/z @13.16 [N1286_2.mzXML]	515.311279296875	13.16035	13.100966666666666	13.444683333333334	0.34371666666666734	48796.0	474895.6841776116	0	1172	0.1625707557587095	2.6804153620291276	3.983227837668037	515.3103637695312	515.3134765625
1178	516.3047485351562	12.786833333333334					1	DETECTED	516.3047 m/z @12.79 [N1286_2.mzXML]	516.3047485351562	12.786833333333334	12.684750000000001	13.03875	0.3539999999999992	30558.396484375	247462.20472863788	0	1172	0.33595275764278476	1.9022453059854616	3.12274409790317	516.302490234375	516.3051147460938
1179	517.1148681640625	11.56155					1	DETECTED	517.1149 m/z @11.56 [N1286_2.mzXML]	517.1148681640625	11.56155	2.1473999999999998	11.634516666666666	9.487116666666667	5567.29052734375	1983272.1257452394	0	1172	0.10596512075092512	0.5038753720020749	0.007750744004149705	517.1148681640625	517.1236572265625
1180	517.366455078125	14.803583333333334					1	DETECTED	517.3665 m/z @14.80 [N1286_2.mzXML]	517.366455078125	14.803583333333334	14.63775	15.467649999999999	0.8298999999999985	3038.328369140625	90745.12069152822	0	1172	0.28276484763792276	2.502211055276375	4.00442211055275	517.3651123046875	517.3692016601562
1181	518.3203735351562	13.175283333333335					1	DETECTED	518.3204 m/z @13.18 [N1286_2.mzXML]	518.3203735351562	13.175283333333335	8.14695	14.753183333333334	6.606233333333334	301652.625	1.1382592160816465E7	1	1172	0.26876387236032784	0.5716244933311747	0.9997010790461579	518.3172607421875	518.3228149414062
1182	518.4583740234375	12.786833333333334					1	DETECTED	518.4584 m/z @12.79 [N1286_2.mzXML]	518.4583740234375	12.786833333333334	11.649816666666668	14.85345	3.2036333333333324	47306.41015625	3416888.2125520622	0	1172	1.29769518407317	1.4686905995944737	1.9224887759537783	518.4576416015625	518.4602661132812
1183	519.323486328125	13.145716666666667					1	DETECTED	519.3235 m/z @13.15 [N1286_2.mzXML]	519.323486328125	13.145716666666667	12.7183	14.398766666666667	1.6804666666666677	79467.78125	2153208.6196320793	0	1172	0.26777641070061264	1.9658412945993338	2.9316825891986675	519.3233032226562	519.3259887695312
1184	519.46142578125	12.91655					1	DETECTED	519.4614 m/z @12.92 [N1286_2.mzXML]	519.46142578125	12.91655	11.89325	14.200433333333333	2.3071833333333327	13529.0849609375	989409.8394538576	0	1172	0.3224961601780354	1.1273249942994874	1.2546499885989748	519.4609375	519.463623046875
1185	520.3369140625	12.91655					1	DETECTED	520.3369 m/z @12.92 [N1286_2.mzXML]	520.3369140625	12.91655	4.18185	15.892249999999999	11.7104	2050390.5	2.535273220880023E7	1	1172	0.1331889852982009	1.6447521105113545	3.110004574740907	520.3360595703125	520.3468017578125
1186	521.3414916992188	12.91655					1	DETECTED	521.3415 m/z @12.92 [N1286_2.mzXML]	521.3414916992188	12.91655	7.565933333333334	14.63775	7.071816666666667	507059.09375	7103970.734486461	0	1172	0.1354199284016051	6.170883832323965	12.0053782054466	521.3411865234375	521.3495483398438
1187	522.3534545898438	13.323183333333333					1	DETECTED	522.3535 m/z @13.32 [N1286_2.mzXML]	522.3534545898438	13.323183333333333	11.696466666666668	15.743383333333332	4.0469166666666645	925981.25	1.4379211637151293E7	1	1172	0.17197924687314803	1.654224048402639	1.9393563123555888	522.343994140625	522.35791015625
1188	523.3569946289062	13.323183333333333					1	DETECTED	523.3570 m/z @13.32 [N1286_2.mzXML]	523.3569946289062	13.323183333333333	12.962783333333334	14.886816666666666	1.9240333333333322	236992.4375	4849190.2650165325	0	1172	0.1407629167752127	3.5559356193520815	7.094612358672179	523.3471069335938	523.3588256835938
1189	524.3692626953125	14.245650000000001					1	DETECTED	524.3693 m/z @14.25 [N1286_2.mzXML]	524.3692626953125	14.245650000000001	6.944916666666667	18.323500000000003	11.378583333333335	1109882.5	4.4443568519172154E7	1	1172	0.4975951125943059	0.7336064698510095	3.7893990391545502	524.3593139648438	524.372314453125
1190	525.3731689453125	14.200433333333333					1	DETECTED	525.3732 m/z @14.20 [N1286_2.mzXML]	525.3731689453125	14.200433333333333	5.192733333333334	16.837333333333333	11.6446	288047.84375	1.3608722713437257E7	0	1172	0.6930034769641598	0.6463692174472951	6.050457689229724	525.3650512695312	525.3759765625
1191	526.2911987304688	12.786833333333334					1	DETECTED	526.2912 m/z @12.79 [N1286_2.mzXML]	526.2911987304688	12.786833333333334	3.47695	12.947516666666667	9.470566666666667	23867.498046875	1118327.7532725832	0	1172	0.13961032277738106	0.5086297178804604	0.017259435760920712	526.288818359375	526.29443359375
1192	527.312255859375	13.100966666666666					1	DETECTED	527.3123 m/z @13.10 [N1286_2.mzXML]	527.312255859375	13.100966666666666	12.962783333333334	13.29305	0.33026666666666493	7862.73046875	88152.0319592284	0	1172	0.08557020360091094	1.1950307562417113	1.3900615124834226	527.310302734375	527.3125610351562
1193	527.3785400390625	14.215399999999999					1	DETECTED	527.3785 m/z @14.22 [N1286_2.mzXML]	527.3785400390625	14.215399999999999	8.96775	15.005799999999999	6.038049999999998	7905.3359375	576082.8144982299	0	1172	0.4004708633535632	0.5623054274040434	0.12121485501514016	527.3755493164062	527.387451171875
1194	532.3364868164062	13.49265					1	DETECTED	532.3365 m/z @13.49 [N1286_2.mzXML]	532.3364868164062	13.49265	13.337566666666667	13.607933333333333	0.270366666666666	5930.7431640625	56185.146053344695	0	1172	0.09823547173448155	0.8716818914562121	0.7433637829124242	532.3335571289062	532.3375244140625
1195	534.2941284179688	13.175283333333335					1	DETECTED	534.2941 m/z @13.18 [N1286_2.mzXML]	534.2941284179688	13.175283333333335	7.938233333333333	13.541183333333333	5.60295	11848.966796875	1156462.556819977	0	1172	0.3974317284441131	0.534933789060635	0.06986757812127017	534.2935791015625	534.2987060546875
1196	535.1251831054688	11.547466666666667					1	DETECTED	535.1252 m/z @11.55 [N1286_2.mzXML]	535.1251831054688	11.547466666666667	11.53305	11.696466666666668	0.16341666666666832	24393.6640625	115999.11320886378	0	1172	0.11160196624639696	5.667630057803233	8.28749683935142	535.1242065429688	535.12548828125
1197	535.2973022460938	12.97805					1	DETECTED	535.2973 m/z @12.98 [N1286_2.mzXML]	535.2973022460938	12.97805	12.947516666666667	18.508333333333333	5.560816666666666	9631.755859375	945066.6547414551	0	1172	0.22475859950989374	91.0614082969453	181.1228165938906	535.2954711914062	535.2989501953125
1198	536.3053588867188	13.234649999999998					1	DETECTED	536.3054 m/z @13.23 [N1286_2.mzXML]	536.3053588867188	13.234649999999998	13.234649999999998	13.382983333333334	0.1483333333333352	9491.037109375	60703.411488525904	0	1172	0.021240269476273	null	null	536.30419921875	536.3111572265625
1199	538.8757934570312	1.61025					1	DETECTED	538.8758 m/z @1.61 [N1286_2.mzXML]	538.8757934570312	1.61025	1.5805666666666667	1.6405666666666667	0.06000000000000005	9849.51171875	22908.380185302747	0	1172	0.04199003999523798	1.010668163952838	1.0213363279056762	538.8756713867188	538.8775634765625
1200	540.363525390625	12.296666666666665					1	DETECTED	540.3635 m/z @12.30 [N1286_2.mzXML]	540.363525390625	12.296666666666665	12.262	12.4342	0.17220000000000013	7087.72509765625	44563.345455017174	0	1172	0.13060892153150938	2.4836538461539943	3.9673076923079886	540.3634643554688	540.3654174804688
1201	542.3199462890625	12.91655					1	DETECTED	542.3199 m/z @12.92 [N1286_2.mzXML]	542.3199462890625	12.91655	12.56835	13.607933333333333	1.0395833333333329	153763.484375	1920878.2489892587	1	1172	0.17995449403193042	1.0999229647755817	0.7212006194875651	542.3187255859375	542.3230590820312
1202	544.3379516601562	12.885166666666667					1	DETECTED	544.3380 m/z @12.89 [N1286_2.mzXML]	544.3379516601562	12.885166666666667	12.087066666666667	15.022766666666666	2.935699999999999	220872.78125	3545687.421907722	1	1172	0.11814677782313865	2.6766622210756936	1.4420169272501562	544.3347778320312	544.339599609375
1203	546.3538208007812	13.08605					1	DETECTED	546.3538 m/z @13.09 [N1286_2.mzXML]	546.3538208007812	13.08605	11.665233333333333	16.002850000000002	4.337616666666669	57498.109375	2481543.1719672866	0	1172	0.2351384435402899	1.413382876175513	1.680792895842396	546.3461303710938	546.3585205078125
1204	547.2977905273438	12.91655					1	DETECTED	547.2978 m/z @12.92 [N1286_2.mzXML]	547.2977905273438	12.91655	12.91655	12.97805	0.06149999999999878	7608.04345703125	21467.788797363028	0	1172	0.05520604741704993	null	null	547.29638671875	547.2980346679688
1205	548.3690185546875	13.49265					1	DETECTED	548.3690 m/z @13.49 [N1286_2.mzXML]	548.3690185546875	13.49265	13.398016666666667	13.899916666666666	0.5018999999999991	22029.951171875	289468.0816822511	0	1172	0.23079185677765146	2.6518140190208017	3.4080804007290517	548.3682861328125	548.3706665039062
1206	550.3880004882812	11.604933333333333					1	DETECTED	550.3880 m/z @11.60 [N1286_2.mzXML]	550.3880004882812	11.604933333333333	11.604933333333333	15.743383333333332	4.138449999999999	1669.714111328125	335358.02746749856	0	1172	3.6117337214482905	null	null	550.3802490234375	550.3892211914062
1207	550.4485473632812	12.819333333333333					1	DETECTED	550.4485 m/z @12.82 [N1286_2.mzXML]	550.4485473632812	12.819333333333333	11.923633333333333	14.022533333333334	2.0989000000000004	6419.10302734375	358263.3419624632	0	1172	0.8002444457845606	1.1716534553980134	1.3433069107960267	550.4456176757812	550.4501953125
1208	558.2926635742188	12.97805					1	DETECTED	558.2927 m/z @12.98 [N1286_2.mzXML]	558.2926635742188	12.97805	11.17405	13.023516666666666	1.8494666666666664	4964.05859375	242264.65535119618	0	1172	0.14671390467611722	0.51260162601626	0.025203252032520006	558.2905883789062	558.2948608398438
1209	566.3199462890625	12.868666666666666					1	DETECTED	566.3199 m/z @12.87 [N1286_2.mzXML]	566.3199462890625	12.868666666666666	12.786833333333334	12.993233333333334	0.20640000000000036	18657.556640625	133960.21209570376	0	1172	0.18909487183952933	1.2610997963340336	1.5221995926680671	566.3193359375	566.3245239257812
1210	567.4058227539062	12.279333333333334					1	DETECTED	567.4058 m/z @12.28 [N1286_2.mzXML]	567.4058227539062	12.279333333333334	12.262	12.451133333333333	0.1891333333333325	6646.66796875	40316.02490338117	0	1172	0.12076087409565517	5.455769230769248	9.911538461538496	567.4042358398438	567.407470703125
1211	568.3378295898438	12.819333333333333					1	DETECTED	568.3378 m/z @12.82 [N1286_2.mzXML]	568.3378295898438	12.819333333333333	2.97505	13.777050000000001	10.802000000000001	76252.9140625	2136630.712565676	1	1172	0.1772567169975634	0.5171059198325045	2.095402993123298	568.335205078125	568.3441772460938
1212	570.3546142578125	13.023516666666666					1	DETECTED	570.3546 m/z @13.02 [N1286_2.mzXML]	570.3546142578125	13.023516666666666	0.3204666666666667	13.5249	13.204433333333334	7693.7275390625	2522143.8307225946	0	1172	12.718434006589572	0.5197347618616527	0.039469523723305415	570.3506469726562	570.3564453125
1213	574.2990112304688	12.104383333333335					1	DETECTED	574.2990 m/z @12.10 [N1286_2.mzXML]	574.2990112304688	12.104383333333335	12.087066666666667	12.244499999999999	0.15743333333333176	3476.352294921875	22544.694473754647	0	1172	0.07645603756435371	4.545717035610833	8.091434071221666	574.2971801757812	574.3013305664062
1214	583.2508544921875	11.403233333333333					1	DETECTED	583.2509 m/z @11.40 [N1286_2.mzXML]	583.2508544921875	11.403233333333333	4.746483333333333	11.696466666666668	6.949983333333335	7289.54443359375	486455.1460954287	0	1172	0.5635421571603558	0.522025262578085	0.5733960247009656	583.2490234375	583.2606811523438
1215	585.26904296875	10.968216666666667					1	DETECTED	585.2690 m/z @10.97 [N1286_2.mzXML]	585.26904296875	10.968216666666667	7.086883333333334	13.658633333333334	6.571750000000001	37103.12890625	1321053.9246145939	0	1172	0.0870091450150845	2.0547416435239634	4.107415297015822	585.2601928710938	585.2727661132812
1216	590.4246826171875	12.993233333333334					1	DETECTED	590.4247 m/z @12.99 [N1286_2.mzXML]	590.4246826171875	12.993233333333334	12.962783333333334	15.005799999999999	2.0430166666666647	5207.68603515625	203412.8579964597	0	1172	0.10235972323974174	33.54707170224399	66.09414340448798	590.4180297851562	590.427490234375
1217	596.2636108398438	13.234649999999998					1	DETECTED	596.2636 m/z @13.23 [N1286_2.mzXML]	596.2636108398438	13.234649999999998	6.062366666666667	19.697	13.634633333333333	5997.68701171875	1059298.273740295	0	1172	0.8871023185253346	0.9505085549232348	0.9010171098464694	596.256591796875	596.2723388671875
1218	599.4334106445312	14.245650000000001					1	DETECTED	599.4334 m/z @14.25 [N1286_2.mzXML]	599.4334106445312	14.245650000000001	2.931033333333333	14.6542	11.723166666666666	5945.16552734375	998652.4316759335	0	1172	0.13699342647642432	0.5180540804888072	0.03610816097761434	599.4304809570312	599.4395751953125
1219	607.1726684570312	2.3976333333333333					1	DETECTED	607.1727 m/z @2.40 [N1286_2.mzXML]	607.1726684570312	2.3976333333333333	2.3703	3.0646833333333334	0.6943833333333336	4699.37744140625	90626.9730535279	0	1172	0.2184694810415384	12.702134146341422	24.404268292682843	607.1680908203125	607.1742553710938
1220	615.405517578125	14.200433333333333					1	DETECTED	615.4055 m/z @14.20 [N1286_2.mzXML]	615.405517578125	14.200433333333333	14.121816666666666	16.02143333333333	1.899616666666665	5234.6787109375	146124.25573202496	0	1172	0.2647190705998739	12.081513673945242	23.163027347890484	615.4000244140625	615.4068603515625
1221	629.152587890625	2.3976333333333333					1	DETECTED	629.1526 m/z @2.40 [N1286_2.mzXML]	629.152587890625	2.3976333333333333	1.8363333333333334	5.9924333333333335	4.1561	19324.3046875	651601.9591748348	0	1172	0.29771610805157067	1.5987336990046714	2.430562087432895	629.1497192382812	629.1610107421875
1222	651.1339111328125	1.8502833333333333					1	DETECTED	651.1339 m/z @1.85 [N1286_2.mzXML]	651.1339111328125	1.8502833333333333	1.8363333333333334	3.353216666666667	1.5168833333333336	17918.005859375	291342.50786407467	0	1172	0.527855575007208	54.3685782556754	52.019501282940546	651.1317749023438	651.138916015625
1223	673.1165161132812	1.8502833333333333					1	DETECTED	673.1165 m/z @1.85 [N1286_2.mzXML]	673.1165161132812	1.8502833333333333	1.8363333333333334	17.098333333333336	15.262000000000002	12516.736328125	1763149.9925330202	0	1172	0.07084704616977477	547.0250896057385	32.009018271476926	673.1138305664062	673.1185913085938
1224	701.5567016601562	12.262					1	DETECTED	701.5567 m/z @12.26 [N1286_2.mzXML]	701.5567016601562	12.262	6.413749999999999	13.3077	6.893950000000001	7095.65087890625	736857.1751947022	0	1172	0.5454423985312733	0.58940281280725	2.8424785538776405	701.55322265625	701.5659790039062
1225	703.5728149414062	13.323183333333333					1	DETECTED	703.5728 m/z @13.32 [N1286_2.mzXML]	703.5728149414062	13.323183333333333	3.185166666666667	15.1625	11.977333333333332	13828.8017578125	1958164.371077424	0	1172	0.7418183421474627	0.5917985772056962	1.4932450983448282	703.5660400390625	703.5780029296875
1226	722.5261840820312	12.802999999999999					1	DETECTED	722.5262 m/z @12.80 [N1286_2.mzXML]	722.5261840820312	12.802999999999999	12.382583333333335	13.8118	1.4292166666666652	5732.6748046875	270835.31444500707	0	1172	0.725999426764762	1.6997621407334067	2.3995242814668134	722.5213623046875	722.5285034179688
1227	758.5671997070312	12.786833333333334					1	DETECTED	758.5672 m/z @12.79 [N1286_2.mzXML]	758.5671997070312	12.786833333333334	11.070433333333334	15.836266666666667	4.765833333333333	126196.3046875	9143287.02428797	1	1172	0.6241040795778705	1.379831669270989	2.1163010573643195	758.5662231445312	758.5765380859375
1228	760.5826416015625	12.91655					1	DETECTED	760.5826 m/z @12.92 [N1286_2.mzXML]	760.5826416015625	12.91655	11.82925	15.198083333333333	3.368833333333333	36520.38671875	2885090.559258362	0	1172	0.24838453421376983	1.4602730722473591	1.882073104313353	760.5801391601562	760.5878295898438
1229	768.585205078125	12.900916666666665					1	DETECTED	768.5852 m/z @12.90 [N1286_2.mzXML]	768.585205078125	12.900916666666665	12.209316666666666	18.911833333333334	6.702516666666668	4426.03076171875	601495.6457045594	0	1172	0.8719216659818141	4.845659822633513	8.691319645267026	768.5787353515625	768.592041015625
1230	780.5509643554688	12.7183					1	DETECTED	780.5510 m/z @12.72 [N1286_2.mzXML]	780.5509643554688	12.7183	11.939366666666666	16.8745	4.935133333333335	11031.822265625	786629.1073515015	0	1172	0.3599060057688046	3.167879150975696	1.3490462914101822	780.5446166992188	780.5548095703125
1231	782.5668334960938	12.786833333333334					1	DETECTED	782.5668 m/z @12.79 [N1286_2.mzXML]	782.5668334960938	12.786833333333334	8.07795	17.247166666666665	9.169216666666665	58600.890625	2841111.597538179	0	1172	0.45397847880024855	1.7198806599286407	2.026414811371949	782.5609130859375	782.5736694335938
1232	784.5821533203125	12.684750000000001					1	DETECTED	784.5822 m/z @12.68 [N1286_2.mzXML]	784.5821533203125	12.684750000000001	11.878083333333333	15.233550000000001	3.3554666666666684	29509.0859375	1867541.2731935729	0	1172	0.9013232123730912	1.7552502387205744	3.469081480749714	784.5776977539062	784.5867309570312
1233	786.5985717773438	12.786833333333334					1	DETECTED	786.5986 m/z @12.79 [N1286_2.mzXML]	786.5985717773438	12.786833333333334	11.6197	15.57655	3.9568499999999993	44407.1796875	2857351.7951542987	0	1172	1.223940296306301	1.4766099024245436	1.8750971609597074	786.593505859375	786.6054077148438
1234	806.5667114257812	13.6251					1	DETECTED	806.5667 m/z @13.63 [N1286_2.mzXML]	806.5667114257812	13.6251	11.634516666666666	15.1625	3.5279833333333332	16313.0703125	1174831.1085302117	0	1172	1.4669228989523564	0.7788624265773416	0.5854608675559211	806.5604248046875	806.5725708007812
1235	810.5985107421875	12.786833333333334					1	DETECTED	810.5985 m/z @12.79 [N1286_2.mzXML]	810.5985107421875	12.786833333333334	11.988366666666668	14.414183333333334	2.425816666666666	16567.341796875	829906.8810734252	0	1172	0.7737930414508174	1.3792596275876405	2.100269036687407	810.5948486328125	810.6033935546875
1236	991.6705932617188	13.175283333333335					1	DETECTED	991.6706 m/z @13.18 [N1286_2.mzXML]	991.6705932617188	13.175283333333335	13.100966666666666	13.352599999999999	0.2516333333333325	14686.4482421875	91177.82939550765	0	1172	0.033271388719173345	1.692980488898817	2.385960977797634	991.6629638671875	991.6730346679688
1237	1133.224853515625	11.357233333333333					1	DETECTED	1133.2249 m/z @11.36 [N1286_2.mzXML]	1133.224853515625	11.357233333333333	0.15598333333333333	19.861833333333333	19.70585	8403.0478515625	1611814.4700567017	0	1172	11.312214388315741	0.8609596979269859	0.9590871405276442	1133.2137451171875	1133.236083984375
