# Supplementary material for: MSFC: a new feature construction method for accurate diagnosis of mass spectrometry data
Source: Sci Rep. 2023 Sep 21;13:15694. doi: 10.1038/s41598-023-42395-5 (PMC10514077; doi:10.1038/s41598-023-42395-5)
Supplement: Supplementary file 1 — Supplementary Information. [file 41598_2023_42395_MOESM1_ESM.zip › dataset/CHD dataset/2-batch/N/N1288_2.mzXML_chromatograms.csv]

row ID	row m/z	row retention time	row identity (main ID)	row identity (all IDs)	row identity (main ID + details)	row comment	row number of detected peaks	N1288_2.mzXML Peak status	N1288_2.mzXML Peak name	N1288_2.mzXML Peak m/z	N1288_2.mzXML Peak RT	N1288_2.mzXML Peak RT start	N1288_2.mzXML Peak RT end	N1288_2.mzXML Peak duration time	N1288_2.mzXML Peak height	N1288_2.mzXML Peak area	N1288_2.mzXML Peak charge	N1288_2.mzXML Peak # data points	N1288_2.mzXML Peak FWHM	N1288_2.mzXML Peak tailing factor	N1288_2.mzXML Peak asymmetry factor	N1288_2.mzXML Peak m/z min	N1288_2.mzXML Peak m/z max
1	55.05408477783203	11.117933333333333					1	DETECTED	55.0541 m/z @11.12 [N1288_2.mzXML]	55.05408477783203	11.117933333333333	0.10116666666666667	20.002833333333335	19.901666666666667	1780.5782470703125	1093800.7931100314	0	1182	12.914119886403757	0.9032444486131744	0.8064888972263491	55.04459762573242	55.063533782958984
2	60.0805778503418	15.6416					1	DETECTED	60.0806 m/z @15.64 [N1288_2.mzXML]	60.0805778503418	15.6416	0.10116666666666667	20.002833333333335	19.901666666666667	92069.5234375	2.654447195689289E7	0	1182	3.569084954683019	1.3838766516876657	0.550026622194733	60.08028030395508	60.080963134765625
3	61.03945541381836	1.8553166666666667					1	DETECTED	61.0395 m/z @1.86 [N1288_2.mzXML]	61.03945541381836	1.8553166666666667	0.10116666666666667	19.984666666666666	19.883499999999998	122232.3828125	2719484.0158385606	0	1182	0.1490222678832125	0.8119424330024376	0.525917884993887	61.030357360839844	61.0424919128418
4	61.08392333984375	10.48525					1	DETECTED	61.0839 m/z @10.49 [N1288_2.mzXML]	61.08392333984375	10.48525	8.72225	19.419333333333334	10.697083333333333	2462.55078125	800534.314540161	0	1182	6.623349268705496	3.033772924938552	5.067545849877104	61.07900619506836	61.08747100830078
5	68.98210906982422	1.5094833333333333					1	DETECTED	68.9821 m/z @1.51 [N1288_2.mzXML]	68.98210906982422	1.5094833333333333	1.4490333333333332	19.784666666666666	18.335633333333334	12097.7822265625	1344508.0536312559	0	1182	0.11908110390805748	151.659498207885	302.3189964157701	68.97395324707031	68.99083709716797
6	69.0697250366211	7.6273333333333335					1	DETECTED	69.0697 m/z @7.63 [N1288_2.mzXML]	69.0697250366211	7.6273333333333335	0.10116666666666667	20.002833333333335	19.901666666666667	7887.3251953125	4547194.44513111	0	1182	3.995046779124869	1.3221648913789668	1.3881338539747698	69.06192016601562	69.06995391845703
7	70.98046112060547	1.5241					1	DETECTED	70.9805 m/z @1.52 [N1288_2.mzXML]	70.98046112060547	1.5241	1.4490333333333332	16.411649999999998	14.962616666666666	3378.515380859375	861521.6665420227	0	1182	0.04691355278578824	99.66218916518626	198.32437833037253	70.97088623046875	70.99038696289062
8	72.04894256591797	14.266950000000001					1	DETECTED	72.0489 m/z @14.27 [N1288_2.mzXML]	72.04894256591797	14.266950000000001	0.17383333333333334	19.9665	19.792666666666666	5620.23095703125	1699518.8515379026	0	1182	2.2452186145767374	0.7022104171421745	1.2799199796316378	72.04407501220703	72.0572509765625
9	72.08063507080078	1.9111333333333334					1	DETECTED	72.0806 m/z @1.91 [N1288_2.mzXML]	72.08063507080078	1.9111333333333334	1.8693666666666668	8.72225	6.852883333333334	37424.6328125	881141.3681947022	0	1182	0.4688698439131296	8.706323380097409	15.08309820059353	72.08051300048828	72.08645629882812
10	73.04528045654297	13.651833333333334					1	DETECTED	73.0453 m/z @13.65 [N1288_2.mzXML]	73.04528045654297	13.651833333333334	0.10116666666666667	20.002833333333335	19.901666666666667	16218.3955078125	5564682.626704165	0	1182	3.0297547399241136	1.1001455723265423	0.467666055787064	73.04501342773438	73.04718017578125
11	75.94774627685547	2.5013666666666667					1	DETECTED	75.9477 m/z @2.50 [N1288_2.mzXML]	75.94774627685547	2.5013666666666667	1.9670166666666666	12.724716666666666	10.7577	5226.23681640625	591048.9625202941	0	1182	0.38380384887657737	10.066155141761016	1.5593778781876668	75.9475326538086	75.95751190185547
12	80.94762420654297	1.75385					1	DETECTED	80.9476 m/z @1.75 [N1288_2.mzXML]	80.94762420654297	1.75385	1.6422999999999999	11.4039	9.7616	156806.46875	3093357.7588400897	0	1182	0.24750583668785486	3.162474475388408	4.911985026933883	80.93944549560547	80.95526885986328
13	81.06956481933594	14.266950000000001					1	DETECTED	81.0696 m/z @14.27 [N1288_2.mzXML]	81.06956481933594	14.266950000000001	0.10116666666666667	20.002833333333335	19.901666666666667	4040.652099609375	2199602.785746063	0	1182	14.497758713726604	0.702455564876398	0.1271908645221552	81.06932067871094	81.0702133178711
14	82.01751708984375	1.5241					1	DETECTED	82.0175 m/z @1.52 [N1288_2.mzXML]	82.01751708984375	1.5241	0.8860499999999999	9.187216666666666	8.301166666666667	6226.57470703125	705616.0752893066	0	1182	0.06825899399423374	6.505106705326123	68.85065920304882	82.0152587890625	82.02665710449219
15	82.9447021484375	1.75385					1	DETECTED	82.9447 m/z @1.75 [N1288_2.mzXML]	82.9447021484375	1.75385	1.68775	2.610516666666667	0.9227666666666667	62480.69921875	1122395.137098633	0	1182	0.09995250131272138	6.98008068582957	12.96016137165914	82.93981170654297	82.94477844238281
16	83.02129364013672	1.8268833333333334					1	DETECTED	83.0213 m/z @1.83 [N1288_2.mzXML]	83.02129364013672	1.8268833333333334	0.70315	20.002833333333335	19.299683333333334	1815658.5	1.0258543028529122E7	0	1182	0.06138970715434877	1.9504375706528831	2.5269367141345813	83.02113342285156	83.02742004394531
17	83.08528137207031	11.3007					1	DETECTED	83.0853 m/z @11.30 [N1288_2.mzXML]	83.08528137207031	11.3007	0.10116666666666667	20.002833333333335	19.901666666666667	13481.1103515625	4359226.237324399	0	1182	0.35544135801796983	0.6582432734665934	1.1092627355147255	83.0849609375	83.08567810058594
18	84.04435729980469	2.51485					1	DETECTED	84.0444 m/z @2.51 [N1288_2.mzXML]	84.04435729980469	2.51485	0.1193	20.002833333333335	19.883533333333336	19311.873046875	2490624.860388491	0	1182	0.4990002160816305	2.083646987063925	3.285633000655564	84.04316711425781	84.052978515625
19	84.61946105957031	1.5094833333333333					1	DETECTED	84.6195 m/z @1.51 [N1288_2.mzXML]	84.61946105957031	1.5094833333333333	1.43285	4.39975	2.9669	7066.4169921875	316020.67722540285	0	1182	0.11475661835270934	19.357764245324052	35.45656985205092	84.619384765625	84.62822723388672
20	84.95938110351562	1.5241					1	DETECTED	84.9594 m/z @1.52 [N1288_2.mzXML]	84.95938110351562	1.5241	0.10116666666666667	20.002833333333335	19.901666666666667	1905621.25	2.792844014377742E7	0	1182	0.13050986807680687	1.1789527163723483	1.2282013898123976	84.95933532714844	84.96435546875
21	85.02828216552734	1.8693666666666668					1	DETECTED	85.0283 m/z @1.87 [N1288_2.mzXML]	85.02828216552734	1.8693666666666668	1.6119666666666668	11.150933333333334	9.538966666666667	41798.28515625	2414918.6032627565	0	1182	0.19135891568545427	6.539862705919898	12.26589545367145	85.01856231689453	85.02851104736328
22	85.06083679199219	2.1969833333333333					1	DETECTED	85.0608 m/z @2.20 [N1288_2.mzXML]	85.06083679199219	2.1969833333333333	0.1193	20.002833333333335	19.883533333333336	13255.75390625	3086124.662916812	0	1182	4.936670294078124	3.5645916077667286	5.936702428354608	85.06083679199219	85.06531524658203
23	85.96304321289062	1.5094833333333333					1	DETECTED	85.9630 m/z @1.51 [N1288_2.mzXML]	85.96304321289062	1.5094833333333333	1.43285	19.163999999999998	17.73115	13913.4423828125	2677780.117525177	0	1182	0.029923315385596894	115.68823401478905	208.666767550921	85.96293640136719	85.97148132324219
24	86.05998992919922	2.5829666666666666					1	DETECTED	86.0600 m/z @2.58 [N1288_2.mzXML]	86.05998992919922	2.5829666666666666	0.7578833333333334	18.654	17.896116666666668	13384.91796875	1388623.3477538452	0	1182	0.3774484552511632	1.6310821552430308	4.684719870225598	86.0595932006836	86.0601806640625
25	86.09638214111328	3.9909499999999998					1	DETECTED	86.0964 m/z @3.99 [N1288_2.mzXML]	86.09638214111328	3.9909499999999998	0.48401666666666665	18.836000000000002	18.351983333333337	90991.4296875	7004875.095675761	1	1182	1.051668253710481	0.6354856637862187	0.7116991831593837	86.0923843383789	86.09657287597656
26	87.04405212402344	4.164466666666667					1	DETECTED	87.0441 m/z @4.16 [N1288_2.mzXML]	87.04405212402344	4.164466666666667	0.24656666666666668	19.529	19.282433333333334	6249.62890625	1784064.8311213986	0	1182	3.2270850822285735	2.4608123399440176	3.9216246798880356	87.04380798339844	87.044189453125
27	87.08023071289062	6.574933333333333					1	DETECTED	87.0802 m/z @6.57 [N1288_2.mzXML]	87.08023071289062	6.574933333333333	0.10116666666666667	20.002833333333335	19.901666666666667	114648.7265625	6.87973431128624E7	1	1182	13.816127726425327	1.9208229121976623	1.397719729107478	87.0800552368164	87.08047485351562
28	88.03929901123047	2.72155					1	DETECTED	88.0393 m/z @2.72 [N1288_2.mzXML]	88.03929901123047	2.72155	2.3789833333333332	5.026583333333334	2.6476000000000006	4422.95751953125	277671.6395086365	0	1182	0.8141008053626715	3.864357302714798	6.728714605429596	88.03901672363281	88.03956604003906
29	88.0836181640625	7.135883333333334					1	DETECTED	88.0836 m/z @7.14 [N1288_2.mzXML]	88.0836181640625	7.135883333333334	0.10116666666666667	20.002833333333335	19.901666666666667	6473.97802734375	3621427.6630910006	0	1182	5.403896354865231	1.4145322128586084	0.7410195347765723	88.0753402709961	88.0840072631836
30	88.95255279541016	1.53855					1	DETECTED	88.9526 m/z @1.54 [N1288_2.mzXML]	88.95255279541016	1.53855	1.43285	17.376666666666665	15.943816666666665	25177.1875	4737595.897699218	0	1182	0.13822825138258477	75.42013560391034	1.2231186853365659	88.94288635253906	88.96089935302734
31	88.96822357177734	11.700983333333333					1	DETECTED	88.9682 m/z @11.70 [N1288_2.mzXML]	88.96822357177734	11.700983333333333	0.15560000000000002	19.930166666666665	19.774566666666665	17825.8125	3377597.684294343	0	1182	0.7675163233175901	0.8527014674712976	0.4469675461149513	88.9675064086914	88.96855163574219
32	89.03858184814453	9.201766666666666					1	DETECTED	89.0386 m/z @9.20 [N1288_2.mzXML]	89.03858184814453	9.201766666666666	0.3013833333333333	19.036333333333335	18.73495	12956.4228515625	1093594.8412187197	0	1182	0.13007562462971123	0.5154315947373914	0.020231750749683333	89.03422546386719	89.03866577148438
33	89.05960083007812	10.154216666666667					1	DETECTED	89.0596 m/z @10.15 [N1288_2.mzXML]	89.05960083007812	10.154216666666667	0.10116666666666667	20.002833333333335	19.901666666666667	22808.044921875	5088973.167186221	0	1182	0.9169949178653045	0.7144447924271593	0.8961769797926942	89.0593032836914	89.05987548828125
34	90.0548095703125	1.8693666666666668					1	DETECTED	90.0548 m/z @1.87 [N1288_2.mzXML]	90.0548095703125	1.8693666666666668	0.1374	20.002833333333335	19.865433333333335	131163.78125	6252763.614593352	0	1182	0.19574328160311527	4.32829605378805	0.32845164332452115	90.04627227783203	90.05982971191406
35	90.9764404296875	1.6422999999999999					1	DETECTED	90.9764 m/z @1.64 [N1288_2.mzXML]	90.9764404296875	1.6422999999999999	1.56795	18.044333333333334	16.476383333333334	412641.90625	1.6641773176272707E7	0	1182	0.16352193709538465	114.06200810098422	262.99242559359453	90.97638702392578	90.98556518554688
36	91.03890228271484	10.36015					1	DETECTED	91.0389 m/z @10.36 [N1288_2.mzXML]	91.03890228271484	10.36015	0.10116666666666667	20.002833333333335	19.901666666666667	46190.48828125	2.179830382881702E7	1	1182	10.435940159081282	1.0943233147761007	0.3406368846254136	91.0300521850586	91.0430908203125
37	91.05413055419922	9.187216666666666					1	DETECTED	91.0541 m/z @9.19 [N1288_2.mzXML]	91.05413055419922	9.187216666666666	0.10116666666666667	19.984666666666666	19.883499999999998	129358.2421875	1.5909931851213515E7	0	1182	0.11909668374924642	4.431388607295386	0.1117458239084418	91.05323028564453	91.06120300292969
38	92.05760192871094	9.201766666666666					1	DETECTED	92.0576 m/z @9.20 [N1288_2.mzXML]	92.05760192871094	9.201766666666666	3.47955	19.2915	15.81195	9675.4833984375	834102.7445090332	0	1182	0.21435564687406305	1.316570008272829	0.03941592002113082	92.04956817626953	92.05951690673828
39	93.06985473632812	8.330716666666667					1	DETECTED	93.0699 m/z @8.33 [N1288_2.mzXML]	93.06985473632812	8.330716666666667	0.15560000000000002	19.984666666666666	19.829066666666666	5228.998046875	1120350.1286213074	0	1182	0.973654156482997	1.2127696444699054	8.709376867916582	93.06935119628906	93.07515716552734
40	94.04131317138672	8.3954					1	DETECTED	94.0413 m/z @8.40 [N1288_2.mzXML]	94.04131317138672	8.3954	1.4140833333333334	16.0802	14.666116666666667	5350.212890625	860732.0663712464	0	1182	0.22828259193224198	1.0503832849104395	0.18953252645179744	94.03692626953125	94.0499267578125
41	95.01592254638672	1.99525					1	DETECTED	95.0159 m/z @2.00 [N1288_2.mzXML]	95.01592254638672	1.99525	1.9250833333333333	15.914533333333333	13.98945	12309.9091796875	837726.4559523927	0	1182	0.20014149647592094	9.354392683227532	15.199418383512265	95.007080078125	95.01939392089844
42	95.0491714477539	8.26455					1	DETECTED	95.0492 m/z @8.26 [N1288_2.mzXML]	95.0491714477539	8.26455	0.39276666666666665	17.190166666666666	16.7974	3996.554931640625	904987.1631304629	0	1182	0.31595555991593827	1.0669373945336402	0.09546891720767865	95.04145050048828	95.04946899414062
43	95.0853271484375	14.236966666666666					1	DETECTED	95.0853 m/z @14.24 [N1288_2.mzXML]	95.0853271484375	14.236966666666666	0.1193	20.002833333333335	19.883533333333336	5706.60791015625	1418744.6125987547	0	1182	0.02571464327692219	0.5529521040352403	0.10501703907197552	95.08421325683594	95.09319305419922
44	96.92155456542969	1.75385					1	DETECTED	96.9216 m/z @1.75 [N1288_2.mzXML]	96.92155456542969	1.75385	1.6722499999999998	5.544466666666667	3.8722166666666666	118966.0859375	2218635.180504028	0	1182	0.22244601462883296	4.146787855419973	5.919656561678505	96.92070770263672	96.92182922363281
45	97.0183334350586	2.28205					1	DETECTED	97.0183 m/z @2.28 [N1288_2.mzXML]	97.0183334350586	2.28205	2.28205	10.342450000000001	8.060400000000001	7763.1923828125	1241363.501825287	0	1182	3.1929145224344655	null	null	97.0183334350586	97.02832794189453
46	97.0284194946289	2.4739666666666666					1	DETECTED	97.0284 m/z @2.47 [N1288_2.mzXML]	97.0284194946289	2.4739666666666666	0.3381	13.55345	13.215349999999999	6151.5	1706021.0321425786	0	1182	2.8593101552257765	3.0936739184718145	5.187347836943629	97.02833557128906	97.03491973876953
47	97.06471252441406	7.188199999999999					1	DETECTED	97.0647 m/z @7.19 [N1288_2.mzXML]	97.06471252441406	7.188199999999999	0.17383333333333334	20.002833333333335	19.829	3068.7119140625	2123857.2377701425	0	1182	14.886482776235399	1.41345619229106	1.8269123845821202	97.05619812011719	97.07254791259766
48	97.10106658935547	11.26795					1	DETECTED	97.1011 m/z @11.27 [N1288_2.mzXML]	97.10106658935547	11.26795	0.10116666666666667	19.9665	19.865333333333332	4431.28369140625	2168535.1810531938	0	1182	9.593221234776486	0.8894832442049111	0.46353730167645174	97.09107971191406	97.10576629638672
49	98.9185791015625	1.75385					1	DETECTED	98.9186 m/z @1.75 [N1288_2.mzXML]	98.9185791015625	1.75385	1.6722499999999998	7.223033333333333	5.550783333333333	36187.03515625	1829421.717707886	0	1182	0.2773346006626174	34.01215277777773	5.387569721322924	98.91820526123047	98.91880798339844
50	98.98409271240234	2.0093833333333335					1	DETECTED	98.9841 m/z @2.01 [N1288_2.mzXML]	98.98409271240234	2.0093833333333335	0.10116666666666667	20.002833333333335	19.901666666666667	13427.0771484375	5044865.156895778	0	1182	5.491199140618976	4.139920311390772	4.816926689723757	98.97523498535156	98.98435974121094
51	98.99536895751953	1.8268833333333334					1	DETECTED	98.9954 m/z @1.83 [N1288_2.mzXML]	98.99536895751953	1.8268833333333334	1.7985499999999999	8.314433333333334	6.515883333333334	79048.65625	3469090.1770427246	0	1182	0.09844838529514832	114.9861764705874	4.369316213137871	98.98552703857422	98.99542999267578
52	99.0439453125	1.99525					1	DETECTED	99.0439 m/z @2.00 [N1288_2.mzXML]	99.0439453125	1.99525	0.44765000000000005	19.911833333333334	19.464183333333335	10731.0830078125	2879901.6901886594	0	1182	0.7075029129446684	6.288505858533645	11.57701171706729	99.03707885742188	99.04527282714844
53	100.07560729980469	8.828266666666668					1	DETECTED	100.0756 m/z @8.83 [N1288_2.mzXML]	100.07560729980469	8.828266666666668	0.24656666666666668	19.893666666666665	19.6471	42006.9921875	1594980.2797835087	0	1182	0.16819338712712195	2.272796512063263	1.7394826990465009	100.07018280029297	100.07598876953125
54	100.56768035888672	1.5094833333333333					1	DETECTED	100.5677 m/z @1.51 [N1288_2.mzXML]	100.56768035888672	1.5094833333333333	1.1773666666666667	12.02205	10.844683333333334	3535.08837890625	1576297.2559920044	0	1182	10.564416326900979	16.32661715260702	31.653234305214035	100.56051635742188	100.57621765136719
55	100.97286987304688	1.4795666666666667					1	DETECTED	100.9729 m/z @1.48 [N1288_2.mzXML]	100.97286987304688	1.4795666666666667	1.43285	17.1345	15.701649999999999	5440.35107421875	1097395.4594745787	0	1182	0.07682896807063155	168.05190866928262	289.35895016047806	100.97171783447266	100.9814682006836
56	101.00811767578125	1.5094833333333333					1	DETECTED	101.0081 m/z @1.51 [N1288_2.mzXML]	101.00811767578125	1.5094833333333333	0.9411166666666666	19.984666666666666	19.04355	825550.625	1.2355657007268619E7	1	1182	0.13968666889659564	1.4318225067323382	1.7851716944285265	101.0035171508789	101.00861358642578
57	101.05906677246094	11.751266666666668					1	DETECTED	101.0591 m/z @11.75 [N1288_2.mzXML]	101.05906677246094	11.751266666666668	0.44765000000000005	19.839166666666664	19.391516666666664	8211.1474609375	4208901.814604002	0	1182	10.992696040698338	0.8577571780123469	0.7155143560246937	101.05906677246094	101.05977630615234
58	101.09593963623047	7.188199999999999					1	DETECTED	101.0959 m/z @7.19 [N1288_2.mzXML]	101.09593963623047	7.188199999999999	0.10116666666666667	20.002833333333335	19.901666666666667	18578.1015625	1.0878039472177383E7	0	1182	13.313900162315921	0.6443739068007585	0.46810355047166996	101.0954818725586	101.09677124023438
59	102.0090560913086	1.5094833333333333					1	DETECTED	102.0091 m/z @1.51 [N1288_2.mzXML]	102.0090560913086	1.5094833333333333	1.43285	18.3765	16.94365	64659.08984375	4885688.736042511	0	1182	0.16128387843771286	112.82030454956433	250.05601583350915	102.00088500976562	102.0096206665039
60	102.05489349365234	2.5013666666666667					1	DETECTED	102.0549 m/z @2.50 [N1288_2.mzXML]	102.05489349365234	2.5013666666666667	1.3051833333333334	19.821	18.51581666666667	22021.728515625	3007180.1978188497	0	1182	0.8962815913976054	2.6415174426223658	3.200336641933813	102.04612731933594	102.05863952636719
61	102.09115600585938	1.8268833333333334					1	DETECTED	102.0912 m/z @1.83 [N1288_2.mzXML]	102.09115600585938	1.8268833333333334	0.1193	20.002833333333335	19.883533333333336	18559.0859375	2556362.7491917387	0	1182	1.6384387421265354	2.4561572526050925	10.875150966588556	102.08431243896484	102.09942626953125
62	102.1275634765625	12.530066666666666					1	DETECTED	102.1276 m/z @12.53 [N1288_2.mzXML]	102.1275634765625	12.530066666666666	0.22841666666666666	19.9665	19.738083333333332	8147.28955078125	1764167.3788828738	0	1182	0.43320881635062314	1.6951529649691188	2.3526172150711773	102.12715148925781	102.12786865234375
63	102.97015380859375	1.4947333333333332					1	DETECTED	102.9702 m/z @1.49 [N1288_2.mzXML]	102.97015380859375	1.4947333333333332	0.15560000000000002	9.853566666666667	9.697966666666668	271696.96875	3267565.162968537	0	1182	0.12197096009753561	1.8145494264679127	2.5557682009671825	102.96976470947266	102.97035217285156
64	103.038818359375	2.0093833333333335					1	DETECTED	103.0388 m/z @2.01 [N1288_2.mzXML]	103.038818359375	2.0093833333333335	0.4294333333333333	19.74816666666667	19.318733333333338	48043.6796875	4436697.990379154	0	1182	0.4118515661288624	2.4580075351214705	26.068374410670938	103.0384292602539	103.03913116455078
65	103.05416107177734	8.3792					1	DETECTED	103.0542 m/z @8.38 [N1288_2.mzXML]	103.05416107177734	8.3792	2.93665	8.513616666666667	5.576966666666667	97299.3828125	6859884.460769041	1	1182	0.2662658495100434	0.5123486845933126	0.024697369186625132	103.04693603515625	103.06391143798828
66	103.07518768310547	10.935616666666666					1	DETECTED	103.0752 m/z @10.94 [N1288_2.mzXML]	103.07518768310547	10.935616666666666	0.10116666666666667	20.002833333333335	19.901666666666667	94617.515625	1.889779175138867E7	0	1182	0.37833373644560986	0.6222233012183731	0.26883353548491934	103.07177734375	103.07710266113281
67	104.05757904052734	8.330716666666667					1	DETECTED	104.0576 m/z @8.33 [N1288_2.mzXML]	104.05757904052734	8.330716666666667	7.767816666666667	9.546066666666666	1.7782499999999999	7781.18798828125	225383.35174728377	0	1182	0.2989035480082318	1.579543435778999	null	104.04932403564453	104.05766296386719
68	104.0750503540039	13.651833333333334					1	DETECTED	104.0751 m/z @13.65 [N1288_2.mzXML]	104.0750503540039	13.651833333333334	0.10116666666666667	19.9665	19.865333333333332	24447.291015625	5285002.313161828	0	1182	2.265696358662982	0.8365136130149128	0.43515074447043856	104.07009887695312	104.07888793945312
69	104.10675048828125	1.7840833333333335					1	DETECTED	104.1068 m/z @1.78 [N1288_2.mzXML]	104.10675048828125	1.7840833333333335	1.73745	14.977	13.239550000000001	549105.75	4485713.811085024	1	1182	0.06512744003601378	2.7284101540534573	3.195726275950339	104.10633850097656	104.1072006225586
70	105.0032958984375	1.5530666666666666					1	DETECTED	105.0033 m/z @1.55 [N1288_2.mzXML]	105.0032958984375	1.5530666666666666	1.43285	3.6800166666666665	2.2471666666666668	17509.763671875	434007.523340271	0	1182	0.16826396424557832	9.346319145986415	17.69263829197283	105.0029296875	105.0037841796875
71	105.03341674804688	9.698216666666667					1	DETECTED	105.0334 m/z @9.70 [N1288_2.mzXML]	105.03341674804688	9.698216666666667	8.314433333333334	9.783616666666667	1.4691833333333335	37059.2734375	1049894.414167175	0	1182	0.08312157141962473	0.5308574319197369	0.06171486383947384	105.02682495117188	105.03343200683594
72	105.07146453857422	13.834866666666667					1	DETECTED	105.0715 m/z @13.83 [N1288_2.mzXML]	105.07146453857422	13.834866666666667	0.10116666666666667	20.002833333333335	19.901666666666667	97845.28125	2.1217292457974505E7	1	1182	1.7995060246393049	1.0995032208840652	1.1662918389432753	105.06973266601562	105.07329559326172
73	105.11014556884766	1.7985499999999999					1	DETECTED	105.1101 m/z @1.80 [N1288_2.mzXML]	105.11014556884766	1.7985499999999999	1.7696833333333333	1.9250833333333333	0.15539999999999998	31289.935546875	119272.00418591313	0	1182	0.15736204194390613	2.691685912240191	4.383371824480382	105.11011505126953	105.1102523803711
74	106.04981231689453	1.88325					1	DETECTED	106.0498 m/z @1.88 [N1288_2.mzXML]	106.04981231689453	1.88325	0.4294333333333333	19.9665	19.537066666666668	11065.9326171875	1192902.024141662	0	1182	0.4083188197701746	2.2652196798717106	0.6371095191674228	106.042724609375	106.05579376220703
75	106.07489013671875	13.651833333333334					1	DETECTED	106.0749 m/z @13.65 [N1288_2.mzXML]	106.07489013671875	13.651833333333334	5.009383333333333	19.218833333333336	14.209450000000004	3680.209716796875	1005219.1241433106	0	1182	2.2370294945748466	0.8220730232746504	0.4603334099726957	106.06492614746094	106.07652282714844
76	106.95037841796875	1.6572500000000001					1	DETECTED	106.9504 m/z @1.66 [N1288_2.mzXML]	106.95037841796875	1.6572500000000001	1.5971499999999998	16.393233333333335	14.796083333333335	45508.8125	5511141.9128286755	0	1182	0.10492750876591339	123.09553521907878	245.19107043815757	106.94476318359375	106.95901489257812
77	106.96318817138672	1.5241					1	DETECTED	106.9632 m/z @1.52 [N1288_2.mzXML]	106.96318817138672	1.5241	1.43285	15.0605	13.62765	9340.0185546875	1711243.1036248782	0	1182	0.09140441485235451	74.6720547945205	126.3038229795954	106.96294403076172	106.96377563476562
78	107.01571655273438	14.861816666666666					1	DETECTED	107.0157 m/z @14.86 [N1288_2.mzXML]	107.01571655273438	14.861816666666666	0.19205	16.4855	16.29345	2948.05078125	974614.5316841124	0	1182	3.2410605822527696	0.555341143803696	0.110682287607392	107.01273345947266	107.01651763916016
79	107.04952239990234	11.434050000000001					1	DETECTED	107.0495 m/z @11.43 [N1288_2.mzXML]	107.04952239990234	11.434050000000001	0.1193	19.984666666666666	19.865366666666667	3838.62158203125	1327499.6515699758	0	1182	8.36323274971601	0.8778526554571098	2.296680395269046	107.0461196899414	107.05638122558594
80	108.08059692382812	2.28205					1	DETECTED	108.0806 m/z @2.28 [N1288_2.mzXML]	108.08059692382812	2.28205	0.10116666666666667	20.002833333333335	19.901666666666667	2945.870849609375	1540946.6418206186	0	1182	18.019749568424718	4.562753624295967	1.0836351068491352	108.08031463623047	108.08687591552734
81	109.06224822998047	1.6271166666666665					1	DETECTED	109.0622 m/z @1.63 [N1288_2.mzXML]	109.06224822998047	1.6271166666666665	1.5971499999999998	16.411649999999998	14.814499999999999	8455.8798828125	935136.2874080809	0	1182	0.15602193538893117	247.18298109009984	219.3989642966617	109.05297088623047	109.06522369384766
82	109.10090637207031	12.643366666666667					1	DETECTED	109.1009 m/z @12.64 [N1288_2.mzXML]	109.10090637207031	12.643366666666667	0.3381	19.9665	19.6284	2694.07421875	1246509.216055023	0	1182	9.346264408837357	0.797560935967797	0.595121871935594	109.09767150878906	109.11072540283203
83	110.05996704101562	2.29635					1	DETECTED	110.0600 m/z @2.30 [N1288_2.mzXML]	110.05996704101562	2.29635	0.1374	19.911833333333334	19.774433333333334	4497.08935546875	1285575.4807600095	0	1182	2.034979359603945	4.579641337996094	2.984171514031926	110.05953216552734	110.06034088134766
84	111.04389190673828	6.1195					1	DETECTED	111.0439 m/z @6.12 [N1288_2.mzXML]	111.04389190673828	6.1195	0.10116666666666667	20.002833333333335	19.901666666666667	5317.7255859375	3459636.535080077	0	1182	12.781613585229124	1.6534201052340072	2.3068402104680144	111.04251098632812	111.04434967041016
85	111.1163558959961	12.774366666666667					1	DETECTED	111.1164 m/z @12.77 [N1288_2.mzXML]	111.1163558959961	12.774366666666667	0.3564	15.659433333333334	15.303033333333333	3162.2890625	1273194.8905757752	0	1182	14.149615457198484	0.6161650189644574	0.23233003792891485	111.1163558959961	111.12446594238281
86	112.03675079345703	1.7985499999999999					1	DETECTED	112.0368 m/z @1.80 [N1288_2.mzXML]	112.03675079345703	1.7985499999999999	1.43285	15.010700000000002	13.577850000000002	140687.265625	2499231.6910047615	0	1182	0.13892048385103806	1.7127830555053873	null	112.0280990600586	112.04148864746094
87	112.04969024658203	11.449800000000002					1	DETECTED	112.0497 m/z @11.45 [N1288_2.mzXML]	112.04969024658203	11.449800000000002	0.10116666666666667	20.002833333333335	19.901666666666667	5119.62353515625	2500488.2263701507	0	1182	18.33329514056053	0.87683098405388	6.648821265339889	112.04969024658203	112.05087280273438
88	112.89555358886719	1.75385					1	DETECTED	112.8956 m/z @1.75 [N1288_2.mzXML]	112.89555358886719	1.75385	1.6422999999999999	2.25365	0.6113500000000001	91976.5078125	1137840.5175550543	0	1182	0.5217586182140643	3.833225207010897	3.225398291946172	112.89547729492188	112.89594268798828
89	113.02070617675781	2.2254333333333336					1	DETECTED	113.0207 m/z @2.23 [N1288_2.mzXML]	113.02070617675781	2.2254333333333336	0.22841666666666666	20.002833333333335	19.774416666666667	578153.4375	2.2227194940035313E7	0	1182	0.2786745986912589	2.683917399984548	3.573810612684342	113.02008819580078	113.02118682861328
90	113.03588104248047	1.4646833333333333					1	DETECTED	113.0359 m/z @1.46 [N1288_2.mzXML]	113.03588104248047	1.4646833333333333	1.4140833333333334	17.0035	15.589416666666665	8528.6884765625	1257688.664378143	0	1182	0.05223678544522192	139.5946640758548	267.4184191809092	113.03482818603516	113.03828430175781
91	113.05966186523438	10.206733333333334					1	DETECTED	113.0597 m/z @10.21 [N1288_2.mzXML]	113.05966186523438	10.206733333333334	0.10116666666666667	19.911833333333334	19.810666666666666	3722.82421875	1197645.61424356	0	1182	9.410961682120767	0.9801858381684021	0.01620249455613921	113.05928802490234	113.05997467041016
92	114.024169921875	2.2254333333333336					1	DETECTED	114.0242 m/z @2.23 [N1288_2.mzXML]	114.024169921875	2.2254333333333336	2.0812833333333334	13.903066666666666	11.821783333333332	14488.4326171875	4500463.271441651	0	1182	0.17817048990135165	41.0051451034801	81.0102902069602	114.01631927490234	114.02439880371094
93	114.05493927001953	2.6796833333333336					1	DETECTED	114.0549 m/z @2.68 [N1288_2.mzXML]	114.05493927001953	2.6796833333333336	0.22841666666666666	19.839166666666664	19.610749999999996	31500.4765625	3347133.4228298347	0	1182	0.5594586209272752	2.729175794025036	4.856302913398754	114.05220031738281	114.05529022216797
94	114.06600189208984	1.8268833333333334					1	DETECTED	114.0660 m/z @1.83 [N1288_2.mzXML]	114.06600189208984	1.8268833333333334	0.10116666666666667	20.002833333333335	19.901666666666667	638341.6875	7438372.561793334	0	1182	0.05480899338555445	0.5691989579678522	6.263358229652193	114.05622863769531	114.07449340820312
95	114.0966567993164	2.4604166666666667					1	DETECTED	114.0967 m/z @2.46 [N1288_2.mzXML]	114.0966567993164	2.4604166666666667	0.15560000000000002	19.984666666666666	19.829066666666666	19441.525390625	4620872.390807525	0	1182	9.023153480225135	3.549356293491935	5.856614270275074	114.08695983886719	114.0966567993164
96	114.89249420166016	1.7696833333333333					1	DETECTED	114.8925 m/z @1.77 [N1288_2.mzXML]	114.89249420166016	1.7696833333333333	1.6722499999999998	5.37195	3.6997	30893.26953125	804552.08108844	0	1182	0.052284048218119494	18.985802257954127	36.97160451590826	114.88965606689453	114.89266967773438
97	114.98773193359375	1.5241					1	DETECTED	114.9877 m/z @1.52 [N1288_2.mzXML]	114.98773193359375	1.5241	1.43285	10.7449	9.31205	46456.85546875	1675328.1894786377	0	1182	0.15130789043837978	51.024931506849285	95.80622183475371	114.98204040527344	114.98775482177734
98	115.03655242919922	1.8553166666666667					1	DETECTED	115.0366 m/z @1.86 [N1288_2.mzXML]	115.03655242919922	1.8553166666666667	0.22841666666666666	19.74816666666667	19.519750000000002	220646.34375	2714315.0942355045	0	1182	0.044882920168623386	0.5270390444230298	5.000617796310223	115.0347900390625	115.04061126708984
99	115.05430603027344	9.201766666666666					1	DETECTED	115.0543 m/z @9.20 [N1288_2.mzXML]	115.05430603027344	9.201766666666666	2.3239	18.118666666666666	15.794766666666666	78751.2578125	1825996.0674958492	0	1182	0.11565845135286956	1.7235922538345545	1.423609608655361	115.05015563964844	115.05810546875
100	115.06938934326172	1.8268833333333334					1	DETECTED	115.0694 m/z @1.83 [N1288_2.mzXML]	115.06938934326172	1.8268833333333334	0.15560000000000002	19.346	19.1904	20290.0390625	2130245.5414838255	0	1182	8.166264636120538	2.913385666643162	4.980054074951998	115.06932830810547	115.0758056640625
101	115.1117172241211	6.854933333333333					1	DETECTED	115.1117 m/z @6.85 [N1288_2.mzXML]	115.1117172241211	6.854933333333333	0.1193	20.002833333333335	19.883533333333336	3085.67529296875	1927515.43103647	0	1182	13.52928200676672	1.475995823208904	1.951991646417808	115.11093139648438	115.11225128173828
102	116.05753326416016	9.187216666666666					1	DETECTED	116.0575 m/z @9.19 [N1288_2.mzXML]	116.05753326416016	9.187216666666666	7.346100000000001	9.322383333333333	1.976283333333332	8333.21484375	320812.614201599	0	1182	0.0770738474151571	0.5367077950881259	2.0009077756256115	116.0491943359375	116.05784606933594
103	116.0702896118164	1.8553166666666667					1	DETECTED	116.0703 m/z @1.86 [N1288_2.mzXML]	116.0702896118164	1.8553166666666667	0.3564	19.984666666666666	19.628266666666665	2321488.75	1.4741485014229199E7	1	1182	0.03244497612779074	4.846222167914096	4.772628296090478	116.07025146484375	116.07084655761719
104	116.43669891357422	1.5094833333333333					1	DETECTED	116.4367 m/z @1.51 [N1288_2.mzXML]	116.43669891357422	1.5094833333333333	1.43285	1.5971499999999998	0.1642999999999999	9687.015625	62830.4982781982	0	1182	0.12395686919097915	1.0719878207916478	1.0985383360707466	116.4365005493164	116.43673706054688
105	116.98555755615234	1.5094833333333333					1	DETECTED	116.9856 m/z @1.51 [N1288_2.mzXML]	116.98555755615234	1.5094833333333333	0.10116666666666667	20.002833333333335	19.901666666666667	2522617.75	3.782664399416282E7	0	1182	0.1275829724196056	1.3708380489779246	1.577910324089483	116.9854965209961	116.98612976074219
106	117.05722045898438	9.187216666666666					1	DETECTED	117.0572 m/z @9.19 [N1288_2.mzXML]	117.05722045898438	9.187216666666666	0.48401666666666665	19.911833333333334	19.42781666666667	179991.640625	9349948.260623593	0	1182	0.11174088904724933	0.5251733443740176	0.021588030802114713	117.0512924194336	117.05742645263672
107	117.09064483642578	11.4039					1	DETECTED	117.0906 m/z @11.40 [N1288_2.mzXML]	117.09064483642578	11.4039	0.4294333333333333	19.74816666666667	19.318733333333338	75378.5625	4066234.6400651247	0	1182	0.2571440353706631	3.2819486347659876	6.804599389008826	117.09063720703125	117.09127807617188
108	117.98919677734375	1.5530666666666666					1	DETECTED	117.9892 m/z @1.55 [N1288_2.mzXML]	117.98919677734375	1.5530666666666666	1.4490333333333332	18.10033333333333	16.6513	28495.6484375	2833009.525608185	0	1182	0.13629997311571507	80.02867670618384	0.7798103819137784	117.98900604248047	117.98931121826172
109	118.0647201538086	9.201766666666666					1	DETECTED	118.0647 m/z @9.20 [N1288_2.mzXML]	118.0647201538086	9.201766666666666	3.2489500000000002	9.975950000000001	6.727	1401051.125	1.1147751301298862E7	1	1182	0.09806608715408593	1.4422640097461175	1.26488394225045	118.05775451660156	118.0653305053711
110	118.08596801757812	1.9111333333333334					1	DETECTED	118.0860 m/z @1.91 [N1288_2.mzXML]	118.08596801757812	1.9111333333333334	0.10116666666666667	20.002833333333335	19.901666666666667	1165842.5	3.8990793232434556E7	1	1182	0.13622665206666662	3.6866979051619335	5.065812145785082	118.08460998535156	118.0942611694336
111	118.62531280517578	9.201766666666666					1	DETECTED	118.6253 m/z @9.20 [N1288_2.mzXML]	118.62531280517578	9.201766666666666	1.3777166666666667	19.36466666666667	17.98695	4266.61181640625	1070005.7302395022	0	1182	0.09283657754347985	1.1494654303078329	1.2989308606156662	118.61593627929688	118.62559509277344
112	118.9787368774414	11.418916666666666					1	DETECTED	118.9787 m/z @11.42 [N1288_2.mzXML]	118.9787368774414	11.418916666666666	0.17383333333333334	19.911833333333334	19.738	15268.580078125	3579048.336040739	0	1182	0.6531878991509021	0.809466359242741	0.42430190308946136	118.97709655761719	118.98426818847656
113	119.018798828125	1.5094833333333333					1	DETECTED	119.0188 m/z @1.51 [N1288_2.mzXML]	119.018798828125	1.5094833333333333	1.43285	19.620333333333335	18.187483333333336	182589.984375	2953000.0726456903	0	1182	0.17378460351160996	1.7248548521404115	2.236180456553045	119.01265716552734	119.02151489257812
114	119.0493392944336	3.8662833333333335					1	DETECTED	119.0493 m/z @3.87 [N1288_2.mzXML]	119.0493392944336	3.8662833333333335	3.4027000000000003	7.1708	3.7680999999999996	2963.47119140625	190114.23229183955	0	1182	0.32043167875960243	4.064102103181737	7.128204206363474	119.04877471923828	119.04938507080078
115	119.06839752197266	9.201766666666666					1	DETECTED	119.0684 m/z @9.20 [N1288_2.mzXML]	119.06839752197266	9.201766666666666	4.640516666666667	11.802583333333333	7.162066666666666	70361.7734375	1084324.4138151556	0	1182	0.12123915873395674	0.6352316336667072	0.18289828502814204	119.06829833984375	119.0731430053711
116	119.08941650390625	1.9390500000000002					1	DETECTED	119.0894 m/z @1.94 [N1288_2.mzXML]	119.08941650390625	1.9390500000000002	0.5933833333333334	19.65716666666667	19.063783333333337	49736.4765625	2660451.833618898	0	1182	0.1294031928252608	1.9813253851406067	3.8852132772801085	119.08082580566406	119.08997344970703
117	119.15424346923828	15.6416					1	DETECTED	119.1542 m/z @15.64 [N1288_2.mzXML]	119.15424346923828	15.6416	0.1193	20.002833333333335	19.883533333333336	50894.3671875	1.1461953678856662E7	0	1182	3.3283451188147346	1.4652012695222518	1.923054553748227	119.15374755859375	119.15452575683594
118	120.06535339355469	1.8411666666666666					1	DETECTED	120.0654 m/z @1.84 [N1288_2.mzXML]	120.06535339355469	1.8411666666666666	1.7985499999999999	8.53145	6.7329	41484.64453125	1168323.1165913092	0	1182	0.08843311127876419	18.99707297416272	22.327723066688115	120.06509399414062	120.06575012207031
119	120.08058166503906	8.3631					1	DETECTED	120.0806 m/z @8.36 [N1288_2.mzXML]	120.08058166503906	8.3631	7.609766666666667	19.255166666666664	11.645399999999997	359005.75	9908696.566126887	1	1182	0.22863880909192602	0.81356851708476	0.5249154446210412	120.07160949707031	120.08106994628906
120	120.15756225585938	16.117					1	DETECTED	120.1576 m/z @16.12 [N1288_2.mzXML]	120.15756225585938	16.117	9.800866666666668	18.8725	9.071633333333331	3004.0283203125	839639.4161307672	0	1182	0.6796961409255644	0.7181318739313081	0.436263747862616	120.15701293945312	120.15798950195312
121	120.97884368896484	1.5094833333333333					1	DETECTED	120.9788 m/z @1.51 [N1288_2.mzXML]	120.97884368896484	1.5094833333333333	1.43285	19.12683333333333	17.693983333333332	31276.703125	2534084.862039917	0	1182	0.147620341031929	115.44573727707699	229.89147455415397	120.978515625	120.98849487304688
122	121.03132629394531	14.266950000000001					1	DETECTED	121.0313 m/z @14.27 [N1288_2.mzXML]	121.03132629394531	14.266950000000001	0.1193	19.984666666666666	19.865366666666667	15105.7666015625	6284373.128696098	0	1182	0.8925126798109773	1.063772655901349	1.1289913806978884	121.02801513671875	121.03803253173828
123	121.0718002319336	1.8411666666666666					1	DETECTED	121.0718 m/z @1.84 [N1288_2.mzXML]	121.0718002319336	1.8411666666666666	0.1193	20.002833333333335	19.883533333333336	364151.125	7831777.151653809	0	1182	0.04944554050132011	0.786033345447714	0.28876151224844565	121.06444549560547	121.072265625
124	121.0840835571289	8.330716666666667					1	DETECTED	121.0841 m/z @8.33 [N1288_2.mzXML]	121.0840835571289	8.330716666666667	7.888616666666667	8.774583333333334	0.8859666666666675	24140.564453125	486088.07394244365	0	1182	0.2810938030285879	1.0019980396592014	0.37655481869774127	121.0840072631836	121.0842056274414
125	122.05753326416016	8.828266666666668					1	DETECTED	122.0575 m/z @8.83 [N1288_2.mzXML]	122.05753326416016	8.828266666666668	8.704916666666666	8.899866666666666	0.1949500000000004	2457.016357421875	21292.478082763664	0	1182	0.15669127641532654	0.7902310498581157	0.5804620997162313	122.05713653564453	122.05765533447266
126	122.09629821777344	12.530066666666666					1	DETECTED	122.0963 m/z @12.53 [N1288_2.mzXML]	122.09629821777344	12.530066666666666	0.39276666666666665	19.9665	19.573733333333333	7972.208984375	2264430.455689485	0	1182	2.67822161545533	0.8038791086474771	2.4292328727208035	122.08773803710938	122.09678649902344
127	122.92434692382812	1.6422999999999999					1	DETECTED	122.9243 m/z @1.64 [N1288_2.mzXML]	122.92434692382812	1.6422999999999999	1.6119666666666668	19.74816666666667	18.136200000000002	32805.91796875	2103239.2151517943	0	1182	0.13740538504135213	298.948351648354	596.896703296708	122.92422485351562	122.92967987060547
128	123.04419708251953	4.0222500000000005					1	DETECTED	123.0442 m/z @4.02 [N1288_2.mzXML]	123.04419708251953	4.0222500000000005	0.2647333333333333	19.893666666666665	19.628933333333332	2601.5068359375	1074588.584520172	0	1182	2.9313721442134315	2.6119555912371197	4.2239111824742395	123.03506469726562	123.0444564819336
129	123.05524444580078	3.233966666666667					1	DETECTED	123.0552 m/z @3.23 [N1288_2.mzXML]	123.05524444580078	3.233966666666667	2.93665	15.695633333333335	12.758983333333335	3667.2490234375	696045.0540315247	0	1182	0.5640759910523414	21.456892202477718	16.376249490154883	123.04695129394531	123.05561828613281
130	124.03689575195312	1.8971666666666667					1	DETECTED	124.0369 m/z @1.90 [N1288_2.mzXML]	124.03689575195312	1.8971666666666667	0.17383333333333334	19.565333333333335	19.3915	17371.828125	1801107.1430932928	0	1182	0.10653202382252758	2.068523478655353	5.934185079597921	124.03018188476562	124.04271697998047
131	124.97579193115234	1.5241					1	DETECTED	124.9758 m/z @1.52 [N1288_2.mzXML]	124.97579193115234	1.5241	1.43285	16.874333333333333	15.441483333333332	4145.8349609375	1090903.3947874755	0	1182	0.06587292068242201	84.61086757990861	161.71797624197347	124.97367858886719	124.97608947753906
132	124.99943542480469	13.115016666666666					1	DETECTED	124.9994 m/z @13.12 [N1288_2.mzXML]	124.99943542480469	13.115016666666666	1.9812	14.236966666666666	12.255766666666666	7361.59912109375	1667993.7694703666	0	1182	0.2563832422361081	0.5503847886843236	0.10076957736864717	124.99887084960938	125.00884246826172
133	125.0206298828125	1.7985499999999999					1	DETECTED	125.0206 m/z @1.80 [N1288_2.mzXML]	125.0206298828125	1.7985499999999999	0.10116666666666667	20.002833333333335	19.901666666666667	13367.978515625	2664716.916308348	0	1182	13.508248377337862	3.6317819376054343	12.919619376102066	125.01517486572266	125.02680969238281
134	125.05712890625	1.6422999999999999					1	DETECTED	125.0571 m/z @1.64 [N1288_2.mzXML]	125.05712890625	1.6422999999999999	1.56795	5.8578166666666664	4.289866666666667	8734.72265625	528076.0214957887	0	1182	0.07900709257825	28.84913696480613	40.49747334498745	125.05665588378906	125.05960845947266
135	126.05249786376953	1.8971666666666667					1	DETECTED	126.0525 m/z @1.90 [N1288_2.mzXML]	126.05249786376953	1.8971666666666667	0.31958333333333333	19.948333333333334	19.62875	18874.427734375	1567835.7723250738	0	1182	0.12942420292425272	1.8872315791623604	14.62974456397382	126.04613494873047	126.0585708618164
136	126.995849609375	5.527316666666667					1	DETECTED	126.9958 m/z @5.53 [N1288_2.mzXML]	126.995849609375	5.527316666666667	5.527316666666667	11.085199999999999	5.557883333333332	7629.76171875	1120053.0362093507	0	1182	4.1101363185300395	null	null	126.995849609375	127.0026626586914
137	127.03660583496094	4.33695					1	DETECTED	127.0366 m/z @4.34 [N1288_2.mzXML]	127.03660583496094	4.33695	1.7037	17.339166666666664	15.635466666666664	28548.568359375	4599866.510255065	0	1182	1.3529112685550446	1.5478091553814821	1.941798096740409	127.03597259521484	127.04647827148438
138	127.04793548583984	5.5100999999999996					1	DETECTED	127.0479 m/z @5.51 [N1288_2.mzXML]	127.04793548583984	5.5100999999999996	0.10116666666666667	20.002833333333335	19.901666666666667	7869.4697265625	3000951.6121301255	0	1182	7.636231762087122	0.9885856909546453	0.9578125283618323	127.04679107666016	127.05435180664062
139	128.0123748779297	10.206733333333334					1	DETECTED	128.0124 m/z @10.21 [N1288_2.mzXML]	128.0123748779297	10.206733333333334	1.75385	19.948333333333334	18.194483333333334	5943.73193359375	2955249.829811648	0	1182	8.167087037786935	1.0762294128433492	1.059773855123859	128.01043701171875	128.0176544189453
140	128.0704803466797	2.5013666666666667					1	DETECTED	128.0705 m/z @2.50 [N1288_2.mzXML]	128.0704803466797	2.5013666666666667	0.21018333333333333	19.930166666666665	19.71998333333333	17538.873046875	2892001.943192963	0	1182	0.1650242212262074	1.9148967063342277	3.1792158682266756	128.06155395507812	128.07101440429688
141	129.00332641601562	1.5530666666666666					1	DETECTED	129.0033 m/z @1.55 [N1288_2.mzXML]	129.00332641601562	1.5530666666666666	1.5241	1.6271166666666665	0.10301666666666653	8047.419921875	34202.189370239255	0	1182	0.08746536229710533	1.7781933256616829	2.5563866513233657	129.0030517578125	129.00332641601562
142	129.0135955810547	16.540733333333332					1	DETECTED	129.0136 m/z @16.54 [N1288_2.mzXML]	129.0135955810547	16.540733333333332	1.43285	19.601999999999997	18.16915	10179.4384765625	4917251.322054745	0	1182	8.638413155325638	0.6013135526375303	0.6529167953141422	129.01284790039062	129.01461791992188
143	129.0545196533203	1.9390500000000002					1	DETECTED	129.0545 m/z @1.94 [N1288_2.mzXML]	129.0545196533203	1.9390500000000002	0.10116666666666667	20.002833333333335	19.901666666666667	22391.08984375	6076055.574385738	0	1182	0.9621897525975136	3.296551283556114	21.50653791159973	129.04891967773438	129.05491638183594
144	129.065673828125	1.8411666666666666					1	DETECTED	129.0657 m/z @1.84 [N1288_2.mzXML]	129.065673828125	1.8411666666666666	1.8268833333333334	11.330900000000002	9.504016666666669	73686.703125	3453556.694533936	0	1182	0.05172854094196033	332.6960326721151	664.3920653442302	129.06207275390625	129.066162109375
145	130.0500030517578	3.3106999999999998					1	DETECTED	130.0500 m/z @3.31 [N1288_2.mzXML]	130.0500030517578	3.3106999999999998	0.10116666666666667	19.948333333333334	19.847166666666666	23770.20703125	3010930.8093889127	0	1182	0.39772038031336043	1.5946610030324921	0.4593017061434084	130.04922485351562	130.05029296875
146	130.0647735595703	10.816483333333334					1	DETECTED	130.0648 m/z @10.82 [N1288_2.mzXML]	130.0647735595703	10.816483333333334	0.22841666666666666	19.218833333333336	18.99041666666667	89597.390625	3340406.4060730916	1	1182	1.6780003870158726	0.6126193219461538	1.1237395813331177	130.0646514892578	130.07217407226562
147	130.08616638183594	1.88325					1	DETECTED	130.0862 m/z @1.88 [N1288_2.mzXML]	130.08616638183594	1.88325	0.44765000000000005	19.893666666666665	19.446016666666665	61253.3046875	3163335.5849089357	0	1182	0.467447321061353	4.656854712297925	4.0060794945427505	130.08563232421875	130.0867462158203
148	130.31466674804688	1.5094833333333333					1	DETECTED	130.3147 m/z @1.51 [N1288_2.mzXML]	130.31466674804688	1.5094833333333333	1.4490333333333332	1.5241	0.07506666666666684	5211.4150390625	15548.840879394535	0	1182	0.08184849529174776	0.6208988144472017	0.24179762889440354	130.31466674804688	130.31480407714844
149	130.93283081054688	1.5530666666666666					1	DETECTED	130.9328 m/z @1.55 [N1288_2.mzXML]	130.93283081054688	1.5530666666666666	1.4490333333333332	1.6119666666666668	0.1629333333333336	18833.8046875	108815.45214794931	0	1182	0.09556672936626232	0.7830823454021153	0.5661646908042306	130.9326629638672	130.9330291748047
150	130.96470642089844	1.5094833333333333					1	DETECTED	130.9647 m/z @1.51 [N1288_2.mzXML]	130.96470642089844	1.5094833333333333	0.1193	20.002833333333335	19.883533333333336	1339307.125	1.5439174573339365E7	0	1182	0.1293316092405472	1.3956801874961624	1.8201417542076919	130.9615936279297	130.9691162109375
151	131.01882934570312	1.4947333333333332					1	DETECTED	131.0188 m/z @1.49 [N1288_2.mzXML]	131.01882934570312	1.4947333333333332	1.43285	11.768666666666666	10.335816666666666	29258.58984375	4102572.803916107	0	1182	0.14135095246828944	83.51050363587402	2.1449569372922546	131.00999450683594	131.02536010742188
152	131.04928588867188	8.314433333333334					1	DETECTED	131.0493 m/z @8.31 [N1288_2.mzXML]	131.04928588867188	8.314433333333334	8.07725	19.73	11.652750000000001	4040.4814453125	903435.2613497924	0	1182	0.12129005801471848	24.56485840770141	48.12971681540282	131.048828125	131.05386352539062
153	131.0680694580078	10.798733333333333					1	DETECTED	131.0681 m/z @10.80 [N1288_2.mzXML]	131.0680694580078	10.798733333333333	1.23225	19.984666666666666	18.752416666666665	10753.27734375	1664149.8130015272	0	1182	1.6883485141975836	2.1189465141956294	8.288899398260527	131.06106567382812	131.0703125
154	131.08135986328125	2.72155					1	DETECTED	131.0814 m/z @2.72 [N1288_2.mzXML]	131.08135986328125	2.72155	2.0093833333333335	14.463666666666667	12.454283333333333	4092.370361328125	835803.9575788574	0	1182	1.1772593624773666	8.743938684764803	16.487877369529606	131.08120727539062	131.08921813964844
155	131.4431915283203	4.053866666666667					1	DETECTED	131.4432 m/z @4.05 [N1288_2.mzXML]	131.4431915283203	4.053866666666667	3.4027000000000003	4.57575	1.17305	4571.208984375	236238.66054119874	0	1182	1.027137239330174	0.9007294599436908	0.8014589198873815	131.44261169433594	131.44329833984375
156	131.7496337890625	4.211650000000001					1	DETECTED	131.7496 m/z @4.21 [N1288_2.mzXML]	131.7496337890625	4.211650000000001	3.4486333333333334	4.591933333333333	1.1433	3698.268310546875	187827.18844073484	0	1182	0.8295191599816585	0.7491972652410384	0.4983945304820768	131.74937438964844	131.749755859375
157	131.9502716064453	1.3233166666666667					1	DETECTED	131.9503 m/z @1.32 [N1288_2.mzXML]	131.9502716064453	1.3233166666666667	0.10116666666666667	20.002833333333335	19.901666666666667	5459.890625	2237970.5990717765	0	1182	18.527882816335026	8.142072031529136	6.02747805271558	131.949462890625	131.95077514648438
158	131.96849060058594	1.5094833333333333					1	DETECTED	131.9685 m/z @1.51 [N1288_2.mzXML]	131.96849060058594	1.5094833333333333	0.9955166666666667	19.74816666666667	18.752650000000003	17559.056640625	2863562.1821108665	0	1182	10.133985887271571	7.906783802047886	193.04520805292762	131.96046447753906	131.97068786621094
159	132.0442657470703	9.510833333333332					1	DETECTED	132.0443 m/z @9.51 [N1288_2.mzXML]	132.0442657470703	9.510833333333332	9.143583333333334	10.395683333333332	1.2520999999999987	15783.0732421875	236644.83228100586	0	1182	0.08946911852565265	1.549420535971806	1.372953659082842	132.0403289794922	132.04458618164062
160	132.0653839111328	2.610516666666667					1	DETECTED	132.0654 m/z @2.61 [N1288_2.mzXML]	132.0653839111328	2.610516666666667	1.8411666666666666	10.586500000000001	8.745333333333335	161519.9375	9537986.806494843	0	1182	0.6468253628933103	2.1061232226211564	2.0290523320480824	132.0651397705078	132.06564331054688
161	132.07643127441406	1.8553166666666667					1	DETECTED	132.0764 m/z @1.86 [N1288_2.mzXML]	132.07643127441406	1.8553166666666667	1.8268833333333334	16.8005	14.973616666666667	780282.75	7222151.267002142	1	1182	0.037670419194415494	3.227656144127999	258.1959784295033	132.0752716064453	132.086181640625
162	132.1016387939453	4.33695					1	DETECTED	132.1016 m/z @4.34 [N1288_2.mzXML]	132.1016387939453	4.33695	0.17383333333333334	19.984666666666666	19.81083333333333	1325582.25	8.453336602755398E7	1	1182	1.0702665537658276	0.6863898957021289	0.32803231305435354	132.10125732421875	132.102294921875
163	132.11265563964844	4.384033333333333					1	DETECTED	132.1127 m/z @4.38 [N1288_2.mzXML]	132.11265563964844	4.384033333333333	3.4332333333333334	4.47895	1.0457166666666668	2259.47412109375	87870.62940997319	0	1182	0.44014245050457834	0.5499141074183147	0.0998282148366294	132.1116943359375	132.1216583251953
164	132.4550323486328	4.0222500000000005					1	DETECTED	132.4550 m/z @4.02 [N1288_2.mzXML]	132.4550323486328	4.0222500000000005	3.4951333333333334	4.5597	1.0645666666666669	3590.805908203125	182353.02863085933	0	1182	0.9632654817120772	1.0098017516678781	1.019603503335756	132.4547882080078	132.45513916015625
165	132.76524353027344	4.0380666666666665					1	DETECTED	132.7652 m/z @4.04 [N1288_2.mzXML]	132.76524353027344	4.0380666666666665	3.0395	4.47895	1.4394500000000003	4584.25927734375	236012.87281961064	0	1182	0.7207433360886744	0.7207580865907803	0.44151617318156067	132.76490783691406	132.76576232910156
166	132.95773315429688	11.751266666666668					1	DETECTED	132.9577 m/z @11.75 [N1288_2.mzXML]	132.95773315429688	11.751266666666668	0.10116666666666667	20.002833333333335	19.901666666666667	366864.3125	4.838601505408047E7	0	1182	1.127081331378477	0.8538712618674538	5.761579057170375	132.95773315429688	132.9612274169922
167	132.9979705810547	1.5094833333333333					1	DETECTED	132.9980 m/z @1.51 [N1288_2.mzXML]	132.9979705810547	1.5094833333333333	1.43285	8.988033333333334	7.555183333333334	26270.580078125	5409208.315050294	0	1182	0.16856301760666859	49.29436711613746	89.47904764343325	132.9973907470703	132.99818420410156
168	133.03414916992188	1.4947333333333332					1	DETECTED	133.0341 m/z @1.49 [N1288_2.mzXML]	133.03414916992188	1.4947333333333332	0.5751666666666666	19.784666666666666	19.2095	733014.8125	1.233572412686608E7	0	1182	0.12979795663428528	1.7076568301005386	2.4013619552125656	133.0316162109375	133.0347442626953
169	133.0491943359375	2.0522					1	DETECTED	133.0492 m/z @2.05 [N1288_2.mzXML]	133.0491943359375	2.0522	0.7578833333333334	7.785266666666667	7.027383333333334	9119.6337890625	852600.3129938961	0	1182	0.045138546564129634	1.7339637927939957	2.023164279358373	133.048828125	133.0497589111328
170	133.06871032714844	2.7076166666666666					1	DETECTED	133.0687 m/z @2.71 [N1288_2.mzXML]	133.06871032714844	2.7076166666666666	0.8860499999999999	7.6273333333333335	6.7412833333333335	10116.7041015625	763280.6485126652	0	1182	0.24906318575290998	1.7591307543168966	1.7309797785739396	133.06065368652344	133.07814025878906
171	133.083984375	9.187216666666666					1	DETECTED	133.0840 m/z @9.19 [N1288_2.mzXML]	133.083984375	9.187216666666666	9.158333333333333	9.290533333333334	0.13220000000000098	8733.125	36948.935649047984	0	1182	0.04499185224404556	2.2885170225043767	3.577034045008754	133.083740234375	133.08425903320312
172	133.1050567626953	4.33695					1	DETECTED	133.1051 m/z @4.34 [N1288_2.mzXML]	133.1050567626953	4.33695	0.53885	15.0605	14.52165	53811.83203125	5446835.589077699	0	1182	1.0613701667963027	0.7585395539307287	0.24811503240322683	133.09646606445312	133.10540771484375
173	133.96112060546875	11.635					1	DETECTED	133.9611 m/z @11.63 [N1288_2.mzXML]	133.96112060546875	11.635	0.10116666666666667	19.948333333333334	19.847166666666666	7915.1220703125	1745560.3141793523	0	1182	1.2704474052332344	1.2378358284639277	8.045182362018858	133.95779418945312	133.96649169921875
174	134.01861572265625	1.7696833333333333					1	DETECTED	134.0186 m/z @1.77 [N1288_2.mzXML]	134.01861572265625	1.7696833333333333	1.72005	1.8971666666666667	0.1771166666666666	27246.666015625	132850.7995976563	0	1182	0.059583874227298494	1.7842511752854306	2.5685023505708613	134.01849365234375	134.0187225341797
175	134.0351104736328	1.5094833333333333					1	DETECTED	134.0351 m/z @1.51 [N1288_2.mzXML]	134.0351104736328	1.5094833333333333	1.43285	19.036333333333335	17.603483333333337	65954.1640625	2128671.015789489	0	1182	0.13669332000220802	3.566561925822569	5.722975302630625	134.03457641601562	134.04510498046875
176	134.05987548828125	10.011166666666666					1	DETECTED	134.0599 m/z @10.01 [N1288_2.mzXML]	134.05987548828125	10.011166666666666	8.4451	19.327833333333334	10.882733333333334	14290.3818359375	1049368.7996670534	0	1182	0.39746291302056314	10.55959720279343	19.377541190569698	134.05955505371094	134.0677032470703
177	134.10597229003906	4.1486					1	DETECTED	134.1060 m/z @4.15 [N1288_2.mzXML]	134.10597229003906	4.1486	3.4027000000000003	19.51033333333333	16.107633333333332	3794.300537109375	1139643.621089111	0	1182	0.8100456803470273	10.79744827278009	20.59489654556018	134.1020965576172	134.10678100585938
178	134.95819091796875	11.558533333333333					1	DETECTED	134.9582 m/z @11.56 [N1288_2.mzXML]	134.95819091796875	11.558533333333333	0.10116666666666667	20.002833333333335	19.901666666666667	60318.046875	9150773.011217592	0	1182	1.767213934590675	0.8613319213280987	6.157781946176332	134.95777893066406	134.96444702148438
179	135.00326538085938	1.5094833333333333					1	DETECTED	135.0033 m/z @1.51 [N1288_2.mzXML]	135.00326538085938	1.5094833333333333	1.4140833333333334	15.094916666666668	13.680833333333334	106167.765625	3134938.0746832597	0	1182	0.7019610707102706	6.22577869940953	13.314461415276591	134.99563598632812	135.00392150878906
180	135.03192138671875	1.5241					1	DETECTED	135.0319 m/z @1.52 [N1288_2.mzXML]	135.03192138671875	1.5241	1.5241	18.266666666666666	16.742566666666665	70989.1875	4350718.837288391	0	1182	0.08609971391942972	null	null	135.03109741210938	135.0323486328125
181	135.06275939941406	18.926666666666666					1	DETECTED	135.0628 m/z @18.93 [N1288_2.mzXML]	135.06275939941406	18.926666666666666	0.17383333333333334	19.948333333333334	19.7745	2534.156982421875	1281077.013155671	0	1182	9.405268273217327	0.527240328128194	0.05448065625638802	135.06256103515625	135.06333923339844
182	135.07984924316406	11.558533333333333					1	DETECTED	135.0798 m/z @11.56 [N1288_2.mzXML]	135.07984924316406	11.558533333333333	10.691550000000001	12.138733333333333	1.4471833333333315	9282.9677734375	384669.16152477986	0	1182	1.2291029219364766	0.8346085084296125	0.17205626609107727	135.0797576904297	135.080322265625
183	136.04776000976562	1.8127166666666668					1	DETECTED	136.0478 m/z @1.81 [N1288_2.mzXML]	136.04776000976562	1.8127166666666668	1.7985499999999999	2.29635	0.4978	157276.453125	796335.1680488281	0	1182	0.07250642847154509	9.337720071613749	28.467644085041837	136.04774475097656	136.048095703125
184	136.06153869628906	7.679983333333333					1	DETECTED	136.0615 m/z @7.68 [N1288_2.mzXML]	136.06153869628906	7.679983333333333	0.10116666666666667	20.002833333333335	19.901666666666667	5531.09375	2856000.006517521	0	1182	16.72385496370204	1.3129798187491892	1.0248004070284609	136.0611114501953	136.06204223632812
185	136.07566833496094	3.8975500000000003					1	DETECTED	136.0757 m/z @3.90 [N1288_2.mzXML]	136.07566833496094	3.8975500000000003	0.9411166666666666	18.118666666666666	17.17755	7522.86376953125	1360058.9543794557	0	1182	0.5256267591198855	2.905113706831429	4.810227413662858	136.07516479492188	136.0762176513672
186	136.95372009277344	11.651133333333332					1	DETECTED	136.9537 m/z @11.65 [N1288_2.mzXML]	136.95372009277344	11.651133333333332	0.17383333333333334	19.821	19.647166666666667	24768.45703125	3908219.9191017733	0	1182	1.948216132298679	1.2995496099731403	5.029318278975907	136.95339965820312	136.9542999267578
187	136.9692840576172	1.6271166666666665					1	DETECTED	136.9693 m/z @1.63 [N1288_2.mzXML]	136.9692840576172	1.6271166666666665	1.56795	1.8693666666666668	0.3014166666666669	21633.87890625	142509.8964349365	0	1182	0.09080569213919576	2.5471830985915545	1.059529743608527	136.96604919433594	136.96945190429688
188	137.01768493652344	10.206733333333334					1	DETECTED	137.0177 m/z @10.21 [N1288_2.mzXML]	137.01768493652344	10.206733333333334	1.9111333333333334	10.30745	8.396316666666666	4600.2216796875	1807884.4927576906	0	1182	8.391192239138581	0.5060704871658871	0.0121409743317741	137.01255798339844	137.01768493652344
189	137.04562377929688	3.4332333333333334					1	DETECTED	137.0456 m/z @3.43 [N1288_2.mzXML]	137.04562377929688	3.4332333333333334	2.03785	8.6697	6.63185	7393.9013671875	589192.735394928	0	1182	0.40922579156148053	2.3763541679108493	0.2860208017431434	137.0452880859375	137.04615783691406
190	137.13217163085938	7.012716666666666					1	DETECTED	137.1322 m/z @7.01 [N1288_2.mzXML]	137.13217163085938	7.012716666666666	0.10116666666666667	19.984666666666666	19.883499999999998	7695.9912109375	3837636.8209966137	0	1182	3.481196174473295	1.4384255340697818	0.5968811781458879	137.13162231445312	137.13275146484375
191	138.05224609375	1.8693666666666668					1	DETECTED	138.0522 m/z @1.87 [N1288_2.mzXML]	138.05224609375	1.8693666666666668	0.4294333333333333	19.802833333333336	19.373400000000004	329260.15625	3084441.4872085573	0	1182	0.056284602897215485	0.6329666266118545	0.06066430180032101	138.05209350585938	138.0552978515625
192	138.90602111816406	1.75385					1	DETECTED	138.9060 m/z @1.75 [N1288_2.mzXML]	138.90602111816406	1.75385	1.68775	2.1247	0.4369499999999997	32209.416015625	531115.8291020506	0	1182	0.36592100989050413	3.305219364599099	5.610438729198198	138.90602111816406	138.9062957763672
193	139.00257873535156	3.29535					1	DETECTED	139.0026 m/z @3.30 [N1288_2.mzXML]	139.00257873535156	3.29535	1.43285	5.49275	4.0599	2400.466552734375	201458.06736071777	0	1182	0.15096531362173193	1.0899060402684564	1.1798120805369128	139.0017852783203	139.00592041015625
194	139.04168701171875	14.266950000000001					1	DETECTED	139.0417 m/z @14.27 [N1288_2.mzXML]	139.04168701171875	14.266950000000001	0.10116666666666667	19.9665	19.865333333333332	145201.234375	2.1906562171357874E7	1	1182	1.6007186949212944	0.8766004152819289	0.6784806056408578	139.0354461669922	139.05010986328125
195	140.04127502441406	14.0709					1	DETECTED	140.0413 m/z @14.07 [N1288_2.mzXML]	140.04127502441406	14.0709	1.1773666666666667	16.9115	15.734133333333334	6867.8779296875	1427150.3199018242	0	1182	3.883445340227583	0.6101559955119621	0.6825745457533994	140.033203125	140.04959106445312
196	140.06781005859375	1.7840833333333335					1	DETECTED	140.0678 m/z @1.78 [N1288_2.mzXML]	140.06781005859375	1.7840833333333335	0.17383333333333334	18.7815	18.607666666666667	844126.625	5421719.569880859	1	1182	0.06641047191425753	3.0626580041848497	1.448253541658604	140.0677490234375	140.07077026367188
197	141.0158233642578	3.9598999999999998					1	DETECTED	141.0158 m/z @3.96 [N1288_2.mzXML]	141.0158233642578	3.9598999999999998	2.8065833333333337	4.3056833333333335	1.4990999999999999	4338.52197265625	173061.54070019536	0	1182	0.37367068815351834	0.6499082356681457	0.22455981542784767	141.01528930664062	141.01605224609375
198	141.03871154785156	14.266950000000001					1	DETECTED	141.0387 m/z @14.27 [N1288_2.mzXML]	141.03871154785156	14.266950000000001	2.7639333333333336	16.467166666666667	13.703233333333333	6567.06201171875	1293857.8710745545	0	1182	0.7440606219624364	0.5956365069452796	0.1498955647860417	141.03067016601562	141.04080200195312
199	141.0520782470703	9.338983333333335					1	DETECTED	141.0521 m/z @9.34 [N1288_2.mzXML]	141.0520782470703	9.338983333333335	3.3106999999999998	19.930166666666665	16.619466666666664	49897.3125	1351824.244354705	0	1182	0.10370428511321705	0.6246324854017035	1.3521839758054754	141.05174255371094	141.05453491210938
200	141.09063720703125	10.78055					1	DETECTED	141.0906 m/z @10.78 [N1288_2.mzXML]	141.09063720703125	10.78055	0.10116666666666667	20.002833333333335	19.901666666666667	2429.276611328125	1204362.7454830622	0	1182	12.383910203791185	0.9317797688068755	0.8635595376137513	141.09010314941406	141.09547424316406
201	142.04714965820312	1.8127166666666668					1	DETECTED	142.0471 m/z @1.81 [N1288_2.mzXML]	142.04714965820312	1.8127166666666668	0.9045333333333333	4.65675	3.7522166666666665	26236.75390625	1092304.4759349974	0	1182	0.9522547213546498	2.0657815052026938	0.2284644473453507	142.0465545654297	142.05010986328125
202	142.06503295898438	9.201766666666666					1	DETECTED	142.0650 m/z @9.20 [N1288_2.mzXML]	142.06503295898438	9.201766666666666	3.9128833333333333	10.342450000000001	6.429566666666668	79430.578125	1073481.5061955263	0	1182	0.09603500754632854	1.8652223859572075	1.8688338529981252	142.05821228027344	142.06524658203125
203	142.94778442382812	1.6572500000000001					1	DETECTED	142.9478 m/z @1.66 [N1288_2.mzXML]	142.94778442382812	1.6572500000000001	1.4646833333333333	19.4375	17.972816666666667	31536.41015625	2075774.912596161	0	1182	0.3985345220848464	12.932959425897067	30.012914930740436	142.9378662109375	142.95346069335938
204	143.0311737060547	1.7985499999999999					1	DETECTED	143.0312 m/z @1.80 [N1288_2.mzXML]	143.0311737060547	1.7985499999999999	1.3595833333333334	18.9085	17.548916666666667	166086.59375	2918669.443386841	0	1182	0.06134313568208083	66.38176088265374	145.22807188797802	143.0281524658203	143.0343475341797
205	143.0536346435547	1.8268833333333334					1	DETECTED	143.0536 m/z @1.83 [N1288_2.mzXML]	143.0536346435547	1.8268833333333334	1.8127166666666668	17.897166666666667	16.08445	466551.4375	6988813.888115812	0	1182	0.04892642103644862	227.5738198749448	6.0380828879303685	143.0504608154297	143.0603790283203
206	143.07278442382812	9.187216666666666					1	DETECTED	143.0728 m/z @9.19 [N1288_2.mzXML]	143.07278442382812	9.187216666666666	0.10116666666666667	20.002833333333335	19.901666666666667	104231.359375	3073300.403945618	0	1182	0.09563188968960823	0.5198465874812128	0.019969511185632727	143.06910705566406	143.08164978027344
207	143.10626220703125	11.085199999999999					1	DETECTED	143.1063 m/z @11.09 [N1288_2.mzXML]	143.10626220703125	11.085199999999999	5.337000000000001	16.0251	10.688099999999999	7360.07861328125	923039.5998617854	0	1182	1.197338926276979	0.9296910337149022	1.2506905035078606	143.09886169433594	143.1067352294922
208	144.04441833496094	9.201766666666666					1	DETECTED	144.0444 m/z @9.20 [N1288_2.mzXML]	144.04441833496094	9.201766666666666	1.7696833333333333	9.562983333333333	7.7933	19483.439453125	1636802.5135198971	0	1182	0.09904614311387405	0.5878809711558974	0.27731762473156163	144.0345916748047	144.0478515625
209	144.0570831298828	1.8268833333333334					1	DETECTED	144.0571 m/z @1.83 [N1288_2.mzXML]	144.0570831298828	1.8268833333333334	0.19205	19.839166666666664	19.647116666666665	9286.6142578125	1533199.343105469	0	1182	3.913242708670208	5.529681562145343	2.7369895165594067	144.0570068359375	144.065673828125
210	144.08045959472656	9.201766666666666					1	DETECTED	144.0805 m/z @9.20 [N1288_2.mzXML]	144.08045959472656	9.201766666666666	7.38125	19.383	12.00175	864136.375	7334803.0935929	1	1182	0.10121515987153451	1.9353182440364718	1.2880877633287813	144.0714569091797	144.080810546875
211	144.10162353515625	1.8693666666666668					1	DETECTED	144.1016 m/z @1.87 [N1288_2.mzXML]	144.10162353515625	1.8693666666666668	0.6664	19.309666666666665	18.643266666666666	355367.75	6825223.526740291	0	1182	0.07184564169936025	0.6249711587598267	0.143664272821408	144.10122680664062	144.110107421875
212	144.1381072998047	10.95195					1	DETECTED	144.1381 m/z @10.95 [N1288_2.mzXML]	144.1381072998047	10.95195	10.885933333333332	12.594600000000002	1.7086666666666694	4378.6396484375	174848.13643438744	0	1182	0.12321578429310698	12.941176470588006	24.882352941176013	144.1322021484375	144.13812255859375
213	144.9808349609375	1.5241					1	DETECTED	144.9808 m/z @1.52 [N1288_2.mzXML]	144.9808349609375	1.5241	1.43285	19.255166666666664	17.822316666666666	52436.12109375	4510585.156714021	0	1182	0.17126390880159859	61.89334849887505	131.85016509089968	144.9792938232422	144.98158264160156
214	144.99176025390625	1.8268833333333334					1	DETECTED	144.9918 m/z @1.83 [N1288_2.mzXML]	144.99176025390625	1.8268833333333334	1.4140833333333334	18.8905	17.476416666666665	86301.21875	3.8410496159457274E7	0	1182	6.2058635898464765	21.23950291225468	407.5232332988674	144.99127197265625	144.9921417236328
215	145.04930114746094	1.9812					1	DETECTED	145.0493 m/z @1.98 [N1288_2.mzXML]	145.04930114746094	1.9812	0.10116666666666667	19.984666666666666	19.883499999999998	116831.8515625	8662032.792579621	0	1182	0.7068417792144028	2.4845038166007996	2.535647028067738	145.04505920410156	145.04977416992188
216	145.06471252441406	9.201766666666666					1	DETECTED	145.0647 m/z @9.20 [N1288_2.mzXML]	145.06471252441406	9.201766666666666	9.143583333333334	15.043883333333333	5.9003	5049.02001953125	413862.2452007447	0	1182	0.06604961560963041	50.70438269836826	100.40876539673653	145.06063842773438	145.06488037109375
217	145.08396911621094	9.187216666666666					1	DETECTED	145.0840 m/z @9.19 [N1288_2.mzXML]	145.08396911621094	9.187216666666666	9.094533333333334	19.108833333333333	10.014299999999999	77305.59375	1014161.7505466605	0	1182	0.10446693181610911	1.9381321546897325	1.5904620829286016	145.08375549316406	145.08602905273438
218	146.0596466064453	9.187216666666666					1	DETECTED	146.0596 m/z @9.19 [N1288_2.mzXML]	146.0596466064453	9.187216666666666	1.0137666666666667	18.8725	17.858733333333333	712111.5	6891724.289075848	0	1182	0.0962429151138835	5.587884312887114	1.7120781727273309	146.05221557617188	146.06019592285156
219	146.08096313476562	1.9812					1	DETECTED	146.0810 m/z @1.98 [N1288_2.mzXML]	146.08096313476562	1.9812	0.1374	19.948333333333334	19.810933333333335	101344.3125	6744429.792374477	0	1182	0.47821050388985853	3.3473050665218254	15.131617495850394	146.07211303710938	146.08737182617188
220	146.11740112304688	1.8693666666666668					1	DETECTED	146.1174 m/z @1.87 [N1288_2.mzXML]	146.11740112304688	1.8693666666666668	1.8127166666666668	9.441183333333333	7.628466666666666	30007.0703125	6941073.726246218	0	1182	7.671687443064272	65.87065041190509	129.97703475312895	146.1172637939453	146.11761474609375
221	146.99639892578125	1.4947333333333332					1	DETECTED	146.9964 m/z @1.49 [N1288_2.mzXML]	146.99639892578125	1.4947333333333332	0.44765000000000005	13.426966666666667	12.979316666666668	225896.484375	5559276.02718106	0	1182	0.13463136630794081	16.111160430421908	37.69957009591421	146.99591064453125	146.9967498779297
222	147.0137481689453	1.5094833333333333					1	DETECTED	147.0137 m/z @1.51 [N1288_2.mzXML]	147.0137481689453	1.5094833333333333	1.43285	18.745166666666666	17.312316666666668	197445.875	4393795.214027498	0	1182	12.286342758811438	67.0970193905063	141.26559320688412	147.0068359375	147.01393127441406
223	147.02879333496094	3.3106999999999998					1	DETECTED	147.0288 m/z @3.31 [N1288_2.mzXML]	147.02879333496094	3.3106999999999998	3.024716666666667	3.711183333333333	0.6864666666666661	6825.0673828125	124264.19203561399	0	1182	0.35149050037741114	1.2001864910542586	1.3643251632684448	147.02853393554688	147.02894592285156
224	147.063232421875	9.187216666666666					1	DETECTED	147.0632 m/z @9.19 [N1288_2.mzXML]	147.063232421875	9.187216666666666	0.10116666666666667	20.002833333333335	19.901666666666667	61426.1171875	3035233.8577091703	0	1182	0.09762935915631843	0.5114823622980144	11.547815446340476	147.0538330078125	147.06558227539062
225	147.07626342773438	1.8553166666666667					1	DETECTED	147.0763 m/z @1.86 [N1288_2.mzXML]	147.07626342773438	1.8553166666666667	1.7840833333333335	10.656566666666667	8.872483333333333	189677.421875	6826534.1131979255	0	1182	0.4061208574079189	16.036241853931084	12.929393612550161	147.06947326660156	147.07652282714844
226	147.1125946044922	1.5971499999999998					1	DETECTED	147.1126 m/z @1.60 [N1288_2.mzXML]	147.1125946044922	1.5971499999999998	1.5241	15.268366666666667	13.744266666666666	182773.734375	3690739.872468657	0	1182	0.13776728651312609	10.130061251179955	7.0343142121293365	147.10269165039062	147.1201934814453
227	148.0146484375	1.5241					1	DETECTED	148.0146 m/z @1.52 [N1288_2.mzXML]	148.0146484375	1.5241	1.43285	1.6722499999999998	0.23939999999999984	21032.859375	217461.27312182612	0	1182	0.20723190143123515	1.3117808219178066	1.623561643835613	148.01441955566406	148.0147705078125
228	148.04251098632812	2.0522					1	DETECTED	148.0425 m/z @2.05 [N1288_2.mzXML]	148.04251098632812	2.0522	0.4658166666666667	10.534733333333332	10.068916666666665	27479.873046875	2186118.7672512825	0	1182	0.7104424103875495	2.4066748658073265	0.5820822838242447	148.03868103027344	148.04705810546875
229	148.06015014648438	1.8268833333333334					1	DETECTED	148.0602 m/z @1.83 [N1288_2.mzXML]	148.06015014648438	1.8268833333333334	1.8127166666666668	9.230366666666667	7.41765	23272.21484375	1274697.3940786745	0	1182	0.11136369952078318	63.614194389469176	516.8814596653662	148.05990600585938	148.0667266845703
230	148.07943725585938	1.9530166666666666					1	DETECTED	148.0794 m/z @1.95 [N1288_2.mzXML]	148.07943725585938	1.9530166666666666	0.10116666666666667	19.9665	19.865333333333332	10405.5595703125	2610794.979059389	0	1182	18.16736198693876	2.4831088039164526	3.6657908750257353	148.0753936767578	148.08253479003906
231	148.0966033935547	1.9390500000000002					1	DETECTED	148.0966 m/z @1.94 [N1288_2.mzXML]	148.0966033935547	1.9390500000000002	0.3013833333333333	7.416399999999999	7.1150166666666665	13562.2783203125	751742.7056380619	0	1182	0.24636326489673865	1.5282894244897687	0.6765219170943111	148.0964813232422	148.09703063964844
232	148.9349822998047	1.7696833333333333					1	DETECTED	148.9350 m/z @1.77 [N1288_2.mzXML]	148.9349822998047	1.7696833333333333	1.6722499999999998	1.9250833333333333	0.25283333333333347	64300.9296875	538485.8149873049	0	1182	0.13875114688758616	1.2974683544303784	3.463259120992247	148.93495178222656	148.93524169921875
233	149.01202392578125	1.4947333333333332					1	DETECTED	149.0120 m/z @1.49 [N1288_2.mzXML]	149.01202392578125	1.4947333333333332	0.19205	19.984666666666666	19.792616666666667	166885.546875	4727351.789548584	0	1182	0.13372496788090737	0.4318764994183785	null	149.0020294189453	149.0121612548828
234	149.02296447753906	12.412583333333334					1	DETECTED	149.0230 m/z @12.41 [N1288_2.mzXML]	149.02296447753906	12.412583333333334	0.10116666666666667	20.002833333333335	19.901666666666667	89130.5078125	3.683180791658713E7	1	1182	7.485725305935005	0.540106143364492	0.07860570266627319	149.022705078125	149.02340698242188
235	149.05970764160156	8.330716666666667					1	DETECTED	149.0597 m/z @8.33 [N1288_2.mzXML]	149.05970764160156	8.330716666666667	7.854066666666667	8.4451	0.5910333333333329	5767.09765625	101582.44624710083	0	1182	0.38180354573975706	0.6199867128221258	0.23997342564425167	149.0593719482422	149.05978393554688
236	149.07864379882812	17.451					1	DETECTED	149.0786 m/z @17.45 [N1288_2.mzXML]	149.07864379882812	17.451	0.10116666666666667	19.74816666666667	19.647000000000002	10172.8427734375	4032700.3409292	0	1182	9.317764666230557	0.5677493561464511	0.13642176843359788	149.07827758789062	149.07876586914062
237	149.9925537109375	1.7696833333333333					1	DETECTED	149.9926 m/z @1.77 [N1288_2.mzXML]	149.9925537109375	1.7696833333333333	0.10116666666666667	20.002833333333335	19.901666666666667	10768.18359375	4479418.880079225	0	1182	10.061817923137625	5.963880093096663	7.70513010916313	149.99234008789062	149.99771118164062
238	150.0152587890625	1.5094833333333333					1	DETECTED	150.0153 m/z @1.51 [N1288_2.mzXML]	150.0152587890625	1.5094833333333333	1.4490333333333332	19.911833333333334	18.4628	5375.16162109375	4100387.5383005375	0	1182	0.138570491727114	152.71133167907334	304.4226633581467	150.00640869140625	150.01551818847656
239	150.02642822265625	12.463116666666668					1	DETECTED	150.0264 m/z @12.46 [N1288_2.mzXML]	150.02642822265625	12.463116666666668	0.1193	19.821	19.701700000000002	7962.92626953125	3632846.449878602	0	1182	15.52805678311141	0.7980392342184819	2.2740601486315	150.0181121826172	150.03004455566406
240	150.05825805664062	2.69365					1	DETECTED	150.0583 m/z @2.69 [N1288_2.mzXML]	150.05825805664062	2.69365	0.48401666666666665	18.025666666666666	17.54165	54997.1328125	3479400.9589185487	0	1182	0.226058599454932	0.7511579978903019	0.37559021479941307	150.05029296875	150.06814575195312
241	150.97665405273438	2.1680333333333333					1	DETECTED	150.9767 m/z @2.17 [N1288_2.mzXML]	150.97665405273438	2.1680333333333333	0.1193	19.9665	19.8472	20962.87890625	2361197.5372082237	0	1182	9.462764665056842	4.971166791214068	9.544721619342747	150.96798706054688	150.9771270751953
242	151.045166015625	1.5530666666666666					1	DETECTED	151.0452 m/z @1.55 [N1288_2.mzXML]	151.045166015625	1.5530666666666666	1.4140833333333334	10.935616666666666	9.521533333333332	8837.9921875	1185665.8371470333	0	1182	9.156113480144349	33.66044778491118	69.33399479758246	151.03848266601562	151.0509490966797
243	151.0613555908203	8.54865					1	DETECTED	151.0614 m/z @8.55 [N1288_2.mzXML]	151.0613555908203	8.54865	2.6380666666666666	8.58275	5.944683333333334	4355.50537109375	361329.22843554703	0	1182	5.962594851693048	0.5028846560548169	0.005769312109633927	151.06088256835938	151.06195068359375
244	152.0217742919922	1.8127166666666668					1	DETECTED	152.0218 m/z @1.81 [N1288_2.mzXML]	152.0217742919922	1.8127166666666668	1.7985499999999999	19.620333333333335	17.821783333333336	103921.03125	2039542.4318606262	0	1182	0.02477652362790872	16.60730143060531	22.61346330851598	152.0161895751953	152.03176879882812
245	152.0319061279297	3.3106999999999998					1	DETECTED	152.0319 m/z @3.31 [N1288_2.mzXML]	152.0319061279297	3.3106999999999998	2.4469	9.698216666666667	7.251316666666668	11633.470703125	660165.2429747926	0	1182	0.36370114749731997	4.1973354171490325	0.44106976980874374	152.0317840576172	152.03631591796875
246	152.0471954345703	18.21066666666667					1	DETECTED	152.0472 m/z @18.21 [N1288_2.mzXML]	152.0471954345703	18.21066666666667	0.10116666666666667	19.984666666666666	19.883499999999998	2400.603759765625	1232898.5389764705	0	1182	11.211246082428405	0.5489798172230044	0.09795963444600884	152.0460662841797	152.05426025390625
247	152.06809997558594	1.88325					1	DETECTED	152.0681 m/z @1.88 [N1288_2.mzXML]	152.06809997558594	1.88325	0.48401666666666665	16.504116666666665	16.0201	13214.35546875	1585102.6579311523	0	1182	9.622445697048292	1.2757316400104304	4.936568152809724	152.06121826171875	152.07083129882812
248	152.9468994140625	1.5971499999999998					1	DETECTED	152.9469 m/z @1.60 [N1288_2.mzXML]	152.9468994140625	1.5971499999999998	1.56795	1.7840833333333335	0.2161333333333335	90814.7265625	517763.4752084961	0	1182	0.09060254202901952	3.700913242009149	4.483166153010146	152.94674682617188	152.9471435546875
249	153.04078674316406	3.9754666666666667					1	DETECTED	153.0408 m/z @3.98 [N1288_2.mzXML]	153.04078674316406	3.9754666666666667	2.835383333333333	18.6725	15.837116666666667	1627.301513671875	904398.9881251525	0	1182	14.730469326302401	6.945596082157736	12.891192164315472	153.0310516357422	153.04281616210938
250	153.0574493408203	12.530066666666666					1	DETECTED	153.0574 m/z @12.53 [N1288_2.mzXML]	153.0574493408203	12.530066666666666	1.2141666666666666	19.620333333333335	18.406166666666667	87918.4296875	1.1445500795662282E7	0	1182	0.3732076557314876	0.8545351593156122	1.3631859775625452	153.0517578125	153.06649780273438
251	153.1272430419922	10.154216666666667					1	DETECTED	153.1272 m/z @10.15 [N1288_2.mzXML]	153.1272430419922	10.154216666666667	0.6115333333333334	19.74816666666667	19.136633333333336	4221.265625	1242901.2860515746	0	1182	0.0737888641562261	1.0026861766693855	1.0053723533387713	153.12254333496094	153.12794494628906
252	154.02622985839844	1.8693666666666668					1	DETECTED	154.0262 m/z @1.87 [N1288_2.mzXML]	154.02622985839844	1.8693666666666668	0.3381	2.2395666666666667	1.9014666666666666	50085.14453125	552692.3080870054	0	1182	0.0633563694785404	0.6208803169489311	0.0470717597209272	154.02003479003906	154.03207397460938
253	154.05844116210938	1.8411666666666666					1	DETECTED	154.0584 m/z @1.84 [N1288_2.mzXML]	154.05844116210938	1.8411666666666666	1.8268833333333334	17.1155	15.288616666666668	17194.783203125	1792790.8884664928	0	1182	12.138821999166627	462.787749351566	717.3199431620609	154.04933166503906	154.06507873535156
254	154.08389282226562	4.0380666666666665					1	DETECTED	154.0839 m/z @4.04 [N1288_2.mzXML]	154.08389282226562	4.0380666666666665	0.5205666666666667	9.579516666666667	9.05895	7831.01318359375	768900.1070866699	0	1182	0.9802029499211424	1.2876972281449894	6.324150095214143	154.08319091796875	154.0863037109375
255	154.8802947998047	1.9530166666666666					1	DETECTED	154.8803 m/z @1.95 [N1288_2.mzXML]	154.8802947998047	1.9530166666666666	1.7037	2.1247	0.4209999999999998	9319.666015625	164179.50076257312	0	1182	0.26290032397051943	0.8443077745838623	0.6886155491677246	154.87937927246094	154.88047790527344
256	155.0281982421875	2.6796833333333336					1	DETECTED	155.0282 m/z @2.68 [N1288_2.mzXML]	155.0281982421875	2.6796833333333336	2.1102666666666665	18.303333333333335	16.193066666666667	33055.90625	1641316.718151611	0	1182	0.27043607226759825	6.026544209089254	0.49941543314243214	155.02735900878906	155.03387451171875
257	155.06768798828125	10.011166666666666					1	DETECTED	155.0677 m/z @10.01 [N1288_2.mzXML]	155.06768798828125	10.011166666666666	9.128416666666668	10.48525	1.3568333333333324	9209.0205078125	175662.21523168962	0	1182	1.0049529012112242	0.7685263853488166	0.14723898630515983	155.06015014648438	155.06809997558594
258	155.0787353515625	1.6722499999999998					1	DETECTED	155.0787 m/z @1.67 [N1288_2.mzXML]	155.0787353515625	1.6722499999999998	1.5825	18.395333333333333	16.812833333333334	32930.5703125	2677112.141245423	0	1182	0.05693135456675402	49.19963764833346	90.9097144521026	155.06900024414062	155.078857421875
259	155.13058471679688	14.927733333333332					1	DETECTED	155.1306 m/z @14.93 [N1288_2.mzXML]	155.13058471679688	14.927733333333332	0.10116666666666667	20.002833333333335	19.901666666666667	305660.53125	7.380911708118105E7	0	1182	1.5401214397772076	0.7585349032910167	1.8049096714767041	155.130126953125	155.13116455078125
260	156.04183959960938	1.7840833333333335					1	DETECTED	156.0418 m/z @1.78 [N1288_2.mzXML]	156.04183959960938	1.7840833333333335	1.75385	10.395683333333332	8.641833333333333	375782.1875	1.3051662456101747E7	0	1182	0.05084581843886293	140.43951881514772	287.732013002785	156.04165649414062	156.04214477539062
261	156.07647705078125	1.8971666666666667					1	DETECTED	156.0765 m/z @1.90 [N1288_2.mzXML]	156.07647705078125	1.8971666666666667	1.5530666666666666	14.829066666666668	13.276000000000002	58790.77734375	2474224.3457249454	0	1182	0.37438100163894994	1.9440297265859043	2.7454829589810568	156.06820678710938	156.07701110839844
262	156.13417053222656	14.927733333333332					1	DETECTED	156.1342 m/z @14.93 [N1288_2.mzXML]	156.13417053222656	14.927733333333332	0.10116666666666667	19.948333333333334	19.847166666666666	15720.6103515625	4718464.471161375	0	1182	6.852656139825331	0.6728842691029518	1.6730344353176283	156.13368225097656	156.13485717773438
263	157.12777709960938	14.927733333333332					1	DETECTED	157.1278 m/z @14.93 [N1288_2.mzXML]	157.12777709960938	14.927733333333332	0.10116666666666667	20.002833333333335	19.901666666666667	88086.390625	2.1704137398129873E7	0	1182	6.1287597796347715	0.7447479530788638	1.7800306450608292	157.12704467773438	157.12820434570312
264	158.03994750976562	1.7696833333333333					1	DETECTED	158.0399 m/z @1.77 [N1288_2.mzXML]	158.03994750976562	1.7696833333333333	1.7696833333333333	4.085616666666667	2.3159333333333336	19485.3515625	497784.4410941163	0	1182	1.388813625805857	null	null	158.0370330810547	158.04000854492188
265	158.13133239746094	14.845033333333333					1	DETECTED	158.1313 m/z @14.85 [N1288_2.mzXML]	158.13133239746094	14.845033333333333	0.17383333333333334	19.948333333333334	19.7745	5010.6826171875	1876202.3374912709	0	1182	5.735206962835443	0.6739223785375429	0.2603587314252947	158.1305694580078	158.13758850097656
266	158.92771911621094	1.5530666666666666					1	DETECTED	158.9277 m/z @1.55 [N1288_2.mzXML]	158.92771911621094	1.5530666666666666	1.4795666666666667	2.0812833333333334	0.6017166666666667	46192.21484375	721206.9109129638	0	1182	0.09417418703800373	4.093310657596378	5.873175523798776	158.92147827148438	158.9277801513672
267	158.96376037597656	1.6422999999999999					1	DETECTED	158.9638 m/z @1.64 [N1288_2.mzXML]	158.96376037597656	1.6422999999999999	1.5825	12.463116666666668	10.880616666666668	395411.28125	5621625.528129395	0	1182	0.07439725546888432	2.656236063991781	4.637568134687931	158.96353149414062	158.96395874023438
268	159.01377868652344	2.28205					1	DETECTED	159.0138 m/z @2.28 [N1288_2.mzXML]	159.01377868652344	2.28205	1.4140833333333334	4.4471333333333325	3.0330499999999994	9214.693359375	516410.7392247315	0	1182	0.3665425961560471	1.7472157148892045	2.494431429778409	159.0050811767578	159.014404296875
269	159.09152221679688	9.187216666666666					1	DETECTED	159.0915 m/z @9.19 [N1288_2.mzXML]	159.09152221679688	9.187216666666666	1.3413666666666666	20.002833333333335	18.66146666666667	66740.0078125	1689023.4432915044	0	1182	0.09690321142236868	1.954309947216052	1.7902023786021877	159.09121704101562	159.1015167236328
270	159.98158264160156	11.418916666666666					1	DETECTED	159.9816 m/z @11.42 [N1288_2.mzXML]	159.98158264160156	11.418916666666666	0.10116666666666667	19.984666666666666	19.883499999999998	9799.4765625	1720830.279706146	0	1182	0.2702172970377177	0.8337756521678094	0.6834074050801064	159.9812774658203	159.9824981689453
271	160.0603790283203	2.610516666666667					1	DETECTED	160.0604 m/z @2.61 [N1288_2.mzXML]	160.0603790283203	2.610516666666667	0.4109333333333333	19.766333333333332	19.3554	298588.5	1.915199116664102E7	1	1182	0.6290227396357668	2.2000104443671167	2.171729346721837	160.05532836914062	160.06883239746094
272	160.07554626464844	9.187216666666666					1	DETECTED	160.0755 m/z @9.19 [N1288_2.mzXML]	160.07554626464844	9.187216666666666	0.6846166666666667	10.691550000000001	10.006933333333334	34253.7578125	1448813.5693122253	0	1182	0.09567197371231728	0.5786423833137505	13.984423044982922	160.0750274658203	160.0783233642578
273	160.13304138183594	1.8693666666666668					1	DETECTED	160.1330 m/z @1.87 [N1288_2.mzXML]	160.13304138183594	1.8693666666666668	1.8553166666666667	10.189566666666668	8.33425	75175.1328125	1.273231609044928E7	0	1182	0.048831154569331625	295.620786337226	586.4830853787804	160.13294982910156	160.13320922851562
274	161.02377319335938	12.327183333333332					1	DETECTED	161.0238 m/z @12.33 [N1288_2.mzXML]	161.02377319335938	12.327183333333332	1.4646833333333333	16.264599999999998	14.799916666666665	55177.59375	9270940.371930057	0	1182	1.5519084439567497	1.9420567425371047	3.5480366013160394	161.01458740234375	161.0294952392578
275	161.0637664794922	2.5284833333333334					1	DETECTED	161.0638 m/z @2.53 [N1288_2.mzXML]	161.0637664794922	2.5284833333333334	0.19205	20.002833333333335	19.810783333333337	17435.140625	2417123.5922858575	0	1182	0.9142506709536256	4.087259739242557	13.311585844249844	161.0585174560547	161.07049560546875
276	161.98114013671875	19.839166666666664					1	DETECTED	161.9811 m/z @19.84 [N1288_2.mzXML]	161.98114013671875	19.839166666666664	0.10116666666666667	20.002833333333335	19.901666666666667	3788.90380859375	1678311.964349243	0	1182	18.552282785742143	0.5041459789914549	0.0121926908822102	161.98062133789062	161.98809814453125
277	162.0499725341797	1.8971666666666667					1	DETECTED	162.0500 m/z @1.90 [N1288_2.mzXML]	162.0499725341797	1.8971666666666667	1.8971666666666667	9.766283333333332	7.869116666666665	18143.119140625	1596891.6183765256	0	1182	4.273650329609483	null	null	162.0499725341797	162.05857849121094
278	162.09791564941406	15.695633333333335					1	DETECTED	162.0979 m/z @15.70 [N1288_2.mzXML]	162.09791564941406	15.695633333333335	1.56795	19.675166666666666	18.107216666666666	11935.59375	3230658.0786030563	0	1182	1.7473302872747674	1.0031705649773552	0.8265187827242214	162.09490966796875	162.09835815429688
279	162.11187744140625	1.8268833333333334					1	DETECTED	162.1119 m/z @1.83 [N1288_2.mzXML]	162.11187744140625	1.8268833333333334	1.7696833333333333	8.9176	7.147916666666667	2934982.25	1.972197033062026E7	1	1182	0.06859052635180052	2.650115900619777	3.14937109060162	162.1077117919922	162.11851501464844
280	162.9912109375	1.5094833333333333					1	DETECTED	162.9912 m/z @1.51 [N1288_2.mzXML]	162.9912109375	1.5094833333333333	0.22841666666666666	20.002833333333335	19.774416666666667	389980.0	6963540.532726754	0	1182	0.12518160032100378	1.3774519509441718	1.7222935646560449	162.98330688476562	162.99188232421875
281	163.03890991210938	10.885933333333332					1	DETECTED	163.0389 m/z @10.89 [N1288_2.mzXML]	163.03890991210938	10.885933333333332	0.10116666666666667	20.002833333333335	19.901666666666667	28254.484375	3226751.441041321	0	1182	1.0174110453981964	3.3563588566102	36.55620431907201	163.03836059570312	163.04721069335938
282	163.05995178222656	2.0093833333333335					1	DETECTED	163.0600 m/z @2.01 [N1288_2.mzXML]	163.05995178222656	2.0093833333333335	0.1193	19.930166666666665	19.810866666666666	32742.244140625	5442067.547798706	0	1182	1.5360625059975876	2.494752598594333	10.00795625416128	163.05410766601562	163.06039428710938
283	163.09426879882812	15.695633333333335					1	DETECTED	163.0943 m/z @15.70 [N1288_2.mzXML]	163.09426879882812	15.695633333333335	0.3381	20.002833333333335	19.664733333333334	23412.6171875	7210094.994019595	0	1182	3.0451302345073543	1.5427832033951274	2.0804144221506515	163.08506774902344	163.1005096435547
284	163.1156463623047	1.8268833333333334					1	DETECTED	163.1156 m/z @1.83 [N1288_2.mzXML]	163.1156463623047	1.8268833333333334	1.7840833333333335	12.29335	10.509266666666667	151844.953125	3621970.5293503418	0	1182	0.12748256162552352	122.99074108234697	247.04817309655775	163.1114959716797	163.1211700439453
285	163.97654724121094	0.6846166666666667					1	DETECTED	163.9765 m/z @0.68 [N1288_2.mzXML]	163.97654724121094	0.6846166666666667	0.10116666666666667	20.002833333333335	19.901666666666667	49865.16796875	1.8032071639614377E7	1	1182	17.67396443431831	8.629617521020467	5.887040604825703	163.97601318359375	163.97731018066406
286	164.0909423828125	14.494116666666667					1	DETECTED	164.0909 m/z @14.49 [N1288_2.mzXML]	164.0909423828125	14.494116666666667	1.9250833333333333	17.488166666666665	15.563083333333331	11946.0615234375	3979801.2779538888	0	1182	14.438862543811922	0.6244383100919186	0.24557167013179051	164.0909423828125	164.09756469726562
287	164.9298095703125	1.6722499999999998					1	DETECTED	164.9298 m/z @1.67 [N1288_2.mzXML]	164.9298095703125	1.6722499999999998	1.6271166666666665	14.716800000000001	13.089683333333335	31814.6328125	4487865.603082886	0	1182	0.36065653995293334	50.3399118272794	8.625749011539142	164.919921875	164.93017578125
288	164.98419189453125	11.558533333333333					1	DETECTED	164.9842 m/z @11.56 [N1288_2.mzXML]	164.98419189453125	11.558533333333333	0.10116666666666667	20.002833333333335	19.901666666666667	96041.7890625	1.3703735720353944E7	1	1182	0.9611539618422213	0.8960279828979186	7.62818075072343	164.97677612304688	164.99276733398438
289	165.0547637939453	3.8975500000000003					1	DETECTED	165.0548 m/z @3.90 [N1288_2.mzXML]	165.0547637939453	3.8975500000000003	2.7639333333333336	9.372449999999999	6.608516666666665	9677.369140625	1038922.9042904051	0	1182	0.5110068367859042	2.9147933604834075	0.483835875687332	165.05393981933594	165.05516052246094
290	165.07579040527344	1.9670166666666666					1	DETECTED	165.0758 m/z @1.97 [N1288_2.mzXML]	165.07579040527344	1.9670166666666666	1.9670166666666666	19.857333333333333	17.890316666666667	9945.9775390625	2875665.5293818666	0	1182	0.08233795001629507	null	null	165.06939697265625	165.08526611328125
291	165.1597137451172	16.117					1	DETECTED	165.1597 m/z @16.12 [N1288_2.mzXML]	165.1597137451172	16.117	0.15560000000000002	20.002833333333335	19.847233333333335	18436.7734375	6302117.2834189795	0	1182	1.572950421455534	0.6243035639282154	0.679132833999502	165.15087890625	165.16854858398438
292	165.58982849121094	8.330716666666667					1	DETECTED	165.5898 m/z @8.33 [N1288_2.mzXML]	165.58982849121094	8.330716666666667	2.1390833333333332	10.046916666666668	7.907833333333334	6886.78662109375	1118747.4286639406	0	1182	0.2654356444986963	0.6385902481305418	4.2375651096558595	165.58453369140625	165.59967041015625
293	166.0260467529297	2.310283333333333					1	DETECTED	166.0260 m/z @2.31 [N1288_2.mzXML]	166.0260467529297	2.310283333333333	1.8971666666666667	8.4451	6.547933333333333	31405.9296875	2111746.9245179454	0	1182	0.8769747318820147	3.541421990894814	4.982941800254186	166.0251007080078	166.02862548828125
294	166.0615997314453	11.418916666666666					1	DETECTED	166.0616 m/z @11.42 [N1288_2.mzXML]	166.0615997314453	11.418916666666666	1.9812	18.745166666666666	16.763966666666665	69484.2890625	2.3930325562990878E7	0	1182	16.787362889049934	1.7074498987486968	0.785132682657146	166.05287170410156	166.07159423828125
295	166.08596801757812	8.3631					1	DETECTED	166.0860 m/z @8.36 [N1288_2.mzXML]	166.08596801757812	8.3631	0.53885	19.8755	19.33665	2352140.5	5.890744154016033E7	1	1182	0.3006924510686435	0.83454243904823	0.45117404515512516	166.0760955810547	166.08721923828125
296	166.09681701660156	8.330716666666667					1	DETECTED	166.0968 m/z @8.33 [N1288_2.mzXML]	166.09681701660156	8.330716666666667	7.974900000000001	8.496183333333333	0.521283333333332	7536.1630859375	80124.38674151624	0	1182	0.1198090819978539	0.7325167455150106	0.465033491030021	166.09666442871094	166.10488891601562
297	166.11094665527344	8.3792					1	DETECTED	166.1109 m/z @8.38 [N1288_2.mzXML]	166.11094665527344	8.3792	5.527316666666667	8.428383333333333	2.901066666666666	3660.502685546875	223265.50067114254	0	1182	0.10851119748206983	0.5086229567595679	0.017245913519135934	166.1074676513672	166.11758422851562
298	166.52801513671875	2.51485					1	DETECTED	166.5280 m/z @2.51 [N1288_2.mzXML]	166.52801513671875	2.51485	2.3379666666666665	5.7184333333333335	3.380466666666667	3720.770263671875	278801.3573280029	0	1182	0.7487721552275004	9.555639310279837	18.111278620559673	166.52731323242188	166.53042602539062
299	166.58425903320312	8.3631					1	DETECTED	166.5843 m/z @8.36 [N1288_2.mzXML]	166.58425903320312	8.3631	7.94045	8.461983333333333	0.5215333333333323	6570.689453125	117450.1725894773	0	1182	0.27111717664827495	0.6169801648329982	0.03213648962359908	166.58399963378906	166.58436584472656
300	166.98455810546875	11.734383333333334					1	DETECTED	166.9846 m/z @11.73 [N1288_2.mzXML]	166.98455810546875	11.734383333333334	0.10116666666666667	20.002833333333335	19.901666666666667	47844.43359375	7759164.11327554	0	1182	1.5041256981006956	0.847752934807962	5.348106419797821	166.983642578125	166.9856719970703
301	167.02223205566406	8.3631					1	DETECTED	167.0222 m/z @8.36 [N1288_2.mzXML]	167.02223205566406	8.3631	3.2186166666666667	8.496183333333333	5.277566666666666	7494.2177734375	341850.97602313204	0	1182	0.31317429939450747	0.6312123032392367	0.2708527146778627	167.02157592773438	167.02284240722656
302	167.03363037109375	9.579516666666667					1	DETECTED	167.0336 m/z @9.58 [N1288_2.mzXML]	167.03363037109375	9.579516666666667	1.0865333333333331	10.639116666666666	9.552583333333333	226810.484375	2602568.9194498635	1	1182	0.0768191504117599	0.5154478689895259	0.015789908058899356	167.03118896484375	167.04281616210938
303	167.0894012451172	8.3631					1	DETECTED	167.0894 m/z @8.36 [N1288_2.mzXML]	167.0894012451172	8.3631	7.5921666666666665	11.802583333333333	4.210416666666666	156642.75	4178989.9440646656	0	1182	0.27737596834126954	0.8534892288270155	0.5096437893741783	167.08517456054688	167.0899200439453
304	168.0372314453125	9.579516666666667					1	DETECTED	168.0372 m/z @9.58 [N1288_2.mzXML]	168.0372314453125	9.579516666666667	9.528516666666667	17.227500000000003	7.698983333333336	15184.375	435710.21031134046	0	1182	0.08049328275017231	75.48022875816973	149.96045751633946	168.03671264648438	168.03756713867188
305	168.0930938720703	8.330716666666667					1	DETECTED	168.0931 m/z @8.33 [N1288_2.mzXML]	168.0930938720703	8.330716666666667	6.539716666666666	11.898383333333333	5.358666666666667	6446.9208984375	548283.5458505857	0	1182	0.18526264854822472	1.495998511073887	8.426412783584652	168.08872985839844	168.10194396972656
306	168.98008728027344	11.836916666666667					1	DETECTED	168.9801 m/z @11.84 [N1288_2.mzXML]	168.98008728027344	11.836916666666667	0.10116666666666667	20.002833333333335	19.901666666666667	19039.103515625	3196315.3516787435	0	1182	0.6018537105640451	0.7430460676502507	6.36485490849478	168.97958374023438	168.98095703125
307	168.9981689453125	10.256266666666667					1	DETECTED	168.9982 m/z @10.26 [N1288_2.mzXML]	168.9981689453125	10.256266666666667	10.189566666666668	18.8905	8.700933333333332	2275.903076171875	720914.1734607543	0	1182	0.0701159829679554	65.22438780609782	129.44877561219565	168.99188232421875	169.00511169433594
308	169.03570556640625	3.010066666666667					1	DETECTED	169.0357 m/z @3.01 [N1288_2.mzXML]	169.03570556640625	3.010066666666667	2.03785	19.984666666666666	17.946816666666667	90779.5078125	4206072.007084016	0	1182	0.39224970062284736	1.4271667504550185	0.9457862762208302	169.02587890625	169.03794860839844
309	169.04893493652344	10.850783333333334					1	DETECTED	169.0489 m/z @10.85 [N1288_2.mzXML]	169.04893493652344	10.850783333333334	0.10116666666666667	20.002833333333335	19.901666666666667	695963.25	9348462.963469513	1	1182	0.11159058321675275	0.5233895282659407	0.01970441278946406	169.04698181152344	169.0583953857422
310	169.09458923339844	1.6722499999999998					1	DETECTED	169.0946 m/z @1.67 [N1288_2.mzXML]	169.09458923339844	1.6722499999999998	1.56795	10.9192	9.35125	27646.23828125	2960595.3830000614	0	1182	0.0759239837794754	34.477901356730754	67.74950512075345	169.08566284179688	169.0972900390625
311	170.02114868164062	9.94065					1	DETECTED	170.0211 m/z @9.94 [N1288_2.mzXML]	170.02114868164062	9.94065	9.905466666666666	10.154216666666667	0.24875000000000114	3775.155517578125	24364.30821026616	0	1182	0.0854453234618422	3.5350544765513234	6.070108953102647	170.0204315185547	170.021484375
312	170.05995178222656	9.201766666666666					1	DETECTED	170.0600 m/z @9.20 [N1288_2.mzXML]	170.05995178222656	9.201766666666666	3.083766666666667	11.134666666666668	8.0509	215152.71875	6646588.550980929	0	1182	0.09590129213096787	0.5167717679407071	1.3145678003086188	170.05227661132812	170.06919860839844
313	170.09620666503906	6.627233333333334					1	DETECTED	170.0962 m/z @6.63 [N1288_2.mzXML]	170.09620666503906	6.627233333333334	0.10116666666666667	20.002833333333335	19.901666666666667	7711.38037109375	5170883.637922429	0	1182	7.592879469018456	1.5247826664351165	2.0495653328702335	170.09202575683594	170.09695434570312
314	171.03294372558594	1.53855					1	DETECTED	171.0329 m/z @1.54 [N1288_2.mzXML]	171.03294372558594	1.53855	1.4646833333333333	16.688833333333335	15.224150000000002	10040.6708984375	1366745.9412679747	0	1182	0.12018186679213616	103.05155685920568	205.10311371841135	171.02696228027344	171.03341674804688
315	171.06341552734375	9.201766666666666					1	DETECTED	171.0634 m/z @9.20 [N1288_2.mzXML]	171.06341552734375	9.201766666666666	1.6119666666666668	10.885933333333332	9.273966666666665	21704.892578125	2716383.5312662353	0	1182	0.11823073270426576	0.6114985823195164	0.22180876403005004	171.05343627929688	171.06361389160156
316	171.13768005371094	12.1731					1	DETECTED	171.1377 m/z @12.17 [N1288_2.mzXML]	171.13768005371094	12.1731	6.364066666666667	15.53385	9.169783333333331	11275.029296875	2132945.0652406616	0	1182	0.4700471088811504	0.7892692989654043	0.5785385979308089	171.13723754882812	171.14315795898438
317	171.14901733398438	0.48401666666666665					1	DETECTED	171.1490 m/z @0.48 [N1288_2.mzXML]	171.14901733398438	0.48401666666666665	0.10116666666666667	20.002833333333335	19.901666666666667	7714.43408203125	5041260.526189335	0	1182	5.270000147304974	25.99146750250316	34.53601625608164	171.14781188964844	171.1497344970703
318	172.024169921875	16.448249999999998					1	DETECTED	172.0242 m/z @16.45 [N1288_2.mzXML]	172.024169921875	16.448249999999998	0.8860499999999999	19.911833333333334	19.025783333333333	3752.89990234375	1672345.2179075934	0	1182	4.466835100809858	0.611281931003757	0.2225638620075141	172.02313232421875	172.02468872070312
319	172.0691680908203	1.8268833333333334					1	DETECTED	172.0692 m/z @1.83 [N1288_2.mzXML]	172.0691680908203	1.8268833333333334	1.8127166666666668	10.885933333333332	9.073216666666665	7996.03466796875	1681824.7882235106	0	1182	9.078652572129517	320.2311764705883	639.4623529411767	172.0691680908203	172.07557678222656
320	172.13320922851562	10.22315					1	DETECTED	172.1332 m/z @10.22 [N1288_2.mzXML]	172.13320922851562	10.22315	2.820883333333333	11.418916666666666	8.598033333333333	13479.59375	1098509.0847023926	0	1182	0.0969897241897808	0.5807703045913863	0.014383459661461987	172.1325225830078	172.14285278320312
321	172.97845458984375	1.5094833333333333					1	DETECTED	172.9785 m/z @1.51 [N1288_2.mzXML]	172.97845458984375	1.5094833333333333	1.43285	1.5530666666666666	0.12021666666666664	4095.89013671875	22738.809793151846	0	1182	0.08168257223826525	0.7843627664201825	0.5687255328403651	172.97792053222656	172.9871368408203
322	173.02061462402344	15.6416					1	DETECTED	173.0206 m/z @15.64 [N1288_2.mzXML]	173.02061462402344	15.6416	0.17383333333333334	19.930166666666665	19.75633333333333	5331.62158203125	2084427.5313574523	0	1182	7.399012008388782	0.6386291492199907	0.13381314090080487	173.01919555664062	173.02122497558594
323	173.0418701171875	1.9111333333333334					1	DETECTED	173.0419 m/z @1.91 [N1288_2.mzXML]	173.0418701171875	1.9111333333333334	1.5094833333333333	16.37465	14.865166666666665	11549.0185546875	1310014.9129788817	0	1182	0.08792842444705617	9.024054579655745	16.93407597764399	173.03750610351562	173.047607421875
324	173.96131896972656	11.558533333333333					1	DETECTED	173.9613 m/z @11.56 [N1288_2.mzXML]	173.96131896972656	11.558533333333333	0.1193	20.002833333333335	19.883533333333336	7060.06640625	1831902.087120788	0	1182	0.8367977996507054	0.8690937912505794	1.8616299743866414	173.96023559570312	173.97067260742188
325	174.07884216308594	15.4804					1	DETECTED	174.0788 m/z @15.48 [N1288_2.mzXML]	174.07884216308594	15.4804	0.4658166666666667	19.766333333333332	19.300516666666667	9551.396484375	2774044.1687984313	0	1182	3.052579124110393	0.8506728352085197	0.6172076641077103	174.0762176513672	174.08499145507812
326	174.9378662109375	1.6572500000000001					1	DETECTED	174.9379 m/z @1.66 [N1288_2.mzXML]	174.9378662109375	1.6572500000000001	1.6119666666666668	3.1586	1.546633333333333	70840.03125	954959.8955500488	0	1182	0.08642348794722676	17.077291129922703	33.154582259845405	174.93701171875	174.93817138671875
327	174.9915313720703	1.5241					1	DETECTED	174.9915 m/z @1.52 [N1288_2.mzXML]	174.9915313720703	1.5241	0.21018333333333333	20.002833333333335	19.792650000000002	65421.8984375	3812880.1780406213	0	1182	0.9023338257202944	3.1476252265234184	5.4514962745422455	174.99070739746094	174.99996948242188
328	175.00836181640625	13.868683333333333					1	DETECTED	175.0084 m/z @13.87 [N1288_2.mzXML]	175.00836181640625	13.868683333333333	9.372449999999999	19.108833333333333	9.736383333333334	4580.56298828125	1222435.5179421392	0	1182	2.8639981237641052	1.0827266526796502	0.8288393342715179	175.0065155029297	175.0110626220703
329	175.02395629882812	3.3106999999999998					1	DETECTED	175.0240 m/z @3.31 [N1288_2.mzXML]	175.02395629882812	3.3106999999999998	2.6380666666666666	19.51033333333333	16.872266666666665	9431.447265625	1666370.3473531185	0	1182	0.5659774763708998	12.541949551513952	0.6477186435121902	175.01873779296875	175.0319061279297
330	175.0750732421875	16.0251					1	DETECTED	175.0751 m/z @16.03 [N1288_2.mzXML]	175.0750732421875	16.0251	8.899866666666666	19.911833333333334	11.011966666666668	13544.564453125	3209990.398346988	0	1182	2.7068592245732557	0.770777018408592	0.6010273736406347	175.0697021484375	175.07546997070312
331	175.09014892578125	6.960333333333334					1	DETECTED	175.0901 m/z @6.96 [N1288_2.mzXML]	175.09014892578125	6.960333333333334	0.1374	20.002833333333335	19.865433333333335	2466.9033203125	1365445.6859899294	0	1182	2.974045059698957	1.4557839248026265	1.911567849605253	175.08645629882812	175.09652709960938
332	175.11874389648438	1.8127166666666668					1	DETECTED	175.1187 m/z @1.81 [N1288_2.mzXML]	175.11874389648438	1.8127166666666668	1.5825	5.562	3.9795000000000003	58127.2890625	1130225.296382049	0	1182	0.17157402596078963	2.1870380088342625	1.5218954491066123	175.1183624267578	175.11976623535156
333	176.07049560546875	10.534733333333332					1	DETECTED	176.0705 m/z @10.53 [N1288_2.mzXML]	176.07049560546875	10.534733333333332	4.19585	16.614250000000002	12.418400000000002	80252.1953125	2340094.0648871753	0	1182	0.08194694619538545	0.60985173460035	0.0915850386360395	176.06222534179688	176.07872009277344
334	176.9707489013672	1.5094833333333333					1	DETECTED	176.9707 m/z @1.51 [N1288_2.mzXML]	176.9707489013672	1.5094833333333333	1.43285	16.614250000000002	15.181400000000002	29190.1640625	2494588.5189872435	0	1182	0.1132363800626166	99.05219660722055	180.44169805549203	176.96080017089844	176.97088623046875
335	177.00157165527344	11.360066666666667					1	DETECTED	177.0016 m/z @11.36 [N1288_2.mzXML]	177.00157165527344	11.360066666666667	9.818133333333332	18.745166666666666	8.927033333333334	6821.94970703125	982715.0628694145	0	1182	0.4516964957280063	2.8947533399628154	8.46210404301641	176.99859619140625	177.0063934326172
336	177.06072998046875	1.6722499999999998					1	DETECTED	177.0607 m/z @1.67 [N1288_2.mzXML]	177.06072998046875	1.6722499999999998	1.6119666666666668	15.569683333333334	13.957716666666666	34021.49609375	2178408.387742432	0	1182	0.06810120304569178	115.76762510367767	0.8223893802928811	177.05479431152344	177.0683135986328
337	177.07579040527344	1.9390500000000002					1	DETECTED	177.0758 m/z @1.94 [N1288_2.mzXML]	177.07579040527344	1.9390500000000002	1.9250833333333333	17.040833333333335	15.115750000000002	8297.5478515625	2257081.3331732177	0	1182	0.0743622647003439	541.1366348448596	1081.2732696897192	177.07373046875	177.07687377929688
338	177.08705139160156	3.5104333333333333					1	DETECTED	177.0871 m/z @3.51 [N1288_2.mzXML]	177.08705139160156	3.5104333333333333	2.182366666666667	9.005799999999999	6.823433333333332	4679.61767578125	787868.9354684146	0	1182	2.1390509412050007	2.568934792430099	3.2505278767923347	177.08627319335938	177.08804321289062
339	177.16348266601562	12.5626					1	DETECTED	177.1635 m/z @12.56 [N1288_2.mzXML]	177.16348266601562	12.5626	0.10116666666666667	20.002833333333335	19.901666666666667	5678.177734375	1627572.4391229553	0	1182	5.56779305078269	0.7985303991247663	1.683237905982292	177.1590576171875	177.16371154785156
340	177.9557647705078	6.80265					1	DETECTED	177.9558 m/z @6.80 [N1288_2.mzXML]	177.9557647705078	6.80265	0.1193	19.893666666666665	19.774366666666666	2816.320556640625	1235607.2844813843	0	1182	2.5389326662475753	1.4793753631537079	1.9587507263074155	177.95516967773438	177.95831298828125
341	178.0581817626953	1.7985499999999999					1	DETECTED	178.0582 m/z @1.80 [N1288_2.mzXML]	178.0581817626953	1.7985499999999999	1.6572500000000001	17.729666666666667	16.072416666666665	9498.9697265625	1663957.0125638125	0	1182	0.17572561004747556	49.90936816453197	98.36554059074446	178.0498809814453	178.05894470214844
342	178.96331787109375	11.836916666666667					1	DETECTED	178.9633 m/z @11.84 [N1288_2.mzXML]	178.96331787109375	11.836916666666667	0.3013833333333333	20.002833333333335	19.70145	3520.991455078125	1273301.8704428407	0	1182	0.7806527561994852	0.8539462125721684	0.6486480093477098	178.96090698242188	178.9641571044922
343	179.0399932861328	1.5094833333333333					1	DETECTED	179.0400 m/z @1.51 [N1288_2.mzXML]	179.0399932861328	1.5094833333333333	1.43285	13.4579	12.02505	10330.6083984375	1437182.6267769774	0	1182	0.10283330360575871	78.45835145715529	155.91670291431058	179.03955078125	179.04736328125
344	179.05409240722656	15.569683333333334					1	DETECTED	179.0541 m/z @15.57 [N1288_2.mzXML]	179.05409240722656	15.569683333333334	9.59575	19.236833333333333	9.641083333333333	3762.1416015625	928294.6767961734	0	1182	1.8389625678875579	0.806929270497383	0.6369335673026982	179.05316162109375	179.05453491210938
345	179.07015991210938	10.48525					1	DETECTED	179.0702 m/z @10.49 [N1288_2.mzXML]	179.07015991210938	10.48525	0.1374	19.984666666666666	19.847266666666666	10822.6337890625	1713018.6787593989	0	1182	0.09416536529080943	2.704794264463316	5.042156089166736	179.06280517578125	179.0716552734375
346	180.06515502929688	9.698216666666667					1	DETECTED	180.0652 m/z @9.70 [N1288_2.mzXML]	180.06515502929688	9.698216666666667	2.0093833333333335	15.180816666666667	13.171433333333333	384262.9375	3382271.1633525016	0	1182	0.08513077538020042	1.9672688422065783	2.411893483875141	180.05740356445312	180.0734405517578
347	180.08795166015625	8.864716666666668					1	DETECTED	180.0880 m/z @8.86 [N1288_2.mzXML]	180.08795166015625	8.864716666666668	0.48401666666666665	19.857333333333333	19.373316666666668	4114.4892578125	1120861.5869161377	0	1182	0.0892470851569005	1.155829266449501	26.202220592144695	180.07992553710938	180.08804321289062
348	180.90365600585938	1.6572500000000001					1	DETECTED	180.9037 m/z @1.66 [N1288_2.mzXML]	180.90365600585938	1.6572500000000001	1.6422999999999999	2.1247	0.48239999999999994	11256.1357421875	191678.92998620603	0	1182	0.09201404573707617	16.133779264213786	31.26755852842757	180.9031219482422	180.90402221679688
349	180.94728088378906	16.209066666666665					1	DETECTED	180.9473 m/z @16.21 [N1288_2.mzXML]	180.94728088378906	16.209066666666665	1.4140833333333334	19.74816666666667	18.334083333333336	2045.0413818359375	1206286.6976652832	0	1182	2.644822196944233	0.6196047308828783	0.23920946176575655	180.9466552734375	180.94924926757812
350	181.06878662109375	9.698216666666667					1	DETECTED	181.0688 m/z @9.70 [N1288_2.mzXML]	181.06878662109375	9.698216666666667	4.906949999999999	10.08255	5.1756	30584.337890625	535891.0027885127	0	1182	0.08970328144639339	1.4139258345806884	null	181.0685577392578	181.07244873046875
351	181.08538818359375	11.52875					1	DETECTED	181.0854 m/z @11.53 [N1288_2.mzXML]	181.08538818359375	11.52875	3.5870666666666664	18.229499999999998	14.642433333333331	447091.40625	4539087.1439564405	1	1182	0.09466556470660947	0.6036303039354048	6.0383710961555686	181.08303833007812	181.0880889892578
352	182.08106994628906	3.94425					1	DETECTED	182.0811 m/z @3.94 [N1288_2.mzXML]	182.08106994628906	3.94425	1.9111333333333334	11.635	9.723866666666666	185372.9375	9260501.464459596	1	1182	0.3095889310364033	0.6134365640335088	0.18148123694115803	182.0756072998047	182.08888244628906
353	182.14979553222656	18.10033333333333					1	DETECTED	182.1498 m/z @18.10 [N1288_2.mzXML]	182.14979553222656	18.10033333333333	0.10116666666666667	20.002833333333335	19.901666666666667	81235.25	2.13208505665081E7	1	1182	3.8475260198440147	0.5975349127279554	0.11279328461690508	182.14910888671875	182.15032958984375
354	182.96231079101562	1.5094833333333333					1	DETECTED	182.9623 m/z @1.51 [N1288_2.mzXML]	182.96231079101562	1.5094833333333333	1.4490333333333332	1.6422999999999999	0.1932666666666667	14046.3642578125	94297.85951794437	0	1182	0.09065105505852689	1.598566308243725	1.7302338602580614	182.95599365234375	182.96266174316406
355	183.0489959716797	16.061883333333334					1	DETECTED	183.0490 m/z @16.06 [N1288_2.mzXML]	183.0489959716797	16.061883333333334	0.19205	19.821	19.628950000000003	6254.88818359375	2273801.1269868473	0	1182	2.5848278413910695	0.6184359214022412	0.2375508441582144	183.0438232421875	183.04934692382812
356	183.09654235839844	16.504116666666665					1	DETECTED	183.0965 m/z @16.50 [N1288_2.mzXML]	183.09654235839844	16.504116666666665	0.15560000000000002	17.096833333333333	16.941233333333333	5854.2646484375	2058172.2553521725	0	1182	5.979605550450909	0.5181275365451097	0.06291815494286661	183.09654235839844	183.10186767578125
357	183.1532440185547	17.41433333333333					1	DETECTED	183.1532 m/z @17.41 [N1288_2.mzXML]	183.1532440185547	17.41433333333333	0.10116666666666667	20.002833333333335	19.901666666666667	5477.14013671875	2014633.3506284487	0	1182	1.8333508155022464	0.5747552440820571	0.7002923384479166	183.14805603027344	183.15362548828125
358	184.07281494140625	12.993533333333334					1	DETECTED	184.0728 m/z @12.99 [N1288_2.mzXML]	184.07281494140625	12.993533333333334	11.66745	15.93325	4.265799999999999	72335.4921875	3470138.6858747257	0	1182	0.4423901276894995	1.2314597671362997	1.8422386838337703	184.0724639892578	184.07350158691406
359	184.09405517578125	1.7985499999999999					1	DETECTED	184.0941 m/z @1.80 [N1288_2.mzXML]	184.09405517578125	1.7985499999999999	1.7696833333333333	10.30745	8.537766666666666	370943.1875	2222410.5921872878	0	1182	0.07207384524591198	159.26853506351057	0.9943236702384972	184.08847045898438	184.09735107421875
360	185.04409790039062	10.22315					1	DETECTED	185.0441 m/z @10.22 [N1288_2.mzXML]	185.04409790039062	10.22315	0.10116666666666667	19.9665	19.865333333333332	1212486.125	1.3499666735460203E7	1	1182	0.09845986908549698	0.5110568606056873	0.01731667372821538	185.0409393310547	185.0471649169922
361	185.1283416748047	9.094533333333334					1	DETECTED	185.1283 m/z @9.09 [N1288_2.mzXML]	185.1283416748047	9.094533333333334	1.7037	11.913450000000001	10.209750000000001	34378.0078125	2031091.25237683	0	1182	0.10327204418204339	1.9395691018863184	2.4582598587008317	185.1272430419922	185.13096618652344
362	185.1533203125	14.192516666666668					1	DETECTED	185.1533 m/z @14.19 [N1288_2.mzXML]	185.1533203125	14.192516666666668	5.9273	15.988516666666667	10.061216666666667	5447.9150390625	907133.0745891421	0	1182	8.784705770848067	0.6086480894834376	0.21729617896687514	185.1528778076172	185.15383911132812
363	186.04762268066406	10.22315					1	DETECTED	186.0476 m/z @10.22 [N1288_2.mzXML]	186.04762268066406	10.22315	0.5022	17.617666666666665	17.115466666666666	80888.71875	2282772.8675406175	0	1182	0.09483194728353261	31.534755853901068	0.23984334935373358	186.04039001464844	186.05294799804688
364	186.073486328125	1.88325					1	DETECTED	186.0735 m/z @1.88 [N1288_2.mzXML]	186.073486328125	1.88325	1.1591666666666667	19.455666666666666	18.296499999999998	67278.3984375	1773609.3068780517	0	1182	0.18556452409791335	12.634250201404072	0.2977291437426448	186.0731201171875	186.07650756835938
365	186.22097778320312	11.418916666666666					1	DETECTED	186.2210 m/z @11.42 [N1288_2.mzXML]	186.22097778320312	11.418916666666666	10.100383333333333	11.5731	1.472716666666667	19912.2734375	614250.9983430177	0	1182	0.07294977084828602	0.5584677419354841	0.11693548387096829	186.2207794189453	186.22174072265625
366	186.91156005859375	1.6572500000000001					1	DETECTED	186.9116 m/z @1.66 [N1288_2.mzXML]	186.91156005859375	1.6572500000000001	1.6271166666666665	6.644666666666667	5.01755	24045.341796875	840403.932519928	0	1182	0.06446312715412694	83.25580752212325	3.8781278364707577	186.91102600097656	186.91197204589844
367	186.9226837158203	1.5241					1	DETECTED	186.9227 m/z @1.52 [N1288_2.mzXML]	186.9226837158203	1.5241	1.4490333333333332	1.5971499999999998	0.14811666666666667	21376.66015625	125492.2167943115	0	1182	0.09223164239318105	0.9865674955595005	0.9132421778045144	186.9224395751953	186.92279052734375
368	187.05738830566406	1.8693666666666668					1	DETECTED	187.0574 m/z @1.87 [N1288_2.mzXML]	187.05738830566406	1.8693666666666668	1.7037	16.356483333333333	14.652783333333334	347480.15625	6650529.753503021	0	1182	0.06175681612500994	1.6079325698765037	1.1804623074206537	187.0479278564453	187.0594940185547
369	187.0712890625	2.610516666666667					1	DETECTED	187.0713 m/z @2.61 [N1288_2.mzXML]	187.0712890625	2.610516666666667	2.4197833333333336	8.652183333333333	6.2324	15522.60546875	1103537.105309631	0	1182	0.8133717908567819	16.337993708493546	8.57736052288054	187.07069396972656	187.07180786132812
370	187.1317901611328	11.374483333333334					1	DETECTED	187.1318 m/z @11.37 [N1288_2.mzXML]	187.1317901611328	11.374483333333334	0.10116666666666667	20.002833333333335	19.901666666666667	4659.43896484375	2924353.924621521	0	1182	12.387590268124017	0.8826890637035241	0.7653781274070482	187.1249237060547	187.1327362060547
371	187.4724578857422	9.187216666666666					1	DETECTED	187.4725 m/z @9.19 [N1288_2.mzXML]	187.4724578857422	9.187216666666666	9.128416666666668	9.2599	0.13148333333333184	6881.17919921875	35639.275640258835	0	1182	0.09108985586359175	1.1180555555555816	1.2361111111111631	187.4723663330078	187.47265625
372	188.0701141357422	9.187216666666666					1	DETECTED	188.0701 m/z @9.19 [N1288_2.mzXML]	188.0701141357422	9.187216666666666	1.8971666666666667	16.006899999999998	14.109733333333331	2466963.5	1.881881694008208E7	1	1182	0.09342698735185628	1.644649073131183	1.6898511309393778	188.06051635742188	188.07077026367188
373	188.08348083496094	9.201766666666666					1	DETECTED	188.0835 m/z @9.20 [N1288_2.mzXML]	188.08348083496094	9.201766666666666	3.664633333333333	19.473833333333335	15.809200000000002	4702.62353515625	1582784.9889810486	0	1182	0.10750977681107621	1.4275617949119281	1.8551235898238563	188.08169555664062	188.09344482421875
374	188.09437561035156	15.321216666666666					1	DETECTED	188.0944 m/z @15.32 [N1288_2.mzXML]	188.09437561035156	15.321216666666666	9.128416666666668	18.174333333333333	9.045916666666665	3107.344970703125	905942.93952179	0	1182	1.6165612743094595	0.7303575657753091	0.46071513155061805	188.09378051757812	188.10244750976562
375	189.02354431152344	13.61865					1	DETECTED	189.0235 m/z @13.62 [N1288_2.mzXML]	189.02354431152344	13.61865	11.150933333333334	16.33823333333333	5.187299999999997	4915.65673828125	662082.0839303588	0	1182	0.4524918210819049	1.0510323308321454	1.1020646616642908	189.0228271484375	189.0243682861328
376	189.046875	1.43285					1	DETECTED	189.0469 m/z @1.43 [N1288_2.mzXML]	189.046875	1.43285	1.4140833333333334	13.204233333333333	11.790149999999999	7192.818359375	1154941.1619654235	0	1182	8.839417267489635	314.12477797513435	627.2495559502687	189.0381622314453	189.0523223876953
377	189.07359313964844	9.187216666666666					1	DETECTED	189.0736 m/z @9.19 [N1288_2.mzXML]	189.07359313964844	9.187216666666666	9.094533333333334	10.850783333333334	1.7562499999999996	236275.4375	1741002.265229036	0	1182	0.09276752352414519	1.7156198140757983	1.710753260710964	189.07357788085938	189.0782470703125
378	189.08688354492188	2.4739666666666666					1	DETECTED	189.0869 m/z @2.47 [N1288_2.mzXML]	189.08688354492188	2.4739666666666666	0.7397666666666667	18.562166666666666	17.8224	53537.08984375	5842232.770621297	0	1182	0.9074544601986676	6.18360404909297	6.734649291328033	189.086181640625	189.09129333496094
379	189.1632843017578	12.259350000000001					1	DETECTED	189.1633 m/z @12.26 [N1288_2.mzXML]	189.1632843017578	12.259350000000001	1.6572500000000001	14.700700000000001	13.043450000000002	6188.8349609375	2713416.6957140504	0	1182	12.790063085375978	0.6151352090623555	0.2302704181247111	189.15921020507812	189.17079162597656
380	189.1984100341797	9.187216666666666					1	DETECTED	189.1984 m/z @9.19 [N1288_2.mzXML]	189.1984100341797	9.187216666666666	9.128416666666668	9.290533333333334	0.16211666666666602	7793.263671875	45388.457291870116	0	1182	0.09475004998047787	1.378543083900269	1.7570861678005378	189.19813537597656	189.19863891601562
381	190.08575439453125	10.816483333333334					1	DETECTED	190.0858 m/z @10.82 [N1288_2.mzXML]	190.08575439453125	10.816483333333334	2.4604166666666667	15.46275	13.002333333333333	104510.5078125	1920276.7428421953	1	1182	0.0933237260898565	0.5706901629991574	0.24287269102343084	190.07748413085938	190.09376525878906
382	190.14369201660156	10.36015					1	DETECTED	190.1437 m/z @10.36 [N1288_2.mzXML]	190.14369201660156	10.36015	0.5751666666666666	19.693499999999997	19.11833333333333	19122.919921875	1156775.3669421389	0	1182	0.21803843478982188	0.8517614548068767	0.7079496976283298	190.1432647705078	190.14871215820312
383	190.96363830566406	11.251149999999999					1	DETECTED	190.9636 m/z @11.25 [N1288_2.mzXML]	190.96363830566406	11.251149999999999	0.19205	19.9665	19.77445	5398.73193359375	1674404.5854035649	0	1182	12.526783263265017	0.8940352289065115	0.7795461158572593	190.95411682128906	190.96865844726562
384	190.98040771484375	11.61855					1	DETECTED	190.9804 m/z @11.62 [N1288_2.mzXML]	190.98040771484375	11.61855	1.43285	16.929666666666666	15.496816666666666	6071.75244140625	2302992.486736816	0	1182	0.7441001466998607	0.7612341957317144	0.521349681427357	190.97984313964844	190.98883056640625
385	191.01734924316406	3.0395					1	DETECTED	191.0173 m/z @3.04 [N1288_2.mzXML]	191.01734924316406	3.0395	1.9812	16.540733333333332	14.559533333333333	10221.5869140625	1504864.7149940492	0	1182	0.2685572102544609	6.878736338152383	0.7816782095843033	191.01397705078125	191.01824951171875
386	191.03994750976562	1.7696833333333333					1	DETECTED	191.0399 m/z @1.77 [N1288_2.mzXML]	191.03994750976562	1.7696833333333333	1.43285	17.897166666666667	16.46431666666667	76668.1328125	2690516.539032684	0	1182	0.12988729013958378	12.595245005878711	17.73325482909915	191.03077697753906	191.04977416992188
387	191.0763702392578	1.6722499999999998					1	DETECTED	191.0764 m/z @1.67 [N1288_2.mzXML]	191.0763702392578	1.6722499999999998	1.5825	17.915333333333333	16.332833333333333	83031.7421875	2349301.536624634	0	1182	0.056456593338374494	92.29933619500346	196.0620903220525	191.06961059570312	191.08441162109375
388	192.0687255859375	9.476149999999999					1	DETECTED	192.0687 m/z @9.48 [N1288_2.mzXML]	192.0687255859375	9.476149999999999	4.47895	9.493566666666668	5.014616666666668	1934.2725830078125	312689.63706481946	0	1182	2.082950778298388	0.5017426425464929	0.003485285092985933	192.0639190673828	192.0687713623047
389	192.96131896972656	2.1247					1	DETECTED	192.9613 m/z @2.12 [N1288_2.mzXML]	192.96131896972656	2.1247	0.7397666666666667	19.711666666666666	18.971899999999998	18151.919921875	1378867.4251779176	0	1182	0.274561171389351	5.5626230191750805	0.17282809948879518	192.96102905273438	192.96536254882812
390	193.0344696044922	1.6572500000000001					1	DETECTED	193.0345 m/z @1.66 [N1288_2.mzXML]	193.0344696044922	1.6572500000000001	1.6572500000000001	16.9115	15.25425	7600.8623046875	898613.4572445068	0	1182	1.6686370096207883	null	null	193.0339813232422	193.0358428955078
391	193.08563232421875	10.48525					1	DETECTED	193.0856 m/z @10.49 [N1288_2.mzXML]	193.08563232421875	10.48525	5.5100999999999996	10.674000000000001	5.163900000000002	11408.783203125	919284.6150419313	0	1182	1.2137307201996101	0.518969277308222	0.024315382181855014	193.08331298828125	193.08592224121094
392	193.15492248535156	1.8268833333333334					1	DETECTED	193.1549 m/z @1.83 [N1288_2.mzXML]	193.15492248535156	1.8268833333333334	1.8268833333333334	15.49855	13.671666666666667	5207.28564453125	2667727.7648890065	0	1182	12.39233570572794	null	null	193.15492248535156	193.1595001220703
393	194.00869750976562	11.360066666666667					1	DETECTED	194.0087 m/z @11.36 [N1288_2.mzXML]	194.00869750976562	11.360066666666667	11.316116666666666	11.434050000000001	0.117933333333335	11732.9541015625	57376.957344238595	0	1182	0.16526441192741714	1.3416761471368985	1.6833522942737973	194.00869750976562	194.00917053222656
394	194.03216552734375	1.7696833333333333					1	DETECTED	194.0322 m/z @1.77 [N1288_2.mzXML]	194.03216552734375	1.7696833333333333	0.4658166666666667	19.9665	19.500683333333335	4289.51416015625	2279208.8359246524	0	1182	15.25101940250024	7.4780205031189295	10.220975025040097	194.0318145751953	194.0337677001953
395	194.1175079345703	8.163216666666667					1	DETECTED	194.1175 m/z @8.16 [N1288_2.mzXML]	194.1175079345703	8.163216666666667	0.7578833333333334	19.711666666666666	18.953783333333334	5392.4052734375	1295415.8212033384	0	1182	0.024225173509540454	1.279738701836514	0.3614987667996516	194.11651611328125	194.12423706054688
396	194.9582977294922	2.1247					1	DETECTED	194.9583 m/z @2.12 [N1288_2.mzXML]	194.9582977294922	2.1247	2.0522	17.785500000000003	15.733300000000003	6967.8154296875	2432967.119195648	0	1182	8.968018203809784	108.50551724137965	124.54054256951265	194.95053100585938	194.9636688232422
397	194.9765625	11.700983333333333					1	DETECTED	194.9766 m/z @11.70 [N1288_2.mzXML]	194.9765625	11.700983333333333	11.588033333333334	18.15583333333333	6.5677999999999965	6153.42041015625	1211337.2207380976	0	1182	0.22723124339130862	29.073926516157663	57.147853032315325	194.9757537841797	194.98489379882812
398	195.0296173095703	16.948333333333334					1	DETECTED	195.0296 m/z @16.95 [N1288_2.mzXML]	195.0296173095703	16.948333333333334	0.1193	20.002833333333335	19.883533333333336	7624.71826171875	2664289.644216432	0	1182	3.2309393250676646	0.5907509046865437	0.1790951789905909	195.029052734375	195.0389404296875
399	195.06480407714844	10.903033333333333					1	DETECTED	195.0648 m/z @10.90 [N1288_2.mzXML]	195.06480407714844	10.903033333333333	10.7449	17.0035	6.2585999999999995	18106.3203125	1124929.7340280146	0	1182	0.12738849936147645	19.788996627318674	2.609319611370402	195.059814453125	195.06573486328125
400	195.08750915527344	4.772233333333333					1	DETECTED	195.0875 m/z @4.77 [N1288_2.mzXML]	195.08750915527344	4.772233333333333	0.10116666666666667	20.002833333333335	19.901666666666667	32519.755859375	8715996.24937214	0	1182	6.015535398246674	2.048905184097131	6.0060732208900705	195.08517456054688	195.0916290283203
401	195.10107421875	11.558533333333333					1	DETECTED	195.1011 m/z @11.56 [N1288_2.mzXML]	195.10107421875	11.558533333333333	2.1969833333333333	16.65105	14.454066666666668	22387.892578125	3439544.4463983774	0	1182	0.32350664415381125	0.5199797153705323	0.8969576249971223	195.10079956054688	195.10513305664062
402	195.1126251220703	9.338983333333335					1	DETECTED	195.1126 m/z @9.34 [N1288_2.mzXML]	195.1126251220703	9.338983333333335	9.2599	9.493566666666668	0.23366666666666802	10911.7255859375	88683.09047973614	0	1182	0.10717996471570856	1.4773445732349626	1.9546891464699252	195.1126251220703	195.11293029785156
403	195.13754272460938	12.15605					1	DETECTED	195.1375 m/z @12.16 [N1288_2.mzXML]	195.13754272460938	12.15605	11.990983333333332	12.310216666666667	0.3192333333333348	4405.22705078125	61697.25450146517	0	1182	0.23187764498139174	0.9669830371567009	0.9339660743134017	195.13674926757812	195.1380615234375
404	196.00253295898438	0.3381					1	DETECTED	196.0025 m/z @0.34 [N1288_2.mzXML]	196.00253295898438	0.3381	0.3381	19.930166666666665	19.592066666666664	4335.0361328125	1851407.8286235342	0	1182	18.319195126767966	null	null	196.00196838378906	196.00857543945312
405	196.02911376953125	10.22315					1	DETECTED	196.0291 m/z @10.22 [N1288_2.mzXML]	196.02911376953125	10.22315	10.189566666666668	17.451	7.261433333333333	5339.12841796875	628892.7603465574	0	1182	0.049545054033957925	108.11066997518836	2.7536542335247804	196.02220153808594	196.02932739257812
406	196.060302734375	9.094533333333334					1	DETECTED	196.0603 m/z @9.09 [N1288_2.mzXML]	196.060302734375	9.094533333333334	8.791933333333333	17.933833333333332	9.1419	6035.2744140625	923589.2754343566	0	1182	7.509248663877003	15.105584930601365	29.4666204360638	196.05984497070312	196.06866455078125
407	196.09852600097656	14.636149999999999					1	DETECTED	196.0985 m/z @14.64 [N1288_2.mzXML]	196.09852600097656	14.636149999999999	0.3564	19.948333333333334	19.591933333333333	5474.630859375	1970984.6384331682	0	1182	2.0302640840440436	0.6860040733672976	0.47102850680216746	196.0900421142578	196.09930419921875
408	196.86474609375	1.9812					1	DETECTED	196.8647 m/z @1.98 [N1288_2.mzXML]	196.86474609375	1.9812	1.7037	2.25365	0.5499499999999999	19967.56640625	342041.029545288	0	1182	0.17824117371372306	0.9909009009009005	0.64149820190536	196.864501953125	196.86561584472656
409	196.95587158203125	11.497800000000002					1	DETECTED	196.9559 m/z @11.50 [N1288_2.mzXML]	196.95587158203125	11.497800000000002	11.150933333333334	15.8964	4.745466666666665	6580.8828125	616190.4747706907	0	1182	0.7424043846220876	6.840476648087631	12.680953296175263	196.95547485351562	196.95692443847656
410	197.06455993652344	15.695633333333335					1	DETECTED	197.0646 m/z @15.70 [N1288_2.mzXML]	197.06455993652344	15.695633333333335	8.739749999999999	19.9665	11.226750000000001	10545.1064453125	2619084.8183625787	0	1182	2.6976536874766115	0.7977937952612593	0.6512908523104387	197.06398010253906	197.0650177001953
411	197.12844848632812	9.732316666666666					1	DETECTED	197.1284 m/z @9.73 [N1288_2.mzXML]	197.12844848632812	9.732316666666666	6.942866666666666	9.923	2.9801333333333337	16514.22265625	331722.4461080013	0	1182	0.09625704474884245	0.5341793782525828	0.06835875650516562	197.1282958984375	197.13284301757812
412	198.05239868164062	10.534733333333332					1	DETECTED	198.0524 m/z @10.53 [N1288_2.mzXML]	198.05239868164062	10.534733333333332	10.48525	10.656566666666667	0.1713166666666659	22156.30078125	113689.39552484112	0	1182	0.08239595642899289	1.9069840354809735	2.0527102701183146	198.05221557617188	198.05262756347656
413	198.86190795898438	1.99525					1	DETECTED	198.8619 m/z @2.00 [N1288_2.mzXML]	198.86190795898438	1.99525	1.73745	13.2188	11.481349999999999	21705.76953125	2336116.1008184818	0	1182	0.20264029044139265	22.26794026377036	43.53588052754072	198.8534698486328	198.86209106445312
414	198.94007873535156	1.5241					1	DETECTED	198.9401 m/z @1.52 [N1288_2.mzXML]	198.94007873535156	1.5241	1.43285	1.6422999999999999	0.20944999999999991	264440.0	1881269.5969833983	0	1182	0.12127883457499955	1.1270134104876588	1.2013989351540133	198.9397735595703	198.9401092529297
415	199.0168914794922	16.429933333333334					1	DETECTED	199.0169 m/z @16.43 [N1288_2.mzXML]	199.0168914794922	16.429933333333334	9.528516666666667	18.8175	9.288983333333332	1996.146240234375	662844.551850922	0	1182	1.492414627389822	0.6729765627830033	0.3459531255660066	199.0118865966797	199.01791381835938
416	200.04019165039062	1.68775					1	DETECTED	200.0402 m/z @1.69 [N1288_2.mzXML]	200.04019165039062	1.68775	1.6119666666666668	2.9509166666666666	1.3389499999999999	38652.34765625	434792.1693648682	0	1182	0.04723154457298606	8.498600040508025	null	200.04010009765625	200.04434204101562
417	200.0680389404297	1.7985499999999999					1	DETECTED	200.0680 m/z @1.80 [N1288_2.mzXML]	200.0680389404297	1.7985499999999999	1.7696833333333333	1.8268833333333334	0.05720000000000014	153965.875	319704.3496396488	0	1182	0.043039272923083294	1.005731494156251	0.942002174620916	200.0679931640625	200.0680694580078
418	200.2004852294922	12.5133					1	DETECTED	200.2005 m/z @12.51 [N1288_2.mzXML]	200.2004852294922	12.5133	0.2829	19.839166666666664	19.556266666666662	4239.8388671875	1479359.067178131	0	1182	9.460910037435797	0.7994941566370136	0.5989883132740275	200.19984436035156	200.2015380859375
419	200.93760681152344	1.56795					1	DETECTED	200.9376 m/z @1.57 [N1288_2.mzXML]	200.93760681152344	1.56795	1.43285	1.5971499999999998	0.1642999999999999	36125.48828125	244740.65648809806	0	1182	0.12927985291366606	0.607620376745722	0.226974282628137	200.93740844726562	200.9377899169922
420	200.9730987548828	1.5094833333333333					1	DETECTED	200.9731 m/z @1.51 [N1288_2.mzXML]	200.9730987548828	1.5094833333333333	1.4490333333333332	1.6271166666666665	0.17808333333333337	44821.83203125	287472.0668032227	0	1182	0.11150990010479478	1.4729804245933253	1.7924584715199061	200.972900390625	200.97315979003906
421	201.015869140625	1.8971666666666667					1	DETECTED	201.0159 m/z @1.90 [N1288_2.mzXML]	201.015869140625	1.8971666666666667	1.7985499999999999	2.392533333333333	0.5939833333333333	26843.580078125	386559.7207152099	0	1182	0.11336043746206848	3.0115768125739355	5.023153625147871	201.01559448242188	201.0160369873047
422	201.11183166503906	0.3564					1	DETECTED	201.1118 m/z @0.36 [N1288_2.mzXML]	201.11183166503906	0.3564	0.10116666666666667	20.002833333333335	19.901666666666667	36505.66796875	2.7840301887237273E7	0	1182	14.649199007341759	38.98720125375474	50.67250744802233	201.1114044189453	201.11239624023438
423	202.04736328125	9.698216666666667					1	DETECTED	202.0474 m/z @9.70 [N1288_2.mzXML]	202.04736328125	9.698216666666667	1.8693666666666668	10.29015	8.420783333333334	98244.75	2148762.2602736806	1	1182	0.10568365934461355	0.5166946993819508	0.018674289990589024	202.04701232910156	202.04771423339844
424	202.11514282226562	6.067033333333333					1	DETECTED	202.1151 m/z @6.07 [N1288_2.mzXML]	202.11514282226562	6.067033333333333	0.10116666666666667	20.002833333333335	19.901666666666667	4514.984375	3063600.3081844165	0	1182	17.450586757008253	1.667961067405686	2.335922134811372	202.1068878173828	202.11610412597656
425	202.9705047607422	1.5241					1	DETECTED	202.9705 m/z @1.52 [N1288_2.mzXML]	202.9705047607422	1.5241	1.4490333333333332	1.5971499999999998	0.14811666666666667	12755.89453125	75882.52154095458	0	1182	0.10723642608577366	0.9865674955595005	0.9390616803203606	202.9702911376953	202.97097778320312
426	203.03150939941406	1.8693666666666668					1	DETECTED	203.0315 m/z @1.87 [N1288_2.mzXML]	203.03150939941406	1.8693666666666668	1.43285	17.951999999999998	16.51915	69061.828125	3587968.1456880183	0	1182	0.3846498137324432	9.868063228795537	16.682642684355365	203.02261352539062	203.0377960205078
427	203.05206298828125	1.7985499999999999					1	DETECTED	203.0521 m/z @1.80 [N1288_2.mzXML]	203.05206298828125	1.7985499999999999	1.7037	18.044333333333334	16.340633333333333	1657044.75	2.448994719640321E7	1	1182	0.17015488766798414	4.637612037428144	7.985393370303863	203.05006408691406	203.05364990234375
428	203.8235321044922	9.187216666666666					1	DETECTED	203.8235 m/z @9.19 [N1288_2.mzXML]	203.8235321044922	9.187216666666666	9.11205	9.372449999999999	0.26039999999999885	14425.7265625	94115.14738397223	0	1182	0.09554826422915497	1.926587736762408	1.8611178151168908	203.8232879638672	203.82408142089844
429	204.01783752441406	10.22315					1	DETECTED	204.0178 m/z @10.22 [N1288_2.mzXML]	204.01783752441406	10.22315	9.562983333333333	10.30745	0.7444666666666659	13548.98046875	232627.64836425768	0	1182	0.07313425433690668	0.5635273251170552	0.1290981412525752	204.0175018310547	204.0180206298828
430	204.05555725097656	1.7985499999999999					1	DETECTED	204.0556 m/z @1.80 [N1288_2.mzXML]	204.05555725097656	1.7985499999999999	0.6664	10.7449	10.0785	85907.75	4828262.785002627	0	1182	0.21072679699792762	1.4479536279755425	0.5111834419531959	204.04693603515625	204.06553649902344
431	204.0655975341797	10.395683333333332					1	DETECTED	204.0656 m/z @10.40 [N1288_2.mzXML]	204.0655975341797	10.395683333333332	10.0292	19.2915	9.2623	2138.877197265625	685482.1821838381	0	1182	7.848048493695476	12.636727454636418	24.273454909272836	204.0655975341797	204.0707244873047
432	204.12249755859375	1.8693666666666668					1	DETECTED	204.1225 m/z @1.87 [N1288_2.mzXML]	204.12249755859375	1.8693666666666668	1.8553166666666667	8.652183333333333	6.796866666666666	1838692.625	1.2331430929834418E7	1	1182	0.054981571590186684	17.117161329571363	14.27895208881333	204.1217041015625	204.12364196777344
433	204.41607666015625	9.187216666666666					1	DETECTED	204.4161 m/z @9.19 [N1288_2.mzXML]	204.41607666015625	9.187216666666666	9.11205	9.2599	0.14785000000000004	12107.150390625	65829.84207666048	0	1182	0.09793813523337036	0.983481152993355	0.94480617143301	204.41607666015625	204.41644287109375
434	204.95668029785156	1.6271166666666665					1	DETECTED	204.9567 m/z @1.63 [N1288_2.mzXML]	204.95668029785156	1.6271166666666665	1.5825	3.5563833333333337	1.9738833333333337	46427.1328125	557051.101814331	0	1182	0.069501071395065	22.12047067613007	43.24094135226014	204.94740295410156	204.95692443847656
435	204.99615478515625	11.635					1	DETECTED	204.9962 m/z @11.63 [N1288_2.mzXML]	204.99615478515625	11.635	1.2867333333333333	18.081833333333336	16.7951	6230.1591796875	1598400.0177445072	0	1182	0.1253086036806348	0.8114933901973922	0.3198063137740103	204.99563598632812	205.00474548339844
436	205.02410888671875	1.8268833333333334					1	DETECTED	205.0241 m/z @1.83 [N1288_2.mzXML]	205.02410888671875	1.8268833333333334	1.43285	15.303533333333332	13.870683333333332	22615.3125	1918123.1485191649	0	1182	0.46570303455325734	17.600900939006845	0.15043117233363135	205.02407836914062	205.03038024902344
437	205.04722595214844	9.306466666666667					1	DETECTED	205.0472 m/z @9.31 [N1288_2.mzXML]	205.04722595214844	9.306466666666667	1.7985499999999999	9.905466666666666	8.106916666666665	21037.875	1416024.153626007	0	1182	7.510453571193978	3.9660085915798655	8.089814214451406	205.04490661621094	205.05690002441406
438	205.0855712890625	12.446133333333334					1	DETECTED	205.0856 m/z @12.45 [N1288_2.mzXML]	205.0855712890625	12.446133333333334	0.10116666666666667	19.984666666666666	19.883499999999998	12605.4345703125	4792504.916536075	0	1182	9.967963285867613	0.805328217438146	0.34718760834245094	205.07733154296875	205.08639526367188
439	205.09677124023438	9.187216666666666					1	DETECTED	205.0968 m/z @9.19 [N1288_2.mzXML]	205.09677124023438	9.187216666666666	9.076500000000001	10.798733333333333	1.7222333333333317	4087935.0	3.174997733262635E7	1	1182	0.10213262978242987	2.311549948923631	1.8714764384492337	205.0963897705078	205.09719848632812
440	205.12608337402344	1.8693666666666668					1	DETECTED	205.1261 m/z @1.87 [N1288_2.mzXML]	205.12608337402344	1.8693666666666668	1.8411666666666666	9.2599	7.418733333333334	166308.28125	1681677.2096282041	0	1182	0.053411758623842065	128.7345108352549	7.312791909888667	205.1161651611328	205.13360595703125
441	205.14015197753906	9.187216666666666					1	DETECTED	205.1402 m/z @9.19 [N1288_2.mzXML]	205.14015197753906	9.187216666666666	9.172866666666666	9.2599	0.08703333333333418	3603.980712890625	14665.83683154322	0	1182	0.09424967413017526	3.0325203252032167	5.065040650406433	205.14004516601562	205.1492462158203
442	205.9871063232422	11.251149999999999					1	DETECTED	205.9871 m/z @11.25 [N1288_2.mzXML]	205.9871063232422	11.251149999999999	0.10116666666666667	20.002833333333335	19.901666666666667	19908.75	4210571.2696184525	0	1182	0.8930506122203532	1.225255862976121	1.805904583163279	205.9864044189453	205.99484252929688
443	206.08114624023438	10.29015					1	DETECTED	206.0811 m/z @10.29 [N1288_2.mzXML]	206.08114624023438	10.29015	1.3960166666666667	19.36466666666667	17.96865	56577.88671875	1925636.7658978584	0	1182	0.12616160885550087	3.805799642764979	3.359247872224747	206.08082580566406	206.08938598632812
444	206.10008239746094	9.187216666666666					1	DETECTED	206.1001 m/z @9.19 [N1288_2.mzXML]	206.10008239746094	9.187216666666666	9.094533333333334	18.745166666666666	9.650633333333332	403933.53125	4925327.4662987655	0	1182	0.10659374164875501	1.8914736373230754	1.8695028174613137	206.1000518798828	206.1083984375
445	206.11741638183594	11.117933333333333					1	DETECTED	206.1174 m/z @11.12 [N1288_2.mzXML]	206.11741638183594	11.117933333333333	11.068566666666667	11.184333333333333	0.11576666666666569	26043.322265625	135677.42907470622	0	1182	0.10940913943971786	1.1725185685347823	1.3450371370695644	206.1171112060547	206.11741638183594
446	206.3818359375	9.187216666666666					1	DETECTED	206.3818 m/z @9.19 [N1288_2.mzXML]	206.3818359375	9.187216666666666	9.11205	9.306466666666667	0.19441666666666713	13518.5947265625	89445.97252063002	0	1182	0.09921944196495325	1.2932372505543355	1.5780588542761027	206.38143920898438	206.3822784423828
447	206.89361572265625	1.7696833333333333					1	DETECTED	206.8936 m/z @1.77 [N1288_2.mzXML]	206.89361572265625	1.7696833333333333	1.68775	2.03785	0.3501000000000001	89605.2265625	646442.6179140628	0	1182	0.06922667363026824	2.112854824623827	1.026690563513853	206.89344787597656	206.893798828125
448	206.99078369140625	16.856166666666667					1	DETECTED	206.9908 m/z @16.86 [N1288_2.mzXML]	206.99078369140625	16.856166666666667	0.1193	20.002833333333335	19.883533333333336	6584.80029296875	2105624.68277362	0	1182	1.428415812323145	0.5940040549206742	0.3535412418913166	206.98716735839844	206.99874877929688
449	207.02618408203125	10.22315					1	DETECTED	207.0262 m/z @10.22 [N1288_2.mzXML]	207.02618408203125	10.22315	1.43285	15.427349999999999	13.994499999999999	214052.515625	4885739.687940614	1	1182	0.723143768785425	0.6985441704570201	0.20148134861807396	207.01622009277344	207.02639770507812
450	207.05056762695312	1.6572500000000001					1	DETECTED	207.0506 m/z @1.66 [N1288_2.mzXML]	207.05056762695312	1.6572500000000001	1.6572500000000001	16.55915	14.9019	8687.0078125	2990555.4840398566	0	1182	13.713772656884624	null	null	207.05056762695312	207.0533447265625
451	207.10421752929688	9.187216666666666					1	DETECTED	207.1042 m/z @9.19 [N1288_2.mzXML]	207.10421752929688	9.187216666666666	9.0411	9.94065	0.8995499999999996	18541.01953125	217021.162345764	0	1182	0.1524404586960113	3.078190943310153	0.864072427475114	207.10086059570312	207.11257934570312
452	208.0489959716797	16.006899999999998					1	DETECTED	208.0490 m/z @16.01 [N1288_2.mzXML]	208.0489959716797	16.006899999999998	2.820883333333333	19.948333333333334	17.12745	13575.2109375	3648167.1958801257	0	1182	2.0713586100769863	0.8069951018796638	0.5682854447808262	208.04360961914062	208.0494842529297
453	208.8905029296875	1.75385					1	DETECTED	208.8905 m/z @1.75 [N1288_2.mzXML]	208.8905029296875	1.75385	1.6722499999999998	2.0093833333333335	0.33713333333333373	51876.48828125	414768.9171511232	0	1182	0.12145912383254975	2.0657679738562087	2.9495465642322434	208.89036560058594	208.89080810546875
454	208.9353485107422	2.1390833333333332					1	DETECTED	208.9353 m/z @2.14 [N1288_2.mzXML]	208.9353485107422	2.1390833333333332	2.02365	17.078166666666668	15.054516666666668	12393.34375	1897532.3571268618	0	1182	0.18765280711551569	65.20870632399658	129.41741264799313	208.93472290039062	208.9371337890625
455	208.97833251953125	11.8683					1	DETECTED	208.9783 m/z @11.87 [N1288_2.mzXML]	208.97833251953125	11.8683	11.034666666666668	15.427349999999999	4.392683333333331	5677.73486328125	728432.528731933	0	1182	1.8326405389950597	2.6346615218521374	4.269323043704275	208.97787475585938	208.97927856445312
456	209.0333251953125	1.53855					1	DETECTED	209.0333 m/z @1.54 [N1288_2.mzXML]	209.0333251953125	1.53855	1.4140833333333334	5.979299999999999	4.565216666666666	45710.4765625	970426.7238199459	0	1182	0.13625728588093944	18.209451200232404	36.207035247679435	209.03277587890625	209.03407287597656
457	209.04539489746094	16.006899999999998					1	DETECTED	209.0454 m/z @16.01 [N1288_2.mzXML]	209.04539489746094	16.006899999999998	0.10116666666666667	20.002833333333335	19.901666666666667	26403.646484375	6749641.584101686	0	1182	6.811701585657769	0.6177931165059211	2.157648222512807	209.0443115234375	209.0458984375
458	209.0919189453125	7.662616666666667					1	DETECTED	209.0919 m/z @7.66 [N1288_2.mzXML]	209.0919189453125	7.662616666666667	5.614216666666667	12.1731	6.558883333333333	15877.712890625	1732172.7748426818	0	1182	0.82110365305864	0.6219035087085677	0.2536025775291056	209.08460998535156	209.09280395507812
459	209.11683654785156	12.006599999999999					1	DETECTED	209.1168 m/z @12.01 [N1288_2.mzXML]	209.11683654785156	12.006599999999999	11.4039	12.463116666666668	1.0592166666666678	216635.703125	1956508.976701974	1	1182	0.10684110377517797	0.755542370934189	7.529134207728792	209.116455078125	209.11781311035156
460	210.04920959472656	6.9077					1	DETECTED	210.0492 m/z @6.91 [N1288_2.mzXML]	210.04920959472656	6.9077	6.48705	18.395333333333333	11.908283333333333	7591.37939453125	1139159.5672144166	0	1182	10.084317140260406	14.154621815444346	23.891425078062568	210.04376220703125	210.05874633789062
461	210.9349822998047	11.61855					1	DETECTED	210.9350 m/z @11.62 [N1288_2.mzXML]	210.9349822998047	11.61855	1.6422999999999999	17.488166666666665	15.845866666666664	10892.4208984375	2634635.388723817	0	1182	0.6437915620784054	0.7148509586736119	0.428621125901587	210.93194580078125	210.9361572265625
462	211.04209899902344	2.6380666666666666					1	DETECTED	211.0421 m/z @2.64 [N1288_2.mzXML]	211.04209899902344	2.6380666666666666	1.99525	19.419333333333334	17.424083333333336	24512.505859375	2658771.9012883916	0	1182	0.5815945039439536	11.34169696613589	14.558646895937246	211.04043579101562	211.04905700683594
463	211.07501220703125	11.068566666666667					1	DETECTED	211.0750 m/z @11.07 [N1288_2.mzXML]	211.07501220703125	11.068566666666667	10.551866666666665	16.33823333333333	5.786366666666666	49430.9921875	1179791.6472758788	0	1182	0.0832301870679526	4.091260865141589	6.598322292227526	211.07479858398438	211.08078002929688
464	211.1226043701172	12.855283333333334					1	DETECTED	211.1226 m/z @12.86 [N1288_2.mzXML]	211.1226043701172	12.855283333333334	10.06465	12.855283333333334	2.790633333333334	4267.78857421875	405227.0868927002	0	1182	0.01804713424975546	0.5	null	211.12034606933594	211.1226043701172
465	211.1326446533203	12.12125					1	DETECTED	211.1326 m/z @12.12 [N1288_2.mzXML]	211.1326446533203	12.12125	0.10116666666666667	20.002833333333335	19.901666666666667	9147.921875	3551863.9189290795	0	1182	10.969029831737117	0.8278506111299838	0.14838455915888563	211.12265014648438	211.13369750976562
466	211.14410400390625	10.272983333333334					1	DETECTED	211.1441 m/z @10.27 [N1288_2.mzXML]	211.14410400390625	10.272983333333334	10.239583333333334	10.377766666666668	0.138183333333334	6778.69775390625	44009.0872214358	0	1182	0.138174193649796	2.068612774451088	3.1372255489021756	211.1438446044922	211.14419555664062
467	211.16879272460938	14.133016666666666					1	DETECTED	211.1688 m/z @14.13 [N1288_2.mzXML]	211.16879272460938	14.133016666666666	6.102133333333333	15.02735	8.925216666666667	8022.7431640625	2276308.736062378	0	1182	0.10244679193268702	0.555680881928721	0.11136176385744206	211.1644744873047	211.16957092285156
468	212.01943969726562	11.330900000000002					1	DETECTED	212.0194 m/z @11.33 [N1288_2.mzXML]	212.01943969726562	11.330900000000002	11.3007	19.802833333333336	8.502133333333335	111753.3828125	1248704.772634858	0	1182	0.08655893909169521	4.01842150361395	6.415667149887214	212.0191650390625	212.02027893066406
469	212.06784057617188	10.816483333333334					1	DETECTED	212.0678 m/z @10.82 [N1288_2.mzXML]	212.06784057617188	10.816483333333334	10.78055	11.034666666666668	0.2541166666666683	20652.03515625	136223.04656201217	0	1182	0.117055872401167	3.535946196660414	4.750744488030716	212.06741333007812	212.06805419921875
470	212.07809448242188	11.068566666666667					1	DETECTED	212.0781 m/z @11.07 [N1288_2.mzXML]	212.07809448242188	11.068566666666667	11.0517	11.117933333333333	0.06623333333333292	6219.12255859375	20995.884594238534	0	1182	0.561113153201612	1.963438735177811	2.926877470355622	212.07809448242188	212.07850646972656
471	212.83888244628906	2.03785					1	DETECTED	212.8389 m/z @2.04 [N1288_2.mzXML]	212.83888244628906	2.03785	1.7037	2.2112166666666666	0.5075166666666666	15243.0400390625	268225.94028479006	0	1182	0.3948638525091821	0.7594144346351435	0.5595854421414115	212.83596801757812	212.83920288085938
472	213.55181884765625	1.5530666666666666					1	DETECTED	213.5518 m/z @1.55 [N1288_2.mzXML]	213.55181884765625	1.5530666666666666	1.4646833333333333	1.56795	0.10326666666666662	3680.79541015625	16892.606360595695	0	1182	0.10998211880291686	0.584197623986423	0.168395247972846	213.55181884765625	213.5531005859375
473	213.95892333984375	18.395333333333333					1	DETECTED	213.9589 m/z @18.40 [N1288_2.mzXML]	213.95892333984375	18.395333333333333	0.10116666666666667	19.984666666666666	19.883499999999998	3184.28369140625	1428352.0051295473	0	1182	2.7995863163250405	0.5434382544526943	0.08687650890538874	213.9578094482422	213.9597625732422
474	214.91734313964844	1.5530666666666666					1	DETECTED	214.9173 m/z @1.55 [N1288_2.mzXML]	214.91734313964844	1.5530666666666666	1.43285	1.6422999999999999	0.20944999999999991	1113298.75	7000870.566970703	0	1182	0.09836640176317224	0.8258938432548042	0.6364489935468222	214.91726684570312	214.91763305664062
475	214.98873901367188	1.5094833333333333					1	DETECTED	214.9887 m/z @1.51 [N1288_2.mzXML]	214.98873901367188	1.5094833333333333	1.4646833333333333	15.409633333333334	13.94495	41226.8046875	1.2352155694754364E7	0	1182	0.12098832962645156	155.63560267857162	310.2712053571432	214.98873901367188	214.98941040039062
476	215.01605224609375	1.9530166666666666					1	DETECTED	215.0161 m/z @1.95 [N1288_2.mzXML]	215.01605224609375	1.9530166666666666	1.88325	15.094916666666668	13.211666666666668	75730.9609375	3115695.0834566355	0	1182	1.471925169503543	4.329692639108774	9.438965906599824	215.0152130126953	215.02288818359375
477	215.1332244873047	14.22215					1	DETECTED	215.1332 m/z @14.22 [N1288_2.mzXML]	215.1332244873047	14.22215	9.510833333333332	15.749783333333333	6.238950000000001	5027.47509765625	986403.4161479493	0	1182	3.945434761434843	0.6621238224275593	0.32374132359727414	215.1267852783203	215.14303588867188
478	215.1638946533203	12.1731					1	DETECTED	215.1639 m/z @12.17 [N1288_2.mzXML]	215.1638946533203	12.1731	11.92875	13.44225	1.5134999999999987	7961.3046875	227441.90584576395	0	1182	0.07090777362621736	3.096992019643964	5.193984039287928	215.16314697265625	215.16424560546875
479	215.92095947265625	1.56795					1	DETECTED	215.9210 m/z @1.57 [N1288_2.mzXML]	215.92095947265625	1.56795	1.43285	1.6119666666666668	0.1791166666666668	32892.38671875	199107.8338051454	0	1182	0.09471412242834254	0.6671192339534937	0.35709469110220543	215.9205322265625	215.92108154296875
480	216.92222595214844	1.6722499999999998					1	DETECTED	216.9222 m/z @1.67 [N1288_2.mzXML]	216.92222595214844	1.6722499999999998	1.4490333333333332	1.9390500000000002	0.490016666666667	179088.8125	1629999.6381721194	0	1182	0.14195885114711637	1.42139501228796	8.208003387116655	216.91355895996094	216.92262268066406
481	216.9506378173828	1.5241					1	DETECTED	216.9506 m/z @1.52 [N1288_2.mzXML]	216.9506378173828	1.5241	1.43285	5.233716666666667	3.800866666666667	135150.359375	2233676.0506938477	0	1182	0.11392031379243162	1.0734091351898072	1.1637871526852683	216.9408721923828	216.95068359375
482	217.0468292236328	10.9192					1	DETECTED	217.0468 m/z @10.92 [N1288_2.mzXML]	217.0468292236328	10.9192	1.4795666666666667	17.357833333333335	15.878266666666669	5414.3125	1240403.2970024722	0	1182	0.15619061821174363	0.8410425546190001	7.271748730609921	217.03721618652344	217.0541534423828
483	217.0816650390625	1.8693666666666668					1	DETECTED	217.0817 m/z @1.87 [N1288_2.mzXML]	217.0816650390625	1.8693666666666668	1.8553166666666667	18.543333333333333	16.688016666666666	29933.634765625	1551221.8133148802	0	1182	0.26548336340436585	98.54908386471037	92.89704719759847	217.0804443359375	217.0901336669922
484	217.1215057373047	18.487000000000002					1	DETECTED	217.1215 m/z @18.49 [N1288_2.mzXML]	217.1215057373047	18.487000000000002	0.10116666666666667	20.002833333333335	19.901666666666667	7381.9013671875	2269885.2370572207	0	1182	2.3624397714599894	0.5412228618048316	0.1795470221668981	217.11912536621094	217.12229919433594
485	218.02127075195312	9.715200000000001					1	DETECTED	218.0213 m/z @9.72 [N1288_2.mzXML]	218.02127075195312	9.715200000000001	1.43285	15.713583333333334	14.280733333333334	8544.9375	1331706.4805781553	0	1182	0.15089587429197593	0.8621184406197113	0.010807340415586201	218.0186004638672	218.0292205810547
486	218.08106994628906	9.187216666666666					1	DETECTED	218.0811 m/z @9.19 [N1288_2.mzXML]	218.08106994628906	9.187216666666666	6.522366666666667	19.236833333333333	12.714466666666667	4435.662109375	1212551.5671540836	0	1182	10.368823238897697	2.385587681608096	3.7711753632161917	218.07347106933594	218.08975219726562
487	218.13839721679688	1.9250833333333333					1	DETECTED	218.1384 m/z @1.93 [N1288_2.mzXML]	218.13839721679688	1.9250833333333333	0.10116666666666667	20.002833333333335	19.901666666666667	19009.94921875	3186931.4496862153	0	1182	2.8815064988977586	3.330930480572687	8.986701295792486	218.13784790039062	218.13916015625
488	218.21128845214844	10.377766666666668					1	DETECTED	218.2113 m/z @10.38 [N1288_2.mzXML]	218.21128845214844	10.377766666666668	1.1773666666666667	16.0251	14.847733333333332	9567.5966796875	2016863.3344360953	0	1182	0.08861487383120092	0.8069069460748082	0.6138138921496162	218.2069091796875	218.216552734375
489	218.9193572998047	1.68775					1	DETECTED	218.9194 m/z @1.69 [N1288_2.mzXML]	218.9193572998047	1.68775	1.4490333333333332	1.75385	0.30481666666666674	56243.046875	585555.7056779782	0	1182	0.2579131224702298	0.6354217716475393	0.2770990844456016	218.91012573242188	218.91944885253906
490	218.98358154296875	1.5094833333333333					1	DETECTED	218.9836 m/z @1.51 [N1288_2.mzXML]	218.98358154296875	1.5094833333333333	1.4490333333333332	1.5825	0.13346666666666684	19697.857421875	103482.00748022468	0	1182	0.08636261238672738	1.1039426523297484	1.207885304659497	218.9835662841797	218.9838409423828
491	219.02593994140625	1.7696833333333333					1	DETECTED	219.0259 m/z @1.77 [N1288_2.mzXML]	219.02593994140625	1.7696833333333333	1.72005	15.180816666666667	13.460766666666666	1495715.625	1.3400332821367214E7	1	1182	0.05683348270569666	5.0840216082146075	8.252857605993507	219.0159454345703	219.02688598632812
492	219.0431671142578	8.6697					1	DETECTED	219.0432 m/z @8.67 [N1288_2.mzXML]	219.0431671142578	8.6697	8.26455	11.134666666666668	2.870116666666668	5934.64892578125	266814.3109325256	0	1182	2.5064161168986647	3.542042042042037	6.084084084084074	219.04302978515625	219.04736328125
493	219.11717224121094	14.829066666666668					1	DETECTED	219.1172 m/z @14.83 [N1288_2.mzXML]	219.11717224121094	14.829066666666668	9.338983333333335	19.73	10.391016666666665	12478.33984375	1636457.3037105096	0	1182	1.5848554873066867	0.8985347669539945	0.8000635456197767	219.11001586914062	219.11802673339844
494	219.13516235351562	12.463116666666668					1	DETECTED	219.1352 m/z @12.46 [N1288_2.mzXML]	219.13516235351562	12.463116666666668	1.9670166666666666	12.530066666666666	10.56305	9466.759765625	970867.7715557554	0	1182	0.19457138559115883	0.5171184911347231	0.03444570158435327	219.134521484375	219.14222717285156
495	219.17385864257812	12.242133333333333					1	DETECTED	219.1739 m/z @12.24 [N1288_2.mzXML]	219.17385864257812	12.242133333333333	0.17383333333333334	19.984666666666666	19.81083333333333	18807.556640625	1812518.9710407415	0	1182	0.9983603165142014	1.7829042926383836	28.514078562858177	219.17349243164062	219.1754150390625
496	219.21035766601562	13.868683333333333					1	DETECTED	219.2104 m/z @13.87 [N1288_2.mzXML]	219.21035766601562	13.868683333333333	10.36015	17.1155	6.75535	5082.95751953125	879560.9752618714	0	1182	0.15525290160966954	0.9627028387930382	0.8994037748041969	219.20870971679688	219.21466064453125
497	220.02951049804688	1.7696833333333333					1	DETECTED	220.0295 m/z @1.77 [N1288_2.mzXML]	220.02951049804688	1.7696833333333333	1.73745	9.68105	7.943600000000001	85590.390625	1187693.1629981082	0	1182	0.06265576131920914	5.704521455831621	9.05516436232213	220.0196533203125	220.03793334960938
498	220.11781311035156	8.899866666666666					1	DETECTED	220.1178 m/z @8.90 [N1288_2.mzXML]	220.11781311035156	8.899866666666666	3.4179166666666663	15.268366666666667	11.85045	18064.08203125	1072645.0085955197	0	1182	0.9225074925081671	0.5376908219207571	0.6313623388130989	220.11756896972656	220.12060546875
499	220.9342803955078	1.6119666666666668					1	DETECTED	220.9343 m/z @1.61 [N1288_2.mzXML]	220.9342803955078	1.6119666666666668	1.4795666666666667	12.310216666666667	10.83065	121758.6953125	3762353.0326796877	0	1182	0.07204110228517924	0.8690098575482224	1.9828359563763116	220.93002319335938	220.94346618652344
500	221.02438354492188	1.7840833333333335					1	DETECTED	221.0244 m/z @1.78 [N1288_2.mzXML]	221.02438354492188	1.7840833333333335	1.72005	17.395666666666667	15.675616666666667	91949.6796875	2141367.1918531195	0	1182	0.06304199346564299	4.053718276296955	4.581454757834723	221.0207977294922	221.02706909179688
501	221.05284118652344	11.558533333333333					1	DETECTED	221.0528 m/z @11.56 [N1288_2.mzXML]	221.05284118652344	11.558533333333333	2.4334	15.80455	13.37115	31168.375	3803219.198681395	0	1182	0.061567782346664046	0.7326550479627695	0.012399018259702804	221.05078125	221.05322265625
502	221.09197998046875	8.600683333333334					1	DETECTED	221.0920 m/z @8.60 [N1288_2.mzXML]	221.09197998046875	8.600683333333334	5.07875	9.322383333333333	4.2436333333333325	12990.3525390625	461868.2187861326	0	1182	0.20447709604341213	0.6043804132386491	0.7352650510533569	221.09156799316406	221.09254455566406
503	221.116943359375	12.1731					1	DETECTED	221.1169 m/z @12.17 [N1288_2.mzXML]	221.116943359375	12.1731	0.21018333333333333	19.5835	19.373316666666668	6971.07421875	1370778.8100427554	0	1182	0.07466324659940682	0.8097237992407091	1.5717626221256447	221.1158905029297	221.12124633789062
504	221.22567749023438	14.251633333333332					1	DETECTED	221.2257 m/z @14.25 [N1288_2.mzXML]	221.22567749023438	14.251633333333332	14.117750000000001	15.339116666666666	1.2213666666666647	3704.900146484375	121096.61116345208	0	1182	0.17869507304612675	4.5613095979086795	8.122619195817359	221.22540283203125	221.22645568847656
505	222.0646514892578	15.786383333333333					1	DETECTED	222.0647 m/z @15.79 [N1288_2.mzXML]	222.0646514892578	15.786383333333333	9.306466666666667	19.948333333333334	10.641866666666667	11613.3759765625	2601375.9728865935	0	1182	2.4430995324758324	0.8158262430715176	0.5481759119160662	222.06304931640625	222.06497192382812
506	222.86740112304688	1.75385					1	DETECTED	222.8674 m/z @1.75 [N1288_2.mzXML]	222.86740112304688	1.75385	1.68775	9.800866666666668	8.113116666666668	67321.3984375	2339896.8485296634	0	1182	0.11713378619674564	61.37002017145756	121.74004034291511	222.86376953125	222.86758422851562
507	222.9940643310547	13.75055					1	DETECTED	222.9941 m/z @13.75 [N1288_2.mzXML]	222.9940643310547	13.75055	9.11205	19.273333333333333	10.161283333333333	18005.755859375	2822471.036104218	0	1182	2.5888172633333717	1.0953199669433364	9.52943226264491	222.9900665283203	223.00033569335938
508	223.0609893798828	15.80455					1	DETECTED	223.0610 m/z @15.80 [N1288_2.mzXML]	223.0609893798828	15.80455	9.458716666666668	19.73	10.271283333333333	22916.5625	5540503.240632204	0	1182	2.417722365866659	0.7471271369188243	0.51973785814039	223.0511016845703	223.06756591796875
509	223.0960235595703	11.558533333333333					1	DETECTED	223.0960 m/z @11.56 [N1288_2.mzXML]	223.0960235595703	11.558533333333333	0.10116666666666667	20.002833333333335	19.901666666666667	393487.25	7497160.4959800625	1	1182	0.0824597145097119	0.5116198048281831	0.01554866005063475	223.0924072265625	223.0973663330078
510	223.13238525390625	12.344166666666666					1	DETECTED	223.1324 m/z @12.34 [N1288_2.mzXML]	223.13238525390625	12.344166666666666	1.2685333333333333	12.546249999999999	11.277716666666665	32335.04296875	1606331.0699942939	0	1182	1.1710748496422543	0.5091228793537765	1.4989810120658498	223.13018798828125	223.13287353515625
511	224.86448669433594	1.75385					1	DETECTED	224.8645 m/z @1.75 [N1288_2.mzXML]	224.86448669433594	1.75385	1.6722499999999998	2.0093833333333335	0.33713333333333373	35725.1015625	377171.55993847665	0	1182	0.31681292460769206	2.0657679738562087	2.8479845446188228	224.8641815185547	224.8646697998047
512	224.95089721679688	11.768666666666666					1	DETECTED	224.9509 m/z @11.77 [N1288_2.mzXML]	224.95089721679688	11.768666666666666	10.9192	16.55915	5.639949999999999	27949.41796875	2193701.8082372127	0	1182	0.9474209955017674	2.91979106173843	5.2719898785049395	224.94386291503906	224.9513702392578
513	225.03421020507812	1.7985499999999999					1	DETECTED	225.0342 m/z @1.80 [N1288_2.mzXML]	225.03421020507812	1.7985499999999999	1.7696833333333333	10.272983333333334	8.503300000000001	55133.125	1145810.2359584963	0	1182	0.14232597095210053	147.28579676674403	293.57159353348806	225.02508544921875	225.03469848632812
514	225.14813232421875	12.395616666666665					1	DETECTED	225.1481 m/z @12.40 [N1288_2.mzXML]	225.14813232421875	12.395616666666665	6.2068666666666665	18.063333333333333	11.856466666666666	14740.884765625	1375488.6653973693	0	1182	0.09761923440167841	0.9579048003770283	0.9158096007540567	225.14793395996094	225.14942932128906
515	225.15953063964844	11.78555					1	DETECTED	225.1595 m/z @11.79 [N1288_2.mzXML]	225.15953063964844	11.78555	11.751266666666668	11.913450000000001	0.16218333333333312	6058.134765625	45092.14620422356	0	1182	0.15417736234649126	2.3653378706854995	3.730675741370999	225.1591339111328	225.15972900390625
516	225.1843719482422	14.266950000000001					1	DETECTED	225.1844 m/z @14.27 [N1288_2.mzXML]	225.1843719482422	14.266950000000001	3.26435	19.383	16.11865	5438.6376953125	1461988.3374850617	0	1182	1.5232508599202106	0.7324927744351334	0.4649855488702668	225.18409729003906	225.19375610351562
517	226.04478454589844	2.0093833333333335					1	DETECTED	226.0448 m/z @2.01 [N1288_2.mzXML]	226.04478454589844	2.0093833333333335	1.9530166666666666	16.467166666666667	14.51415	16934.01171875	981809.5541266786	0	1182	0.17446281283511023	74.85649222128414	148.90365567091976	226.0441131591797	226.05032348632812
518	226.1186981201172	8.2979					1	DETECTED	226.1187 m/z @8.30 [N1288_2.mzXML]	226.1186981201172	8.2979	3.1737166666666665	8.988033333333334	5.8143166666666675	3159.871826171875	315053.716850525	0	1182	0.11730162709090663	0.567340812031836	0.13468162406367198	226.1171875	226.1214141845703
519	226.95114135742188	1.6422999999999999					1	DETECTED	226.9511 m/z @1.64 [N1288_2.mzXML]	226.95114135742188	1.6422999999999999	1.56795	19.911833333333334	18.343883333333334	663279.8125	5567824.231948426	0	1182	0.06046555674108034	1.750707369422161	2.265902227623865	226.94651794433594	226.9550018310547
520	227.05465698242188	10.903033333333333					1	DETECTED	227.0547 m/z @10.90 [N1288_2.mzXML]	227.05465698242188	10.903033333333333	10.850783333333334	11.01795	0.16716666666666669	7483.4111328125	48410.801961669946	0	1182	0.13055920204760874	1.5996810207336825	2.199362041467365	227.05465698242188	227.05491638183594
521	227.07908630371094	9.187216666666666					1	DETECTED	227.0791 m/z @9.19 [N1288_2.mzXML]	227.07908630371094	9.187216666666666	9.094533333333334	12.006599999999999	2.9120666666666644	33947.76171875	527478.9586489869	0	1182	0.11361287227141226	15.82096193774163	1.9223221199365508	227.0789031982422	227.08287048339844
522	227.1248779296875	1.8268833333333334					1	DETECTED	227.1249 m/z @1.83 [N1288_2.mzXML]	227.1248779296875	1.8268833333333334	1.8268833333333334	11.2343	9.407416666666666	59264.734375	940516.0920555117	0	1182	0.027525137709419223	null	null	227.1196746826172	227.12713623046875
523	227.17526245117188	9.783616666666667					1	DETECTED	227.1753 m/z @9.78 [N1288_2.mzXML]	227.17526245117188	9.783616666666667	8.75715	19.255166666666664	10.498016666666665	82658.0703125	2348672.567322081	1	1182	0.7625364885976094	1.3265263382467252	1.272018222436396	227.17442321777344	227.17625427246094
524	228.06314086914062	10.29015					1	DETECTED	228.0631 m/z @10.29 [N1288_2.mzXML]	228.06314086914062	10.29015	10.272983333333334	10.45025	0.17726666666666624	20056.708984375	109382.31515246588	0	1182	0.09886618786748613	5.163106796116594	8.666749924420635	228.06277465820312	228.06317138671875
525	228.1951446533203	11.497800000000002					1	DETECTED	228.1951 m/z @11.50 [N1288_2.mzXML]	228.1951446533203	11.497800000000002	11.481516666666666	12.5626	1.0810833333333338	106674.3515625	620210.8634800448	1	1182	0.08792044727417014	18.470570300900285	7.166600326792088	228.19467163085938	228.196044921875
526	229.1431121826172	1.0683666666666667					1	DETECTED	229.1431 m/z @1.07 [N1288_2.mzXML]	229.1431121826172	1.0683666666666667	0.10116666666666667	20.002833333333335	19.901666666666667	86596.3359375	6.277731372584625E7	1	1182	14.439173992112286	10.288289219740832	0.5960077640483472	229.1427001953125	229.14373779296875
527	229.15455627441406	1.88325					1	DETECTED	229.1546 m/z @1.88 [N1288_2.mzXML]	229.15455627441406	1.88325	1.8553166666666667	1.99525	0.13993333333333324	63619.45703125	386222.9754306639	0	1182	0.09909861803379005	2.504773269689733	4.009546539379466	229.1541748046875	229.15455627441406
528	230.146484375	19.984666666666666					1	DETECTED	230.1465 m/z @19.98 [N1288_2.mzXML]	230.146484375	19.984666666666666	0.10116666666666667	19.984666666666666	19.883499999999998	11399.0185546875	7742631.661071174	0	1182	16.071492562414083	0.5	null	230.14547729492188	230.14723205566406
529	230.24725341796875	11.38905					1	DETECTED	230.2473 m/z @11.39 [N1288_2.mzXML]	230.24725341796875	11.38905	11.345333333333334	11.959866666666667	0.6145333333333323	266567.21875	1819635.9121723578	1	1182	0.09861959777814278	3.670119805087004	3.565023628110851	230.24652099609375	230.24789428710938
530	230.9662628173828	1.5530666666666666					1	DETECTED	230.9663 m/z @1.55 [N1288_2.mzXML]	230.9662628173828	1.5530666666666666	1.43285	1.6572500000000001	0.22440000000000015	146883.640625	1070309.8094995117	0	1182	0.12135782418328844	0.8415717384161762	0.6388632373283369	230.9659881591797	230.9667510986328
531	230.98980712890625	1.9812					1	DETECTED	230.9898 m/z @1.98 [N1288_2.mzXML]	230.98980712890625	1.9812	1.9111333333333334	12.7082	10.797066666666666	15141.5986328125	1217835.167602234	0	1182	1.2843396754370038	77.04852521408176	153.09705042816353	230.98960876464844	230.99110412597656
532	231.1368865966797	14.927733333333332					1	DETECTED	231.1369 m/z @14.93 [N1288_2.mzXML]	231.1368865966797	14.927733333333332	0.10116666666666667	20.002833333333335	19.901666666666667	258319.921875	2.595013816173572E7	1	1182	0.5843406976238601	0.9490769492231355	0.6149138036643911	231.1362762451172	231.14688110351562
533	232.140380859375	14.927733333333332					1	DETECTED	232.1404 m/z @14.93 [N1288_2.mzXML]	232.140380859375	14.927733333333332	9.406566666666667	19.839166666666664	10.432599999999997	16352.2490234375	1757452.22769809	0	1182	0.4182081459193139	0.952067703892893	0.5113429017282487	232.13897705078125	232.14138793945312
534	232.15431213378906	8.4451					1	DETECTED	232.1543 m/z @8.45 [N1288_2.mzXML]	232.15431213378906	8.4451	7.888616666666667	11.16755	3.2789333333333337	43428.40234375	937017.6687576299	0	1182	0.21659839080543541	0.8876962524426395	0.6276260296950639	232.15383911132812	232.15447998046875
535	232.8961639404297	1.7037					1	DETECTED	232.8962 m/z @1.70 [N1288_2.mzXML]	232.8961639404297	1.7037	0.9227666666666666	1.8971666666666667	0.9744	113764.9140625	1084242.9077830815	0	1182	0.12745570390796557	2.056850633978351	4.509033598566349	232.8956298828125	232.89776611328125
536	232.92816162109375	1.5530666666666666					1	DETECTED	232.9282 m/z @1.55 [N1288_2.mzXML]	232.92816162109375	1.5530666666666666	1.43285	1.6271166666666665	0.1942666666666666	89401.8125	549500.6082946777	0	1182	0.0941281487385448	0.8229733967766346	0.6455747218479123	232.92779541015625	232.9282684326172
537	232.98526000976562	10.586500000000001					1	DETECTED	232.9853 m/z @10.59 [N1288_2.mzXML]	232.98526000976562	10.586500000000001	10.08255	18.432000000000002	8.349450000000003	7046.16796875	573092.1144664615	0	1182	0.18357254893296826	8.284006349836272	15.568012699672543	232.98463439941406	232.9879150390625
538	233.09742736816406	16.540733333333332					1	DETECTED	233.0974 m/z @16.54 [N1288_2.mzXML]	233.09742736816406	16.540733333333332	9.290533333333334	19.675166666666666	10.384633333333332	2895.684326171875	1007610.6906548766	0	1182	7.047350210266131	0.7161618530063539	0.4323237060127079	233.09185791015625	233.09869384765625
539	233.14697265625	14.829066666666668					1	DETECTED	233.1470 m/z @14.83 [N1288_2.mzXML]	233.14697265625	14.829066666666668	0.24656666666666668	19.693499999999997	19.44693333333333	10631.74609375	1888140.5068660881	0	1182	1.5843448725939968	0.8103859121545477	0.7538054884773514	233.13735961914062	233.15301513671875
540	234.89320373535156	1.7696833333333333					1	DETECTED	234.8932 m/z @1.77 [N1288_2.mzXML]	234.89320373535156	1.7696833333333333	1.6572500000000001	11.2343	9.57705	37535.65625	4716738.254240906	0	1182	0.13670961528534864	42.58990512896538	84.17981025793075	234.89292907714844	234.8958282470703
541	235.06861877441406	11.8528					1	DETECTED	235.0686 m/z @11.85 [N1288_2.mzXML]	235.06861877441406	11.8528	11.819600000000001	12.1902	0.3705999999999996	33443.35546875	275851.1980590809	0	1182	0.12482065685416721	5.413276445851564	7.015281145759491	235.06813049316406	235.0687255859375
542	235.0924835205078	2.7076166666666666					1	DETECTED	235.0925 m/z @2.71 [N1288_2.mzXML]	235.0924835205078	2.7076166666666666	0.4294333333333333	19.218833333333336	18.789400000000004	52024.390625	7368565.430668933	0	1182	1.283264283254662	2.3890692022001154	9.354970914682045	235.09161376953125	235.09307861328125
543	235.14402770996094	10.551866666666665					1	DETECTED	235.1440 m/z @10.55 [N1288_2.mzXML]	235.14402770996094	10.551866666666665	9.800866666666668	10.586500000000001	0.7856333333333332	3541.136962890625	81853.81129467778	0	1182	0.06448986532591938	0.5230581446959625	0.04611628939192493	235.143798828125	235.14993286132812
544	235.16885375976562	12.276316666666666					1	DETECTED	235.1689 m/z @12.28 [N1288_2.mzXML]	235.16885375976562	12.276316666666666	0.10116666666666667	19.948333333333334	19.847166666666666	14292.0908203125	1465776.4629259643	0	1182	0.1394662014519099	0.7770015275621548	0.6115331681110447	235.1680450439453	235.17095947265625
545	236.06858825683594	11.8528					1	DETECTED	236.0686 m/z @11.85 [N1288_2.mzXML]	236.06858825683594	11.8528	11.836916666666667	12.02205	0.18513333333333293	10851.7744140625	71553.76309204056	0	1182	0.10405260176486841	5.827911857292859	10.655823714585718	236.06809997558594	236.06893920898438
546	236.08001708984375	15.111733333333332					1	DETECTED	236.0800 m/z @15.11 [N1288_2.mzXML]	236.08001708984375	15.111733333333332	10.30745	17.654833333333332	7.347383333333333	3379.1318359375	690448.7750101931	0	1182	1.5843227415507766	0.7646700687233963	0.5293401374467925	236.07936096191406	236.0809326171875
547	236.99794006347656	1.9111333333333334					1	DETECTED	236.9979 m/z @1.91 [N1288_2.mzXML]	236.99794006347656	1.9111333333333334	1.8971666666666667	16.467166666666667	14.57	30818.07421875	1207126.8325523378	0	1182	0.1077883389454195	219.84104505621386	95.8862444878459	236.9974365234375	237.0077667236328
548	237.08575439453125	1.6119666666666668					1	DETECTED	237.0858 m/z @1.61 [N1288_2.mzXML]	237.08575439453125	1.6119666666666668	1.6119666666666668	19.693499999999997	18.08153333333333	6397.9755859375	2624448.921070953	0	1182	9.463768573853292	null	null	237.0760040283203	237.08726501464844
549	237.1117401123047	11.819600000000001					1	DETECTED	237.1117 m/z @11.82 [N1288_2.mzXML]	237.1117401123047	11.819600000000001	0.1374	19.984666666666666	19.847266666666666	15140.1376953125	2639945.3249655743	0	1182	4.578844421194072	0.8580005699491817	7.929880323034224	237.10910034179688	237.1128387451172
550	237.14822387695312	11.913450000000001					1	DETECTED	237.1482 m/z @11.91 [N1288_2.mzXML]	237.14822387695312	11.913450000000001	11.883283333333333	12.259350000000001	0.3760666666666683	17001.880859375	124380.64432348694	0	1182	0.10950901332347307	6.233149171270469	11.906551641646157	237.1447296142578	237.14932250976562
551	237.2208709716797	13.70105					1	DETECTED	237.2209 m/z @13.70 [N1288_2.mzXML]	237.2208709716797	13.70105	6.031766666666667	13.868683333333333	7.836916666666666	7398.50830078125	1044568.147453796	0	1182	0.2002644898532342	0.5109288786218616	0.021857757243723276	237.2198028564453	237.22100830078125
552	238.1071014404297	15.6416					1	DETECTED	238.1071 m/z @15.64 [N1288_2.mzXML]	238.1071014404297	15.6416	3.6956833333333337	19.8755	16.179816666666664	11821.3681640625	2933354.7166527673	0	1182	2.765663724038774	0.7984667770613526	0.62664247774465	238.1058807373047	238.10794067382812
553	238.84141540527344	1.7696833333333333					1	DETECTED	238.8414 m/z @1.77 [N1288_2.mzXML]	238.84141540527344	1.7696833333333333	1.68775	5.979299999999999	4.291549999999999	17242.578125	850319.523154892	0	1182	0.12332738096330886	26.189279902359683	51.378559804719366	238.83389282226562	238.841552734375
554	238.96641540527344	11.975533333333335					1	DETECTED	238.9664 m/z @11.98 [N1288_2.mzXML]	238.96641540527344	11.975533333333335	10.272983333333334	17.0035	6.730516666666665	60079.01953125	5070818.022277585	0	1182	0.9258222890164305	2.2662554858676707	3.482071371620021	238.9656219482422	238.97100830078125
555	239.06369018554688	1.8553166666666667					1	DETECTED	239.0637 m/z @1.86 [N1288_2.mzXML]	239.06369018554688	1.8553166666666667	1.5971499999999998	9.2599	7.66275	98645.7265625	976459.5472858284	0	1182	0.03468411468173627	1.1206883654197697	1.0299313784494917	239.05482482910156	239.06907653808594
556	239.091064453125	10.50135					1	DETECTED	239.0911 m/z @10.50 [N1288_2.mzXML]	239.091064453125	10.50135	10.45025	11.0517	0.6014499999999998	139261.1875	943062.6337517084	1	1182	0.09157703660776306	2.183804303642795	2.9045385324182216	239.09014892578125	239.0913543701172
557	239.138916015625	9.698216666666667					1	DETECTED	239.1389 m/z @9.70 [N1288_2.mzXML]	239.138916015625	9.698216666666667	9.64645	10.08255	0.4360999999999997	26353.513671875	165524.33509689278	0	1182	0.1002530116516489	2.3055932405663	2.29697494429317	239.1380615234375	239.1390838623047
558	239.16366577148438	12.546249999999999					1	DETECTED	239.1637 m/z @12.55 [N1288_2.mzXML]	239.16366577148438	12.546249999999999	12.207683333333334	12.7082	0.500516666666666	41584.08203125	547734.2437094719	0	1182	0.1090765492407666	0.7580953050039643	0.5042524392920148	239.16110229492188	239.163818359375
559	240.09912109375	12.978733333333334					1	DETECTED	240.0991 m/z @12.98 [N1288_2.mzXML]	240.09912109375	12.978733333333334	8.2979	14.779933333333334	6.482033333333334	24715.56640625	1834130.7359290773	0	1182	0.37890034595030997	0.6930287202707527	3.0353328176195684	240.0947723388672	240.1024627685547
560	240.1422576904297	9.698216666666667					1	DETECTED	240.1423 m/z @9.70 [N1288_2.mzXML]	240.1422576904297	9.698216666666667	9.698216666666667	9.800866666666668	0.10265000000000057	3379.980712890625	11763.480047210645	0	1182	0.06407860615006733	null	null	240.1421661376953	240.14279174804688
561	240.8384552001953	1.75385					1	DETECTED	240.8385 m/z @1.75 [N1288_2.mzXML]	240.8384552001953	1.75385	1.68775	8.72225	7.0345	11585.7509765625	2956289.653150635	0	1182	7.028341532546612	53.21104387291996	105.42208774583993	240.8382568359375	240.8408966064453
562	240.96713256835938	11.975533333333335					1	DETECTED	240.9671 m/z @11.98 [N1288_2.mzXML]	240.96713256835938	11.975533333333335	10.9192	18.8175	7.898299999999999	7977.69091796875	1029318.4271430357	0	1182	0.561646725509652	1.9724356579908862	3.1541296111771193	240.96067810058594	240.96841430664062
563	241.1065673828125	11.558533333333333					1	DETECTED	241.1066 m/z @11.56 [N1288_2.mzXML]	241.1065673828125	11.558533333333333	1.8553166666666667	12.138733333333333	10.283416666666666	107414.75	3344522.398225618	0	1182	0.08664731915831325	0.5509537619906267	0.05095469300912561	241.098388671875	241.11105346679688
564	241.15460205078125	1.88325					1	DETECTED	241.1546 m/z @1.88 [N1288_2.mzXML]	241.15460205078125	1.88325	1.8693666666666668	11.990983333333332	10.121616666666666	11263.009765625	894277.512625091	0	1182	9.161719777651385	40.56100519945507	94.48205014982936	241.15306091308594	241.15724182128906
565	242.01885986328125	2.03785					1	DETECTED	242.0189 m/z @2.04 [N1288_2.mzXML]	242.01885986328125	2.03785	2.03785	18.6725	16.63465	2895.573974609375	1162333.9703457637	0	1182	13.562548559764611	null	null	242.0141143798828	242.0285186767578
566	242.09982299804688	8.9176					1	DETECTED	242.0998 m/z @8.92 [N1288_2.mzXML]	242.09982299804688	8.9176	6.2767333333333335	9.058716666666667	2.7819833333333337	10896.173828125	371156.01614895667	0	1182	0.1793046819415558	0.5267178703960822	0.04353601656423774	242.09945678710938	242.10548400878906
567	242.21084594726562	11.497800000000002					1	DETECTED	242.2108 m/z @11.50 [N1288_2.mzXML]	242.21084594726562	11.497800000000002	11.481516666666666	12.6756	1.1940833333333334	30114.923828125	367188.87542730756	0	1182	0.07182057115155693	21.926223649429385	43.346510697568924	242.2105255126953	242.2115936279297
568	242.9250030517578	1.6572500000000001					1	DETECTED	242.9250 m/z @1.66 [N1288_2.mzXML]	242.9250030517578	1.6572500000000001	1.5825	1.88325	0.3007500000000001	209557.796875	986377.9554304201	0	1182	0.05809677616281128	3.552049556739825	1.2501562864575995	242.9247589111328	242.92613220214844
569	242.9950408935547	1.4947333333333332					1	DETECTED	242.9950 m/z @1.49 [N1288_2.mzXML]	242.9950408935547	1.4947333333333332	1.43285	3.8817	2.44885	16013.3232421875	433237.46817834466	0	1182	0.06836648511331567	19.78602208456775	38.5720441691355	242.99456787109375	242.9999237060547
570	243.02383422851562	16.246266666666667					1	DETECTED	243.0238 m/z @16.25 [N1288_2.mzXML]	243.02383422851562	16.246266666666667	10.29015	19.090666666666667	8.800516666666667	1603.29345703125	475983.75325628667	0	1182	2.43953357682463	0.738779741834025	0.47755948366805	243.01449584960938	243.02499389648438
571	244.1175994873047	9.546066666666666					1	DETECTED	244.1176 m/z @9.55 [N1288_2.mzXML]	244.1175994873047	9.546066666666666	9.510833333333332	9.59575	0.0849166666666683	3775.65625	10413.409121521032	0	1182	0.0316517646280996	1.2050614947965905	1.4101229895931813	244.11700439453125	244.11807250976562
572	244.18991088867188	11.449800000000002					1	DETECTED	244.1899 m/z @11.45 [N1288_2.mzXML]	244.18991088867188	11.449800000000002	11.434050000000001	11.588033333333334	0.1539833333333327	22537.162109375	116252.261348877	0	1182	0.08385468637745142	4.888359788359582	9.324994806923815	244.1895751953125	244.19068908691406
573	244.2017822265625	9.094533333333334					1	DETECTED	244.2018 m/z @9.09 [N1288_2.mzXML]	244.2017822265625	9.094533333333334	7.609766666666667	10.206733333333334	2.596966666666667	40227.6484375	662633.0267117295	0	1182	0.1038401867017793	0.5929451650561147	2.884947317084755	244.2007293701172	244.20965576171875
574	244.92364501953125	1.6572500000000001					1	DETECTED	244.9236 m/z @1.66 [N1288_2.mzXML]	244.92364501953125	1.6572500000000001	1.5530666666666666	1.72005	0.16698333333333348	12944.9453125	64223.04052368161	0	1182	0.07279022729114293	0.8013917773156288	0.7414560441881692	244.91941833496094	244.92825317382812
575	245.22586059570312	14.266950000000001					1	DETECTED	245.2259 m/z @14.27 [N1288_2.mzXML]	245.22586059570312	14.266950000000001	10.656566666666667	18.8725	8.215933333333332	62040.34765625	3232935.023465878	0	1182	0.510556283040799	0.861954687163958	6.113378773912486	245.2244873046875	245.22926330566406
576	246.1517791748047	11.883283333333333					1	DETECTED	246.1518 m/z @11.88 [N1288_2.mzXML]	246.1517791748047	11.883283333333333	10.50135	11.959866666666667	1.4585166666666662	4826.0224609375	237402.65206982414	0	1182	0.12248574281629665	0.5277087654976121	0.055417530995224354	246.1488494873047	246.152099609375
577	246.169921875	9.216033333333334					1	DETECTED	246.1699 m/z @9.22 [N1288_2.mzXML]	246.169921875	9.216033333333334	0.10116666666666667	20.002833333333335	19.901666666666667	29125.837890625	3483588.6289994502	0	1182	0.15774312733737972	1.437001640589893	10.820701355786987	246.1687774658203	246.1704559326172
578	246.22952270507812	14.341416666666667					1	DETECTED	246.2295 m/z @14.34 [N1288_2.mzXML]	246.22952270507812	14.341416666666667	11.734383333333334	15.7315	3.997116666666667	10128.1337890625	804124.6000982055	0	1182	0.6377033963769971	0.766602523941645	0.5332050478832899	246.22903442382812	246.2320556640625
579	246.24252319335938	10.9192					1	DETECTED	246.2425 m/z @10.92 [N1288_2.mzXML]	246.24252319335938	10.9192	10.885933333333332	11.0517	0.16576666666666817	12640.7724609375	69968.83544836428	0	1182	0.11642090466431299	2.491482965931795	3.98296593186359	246.2421112060547	246.24266052246094
580	246.94386291503906	1.56795					1	DETECTED	246.9439 m/z @1.57 [N1288_2.mzXML]	246.94386291503906	1.56795	1.4490333333333332	1.6119666666666668	0.1629333333333336	67212.2265625	439035.48087011726	0	1182	0.11820006946381567	0.6850735809390334	0.38304780173039804	246.94346618652344	246.94403076171875
581	247.09255981445312	2.5284833333333334					1	DETECTED	247.0926 m/z @2.53 [N1288_2.mzXML]	247.09255981445312	2.5284833333333334	1.8553166666666667	11.16755	9.312233333333333	88289.703125	6154360.122418272	0	1182	0.7350351579278174	3.2167958453735297	2.9768779603794573	247.08920288085938	247.09754943847656
582	247.14389038085938	9.216033333333334					1	DETECTED	247.1439 m/z @9.22 [N1288_2.mzXML]	247.14389038085938	9.216033333333334	9.128416666666668	9.458716666666668	0.33029999999999937	22044.974609375	154153.72446649196	0	1182	0.0946408907315508	3.3523716753883677	1.547918067670502	247.14389038085938	247.14442443847656
583	247.241455078125	12.643366666666667					1	DETECTED	247.2415 m/z @12.64 [N1288_2.mzXML]	247.241455078125	12.643366666666667	10.935616666666666	17.654833333333332	6.719216666666666	25257.728515625	790543.4796543575	0	1182	0.15936378346460245	14.951802848909118	1.9967978356985856	247.2399139404297	247.2500457763672
584	248.0605010986328	15.8228					1	DETECTED	248.0605 m/z @15.82 [N1288_2.mzXML]	248.0605010986328	15.8228	10.395683333333332	17.543499999999998	7.147816666666666	2053.595703125	449614.08814074687	0	1182	0.9397326790008051	0.658528009041019	0.31705601808203804	248.0599365234375	248.0621337890625
585	248.8701171875	1.6722499999999998					1	DETECTED	248.8701 m/z @1.67 [N1288_2.mzXML]	248.8701171875	1.6722499999999998	1.6572500000000001	1.75385	0.0965999999999998	29547.384765625	136288.51997460925	0	1182	0.07824062605428983	3.220000000000062	5.440000000000124	248.87008666992188	248.8702392578125
586	248.97637939453125	1.8971666666666667					1	DETECTED	248.9764 m/z @1.90 [N1288_2.mzXML]	248.97637939453125	1.8971666666666667	1.4490333333333332	16.632866666666665	15.183833333333332	8278.1220703125	1250406.4485341797	0	1182	0.5183556348379479	16.941200535554888	32.829348487543484	248.97528076171875	248.98220825195312
587	248.9984893798828	1.7985499999999999					1	DETECTED	248.9985 m/z @1.80 [N1288_2.mzXML]	248.9984893798828	1.7985499999999999	1.7985499999999999	18.10033333333333	16.301783333333333	7780.14306640625	3283573.7731480715	0	1182	9.402549379398913	null	null	248.9984893798828	249.0060577392578
588	249.04576110839844	1.9250833333333333					1	DETECTED	249.0458 m/z @1.93 [N1288_2.mzXML]	249.04576110839844	1.9250833333333333	1.9250833333333333	10.903033333333333	8.97795	4366.59765625	936888.401108246	0	1182	0.7252613616562789	null	null	249.0365753173828	249.05377197265625
589	249.0575714111328	16.356483333333333					1	DETECTED	249.0576 m/z @16.36 [N1288_2.mzXML]	249.0575714111328	16.356483333333333	9.128416666666668	18.763333333333332	9.634916666666664	2544.25732421875	811744.0886030273	0	1182	1.5700614078452126	0.6664933453851191	0.3329866907702381	249.056396484375	249.06175231933594
590	249.15737915039062	9.783616666666667					1	DETECTED	249.1574 m/z @9.78 [N1288_2.mzXML]	249.15737915039062	9.783616666666667	9.3554	12.993533333333334	3.638133333333334	17821.4140625	656557.790733734	0	1182	0.13569043877559217	0.916385909737194	0.9885863909037843	249.1482696533203	249.15794372558594
591	249.2172088623047	10.36015					1	DETECTED	249.2172 m/z @10.36 [N1288_2.mzXML]	249.2172088623047	10.36015	10.046916666666668	10.586500000000001	0.5395833333333329	10866.0498046875	156007.30737219247	0	1182	0.15771077865429461	0.8661637542704962	0.6129466578276063	249.21676635742188	249.2178192138672
592	250.9864044189453	14.086733333333333					1	DETECTED	250.9864 m/z @14.09 [N1288_2.mzXML]	250.9864044189453	14.086733333333333	9.59575	14.086733333333333	4.490983333333332	3976.417236328125	641597.007196472	0	1182	4.53152630025375	0.5	null	250.98556518554688	250.9864044189453
593	251.12742614746094	12.02205					1	DETECTED	251.1274 m/z @12.02 [N1288_2.mzXML]	251.12742614746094	12.02205	0.10116666666666667	20.002833333333335	19.901666666666667	70826.46875	1.0750677307640743E7	0	1182	10.260567064707175	0.7335644438534944	4.107756977021516	251.1239471435547	251.1288604736328
594	252.10882568359375	7.6273333333333335					1	DETECTED	252.1088 m/z @7.63 [N1288_2.mzXML]	252.10882568359375	7.6273333333333335	0.1193	19.984666666666666	19.865366666666667	3606.49755859375	2103413.1968852845	0	1182	15.678477378050538	1.3229407612290836	1.6458815224581669	252.10813903808594	252.11460876464844
595	252.1282501220703	1.6722499999999998					1	DETECTED	252.1283 m/z @1.67 [N1288_2.mzXML]	252.1282501220703	1.6722499999999998	1.56795	19.63883333333333	18.07088333333333	10181.357421875	2010404.0401184387	0	1182	10.537995830211276	69.70432590143015	126.91056670908125	252.1211700439453	252.1309814453125
596	252.91734313964844	2.1390833333333332					1	DETECTED	252.9173 m/z @2.14 [N1288_2.mzXML]	252.91734313964844	2.1390833333333332	2.06685	7.083	5.01615	5408.39404296875	436090.58846243285	0	1182	0.1197686289349651	34.72185048454092	68.44370096908185	252.90992736816406	252.918212890625
597	253.04710388183594	1.5825					1	DETECTED	253.0471 m/z @1.58 [N1288_2.mzXML]	253.04710388183594	1.5825	0.10116666666666667	19.893666666666665	19.792499999999997	4450.24951171875	2520796.922561463	0	1182	16.408215767907993	6.6806368136813665	12.361273627362735	253.0470428466797	253.05287170410156
598	254.13848876953125	10.903033333333333					1	DETECTED	254.1385 m/z @10.90 [N1288_2.mzXML]	254.13848876953125	10.903033333333333	8.9176	12.758049999999999	3.840449999999999	2736.6923828125	408440.1095220946	0	1182	2.044130955384839	0.9671566240787065	0.9343132481574129	254.1370849609375	254.14305114746094
599	254.17526245117188	14.401866666666667					1	DETECTED	254.1753 m/z @14.40 [N1288_2.mzXML]	254.17526245117188	14.401866666666667	9.612400000000001	18.8905	9.278099999999998	6454.8779296875	1524145.1215105895	0	1182	6.033052838392575	0.9685942763286101	0.6650071982910518	254.1748809814453	254.17674255371094
600	254.82339477539062	1.99525					1	DETECTED	254.8234 m/z @2.00 [N1288_2.mzXML]	254.82339477539062	1.99525	1.7037	2.9076666666666666	1.2039666666666666	12762.244140625	308892.84565551765	0	1182	0.14278503109785246	2.0647687646487167	2.7362949531440663	254.81463623046875	254.8245086669922
601	254.934326171875	13.868683333333333					1	DETECTED	254.9343 m/z @13.87 [N1288_2.mzXML]	254.934326171875	13.868683333333333	1.43285	18.763333333333332	17.330483333333333	28594.50390625	4035151.2760806875	0	1182	3.5354634501830517	0.8297526324604866	0.6592018091134184	254.9336700439453	254.9430694580078
602	254.99484252929688	10.868466666666666					1	DETECTED	254.9948 m/z @10.87 [N1288_2.mzXML]	254.99484252929688	10.868466666666666	10.798733333333333	15.914533333333333	5.1158	9565.0322265625	540749.8513041381	0	1182	0.1036670475478445	36.68116634799219	62.02975586598033	254.99400329589844	254.99684143066406
603	255.122314453125	11.558533333333333					1	DETECTED	255.1223 m/z @11.56 [N1288_2.mzXML]	255.122314453125	11.558533333333333	9.528516666666667	13.920449999999999	4.391933333333332	51953.54296875	2660575.0609951173	0	1182	0.06909293728560861	1.0817480973062616	0.853621836350191	255.12013244628906	255.13185119628906
604	255.171875	14.356266666666667					1	DETECTED	255.1719 m/z @14.36 [N1288_2.mzXML]	255.171875	14.356266666666667	9.02355	20.002833333333335	10.979283333333335	31638.31640625	5435188.923535093	0	1182	1.3543587232642889	0.9960646136891649	1.2770428878228162	255.17115783691406	255.17308044433594
605	255.2312774658203	13.717566666666666					1	DETECTED	255.2313 m/z @13.72 [N1288_2.mzXML]	255.2312774658203	13.717566666666666	0.3013833333333333	19.802833333333336	19.501450000000002	23685.376953125	1890614.1409598086	0	1182	0.3709227005651492	0.5383372307465193	0.05674279833175756	255.22982788085938	255.23268127441406
606	256.00201416015625	13.008566666666667					1	DETECTED	256.0020 m/z @13.01 [N1288_2.mzXML]	256.00201416015625	13.008566666666667	10.903033333333333	15.111733333333332	4.2086999999999986	4544.3720703125	469953.6010349121	0	1182	1.0755866963785543	0.9994379887914379	0.9988759775828758	255.9981231689453	256.0068054199219
607	256.1754455566406	15.25105					1	DETECTED	256.1754 m/z @15.25 [N1288_2.mzXML]	256.1754455566406	15.25105	9.306466666666667	18.6725	9.366033333333332	2706.421875	737411.3881036065	0	1182	1.1865572271612432	0.7877787902151819	0.5755575804303639	256.1678466796875	256.1767272949219
608	256.26312255859375	11.330900000000002					1	DETECTED	256.2631 m/z @11.33 [N1288_2.mzXML]	256.26312255859375	11.330900000000002	0.6664	19.473833333333335	18.807433333333336	40654.375	1928252.5470296943	0	1182	0.11746311826360589	0.6233273653247011	0.21784211250804897	256.26129150390625	256.2641906738281
609	256.8205261230469	1.9812					1	DETECTED	256.8205 m/z @1.98 [N1288_2.mzXML]	256.8205261230469	1.9812	1.7037	2.1390833333333332	0.43538333333333323	18545.720703125	231413.67083569343	0	1182	0.2049103976777582	0.784474474474474	0.5689489489489481	256.820068359375	256.82110595703125
610	257.0830383300781	12.1731					1	DETECTED	257.0830 m/z @12.17 [N1288_2.mzXML]	257.0830383300781	12.1731	1.8268833333333334	12.327183333333332	10.5003	10878.400390625	1430356.0130508423	0	1182	10.014638305759224	0.5085963976817411	0.017262180914994166	257.0730895996094	257.08319091796875
611	257.2467041015625	12.344166666666666					1	DETECTED	257.2467 m/z @12.34 [N1288_2.mzXML]	257.2467041015625	12.344166666666666	0.1193	19.984666666666666	19.865366666666667	15168.1591796875	2150785.7105411068	0	1182	0.21495719276701486	0.8206591666576223	0.05416108909230563	257.24591064453125	257.2486877441406
612	257.98065185546875	10.06465					1	DETECTED	257.9807 m/z @10.06 [N1288_2.mzXML]	257.98065185546875	10.06465	9.732316666666666	10.50135	0.7690333333333346	5285.1962890625	144069.1624028016	0	1182	0.6405765390117466	1.1570210631895665	1.429617215635209	257.98016357421875	257.9811706542969
613	258.1251220703125	11.085199999999999					1	DETECTED	258.1251 m/z @11.09 [N1288_2.mzXML]	258.1251220703125	11.085199999999999	11.01795	11.330900000000002	0.3129500000000007	72394.015625	509889.32009252964	0	1182	0.09430991197312899	1.6840312987202493	2.1151034543413734	258.12469482421875	258.12567138671875
614	258.8991394042969	1.6422999999999999					1	DETECTED	258.8991 m/z @1.64 [N1288_2.mzXML]	258.8991394042969	1.6422999999999999	1.5971499999999998	1.75385	0.15670000000000006	38844.3515625	159996.34514013672	0	1182	0.05456440416373476	1.7353266888150607	3.708201393854363	258.8984680175781	258.89990234375
615	258.94390869140625	1.5241					1	DETECTED	258.9439 m/z @1.52 [N1288_2.mzXML]	258.94390869140625	1.5241	1.43285	1.5825	0.14965000000000006	16072.4189453125	96505.06674291994	0	1182	0.12279372708509007	0.8199999999999998	0.6399999999999997	258.9436950683594	258.94415283203125
616	258.9723205566406	1.4646833333333333					1	DETECTED	258.9723 m/z @1.46 [N1288_2.mzXML]	258.9723205566406	1.4646833333333333	1.43285	7.416399999999999	5.983549999999999	10921.587890625	950512.2144470825	0	1182	0.4908538302770431	93.98246073298414	186.9649214659683	258.9723205566406	258.9805908203125
617	259.0276794433594	1.7840833333333335					1	DETECTED	259.0277 m/z @1.78 [N1288_2.mzXML]	259.0276794433594	1.7840833333333335	1.7840833333333335	18.8175	17.033416666666664	4643.9765625	2088738.838852935	0	1182	14.462467749485898	null	null	259.0258483886719	259.0284423828125
618	259.0937194824219	11.836916666666667					1	DETECTED	259.0937 m/z @11.84 [N1288_2.mzXML]	259.0937194824219	11.836916666666667	10.586500000000001	12.446133333333334	1.859633333333333	10353.3857421875	309047.8180217286	0	1182	0.06459276142407866	0.7436054648450517	0.501013309795578	259.0931091308594	259.0986633300781
619	259.1252136230469	13.2337					1	DETECTED	259.1252 m/z @13.23 [N1288_2.mzXML]	259.1252136230469	13.2337	2.4334	13.2337	10.8003	5818.0556640625	1182868.9500458986	0	1182	2.131097957398474	0.5	null	259.1233825683594	259.1296081542969
620	259.2450866699219	14.463666666666667					1	DETECTED	259.2451 m/z @14.46 [N1288_2.mzXML]	259.2450866699219	14.463666666666667	3.35655	19.675166666666666	16.318616666666667	3109.29248046875	1263874.8278741457	0	1182	5.318614959639325	0.7346018393612505	0.4692036787225007	259.2445068359375	259.2499084472656
621	259.65777587890625	13.12945					1	DETECTED	259.6578 m/z @13.13 [N1288_2.mzXML]	259.65777587890625	13.12945	12.963433333333334	15.6416	2.678166666666666	8509.904296875	457282.8788476562	0	1182	0.22612013345071347	8.065957233209556	2.3706223534398276	259.6478576660156	259.6584167480469
622	260.1855163574219	9.853566666666667					1	DETECTED	260.1855 m/z @9.85 [N1288_2.mzXML]	260.1855163574219	9.853566666666667	9.546066666666666	10.9192	1.3731333333333335	114594.4453125	777315.4626403206	1	1182	0.08310759337052431	2.2947778894980497	3.7882083468235974	260.1850280761719	260.1864929199219
623	260.9772644042969	1.5530666666666666					1	DETECTED	260.9773 m/z @1.55 [N1288_2.mzXML]	260.9772644042969	1.5530666666666666	1.43285	18.487000000000002	17.054150000000003	7303.6787109375	2984628.734377319	0	1182	0.19929760711098443	70.93088867322892	140.86177734645784	260.9765930175781	260.9850769042969
624	261.0107727050781	1.7985499999999999					1	DETECTED	261.0108 m/z @1.80 [N1288_2.mzXML]	261.0107727050781	1.7985499999999999	1.4490333333333332	17.0035	15.554466666666666	49710.0546875	2215145.131743042	0	1182	0.2479924866648806	22.030153533219437	0.9990652026625658	261.0053405761719	261.0200500488281
625	261.1443786621094	9.546066666666666					1	DETECTED	261.1444 m/z @9.55 [N1288_2.mzXML]	261.1443786621094	9.546066666666666	0.15560000000000002	19.948333333333334	19.792733333333334	36893.375	1955931.9199978027	0	1182	0.09534742226249726	0.5111506922725926	0.6316068583667519	261.1427917480469	261.146240234375
626	261.1890869140625	9.853566666666667					1	DETECTED	261.1891 m/z @9.85 [N1288_2.mzXML]	261.1890869140625	9.853566666666667	0.10116666666666667	20.002833333333335	19.901666666666667	15996.6826171875	1939495.2287730714	0	1182	9.458987833672245	4.388035696881081	2.4708482485504364	261.1820068359375	261.1896057128906
627	262.039794921875	3.3106999999999998					1	DETECTED	262.0398 m/z @3.31 [N1288_2.mzXML]	262.039794921875	3.3106999999999998	3.06895	4.62415	1.5552000000000001	3578.34765625	103323.86342755127	0	1182	0.08093880020657762	3.2165460186142756	5.433092037228551	262.03741455078125	262.0401611328125
628	262.2525939941406	12.412583333333334					1	DETECTED	262.2526 m/z @12.41 [N1288_2.mzXML]	262.2525939941406	12.412583333333334	12.344166666666666	12.5133	0.1691333333333329	5730.037109375	38239.25043994162	0	1182	0.11455405021392195	1.2360535931790286	1.472107186358057	262.25201416015625	262.25335693359375
629	263.00787353515625	1.7840833333333335					1	DETECTED	263.0079 m/z @1.78 [N1288_2.mzXML]	263.00787353515625	1.7840833333333335	1.4795666666666667	17.8785	16.398933333333332	17264.01953125	2178907.0018362734	0	1182	0.27809349583594645	26.92616715012861	52.85233430025721	263.00250244140625	263.0176086425781
630	263.0884704589844	11.558533333333333					1	DETECTED	263.0885 m/z @11.56 [N1288_2.mzXML]	263.0884704589844	11.558533333333333	1.7985499999999999	12.10405	10.3055	139544.03125	4830350.420776369	0	1182	9.7486793379103	0.5709383781123407	0.10897758107322852	263.08453369140625	263.0927429199219
631	263.13916015625	9.64645					1	DETECTED	263.1392 m/z @9.65 [N1288_2.mzXML]	263.13916015625	9.64645	9.612400000000001	9.958266666666667	0.3458666666666659	8850.74609375	55086.068551452685	0	1182	0.06851253059191542	5.078805677924787	9.157611355849575	263.1387023925781	263.1394348144531
632	263.1603088378906	11.751266666666668					1	DETECTED	263.1603 m/z @11.75 [N1288_2.mzXML]	263.1603088378906	11.751266666666668	4.0222500000000005	12.327183333333332	8.30493333333333	15949.826171875	3771196.8251650087	0	1182	8.31235683359985	0.5372567877328075	0.07451357546561521	263.15948486328125	263.1679992675781
633	263.23638916015625	14.266950000000001					1	DETECTED	263.2364 m/z @14.27 [N1288_2.mzXML]	263.23638916015625	14.266950000000001	0.4294333333333333	19.893666666666665	19.464233333333333	160358.09375	7941258.211200103	0	1182	0.38886348507503676	3.588421097107943	0.45583007885525656	263.2317810058594	263.2384033203125
634	264.1705322265625	9.172866666666666					1	DETECTED	264.1705 m/z @9.17 [N1288_2.mzXML]	264.1705322265625	9.172866666666666	9.11205	9.579516666666667	0.4674666666666667	27986.01171875	193909.541609558	0	1182	0.0804079842099572	3.2190092047142933	2.52311216046923	264.1702880859375	264.17120361328125
635	264.2398986816406	14.32625					1	DETECTED	264.2399 m/z @14.33 [N1288_2.mzXML]	264.2398986816406	14.32625	1.9812	16.893	14.911800000000001	20554.01953125	7439120.655280824	0	1182	3.452026408924471	0.8080782517892781	0.500498363791931	264.2321472167969	264.2415771484375
636	264.85198974609375	1.7696833333333333					1	DETECTED	264.8520 m/z @1.77 [N1288_2.mzXML]	264.85198974609375	1.7696833333333333	1.6722499999999998	1.7985499999999999	0.12630000000000008	23028.298828125	88900.44286743166	0	1182	0.05770469389905308	0.6481354772494007	0.2962709544988014	264.8431396484375	264.852294921875
637	265.0224609375	1.8127166666666668					1	DETECTED	265.0225 m/z @1.81 [N1288_2.mzXML]	265.0224609375	1.8127166666666668	1.75385	18.285166666666665	16.531316666666665	28894.158203125	1737048.0156556703	0	1182	0.9451997023500829	12.00260562355528	20.017548130209686	265.0133361816406	265.0322265625
638	265.0850524902344	18.487000000000002					1	DETECTED	265.0851 m/z @18.49 [N1288_2.mzXML]	265.0850524902344	18.487000000000002	0.10116666666666667	20.002833333333335	19.901666666666667	4879.40673828125	1873279.251389524	0	1182	18.4611213876249	0.5412228618048316	1.2095762767386835	265.0750732421875	265.086181640625
639	265.11822509765625	9.698216666666667					1	DETECTED	265.1182 m/z @9.70 [N1288_2.mzXML]	265.11822509765625	9.698216666666667	9.629349999999999	10.011166666666666	0.38181666666666736	55930.77734375	371684.4539299307	0	1182	0.09415687361192937	2.060155533533234	2.1276709112433063	265.1180114746094	265.11895751953125
640	265.1426696777344	11.26795					1	DETECTED	265.1427 m/z @11.27 [N1288_2.mzXML]	265.1426696777344	11.26795	11.2343	12.463116666666668	1.2288166666666687	22007.447265625	724903.4811499031	0	1182	1.2484009629770512	18.258791480930363	34.502721674725116	265.1426696777344	265.143310546875
641	265.2521667480469	12.5626					1	DETECTED	265.2522 m/z @12.56 [N1288_2.mzXML]	265.2521667480469	12.5626	0.7760833333333333	17.190166666666666	16.414083333333334	46359.625	2323051.073014373	0	1182	0.15526589196176133	0.5779559293939591	6.206606613440933	265.2430725097656	265.2536315917969
642	265.98101806640625	10.206733333333334					1	DETECTED	265.9810 m/z @10.21 [N1288_2.mzXML]	265.98101806640625	10.206733333333334	10.171983333333333	10.30745	0.13546666666666596	10921.1298828125	56633.67391528341	0	1182	0.10711043658467467	1.949160671462779	2.898321342925558	265.9809265136719	265.98114013671875
643	266.1216125488281	9.698216666666667					1	DETECTED	266.1216 m/z @9.70 [N1288_2.mzXML]	266.1216125488281	9.698216666666667	9.66395	9.923	0.2590500000000002	8129.9775390625	59012.79477874754	0	1182	0.09404204041292274	3.779912451361797	6.559824902723594	266.12139892578125	266.1298828125
644	266.6384582519531	12.823016666666666					1	DETECTED	266.6385 m/z @12.82 [N1288_2.mzXML]	266.6384582519531	12.823016666666666	12.758049999999999	14.356266666666667	1.5982166666666675	14431.2021484375	567928.7499965825	0	1182	0.054166085644464346	12.300282195997921	23.600564391995842	266.6365661621094	266.63909912109375
645	266.92730712890625	1.5971499999999998					1	DETECTED	266.9273 m/z @1.60 [N1288_2.mzXML]	266.92730712890625	1.5971499999999998	1.56795	1.6422999999999999	0.07434999999999992	34543.66015625	93394.29278271482	0	1182	0.04287217382406561	1.2731164383561677	1.5462328767123352	266.9269714355469	266.9276428222656
646	267.065185546875	1.7037					1	DETECTED	267.0652 m/z @1.70 [N1288_2.mzXML]	267.065185546875	1.7037	0.15560000000000002	19.984666666666666	19.829066666666666	9560.853515625	2857246.4139520274	0	1182	17.164635901955425	2.895796682776839	1.4574662425979683	267.0552062988281	267.070556640625
647	267.6465148925781	13.1898					1	DETECTED	267.6465 m/z @13.19 [N1288_2.mzXML]	267.6465148925781	13.1898	11.819600000000001	15.2158	3.3961999999999986	165443.9375	3552729.5317866215	2	1182	0.29141437658372915	2.052464671661672	1.9311307594111033	267.64532470703125	267.6479797363281
648	267.97900390625	10.206733333333334					1	DETECTED	267.9790 m/z @10.21 [N1288_2.mzXML]	267.97900390625	10.206733333333334	10.171983333333333	10.377766666666668	0.20578333333333454	12022.0712890625	63080.450445953655	0	1182	0.061960546977884334	2.960911270983169	4.921822541966338	267.9782409667969	267.9791259765625
649	268.148193359375	13.204233333333333					1	DETECTED	268.1482 m/z @13.20 [N1288_2.mzXML]	268.148193359375	13.204233333333333	9.128416666666668	14.2961	5.167683333333331	42411.390625	5543757.974706483	0	1182	5.141654572958135	0.6413175889403779	0.27827157191891	268.1480712890625	268.15478515625
650	268.86346435546875	1.7696833333333333					1	DETECTED	268.8635 m/z @1.77 [N1288_2.mzXML]	268.86346435546875	1.7696833333333333	1.7037	1.7696833333333333	0.06598333333333328	7028.1376953125	17406.358959594738	0	1182	0.03549647328033756	0.5	null	268.86322021484375	268.8639831542969
651	268.95758056640625	11.558533333333333					1	DETECTED	268.9576 m/z @11.56 [N1288_2.mzXML]	268.95758056640625	11.558533333333333	10.935616666666666	18.266666666666666	7.331049999999999	8084.60595703125	933559.4670038455	0	1182	0.5453501665731029	5.884454849498326	8.833706630992467	268.956298828125	268.9586486816406
652	268.9969482421875	10.206733333333334					1	DETECTED	268.9969 m/z @10.21 [N1288_2.mzXML]	268.9969482421875	10.206733333333334	9.528516666666667	10.32475	0.7962333333333333	5919.359375	113097.440381256	0	1182	0.7072594969187449	0.587005136018479	0.17361459975502216	268.9961242675781	268.99755859375
653	269.0473937988281	1.8693666666666668					1	DETECTED	269.0474 m/z @1.87 [N1288_2.mzXML]	269.0473937988281	1.8693666666666668	1.8127166666666668	2.4469	0.6341833333333331	6931.16943359375	155165.36707312005	0	1182	0.36794157771353664	5.597381582818465	10.19476316563693	269.03912353515625	269.0515441894531
654	269.1377868652344	12.02205					1	DETECTED	269.1378 m/z @12.02 [N1288_2.mzXML]	269.1377868652344	12.02205	11.975533333333335	12.207683333333334	0.23214999999999897	28256.87109375	216481.52859961058	0	1182	0.11815288614879194	2.495342171264835	4.182823250366387	269.1375427246094	269.14776611328125
655	269.2259521484375	13.9373					1	DETECTED	269.2260 m/z @13.94 [N1288_2.mzXML]	269.2259521484375	13.9373	13.80085	15.374083333333335	1.5732333333333344	57610.0625	1410582.8318358136	0	1182	0.32038995110977453	4.544042926162118	5.96155293969091	269.2254638671875	269.2268981933594
656	269.2832946777344	12.310216666666667					1	DETECTED	269.2833 m/z @12.31 [N1288_2.mzXML]	269.2832946777344	12.310216666666667	1.0683666666666667	19.9665	18.898133333333334	8504.0703125	1693867.5545446158	0	1182	0.5293626644824379	1.0027147872302464	0.6886707254506236	269.281494140625	269.28485107421875
657	270.14117431640625	12.070716666666668					1	DETECTED	270.1412 m/z @12.07 [N1288_2.mzXML]	270.14117431640625	12.070716666666668	12.006599999999999	12.138733333333333	0.13213333333333388	4515.64306640625	24646.495830688527	0	1182	0.03668847779185569	1.0304133090719738	1.0608266181439476	270.140869140625	270.1416015625
658	270.2289733886719	13.9541					1	DETECTED	270.2290 m/z @13.95 [N1288_2.mzXML]	270.2289733886719	13.9541	13.851966666666668	14.927733333333332	1.0757666666666648	11460.0078125	270430.2808027949	0	1182	0.24015060026507484	5.266481723237619	9.532963446475238	270.228515625	270.2300109863281
659	270.7968444824219	1.99525					1	DETECTED	270.7968 m/z @2.00 [N1288_2.mzXML]	270.7968444824219	1.99525	1.9250833333333333	2.1680333333333333	0.24295	9919.2275390625	91482.53285498054	0	1182	0.11363405899605583	1.731235154394298	2.462470308788596	270.79638671875	270.7980651855469
660	271.0395812988281	1.7985499999999999					1	DETECTED	271.0396 m/z @1.80 [N1288_2.mzXML]	271.0395812988281	1.7985499999999999	1.75385	17.0595	15.30565	55015.875	2227546.0124506834	0	1182	0.12612238917486462	2.293569710536939	3.290129206285071	271.0393371582031	271.0465393066406
661	271.0622863769531	12.1731					1	DETECTED	271.0623 m/z @12.17 [N1288_2.mzXML]	271.0622863769531	12.1731	11.751266666666668	12.207683333333334	0.4564166666666658	6686.50244140625	109226.70572338875	0	1182	0.13623132410769223	0.5409917028842363	0.08198340576847246	271.06207275390625	271.0624694824219
662	271.2051696777344	14.588483333333333					1	DETECTED	271.2052 m/z @14.59 [N1288_2.mzXML]	271.2051696777344	14.588483333333333	11.201033333333333	15.010700000000002	3.8096666666666685	6509.48095703125	745095.5017815552	0	1182	3.4350567579277396	0.5623207230611034	0.12464144612220673	271.20489501953125	271.2062072753906
663	271.2625427246094	12.5626					1	DETECTED	271.2625 m/z @12.56 [N1288_2.mzXML]	271.2625427246094	12.5626	0.10116666666666667	20.002833333333335	19.901666666666667	49374.31640625	5630387.046076603	0	1182	0.16376362106918663	0.5929750536677783	0.4977269948679261	271.26116943359375	271.263916015625
664	271.6575622558594	12.933033333333332					1	DETECTED	271.6576 m/z @12.93 [N1288_2.mzXML]	271.6575622558594	12.933033333333332	2.6380666666666666	13.569933333333333	10.931866666666666	28377.3984375	1617679.5275561528	0	1182	0.291068408841781	0.5309325916548217	0.061865183309643294	271.6517333984375	271.6581726074219
665	272.2581481933594	11.345333333333334					1	DETECTED	272.2581 m/z @11.35 [N1288_2.mzXML]	272.2581481933594	11.345333333333334	0.15560000000000002	19.930166666666665	19.774566666666665	16164.4609375	1684483.3880788567	0	1182	0.09074871111166516	1.1699221558271866	0.4698773297024257	272.2568054199219	272.26751708984375
666	272.66558837890625	13.292233333333334					1	DETECTED	272.6656 m/z @13.29 [N1288_2.mzXML]	272.66558837890625	13.292233333333334	13.008566666666667	15.321216666666666	2.3126499999999997	9140.27734375	362299.93946389755	0	1182	0.21884806861771722	4.076351351351347	6.101862573698051	272.65576171875	272.66705322265625
667	272.7940368652344	1.9530166666666666					1	DETECTED	272.7940 m/z @1.95 [N1288_2.mzXML]	272.7940368652344	1.9530166666666666	1.73745	2.1969833333333333	0.45953333333333335	16202.58203125	209833.12204797362	0	1182	0.15221996996174103	1.0658728931498376	1.1317457862996751	272.7924499511719	272.7956848144531
668	272.944091796875	1.6422999999999999					1	DETECTED	272.9441 m/z @1.64 [N1288_2.mzXML]	272.944091796875	1.6422999999999999	1.5825	8.828266666666668	7.245766666666668	52504.10546875	1605224.4392207032	0	1182	0.06606603260697685	1.0028986034171745	0.7649704206284742	272.94366455078125	272.95355224609375
669	274.00274658203125	11.2343					1	DETECTED	274.0027 m/z @11.23 [N1288_2.mzXML]	274.00274658203125	11.2343	4.164466666666667	19.2915	15.127033333333333	8815.19140625	1665948.1313406385	0	1182	3.091344104557084	1.0698295575096066	1.001158976100616	273.9984436035156	274.0040588378906
670	274.2010498046875	11.134666666666668					1	DETECTED	274.2010 m/z @11.13 [N1288_2.mzXML]	274.2010498046875	11.134666666666668	7.574583333333334	11.150933333333334	3.5763500000000006	4789.2080078125	352750.39432614134	0	1182	0.8469769488392078	0.5022845907165094	0.019874072234769762	274.2006530761719	274.2023620605469
671	274.2727966308594	11.330900000000002					1	DETECTED	274.2728 m/z @11.33 [N1288_2.mzXML]	274.2727966308594	11.330900000000002	11.184333333333333	12.90215	1.7178166666666677	3241271.75	2.1230364488304332E7	1	1182	0.07883145978679096	2.4167796599542077	3.046746196960405	274.2726745605469	274.2738952636719
672	274.6246032714844	12.7905					1	DETECTED	274.6246 m/z @12.79 [N1288_2.mzXML]	274.6246032714844	12.7905	12.758049999999999	13.2781	0.5200500000000012	13050.9814453125	187195.17398767127	0	1182	0.10991022046830246	8.013097072418939	15.026194144837877	274.6241149902344	274.63458251953125
673	274.88067626953125	1.7037					1	DETECTED	274.8807 m/z @1.70 [N1288_2.mzXML]	274.88067626953125	1.7037	1.6572500000000001	1.88325	0.22599999999999998	19315.205078125	171256.05346289062	0	1182	0.13652470782112425	2.432723358449952	3.8654467168999043	274.87347412109375	274.8810729980469
674	274.9989318847656	11.2178					1	DETECTED	274.9989 m/z @11.22 [N1288_2.mzXML]	274.9989318847656	11.2178	9.905466666666666	19.784666666666666	9.8792	11848.1611328125	1726521.3370897525	0	1182	3.980581382955922	3.3061988641953652	16.56268028030426	274.99053955078125	275.0021057128906
675	275.276611328125	11.330900000000002					1	DETECTED	275.2766 m/z @11.33 [N1288_2.mzXML]	275.276611328125	11.330900000000002	11.284600000000001	12.224983333333334	0.9403833333333331	429941.84375	2986104.693419133	0	1182	0.10453368744420466	3.344126840479065	3.669990303472064	275.27642822265625	275.2774658203125
676	275.6325378417969	13.204233333333333					1	DETECTED	275.6325 m/z @13.20 [N1288_2.mzXML]	275.6325378417969	13.204233333333333	12.05405	14.2813	2.2272499999999997	102585.1015625	2167454.964794189	0	1182	0.30134044044355157	0.722235775026126	1.4482293842770035	275.6318054199219	275.6332092285156
677	275.6438293457031	11.959866666666667					1	DETECTED	275.6438 m/z @11.96 [N1288_2.mzXML]	275.6438293457031	11.959866666666667	11.944483333333332	12.02205	0.07756666666666767	5091.0556640625	14882.519755249086	0	1182	0.06538569129322447	2.521126760563272	4.042253521126544	275.6438293457031	275.6444396972656
678	276.13421630859375	13.144416666666666					1	DETECTED	276.1342 m/z @13.14 [N1288_2.mzXML]	276.13421630859375	13.144416666666666	4.62415	13.61865	8.9945	29016.255859375	1314726.4898898932	0	1182	0.26452701273891677	0.5278297236393228	0.05470681510788014	276.12542724609375	276.14373779296875
679	276.2801818847656	11.330900000000002					1	DETECTED	276.2802 m/z @11.33 [N1288_2.mzXML]	276.2801818847656	11.330900000000002	4.1013	11.684116666666666	7.582816666666666	30680.802734375	5843110.12523697	0	1182	0.09037327142604212	0.5244285068791265	0.04885701375825283	276.2708740234375	276.2801818847656
680	276.6516418457031	13.1898					1	DETECTED	276.6516 m/z @13.19 [N1288_2.mzXML]	276.6516418457031	13.1898	13.02355	13.7342	0.7106499999999993	24727.69140625	374930.5537591557	0	1182	0.11623105868985029	2.1372932330827075	2.175394228957264	276.6509094238281	276.6521911621094
681	276.9847412109375	1.7840833333333335					1	DETECTED	276.9847 m/z @1.78 [N1288_2.mzXML]	276.9847412109375	1.7840833333333335	1.7840833333333335	19.200666666666667	17.41658333333333	14094.8369140625	1095025.6159246522	0	1182	0.18538402020721567	null	null	276.9768981933594	276.99456787109375
682	277.14019775390625	11.92875					1	DETECTED	277.1402 m/z @11.93 [N1288_2.mzXML]	277.14019775390625	11.92875	8.06015	11.990983333333332	3.9308333333333323	3371.108154296875	395525.83178463724	0	1182	0.35025295475545803	0.5080433920970547	0.016086784194109388	277.1356506347656	277.1412353515625
683	277.1543273925781	13.1898					1	DETECTED	277.1543 m/z @13.19 [N1288_2.mzXML]	277.1543273925781	13.1898	9.579516666666667	18.8725	9.292983333333332	7339.1005859375	1479011.0899275807	0	1182	1.4719976204175698	1.3802014222025696	1.2365127511799054	277.151611328125	277.15887451171875
684	277.1792907714844	12.1731					1	DETECTED	277.1793 m/z @12.17 [N1288_2.mzXML]	277.1792907714844	12.1731	1.2141666666666666	19.693499999999997	18.47933333333333	8849.5458984375	1593332.8098720093	0	1182	0.11133196422135683	0.8431173350204398	0.6862346700408797	277.1783752441406	277.18084716796875
685	277.21319580078125	13.7342					1	DETECTED	277.2132 m/z @13.73 [N1288_2.mzXML]	277.21319580078125	13.7342	12.087116666666667	14.356266666666667	2.26915	25342.3515625	809066.655179016	0	1182	0.28499137506630845	0.6425326424221204	0.3373903525271477	277.21246337890625	277.2160339355469
686	278.05194091796875	16.4855					1	DETECTED	278.0519 m/z @16.49 [N1288_2.mzXML]	278.05194091796875	16.4855	9.406566666666667	19.930166666666665	10.523599999999998	2936.698486328125	760581.0605874939	0	1182	2.0417792372160477	0.743304075943645	0.48660815188729006	278.05096435546875	278.0538330078125
687	278.6269226074219	12.917383333333333					1	DETECTED	278.6269 m/z @12.92 [N1288_2.mzXML]	278.6269226074219	12.917383333333333	12.823016666666666	13.12945	0.30643333333333445	34287.0	292690.0593308117	0	1182	0.12013340816568174	1.6236312257152847	null	278.6265869140625	278.62811279296875
688	278.9820251464844	1.9111333333333334					1	DETECTED	278.9820 m/z @1.91 [N1288_2.mzXML]	278.9820251464844	1.9111333333333334	1.8971666666666667	19.948333333333334	18.051166666666667	5329.9736328125	2099790.707265075	0	1182	14.99256119974321	646.2231503579945	543.134861977766	278.98065185546875	278.9833679199219
689	279.0538024902344	11.5731					1	DETECTED	279.0538 m/z @11.57 [N1288_2.mzXML]	279.0538024902344	11.5731	0.48401666666666665	19.766333333333332	19.282316666666667	3818.1484375	1846586.2104172658	0	1182	8.504584327731541	0.8694278907934981	0.7388557815869962	279.0473937988281	279.0556640625
690	279.0835876464844	10.50135					1	DETECTED	279.0836 m/z @10.50 [N1288_2.mzXML]	279.0835876464844	10.50135	8.774583333333334	17.933833333333332	9.159249999999998	36937.98046875	1336485.5923045042	0	1182	0.2015470090543392	1.9672617526442784	3.1830653086064893	279.0835876464844	279.09356689453125
691	279.1584777832031	12.446133333333334					1	DETECTED	279.1585 m/z @12.45 [N1288_2.mzXML]	279.1584777832031	12.446133333333334	0.10116666666666667	20.002833333333335	19.901666666666667	92733.9453125	3.626983885979689E7	1	1182	18.934208501817682	0.8582704915032597	0.07778730352812796	279.15789794921875	279.1594543457031
692	279.2311096191406	13.411966666666666					1	DETECTED	279.2311 m/z @13.41 [N1288_2.mzXML]	279.2311096191406	13.411966666666666	11.8683	15.391933333333332	3.5236333333333327	43775.9609375	1978143.2190776684	0	1182	0.06321961842437673	0.9995014820627304	0.7830266739704622	279.2283935546875	279.232421875
693	279.64599609375	12.933033333333332					1	DETECTED	279.6460 m/z @12.93 [N1288_2.mzXML]	279.64599609375	12.933033333333332	12.758049999999999	14.463666666666667	1.7056166666666677	144372.53125	1999801.9013579146	2	1182	0.16938893461493976	1.720878113165493	1.3370084000717983	279.6453857421875	279.6468200683594
694	280.09149169921875	1.7696833333333333					1	DETECTED	280.0915 m/z @1.77 [N1288_2.mzXML]	280.09149169921875	1.7696833333333333	1.6722499999999998	19.401166666666665	17.728916666666667	119424.8046875	4587689.664483274	0	1182	0.04114244044622595	66.6165373067001	0.47343574669493826	280.0863952636719	280.0920104980469
695	280.1617736816406	12.412583333333334					1	DETECTED	280.1618 m/z @12.41 [N1288_2.mzXML]	280.1617736816406	12.412583333333334	0.10116666666666667	19.930166666666665	19.828999999999997	15980.283203125	6103674.141437809	0	1182	8.800630628223571	0.8053094350095099	3.880986631127867	280.16058349609375	280.1631774902344
696	280.6541442871094	13.336966666666665					1	DETECTED	280.6541 m/z @13.34 [N1288_2.mzXML]	280.6541442871094	13.336966666666665	12.90215	13.970983333333333	1.0688333333333322	73077.3359375	1218366.068735839	0	1182	0.21116626087586177	1.939937746015804	1.7029173951220191	280.648193359375	280.6546936035156
697	281.0834655761719	16.006899999999998					1	DETECTED	281.0835 m/z @16.01 [N1288_2.mzXML]	281.0834655761719	16.006899999999998	9.338983333333335	19.930166666666665	10.59118333333333	13575.0029296875	3043125.3859570934	0	1182	2.263662529593562	0.7339399934340697	0.4923600258343029	281.08184814453125	281.084228515625
698	281.11297607421875	9.579516666666667					1	DETECTED	281.1130 m/z @9.58 [N1288_2.mzXML]	281.11297607421875	9.579516666666667	9.42405	13.02355	3.599500000000001	3141.0048828125	552040.3043023071	0	1182	3.496161860480939	11.576436535162905	22.15287307032581	281.1119689941406	281.11895751953125
699	281.2466735839844	14.266950000000001					1	DETECTED	281.2467 m/z @14.27 [N1288_2.mzXML]	281.2466735839844	14.266950000000001	6.872683333333333	19.839166666666664	12.966483333333331	318834.5	1.4232650688699562E7	1	1182	0.4411557678236111	0.8194914646023198	0.41296908773368846	281.240234375	281.2479248046875
700	281.6617736816406	14.020833333333334					1	DETECTED	281.6618 m/z @14.02 [N1288_2.mzXML]	281.6617736816406	14.020833333333334	11.101666666666667	16.393233333333335	5.291566666666668	35939.76953125	3079546.8712419444	0	1182	0.17387904424754375	0.9063488438481302	6.678104692611991	281.6612854003906	281.66278076171875
701	282.2210388183594	19.675166666666666					1	DETECTED	282.2210 m/z @19.68 [N1288_2.mzXML]	282.2210388183594	19.675166666666666	0.10116666666666667	20.002833333333335	19.901666666666667	3937.774658203125	2546691.008633667	0	1182	1.063612997158625	0.5083699465277068	0.020309675426348914	282.2199401855469	282.2227478027344
702	282.2499084472656	14.266950000000001					1	DETECTED	282.2499 m/z @14.27 [N1288_2.mzXML]	282.2499084472656	14.266950000000001	10.8339	16.504116666666665	5.670216666666665	62774.66015625	4162976.5297774062	0	1182	0.3316385359086933	0.8570112356604599	0.43769003476841706	282.2489929199219	282.2592468261719
703	282.27838134765625	13.851966666666668					1	DETECTED	282.2784 m/z @13.85 [N1288_2.mzXML]	282.27838134765625	13.851966666666668	11.802583333333333	14.086733333333333	2.2841500000000003	39980.5625	848328.0710346056	0	1182	0.23299163150931967	0.5605567386802638	1.7643286132025306	282.2778625488281	282.2790222167969
704	282.8229675292969	1.7696833333333333					1	DETECTED	282.8230 m/z @1.77 [N1288_2.mzXML]	282.8229675292969	1.7696833333333333	1.68775	17.078166666666668	15.390416666666669	16757.326171875	4128587.868409912	0	1182	0.10220806304343921	93.92036208299447	171.91486953001044	282.8229064941406	282.8318176269531
705	282.90460205078125	1.5971499999999998					1	DETECTED	282.9046 m/z @1.60 [N1288_2.mzXML]	282.90460205078125	1.5971499999999998	1.5530666666666666	1.6572500000000001	0.10418333333333352	67335.3125	210120.39919873048	0	1182	0.048900863480757506	1.2242012755097174	1.3678395686048783	282.904296875	282.9053039550781
706	282.97320556640625	11.651133333333332					1	DETECTED	282.9732 m/z @11.65 [N1288_2.mzXML]	282.97320556640625	11.651133333333332	10.98495	15.6416	4.656650000000001	6473.671875	703749.6498722837	0	1182	0.909190409508037	3.495021390508122	5.350353446263525	282.97216796875	282.9743957519531
707	283.00750732421875	10.206733333333334					1	DETECTED	283.0075 m/z @10.21 [N1288_2.mzXML]	283.00750732421875	10.206733333333334	10.171983333333333	10.36015	0.18816666666666748	7975.27099609375	52010.926782226794	0	1182	0.09802196578790223	2.707434052757749	4.414868105515498	283.0069274902344	283.007568359375
708	283.1534423828125	12.006599999999999					1	DETECTED	283.1534 m/z @12.01 [N1288_2.mzXML]	283.1534423828125	12.006599999999999	11.990983333333332	12.361566666666667	0.37058333333333415	9152.80859375	102756.49206237815	0	1182	0.13531444629487765	11.86499466382094	22.72998932764188	283.1531677246094	283.1538391113281
709	283.2623596191406	12.610816666666667					1	DETECTED	283.2624 m/z @12.61 [N1288_2.mzXML]	283.2623596191406	12.610816666666667	0.15560000000000002	20.002833333333335	19.847233333333335	118394.484375	3879107.041266783	1	1182	0.24696731225288282	7.8707078208941095	0.4161013354290298	283.2532958984375	283.2695617675781
710	283.28167724609375	13.851966666666668					1	DETECTED	283.2817 m/z @13.85 [N1288_2.mzXML]	283.28167724609375	13.851966666666668	11.819600000000001	14.356266666666667	2.5366666666666653	9235.609375	457064.68154321273	0	1182	0.22425993610332995	0.6240671794787683	0.24813435895753666	283.2811584472656	283.28265380859375
711	283.6297912597656	12.02205					1	DETECTED	283.6298 m/z @12.02 [N1288_2.mzXML]	283.6297912597656	12.02205	11.944483333333332	12.10405	0.1595666666666684	7489.51708984375	41459.912166260234	0	1182	0.10568012796326975	1.0285775676837108	1.0571551353674218	283.6293029785156	283.6304931640625
712	284.1850280761719	9.005799999999999					1	DETECTED	284.1850 m/z @9.01 [N1288_2.mzXML]	284.1850280761719	9.005799999999999	8.774583333333334	15.768083333333333	6.993499999999999	7759.72900390625	1024378.3507780763	0	1182	0.07606413383424027	15.12326101059624	1.548921094416937	284.1839904785156	284.19232177734375
713	284.3307800292969	11.883283333333333					1	DETECTED	284.3308 m/z @11.88 [N1288_2.mzXML]	284.3307800292969	11.883283333333333	11.8528	12.1902	0.3374000000000006	9744.2294921875	76677.79183313	0	1182	0.1339455615860352	5.534171678512964	6.931000640982973	284.33001708984375	284.3310546875
714	284.90936279296875	1.6722499999999998					1	DETECTED	284.9094 m/z @1.67 [N1288_2.mzXML]	284.90936279296875	1.6722499999999998	1.6572500000000001	1.7840833333333335	0.12683333333333335	27504.470703125	135853.49416455076	0	1182	0.061691639155968536	4.2277777777778685	7.455555555555737	284.9093322753906	284.90972900390625
715	285.0054626464844	10.206733333333334					1	DETECTED	285.0055 m/z @10.21 [N1288_2.mzXML]	285.0054626464844	10.206733333333334	10.171983333333333	10.256266666666667	0.08428333333333349	8644.388671875	32342.174990112355	0	1182	0.07098298875577136	1.2127098321342695	1.425419664268539	285.0047607421875	285.0054626464844
716	285.0645751953125	1.5094833333333333					1	DETECTED	285.0646 m/z @1.51 [N1288_2.mzXML]	285.0645751953125	1.5094833333333333	1.43285	10.154216666666667	8.721366666666666	13045.1845703125	602117.6554473266	0	1182	0.0565238354545583	56.9032187907786	112.80643758155719	285.0623474121094	285.06982421875
717	285.2782287597656	13.970983333333333					1	DETECTED	285.2782 m/z @13.97 [N1288_2.mzXML]	285.2782287597656	13.970983333333333	0.1374	19.821	19.683600000000002	3954.0869140625	1467608.454495544	0	1182	0.5915883605462753	0.7114425642910068	0.43042492427530527	285.2771911621094	285.2827453613281
718	286.1029968261719	8.75715					1	DETECTED	286.1030 m/z @8.76 [N1288_2.mzXML]	286.1029968261719	8.75715	8.686983333333334	8.75715	0.07016666666666538	1822.0059814453125	5023.728339233307	0	1182	0.03117421186034619	0.5	null	286.10235595703125	286.1044006347656
719	286.20111083984375	10.36015					1	DETECTED	286.2011 m/z @10.36 [N1288_2.mzXML]	286.20111083984375	10.36015	10.272983333333334	11.184333333333333	0.9113499999999988	96534.1640625	888049.2862361154	1	1182	0.12206099470961718	2.2008665034550696	2.47670306721433	286.20037841796875	286.201171875
720	286.2486572265625	9.766283333333332					1	DETECTED	286.2487 m/z @9.77 [N1288_2.mzXML]	286.2486572265625	9.766283333333332	8.970149999999999	19.036333333333335	10.066183333333337	94953.4609375	2024629.4440522774	1	1182	0.1330922007472033	1.361518998587593	1.6612406939879467	286.24713134765625	286.24945068359375
721	286.6341552734375	12.963433333333334					1	DETECTED	286.6342 m/z @12.96 [N1288_2.mzXML]	286.6341552734375	12.963433333333334	12.724716666666666	13.05415	0.32943333333333413	8652.3818359375	98846.53372058131	0	1182	0.08294992442269056	0.6900090763108245	0.3800181526216492	286.6247863769531	286.63525390625
722	287.2044677734375	10.36015					1	DETECTED	287.2045 m/z @10.36 [N1288_2.mzXML]	287.2044677734375	10.36015	10.29015	11.990983333333332	1.7008333333333319	15713.3046875	242967.30363739026	0	1182	0.12510152894194704	12.148809523809463	23.297619047618927	287.1996154785156	287.20489501953125
723	287.2362060546875	13.885666666666667					1	DETECTED	287.2362 m/z @13.89 [N1288_2.mzXML]	287.2362060546875	13.885666666666667	13.851966666666668	14.636149999999999	0.7841833333333312	3770.973876953125	95107.50933459458	0	1182	0.140020431144654	11.634767556874483	22.269535113748965	287.2359619140625	287.2370910644531
724	287.2518615722656	9.800866666666668					1	DETECTED	287.2519 m/z @9.80 [N1288_2.mzXML]	287.2518615722656	9.800866666666668	9.338983333333335	11.944483333333332	2.6054999999999975	12030.3916015625	330599.32149020355	0	1182	0.5335688399947767	0.8472827805898279	0.46739512536097233	287.25146484375	287.25531005859375
725	287.63201904296875	12.933033333333332					1	DETECTED	287.6320 m/z @12.93 [N1288_2.mzXML]	287.63201904296875	12.933033333333332	12.758049999999999	15.5517	2.7936500000000013	120373.125	1680050.3185920443	0	1182	0.16346586016770637	1.650224139201196	1.598997364927965	287.6315002441406	287.63409423828125
726	288.2160339355469	10.639116666666666					1	DETECTED	288.2160 m/z @10.64 [N1288_2.mzXML]	288.2160339355469	10.639116666666666	0.15560000000000002	19.857333333333333	19.701733333333333	589469.75	5412148.944830321	1	1182	0.08656502962369039	2.449942980294783	3.0201457046999374	288.20806884765625	288.2180480957031
727	288.6401062011719	13.3068					1	DETECTED	288.6401 m/z @13.31 [N1288_2.mzXML]	288.6401062011719	13.3068	12.10405	16.227966666666667	4.123916666666666	40782.01953125	1258049.5431871943	0	1182	0.20611639347258937	1.7143698468786805	0.25153940366137284	288.6310119628906	288.6496887207031
728	288.7683410644531	1.9812					1	DETECTED	288.7683 m/z @1.98 [N1288_2.mzXML]	288.7683410644531	1.9812	1.9390500000000002	2.1969833333333333	0.2579333333333331	7474.3203125	66605.25750378413	0	1182	0.13889391849178545	3.0597073942269715	5.119414788453943	288.767578125	288.7685241699219
729	288.9215087890625	1.6119666666666668					1	DETECTED	288.9215 m/z @1.61 [N1288_2.mzXML]	288.9215087890625	1.6119666666666668	1.56795	1.8971666666666667	0.3292166666666667	231593.734375	1044389.1633713378	0	1182	0.06864949718785374	0.2166531912285115	1.7899274158207867	288.9212341308594	288.9284362792969
730	289.18310546875	11.481516666666666					1	DETECTED	289.1831 m/z @11.48 [N1288_2.mzXML]	289.18310546875	11.481516666666666	0.10116666666666667	19.984666666666666	19.883499999999998	16637.248046875	5389402.992759583	0	1182	18.693450676517905	1.3803347924783476	1.994598606906793	289.1737365722656	289.1898498535156
731	289.2198486328125	10.639116666666666					1	DETECTED	289.2198 m/z @10.64 [N1288_2.mzXML]	289.2198486328125	10.639116666666666	10.604316666666668	15.605666666666668	5.00135	76497.5859375	2060346.4376903686	0	1182	0.11115391551694387	71.85847701149667	142.71695402299335	289.21405029296875	289.22491455078125
732	289.6480407714844	11.819600000000001					1	DETECTED	289.6480 m/z @11.82 [N1288_2.mzXML]	289.6480407714844	11.819600000000001	11.001016666666667	16.043400000000002	5.042383333333335	26430.77734375	2009955.043330903	0	1182	2.6152932182597244	2.856950440420713	4.259677025889746	289.6395263671875	289.6494140625
733	290.1499938964844	11.802583333333333					1	DETECTED	290.1500 m/z @11.80 [N1288_2.mzXML]	290.1499938964844	11.802583333333333	8.06015	15.339116666666666	7.2789666666666655	8853.0341796875	1250340.5353132933	0	1182	6.37440564323939	1.0932286626209844	1.0301495287878586	290.1408996582031	290.15997314453125
734	290.223388671875	10.656566666666667					1	DETECTED	290.2234 m/z @10.66 [N1288_2.mzXML]	290.223388671875	10.656566666666667	10.604316666666668	10.70915	0.10483333333333178	4934.94287109375	23710.062286254903	0	1182	0.0870927905096277	1.0031897926634807	1.0063795853269617	290.2222595214844	290.223388671875
735	290.2682189941406	11.38905					1	DETECTED	290.2682 m/z @11.39 [N1288_2.mzXML]	290.2682189941406	11.38905	10.432016666666668	11.558533333333333	1.1265166666666655	41587.9296875	624676.594340941	0	1182	0.08898042928174554	0.6861753843650821	0.4201428670222795	290.2674560546875	290.2686462402344
736	290.6673583984375	14.054283333333332					1	DETECTED	290.6674 m/z @14.05 [N1288_2.mzXML]	290.6673583984375	14.054283333333332	11.883283333333333	15.321216666666666	3.4379333333333335	4283.4091796875	392913.49153662124	0	1182	1.2045688684522133	0.7917856594503304	0.5835713189006607	290.6649475097656	290.66802978515625
737	290.854248046875	1.75385					1	DETECTED	290.8542 m/z @1.75 [N1288_2.mzXML]	290.854248046875	1.75385	1.7037	1.8127166666666668	0.10901666666666676	20383.81640625	96549.75795654312	0	1182	0.10038291082316042	1.0869059488202089	1.1738118976404175	290.8541259765625	290.8548278808594
738	290.9254455566406	2.610516666666667					1	DETECTED	290.9254 m/z @2.61 [N1288_2.mzXML]	290.9254455566406	2.610516666666667	1.2141666666666666	19.12683333333333	17.912666666666663	35597.50390625	2974932.50846417	0	1182	0.6815450583705762	1.2981886935597398	1.9783042121910726	290.92279052734375	290.92633056640625
739	291.1195068359375	12.006599999999999					1	DETECTED	291.1195 m/z @12.01 [N1288_2.mzXML]	291.1195068359375	12.006599999999999	11.975533333333335	12.578466666666666	0.6029333333333309	93593.671875	899905.3435660433	0	1182	0.11144601648518204	6.118263284862748	9.289728714429302	291.1181945800781	291.11981201171875
740	291.1734619140625	9.853566666666667					1	DETECTED	291.1735 m/z @9.85 [N1288_2.mzXML]	291.1734619140625	9.853566666666667	9.698216666666667	13.970983333333333	4.272766666666666	3643.844482421875	356221.41663726803	0	1182	0.31874182947535346	13.752065229052645	26.50413045810529	291.16827392578125	291.1742248535156
741	291.645751953125	12.855283333333334					1	DETECTED	291.6458 m/z @12.86 [N1288_2.mzXML]	291.645751953125	12.855283333333334	11.751266666666668	14.371333333333332	2.6200666666666645	23382.58984375	596327.292069092	0	1182	0.1820925548331953	1.18660648239006	3.7098109030140187	291.64495849609375	291.64715576171875
742	291.8236083984375	8.791933333333333					1	DETECTED	291.8236 m/z @8.79 [N1288_2.mzXML]	291.8236083984375	8.791933333333333	8.739749999999999	8.809933333333333	0.07018333333333437	3200.4150390625	11598.771481811553	0	1182	0.08316185106759733	0.6724688597892101	0.3449377195784202	291.8236083984375	291.82403564453125
743	291.93524169921875	2.651683333333333					1	DETECTED	291.9352 m/z @2.65 [N1288_2.mzXML]	291.93524169921875	2.651683333333333	1.99525	14.556516666666665	12.561266666666665	27422.498046875	1949427.9470782478	0	1182	0.6601586718666157	2.222142381448854	1.9281474891150323	291.9255676269531	291.93560791015625
744	292.0675048828125	16.744333333333334					1	DETECTED	292.0675 m/z @16.74 [N1288_2.mzXML]	292.0675048828125	16.744333333333334	9.3554	19.711666666666666	10.356266666666667	4172.4716796875	1015287.967677826	0	1182	3.0117632767937934	0.7007957846870093	0.48138075872646724	292.06585693359375	292.0688781738281
745	292.1231384277344	12.006599999999999					1	DETECTED	292.1231 m/z @12.01 [N1288_2.mzXML]	292.1231384277344	12.006599999999999	11.990983333333332	12.207683333333334	0.21670000000000122	14969.9443359375	112191.50715112408	0	1182	0.11245654590857157	6.9381003201709195	12.876200640341839	292.1225891113281	292.12322998046875
746	292.63458251953125	10.36015					1	DETECTED	292.6346 m/z @10.36 [N1288_2.mzXML]	292.63458251953125	10.36015	2.9221166666666667	11.034666666666668	8.112550000000002	3347.326171875	853604.9885705872	0	1182	0.04936185669304294	0.5453424068190069	0.09068481363801371	292.62908935546875	292.6351013183594
747	292.65374755859375	13.084900000000001					1	DETECTED	292.6537 m/z @13.08 [N1288_2.mzXML]	292.65374755859375	13.084900000000001	2.6380666666666666	13.2188	10.580733333333333	8519.486328125	2844933.9402659903	0	1182	10.48018920475614	0.5064086405768893	0.012817281153778542	292.6458740234375	292.662353515625
748	292.9322814941406	2.4469					1	DETECTED	292.9323 m/z @2.45 [N1288_2.mzXML]	292.9322814941406	2.4469	2.4469	3.57175	1.1248500000000003	4762.29248046875	138358.46257653806	0	1182	0.40550975423803814	null	null	292.92431640625	292.9400939941406
749	292.9738464355469	2.51485					1	DETECTED	292.9738 m/z @2.51 [N1288_2.mzXML]	292.9738464355469	2.51485	2.4197833333333336	15.010700000000002	12.590916666666669	4581.044921875	1068650.7347609254	0	1182	0.26383843121335415	66.22151122019655	8.799822256394632	292.9658203125	292.98199462890625
750	292.99298095703125	2.6380666666666666					1	DETECTED	292.9930 m/z @2.64 [N1288_2.mzXML]	292.99298095703125	2.6380666666666666	2.4334	16.55915	14.12575	5253.14599609375	938178.0656643676	0	1182	0.12414669260859901	34.509161237785	3.2749946735448647	292.9842529296875	292.9977111816406
751	293.0077819824219	2.69365					1	DETECTED	293.0078 m/z @2.69 [N1288_2.mzXML]	293.0077819824219	2.69365	2.3239	16.0251	13.701199999999998	6145.79833984375	856758.6527246702	0	1182	0.18038075979699686	18.527653820148757	2.637971128110127	292.99853515625	293.01202392578125
752	293.0232238769531	2.4604166666666667					1	DETECTED	293.0232 m/z @2.46 [N1288_2.mzXML]	293.0232238769531	2.4604166666666667	2.365416666666667	3.9128833333333333	1.5474666666666663	7870.369140625	250763.0772925109	0	1182	0.42761357182039106	8.144561403508792	11.837190305468674	293.01513671875	293.0237731933594
753	293.0345764160156	2.5829666666666666					1	DETECTED	293.0346 m/z @2.58 [N1288_2.mzXML]	293.0345764160156	2.5829666666666666	2.1102666666666665	14.977	12.866733333333334	9327.3056640625	967774.8170817262	0	1182	0.5431481764279065	13.609830054298001	2.2602856211540696	293.0262451171875	293.04339599609375
754	293.056884765625	2.6380666666666666					1	DETECTED	293.0569 m/z @2.64 [N1288_2.mzXML]	293.056884765625	2.6380666666666666	2.0093833333333335	4.19585	2.1864666666666666	16341.642578125	632404.9962576294	0	1182	0.48457876221009144	1.6068703542344138	1.2900472828258482	293.04925537109375	293.06085205078125
755	293.07159423828125	2.6796833333333336					1	DETECTED	293.0716 m/z @2.68 [N1288_2.mzXML]	293.07159423828125	2.6796833333333336	2.182366666666667	18.9995	16.817133333333334	19282.2890625	2121132.3907967224	0	1182	0.5599357742602455	16.90775623321598	25.811990858162495	293.0626220703125	293.072021484375
756	293.0973815917969	2.6380666666666666					1	DETECTED	293.0974 m/z @2.64 [N1288_2.mzXML]	293.0973815917969	2.6380666666666666	0.10116666666666667	20.002833333333335	19.901666666666667	9395821.0	5.909141196311922E8	1	1182	0.6608907368938728	2.251491457007576	2.1296493712304168	293.09619140625	293.10565185546875
757	293.1336669921875	9.958266666666667					1	DETECTED	293.1337 m/z @9.96 [N1288_2.mzXML]	293.1336669921875	9.958266666666667	2.0958166666666664	17.822333333333333	15.726516666666667	78521.875	1.769210671105985E7	0	1182	9.832999680871906	0.5770976753475785	0.3188971790309009	293.1292724609375	293.1420593261719
758	293.15264892578125	9.732316666666666					1	DETECTED	293.1526 m/z @9.73 [N1288_2.mzXML]	293.15264892578125	9.732316666666666	2.29635	13.038716666666666	10.742366666666666	114188.296875	1.6638880920076972E7	0	1182	7.652820577732425	0.7256746549560187	0.4622138711170328	293.14373779296875	293.1610412597656
759	293.1763916015625	9.818133333333332					1	DETECTED	293.1764 m/z @9.82 [N1288_2.mzXML]	293.1763916015625	9.818133333333332	2.365416666666667	14.10255	11.737133333333334	92615.3984375	2.794044402914239E7	0	1182	11.140652893703127	0.7969219426420721	0.5317281493917922	293.16796875	293.18365478515625
760	293.1954345703125	9.562983333333333					1	DETECTED	293.1954 m/z @9.56 [N1288_2.mzXML]	293.1954345703125	9.562983333333333	2.310283333333333	15.1291	12.818816666666667	106871.9609375	3.258229474870785E7	0	1182	14.103885147021042	0.8745072378765989	0.7790150442356717	293.18560791015625	293.20257568359375
761	293.2105407714844	12.463116666666668					1	DETECTED	293.2105 m/z @12.46 [N1288_2.mzXML]	293.2105407714844	12.463116666666668	2.3379666666666665	12.626983333333333	10.289016666666667	7674.02783203125	1982845.6272662962	0	1182	0.07142340150054771	0.5080920611875708	0.01618412237514165	293.2059020996094	293.2176818847656
762	293.6403503417969	10.342450000000001					1	DETECTED	293.6404 m/z @10.34 [N1288_2.mzXML]	293.6403503417969	10.342450000000001	2.365416666666667	12.610816666666667	10.2454	13425.0107421875	2436583.597063415	0	1182	0.08707293009636885	0.6421810948932559	0.2843621897865119	293.63775634765625	293.645751953125
763	293.9582214355469	11.2178					1	DETECTED	293.9582 m/z @11.22 [N1288_2.mzXML]	293.9582214355469	11.2178	11.134666666666668	17.4695	6.334833333333332	2805.0986328125	622457.7439242249	0	1182	6.346448368924156	38.10044105854082	75.20088211708163	293.9560852050781	293.958984375
764	294.1005859375	2.610516666666667					1	DETECTED	294.1006 m/z @2.61 [N1288_2.mzXML]	294.1005859375	2.610516666666667	1.9670166666666666	18.007	16.039983333333335	906904.5625	5.453077243461362E7	0	1182	0.6288688961288806	2.2047657868653614	2.0776886871355136	294.10040283203125	294.1035461425781
765	294.15594482421875	9.766283333333332					1	DETECTED	294.1559 m/z @9.77 [N1288_2.mzXML]	294.15594482421875	9.766283333333332	9.579516666666667	9.853566666666667	0.2740500000000008	14808.0810546875	193974.91986670037	0	1182	0.14278327713074113	0.7336694627877993	0.4673389255755986	294.15594482421875	294.1562805175781
766	294.91888427734375	12.823016666666666					1	DETECTED	294.9189 m/z @12.82 [N1288_2.mzXML]	294.91888427734375	12.823016666666666	0.1374	19.948333333333334	19.810933333333335	17973.87109375	4197575.837964235	0	1182	1.6882612272097735	0.7298190337166468	0.4897799142526328	294.9178161621094	294.9203796386719
767	294.9382019042969	1.6422999999999999					1	DETECTED	294.9382 m/z @1.64 [N1288_2.mzXML]	294.9382019042969	1.6422999999999999	1.5971499999999998	1.7840833333333335	0.18693333333333362	98700.6953125	426700.585876465	0	1182	0.05580584668951771	2.070136581764491	3.110378717276292	294.93731689453125	294.9384765625
768	294.95391845703125	11.201033333333333					1	DETECTED	294.9539 m/z @11.20 [N1288_2.mzXML]	294.95391845703125	11.201033333333333	10.9192	18.137333333333334	7.218133333333334	5383.748046875	1021807.2633862306	0	1182	4.198347860866088	12.805677114133658	17.55038347412534	294.95294189453125	294.9547119140625
769	295.1017150878906	2.6380666666666666					1	DETECTED	295.1017 m/z @2.64 [N1288_2.mzXML]	295.1017150878906	2.6380666666666666	1.88325	18.358166666666666	16.474916666666665	103708.609375	8117372.3440328995	0	1182	0.7243627060132547	2.139491067832674	2.527135893858209	295.09710693359375	295.1034240722656
770	295.1197509765625	1.8127166666666668					1	DETECTED	295.1198 m/z @1.81 [N1288_2.mzXML]	295.1197509765625	1.8127166666666668	1.8127166666666668	9.732316666666666	7.919599999999999	39418.51171875	1.1167061389346926E7	0	1182	7.79666392675675	null	null	295.1197509765625	295.1286926269531
771	295.148193359375	13.038716666666666					1	DETECTED	295.1482 m/z @13.04 [N1288_2.mzXML]	295.148193359375	13.038716666666666	9.546066666666666	13.038716666666666	3.4926499999999994	11258.04296875	1178844.6427198483	0	1182	3.27679661134057	0.5	null	295.147216796875	295.1496276855469
772	295.19354248046875	12.29335					1	DETECTED	295.1935 m/z @12.29 [N1288_2.mzXML]	295.19354248046875	12.29335	1.43285	17.283166666666666	15.850316666666666	48411.9375	4498435.987036467	0	1182	0.3380513641389644	0.727939659810351	0.4623502418848795	295.1875305175781	295.2019958496094
773	295.2937927246094	2.610516666666667					1	DETECTED	295.2938 m/z @2.61 [N1288_2.mzXML]	295.2937927246094	2.610516666666667	2.0093833333333335	6.031766666666667	4.022383333333334	34976.72265625	1822016.1954081422	0	1182	0.6078924059873008	2.381898616301954	2.0000991701428306	295.2934265136719	295.29595947265625
774	296.0652770996094	1.7696833333333333					1	DETECTED	296.0653 m/z @1.77 [N1288_2.mzXML]	296.0652770996094	1.7696833333333333	1.7037	1.7985499999999999	0.09484999999999988	96749.6015625	281153.7746953128	0	1182	0.04083612413588522	0.7353595391930619	0.431810398495523	296.06512451171875	296.0652770996094
775	296.13201904296875	9.64645					1	DETECTED	296.1320 m/z @9.65 [N1288_2.mzXML]	296.13201904296875	9.64645	9.612400000000001	9.68105	0.06864999999999988	4252.73046875	15135.643313232493	0	1182	0.09485546397269395	1.0080763582966563	1.0161527165933124	296.13134765625	296.13201904296875
776	296.184814453125	11.836916666666667					1	DETECTED	296.1848 m/z @11.84 [N1288_2.mzXML]	296.184814453125	11.836916666666667	9.579516666666667	19.5835	10.003983333333334	22890.236328125	2419335.7330060415	0	1182	0.11255332462764756	2.0365357906123003	9.598489409608378	296.18206787109375	296.1853942871094
777	296.1974792480469	12.446133333333334					1	DETECTED	296.1975 m/z @12.45 [N1288_2.mzXML]	296.1974792480469	12.446133333333334	12.1902	12.5133	0.3230999999999984	7389.9580078125	106612.55944384752	0	1182	0.3047277854655146	0.6312190674654832	0.26243813493096635	296.1959533691406	296.1974792480469
778	296.2576599121094	13.489316666666667					1	DETECTED	296.2577 m/z @13.49 [N1288_2.mzXML]	296.2576599121094	13.489316666666667	13.366433333333333	13.75055	0.38411666666666733	20410.232421875	235438.78247461008	0	1182	0.13310344671605634	1.562932320629316	2.125864641258632	296.2569580078125	296.2579040527344
779	297.0690612792969	1.7696833333333333					1	DETECTED	297.0691 m/z @1.77 [N1288_2.mzXML]	297.0690612792969	1.7696833333333333	1.7037	12.463116666666668	10.759416666666668	7430.63525390625	4324533.788894408	0	1182	10.736175743481509	81.53132104066691	162.06264208133382	297.0671081542969	297.0772705078125
780	297.1181335449219	1.4795666666666667					1	DETECTED	297.1181 m/z @1.48 [N1288_2.mzXML]	297.1181335449219	1.4795666666666667	1.4140833333333334	9.528516666666667	8.114433333333332	8752.5244140625	1368960.5634253845	0	1182	0.087880541173329	61.95800458131839	122.4135174736083	297.1177062988281	297.1257629394531
781	297.14410400390625	9.38945					1	DETECTED	297.1441 m/z @9.39 [N1288_2.mzXML]	297.14410400390625	9.38945	9.0411	9.476149999999999	0.4350499999999986	5189.03076171875	43773.11577215579	0	1182	0.07951842494067485	0.6244438065164327	0.24888761303286547	297.1434631347656	297.1449890136719
782	297.17999267578125	14.463666666666667					1	DETECTED	297.1800 m/z @14.46 [N1288_2.mzXML]	297.17999267578125	14.463666666666667	9.338983333333335	19.984666666666666	10.64568333333333	12136.52734375	2534402.0776864314	0	1182	2.307875175844641	0.9914698712223583	1.0542559233231044	297.1791687011719	297.18133544921875
783	298.2731628417969	14.266950000000001					1	DETECTED	298.2732 m/z @14.27 [N1288_2.mzXML]	298.2731628417969	14.266950000000001	10.48525	18.726999999999997	8.241749999999996	222021.859375	8950402.51786237	1	1182	0.3873932170458172	0.8413534133789367	4.5699920732035455	298.271728515625	298.27508544921875
784	299.137939453125	11.3007					1	DETECTED	299.1379 m/z @11.30 [N1288_2.mzXML]	299.137939453125	11.3007	10.30745	13.80085	3.493400000000001	50950.078125	2414271.132371582	0	1182	0.6644728054287246	1.7029154618606461	2.1880492823959323	299.1368408203125	299.1396484375
785	299.27655029296875	14.22215					1	DETECTED	299.2766 m/z @14.22 [N1288_2.mzXML]	299.27655029296875	14.22215	11.635	16.209066666666665	4.574066666666665	32528.3671875	1832910.8859644146	0	1182	0.5898586108499533	0.782940971207066	0.4954601227111411	299.2756652832031	299.2779541015625
786	299.29302978515625	13.868683333333333					1	DETECTED	299.2930 m/z @13.87 [N1288_2.mzXML]	299.29302978515625	13.868683333333333	0.17383333333333334	19.9665	19.792666666666666	6665.1572265625	1497509.2165581668	0	1182	0.17570122979481262	0.7226317435629694	0.36434996369443823	299.29241943359375	299.2964782714844
787	299.63189697265625	12.886416666666666					1	DETECTED	299.6319 m/z @12.89 [N1288_2.mzXML]	299.63189697265625	12.886416666666666	12.758049999999999	12.94825	0.1902000000000008	28501.443359375	167289.31764453193	0	1182	0.07550753988248893	0.7408465333679604	0.48169306673592077	299.6317443847656	299.6327209472656
788	300.1418151855469	11.251149999999999					1	DETECTED	300.1418 m/z @11.25 [N1288_2.mzXML]	300.1418151855469	11.251149999999999	10.691550000000001	12.361566666666667	1.6700166666666654	7115.53662109375	386135.1230211179	0	1182	1.6060764201290407	1.4921521324755822	1.9843042649511646	300.13983154296875	300.14215087890625
789	300.17950439453125	11.5731					1	DETECTED	300.1795 m/z @11.57 [N1288_2.mzXML]	300.17950439453125	11.5731	9.338983333333335	11.802583333333333	2.463599999999998	38137.0546875	941217.7631629035	0	1182	0.10475406638390972	0.5568294175870704	0.09404926990213679	300.17926025390625	300.1838684082031
790	300.1980895996094	11.360066666666667					1	DETECTED	300.1981 m/z @11.36 [N1288_2.mzXML]	300.1980895996094	11.360066666666667	8.809933333333333	11.434050000000001	2.6241166666666675	12479.1826171875	1042931.819129638	0	1182	2.5117936659976934	0.5144843000747619	0.029038259217464717	300.197265625	300.1986389160156
791	300.2888488769531	12.5626					1	DETECTED	300.2888 m/z @12.56 [N1288_2.mzXML]	300.2888488769531	12.5626	11.78555	15.516233333333334	3.7306833333333334	31696.6875	1185158.5050730286	0	1182	0.19173663172084865	2.175909390621933	2.547160566083715	300.2789306640625	300.2978820800781
792	301.117431640625	10.78055					1	DETECTED	301.1174 m/z @10.78 [N1288_2.mzXML]	301.117431640625	10.78055	10.691550000000001	10.816483333333334	0.1249333333333329	17379.642578125	88328.61395825191	0	1182	0.09367882475923928	0.7018726591760382	0.40374531835207655	301.1170654296875	301.11767578125
793	301.140380859375	1.6422999999999999					1	DETECTED	301.1404 m/z @1.64 [N1288_2.mzXML]	301.140380859375	1.6422999999999999	0.10116666666666667	20.002833333333335	19.901666666666667	90803.046875	1.3281955513992805E7	1	1182	10.96730538236278	4.0470563416831755	51.97349493583901	301.13885498046875	301.1414794921875
794	301.2130432128906	13.426966666666667					1	DETECTED	301.2130 m/z @13.43 [N1288_2.mzXML]	301.2130432128906	13.426966666666667	12.29335	13.920449999999999	1.6270999999999987	50465.734375	898570.0843582773	0	1182	0.18901717345005764	3.587488597361715	5.278023053643566	301.2106628417969	301.2132263183594
795	302.1019592285156	10.604316666666668					1	DETECTED	302.1020 m/z @10.60 [N1288_2.mzXML]	302.1019592285156	10.604316666666668	10.568966666666666	10.691550000000001	0.12258333333333482	3345.99169921875	18789.080158874513	0	1182	0.10466883470797583	1.7338519566242008	2.4677039132484015	302.1017150878906	302.10223388671875
796	302.1435546875	12.412583333333334					1	DETECTED	302.1436 m/z @12.41 [N1288_2.mzXML]	302.1435546875	12.412583333333334	0.19205	19.911833333333334	19.719783333333336	18138.2265625	2701565.307672946	0	1182	0.13254976787600192	0.6027704233392425	0.7618162127338491	302.1426086425781	302.1451416015625
797	302.1958312988281	9.99365					1	DETECTED	302.1958 m/z @9.99 [N1288_2.mzXML]	302.1958312988281	9.99365	8.617766666666666	10.22315	1.605383333333334	3501.26416015625	169044.2869467774	0	1182	0.13727774628300438	0.5834009666517267	0.1668019333034533	302.1946105957031	302.1968994140625
798	302.21380615234375	11.5731					1	DETECTED	302.2138 m/z @11.57 [N1288_2.mzXML]	302.21380615234375	11.5731	11.5731	13.70105	2.1279500000000002	15480.328125	643780.6863107913	0	1182	1.8984737220885393	null	null	302.21380615234375	302.21649169921875
799	302.2320861816406	10.903033333333333					1	DETECTED	302.2321 m/z @10.90 [N1288_2.mzXML]	302.2320861816406	10.903033333333333	10.762683333333333	11.001016666666667	0.23833333333333329	12481.2021484375	118748.79124902368	0	1182	0.3987850579769514	0.849067806673793	0.7181352943328115	302.2315673828125	302.232421875
800	302.28631591796875	11.558533333333333					1	DETECTED	302.2863 m/z @11.56 [N1288_2.mzXML]	302.28631591796875	11.558533333333333	11.51345	15.356483333333333	3.8430333333333326	170845.359375	1937269.81602222	0	1182	0.08721019883630099	4.092240050123992	3.6219600514394137	302.2843933105469	302.28753662109375
801	303.02703857421875	1.4490333333333332					1	DETECTED	303.0270 m/z @1.45 [N1288_2.mzXML]	303.02703857421875	1.4490333333333332	1.43285	5.579316666666667	4.146466666666667	6939.7138671875	881357.9110524292	0	1182	0.06597507003677361	128.10916580844585	255.21833161689167	303.02099609375	303.0277404785156
802	303.05145263671875	17.1345					1	DETECTED	303.0515 m/z @17.13 [N1288_2.mzXML]	303.05145263671875	17.1345	10.08255	19.766333333333332	9.683783333333333	2117.12939453125	714081.2502872926	0	1182	1.4848799163402813	0.6866032326755956	0.37320646535119123	303.05078125	303.0530700683594
803	303.0737609863281	9.698216666666667					1	DETECTED	303.0738 m/z @9.70 [N1288_2.mzXML]	303.0737609863281	9.698216666666667	9.68105	9.766283333333332	0.08523333333333127	4109.10107421875	15092.18838207984	0	1182	0.0779792710432261	2.4825242718446487	3.9650485436892975	303.073486328125	303.0741882324219
804	303.2283630371094	14.266950000000001					1	DETECTED	303.2284 m/z @14.27 [N1288_2.mzXML]	303.2283630371094	14.266950000000001	10.206733333333334	16.966666666666665	6.759933333333331	602844.1875	2.2196464895102404E7	1	1182	0.4379133465177478	0.7869297317742894	4.191292898094894	303.22772216796875	303.2295837402344
805	303.6455383300781	12.823016666666666					1	DETECTED	303.6455 m/z @12.82 [N1288_2.mzXML]	303.6455383300781	12.823016666666666	12.774366666666667	13.02355	0.24918333333333287	12219.28125	97505.70563183604	0	1182	0.1131367085532915	2.560979787598565	4.12195957519713	303.6450500488281	303.6462097167969
806	304.0481872558594	16.8005					1	DETECTED	304.0482 m/z @16.80 [N1288_2.mzXML]	304.0481872558594	16.8005	0.15560000000000002	19.911833333333334	19.756233333333334	4414.49365234375	1331311.1138099672	0	1182	6.260078043628914	0.5934620614522567	0.34645926243980224	304.0456237792969	304.04962158203125
807	304.150146484375	9.306466666666667					1	DETECTED	304.1501 m/z @9.31 [N1288_2.mzXML]	304.150146484375	9.306466666666667	9.244883333333332	9.38945	0.14456666666666784	2996.14453125	18799.69463043204	0	1182	0.4370451076411719	1.173748308525014	1.347496617050028	304.1495666503906	304.1506042480469
808	304.1751403808594	8.882266666666668					1	DETECTED	304.1751 m/z @8.88 [N1288_2.mzXML]	304.1751403808594	8.882266666666668	8.774583333333334	13.4579	4.683316666666666	5796.30517578125	331042.9883761902	0	1182	0.10935500649268626	21.74578238662732	0.7217700761856233	304.1725158691406	304.1751403808594
809	304.2113342285156	10.06465					1	DETECTED	304.2113 m/z @10.06 [N1288_2.mzXML]	304.2113342285156	10.06465	10.011166666666666	16.984833333333334	6.973666666666668	53751.3359375	1223196.0566434334	0	1182	0.09162757719844272	3.5820095567094117	4.215882418124689	304.2110290527344	304.21820068359375
810	304.2318420410156	14.266950000000001					1	DETECTED	304.2318 m/z @14.27 [N1288_2.mzXML]	304.2318420410156	14.266950000000001	10.691550000000001	16.0802	5.38865	108989.421875	4852925.915206482	0	1182	0.39921544554779587	0.7765131587534886	0.43096723491614536	304.2312927246094	304.2330322265625
811	304.29864501953125	11.51345					1	DETECTED	304.2986 m/z @11.51 [N1288_2.mzXML]	304.29864501953125	11.51345	11.481516666666666	11.751266666666668	0.26975000000000193	22016.13671875	129798.1147362067	0	1182	0.06510700677267245	4.223643006262897	4.341516165187724	304.2984619140625	304.2994384765625
812	304.8954772949219	1.6422999999999999					1	DETECTED	304.8955 m/z @1.64 [N1288_2.mzXML]	304.8954772949219	1.6422999999999999	1.1410666666666667	1.68775	0.5466833333333334	55228.85546875	433990.1183023072	0	1182	0.09754289022816742	0.5453381658575516	0.0906763317151032	304.8946228027344	304.90191650390625
813	305.04473876953125	16.448249999999998					1	DETECTED	305.0447 m/z @16.45 [N1288_2.mzXML]	305.04473876953125	16.448249999999998	0.22841666666666666	19.930166666666665	19.701749999999997	3628.171142578125	1655292.637835632	0	1182	1.63420796848429	0.6073351555194773	0.21467031103895443	305.0432434082031	305.0467529296875
814	305.13494873046875	12.344166666666666					1	DETECTED	305.1349 m/z @12.34 [N1288_2.mzXML]	305.13494873046875	12.344166666666666	12.310216666666667	12.496633333333333	0.18641666666666623	19870.19921875	117701.9136945795	0	1182	0.1054147705834545	2.745459008345678	3.0818065138234685	305.13470458984375	305.13543701171875
815	305.17529296875	11.068566666666667					1	DETECTED	305.1753 m/z @11.07 [N1288_2.mzXML]	305.17529296875	11.068566666666667	8.247716666666667	12.1902	3.9424833333333336	80560.1328125	1074842.9893947141	0	1182	0.08022143913709279	19.03180829550924	3.347775910723819	305.17022705078125	305.1822509765625
816	305.2145690917969	10.06465					1	DETECTED	305.2146 m/z @10.06 [N1288_2.mzXML]	305.2145690917969	10.06465	10.0292	14.977	4.947800000000001	8939.2109375	489294.8109723512	0	1182	0.15403160418923179	69.78561354019575	138.5712270803915	305.2144775390625	305.2150573730469
817	305.244140625	12.5626					1	DETECTED	305.2441 m/z @12.56 [N1288_2.mzXML]	305.244140625	12.5626	0.21018333333333333	18.63533333333333	18.42515	246055.03125	5161337.74025692	1	1182	0.2116996917913223	8.52580396419507	5.012440485488084	305.2345275878906	305.2527770996094
818	306.0652160644531	11.802583333333333					1	DETECTED	306.0652 m/z @11.80 [N1288_2.mzXML]	306.0652160644531	11.802583333333333	10.935616666666666	14.845033333333333	3.909416666666667	4567.65771484375	707614.098345032	0	1182	3.7120044131299306	2.254652235764544	3.5093044715290875	306.06427001953125	306.06622314453125
819	306.0831298828125	15.786383333333333					1	DETECTED	306.0831 m/z @15.79 [N1288_2.mzXML]	306.0831298828125	15.786383333333333	9.290533333333334	19.51033333333333	10.219799999999998	5657.3017578125	1247320.1610643314	0	1182	2.0305316658941983	0.7866407013708752	0.3600584932406606	306.0821533203125	306.0849609375
820	306.1786193847656	11.068566666666667					1	DETECTED	306.1786 m/z @11.07 [N1288_2.mzXML]	306.1786193847656	11.068566666666667	11.034666666666668	15.951766666666666	4.917099999999998	16217.4296875	1160562.194918579	0	1182	0.07914994449564716	72.52359882006078	3.6408157370336878	306.1763916015625	306.17913818359375
821	307.0650634765625	11.944483333333332					1	DETECTED	307.0651 m/z @11.94 [N1288_2.mzXML]	307.0650634765625	11.944483333333332	11.001016666666667	14.732483333333333	3.731466666666666	6679.2841796875	590246.1527417602	0	1182	2.975497394648336	1.9775296777840603	2.9550593555681206	307.0606994628906	307.0650634765625
822	307.0799865722656	15.786383333333333					1	DETECTED	307.0800 m/z @15.79 [N1288_2.mzXML]	307.0799865722656	15.786383333333333	3.4332333333333334	18.8725	15.439266666666665	6275.517578125	1691746.7653977661	0	1182	1.714972194204849	0.6249121344218546	0.42692778365189543	307.07830810546875	307.0837097167969
823	307.1677551269531	10.551866666666665					1	DETECTED	307.1678 m/z @10.55 [N1288_2.mzXML]	307.1677551269531	10.551866666666665	10.22315	17.617666666666665	7.394516666666664	433233.46875	6720006.349667063	1	1182	0.5101348850394913	1.2605286533729425	null	307.1673278808594	307.1687927246094
824	307.262451171875	12.138733333333333					1	DETECTED	307.2625 m/z @12.14 [N1288_2.mzXML]	307.262451171875	12.138733333333333	11.768666666666666	15.111733333333332	3.3430666666666653	11193.595703125	667319.8423679497	0	1182	0.2775792643011723	4.516843811925781	6.675472829620047	307.2586975097656	307.2629089355469
825	308.0501708984375	10.432016666666668					1	DETECTED	308.0502 m/z @10.43 [N1288_2.mzXML]	308.0501708984375	10.432016666666668	10.395683333333332	10.639116666666666	0.24343333333333383	124280.390625	1001992.192422361	0	1182	0.2258232278607437	3.3499999999998438	5.446076906878062	308.0500793457031	308.05029296875
826	308.17169189453125	10.551866666666665					1	DETECTED	308.1717 m/z @10.55 [N1288_2.mzXML]	308.17169189453125	10.551866666666665	10.377766666666668	11.651133333333332	1.2733666666666643	50112.97265625	994454.960214754	0	1182	0.5031489432748675	3.5913154441284396	1.6462063491718448	308.1700439453125	308.1717834472656
827	308.8782043457031	2.1247					1	DETECTED	308.8782 m/z @2.12 [N1288_2.mzXML]	308.8782043457031	2.1247	1.4490333333333332	2.1534	0.7043666666666668	7765.52587890625	106678.33934863286	0	1182	0.11781646013911651	0.5212382831771092	0.04247656635421831	308.87396240234375	308.8788146972656
828	309.0535583496094	10.45025					1	DETECTED	309.0536 m/z @10.45 [N1288_2.mzXML]	309.0535583496094	10.45025	2.1969833333333333	15.970233333333335	13.77325	18514.298828125	3583989.382703003	0	1182	0.09136909302697305	0.8530050173844308	0.7011603200068545	309.0462646484375	309.0536804199219
829	309.1502685546875	13.717566666666666					1	DETECTED	309.1503 m/z @13.72 [N1288_2.mzXML]	309.1502685546875	13.717566666666666	8.988033333333334	14.700700000000001	5.712666666666667	29791.416015625	1277379.2241900633	0	1182	4.650209195067381	0.5460515678558725	0.10056463518636885	309.1462097167969	309.1510314941406
830	309.1640930175781	10.551866666666665					1	DETECTED	309.1641 m/z @10.55 [N1288_2.mzXML]	309.1640930175781	10.551866666666665	10.4681	12.5133	2.0451999999999995	17430.732421875	517645.24352551304	0	1182	0.06104920250168355	12.20771985674507	4.679864300725025	309.1634521484375	309.1714782714844
831	310.04718017578125	10.432016666666668					1	DETECTED	310.0472 m/z @10.43 [N1288_2.mzXML]	310.04718017578125	10.432016666666668	10.395683333333332	10.639116666666666	0.24343333333333383	43720.390625	264327.1165149534	0	1182	0.09120052490946584	3.3499999999998438	3.8856216109792254	310.0469055175781	310.04742431640625
832	310.1127624511719	1.19595					1	DETECTED	310.1128 m/z @1.20 [N1288_2.mzXML]	310.1127624511719	1.19595	0.10116666666666667	20.002833333333335	19.901666666666667	1588.2027587890625	1158397.9863374024	0	1182	19.58903768271413	9.089317520970663	17.178635041941327	310.1102600097656	310.1145935058594
833	310.20074462890625	10.586500000000001					1	DETECTED	310.2007 m/z @10.59 [N1288_2.mzXML]	310.20074462890625	10.586500000000001	10.45025	16.5773	6.1270500000000006	58515.7421875	966474.3346178284	1	1182	0.09946576440573374	1.6452643363071204	1.2498268497150886	310.1982421875	310.2011413574219
834	310.2731018066406	14.162966666666668					1	DETECTED	310.2731 m/z @14.16 [N1288_2.mzXML]	310.2731018066406	14.162966666666668	14.10255	15.356483333333333	1.2539333333333325	5371.107421875	147598.98267114253	0	1182	0.3829893650424889	10.3773793103448	19.7547586206896	310.2721862792969	310.2745361328125
835	310.87506103515625	2.1534					1	DETECTED	310.8751 m/z @2.15 [N1288_2.mzXML]	310.87506103515625	2.1534	2.03785	10.06465	8.0268	9926.1376953125	1478017.3858782959	0	1182	0.10606043779242036	34.73301601038517	68.46603202077034	310.86871337890625	310.8758544921875
836	310.9122619628906	1.6422999999999999					1	DETECTED	310.9123 m/z @1.64 [N1288_2.mzXML]	310.9122619628906	1.6422999999999999	1.6119666666666668	1.7696833333333333	0.1577166666666665	54271.3671875	226589.5832663573	0	1182	0.06019500294657565	4.14105700313355	2.396228068071908	310.9114685058594	310.9124450683594
837	311.12310791015625	8.75715					1	DETECTED	311.1231 m/z @8.76 [N1288_2.mzXML]	311.12310791015625	8.75715	6.732466666666666	16.13525	9.402783333333332	17490.01171875	693575.020315277	0	1182	0.20591002669921998	2.0565706568828372	18.388725744570763	311.1131896972656	311.12713623046875
838	311.1507263183594	13.684683333333334					1	DETECTED	311.1507 m/z @13.68 [N1288_2.mzXML]	311.1507263183594	13.684683333333334	13.61865	14.020833333333334	0.40218333333333334	6270.130859375	96346.36003619379	0	1182	0.21119719539798432	3.045305401312466	5.090610802624932	311.149658203125	311.1514587402344
839	311.16595458984375	12.310216666666667					1	DETECTED	311.1660 m/z @12.31 [N1288_2.mzXML]	311.16595458984375	12.310216666666667	3.711183333333333	17.096833333333333	13.38565	91556.1796875	3235814.268962096	1	1182	0.32353154733459455	1.808173302756242	2.1740455499270035	311.1590576171875	311.17572021484375
840	311.20416259765625	10.568966666666666					1	DETECTED	311.2042 m/z @10.57 [N1288_2.mzXML]	311.20416259765625	10.568966666666666	3.5104333333333333	19.565333333333335	16.054900000000004	6004.3466796875	1984850.9395986327	0	1182	3.8656549268629092	1.1372688377188842	0.6292977971779539	311.1942138671875	311.20416259765625
841	311.63177490234375	12.823016666666666					1	DETECTED	311.6318 m/z @12.82 [N1288_2.mzXML]	311.63177490234375	12.823016666666666	12.7905	12.886416666666666	0.09591666666666576	16418.97265625	60036.08786499033	0	1182	0.07915614979503616	1.4748846745258968	1.9497693490517933	311.6312255859375	311.63214111328125
842	311.9929504394531	18.836000000000002					1	DETECTED	311.9930 m/z @18.84 [N1288_2.mzXML]	311.9929504394531	18.836000000000002	15.094916666666668	19.948333333333334	4.853416666666666	2145.7138671875	359744.3468949586	0	1182	3.305318232334269	0.6486646024992758	0.2973292049985517	311.9913330078125	311.9951171875
843	312.0284729003906	13.1898					1	DETECTED	312.0285 m/z @13.19 [N1288_2.mzXML]	312.0284729003906	13.1898	2.9076666666666666	16.929666666666666	14.021999999999998	34245.90625	3334726.487367951	0	1182	0.2242084295588196	0.6712403705511819	0.7097813233211067	312.02142333984375	312.0305480957031
844	312.2160949707031	10.7449					1	DETECTED	312.2161 m/z @10.74 [N1288_2.mzXML]	312.2160949707031	10.7449	10.118183333333333	12.10405	1.9858666666666682	28776.00390625	553212.0680920094	0	1182	0.1375986952070818	0.714117499702342	0.39200472095289063	312.2149353027344	312.21697998046875
845	312.3616943359375	12.070716666666668					1	DETECTED	312.3617 m/z @12.07 [N1288_2.mzXML]	312.3616943359375	12.070716666666668	9.958266666666667	12.429416666666667	2.4711499999999997	14785.068359375	583344.2981606441	0	1182	0.05969796128118432	0.584901417785036	0.16980283557007209	312.36065673828125	312.3692932128906
846	312.6573486328125	2.5013666666666667					1	DETECTED	312.6573 m/z @2.50 [N1288_2.mzXML]	312.6573486328125	2.5013666666666667	1.8553166666666667	9.66395	7.808633333333333	21139.341796875	1076040.4103579104	0	1182	0.4588989025740098	1.650472069953041	1.7999367289235841	312.6562805175781	312.66363525390625
847	313.09576416015625	1.4947333333333332					1	DETECTED	313.0958 m/z @1.49 [N1288_2.mzXML]	313.09576416015625	1.4947333333333332	1.4140833333333334	18.450333333333333	17.03625	19627.669921875	2199497.455909424	0	1182	0.15345007109920727	103.88633735036173	213.41714269667193	313.0928649902344	313.1023254394531
848	313.1662292480469	12.29335					1	DETECTED	313.1662 m/z @12.29 [N1288_2.mzXML]	313.1662292480469	12.29335	9.783616666666667	13.504866666666667	3.7212499999999995	22057.541015625	1060266.4472864685	0	1182	0.32786794029342126	0.7413636242894331	0.4827272485788662	313.1656799316406	313.1722106933594
849	313.2726135253906	14.266950000000001					1	DETECTED	313.2726 m/z @14.27 [N1288_2.mzXML]	313.2726135253906	14.266950000000001	0.1374	19.839166666666664	19.701766666666664	5557.89306640625	1404051.0873976445	0	1182	0.36680795267022326	0.6971830902847812	0.14004183924194358	313.27130126953125	313.2745666503906
850	313.7843017578125	2.4469					1	DETECTED	313.7843 m/z @2.45 [N1288_2.mzXML]	313.7843017578125	2.4469	1.8553166666666667	4.495316666666667	2.6399999999999997	17795.05078125	745072.7926591189	0	1182	0.46694746038443347	2.231300183124384	null	313.7825012207031	313.7857971191406
851	314.0291748046875	13.174733333333334					1	DETECTED	314.0292 m/z @13.17 [N1288_2.mzXML]	314.0291748046875	13.174733333333334	11.802583333333333	15.8779	4.075316666666668	6499.91845703125	473255.20432839973	0	1182	0.14880334647002158	1.4850113568730328	0.5548289525341651	314.02752685546875	314.0372009277344
852	314.23138427734375	10.9192					1	DETECTED	314.2314 m/z @10.92 [N1288_2.mzXML]	314.23138427734375	10.9192	10.78055	17.395666666666667	6.615116666666667	649132.1875	6660478.985714062	1	1182	0.1432722654495162	2.859777955517258	3.732946704661832	314.23089599609375	314.23284912109375
853	315.01727294921875	1.5825					1	DETECTED	315.0173 m/z @1.58 [N1288_2.mzXML]	315.01727294921875	1.5825	1.53855	3.2489500000000002	1.7104000000000001	8844.4873046875	416263.5302714844	0	1182	0.8516606819871408	19.458475540386836	37.91695108077367	315.0087890625	315.0262145996094
854	315.07928466796875	2.4469					1	DETECTED	315.0793 m/z @2.45 [N1288_2.mzXML]	315.07928466796875	2.4469	0.3564	18.944833333333335	18.588433333333334	6275806.0	2.9424008336293954E8	1	1182	0.4255322389075289	1.7023203448381097	1.8576086915650576	315.07843017578125	315.0884094238281
855	315.1238708496094	2.310283333333333					1	DETECTED	315.1239 m/z @2.31 [N1288_2.mzXML]	315.1238708496094	2.310283333333333	2.310283333333333	11.345333333333334	9.035050000000002	8127.80517578125	1329372.3281340948	0	1182	0.24425107757114572	null	null	315.1238708496094	315.1337890625
856	315.14501953125	2.4469					1	DETECTED	315.1450 m/z @2.45 [N1288_2.mzXML]	315.14501953125	2.4469	2.25365	3.12885	0.8752	7175.07568359375	167865.68320452885	0	1182	0.17526584065528228	2.2644243208279438	3.528848641655888	315.1363220214844	315.1497497558594
857	315.1612548828125	12.259350000000001					1	DETECTED	315.1613 m/z @12.26 [N1288_2.mzXML]	315.1612548828125	12.259350000000001	2.29635	13.851966666666668	11.555616666666667	9168.5712890625	1761090.8339943236	0	1182	0.2659566988759643	0.5799265616112951	0.1598531232225902	315.153076171875	315.170654296875
858	315.2351989746094	10.9192					1	DETECTED	315.2352 m/z @10.92 [N1288_2.mzXML]	315.2351989746094	10.9192	2.4334	14.700700000000001	12.267300000000002	106499.3359375	2733212.862478274	0	1182	0.15343584059470672	2.757948067787897	3.8513411610232593	315.2309265136719	315.23638916015625
859	316.0827331542969	2.4469					1	DETECTED	316.0827 m/z @2.45 [N1288_2.mzXML]	316.0827331542969	2.4469	1.8411666666666666	10.377766666666668	8.536600000000002	561687.1875	2.5798335373048514E7	0	1182	0.4553468598122987	1.8690568815074682	1.8005381184020892	316.0815124511719	316.0838623046875
860	316.24713134765625	11.117933333333333					1	DETECTED	316.2471 m/z @11.12 [N1288_2.mzXML]	316.24713134765625	11.117933333333333	10.885933333333332	17.395666666666667	6.509733333333335	718792.75	5973182.446308722	1	1182	0.10737681762631901	2.190278565510283	2.5054529008388973	316.2379455566406	316.24859619140625
861	317.0682067871094	15.80455					1	DETECTED	317.0682 m/z @15.80 [N1288_2.mzXML]	317.0682067871094	15.80455	9.290533333333334	19.200666666666667	9.910133333333333	2302.3232421875	699244.9318978883	0	1182	2.0933305660044557	0.7606776157056194	0.5213552314112387	317.06622314453125	317.0690612792969
862	317.08367919921875	2.3789833333333332					1	DETECTED	317.0837 m/z @2.38 [N1288_2.mzXML]	317.08367919921875	2.3789833333333332	1.8268833333333334	8.686983333333334	6.860100000000001	74402.2890625	3488552.6124007883	0	1182	0.49112377448001787	1.918312180711916	2.1992881694472977	317.0823059082031	317.08544921875
863	317.1138000488281	1.6422999999999999					1	DETECTED	317.1138 m/z @1.64 [N1288_2.mzXML]	317.1138000488281	1.6422999999999999	1.19595	12.395616666666665	11.199666666666666	16745.3984375	1914311.0476259156	0	1182	0.12509607263980405	8.21872915918505	9.168161404824845	317.11309814453125	317.1162109375
864	317.1775207519531	13.489316666666667					1	DETECTED	317.1775 m/z @13.49 [N1288_2.mzXML]	317.1775207519531	13.489316666666667	12.070716666666668	14.117750000000001	2.0470333333333333	18411.5234375	551205.4553175053	0	1182	0.1798282473012094	0.7214977207575546	0.13146861146923128	317.1710205078125	317.1789245605469
865	317.2508239746094	11.101666666666667					1	DETECTED	317.2508 m/z @11.10 [N1288_2.mzXML]	317.2508239746094	11.101666666666667	10.9686	18.266666666666666	7.298066666666665	114157.71875	1995624.139675844	0	1182	0.09157678680114856	10.34899190772957	20.6816854651704	317.24322509765625	317.26025390625
866	317.52886962890625	2.5013666666666667					1	DETECTED	317.5289 m/z @2.50 [N1288_2.mzXML]	317.52886962890625	2.5013666666666667	1.9812	4.258566666666667	2.2773666666666665	19946.603515625	825360.0085671387	0	1182	0.4781262259813146	1.7372425637768982	2.3482399856615888	317.5270080566406	317.53179931640625
867	318.0638427734375	16.13525					1	DETECTED	318.0638 m/z @16.14 [N1288_2.mzXML]	318.0638427734375	16.13525	9.715200000000001	19.893666666666665	10.178466666666663	4830.2900390625	952615.3961749878	0	1182	1.6947128152608517	0.7927092987333951	0.413462186132428	318.061767578125	318.06524658203125
868	318.1909484863281	9.306466666666667					1	DETECTED	318.1909 m/z @9.31 [N1288_2.mzXML]	318.1909484863281	9.306466666666667	9.275033333333333	16.632866666666665	7.357833333333332	10439.4189453125	1439400.653643676	0	1182	0.07671637981160906	117.03870625662495	3.2548471418621943	318.1809997558594	318.19140625
869	318.2535705566406	11.134666666666668					1	DETECTED	318.2536 m/z @11.13 [N1288_2.mzXML]	318.2535705566406	11.134666666666668	11.068566666666667	17.561666666666667	6.4931	10329.1640625	1492965.6595432132	0	1182	0.1597922104994538	49.11573373676212	93.69125923631792	318.25054931640625	318.25408935546875
870	318.29913330078125	11.330900000000002					1	DETECTED	318.2991 m/z @11.33 [N1288_2.mzXML]	318.29913330078125	11.330900000000002	11.284600000000001	16.55915	5.274549999999998	293259.875	2696097.9881104752	1	1182	0.08361251109214507	3.4459222394153595	3.4445618705905527	318.2988586425781	318.3031005859375
871	318.9365234375	1.6119666666666668					1	DETECTED	318.9365 m/z @1.61 [N1288_2.mzXML]	318.9365234375	1.6119666666666668	1.5971499999999998	1.6572500000000001	0.060100000000000264	11988.1923828125	34527.8494624024	0	1182	0.11210951534908276	2.0281214848143723	3.056242969628744	318.9365234375	318.93768310546875
872	318.9689636230469	1.8971666666666667					1	DETECTED	318.9690 m/z @1.90 [N1288_2.mzXML]	318.9689636230469	1.8971666666666667	1.7696833333333333	2.2112166666666666	0.44153333333333333	14220.2392578125	220618.2110244141	0	1182	0.24857292033084355	1.7317296378611575	2.463459275722315	318.96856689453125	318.9698486328125
873	319.06036376953125	16.28315					1	DETECTED	319.0604 m/z @16.28 [N1288_2.mzXML]	319.06036376953125	16.28315	9.493566666666668	19.346	9.852433333333332	4322.11474609375	1048881.353230591	0	1182	6.559751478844156	0.7255550782448605	0.4689685359629261	319.0582275390625	319.0622253417969
874	319.1286926269531	10.656566666666667					1	DETECTED	319.1287 m/z @10.66 [N1288_2.mzXML]	319.1286926269531	10.656566666666667	10.395683333333332	10.7449	0.34921666666666695	4235.47900390625	53233.02811822505	0	1182	0.20167102034382012	0.6692966204561414	0.33859324091228277	319.1275634765625	319.1288757324219
875	319.1648864746094	9.546066666666666					1	DETECTED	319.1649 m/z @9.55 [N1288_2.mzXML]	319.1648864746094	9.546066666666666	9.510833333333332	9.749183333333333	0.2383500000000005	13359.951171875	70923.00376452631	0	1182	0.06881741130513852	5.745773767667184	3.3866452750550553	319.1640930175781	319.16497802734375
876	319.1935119628906	14.266950000000001					1	DETECTED	319.1935 m/z @14.27 [N1288_2.mzXML]	319.1935119628906	14.266950000000001	9.322383333333333	16.393233333333335	7.070850000000002	138889.421875	6995960.527234097	0	1182	0.5680985965617413	1.355930685702865	0.4488653428055126	319.192138671875	319.1944885253906
877	319.3026428222656	11.330900000000002					1	DETECTED	319.3026 m/z @11.33 [N1288_2.mzXML]	319.3026428222656	11.330900000000002	11.3007	11.558533333333333	0.25783333333333225	57965.06640625	349612.11707714765	0	1182	0.07099900007507287	4.268763796909379	7.537527593818759	319.29461669921875	319.3031005859375
878	320.1970520019531	14.356266666666667					1	DETECTED	320.1971 m/z @14.36 [N1288_2.mzXML]	320.1970520019531	14.356266666666667	1.5094833333333333	19.236833333333333	17.72735	22713.021484375	2889880.7719908906	0	1182	13.224582674304257	0.5515644694919858	0.08939779079319898	320.1900329589844	320.19873046875
879	320.96612548828125	1.8268833333333334					1	DETECTED	320.9661 m/z @1.83 [N1288_2.mzXML]	320.96612548828125	1.8268833333333334	1.7696833333333333	2.1680333333333333	0.39835	11331.1474609375	145407.59068896485	0	1182	0.21703532650133983	3.4820804195804107	5.964160839160821	320.965576171875	320.9669494628906
880	321.1835632324219	11.700983333333333					1	DETECTED	321.1836 m/z @11.70 [N1288_2.mzXML]	321.1835632324219	11.700983333333333	10.534733333333332	12.429416666666667	1.8946833333333348	9878.4443359375	414136.9181686711	0	1182	0.6522477480098487	1.0394669882057954	1.1023859844968584	321.1824645996094	321.1846923828125
881	321.2091979980469	12.5626					1	DETECTED	321.2092 m/z @12.56 [N1288_2.mzXML]	321.2091979980469	12.5626	1.4490333333333332	15.786383333333333	14.33735	80908.3359375	3208053.654913759	0	1182	0.268303736300636	0.5354222330398289	6.115698800882311	321.2002258300781	321.2171630859375
882	321.3147277832031	12.29335					1	DETECTED	321.3147 m/z @12.29 [N1288_2.mzXML]	321.3147277832031	12.29335	12.224983333333334	12.463116666666668	0.23813333333333375	5304.18603515625	49782.78260583503	0	1182	0.12339213830898643	1.7415894685519455	2.483178937103891	321.3134765625	321.3147888183594
883	322.21240234375	12.659333333333333					1	DETECTED	322.2124 m/z @12.66 [N1288_2.mzXML]	322.21240234375	12.659333333333333	6.715033333333333	12.94825	6.233216666666666	13850.337890625	1054495.7653157956	0	1182	0.24416139844029416	0.5243019923848617	0.04860398476972346	322.2117614746094	322.2207336425781
884	323.16290283203125	10.48525					1	DETECTED	323.1629 m/z @10.49 [N1288_2.mzXML]	323.16290283203125	10.48525	8.846483333333333	12.05405	3.2075666666666667	9969.65234375	493827.92660589603	0	1182	0.5461899534215746	0.9786526452820208	0.1275490259464532	323.1534729003906	323.166259765625
885	323.22467041015625	13.868683333333333					1	DETECTED	323.2247 m/z @13.87 [N1288_2.mzXML]	323.22467041015625	13.868683333333333	6.171966666666666	15.84145	9.669483333333334	17557.22265625	1654819.379084259	0	1182	0.37718856586985083	0.6245554406189764	5.590828421051047	323.2175598144531	323.2340393066406
886	324.17877197265625	16.28315					1	DETECTED	324.1788 m/z @16.28 [N1288_2.mzXML]	324.17877197265625	16.28315	0.17383333333333334	19.893666666666665	19.71983333333333	8878.2265625	2583356.097226807	0	1182	2.322245896377675	0.6120629987408942	0.5245841084868147	324.1771545410156	324.17950439453125
887	324.19140625	9.698216666666667					1	DETECTED	324.1914 m/z @9.70 [N1288_2.mzXML]	324.19140625	9.698216666666667	9.66395	9.766283333333332	0.10233333333333228	13172.4921875	57349.90217871061	0	1182	0.09159100210918325	1.4931906614785548	1.9863813229571095	324.19134521484375	324.1916809082031
888	324.2281494140625	13.851966666666668					1	DETECTED	324.2281 m/z @13.85 [N1288_2.mzXML]	324.2281494140625	13.851966666666668	12.626983333333333	14.004700000000001	1.377716666666668	4402.80419921875	234906.41481951898	0	1182	0.22491191689090329	0.5623409842310781	0.12468196846215626	324.227783203125	324.23565673828125
889	324.2887878417969	12.087116666666667					1	DETECTED	324.2888 m/z @12.09 [N1288_2.mzXML]	324.2887878417969	12.087116666666667	12.03795	12.463116666666668	0.4251666666666676	4095.0673828125	74470.21558093256	0	1182	0.2330318610760269	4.323728813559359	7.647457627118717	324.2876892089844	324.289794921875
890	324.85198974609375	2.0812833333333334					1	DETECTED	324.8520 m/z @2.08 [N1288_2.mzXML]	324.85198974609375	2.0812833333333334	2.03785	2.2254333333333336	0.18758333333333344	6538.3447265625	52931.32439099115	0	1182	0.18454375839889758	2.1594397544129005	3.318879508825801	324.8509521484375	324.8525085449219
891	325.17529296875	16.117					1	DETECTED	325.1753 m/z @16.12 [N1288_2.mzXML]	325.17529296875	16.117	0.3381	20.002833333333335	19.664733333333334	12110.490234375	3156598.5469380175	0	1182	7.725435019760406	0.8794257873034298	0.5149121569363249	325.1735534667969	325.1761474609375
892	326.1774597167969	15.768083333333333					1	DETECTED	326.1775 m/z @15.77 [N1288_2.mzXML]	326.1774597167969	15.768083333333333	9.66395	18.963166666666666	9.299216666666666	3533.203369140625	944938.7455812987	0	1182	1.2985595474940226	0.7617147397391931	0.5234294794783861	326.1756286621094	326.1784362792969
893	327.0074157714844	19.419333333333334					1	DETECTED	327.0074 m/z @19.42 [N1288_2.mzXML]	327.0074157714844	19.419333333333334	0.10116666666666667	20.002833333333335	19.901666666666667	6804.166015625	4298964.393105591	0	1182	2.6179054550006775	0.5151023647861684	0.03505330057179002	327.0033874511719	327.009033203125
894	327.0509948730469	1.6422999999999999					1	DETECTED	327.0510 m/z @1.64 [N1288_2.mzXML]	327.0509948730469	1.6422999999999999	1.5971499999999998	11.751266666666668	10.154116666666669	25830.658203125	4414036.736332397	0	1182	9.97156885292105	112.5189947301642	223.7468456272753	327.0502624511719	327.0581359863281
895	327.1736145019531	17.153000000000002					1	DETECTED	327.1736 m/z @17.15 [N1288_2.mzXML]	327.1736145019531	17.153000000000002	9.579516666666667	19.200666666666667	9.62115	5532.79296875	1528106.8809334417	0	1182	2.6381686812588505	0.6351865830122201	0.27037316602444017	327.17144775390625	327.174560546875
896	327.2260437011719	12.5626					1	DETECTED	327.2260 m/z @12.56 [N1288_2.mzXML]	327.2260437011719	12.5626	12.1902	14.588483333333333	2.3982833333333318	19134.298828125	927040.2325410154	0	1182	0.41465860482493255	3.2200366988900893	5.128503783389893	327.2189636230469	327.2290344238281
897	328.21099853515625	12.02205					1	DETECTED	328.2110 m/z @12.02 [N1288_2.mzXML]	328.21099853515625	12.02205	1.0137666666666667	12.1731	11.159333333333333	18445.3203125	2661713.0009432374	0	1182	0.12041674991264806	0.5068607427437217	3.114687675317873	328.2042541503906	328.21563720703125
898	328.24749755859375	11.101666666666667					1	DETECTED	328.2475 m/z @11.10 [N1288_2.mzXML]	328.24749755859375	11.101666666666667	1.4490333333333332	11.768666666666666	10.319633333333334	90911.4453125	2702861.9599909056	1	1182	0.1560194678437803	2.477479551320064	2.99478481404603	328.2397155761719	328.24847412109375
899	328.8978576660156	1.56795					1	DETECTED	328.8979 m/z @1.57 [N1288_2.mzXML]	328.8978576660156	1.56795	1.4646833333333333	1.6119666666666668	0.14728333333333343	85060.40625	478325.4601044922	0	1182	0.0993936311446113	0.7131213686249201	0.42624273724984024	328.8970031738281	328.8981018066406
900	328.99786376953125	1.7840833333333335					1	DETECTED	328.9979 m/z @1.78 [N1288_2.mzXML]	328.99786376953125	1.7840833333333335	0.10116666666666667	20.002833333333335	19.901666666666667	17884.33203125	4351728.609922851	0	1182	0.06687112266782824	3.2311799854145002	26.552151726631564	328.9970397949219	329.0057678222656
901	329.24639892578125	13.7342					1	DETECTED	329.2464 m/z @13.73 [N1288_2.mzXML]	329.24639892578125	13.7342	11.001016666666667	14.94395	3.9429333333333325	43051.23046875	1949071.8959790946	0	1182	0.3353304193922497	0.6588506640484095	0.39681954945186493	329.2428894042969	329.25152587890625
902	330.2501220703125	13.684683333333334					1	DETECTED	330.2501 m/z @13.68 [N1288_2.mzXML]	330.2501220703125	13.684683333333334	11.700983333333333	14.356266666666667	2.655283333333333	10043.5615234375	854126.5963769533	0	1182	2.1535640438062202	0.6692754280721208	0.33855085614424174	330.24493408203125	330.2503356933594
903	330.33538818359375	11.883283333333333					1	DETECTED	330.3354 m/z @11.88 [N1288_2.mzXML]	330.33538818359375	11.883283333333333	11.836916666666667	12.03795	0.20103333333333318	8920.2421875	58202.87771423336	0	1182	0.10318184620150994	2.1678648454349787	3.3357296908699574	330.3350524902344	330.3363952636719
904	331.05316162109375	2.4469					1	DETECTED	331.0532 m/z @2.45 [N1288_2.mzXML]	331.05316162109375	2.4469	1.6572500000000001	14.796783333333334	13.139533333333334	827038.9375	3.276634305444887E7	1	1182	0.44475990518452857	1.4813772398569294	1.2879618207593289	331.0445556640625	331.05804443359375
905	331.1650390625	8.3631					1	DETECTED	331.1650 m/z @8.36 [N1288_2.mzXML]	331.1650390625	8.3631	8.1801	13.2633	5.0832	7765.982421875	587118.6813815917	0	1182	0.10336123194416125	13.888524590163946	24.30844103251312	331.15960693359375	331.16552734375
906	331.1875	12.138733333333333					1	DETECTED	331.1875 m/z @12.14 [N1288_2.mzXML]	331.1875	12.138733333333333	12.10405	12.496633333333333	0.3925833333333326	11800.3154296875	139992.63400921578	0	1182	0.3559400179759393	5.6595386833255565	10.319077366651113	331.18603515625	331.1875305175781
907	331.2044372558594	11.16755					1	DETECTED	331.2044 m/z @11.17 [N1288_2.mzXML]	331.2044372558594	11.16755	11.117933333333333	11.2178	0.09986666666666721	5237.66748046875	26961.725895507618	0	1182	0.11025675624604503	1.0063822640241824	1.0127645280483648	331.2032470703125	331.20477294921875
908	331.22540283203125	11.01795					1	DETECTED	331.2254 m/z @11.02 [N1288_2.mzXML]	331.22540283203125	11.01795	10.691550000000001	11.5731	0.881549999999999	7471.68994140625	144262.69733856188	0	1182	0.12226186727994559	1.3504136029411766	1.7008272058823533	331.2252197265625	331.2303161621094
909	331.2624206542969	11.913450000000001					1	DETECTED	331.2624 m/z @11.91 [N1288_2.mzXML]	331.2624206542969	11.913450000000001	11.4039	15.8964	4.4925	7967.3671875	904910.8255190429	0	1182	3.078659752154449	4.408301442449212	7.178834205981321	331.25970458984375	331.26519775390625
910	332.056884765625	2.4469					1	DETECTED	332.0569 m/z @2.45 [N1288_2.mzXML]	332.056884765625	2.4469	1.99525	5.2159	3.2206500000000005	86091.3203125	3040784.7452601916	0	1182	0.34461014761930686	3.5654267685154446	6.130853537030889	332.05609130859375	332.05816650390625
911	332.1632995605469	10.100383333333333					1	DETECTED	332.1633 m/z @10.10 [N1288_2.mzXML]	332.1632995605469	10.100383333333333	9.458716666666668	11.2178	1.7590833333333329	171800.28125	4859582.347454133	1	1182	0.35966799779582104	1.0247042338047483	1.2065608237551173	332.16241455078125	332.1640319824219
912	332.24224853515625	10.78055					1	DETECTED	332.2422 m/z @10.78 [N1288_2.mzXML]	332.24224853515625	10.78055	10.154216666666667	10.98495	0.8307333333333329	54575.01171875	549967.1492679438	1	1182	0.13321041138387635	1.9930294496454484	1.8712328944029943	332.2419128417969	332.24267578125
913	333.0513916015625	2.4469					1	DETECTED	333.0514 m/z @2.45 [N1288_2.mzXML]	333.0513916015625	2.4469	1.8693666666666668	15.444983333333333	13.575616666666667	55156.38671875	2717730.2410881342	0	1182	0.22816074791838137	1.6935305325395884	3.6434786087607662	333.0439758300781	333.05322265625
914	333.1501770019531	13.473766666666668					1	DETECTED	333.1502 m/z @13.47 [N1288_2.mzXML]	333.1501770019531	13.473766666666668	10.98495	15.8228	4.837850000000001	16743.828125	951986.943104767	0	1182	0.24352522037832358	0.9719177118978894	0.2249297292181109	333.14068603515625	333.1511535644531
915	333.1668701171875	10.100383333333333					1	DETECTED	333.1669 m/z @10.10 [N1288_2.mzXML]	333.1668701171875	10.100383333333333	9.612400000000001	15.4804	5.8679999999999986	22602.2734375	1909327.502673583	0	1182	0.4622534516573271	5.668319286754864	10.084793381858942	333.1661071777344	333.1732177734375
916	333.1836853027344	11.768666666666666					1	DETECTED	333.1837 m/z @11.77 [N1288_2.mzXML]	333.1836853027344	11.768666666666666	11.66745	12.310216666666667	0.6427666666666667	9491.9267578125	232055.14531506342	0	1182	0.4798028170867745	3.1752017124979677	5.350403424995935	333.1828918457031	333.1841735839844
917	333.2026672363281	12.446133333333334					1	DETECTED	333.2027 m/z @12.45 [N1288_2.mzXML]	333.2026672363281	12.446133333333334	12.327183333333332	12.530066666666666	0.2028833333333342	10589.92578125	93998.1632175294	0	1182	0.1683568640458013	0.8528093036289675	0.7056186072579349	333.2022399902344	333.2034606933594
918	333.2457275390625	10.78055					1	DETECTED	333.2457 m/z @10.78 [N1288_2.mzXML]	333.2457275390625	10.78055	10.70915	10.816483333333334	0.10733333333333483	9977.880859375	47432.28569213908	0	1182	0.11815966620093654	0.751633986928109	0.5032679738562181	333.2454528808594	333.24591064453125
919	334.054931640625	2.365416666666667					1	DETECTED	334.0549 m/z @2.37 [N1288_2.mzXML]	334.054931640625	2.365416666666667	2.1102666666666665	15.605666666666668	13.495400000000002	5795.9521484375	974401.1405366823	0	1182	0.08155957259563085	26.446012149715813	51.892024299431625	334.0483093261719	334.0557556152344
920	334.1414794921875	1.9390500000000002					1	DETECTED	334.1415 m/z @1.94 [N1288_2.mzXML]	334.1414794921875	1.9390500000000002	1.9390500000000002	9.800866666666668	7.861816666666668	10174.388671875	2851531.179442749	0	1182	7.762435996868286	null	null	334.1392822265625	334.1414794921875
921	334.5096740722656	8.617766666666666					1	DETECTED	334.5097 m/z @8.62 [N1288_2.mzXML]	334.5096740722656	8.617766666666666	8.58275	8.652183333333333	0.06943333333333257	3807.865966796875	11771.464375121923	0	1182	0.07278796365968532	0.9914326511185347	0.9828653022370694	334.5095520019531	334.51019287109375
922	334.9143981933594	1.6119666666666668					1	DETECTED	334.9144 m/z @1.61 [N1288_2.mzXML]	334.9143981933594	1.6119666666666668	1.5825	1.6572500000000001	0.0747500000000001	52212.2421875	162801.23146411125	0	1182	0.06314459190427435	1.2683823529411744	1.616775571237977	334.91424560546875	334.9145812988281
923	335.1658935546875	14.133016666666666					1	DETECTED	335.1659 m/z @14.13 [N1288_2.mzXML]	335.1658935546875	14.133016666666666	9.94065	16.65105	6.710400000000002	159164.5625	9193810.548428042	1	1182	2.7280822997556218	1.0179539589960092	0.6122923903800164	335.1617736816406	335.167236328125
924	335.21844482421875	12.530066666666666					1	DETECTED	335.2184 m/z @12.53 [N1288_2.mzXML]	335.21844482421875	12.530066666666666	12.412583333333334	12.643366666666667	0.23078333333333312	14578.994140625	107427.75969982886	0	1182	0.13753326747002603	0.9821960561781874	0.9643921123563748	335.2176208496094	335.2186584472656
925	336.0746154785156	16.153666666666666					1	DETECTED	336.0746 m/z @16.15 [N1288_2.mzXML]	336.0746154785156	16.153666666666666	9.406566666666667	19.12683333333333	9.720266666666664	3138.728759765625	931653.7712459718	0	1182	7.459794246940934	0.720329227865799	0.4406584557315979	336.072998046875	336.07598876953125
926	336.16949462890625	14.117750000000001					1	DETECTED	336.1695 m/z @14.12 [N1288_2.mzXML]	336.16949462890625	14.117750000000001	1.7696833333333333	16.744333333333334	14.97465	29268.078125	4372068.598653805	0	1182	2.689975259651913	0.5614289219989734	0.6291575251171638	336.1613464355469	336.1706237792969
927	336.25244140625	12.1731					1	DETECTED	336.2524 m/z @12.17 [N1288_2.mzXML]	336.25244140625	12.1731	12.10405	17.1345	5.030449999999998	9690.3330078125	1091238.6805428464	0	1182	0.06973256524258531	36.4261404779151	71.8522809558302	336.2518615722656	336.25726318359375
928	336.6636657714844	13.1898					1	DETECTED	336.6637 m/z @13.19 [N1288_2.mzXML]	336.6636657714844	13.1898	13.02355	19.893666666666665	6.870116666666664	27663.677734375	750123.6287953488	0	1182	0.1932951883539893	1.9386303497671267	2.3842543278016937	336.6622619628906	336.6725769042969
929	336.88623046875	1.5530666666666666					1	DETECTED	336.8862 m/z @1.55 [N1288_2.mzXML]	336.88623046875	1.5530666666666666	1.4947333333333332	1.5825	0.08776666666666677	5767.3525390625	21629.884699707058	0	1182	0.0717180596058209	0.752285714285715	0.50457142857143	336.8850402832031	336.88726806640625
930	337.061279296875	1.8553166666666667					1	DETECTED	337.0613 m/z @1.86 [N1288_2.mzXML]	337.061279296875	1.8553166666666667	1.6422999999999999	19.309666666666665	17.667366666666666	631529.9375	2.290583839737264E7	1	1182	0.14931351764636291	4.302276612887658	11.966201804364022	337.05987548828125	337.0712585449219
931	337.1664123535156	14.177883333333334					1	DETECTED	337.1664 m/z @14.18 [N1288_2.mzXML]	337.1664123535156	14.177883333333334	10.9686	15.914533333333333	4.945933333333333	60083.17578125	2543439.4697868642	0	1182	0.31800470066191266	0.7013593015086149	0.4105818411773665	337.1654968261719	337.167724609375
932	337.18145751953125	12.5626					1	DETECTED	337.1815 m/z @12.56 [N1288_2.mzXML]	337.18145751953125	12.5626	12.463116666666668	13.970983333333333	1.507866666666665	106801.671875	2134300.5086034546	0	1182	0.3168345783016697	7.394555721108085	5.612895935870439	337.18023681640625	337.182373046875
933	337.2038879394531	14.2961					1	DETECTED	337.2039 m/z @14.30 [N1288_2.mzXML]	337.2038879394531	14.2961	14.037816666666666	18.562166666666666	4.52435	8650.9306640625	568672.4380147401	0	1182	0.5873965212096532	8.758501645479782	2.8359890564348764	337.19488525390625	337.20556640625
934	338.064697265625	1.8693666666666668					1	DETECTED	338.0647 m/z @1.87 [N1288_2.mzXML]	338.064697265625	1.8693666666666668	1.7696833333333333	4.1329666666666665	2.3632833333333334	63884.72265625	2218016.1385889896	0	1182	0.013024632071099829	11.853954188262804	19.642302135427304	338.0641784667969	338.06597900390625
935	338.23175048828125	12.446133333333334					1	DETECTED	338.2318 m/z @12.45 [N1288_2.mzXML]	338.23175048828125	12.446133333333334	0.10116666666666667	20.002833333333335	19.901666666666667	360907.9375	1.6142027516615268E7	0	1182	0.16662912894230786	4.0572811273091185	0.8042883069630004	338.2304992675781	338.2337646484375
936	338.3407897949219	12.5626					1	DETECTED	338.3408 m/z @12.56 [N1288_2.mzXML]	338.3407897949219	12.5626	11.345333333333334	13.81785	2.4725166666666656	236466.234375	6239353.82002392	1	1182	0.3267833614861573	0.723817070557417	0.7670533606942045	338.34033203125	338.3416442871094
937	339.1615295410156	14.133016666666666					1	DETECTED	339.1615 m/z @14.13 [N1288_2.mzXML]	339.1615295410156	14.133016666666666	9.562983333333333	15.285666666666666	5.7226833333333325	23976.669921875	1239012.4158124998	0	1182	0.45488648010064914	0.6088034493443005	0.2145852548984077	339.15789794921875	339.1633605957031
938	339.19683837890625	11.700983333333333					1	DETECTED	339.1968 m/z @11.70 [N1288_2.mzXML]	339.19683837890625	11.700983333333333	11.201033333333333	14.054283333333332	2.853249999999999	11330.6328125	1101423.9381505116	0	1182	2.4214616003368263	2.853535353535352	4.707070707070704	339.195068359375	339.1979064941406
939	339.2348327636719	12.412583333333334					1	DETECTED	339.2348 m/z @12.41 [N1288_2.mzXML]	339.2348327636719	12.412583333333334	0.10116666666666667	19.893666666666665	19.792499999999997	77505.8203125	3783398.3250368326	0	1182	1.0968194399596651	2.5377202750026226	0.887866413078968	339.234130859375	339.236328125
940	339.34393310546875	12.5626					1	DETECTED	339.3439 m/z @12.56 [N1288_2.mzXML]	339.34393310546875	12.5626	12.070716666666668	13.2781	1.2073833333333326	63213.68359375	1220542.2681693106	0	1182	0.29821933569892245	0.977635282532107	0.6706940594641041	339.3373718261719	339.34503173828125
941	340.2473449707031	11.184333333333333					1	DETECTED	340.2473 m/z @11.18 [N1288_2.mzXML]	340.2473449707031	11.184333333333333	11.0517	16.688833333333335	5.637133333333335	39911.02734375	1408243.2848563232	0	1182	0.1204729758699159	0.9866591724912696	1.020639242279555	340.23858642578125	340.2478942871094
942	340.930908203125	1.6422999999999999					1	DETECTED	340.9309 m/z @1.64 [N1288_2.mzXML]	340.930908203125	1.6422999999999999	1.56795	1.6572500000000001	0.08930000000000016	31662.98828125	107539.35021777356	0	1182	0.06390372485569173	0.600537995965032	0.20107599193006398	340.930908203125	340.93170166015625
943	340.9959716796875	11.4656					1	DETECTED	340.9960 m/z @11.47 [N1288_2.mzXML]	340.9959716796875	11.4656	11.01795	16.707	5.68905	5766.76611328125	533761.617191925	0	1182	4.720727056051819	6.354350497040106	10.203811258604317	340.9948425292969	340.998291015625
944	341.0309753417969	11.558533333333333					1	DETECTED	341.0310 m/z @11.56 [N1288_2.mzXML]	341.0309753417969	11.558533333333333	11.52875	12.006599999999999	0.47784999999999833	48257.42578125	331485.03448828077	0	1182	0.08083586148095101	5.566288135129262	7.010047177003893	341.030517578125	341.0322265625
945	341.1776428222656	12.5626					1	DETECTED	341.1776 m/z @12.56 [N1288_2.mzXML]	341.1776428222656	12.5626	12.5133	17.4695	4.956200000000001	10879.4462890625	603411.5956151123	0	1182	1.1191050967262122	41.50600387772936	42.768771619939244	341.1750183105469	341.1875305175781
946	341.1982421875	12.29335					1	DETECTED	341.1982 m/z @12.29 [N1288_2.mzXML]	341.1982421875	12.29335	1.43285	17.599	16.166150000000002	7197.953125	1980767.0005967405	0	1182	0.13708349413958665	0.7442636158556236	19.08777332013784	341.1883544921875	341.2000427246094
947	341.250732421875	11.201033333333333					1	DETECTED	341.2507 m/z @11.20 [N1288_2.mzXML]	341.250732421875	11.201033333333333	11.134666666666668	13.520800000000001	2.3861333333333334	9066.4970703125	702804.6692507324	0	1182	0.09502012947824845	17.976896032145007	34.95379206429001	341.2431640625	341.2511291503906
948	341.3514709472656	13.868683333333333					1	DETECTED	341.3515 m/z @13.87 [N1288_2.mzXML]	341.3514709472656	13.868683333333333	13.767133333333334	14.829066666666668	1.061933333333334	14325.0166015625	279912.55586856056	0	1182	0.24665310093365989	5.228623010011513	6.537150497457122	341.34979248046875	341.35333251953125
949	342.01483154296875	8.882266666666668					1	DETECTED	342.0148 m/z @8.88 [N1288_2.mzXML]	342.01483154296875	8.882266666666668	0.6478833333333333	19.565333333333335	18.917450000000002	6963.08154296875	2272070.5222138376	0	1182	3.5701418625682066	1.1486865035430702	0.25621894793223143	342.0123291015625	342.0157165527344
950	342.262939453125	11.330900000000002					1	DETECTED	342.2629 m/z @11.33 [N1288_2.mzXML]	342.262939453125	11.330900000000002	11.201033333333333	11.92875	0.7277166666666677	146403.734375	1402666.108099244	1	1182	0.13699178663404332	1.9694054415924842	2.537953166792517	342.2619934082031	342.2634582519531
951	342.86785888671875	1.7037					1	DETECTED	342.8679 m/z @1.70 [N1288_2.mzXML]	342.86785888671875	1.7037	1.6722499999999998	1.7985499999999999	0.12630000000000008	18642.283203125	114595.3825620118	0	1182	0.3138014280963657	2.007949125596173	3.015898251192346	342.86737060546875	342.86785888671875
952	343.1924133300781	12.29335					1	DETECTED	343.1924 m/z @12.29 [N1288_2.mzXML]	343.1924133300781	12.29335	11.751266666666668	17.190166666666666	5.4388999999999985	43842.9765625	1353822.2169130847	0	1182	0.30275788086698086	2.094931240509796	2.988521118095527	343.1841735839844	343.1949157714844
953	343.2949523925781	12.070716666666668					1	DETECTED	343.2950 m/z @12.07 [N1288_2.mzXML]	343.2949523925781	12.070716666666668	12.006599999999999	15.427349999999999	3.42075	7565.77294921875	281725.8834179689	0	1182	0.09640807169131449	26.6759812841166	52.3519625682332	343.2852478027344	343.295166015625
954	344.1956481933594	12.224983333333334					1	DETECTED	344.1956 m/z @12.22 [N1288_2.mzXML]	344.1956481933594	12.224983333333334	12.207683333333334	12.463116666666668	0.2554333333333343	6934.43359375	81387.2171225586	0	1182	0.23804103111615582	7.38246628131001	13.76493256262002	344.1950988769531	344.1957702636719
955	344.2781677246094	11.497800000000002					1	DETECTED	344.2782 m/z @11.50 [N1288_2.mzXML]	344.2781677246094	11.497800000000002	11.434050000000001	12.724716666666666	1.2906666666666649	94302.453125	852850.4570880117	1	1182	0.0997051983048145	23.31691988410567	3.385566684972726	344.27667236328125	344.27935791015625
956	344.649658203125	13.2188					1	DETECTED	344.6497 m/z @13.22 [N1288_2.mzXML]	344.649658203125	13.2188	12.993533333333334	13.717566666666666	0.7240333333333329	15532.1923828125	269483.97737188725	0	1182	0.16899777220540457	1.6070583012725677	1.4426225324690327	344.6463928222656	344.6505432128906
957	344.87530517578125	1.56795					1	DETECTED	344.8753 m/z @1.57 [N1288_2.mzXML]	344.87530517578125	1.56795	1.4490333333333332	1.73745	0.28841666666666677	188888.609375	1189386.4724697268	0	1182	0.09261290177023906	1.2044965196514974	0.40853815873667376	344.86553955078125	344.8757019042969
958	345.1924743652344	12.276316666666666					1	DETECTED	345.1925 m/z @12.28 [N1288_2.mzXML]	345.1924743652344	12.276316666666666	12.1902	12.546249999999999	0.356049999999998	7299.46875	99523.7626904296	0	1182	0.18180772439018966	2.0672537255661085	3.134507451132217	345.1913757324219	345.1925048828125
959	345.2096862792969	12.070716666666668					1	DETECTED	345.2097 m/z @12.07 [N1288_2.mzXML]	345.2096862792969	12.070716666666668	11.975533333333335	12.138733333333333	0.163199999999998	2943.6572265625	21575.622273498375	0	1182	0.15704838979381108	0.8572929434424724	0.7145858868849448	345.20941162109375	345.2108459472656
960	345.6495056152344	13.144416666666666					1	DETECTED	345.6495 m/z @13.14 [N1288_2.mzXML]	345.6495056152344	13.144416666666666	9.64645	13.3068	3.660350000000001	5032.755859375	548655.1858948368	0	1182	0.03487359164593684	0.5232111035935164	0.04642220718703278	345.6465148925781	345.65020751953125
961	345.8791809082031	1.56795					1	DETECTED	345.8792 m/z @1.57 [N1288_2.mzXML]	345.8791809082031	1.56795	1.4795666666666667	1.5825	0.10293333333333332	11509.98828125	49718.80390991214	0	1182	0.11409530347029073	0.5823118989251371	0.16462379785027428	345.878662109375	345.8794250488281
962	346.00909423828125	4.772233333333333					1	DETECTED	346.0091 m/z @4.77 [N1288_2.mzXML]	346.00909423828125	4.772233333333333	0.10116666666666667	20.002833333333335	19.901666666666667	19595.9453125	8365123.773339969	0	1182	5.595477252472119	2.724003063484481	4.390483810137089	346.0078125	346.01043701171875
963	346.1788024902344	11.150933333333334					1	DETECTED	346.1788 m/z @11.15 [N1288_2.mzXML]	346.1788024902344	11.150933333333334	10.45025	12.070716666666668	1.6204666666666672	19521.525390625	791943.8222973635	0	1182	0.26043583246024227	1.0232218532225084	1.0099763290622132	346.17822265625	346.1795654296875
964	346.2727355957031	13.7342					1	DETECTED	346.2727 m/z @13.73 [N1288_2.mzXML]	346.2727355957031	13.7342	13.60225	14.311366666666666	0.7091166666666666	18410.8046875	348476.5268400877	0	1182	0.2918008162989274	2.687065807755467	3.9710962918070094	346.2725524902344	346.2748718261719
965	346.29400634765625	12.758049999999999					1	DETECTED	346.2940 m/z @12.76 [N1288_2.mzXML]	346.29400634765625	12.758049999999999	11.330900000000002	12.933033333333332	1.602133333333331	12132.345703125	669764.304745605	0	1182	1.5245605214103097	0.5613051653061465	0.12261033061229289	346.29315185546875	346.29510498046875
966	346.90814208984375	1.56795					1	DETECTED	346.9081 m/z @1.57 [N1288_2.mzXML]	346.90814208984375	1.56795	1.5094833333333333	1.5971499999999998	0.08766666666666656	11979.6201171875	50028.28746850578	0	1182	0.15128191763265852	0.7497149372862021	0.4994298745724041	346.907958984375	346.9089660644531
967	347.2205810546875	11.085199999999999					1	DETECTED	347.2206 m/z @11.09 [N1288_2.mzXML]	347.2205810546875	11.085199999999999	8.934983333333333	11.78555	2.8505666666666674	9645.447265625	481834.88446466083	0	1182	0.6412150311166549	0.6628556812104213	0.3257113624208425	347.2197570800781	347.2275695800781
968	348.8683166503906	1.5530666666666666					1	DETECTED	348.8683 m/z @1.55 [N1288_2.mzXML]	348.8683166503906	1.5530666666666666	0.9411166666666666	1.5825	0.6413833333333334	11637.0322265625	102255.77591271974	0	1182	0.04669784300661095	0.5240488057303158	0.04809761146063146	348.8658752441406	348.8689270019531
969	348.9893798828125	1.6572500000000001					1	DETECTED	348.9894 m/z @1.66 [N1288_2.mzXML]	348.9893798828125	1.6572500000000001	1.6572500000000001	19.620333333333335	17.963083333333334	5085.99072265625	1142820.9453685302	0	1182	0.5212345399107907	null	null	348.98785400390625	348.9910583496094
970	349.0166015625	2.6241333333333334					1	DETECTED	349.0166 m/z @2.62 [N1288_2.mzXML]	349.0166015625	2.6241333333333334	2.6241333333333334	19.2915	16.667366666666666	2981.507568359375	1078539.541715545	0	1182	7.351911899110867	null	null	349.0134582519531	349.0189514160156
971	349.2337341308594	12.741633333333334					1	DETECTED	349.2337 m/z @12.74 [N1288_2.mzXML]	349.2337341308594	12.741633333333334	10.98495	12.870849999999999	1.8858999999999995	16460.39453125	460966.9831793216	0	1182	0.12261572849688385	0.5383902866208363	0.07434431683286094	349.2330322265625	349.23736572265625
972	350.0898132324219	16.393233333333335					1	DETECTED	350.0898 m/z @16.39 [N1288_2.mzXML]	350.0898132324219	16.393233333333335	9.766283333333332	19.346	9.579716666666668	3163.591064453125	657952.0682512813	0	1182	1.851820084888466	0.7227847400890806	0.44556948017816106	350.0887451171875	350.0921630859375
973	350.809814453125	1.7696833333333333					1	DETECTED	350.8098 m/z @1.77 [N1288_2.mzXML]	350.809814453125	1.7696833333333333	1.68775	15.516233333333334	13.828483333333335	15272.19921875	3034382.9269193113	0	1182	0.11641854614267277	84.3886289666397	167.7772579332794	350.8033142089844	350.8179016113281
974	350.8918762207031	1.5971499999999998					1	DETECTED	350.8919 m/z @1.60 [N1288_2.mzXML]	350.8918762207031	1.5971499999999998	1.56795	8.2979	6.7299500000000005	74298.3671875	1582563.7601980288	0	1182	0.05353084825546861	1.5812246579961624	2.0055438867387507	350.8918151855469	350.8992919921875
975	350.98614501953125	1.8127166666666668					1	DETECTED	350.9861 m/z @1.81 [N1288_2.mzXML]	350.98614501953125	1.8127166666666668	1.6722499999999998	19.63883333333333	17.966583333333332	5074.6005859375	1100080.3807640688	0	1182	3.335152946056276	63.953191741812866	35.53595125759942	350.9826965332031	350.99566650390625
976	351.08685302734375	15.62365					1	DETECTED	351.0869 m/z @15.62 [N1288_2.mzXML]	351.08685302734375	15.62365	10.22315	18.854333333333333	8.631183333333333	2550.846923828125	682041.1808741457	0	1182	2.268538607456824	0.7991096503410179	0.5982193006820357	351.08489990234375	351.08831787109375
977	351.2283935546875	13.7342					1	DETECTED	351.2284 m/z @13.73 [N1288_2.mzXML]	351.2283935546875	13.7342	13.586350000000001	15.02735	1.440999999999999	44149.86328125	911479.6217692558	0	1182	0.2181390327659578	3.9269934550659853	4.583794905380815	351.2192687988281	351.2291564941406
978	352.1651306152344	9.975950000000001					1	DETECTED	352.1651 m/z @9.98 [N1288_2.mzXML]	352.1651306152344	9.975950000000001	9.923	10.171983333333333	0.24898333333333333	22241.302734375	127708.45655859394	0	1182	0.09757888010666349	5.258561347530296	2.892893164854494	352.1648254394531	352.16552734375
979	352.2319030761719	13.80085					1	DETECTED	352.2319 m/z @13.80 [N1288_2.mzXML]	352.2319030761719	13.80085	0.9955166666666667	13.903066666666666	12.907549999999999	6719.04541015625	1844022.7597200922	0	1182	1.6772060507577944	0.5039911755518534	0.00798235110370668	352.223388671875	352.2388000488281
980	352.89654541015625	1.6722499999999998					1	DETECTED	352.8965 m/z @1.67 [N1288_2.mzXML]	352.89654541015625	1.6722499999999998	1.4646833333333333	1.7037	0.23901666666666666	40945.64453125	165920.65500189195	0	1182	0.20943370790471816	0.5815005053311686	0.18690668582373937	352.89630126953125	352.90020751953125
981	353.0349426269531	1.8411666666666666					1	DETECTED	353.0349 m/z @1.84 [N1288_2.mzXML]	353.0349426269531	1.8411666666666666	1.7037	18.10033333333333	16.39663333333333	210238.640625	7799666.196792152	0	1182	0.5790080848087438	2.8335094510179375	11.43039065747418	353.0269775390625	353.0365905761719
982	353.0542907714844	10.206733333333334					1	DETECTED	353.0543 m/z @10.21 [N1288_2.mzXML]	353.0542907714844	10.206733333333334	10.189566666666668	10.32475	0.1351833333333321	2229.5576171875	11851.62316009519	0	1182	0.10772001565693756	3.9373786407767404	6.874757281553481	353.0535583496094	353.05511474609375
983	353.1759338378906	12.90215					1	DETECTED	353.1759 m/z @12.90 [N1288_2.mzXML]	353.1759338378906	12.90215	9.905466666666666	17.357833333333335	7.45236666666667	2881.8369140625	705315.286640106	0	1182	6.3633583535983504	1.2434357984660818	1.4868715969321635	353.17303466796875	353.17926025390625
984	353.2353820800781	12.855283333333334					1	DETECTED	353.2354 m/z @12.86 [N1288_2.mzXML]	353.2353820800781	12.855283333333334	11.651133333333332	15.25105	3.599916666666667	8623.970703125	656349.1778266595	0	1182	2.6293043321924348	1.4947957757200767	1.832036442647326	353.2270202636719	353.245361328125
985	355.03253173828125	1.8693666666666668					1	DETECTED	355.0325 m/z @1.87 [N1288_2.mzXML]	355.03253173828125	1.8693666666666668	1.7840833333333335	2.54205	0.7579666666666667	12988.7666015625	336073.3269420165	0	1182	0.30780030971516736	4.443814735196402	7.887629470392803	355.0322265625	355.0345764160156
986	355.0829772949219	12.006599999999999					1	DETECTED	355.0830 m/z @12.01 [N1288_2.mzXML]	355.0829772949219	12.006599999999999	11.990983333333332	12.1731	0.18211666666666737	13237.2548828125	68104.24346508854	0	1182	0.09028342358085695	5.830843116328834	10.661686232657669	355.082275390625	355.0833740234375
987	355.19189453125	12.7082					1	DETECTED	355.1919 m/z @12.71 [N1288_2.mzXML]	355.19189453125	12.7082	12.5133	12.90215	0.3888500000000015	7501.8359375	112213.849543335	0	1182	0.20481764536029345	0.9975628527449986	0.9951257054899971	355.1908264160156	355.19366455078125
988	355.2624816894531	12.259350000000001					1	DETECTED	355.2625 m/z @12.26 [N1288_2.mzXML]	355.2624816894531	12.259350000000001	11.8683	12.479916666666666	0.6116166666666665	9055.978515625	132539.23079040507	0	1182	0.1344140715905482	0.782018497208367	0.24251768374595079	355.2605895996094	355.2633361816406
989	356.0718078613281	10.100383333333333					1	DETECTED	356.0718 m/z @10.10 [N1288_2.mzXML]	356.0718078613281	10.100383333333333	0.15560000000000002	10.45025	10.29465	2330.54736328125	389834.20975332643	0	1182	0.06734270348007954	0.5175904620010157	0.03518092400203127	356.06939697265625	356.0813293457031
990	356.908935546875	1.6119666666666668					1	DETECTED	356.9089 m/z @1.61 [N1288_2.mzXML]	356.908935546875	1.6119666666666668	1.56795	1.6722499999999998	0.10429999999999984	49349.83203125	199298.95041003413	0	1182	0.06851161743562861	1.1798021826393914	1.4597487314173307	356.9087829589844	356.9093933105469
991	357.10595703125	10.30745					1	DETECTED	357.1060 m/z @10.31 [N1288_2.mzXML]	357.10595703125	10.30745	9.783616666666667	10.377766666666668	0.5941500000000008	1132.75732421875	28476.452415191667	0	1182	0.5732910946791616	0.5671174037543768	0.13423480750875352	357.1048278808594	357.1076354980469
992	357.2142028808594	9.306466666666667					1	DETECTED	357.2142 m/z @9.31 [N1288_2.mzXML]	357.2142028808594	9.306466666666667	6.960333333333334	14.356266666666667	7.395933333333333	4958.02099609375	445453.78218539426	0	1182	0.06962895323912477	1.5761962946124117	null	357.2074279785156	357.215087890625
993	357.27777099609375	12.6756					1	DETECTED	357.2778 m/z @12.68 [N1288_2.mzXML]	357.27777099609375	12.6756	11.51345	17.729666666666667	6.216216666666666	13019.06640625	962336.1812731929	0	1182	0.5019030146932089	2.6744467868462216	9.671805051968343	357.2767028808594	357.28173828125
994	358.2579345703125	11.01795					1	DETECTED	358.2579 m/z @11.02 [N1288_2.mzXML]	358.2579345703125	11.01795	0.5570333333333333	11.2178	10.660766666666667	20470.015625	616035.8325852358	0	1182	0.11096620060853368	0.9285051871069082	0.4032907082377607	358.2559814453125	358.2641906738281
995	358.293701171875	11.558533333333333					1	DETECTED	358.2937 m/z @11.56 [N1288_2.mzXML]	358.293701171875	11.558533333333333	11.558533333333333	19.65716666666667	8.098633333333336	30541.458984375	914383.0298666097	0	1182	0.09268873380043985	null	null	358.2925720214844	358.2946472167969
996	359.0430908203125	1.8268833333333334					1	DETECTED	359.0431 m/z @1.83 [N1288_2.mzXML]	359.0430908203125	1.8268833333333334	1.6422999999999999	6.644666666666667	5.002366666666667	427855.84375	9265951.769638404	0	1182	0.4660392421095907	2.4539819836449563	5.886181127970519	359.041748046875	359.0451965332031
997	360.069091796875	9.766283333333332					1	DETECTED	360.0691 m/z @9.77 [N1288_2.mzXML]	360.069091796875	9.766283333333332	3.83515	17.376666666666665	13.541516666666665	2557.875244140625	1332584.7041472774	0	1182	6.548148960447643	1.1415623208605439	1.283124641721088	360.0683288574219	360.0770263671875
998	360.2383728027344	4.053866666666667					1	DETECTED	360.2384 m/z @4.05 [N1288_2.mzXML]	360.2383728027344	4.053866666666667	3.4486333333333334	8.47915	5.030516666666667	3820.913818359375	333504.9782468872	0	1182	0.21068044112106588	4.155848983862972	7.311697967725944	360.23675537109375	360.239013671875
999	360.3223571777344	12.5626					1	DETECTED	360.3224 m/z @12.56 [N1288_2.mzXML]	360.3223571777344	12.5626	12.15605	12.806766666666666	0.6507166666666659	13549.69921875	299191.74135571223	0	1182	0.28474923874762403	0.8002910671094171	0.6005821342188342	360.32232666015625	360.323486328125
1000	360.8391418457031	1.73745					1	DETECTED	360.8391 m/z @1.74 [N1288_2.mzXML]	360.8391418457031	1.73745	1.6722499999999998	1.73745	0.06520000000000015	9680.01171875	32650.54707421879	0	1182	0.06673760225358238	0.5	null	360.8387145996094	360.8393859863281
1001	361.1817626953125	12.087116666666667					1	DETECTED	361.1818 m/z @12.09 [N1288_2.mzXML]	361.1817626953125	12.087116666666667	11.898383333333333	13.0694	1.1710166666666666	12704.265625	377917.21583496087	0	1182	0.2605073360115959	3.102304839279405	5.20460967855881	361.18121337890625	361.18218994140625
1002	361.2000427246094	11.184333333333333					1	DETECTED	361.2000 m/z @11.18 [N1288_2.mzXML]	361.2000427246094	11.184333333333333	11.117933333333333	11.2178	0.09986666666666721	22238.4765625	102382.8354150383	0	1182	0.7677970394806852	0.7520080321285205	0.504016064257041	361.1999816894531	361.20062255859375
1003	361.312255859375	12.643366666666667					1	DETECTED	361.3123 m/z @12.64 [N1288_2.mzXML]	361.312255859375	12.643366666666667	11.751266666666668	15.49855	3.747283333333332	12511.7529296875	687439.3369334408	0	1182	0.6132974103202624	1.706834124141628	2.3810517658387313	361.310791015625	361.3140869140625
1004	362.8862609863281	1.56795					1	DETECTED	362.8863 m/z @1.57 [N1288_2.mzXML]	362.8862609863281	1.56795	1.5241	1.5825	0.05840000000000001	20640.49609375	60340.499996582104	0	1182	0.07667051760664134	0.6659064994298755	0.331812998859751	362.88580322265625	362.8862609863281
1005	362.9256286621094	1.6422999999999999					1	DETECTED	362.9256 m/z @1.64 [N1288_2.mzXML]	362.9256286621094	1.6422999999999999	1.5971499999999998	2.182366666666667	0.5852166666666669	118654.25	470056.1465372316	0	1182	0.05119017869683962	1.195204947817707	1.184327975578894	362.9253845214844	362.9341735839844
1006	363.09063720703125	12.1731					1	DETECTED	363.0906 m/z @12.17 [N1288_2.mzXML]	363.09063720703125	12.1731	12.12125	12.259350000000001	0.13810000000000144	7208.94140625	38522.328797851966	0	1182	0.12310134371874959	1.3317261330761965	1.663452266152393	363.09063720703125	363.0919494628906
1007	363.1114196777344	1.5094833333333333					1	DETECTED	363.1114 m/z @1.51 [N1288_2.mzXML]	363.1114196777344	1.5094833333333333	1.4140833333333334	18.15583333333333	16.741749999999996	12236.68359375	1756177.9014192505	0	1182	0.1255392227649723	76.72959584275198	147.1269266978996	363.1030578613281	363.1116638183594
1008	363.215576171875	11.3007					1	DETECTED	363.2156 m/z @11.30 [N1288_2.mzXML]	363.215576171875	11.3007	8.739749999999999	11.92875	3.189000000000002	109341.1484375	1676104.1645059215	1	1182	0.09688283633785844	1.1102717144101417	0.6142690622688928	363.2056884765625	363.2167053222656
1009	364.2191467285156	11.330900000000002					1	DETECTED	364.2191 m/z @11.33 [N1288_2.mzXML]	364.2191467285156	11.330900000000002	11.316116666666666	11.38905	0.0729333333333333	22421.9296875	70434.4365654301	0	1182	0.1557292814738549	2.4667418263806815	3.9334836527613635	364.2184143066406	364.2192077636719
1010	365.2095031738281	11.2178					1	DETECTED	365.2095 m/z @11.22 [N1288_2.mzXML]	365.2095031738281	11.2178	11.034666666666668	15.713583333333334	4.678916666666666	82406.8359375	2514972.84513629	1	1182	0.5755636427385049	3.5381466339000145	null	365.1995849609375	365.21075439453125
1011	366.1840515136719	14.177883333333334					1	DETECTED	366.1841 m/z @14.18 [N1288_2.mzXML]	366.1840515136719	14.177883333333334	8.346866666666667	15.8779	7.531033333333333	13191.0888671875	1324979.2187522575	0	1182	0.5451193019433322	0.6134445473193227	0.23212506279843537	366.1834716796875	366.192626953125
1012	366.2133483886719	11.2178					1	DETECTED	366.2133 m/z @11.22 [N1288_2.mzXML]	366.2133483886719	11.2178	9.372449999999999	12.12125	2.748800000000001	12135.7109375	483507.7720502318	0	1182	0.5557032999379476	0.7447909610642964	0.4855612767397598	366.2046813964844	366.21356201171875
1013	367.12017822265625	1.8693666666666668					1	DETECTED	367.1202 m/z @1.87 [N1288_2.mzXML]	367.12017822265625	1.8693666666666668	1.8553166666666667	10.534733333333332	8.679416666666665	24603.802734375	2370405.0794536127	0	1182	0.11521572293023397	308.8760379596652	614.9748953523084	367.1199645996094	367.1240539550781
1014	367.1497497558594	8.146116666666666					1	DETECTED	367.1497 m/z @8.15 [N1288_2.mzXML]	367.1497497558594	8.146116666666666	6.2767333333333335	9.290533333333334	3.0138000000000007	5471.93994140625	219856.90691745008	0	1182	0.13623526955204568	0.8060947014612667	0.6121894029225334	367.149169921875	367.15057373046875
1015	367.1933288574219	13.717566666666666					1	DETECTED	367.1933 m/z @13.72 [N1288_2.mzXML]	367.1933288574219	13.717566666666666	13.12945	15.677216666666668	2.547766666666668	9169.47265625	367071.0001630858	0	1182	0.2145815944735947	2.1660384844276956	1.598839522539098	367.1849670410156	367.1944885253906
1016	367.9912414550781	3.2186166666666667					1	DETECTED	367.9912 m/z @3.22 [N1288_2.mzXML]	367.9912414550781	3.2186166666666667	2.0958166666666664	19.675166666666666	17.579349999999998	5661.2490234375	1607369.3828187871	0	1182	1.4916267080143268	7.828353224082648	13.316027406901005	367.98699951171875	367.9954528808594
1017	368.278076171875	11.497800000000002					1	DETECTED	368.2781 m/z @11.50 [N1288_2.mzXML]	368.278076171875	11.497800000000002	11.418916666666666	12.242133333333333	0.8232166666666672	123107.84375	1243891.5393249518	1	1182	0.19806886781846345	2.4042689980322276	2.733397455160499	368.2770690917969	368.27984619140625
1018	368.62628173828125	12.259350000000001					1	DETECTED	368.6263 m/z @12.26 [N1288_2.mzXML]	368.62628173828125	12.259350000000001	9.975950000000001	12.327183333333332	2.3512333333333313	9485.3701171875	688005.1541579589	0	1182	2.3402091378810734	0.514853580917345	0.029707161834689917	368.6253662109375	368.626708984375
1019	368.8706970214844	1.6722499999999998					1	DETECTED	368.8707 m/z @1.67 [N1288_2.mzXML]	368.8706970214844	1.6722499999999998	1.6422999999999999	1.7840833333333335	0.1417833333333336	26750.1875	99475.42272656263	0	1182	0.05987361521615764	2.367000556483038	2.3999790671528887	368.87042236328125	368.8793640136719
1020	369.0090637207031	2.1390833333333332					1	DETECTED	369.0091 m/z @2.14 [N1288_2.mzXML]	369.0090637207031	2.1390833333333332	1.6722499999999998	2.6796833333333336	1.0074333333333338	14498.3681640625	509099.00520605483	0	1182	0.39476316083528284	1.079007497322385	0.9469712055771281	368.9994812011719	369.0102233886719
1021	369.06201171875	12.02205					1	DETECTED	369.0620 m/z @12.02 [N1288_2.mzXML]	369.06201171875	12.02205	9.187216666666666	12.1731	2.9858833333333337	17943.421875	1522984.7534027717	0	1182	0.13064890569204834	0.5266417778822975	0.061595746631557216	369.06201171875	369.0671691894531
1022	369.1204528808594	10.48525					1	DETECTED	369.1205 m/z @10.49 [N1288_2.mzXML]	369.1204528808594	10.48525	10.413683333333333	10.517833333333334	0.10415000000000063	2975.2685546875	14285.07586837771	0	1182	0.10951972819686162	0.7276432231019992	0.4552864462039986	369.1199645996094	369.12127685546875
1023	369.3504943847656	12.5626					1	DETECTED	369.3505 m/z @12.56 [N1288_2.mzXML]	369.3504943847656	12.5626	0.17383333333333334	19.930166666666665	19.75633333333333	101290.2890625	5707861.0559038045	0	1182	0.3172459504203893	0.9838761974647452	4.641641272473012	369.34808349609375	369.3558349609375
1024	370.294189453125	11.603216666666667					1	DETECTED	370.2942 m/z @11.60 [N1288_2.mzXML]	370.294189453125	11.603216666666667	11.558533333333333	12.05405	0.49551666666666705	152464.65625	1235447.7813391152	1	1182	0.1396693676346299	4.4896445991656115	8.096074122464197	370.29376220703125	370.29461669921875
1025	370.3534851074219	12.5626					1	DETECTED	370.3535 m/z @12.56 [N1288_2.mzXML]	370.3534851074219	12.5626	11.034666666666668	16.117	5.082333333333333	28405.8515625	1542981.7972507004	0	1182	0.22217550677688358	3.915895852167939	4.213583137297612	370.35205078125	370.3551940917969
1026	370.8678283691406	1.6722499999999998					1	DETECTED	370.8678 m/z @1.67 [N1288_2.mzXML]	370.8678283691406	1.6722499999999998	1.6722499999999998	1.73745	0.06520000000000015	11423.1005859375	22190.759449951223	0	1182	0.015242787317883755	null	null	370.8669128417969	370.8683776855469
1027	371.3149108886719	1.3595833333333334					1	DETECTED	371.3149 m/z @1.36 [N1288_2.mzXML]	371.3149108886719	1.3595833333333334	0.10116666666666667	20.002833333333335	19.901666666666667	7732.52587890625	4055666.192573854	0	1182	9.395880034499887	7.907423349447057	11.28660685426439	371.3127746582031	371.31689453125
1028	372.3098449707031	11.768666666666666					1	DETECTED	372.3098 m/z @11.77 [N1288_2.mzXML]	372.3098449707031	11.768666666666666	0.72125	19.948333333333334	19.227083333333333	36358.28125	1763177.0542519826	0	1182	0.1052496840793875	0.5307883656303516	0.9760060995314704	372.3002624511719	372.3197021484375
1029	372.9244384765625	1.56795					1	DETECTED	372.9244 m/z @1.57 [N1288_2.mzXML]	372.9244384765625	1.56795	1.4646833333333333	1.56795	0.10326666666666662	3578.688720703125	18200.4270024414	0	1182	0.06727248506779326	0.5	null	372.9233703613281	372.9248352050781
1030	375.016845703125	1.8268833333333334					1	DETECTED	375.0168 m/z @1.83 [N1288_2.mzXML]	375.016845703125	1.8268833333333334	1.6422999999999999	4.788766666666667	3.146466666666667	186756.015625	3997084.3267486272	0	1182	0.508206044695571	2.393931412867186	5.200387535870396	375.00732421875	375.01898193359375
1031	377.1450500488281	9.835933333333333					1	DETECTED	377.1451 m/z @9.84 [N1288_2.mzXML]	377.1450500488281	9.835933333333333	9.59575	9.905466666666666	0.30971666666666486	2887.610107421875	36647.86205603022	0	1182	0.2939699841330672	0.6447505377836359	0.28950107556727184	377.139892578125	377.1455383300781
1032	377.63201904296875	12.276316666666666					1	DETECTED	377.6320 m/z @12.28 [N1288_2.mzXML]	377.63201904296875	12.276316666666666	9.612400000000001	12.310216666666667	2.6978166666666663	6948.3583984375	417939.98319940234	0	1182	2.297432618196492	0.5063628116495137	0.01350861858729746	377.6304016113281	377.6327819824219
1033	378.03045654296875	15.605666666666668					1	DETECTED	378.0305 m/z @15.61 [N1288_2.mzXML]	378.03045654296875	15.605666666666668	15.0605	18.543333333333333	3.4828333333333337	1755.5255126953125	179232.89012023914	0	1182	0.9247976422213764	3.1942830938550792	5.3885661877101585	378.0235595703125	378.03265380859375
1034	378.2391662597656	12.3787					1	DETECTED	378.2392 m/z @12.38 [N1288_2.mzXML]	378.2391662597656	12.3787	11.717516666666667	15.8779	4.160383333333334	36525.38671875	876143.8090632326	0	1182	0.11960131306641664	6.476539969943616	3.4861204748222283	378.23760986328125	378.2432861328125
1035	379.28277587890625	12.29335					1	DETECTED	379.2828 m/z @12.29 [N1288_2.mzXML]	379.28277587890625	12.29335	12.259350000000001	14.207249999999998	1.947899999999997	3907.86474609375	187481.9691914061	0	1182	0.17033133465058015	28.645588235294984	56.29117647058997	379.28204345703125	379.2835998535156
1036	380.2547607421875	12.643366666666667					1	DETECTED	380.2548 m/z @12.64 [N1288_2.mzXML]	380.2547607421875	12.643366666666667	11.345333333333334	14.192516666666668	2.8471833333333336	56716.09765625	1169831.921919736	0	1182	0.11475539194344542	1.096729667959221	3.4038318691171323	380.2546691894531	380.2640075683594
1037	381.0250549316406	1.8268833333333334					1	DETECTED	381.0251 m/z @1.83 [N1288_2.mzXML]	381.0250549316406	1.8268833333333334	1.6271166666666665	10.22315	8.596033333333335	167444.984375	3125000.5824814774	0	1182	0.23687818276883266	2.0761951098486158	2.9710211762015653	381.0237121582031	381.0278625488281
1038	381.10687255859375	12.855283333333334					1	DETECTED	381.1069 m/z @12.86 [N1288_2.mzXML]	381.10687255859375	12.855283333333334	9.68105	12.855283333333334	3.1742333333333335	8460.8203125	886222.4267280884	0	1182	3.175251543198071	0.5	null	381.10455322265625	381.10687255859375
1039	383.1152648925781	1.7840833333333335					1	DETECTED	383.1153 m/z @1.78 [N1288_2.mzXML]	383.1152648925781	1.7840833333333335	1.73745	18.063333333333333	16.325883333333334	160312.53125	3073298.335877198	0	1182	0.15938190728130208	5.688873690051247	11.03392286427415	383.1144104003906	383.120361328125
1040	384.118408203125	1.9111333333333334					1	DETECTED	384.1184 m/z @1.91 [N1288_2.mzXML]	384.118408203125	1.9111333333333334	1.9111333333333334	9.11205	7.200916666666666	13595.91015625	2365367.1426420286	0	1182	7.137385726644018	null	null	384.11358642578125	384.118408203125
1041	384.2734069824219	11.2343					1	DETECTED	384.2734 m/z @11.23 [N1288_2.mzXML]	384.2734069824219	11.2343	11.034666666666668	11.3007	0.2660333333333327	11713.953125	109687.84474401867	0	1182	0.14449121542413224	0.6663048923025605	0.3326097846051209	384.2725830078125	384.2741394042969
1042	385.1976623535156	11.345333333333334					1	DETECTED	385.1977 m/z @11.35 [N1288_2.mzXML]	385.1976623535156	11.345333333333334	8.2813	12.94825	4.66695	9467.638671875	914162.4559786988	0	1182	0.29463792515879206	0.7615697174747879	0.5231394349495757	385.1966552734375	385.2029724121094
1043	385.30853271484375	14.463666666666667					1	DETECTED	385.3085 m/z @14.46 [N1288_2.mzXML]	385.30853271484375	14.463666666666667	10.256266666666667	18.468833333333336	8.21256666666667	196401.46875	1.5782856611654669E7	1	1182	1.1334722089049087	1.1240684469075441	3.0651383462102597	385.3060302734375	385.3111877441406
1044	386.0807189941406	13.569933333333333					1	DETECTED	386.0807 m/z @13.57 [N1288_2.mzXML]	386.0807189941406	13.569933333333333	0.1374	19.948333333333334	19.810933333333335	3658.252197265625	1710717.773211518	0	1182	8.86805321856889	0.7374235686492496	0.4925687341116832	386.07781982421875	386.08331298828125
1045	386.288330078125	11.418916666666666					1	DETECTED	386.2883 m/z @11.42 [N1288_2.mzXML]	386.288330078125	11.418916666666666	11.01795	11.481516666666666	0.46356666666666513	24013.80859375	300543.9034578858	0	1182	0.18191357518690943	0.5780613517333111	0.15612270346662227	386.288330078125	386.2898254394531
1046	386.3124694824219	14.716800000000001					1	DETECTED	386.3125 m/z @14.72 [N1288_2.mzXML]	386.3124694824219	14.716800000000001	11.8528	17.1345	5.281699999999999	34457.6484375	3102207.1913371575	0	1182	1.1192148915075997	1.5665629958578966	2.1071978624844254	386.3101806640625	386.3150329589844
1047	386.3251647949219	12.758049999999999					1	DETECTED	386.3252 m/z @12.76 [N1288_2.mzXML]	386.3251647949219	12.758049999999999	11.819600000000001	12.917383333333333	1.0977833333333322	23365.6171875	762561.0904838863	0	1182	0.13562939041243638	0.5917183476114561	0.1688953599905601	386.3233947753906	386.326171875
1048	387.1792907714844	11.558533333333333					1	DETECTED	387.1793 m/z @11.56 [N1288_2.mzXML]	387.1792907714844	11.558533333333333	11.497800000000002	12.276316666666666	0.7785166666666647	242177.421875	1931882.2524680742	0	1182	0.10023676186008679	3.089863330436509	6.383914414929833	387.1787109375	387.17987060546875
1049	387.1997375488281	9.005799999999999					1	DETECTED	387.1997 m/z @9.01 [N1288_2.mzXML]	387.1997375488281	9.005799999999999	9.005799999999999	9.094533333333334	0.08873333333333555	2744.49560546875	10150.432042297527	0	1182	0.06908189998589798	null	null	387.1997375488281	387.20233154296875
1050	387.3049621582031	14.748316666666666					1	DETECTED	387.3050 m/z @14.75 [N1288_2.mzXML]	387.3049621582031	14.748316666666666	13.684683333333334	16.55915	2.874466666666665	7980.28662109375	580145.5589849245	0	1182	0.34274487926957775	1.3512488639568785	1.4062162297147587	387.30279541015625	387.3146667480469
1051	388.078369140625	14.162966666666668					1	DETECTED	388.0784 m/z @14.16 [N1288_2.mzXML]	388.078369140625	14.162966666666668	0.15560000000000002	19.9665	19.8109	3064.887451171875	1550813.5913274228	0	1182	6.237257721811508	0.7071600419779116	0.41432008395582315	388.0749206542969	388.0801696777344
1052	388.1824645996094	11.588033333333334					1	DETECTED	388.1825 m/z @11.59 [N1288_2.mzXML]	388.1824645996094	11.588033333333334	1.75385	12.006599999999999	10.252749999999999	36592.234375	6146705.112848479	0	1182	9.93003640586966	0.5212812112851262	0.021959962803887133	388.1760559082031	388.1875915527344
1053	390.99114990234375	1.8268833333333334					1	DETECTED	390.9911 m/z @1.83 [N1288_2.mzXML]	390.99114990234375	1.8268833333333334	1.6572500000000001	2.4739666666666666	0.8167166666666665	29869.703125	573443.9495778807	0	1182	0.20155507958811358	2.407300058950678	3.032770594500153	390.98406982421875	390.993408203125
1054	391.2835693359375	19.984666666666666					1	DETECTED	391.2836 m/z @19.98 [N1288_2.mzXML]	391.2835693359375	19.984666666666666	0.10116666666666667	20.002833333333335	19.901666666666667	9528.9482421875	6308302.81534106	0	1182	15.773218664907212	0.5004568276879491	0.0010520400270939134	391.2738037109375	391.2859802246094
1055	392.27838134765625	11.449800000000002					1	DETECTED	392.2784 m/z @11.45 [N1288_2.mzXML]	392.27838134765625	11.449800000000002	0.2647333333333333	19.9665	19.701766666666668	10446.240234375	2559632.9520356446	0	1182	10.123624488814105	0.8807174446881556	3.712567316551776	392.277587890625	392.288330078125
1056	392.79534912109375	1.7696833333333333					1	DETECTED	392.7953 m/z @1.77 [N1288_2.mzXML]	392.79534912109375	1.7696833333333333	1.7037	1.9111333333333334	0.20743333333333336	16476.0859375	104279.13758032236	0	1182	0.09076919939446437	1.571861581207377	2.143723162414754	392.79412841796875	392.79534912109375
1057	393.29656982421875	1.6722499999999998					1	DETECTED	393.2966 m/z @1.67 [N1288_2.mzXML]	393.29656982421875	1.6722499999999998	0.15560000000000002	19.930166666666665	19.774566666666665	8183.37744140625	2399243.538125153	0	1182	5.667714783719744	6.51915955120386	5.319303124556329	393.29443359375	393.29925537109375
1058	394.2222595214844	8.3631					1	DETECTED	394.2223 m/z @8.36 [N1288_2.mzXML]	394.2222595214844	8.3631	1.3233166666666667	9.216033333333334	7.892716666666667	1981.0152587890625	349530.59409249877	0	1182	0.24399636132597102	0.5605795159415419	0.12115903188308369	394.2146911621094	394.225341796875
1059	394.2942810058594	11.603216666666667					1	DETECTED	394.2943 m/z @11.60 [N1288_2.mzXML]	394.2942810058594	11.603216666666667	1.8268833333333334	18.580333333333332	16.753449999999997	19831.599609375	1455540.9972195132	0	1182	0.09198264240730225	0.9996678112438009	0.9605826725910797	394.29290771484375	394.3017578125
1060	394.7579650878906	13.651833333333334					1	DETECTED	394.7580 m/z @13.65 [N1288_2.mzXML]	394.7579650878906	13.651833333333334	12.643366666666667	13.903066666666666	1.2596999999999987	6446.60205078125	330636.7609714966	0	1182	0.14404952887183953	0.6245620413829568	0.24912408276591347	394.75689697265625	394.7589416503906
1061	396.3096008300781	11.700983333333333					1	DETECTED	396.3096 m/z @11.70 [N1288_2.mzXML]	396.3096008300781	11.700983333333333	11.651133333333332	12.006599999999999	0.3554666666666666	29943.068359375	211723.08281988528	0	1182	0.181179572544945	3.5653627549313844	2.9156185116170845	396.3092956542969	396.31048583984375
1062	396.9991455078125	1.7840833333333335					1	DETECTED	396.9991 m/z @1.78 [N1288_2.mzXML]	396.9991455078125	1.7840833333333335	1.6422999999999999	2.3789833333333332	0.7366833333333334	48962.35546875	935999.3353383791	0	1182	0.2921850710555325	2.5979193605266206	3.9477270050295283	396.98944091796875	396.9998779296875
1063	397.4142150878906	12.327183333333332					1	DETECTED	397.4142 m/z @12.33 [N1288_2.mzXML]	397.4142150878906	12.327183333333332	12.138733333333333	14.684149999999999	2.545416666666666	28436.8984375	829309.2955241393	0	1182	0.2829983109014691	6.753559741752911	2.8342646021023876	397.4128723144531	397.41607666015625
1064	398.0464172363281	12.070716666666668					1	DETECTED	398.0464 m/z @12.07 [N1288_2.mzXML]	398.0464172363281	12.070716666666668	9.853566666666667	12.070716666666668	2.21715	5410.294921875	420234.4589557494	0	1182	2.2174783331850314	0.5	null	398.0464172363281	398.0513000488281
1065	398.32574462890625	11.836916666666667					1	DETECTED	398.3257 m/z @11.84 [N1288_2.mzXML]	398.32574462890625	11.836916666666667	11.78555	12.12125	0.3356999999999992	77998.03125	581639.3153886703	0	1182	0.09925402607460398	3.419726689886982	3.869261309971418	398.32525634765625	398.326171875
1066	398.7606201171875	13.366433333333333					1	DETECTED	398.7606 m/z @13.37 [N1288_2.mzXML]	398.7606201171875	13.366433333333333	12.138733333333333	15.951766666666666	3.8130333333333333	24456.353515625	1121740.2088935252	0	1182	0.5019290401582364	1.1627477829698827	3.8591199363700706	398.7593688964844	398.7632141113281
1067	399.2348327636719	8.864716666666668					1	DETECTED	399.2348 m/z @8.86 [N1288_2.mzXML]	399.2348327636719	8.864716666666668	8.75715	11.085199999999999	2.3280499999999993	4005.677978515625	149423.81082623298	0	1182	0.09413028747270857	10.821428571428353	20.642857142856705	399.2341613769531	399.2356872558594
1068	399.328857421875	11.836916666666667					1	DETECTED	399.3289 m/z @11.84 [N1288_2.mzXML]	399.328857421875	11.836916666666667	11.78555	15.93325	4.147699999999999	21512.015625	668140.564956756	0	1182	0.06788334335806745	33.99247465794067	55.03808730554745	399.32244873046875	399.3291931152344
1069	400.34112548828125	11.975533333333335					1	DETECTED	400.3411 m/z @11.98 [N1288_2.mzXML]	400.34112548828125	11.975533333333335	11.802583333333333	12.7082	0.905616666666667	213706.09375	1821599.5512882671	1	1182	0.09182180882089952	3.66683321870497	3.4556280683197573	400.3319091796875	400.34161376953125
1070	400.82647705078125	1.7696833333333333					1	DETECTED	400.8265 m/z @1.77 [N1288_2.mzXML]	400.82647705078125	1.7696833333333333	0.4109333333333333	1.7985499999999999	1.3876166666666665	17901.21875	398071.39871182246	0	1182	0.054476729915934774	0.510622508432996	0.021245016865991978	400.8261413574219	400.8291320800781
1071	401.86517333984375	1.56795					1	DETECTED	401.8652 m/z @1.57 [N1288_2.mzXML]	401.86517333984375	1.56795	1.4795666666666667	1.5825	0.10293333333333332	12142.7470703125	33378.61775732424	0	1182	0.034047164270117225	0.5823118989251371	0.14213371909068948	401.86505126953125	401.866943359375
1072	402.7438659667969	13.651833333333334					1	DETECTED	402.7439 m/z @13.65 [N1288_2.mzXML]	402.7438659667969	13.651833333333334	0.6297333333333334	13.851966666666668	13.222233333333334	6960.3330078125	1273067.6987774656	0	1182	0.08658116403988814	0.5076843724642467	0.01536874492849337	402.7393493652344	402.74530029296875
1073	402.9019470214844	1.5971499999999998					1	DETECTED	402.9019 m/z @1.60 [N1288_2.mzXML]	402.9019470214844	1.5971499999999998	1.56795	17.933833333333332	16.365883333333333	48198.1015625	9225875.009397581	0	1182	0.047049677161139725	280.2377283105033	544.5294243848748	402.9014892578125	402.9038391113281
1074	403.0069885253906	1.8268833333333334					1	DETECTED	403.0070 m/z @1.83 [N1288_2.mzXML]	403.0069885253906	1.8268833333333334	1.6572500000000001	4.906949999999999	3.249699999999999	210943.578125	3410056.687458494	1	1182	0.14816013597161537	1.992108903544133	2.9891076086924246	403.0064392089844	403.0166931152344
1075	404.20538330078125	11.5731					1	DETECTED	404.2054 m/z @11.57 [N1288_2.mzXML]	404.20538330078125	11.5731	11.52875	11.802583333333333	0.27383333333333226	26257.34765625	158174.95346435552	0	1182	0.07805334805950892	3.08718526869599	3.288904051230082	404.20501708984375	404.20599365234375
1076	405.1352233886719	10.534733333333332					1	DETECTED	405.1352 m/z @10.53 [N1288_2.mzXML]	405.1352233886719	10.534733333333332	10.50135	10.885933333333332	0.3845833333333317	7729.59228515625	65269.780164001335	0	1182	0.11441517736122009	5.7601098352474525	3.6653334958343895	405.1337890625	405.135498046875
1077	405.4196472167969	12.138733333333333					1	DETECTED	405.4196 m/z @12.14 [N1288_2.mzXML]	405.4196472167969	12.138733333333333	12.138733333333333	12.310216666666667	0.17148333333333454	8533.6669921875	45468.092666321376	0	1182	0.05331053601456581	null	null	405.4189758300781	405.4201354980469
1078	406.6810607910156	2.02365					1	DETECTED	406.6811 m/z @2.02 [N1288_2.mzXML]	406.6810607910156	2.02365	2.0093833333333335	11.251149999999999	9.241766666666665	5627.755859375	1635078.3795302731	0	1182	0.041531578193287455	323.89369158879043	627.5668632561554	406.67291259765625	406.68328857421875
1079	406.74676513671875	13.204233333333333					1	DETECTED	406.7468 m/z @13.20 [N1288_2.mzXML]	406.74676513671875	13.204233333333333	11.603216666666667	15.233466666666667	3.63025	19640.1328125	1184341.1307672737	0	1182	0.7206481859205471	1.12526843837431	0.8384978479566653	406.74554443359375	406.7488098144531
1080	407.028076171875	10.22315					1	DETECTED	407.0281 m/z @10.22 [N1288_2.mzXML]	407.028076171875	10.22315	10.189566666666668	10.29015	0.1005833333333328	2676.526611328125	10802.392577697707	0	1182	0.2523933943759076	1.4975186104218596	1.9950372208437193	407.0278625488281	407.0286560058594
1081	407.76580810546875	14.266950000000001					1	DETECTED	407.7658 m/z @14.27 [N1288_2.mzXML]	407.76580810546875	14.266950000000001	12.806766666666666	14.977	2.170233333333334	6450.23681640625	377867.8893645631	0	1182	0.3094291839615355	0.7431372772825324	0.4862745545650648	407.7564392089844	407.7668762207031
1082	408.2216491699219	8.686983333333334					1	DETECTED	408.2216 m/z @8.69 [N1288_2.mzXML]	408.2216491699219	8.686983333333334	8.635066666666667	8.864716666666668	0.22965000000000124	3433.68359375	25566.457620391826	0	1182	0.17757358508834287	2.211717495987154	3.423434991974309	408.2215576171875	408.2236328125
1083	408.7688903808594	1.7696833333333333					1	DETECTED	408.7689 m/z @1.77 [N1288_2.mzXML]	408.7688903808594	1.7696833333333333	1.68775	14.004700000000001	12.316950000000002	19493.552734375	2880877.2296501473	0	1182	0.1052516877233447	75.16446297803107	145.47502193171906	408.7674560546875	408.7752685546875
1084	408.91851806640625	1.6271166666666665					1	DETECTED	408.9185 m/z @1.63 [N1288_2.mzXML]	408.91851806640625	1.6271166666666665	1.5825	9.510833333333332	7.928333333333333	54222.20703125	1899538.1530443113	0	1182	0.054131559313358446	88.8494583488983	1.032106155459291	408.913818359375	408.9194030761719
1085	409.16094970703125	11.558533333333333					1	DETECTED	409.1609 m/z @11.56 [N1288_2.mzXML]	409.16094970703125	11.558533333333333	11.497800000000002	12.15605	0.6582499999999989	183033.421875	1408783.4023452734	0	1182	0.09585444664166332	2.9334060668761808	2.931329392952422	409.15911865234375	409.1630859375
1086	409.1867980957031	9.187216666666666					1	DETECTED	409.1868 m/z @9.19 [N1288_2.mzXML]	409.1867980957031	9.187216666666666	9.11205	9.290533333333334	0.17848333333333422	46723.12890625	217421.40586022972	0	1182	0.06991876767621008	1.2792372295432302	1.2006276132206486	409.18548583984375	409.1877746582031
1087	410.16448974609375	11.558533333333333					1	DETECTED	410.1645 m/z @11.56 [N1288_2.mzXML]	410.16448974609375	11.558533333333333	11.52875	11.913450000000001	0.3847000000000005	42338.078125	298885.3530499265	0	1182	0.08587403139526728	6.4583100167880785	11.916620033576157	410.1640625	410.165771484375
1088	410.7599792480469	13.336966666666665					1	DETECTED	410.7600 m/z @13.34 [N1288_2.mzXML]	410.7599792480469	13.336966666666665	12.138733333333333	15.094916666666668	2.9561833333333354	7600.3828125	529344.3174996949	0	1182	0.8420907922167356	1.2335591287172798	1.4590309786390983	410.75836181640625	410.7633361816406
1089	410.8548583984375	1.68775					1	DETECTED	410.8549 m/z @1.69 [N1288_2.mzXML]	410.8548583984375	1.68775	1.6722499999999998	1.7696833333333333	0.09743333333333348	21930.30859375	86970.1756166993	0	1182	0.3014732603106418	3.143010752688118	5.286021505376236	410.85467529296875	410.855712890625
1090	412.28338623046875	11.944483333333332					1	DETECTED	412.2834 m/z @11.94 [N1288_2.mzXML]	412.28338623046875	11.944483333333332	11.66745	12.087116666666667	0.4196666666666662	10314.35546875	100865.28791992164	0	1182	0.1252008925492465	0.7574299121646042	0.4925266854577941	412.2828369140625	412.28515625
1091	412.30426025390625	11.52875					1	DETECTED	412.3043 m/z @11.53 [N1288_2.mzXML]	412.30426025390625	11.52875	11.497800000000002	16.33823333333333	4.84043333333333	11777.966796875	341780.21915991156	0	1182	0.08865918703344988	78.19763058697089	155.39526117394178	412.30340576171875	412.306884765625
1092	412.8519592285156	1.68775					1	DETECTED	412.8520 m/z @1.69 [N1288_2.mzXML]	412.8519592285156	1.68775	1.6722499999999998	1.73745	0.06520000000000015	19455.373046875	45513.58918652352	0	1182	0.04831910935765937	2.103225806451578	3.206451612903156	412.8518371582031	412.8525390625
1093	412.973388671875	1.7985499999999999					1	DETECTED	412.9734 m/z @1.80 [N1288_2.mzXML]	412.973388671875	1.7985499999999999	1.7840833333333335	2.28205	0.49796666666666645	13706.927734375	172614.90036437986	0	1182	0.07655340262371024	17.21082949308786	33.42165898617572	412.9718933105469	412.9742126464844
1094	413.14166259765625	9.338983333333335					1	DETECTED	413.1417 m/z @9.34 [N1288_2.mzXML]	413.14166259765625	9.338983333333335	9.306466666666667	11.2343	1.9278333333333322	6055.66943359375	181475.6198085936	0	1182	0.0671909869876508	29.64377242439664	58.28754484879328	413.13470458984375	413.15142822265625
1095	413.2654113769531	1.7696833333333333					1	DETECTED	413.2654 m/z @1.77 [N1288_2.mzXML]	413.2654113769531	1.7696833333333333	0.21018333333333333	19.930166666666665	19.71998333333333	12164.3955078125	2198653.451174837	0	1182	11.415680442204867	3.421988536812276	4.9726230356534495	413.2618103027344	413.270751953125
1096	413.3401184082031	12.087116666666667					1	DETECTED	413.3401 m/z @12.09 [N1288_2.mzXML]	413.3401184082031	12.087116666666667	10.4681	17.040833333333335	6.5727333333333355	20172.1015625	1688557.8348366395	0	1182	0.610149028394261	2.6525924477372502	3.2519333336421883	413.3377990722656	413.343017578125
1097	414.2994689941406	12.207683333333334					1	DETECTED	414.2995 m/z @12.21 [N1288_2.mzXML]	414.2994689941406	12.207683333333334	11.635	15.043883333333333	3.4088833333333337	23262.85546875	989525.7882027283	0	1182	0.14482171104277342	2.976237594947758	0.39658144820673097	414.2935791015625	414.2999267578125
1098	415.2106018066406	11.8683					1	DETECTED	415.2106 m/z @11.87 [N1288_2.mzXML]	415.2106018066406	11.8683	11.802583333333333	12.546249999999999	0.743666666666666	286030.75	2660267.344246027	1	1182	0.12934925185968282	3.6069778479335937	5.075593941416145	415.209716796875	415.2109680175781
1099	416.214111328125	11.8683					1	DETECTED	416.2141 m/z @11.87 [N1288_2.mzXML]	416.214111328125	11.8683	11.8683	16.467166666666667	4.598866666666668	67557.4609375	1036239.9565267367	0	1182	0.09939330029032867	null	null	416.2122802734375	416.21612548828125
1100	416.7594299316406	12.978733333333334					1	DETECTED	416.7594 m/z @12.98 [N1288_2.mzXML]	416.7594299316406	12.978733333333334	12.94825	14.054283333333332	1.1060333333333325	11651.7783203125	247092.1571926267	0	1182	0.19598435924126179	18.14160743575652	24.45756245531945	416.7578430175781	416.7618408203125
1101	417.0016174316406	1.8411666666666666					1	DETECTED	417.0016 m/z @1.84 [N1288_2.mzXML]	417.0016174316406	1.8411666666666666	1.6722499999999998	2.4334	0.76115	73356.5546875	1397632.0097451177	0	1182	0.39945429013450684	2.130555380955125	3.1055358167367335	417.0006408691406	417.0031433105469
1102	418.7466735839844	12.758049999999999					1	DETECTED	418.7467 m/z @12.76 [N1288_2.mzXML]	418.7466735839844	12.758049999999999	11.66745	15.444983333333333	3.7775333333333325	7545.1181640625	591683.8374622498	0	1182	0.2501609721970812	1.7318601381502559	2.4637202763005117	418.7449645996094	418.75030517578125
1103	418.87939453125	1.5971499999999998					1	DETECTED	418.8794 m/z @1.60 [N1288_2.mzXML]	418.87939453125	1.5971499999999998	1.56795	1.6422999999999999	0.07434999999999992	55761.58203125	151302.65254248038	0	1182	0.047531107361517666	1.2731164383561677	1.5314994054912299	418.8789367675781	418.881103515625
1104	418.98065185546875	1.8127166666666668					1	DETECTED	418.9807 m/z @1.81 [N1288_2.mzXML]	418.98065185546875	1.8127166666666668	1.6722499999999998	2.182366666666667	0.510116666666667	32003.72265625	543043.3968369144	0	1182	0.14865651659563572	1.815792596108208	2.631585192216416	418.9804992675781	418.98175048828125
1105	419.27496337890625	13.02355					1	DETECTED	419.2750 m/z @13.02 [N1288_2.mzXML]	419.27496337890625	13.02355	6.469483333333333	13.100266666666666	6.6307833333333335	6677.05908203125	942422.9219218136	0	1182	0.09842775252672276	0.5058526004211126	0.011705200842225096	419.27490234375	419.2833251953125
1106	419.31298828125	12.5133					1	DETECTED	419.3130 m/z @12.51 [N1288_2.mzXML]	419.31298828125	12.5133	0.10116666666666667	20.002833333333335	19.901666666666667	4600.50439453125	1461726.5304384164	0	1182	12.62578606425966	0.80170209794717	0.4020015453880694	419.3111572265625	419.31805419921875
1107	420.8842468261719	1.6572500000000001					1	DETECTED	420.8842 m/z @1.66 [N1288_2.mzXML]	420.8842468261719	1.6572500000000001	1.6422999999999999	1.75385	0.11155000000000004	48640.47265625	142495.07249780267	0	1182	0.041523111297866455	4.02871267791984	5.840715292393928	420.8838806152344	420.88470458984375
1108	421.7818908691406	14.133016666666666					1	DETECTED	421.7819 m/z @14.13 [N1288_2.mzXML]	421.7818908691406	14.133016666666666	11.684116666666666	15.374083333333335	3.6899666666666686	30162.6640625	1234852.101663116	0	1182	0.5395329326355327	4.293106156266559	7.196616332121129	421.7810974121094	421.7839050292969
1109	422.3255920410156	11.802583333333333					1	DETECTED	422.3256 m/z @11.80 [N1288_2.mzXML]	422.3255920410156	11.802583333333333	11.751266666666668	12.138733333333333	0.38746666666666485	17024.34765625	142093.49668524147	0	1182	0.15693913926364722	3.609607342926853	5.473737950383805	422.3236083984375	422.3268737792969
1110	424.3411560058594	11.913450000000001					1	DETECTED	424.3412 m/z @11.91 [N1288_2.mzXML]	424.3411560058594	11.913450000000001	11.8528	12.758049999999999	0.9052499999999988	386536.375	3577395.80558924	1	1182	0.12469010313093065	3.854289611850952	4.340621445871653	424.3391418457031	424.3421630859375
1111	424.74383544921875	1.75385					1	DETECTED	424.7438 m/z @1.75 [N1288_2.mzXML]	424.74383544921875	1.75385	1.7037	12.870849999999999	11.16715	8916.8896484375	3420840.4439680176	0	1182	0.1540821975149087	111.33748753738801	221.67497507477603	424.7425537109375	424.747802734375
1112	424.8961486816406	1.6119666666666668					1	DETECTED	424.8961 m/z @1.61 [N1288_2.mzXML]	424.8961486816406	1.6119666666666668	1.56795	1.6572500000000001	0.08930000000000016	85169.2421875	290950.77949273697	0	1182	0.061304530426004256	1.0431329186812182	1.2119839295249364	424.8957824707031	424.897216796875
1113	425.13421630859375	11.5731					1	DETECTED	425.1342 m/z @11.57 [N1288_2.mzXML]	425.13421630859375	11.5731	11.543666666666667	11.700983333333333	0.15731666666666655	8417.0419921875	43494.14708520501	0	1182	0.09624383824269067	2.67242355605888	4.34484711211776	425.13421630859375	425.1353759765625
1114	426.35687255859375	12.006599999999999					1	DETECTED	426.3569 m/z @12.01 [N1288_2.mzXML]	426.35687255859375	12.006599999999999	11.975533333333335	12.806766666666666	0.8312333333333317	391048.625	3317345.3618121333	1	1182	0.1261467477569358	6.217534454278229	9.767502558810548	426.35552978515625	426.3586730957031
1115	426.8291931152344	1.6722499999999998					1	DETECTED	426.8292 m/z @1.67 [N1288_2.mzXML]	426.8291931152344	1.6722499999999998	1.6572500000000001	1.8971666666666667	0.23991666666666656	18496.955078125	160012.96692529297	0	1182	0.12312096510410941	7.997222222222389	14.994444444444778	426.82879638671875	426.83056640625
1116	427.4311828613281	12.5626					1	DETECTED	427.4312 m/z @12.56 [N1288_2.mzXML]	427.4311828613281	12.5626	12.530066666666666	15.010700000000002	2.4806333333333352	9250.546875	310454.8267527772	0	1182	0.1768436464452403	38.124487704918096	35.78706358709582	427.4302978515625	427.4330139160156
1117	428.3730163574219	12.138733333333333					1	DETECTED	428.3730 m/z @12.14 [N1288_2.mzXML]	428.3730163574219	12.138733333333333	11.990983333333332	14.684149999999999	2.6931666666666665	52895.171875	849798.779641236	0	1182	0.14472428227183798	1.5405054931911086	5.137811533741889	428.3633117675781	428.3762512207031
1118	429.3758239746094	12.1731					1	DETECTED	429.3758 m/z @12.17 [N1288_2.mzXML]	429.3758239746094	12.1731	12.087116666666667	14.020833333333334	1.9337166666666672	15004.38671875	417411.0841671143	0	1182	0.17470380956881293	11.244717968598602	2.809148269970917	429.369384765625	429.3766174316406
1119	429.7677307128906	14.177883333333334					1	DETECTED	429.7677 m/z @14.18 [N1288_2.mzXML]	429.7677307128906	14.177883333333334	11.16755	15.043883333333333	3.876333333333333	25202.5625	1155488.3397437748	0	1182	0.3016890694520509	0.504379572452104	0.29707180527004134	429.7669677734375	429.7698669433594
1120	430.2430419921875	9.612400000000001					1	DETECTED	430.2430 m/z @9.61 [N1288_2.mzXML]	430.2430419921875	9.612400000000001	9.579516666666667	9.715200000000001	0.1356833333333345	3459.189208984375	20467.453506408856	0	1182	0.10364050308830564	2.0631018753167356	3.1262037506334712	430.2430419921875	430.24481201171875
1121	430.2942199707031	11.959866666666667					1	DETECTED	430.2942 m/z @11.96 [N1288_2.mzXML]	430.2942199707031	11.959866666666667	11.913450000000001	13.55345	1.6399999999999988	11764.95703125	420604.618745117	0	1182	0.09145764822311797	17.666068222621554	34.33213644524311	430.2857360839844	430.2948303222656
1122	430.387939453125	13.411966666666666					1	DETECTED	430.3879 m/z @13.41 [N1288_2.mzXML]	430.387939453125	13.411966666666666	0.3381	19.8755	19.537399999999998	8171.9501953125	1459024.7475395512	0	1182	0.6036187840967369	0.9237343452574625	1.23429621271344	430.3839416503906	430.39117431640625
1123	430.7467956542969	12.087116666666667					1	DETECTED	430.7468 m/z @12.09 [N1288_2.mzXML]	430.7467956542969	12.087116666666667	11.684116666666666	12.15605	0.4719333333333342	5431.63037109375	106223.75782202148	0	1182	0.5855180292843478	0.5855252274607118	0.17105045492142346	430.7442321777344	430.74774169921875
1124	430.9130859375	1.6422999999999999					1	DETECTED	430.9131 m/z @1.64 [N1288_2.mzXML]	430.9130859375	1.6422999999999999	1.5971499999999998	12.138733333333333	10.541583333333334	156388.3125	3580033.0481979987	0	1182	0.03618854255996995	1.0395759298554426	0.964159273771005	430.9125671386719	430.9178771972656
1125	431.177490234375	12.530066666666666					1	DETECTED	431.1775 m/z @12.53 [N1288_2.mzXML]	431.177490234375	12.530066666666666	9.158333333333333	15.02735	5.869016666666667	42650.48828125	1732491.9670312493	0	1182	0.1996791866394414	0.5470448118853065	0.8250696894673233	431.1681213378906	431.18194580078125
1126	431.7842102050781	11.66745					1	DETECTED	431.7842 m/z @11.67 [N1288_2.mzXML]	431.7842102050781	11.66745	11.66745	14.779933333333334	3.1124833333333335	2642.267822265625	399048.5832458496	0	1182	2.3017837861286665	null	null	431.7820739746094	431.7869873046875
1127	432.18115234375	12.530066666666666					1	DETECTED	432.1812 m/z @12.53 [N1288_2.mzXML]	432.18115234375	12.530066666666666	12.1902	12.886416666666666	0.6962166666666647	9830.259765625	238002.7359084467	0	1182	0.23197276050612814	1.0242497057669677	0.933701986404224	432.17974853515625	432.18212890625
1128	432.2372131347656	11.913450000000001					1	DETECTED	432.2372 m/z @11.91 [N1288_2.mzXML]	432.2372131347656	11.913450000000001	3.4951333333333334	12.12125	8.626116666666666	35571.62109375	1428533.1376710194	0	1182	0.17543909439464045	0.5129803932938813	1.8304870515507805	432.23590087890625	432.2384033203125
1129	432.309814453125	12.207683333333334					1	DETECTED	432.3098 m/z @12.21 [N1288_2.mzXML]	432.309814453125	12.207683333333334	11.717516666666667	12.758049999999999	1.0405333333333324	19017.4609375	423961.125332946	0	1182	0.14583808042717017	1.0614076844610658	1.1228153689221316	432.30950927734375	432.3194580078125
1130	432.97601318359375	1.8411666666666666					1	DETECTED	432.9760 m/z @1.84 [N1288_2.mzXML]	432.97601318359375	1.8411666666666666	1.6722499999999998	2.4604166666666667	0.7881666666666669	40389.10546875	755332.2005869753	0	1182	0.21136600637014213	2.333004440059199	3.066992826788511	432.9754333496094	432.9774169921875
1131	434.97271728515625	2.1969833333333333					1	DETECTED	434.9727 m/z @2.20 [N1288_2.mzXML]	434.97271728515625	2.1969833333333333	1.7696833333333333	2.365416666666667	0.5957333333333337	9986.8173828125	234839.80549865734	0	1182	0.12017514100907034	0.6970902566502851	0.3941805133005702	434.97210693359375	434.97479248046875
1132	435.33258056640625	10.48525					1	DETECTED	435.3326 m/z @10.49 [N1288_2.mzXML]	435.33258056640625	10.48525	10.45025	11.734383333333334	1.2841333333333331	10072.021484375	180998.28595895387	0	1182	0.0906179403687215	3.864033132678237	5.877210647640118	435.3299865722656	435.3341369628906
1133	437.1927185058594	11.883283333333333					1	DETECTED	437.1927 m/z @11.88 [N1288_2.mzXML]	437.1927185058594	11.883283333333333	11.819600000000001	12.207683333333334	0.38808333333333245	188747.34375	1703210.7657016553	1	1182	0.14178162038597186	2.934190896949782	4.377821620550686	437.1922912597656	437.1929626464844
1134	437.23162841796875	8.791933333333333					1	DETECTED	437.2316 m/z @8.79 [N1288_2.mzXML]	437.23162841796875	8.791933333333333	8.75715	9.870466666666665	1.113316666666666	3505.210693359375	63406.708388488805	0	1182	0.06217051277136676	16.003593675131736	31.007187350263468	437.2305908203125	437.235107421875
1135	437.2862854003906	12.276316666666666					1	DETECTED	437.2863 m/z @12.28 [N1288_2.mzXML]	437.2862854003906	12.276316666666666	12.224983333333334	14.133016666666666	1.9080333333333321	37299.30859375	484332.01981866354	0	1182	0.1048115692868894	3.8733431189709817	3.94952410471239	437.2821960449219	437.28692626953125
1136	438.2973327636719	13.2781					1	DETECTED	438.2973 m/z @13.28 [N1288_2.mzXML]	438.2973327636719	13.2781	8.970149999999999	13.61865	4.648500000000002	10984.4833984375	817817.9564589232	0	1182	0.976225318659047	0.5395257605125408	null	438.2875671386719	438.29766845703125
1137	438.9841613769531	1.8268833333333334					1	DETECTED	438.9842 m/z @1.83 [N1288_2.mzXML]	438.9841613769531	1.8268833333333334	1.6722499999999998	2.4197833333333336	0.7475333333333338	47167.29296875	801331.1577260747	0	1182	0.16995108466552078	2.4171157577063993	3.4560665560699086	438.9821472167969	438.98486328125
1138	439.12176513671875	11.101666666666667					1	DETECTED	439.1218 m/z @11.10 [N1288_2.mzXML]	439.12176513671875	11.101666666666667	11.101666666666667	11.2178	0.11613333333333387	2415.40283203125	10706.859210021921	0	1182	0.049911268064970926	null	null	439.11895751953125	439.1217956542969
1139	440.869873046875	1.6422999999999999					1	DETECTED	440.8699 m/z @1.64 [N1288_2.mzXML]	440.869873046875	1.6422999999999999	1.5825	14.716800000000001	13.134300000000001	28596.818359375	5237986.08232959	0	1182	0.05982092713261977	104.22744860740308	220.68150970947474	440.869873046875	440.8763427734375
1140	441.2972717285156	14.266950000000001					1	DETECTED	441.2973 m/z @14.27 [N1288_2.mzXML]	441.2972717285156	14.266950000000001	4.0380666666666665	15.62365	11.585583333333332	3021.476318359375	851878.9872104796	0	1182	9.435089644290436	0.5663171118385355	0.1326342236770711	441.2922058105469	441.302001953125
1141	442.8790283203125	1.5530666666666666					1	DETECTED	442.8790 m/z @1.55 [N1288_2.mzXML]	442.8790283203125	1.5530666666666666	1.4646833333333333	1.5971499999999998	0.1324666666666665	11684.4560546875	65314.48886206049	0	1182	0.10144053338863479	0.7493871393550818	0.4304672056097064	442.8770751953125	442.87939453125
1142	443.4202575683594	12.1731					1	DETECTED	443.4203 m/z @12.17 [N1288_2.mzXML]	443.4202575683594	12.1731	12.070716666666668	12.3787	0.3079833333333326	5848.66015625	67664.80759326142	0	1182	0.1449054979838209	1.5040696727983207	2.0081393455966414	443.4187927246094	443.4210510253906
1143	444.2385559082031	8.3631					1	DETECTED	444.2386 m/z @8.36 [N1288_2.mzXML]	444.2385559082031	8.3631	7.905866666666666	14.037816666666666	6.13195	2349.2099609375	383888.4326898499	0	1182	0.17850419231995573	6.705493183640743	12.410986367281486	444.23272705078125	444.2403564453125
1144	446.252685546875	11.558533333333333					1	DETECTED	446.2527 m/z @11.56 [N1288_2.mzXML]	446.252685546875	11.558533333333333	8.75715	12.259350000000001	3.502200000000002	465434.28125	5188449.691464047	1	1182	0.09510284620925624	2.770730775885271	3.703571921221282	446.251220703125	446.2538146972656
1145	446.88690185546875	1.6422999999999999					1	DETECTED	446.8869 m/z @1.64 [N1288_2.mzXML]	446.88690185546875	1.6422999999999999	1.5971499999999998	1.6722499999999998	0.07509999999999994	67497.7578125	155948.71977001955	0	1182	0.03612225458444951	0.831672203765226	0.6588659832437178	446.88677978515625	446.88739013671875
1146	447.2564697265625	11.66745					1	DETECTED	447.2565 m/z @11.67 [N1288_2.mzXML]	447.2564697265625	11.66745	8.9176	11.92875	3.0111500000000007	35314.86328125	3146814.819137421	0	1182	2.892065749801448	0.5475116824554067	0.07658490444259013	447.25225830078125	447.25762939453125
1147	447.345947265625	14.236966666666666					1	DETECTED	447.3459 m/z @14.24 [N1288_2.mzXML]	447.345947265625	14.236966666666666	11.975533333333335	15.25105	3.2755166666666646	6358.2802734375	606200.7393370362	0	1182	2.268450476684041	0.7242125200831334	0.37590836231521313	447.3443908691406	447.3486328125
1148	448.3414306640625	11.883283333333333					1	DETECTED	448.3414 m/z @11.88 [N1288_2.mzXML]	448.3414306640625	11.883283333333333	9.0411	12.259350000000001	3.218250000000001	28338.8984375	1124936.671808472	0	1182	0.11538012236549555	2.6516683087805326	4.391357507393122	448.33148193359375	448.3417053222656
1149	448.95147705078125	1.9390500000000002					1	DETECTED	448.9515 m/z @1.94 [N1288_2.mzXML]	448.95147705078125	1.9390500000000002	1.7985499999999999	2.310283333333333	0.5117333333333332	5580.53515625	111000.92436523436	0	1182	0.4025102626958421	1.8211150652431747	2.6422301304863494	448.9479675292969	448.9516296386719
1150	449.2007141113281	12.3787					1	DETECTED	449.2007 m/z @12.38 [N1288_2.mzXML]	449.2007141113281	12.3787	6.9077	12.626983333333333	5.719283333333333	19622.345703125	747947.426562683	0	1182	0.07321049908131982	0.5226908548102114	0.7519893195988128	449.19647216796875	449.2016906738281
1151	450.32037353515625	12.29335					1	DETECTED	450.3204 m/z @12.29 [N1288_2.mzXML]	450.32037353515625	12.29335	12.242133333333333	12.479916666666666	0.2377833333333328	16466.142578125	111784.96204956048	0	1182	0.08199340401808897	2.3213472177025545	3.642694435405109	450.3199768066406	450.32135009765625
1152	450.3568115234375	12.978733333333334					1	DETECTED	450.3568 m/z @12.98 [N1288_2.mzXML]	450.3568115234375	12.978733333333334	0.10116666666666667	20.002833333333335	19.901666666666667	52285.16015625	3044563.8256877414	0	1182	1.1444202907575391	1.118862832882826	2.0394860486556103	450.3535461425781	450.3594665527344
1153	452.3726806640625	12.070716666666668					1	DETECTED	452.3727 m/z @12.07 [N1288_2.mzXML]	452.3726806640625	12.070716666666668	3.26435	12.496633333333333	9.232283333333333	26318.54296875	3979354.965540587	0	1182	0.11798734311235037	0.5241823150675079	0.02182618931562667	452.37127685546875	452.3785400390625
1154	453.1664123535156	11.883283333333333					1	DETECTED	453.1664 m/z @11.88 [N1288_2.mzXML]	453.1664123535156	11.883283333333333	11.836916666666667	18.836000000000002	6.999083333333335	6286.5390625	790178.3222631838	0	1182	0.15095246303727627	75.47537742631347	149.95075485262694	453.1646728515625	453.16778564453125
1155	453.3431091308594	10.517833333333334					1	DETECTED	453.3431 m/z @10.52 [N1288_2.mzXML]	453.3431091308594	10.517833333333334	9.870466666666665	17.580166666666667	7.7097000000000016	134585.46875	1628760.281110443	1	1182	0.1603631553249496	1.2428305126581891	1.9799419854141485	453.34051513671875	453.345947265625
1156	454.2916259765625	13.05415					1	DETECTED	454.2916 m/z @13.05 [N1288_2.mzXML]	454.2916259765625	13.05415	7.398750000000001	15.094916666666668	7.6961666666666675	25144.037109375	1038329.3626363527	0	1182	0.09473219691933821	0.6804263771498629	0.032492779306595415	454.2877502441406	454.2934875488281
1157	454.3879699707031	12.207683333333334					1	DETECTED	454.3880 m/z @12.21 [N1288_2.mzXML]	454.3879699707031	12.207683333333334	12.138733333333333	12.463116666666668	0.32438333333333524	13530.7783203125	118859.41219653373	0	1182	0.12991773995036837	2.3523084360647624	1.5430471611842043	454.3869934082031	454.3888854980469
1158	454.95843505859375	1.8268833333333334					1	DETECTED	454.9584 m/z @1.83 [N1288_2.mzXML]	454.95843505859375	1.8268833333333334	1.6722499999999998	2.3239	0.6516500000000003	31008.640625	489378.0506225586	0	1182	0.15198407977546857	2.1070812675145474	2.177303459551882	454.9570617675781	454.9590759277344
1159	456.4032287597656	12.29335					1	DETECTED	456.4032 m/z @12.29 [N1288_2.mzXML]	456.4032287597656	12.29335	12.276316666666666	12.361566666666667	0.08525000000000027	3741.7587890625	13688.78531756601	0	1182	0.0966884125365155	2.502446183952958	4.004892367905916	456.403076171875	456.4049987792969
1160	458.85626220703125	1.56795					1	DETECTED	458.8563 m/z @1.57 [N1288_2.mzXML]	458.85626220703125	1.56795	1.4490333333333332	8.247716666666667	6.798683333333334	43699.01171875	1059497.2474141847	0	1182	0.09750327351879262	29.06720457150115	57.617592829572864	458.85015869140625	458.8605651855469
1161	459.2476501464844	13.204233333333333					1	DETECTED	459.2477 m/z @13.20 [N1288_2.mzXML]	459.2476501464844	13.204233333333333	4.673166666666666	14.829066666666668	10.155900000000003	25889.330078125	1296627.6538314521	0	1182	0.25529944092977885	0.5952303736930122	0.03945355609080954	459.2441101074219	459.2481689453125
1162	460.96575927734375	1.8268833333333334					1	DETECTED	460.9658 m/z @1.83 [N1288_2.mzXML]	460.96575927734375	1.8268833333333334	1.6722499999999998	2.26805	0.5958000000000003	24120.50390625	301945.79451843275	0	1182	0.2264596111024273	1.9264927786160786	1.9179482759800646	460.9635314941406	460.9681701660156
1163	461.0411376953125	9.732316666666666					1	DETECTED	461.0411 m/z @9.73 [N1288_2.mzXML]	461.0411376953125	9.732316666666666	8.26455	9.800866666666668	1.5363166666666679	1340.0670166015625	89376.59188510137	0	1182	1.5395120904445	0.5233518043285724	0.04670360865714481	461.03955078125	461.0442199707031
1164	463.3022155761719	12.993533333333334					1	DETECTED	463.3022 m/z @12.99 [N1288_2.mzXML]	463.3022155761719	12.993533333333334	12.94825	13.144416666666666	0.1961666666666666	9639.689453125	79165.78396020489	0	1182	0.10747337248872668	2.165991902833986	3.3319838056679716	463.2998352050781	463.302734375
1165	464.2178649902344	10.586500000000001					1	DETECTED	464.2179 m/z @10.59 [N1288_2.mzXML]	464.2178649902344	10.586500000000001	10.50135	10.70915	0.20779999999999887	7974.68798828125	46819.41528448476	0	1182	0.0662266737099646	1.22019964768055	1.5012721931595714	464.2156677246094	464.22027587890625
1166	464.37139892578125	13.426966666666667					1	DETECTED	464.3714 m/z @13.43 [N1288_2.mzXML]	464.37139892578125	13.426966666666667	12.242133333333333	14.779933333333334	2.5378000000000007	4576.91650390625	336697.96788903803	0	1182	1.521276813143654	1.0709523139682093	1.1419046279364187	464.3703918457031	464.3758544921875
1167	466.31591796875	11.959866666666667					1	DETECTED	466.3159 m/z @11.96 [N1288_2.mzXML]	466.31591796875	11.959866666666667	11.913450000000001	12.344166666666666	0.4307166666666653	20089.9609375	155605.86789343253	0	1182	0.11106855019432338	4.639676840215525	3.978017681105064	466.314453125	466.3162536621094
1168	467.1502990722656	11.61855					1	DETECTED	467.1503 m/z @11.62 [N1288_2.mzXML]	467.1502990722656	11.61855	11.588033333333334	11.751266666666668	0.16323333333333423	6693.78564453125	42089.65863012685	0	1182	0.11957279321606507	2.674494811578341	4.348989623156682	467.1502990722656	467.1527099609375
1169	468.3070373535156	12.6756					1	DETECTED	468.3070 m/z @12.68 [N1288_2.mzXML]	468.3070373535156	12.6756	4.607983333333333	14.478900000000001	9.870916666666668	197183.765625	2747661.590816981	1	1182	0.12681736083771433	1.1828276307831758	1.212802759107855	468.3048400878906	468.3087463378906
1170	469.328857421875	11.836916666666667					1	DETECTED	469.3289 m/z @11.84 [N1288_2.mzXML]	469.328857421875	11.836916666666667	4.1329666666666665	15.516233333333334	11.383266666666668	5129.11865234375	957974.3587214662	0	1182	2.5898381364026815	0.7387941683595212	0.3934346772856434	469.32635498046875	469.33160400390625
1171	469.3880615234375	12.29335					1	DETECTED	469.3881 m/z @12.29 [N1288_2.mzXML]	469.3880615234375	12.29335	12.12125	12.578466666666666	0.4572166666666657	16644.521484375	255011.5263361814	0	1182	0.29029113622224223	1.3283459229130294	1.6566918458260589	469.3867492675781	469.38861083984375
1172	470.88909912109375	1.6119666666666668					1	DETECTED	470.8891 m/z @1.61 [N1288_2.mzXML]	470.88909912109375	1.6119666666666668	1.5825	1.6422999999999999	0.05979999999999985	26377.28515625	64612.10019091791	0	1182	0.04336433522562855	1.0147058823529358	1.0294117647058716	470.8887023925781	470.8898620605469
1173	471.7369689941406	9.905466666666666					1	DETECTED	471.7370 m/z @9.91 [N1288_2.mzXML]	471.7369689941406	9.905466666666666	9.88795	9.99365	0.10570000000000057	1962.74755859375	9532.290277862523	0	1182	0.09573578300794416	3.017126546146742	5.034253092293484	471.7347106933594	471.74273681640625
1174	472.24859619140625	11.558533333333333					1	DETECTED	472.2486 m/z @11.56 [N1288_2.mzXML]	472.24859619140625	11.558533333333333	9.975950000000001	11.819600000000001	1.8436500000000002	32318.39453125	847753.4661908569	0	1182	0.07474426877611506	0.5815158266222855	0.13094884304275217	472.2400817871094	472.2499694824219
1175	472.3021545410156	12.29335					1	DETECTED	472.3022 m/z @12.29 [N1288_2.mzXML]	472.3021545410156	12.29335	12.1902	12.463116666666668	0.27291666666666714	14362.455078125	141133.96061718746	0	1182	0.10544903700198915	1.322911617385694	1.6458232347713884	472.3016052246094	472.30279541015625
1176	474.2837829589844	11.8683					1	DETECTED	474.2838 m/z @11.87 [N1288_2.mzXML]	474.2837829589844	11.8683	11.802583333333333	12.886416666666666	1.0838333333333328	716948.4375	7164106.663624925	1	1182	0.13688952176995528	4.11312664258496	5.065463660024996	474.2825927734375	474.28509521484375
1177	474.8338317871094	1.5530666666666666					1	DETECTED	474.8338 m/z @1.55 [N1288_2.mzXML]	474.8338317871094	1.5530666666666666	1.4490333333333332	1.6119666666666668	0.1629333333333336	43576.47265625	218715.6356342468	0	1182	0.08312810215812183	0.8202841578101687	0.6322649462952102	474.8319091796875	474.8339538574219
1178	475.28741455078125	11.913450000000001					1	DETECTED	475.2874 m/z @11.91 [N1288_2.mzXML]	475.28741455078125	11.913450000000001	11.8528	17.654833333333332	5.802033333333332	187798.78125	2190151.0297644353	0	1182	0.2984848670035074	47.83209672987024	2.8485884558157	475.2864990234375	475.2942810058594
1179	475.3249206542969	10.48525					1	DETECTED	475.3249 m/z @10.49 [N1288_2.mzXML]	475.3249206542969	10.48525	10.189566666666668	11.001016666666667	0.8114499999999989	52931.359375	384964.6025489196	0	1182	0.12385495651832024	1.8366266987472648	2.9400915260635387	475.3233642578125	475.32623291015625
1180	476.93927001953125	1.7985499999999999					1	DETECTED	476.9393 m/z @1.80 [N1288_2.mzXML]	476.93927001953125	1.7985499999999999	1.3051833333333334	2.1680333333333333	0.8628499999999999	18746.953125	314562.64536578365	0	1182	0.09636819260638307	0.8744510506046891	0.6300895400977814	476.9302978515625	476.9421081542969
1181	478.2917175292969	12.855283333333334					1	DETECTED	478.2917 m/z @12.86 [N1288_2.mzXML]	478.2917175292969	12.855283333333334	12.774366666666667	12.993533333333334	0.2191666666666663	90304.109375	554778.313764649	0	1182	0.07723152846110892	1.3542739443872223	2.8086117193009943	478.2909851074219	478.2918395996094
1182	478.3279724121094	13.115016666666666					1	DETECTED	478.3280 m/z @13.12 [N1288_2.mzXML]	478.3279724121094	13.115016666666666	3.0395	15.8779	12.8384	78556.5625	3204157.649006441	0	1182	0.21037884586258926	1.154101133556445	0.9658502439112615	478.32342529296875	478.3318786621094
1183	478.3883056640625	14.177883333333334					1	DETECTED	478.3883 m/z @14.18 [N1288_2.mzXML]	478.3883056640625	14.177883333333334	2.835383333333333	19.893666666666665	17.058283333333332	11360.2099609375	1940643.7968348395	0	1182	0.30498785718724264	0.6753318072551707	0.1244279218654499	478.3852844238281	478.3930358886719
1184	478.8265686035156	1.56795					1	DETECTED	478.8266 m/z @1.57 [N1288_2.mzXML]	478.8265686035156	1.56795	1.5094833333333333	1.56795	0.05846666666666667	3699.729736328125	8645.017287353505	0	1182	0.03312323728186439	0.5	null	478.8256530761719	478.8290100097656
1185	479.2952880859375	12.870849999999999					1	DETECTED	479.2953 m/z @12.87 [N1288_2.mzXML]	479.2952880859375	12.870849999999999	12.741633333333334	12.90215	0.1605166666666662	16587.8984375	90274.27307946788	0	1182	0.07756535337579429	0.6211144073262047	0.24222881465240945	479.2942810058594	479.2952880859375
1186	480.34368896484375	13.426966666666667					1	DETECTED	480.3437 m/z @13.43 [N1288_2.mzXML]	480.34368896484375	13.426966666666667	13.321499999999999	14.556516666666665	1.2350166666666667	99124.6640625	1571991.9382123447	0	1182	2.308921880228368	2.9665948801595836	5.137056745172906	480.34326171875	480.3461608886719
1187	481.2964782714844	12.207683333333334					1	DETECTED	481.2965 m/z @12.21 [N1288_2.mzXML]	481.2964782714844	12.207683333333334	12.1731	16.966666666666665	4.793566666666665	7207.8408203125	532736.302835846	0	1182	0.1538082396052669	69.30457831325195	137.6091566265039	481.2926940917969	481.3005065917969
1188	482.3229675292969	12.90215					1	DETECTED	482.3230 m/z @12.90 [N1288_2.mzXML]	482.3229675292969	12.90215	1.3233166666666667	15.374083333333335	14.050766666666668	61063.36328125	2413251.389385164	0	1182	0.11994761108736363	4.6580814508483765	1.249150713201752	482.32244873046875	482.3271789550781
1189	482.3592529296875	13.75055					1	DETECTED	482.3593 m/z @13.75 [N1288_2.mzXML]	482.3592529296875	13.75055	11.944483333333332	15.4804	3.535916666666667	96843.4453125	2420640.2913871766	1	1182	0.25996492826908835	2.5351817170516395	47.628495463278604	482.35870361328125	482.3609313964844
1190	483.32562255859375	12.90215					1	DETECTED	483.3256 m/z @12.90 [N1288_2.mzXML]	483.32562255859375	12.90215	11.959866666666667	13.02355	1.0636833333333335	14629.015625	276715.08189996384	0	1182	0.15119264468413895	0.5644179917576098	0.1288359835152195	483.3254699707031	483.3329162597656
1191	483.3626708984375	13.75055					1	DETECTED	483.3627 m/z @13.75 [N1288_2.mzXML]	483.3626708984375	13.75055	13.717566666666666	14.38645	0.6688833333333335	25951.841796875	385552.2806580821	0	1182	0.18051107652051002	10.139717028802213	19.40292190250209	483.361083984375	483.3641662597656
1192	486.8662414550781	1.6119666666666668					1	DETECTED	486.8662 m/z @1.61 [N1288_2.mzXML]	486.8662414550781	1.6119666666666668	1.56795	7.991883333333333	6.423933333333333	29235.06640625	618360.5078538818	0	1182	0.04259181197908912	69.67748027457324	145.26757759526478	486.8638916015625	486.8680419921875
1193	487.3191833496094	14.463666666666667					1	DETECTED	487.3192 m/z @14.46 [N1288_2.mzXML]	487.3191833496094	14.463666666666667	13.9879	19.620333333333335	5.632433333333335	51968.85546875	1661302.213113342	0	1182	0.25644941300199164	1.5250736935773679	1.7727229587033762	487.3115234375	487.32098388671875
1194	488.2974853515625	11.959866666666667					1	DETECTED	488.2975 m/z @11.96 [N1288_2.mzXML]	488.2974853515625	11.959866666666667	11.898383333333333	18.9995	7.101116666666668	13898.2900390625	573438.7549723509	0	1182	0.08149606353950034	57.74830577392248	1.738146750670475	488.29046630859375	488.2989501953125
1195	489.3358154296875	15.6416					1	DETECTED	489.3358 m/z @15.64 [N1288_2.mzXML]	489.3358154296875	15.6416	7.923183333333333	17.301666666666666	9.378483333333332	7333.9794921875	996494.4677082519	0	1182	0.9371538073691354	0.6204290665514779	0.23569673565081573	489.3286437988281	489.33892822265625
1196	490.2890625	12.691866666666666					1	DETECTED	490.2891 m/z @12.69 [N1288_2.mzXML]	490.2890625	12.691866666666666	12.594600000000002	12.823016666666666	0.22841666666666427	18869.009765625	143863.30158068764	0	1182	0.1250909429646665	1.1741775188485415	1.283149033625907	490.2886962890625	490.2906799316406
1197	491.3693542480469	12.310216666666667					1	DETECTED	491.3694 m/z @12.31 [N1288_2.mzXML]	491.3693542480469	12.310216666666667	12.006599999999999	13.784083333333333	1.7774833333333344	15223.1728515625	435391.9386484372	0	1182	0.10298929396851975	2.927183400120751	6.262380600244568	491.3681640625	491.3733825683594
1198	491.5558776855469	13.1898					1	DETECTED	491.5559 m/z @13.19 [N1288_2.mzXML]	491.5558776855469	13.1898	13.084900000000001	13.4579	0.37299999999999933	16551.02734375	207699.45536340342	0	1182	0.2663805412195348	1.7778836987607403	2.5557673975214805	491.5552978515625	491.5598449707031
1199	492.88275146484375	1.6422999999999999					1	DETECTED	492.8828 m/z @1.64 [N1288_2.mzXML]	492.88275146484375	1.6422999999999999	1.5825	1.6722499999999998	0.08974999999999977	33659.40625	118643.82717932118	0	1182	0.07112042496841742	0.7426629656635861	0.5104922525644656	492.88275146484375	492.8840026855469
1200	494.3226623535156	12.823016666666666					1	DETECTED	494.3227 m/z @12.82 [N1288_2.mzXML]	494.3226623535156	12.823016666666666	3.711183333333333	14.861816666666666	11.150633333333333	407300.8125	6663259.019470067	1	1182	0.13569547324040165	1.107101819646263	0.9940366107166876	494.3187561035156	494.32452392578125
1201	494.81732177734375	1.68775					1	DETECTED	494.8173 m/z @1.69 [N1288_2.mzXML]	494.81732177734375	1.68775	1.68775	19.145500000000002	17.45775	7708.83544921875	1233098.3735375977	0	1182	0.03670586790289132	null	null	494.80987548828125	494.8214111328125
1202	496.3373107910156	13.1898					1	DETECTED	496.3373 m/z @13.19 [N1288_2.mzXML]	496.3373107910156	13.1898	3.7420666666666667	18.24816666666667	14.506100000000004	5969515.5	9.655744342164937E7	1	1182	0.1578360719500438	2.3597464860949753	1.4138992289870884	496.33526611328125	496.3428039550781
1203	497.3418273925781	13.1898					1	DETECTED	497.3418 m/z @13.19 [N1288_2.mzXML]	497.3418273925781	13.1898	8.197033333333334	16.043400000000002	7.846366666666668	1292887.125	2.4574701531484712E7	0	1182	0.15435765833241	0.6241460041268991	4.242917486296345	497.3409729003906	497.3445739746094
1204	498.9003601074219	1.6422999999999999					1	DETECTED	498.9004 m/z @1.64 [N1288_2.mzXML]	498.9003601074219	1.6422999999999999	1.5971499999999998	3.5412000000000003	1.9440500000000005	42376.65625	631099.1137294313	0	1182	0.033788173896659	1.0428398543268165	0.9304202964503929	498.89288330078125	498.9014892578125
1205	499.34735107421875	13.1898					1	DETECTED	499.3474 m/z @13.19 [N1288_2.mzXML]	499.34735107421875	13.1898	3.12885	13.6353	10.506450000000001	23865.251953125	1626156.5554542246	0	1182	0.20215148329965515	0.5221400563565072	1.4221595065413553	499.3455810546875	499.34857177734375
1206	500.0760192871094	9.441183333333333					1	DETECTED	500.0760 m/z @9.44 [N1288_2.mzXML]	500.0760192871094	9.441183333333333	9.38945	10.395683333333332	1.0062333333333324	1749.03759765625	61775.08097863774	0	1182	0.06435401263857976	9.725193298969133	18.450386597938266	500.0755920410156	500.0783386230469
1207	500.27984619140625	11.8528					1	DETECTED	500.2798 m/z @11.85 [N1288_2.mzXML]	500.27984619140625	11.8528	11.819600000000001	12.993533333333334	1.1739333333333324	36263.671875	614388.0802499986	0	1182	0.17350392698723383	6.788139131121641	7.685434955953943	500.27294921875	500.2828063964844
1208	501.1888122558594	13.1898					1	DETECTED	501.1888 m/z @13.19 [N1288_2.mzXML]	501.1888122558594	13.1898	13.115016666666666	13.3968	0.28178333333333505	17438.353515625	177815.227187989	0	1182	0.1534336010461832	1.8839982170715268	2.7679964341430536	501.1847229003906	501.1896057128906
1209	502.2914123535156	12.855283333333334					1	DETECTED	502.2914 m/z @12.86 [N1288_2.mzXML]	502.2914123535156	12.855283333333334	12.724716666666666	12.886416666666666	0.16169999999999973	31760.4140625	143488.8190097658	0	1182	0.07074408360883844	0.6192238958386423	0.2831949074567545	502.2900390625	502.291748046875
1210	502.3273010253906	12.90215					1	DETECTED	502.3273 m/z @12.90 [N1288_2.mzXML]	502.3273010253906	12.90215	12.1731	14.371333333333332	2.1982333333333326	20823.939453125	708532.2897581784	0	1182	0.24677938744003214	2.007566059576562	1.4903208915473374	502.32208251953125	502.331298828125
1211	504.3428955078125	13.3968					1	DETECTED	504.3429 m/z @13.40 [N1288_2.mzXML]	504.3428955078125	13.3968	12.446133333333334	13.903066666666666	1.4569333333333319	9701.7919921875	430668.4924061274	0	1182	0.34782274678646274	0.7662692847124816	0.5325385694249632	504.3407287597656	504.3456726074219
1212	505.3241271972656	10.621883333333333					1	DETECTED	505.3241 m/z @10.62 [N1288_2.mzXML]	505.3241271972656	10.621883333333333	7.346100000000001	10.885933333333332	3.5398333333333314	25561.947265625	587251.2064308773	0	1182	0.0908915927107028	0.6219875133677729	4.076269026495835	505.32183837890625	505.3277282714844
1213	506.35931396484375	14.133016666666666					1	DETECTED	506.3593 m/z @14.13 [N1288_2.mzXML]	506.35931396484375	14.133016666666666	11.0517	15.713583333333334	4.661883333333334	18511.060546875	1138809.54115036	0	1182	0.6640666185510078	0.7026379420498539	0.4511234067683869	506.3539733886719	506.3645935058594
1214	507.3233642578125	13.1898					1	DETECTED	507.3234 m/z @13.19 [N1288_2.mzXML]	507.3233642578125	13.1898	12.94825	13.2633	0.3150499999999994	20258.76171875	155390.47769677773	0	1182	0.05309518920220491	0.6521424135789675	0.3042848271579349	507.3221740722656	507.3274841308594
1215	508.338623046875	13.038716666666666					1	DETECTED	508.3386 m/z @13.04 [N1288_2.mzXML]	508.338623046875	13.038716666666666	12.838966666666666	13.12945	0.2904833333333343	17707.0625	154272.76047265664	0	1182	0.17071534114502462	0.7271172298706746	0.4542344597413492	508.33599853515625	508.3398132324219
1216	508.375244140625	14.133016666666666					1	DETECTED	508.3752 m/z @14.13 [N1288_2.mzXML]	508.375244140625	14.133016666666666	10.868466666666666	15.569683333333334	4.701216666666667	39073.5390625	1949544.7099004816	0	1182	0.4992101783393892	0.7103040556667813	0.43386311338849065	508.37274169921875	508.3771667480469
1217	510.3537902832031	13.489316666666667					1	DETECTED	510.3538 m/z @13.49 [N1288_2.mzXML]	510.3537902832031	13.489316666666667	0.3746333333333334	15.233466666666667	14.858833333333333	129945.5	3491216.458953888	1	1182	0.2040360121707092	2.258713402966935	2.169047440809913	510.3526306152344	510.3558349609375
1218	510.3905944824219	12.6756					1	DETECTED	510.3906 m/z @12.68 [N1288_2.mzXML]	510.3905944824219	12.6756	12.610816666666667	18.52466666666667	5.913850000000002	13537.001953125	1170843.93756665	0	1182	0.28497204183323177	45.64329817339893	90.28659634679786	510.3841247558594	510.3914489746094
1219	512.3336791992188	11.975533333333335					1	DETECTED	512.3337 m/z @11.98 [N1288_2.mzXML]	512.3336791992188	11.975533333333335	11.836916666666667	12.823016666666666	0.9860999999999986	54642.45703125	634643.863310424	0	1182	0.09225969590192484	1.590862727745383	0.34292486577631354	512.3306884765625	512.3340454101562
1220	515.13623046875	11.898383333333333					1	DETECTED	515.1362 m/z @11.90 [N1288_2.mzXML]	515.13623046875	11.898383333333333	11.819600000000001	12.259350000000001	0.4397500000000001	8848.580078125	99600.80060949696	0	1182	0.10536770279141905	2.7908821662788683	4.581764332557737	515.1327514648438	515.13623046875
1221	515.2430419921875	11.068566666666667					1	DETECTED	515.2430 m/z @11.07 [N1288_2.mzXML]	515.2430419921875	11.068566666666667	11.01795	11.345333333333334	0.3273833333333336	71146.9921875	468928.48694433604	0	1182	0.08844884651175455	3.227932653578656	3.6320685517991573	515.241943359375	515.2470703125
1222	515.3121337890625	13.1898					1	DETECTED	515.3121 m/z @13.19 [N1288_2.mzXML]	515.3121337890625	13.1898	13.02355	13.426966666666667	0.40341666666666676	54736.50390625	553832.237674073	0	1182	0.13468490207614003	1.849958102595162	1.9910942700120486	515.3099365234375	515.3132934570312
1223	516.3040771484375	12.855283333333334					1	DETECTED	516.3041 m/z @12.86 [N1288_2.mzXML]	516.3040771484375	12.855283333333334	12.7082	13.75055	1.0423500000000008	31599.158203125	430481.86550048855	0	1182	0.16575712701442313	3.543399433427735	1.181077145673033	516.297607421875	516.3050537109375
1224	517.3668212890625	14.94395					1	DETECTED	517.3668 m/z @14.94 [N1288_2.mzXML]	517.3668212890625	14.94395	14.76405	15.444983333333333	0.6809333333333338	2427.08154296875	67041.08705740361	0	1182	0.2250486422681881	1.89253288864184	2.78506577728368	517.3651123046875	517.3692016601562
1225	518.3203125	13.1898					1	DETECTED	518.3203 m/z @13.19 [N1288_2.mzXML]	518.3203125	13.1898	3.1737166666666665	14.845033333333333	11.671316666666666	352065.25	1.7900207142952926E7	1	1182	0.20335173818813246	0.5273836006339354	1.4111535159234092	518.3192749023438	518.3291625976562
1226	518.45849609375	12.855283333333334					1	DETECTED	518.4585 m/z @12.86 [N1288_2.mzXML]	518.45849609375	12.855283333333334	11.66745	14.927733333333332	3.260283333333332	40109.9140625	3149806.7815172104	0	1182	1.4623677843506364	1.3074635662528586	1.0609463228662894	518.4569091796875	518.4615478515625
1227	518.9244384765625	1.8127166666666668					1	DETECTED	518.9244 m/z @1.81 [N1288_2.mzXML]	518.9244384765625	1.8127166666666668	1.72005	2.1102666666666665	0.39021666666666643	6783.23876953125	83855.08918835447	0	1182	0.16645239846147786	2.10548561151079	3.2109712230215797	518.9180297851562	518.9273071289062
1228	519.32373046875	13.1898					1	DETECTED	519.3237 m/z @13.19 [N1288_2.mzXML]	519.32373046875	13.1898	13.008566666666667	14.684149999999999	1.675583333333332	88275.8046875	1533981.2373166513	0	1182	0.2070531553440489	4.622723928637118	8.245447857274236	519.3225708007812	519.3248291015625
1229	520.3370971679688	12.90215					1	DETECTED	520.3371 m/z @12.90 [N1288_2.mzXML]	520.3370971679688	12.90215	10.78055	16.632866666666665	5.852316666666665	2284455.25	2.5739827119778458E7	1	1182	0.13164519714137413	1.9692033286286958	3.483409956001813	520.3353271484375	520.3417358398438
1230	521.341552734375	12.90215					1	DETECTED	521.3416 m/z @12.90 [N1288_2.mzXML]	521.341552734375	12.90215	12.806766666666666	15.111733333333332	2.3049666666666653	545346.125	7149607.374396935	0	1182	0.14782371124095306	4.163226650940402	11.319681696220796	521.3406982421875	521.3427734375
1231	521.4198608398438	11.944483333333332					1	DETECTED	521.4199 m/z @11.94 [N1288_2.mzXML]	521.4198608398438	11.944483333333332	11.558533333333333	12.395616666666665	0.8370833333333323	4602.244140625	161692.71892126466	0	1182	0.03036828344089315	1.0844453081141776	1.1688906162283552	521.4164428710938	521.4213256835938
1232	522.35400390625	13.2781					1	DETECTED	522.3540 m/z @13.28 [N1288_2.mzXML]	522.35400390625	13.2781	9.230366666666667	16.153666666666666	6.923299999999999	969713.5625	1.7445829363520212E7	1	1182	0.15293323087596633	3.709188255086361	1.305881964367537	522.3441162109375	522.3572998046875
1233	523.3575439453125	13.2781					1	DETECTED	523.3575 m/z @13.28 [N1288_2.mzXML]	523.3575439453125	13.2781	10.850783333333334	14.748316666666666	3.8975333333333317	273570.96875	5869515.342249816	0	1182	0.1491919024807249	2.150347826271968	3.4104093038892613	523.34765625	523.3621826171875
1234	524.3690795898438	14.133016666666666					1	DETECTED	524.3691 m/z @14.13 [N1288_2.mzXML]	524.3690795898438	14.133016666666666	10.0292	18.081833333333336	8.052633333333336	1653137.375	7.555501441556005E7	1	1182	0.4908790290115643	0.7210399897333228	0.3570248913898269	524.3591918945312	524.37451171875
1235	525.3731689453125	14.133016666666666					1	DETECTED	525.3732 m/z @14.13 [N1288_2.mzXML]	525.3731689453125	14.133016666666666	1.9530166666666666	16.8375	14.884483333333332	405049.53125	2.2085369116400875E7	0	1182	0.42598818424960605	0.8749291393264329	5.9955513345038876	525.37158203125	525.3798217773438
1236	526.290771484375	12.823016666666666					1	DETECTED	526.2908 m/z @12.82 [N1288_2.mzXML]	526.290771484375	12.823016666666666	12.758049999999999	12.917383333333333	0.15933333333333444	26077.138671875	156939.03404492277	0	1182	0.08120860482352654	1.2262698819907698	1.4525397639815394	526.28955078125	526.29150390625
1237	527.3115844726562	13.084900000000001					1	DETECTED	527.3116 m/z @13.08 [N1288_2.mzXML]	527.3115844726562	13.084900000000001	12.963433333333334	13.204233333333333	0.24079999999999835	10246.947265625	92574.489468994	0	1182	0.059342731008698024	0.9912184412733197	0.9824368825466393	527.310791015625	527.3128662109375
1238	527.3782348632812	14.266950000000001					1	DETECTED	527.3782 m/z @14.27 [N1288_2.mzXML]	527.3782348632812	14.266950000000001	11.819600000000001	15.25105	3.431449999999998	10434.05859375	592309.9126055293	0	1182	0.24421684025695534	0.7010542014832365	0.3619796201969068	527.3765258789062	527.3820190429688
1239	528.461669921875	12.29335					1	DETECTED	528.4617 m/z @12.29 [N1288_2.mzXML]	528.461669921875	12.29335	11.959866666666667	12.724716666666666	0.7648499999999991	13548.4296875	275270.04245379596	0	1182	0.31422227584495843	1.146758958468687	1.9884740325592754	528.4594116210938	528.463134765625
1240	532.3357543945312	13.411966666666666					1	DETECTED	532.3358 m/z @13.41 [N1288_2.mzXML]	532.3357543945312	13.411966666666666	13.35155	19.74816666666667	6.39661666666667	9842.0166015625	504754.17848150677	0	1182	0.10390175223504805	52.93751724137923	4.759138393863539	532.331787109375	532.3373413085938
1241	534.2942504882812	13.159600000000001					1	DETECTED	534.2943 m/z @13.16 [N1288_2.mzXML]	534.2942504882812	13.159600000000001	13.115016666666666	13.426966666666667	0.3119500000000013	9830.08203125	116173.80333239805	0	1182	0.5221117661075336	3.498504672897047	5.997009345794094	534.29248046875	534.2959594726562
1242	535.2978515625	13.115016666666666					1	DETECTED	535.2979 m/z @13.12 [N1288_2.mzXML]	535.2978515625	13.115016666666666	4.772233333333333	13.2633	8.491066666666665	12625.951171875	893136.7602629086	0	1182	0.2355952889270192	0.5088869222301908	0.017773844460381952	535.2882690429688	535.3002319335938
1243	536.3056030273438	13.2781					1	DETECTED	536.3056 m/z @13.28 [N1288_2.mzXML]	536.3056030273438	13.2781	4.33695	13.35155	9.0146	10382.5625	2104300.8905780027	0	1182	0.0738416860587332	0.5041074134758952	0.008214826951790245	536.3046264648438	536.313720703125
1244	536.3699951171875	13.651833333333334					1	DETECTED	536.3700 m/z @13.65 [N1288_2.mzXML]	536.3699951171875	13.651833333333334	13.411966666666666	14.1478	0.7358333333333338	5569.0908203125	109405.63363494878	0	1182	0.14427776879559495	1.5338382434685875	2.067676486937175	536.3674926757812	536.3713989257812
1245	540.36474609375	12.310216666666667					1	DETECTED	540.3647 m/z @12.31 [N1288_2.mzXML]	540.36474609375	12.310216666666667	4.4154333333333335	12.446133333333334	8.0307	12671.759765625	677593.2640212096	0	1182	0.12517935054145823	0.5086080048639713	0.02300764877801165	540.3634643554688	540.3731079101562
1246	542.320068359375	12.90215					1	DETECTED	542.3201 m/z @12.90 [N1288_2.mzXML]	542.320068359375	12.90215	6.854933333333333	16.393233333333335	9.538300000000001	165570.015625	3007549.48437177	1	1182	0.15602937197354017	1.1429226160706403	0.7430108706935692	542.3184814453125	542.3234252929688
1247	544.3382568359375	12.855283333333334					1	DETECTED	544.3383 m/z @12.86 [N1288_2.mzXML]	544.3382568359375	12.855283333333334	12.446133333333334	15.02735	2.5812166666666663	328013.78125	3981916.178413887	1	1182	0.07722105886890951	3.0389085037354104	4.84014020379441	544.3345947265625	544.3397827148438
1248	546.3517456054688	14.266950000000001					1	DETECTED	546.3517 m/z @14.27 [N1288_2.mzXML]	546.3517456054688	14.266950000000001	10.850783333333334	19.36466666666667	8.513883333333334	61714.375	3577585.8925079657	0	1182	1.3485042495710662	0.6819297422396765	0.28637640737595965	546.346923828125	546.3587036132812
1249	547.3556518554688	14.207249999999998					1	DETECTED	547.3557 m/z @14.21 [N1288_2.mzXML]	547.3556518554688	14.207249999999998	1.23225	15.1291	13.896849999999999	17458.6953125	2384722.041182647	0	1182	1.194423847627494	0.5355240847784201	0.07104816955684017	547.3524169921875	547.3593139648438
1250	548.369384765625	13.489316666666667					1	DETECTED	548.3694 m/z @13.49 [N1288_2.mzXML]	548.369384765625	13.489316666666667	11.4656	14.086733333333333	2.621133333333333	31478.63671875	1072641.7429643557	0	1182	0.22510188884384874	0.6326677560313394	3.6251246505082078	548.3689575195312	548.375
1251	550.3837890625	11.558533333333333					1	DETECTED	550.3838 m/z @11.56 [N1288_2.mzXML]	550.3837890625	11.558533333333333	11.316116666666666	15.695633333333335	4.379516666666669	6786.85693359375	635027.2275433043	0	1182	0.3133215568132375	8.921466640101661	16.447808773124198	550.3810424804688	550.3895263671875
1252	550.4483642578125	12.823016666666666					1	DETECTED	550.4484 m/z @12.82 [N1288_2.mzXML]	550.4483642578125	12.823016666666666	12.1902	14.020833333333334	1.8306333333333331	6387.7099609375	363451.52844390867	0	1182	0.9141810329867948	1.4464168137164564	1.892833627432913	550.4453735351562	550.4495239257812
1253	561.4850463867188	14.266950000000001					1	DETECTED	561.4850 m/z @14.27 [N1288_2.mzXML]	561.4850463867188	14.266950000000001	12.344166666666666	14.993816666666667	2.649650000000001	4125.6279296875	380063.38491827407	0	1182	3.456122058646603	0.6890141894995966	0.3780283789991932	561.4832763671875	561.48974609375
1254	566.320068359375	12.855283333333334					1	DETECTED	566.3201 m/z @12.86 [N1288_2.mzXML]	566.320068359375	12.855283333333334	9.853566666666667	13.084900000000001	3.2313333333333336	29643.87890625	466842.28274865804	0	1182	0.14305958380167283	0.5382475583416156	0.0764951166832313	566.31884765625	566.3263549804688
1255	567.405517578125	12.29335					1	DETECTED	567.4055 m/z @12.29 [N1288_2.mzXML]	567.405517578125	12.29335	9.923	12.643366666666667	2.720366666666667	15005.583984375	511303.0181965332	0	1182	0.16758279172961998	0.5738322751211143	0.08997225284016436	567.4028930664062	567.4114379882812
1256	568.3382568359375	12.855283333333334					1	DETECTED	568.3383 m/z @12.86 [N1288_2.mzXML]	568.3382568359375	12.855283333333334	12.691866666666666	14.356266666666667	1.6644000000000005	104148.34375	990818.0475670814	0	1182	0.10493682864166409	1.268283656530789	2.11748809578554	568.332275390625	568.33984375
1257	570.35400390625	13.038716666666666					1	DETECTED	570.3540 m/z @13.04 [N1288_2.mzXML]	570.35400390625	13.038716666666666	12.963433333333334	16.744333333333334	3.780899999999999	9118.685546875	353411.91959130834	0	1182	0.1020802555691418	25.11113570954238	49.22227141908476	570.3499755859375	570.3557739257812
1258	572.83740234375	1.5530666666666666					1	DETECTED	572.8374 m/z @1.55 [N1288_2.mzXML]	572.83740234375	1.5530666666666666	1.4947333333333332	1.6722499999999998	0.17751666666666654	3532.974853515625	28864.293963867174	0	1182	0.08986169764183005	1.5215714285714272	2.0431428571428545	572.8328857421875	572.8380126953125
1259	583.2530517578125	11.418916666666666					1	DETECTED	583.2531 m/z @11.42 [N1288_2.mzXML]	583.2530517578125	11.418916666666666	10.674000000000001	11.734383333333334	1.0603833333333323	12745.8232421875	242939.7447322996	0	1182	0.6890805935831565	0.5934608398412013	0.6659535425633535	583.2498779296875	583.2567138671875
1260	585.26953125	10.98495					1	DETECTED	585.2695 m/z @10.98 [N1288_2.mzXML]	585.26953125	10.98495	10.30745	13.81785	3.5104000000000006	64380.0	1317791.6767494834	0	1182	0.6778605114671947	0.6216139725980425	3.16122864879334	585.2667236328125	585.2735595703125
1261	590.3194580078125	12.855283333333334					1	DETECTED	590.3195 m/z @12.86 [N1288_2.mzXML]	590.3194580078125	12.855283333333334	10.9192	12.917383333333333	1.9981833333333334	10094.0	289233.5682266846	0	1182	0.07772610241765499	0.5160375328196959	0.03207506563939179	590.3095092773438	590.3197631835938
1262	596.2645874023438	13.1898					1	DETECTED	596.2646 m/z @13.19 [N1288_2.mzXML]	596.2645874023438	13.1898	13.0694	13.3068	0.23740000000000094	4685.81103515625	39813.64323071303	0	1182	0.05961717243181397	0.9858803986710998	0.9717607973421996	596.2611694335938	596.266357421875
1263	599.4331665039062	14.2813					1	DETECTED	599.4332 m/z @14.28 [N1288_2.mzXML]	599.4331665039062	14.2813	0.24656666666666668	14.8948	14.648233333333334	5623.64892578125	1250384.4788427427	0	1182	0.2629657467152864	0.5218564893763568	0.033113868432851294	599.426513671875	599.4364013671875
1264	603.5966796875	10.7449					1	DETECTED	603.5967 m/z @10.74 [N1288_2.mzXML]	603.5966796875	10.7449	0.3564	15.713583333333334	15.357183333333333	6034.69287109375	719210.329359924	0	1182	0.06005759331358185	0.7391434438722306	68.35539730518418	603.5911865234375	603.6007690429688
1265	615.404541015625	14.133016666666666					1	DETECTED	615.4045 m/z @14.13 [N1288_2.mzXML]	615.404541015625	14.133016666666666	11.201033333333333	14.779933333333334	3.578900000000001	7254.1748046875	386708.2809598695	0	1182	0.09580348992157539	0.6103206589396258	0.18879627970273577	615.4028930664062	615.4089965820312
1266	619.4365234375	12.5626					1	DETECTED	619.4365 m/z @12.56 [N1288_2.mzXML]	619.4365234375	12.5626	12.546249999999999	14.700700000000001	2.1544500000000024	12778.8623046875	326392.98163229384	0	1182	0.14420168411567857	65.88532110091357	130.77064220182714	619.434814453125	619.4415893554688
1267	629.1524047851562	2.4334					1	DETECTED	629.1524 m/z @2.43 [N1288_2.mzXML]	629.1524047851562	2.4334	1.9812	4.352516666666667	2.371316666666667	22769.87890625	578186.441060211	0	1182	0.22980907337054424	1.4384782202319841	1.4800775091334293	629.1460571289062	629.1555786132812
1268	633.2551879882812	11.700983333333333					1	DETECTED	633.2552 m/z @11.70 [N1288_2.mzXML]	633.2551879882812	11.700983333333333	4.352516666666667	11.78555	7.433033333333333	5279.31396484375	362268.5636169434	0	1182	0.05135559845092885	0.505754034855344	0.011508069710688037	633.2483520507812	633.258544921875
1269	651.1343383789062	2.310283333333333					1	DETECTED	651.1343 m/z @2.31 [N1288_2.mzXML]	651.1343383789062	2.310283333333333	1.8411666666666666	5.8578166666666664	4.01665	13539.7880859375	438637.59129232797	0	1182	0.15001975780623278	4.281077912388534	14.193157148676528	651.126708984375	651.1400756835938
1270	673.1177368164062	2.28205					1	DETECTED	673.1177 m/z @2.28 [N1288_2.mzXML]	673.1177368164062	2.28205	1.8971666666666667	2.4875166666666666	0.5903499999999999	8082.30322265625	132479.41516418464	0	1182	0.1181734689966758	0.7669207119040403	0.5338414238080805	673.110107421875	673.1217651367188
1271	701.5565795898438	12.5626					1	DETECTED	701.5566 m/z @12.56 [N1288_2.mzXML]	701.5565795898438	12.5626	5.892533333333334	15.02735	9.134816666666666	15898.2529296875	1338347.5129810786	0	1182	0.2139962441413683	2.2123382815166424	2.3893241665435205	701.5533447265625	701.564697265625
1272	703.572265625	12.5626					1	DETECTED	703.5723 m/z @12.56 [N1288_2.mzXML]	703.572265625	12.5626	12.070716666666668	15.043883333333333	2.973166666666666	15129.1748046875	802577.7821744083	0	1182	0.41256727041751695	2.544259608844363	5.2311127932434704	703.569091796875	703.5797119140625
1273	715.8868408203125	9.372449999999999					1	DETECTED	715.8868 m/z @9.37 [N1288_2.mzXML]	715.8868408203125	9.372449999999999	9.230366666666667	9.579516666666667	0.34914999999999985	3155.2861328125	29661.574132904065	0	1182	0.09520946022707655	1.2286803519061693	1.4573607038123386	715.8868408203125	715.8930053710938
1274	722.5263061523438	12.643366666666667					1	DETECTED	722.5263 m/z @12.64 [N1288_2.mzXML]	722.5263061523438	12.643366666666667	12.361566666666667	13.520800000000001	1.1592333333333347	7376.38037109375	289036.9149234012	0	1182	0.48699779274971533	2.0568370002365732	3.1136740004731465	722.5228271484375	722.5285034179688
1275	732.5511474609375	12.546249999999999					1	DETECTED	732.5511 m/z @12.55 [N1288_2.mzXML]	732.5511474609375	12.546249999999999	12.1902	13.9541	1.7638999999999996	6740.4013671875	305814.4761979979	0	1182	1.0826312697665479	2.477039741609338	3.954079483218676	732.5482177734375	732.5556030273438
1276	758.5672607421875	13.411966666666666					1	DETECTED	758.5673 m/z @13.41 [N1288_2.mzXML]	758.5672607421875	13.411966666666666	11.558533333333333	15.695633333333335	4.137100000000002	177440.40625	1.0633201774584105E7	1	1182	0.5336609949606252	0.9609790000225511	0.9025243303542433	758.5621337890625	758.5722045898438
1277	760.5829467773438	12.5626					1	DETECTED	760.5829 m/z @12.56 [N1288_2.mzXML]	760.5829467773438	12.5626	11.913450000000001	14.5725	2.659049999999999	60047.9609375	2453578.990019653	0	1182	0.40711497492904947	2.0099925467605027	2.818918348316959	760.5768432617188	760.5833129882812
1278	780.5527954101562	12.5626					1	DETECTED	780.5528 m/z @12.56 [N1288_2.mzXML]	780.5527954101562	12.5626	12.12125	14.52505	2.4038000000000004	10773.6953125	557510.8850505376	0	1182	0.3434080973396565	2.7232355273592397	2.737291086542633	780.5447998046875	780.5535278320312
1279	782.56689453125	12.5626					1	DETECTED	782.5669 m/z @12.56 [N1288_2.mzXML]	782.56689453125	12.5626	11.717516666666667	15.2158	3.498283333333333	140766.5	4266834.605231659	1	1182	0.2425442183170805	2.2601295053388095	2.252402890271424	782.5654907226562	782.57666015625
1280	786.5985107421875	12.5626					1	DETECTED	786.5985 m/z @12.56 [N1288_2.mzXML]	786.5985107421875	12.5626	11.836916666666667	14.960383333333334	3.1234666666666673	35667.0625	1708547.6868293472	0	1182	0.42004796221908514	2.030467274024833	4.326275622788431	786.5916137695312	786.6016845703125
1281	804.55029296875	12.5626					1	DETECTED	804.5503 m/z @12.56 [N1288_2.mzXML]	804.55029296875	12.5626	3.9128833333333333	12.838966666666666	8.926083333333333	7646.84521484375	773736.9477689817	0	1182	0.1677977366080512	0.5159754751119016	0.03195095022380304	804.541259765625	804.55126953125
1282	806.5670776367188	12.5626					1	DETECTED	806.5671 m/z @12.56 [N1288_2.mzXML]	806.5670776367188	12.5626	11.635	15.02735	3.3923500000000004	39916.77734375	1956984.0436772476	0	1182	0.31452414380507854	1.880405239033025	2.6597799584226274	806.5591430664062	806.5731811523438
1283	808.5811767578125	13.426966666666667					1	DETECTED	808.5812 m/z @13.43 [N1288_2.mzXML]	808.5811767578125	13.426966666666667	12.546249999999999	14.977	2.4307500000000015	12257.8076171875	704228.3743712158	0	1182	0.4823042121643404	1.3799841038548137	1.7599682077096275	808.5736083984375	808.5885009765625
1284	810.5980834960938	12.5626					1	DETECTED	810.5981 m/z @12.56 [N1288_2.mzXML]	810.5980834960938	12.5626	12.12125	14.540983333333333	2.4197333333333333	18329.26953125	741372.5380377808	0	1182	0.3064614655862794	2.235017809756316	4.287738059792549	810.5917358398438	810.6051635742188
1285	812.6114501953125	12.741633333333334					1	DETECTED	812.6115 m/z @12.74 [N1288_2.mzXML]	812.6114501953125	12.741633333333334	12.1731	14.2961	2.1229999999999993	6047.29052734375	318626.0116611936	0	1182	0.4463784007143019	1.8670848968105016	2.734169793621003	812.6087036132812	812.6213989257812
1286	834.58935546875	12.691866666666666					1	DETECTED	834.5894 m/z @12.69 [N1288_2.mzXML]	834.58935546875	12.691866666666666	12.691866666666666	13.9373	1.2454333333333345	4510.908203125	204038.46896710247	0	1182	1.179613805344685	null	null	834.5880737304688	834.5986938476562
1287	991.6692504882812	13.204233333333333					1	DETECTED	991.6693 m/z @13.20 [N1288_2.mzXML]	991.6692504882812	13.204233333333333	13.115016666666666	13.4579	0.34288333333333476	18131.025390625	141654.9408061536	0	1182	0.17755294844030267	1.921632729310664	1.1956127799210732	991.6655883789062	991.674072265625
1288	1017.6859741210938	13.2781					1	DETECTED	1017.6860 m/z @13.28 [N1288_2.mzXML]	1017.6859741210938	13.2781	11.134666666666668	16.948333333333334	5.813666666666666	7510.00244140625	970799.5406353148	0	1182	0.1128527543379807	1.3561575665210026	1.7123151330420052	1017.6802978515625	1017.6921997070312
1289	1047.7353515625	14.162966666666668					1	DETECTED	1047.7354 m/z @14.16 [N1288_2.mzXML]	1047.7353515625	14.162966666666668	14.086733333333333	14.311366666666666	0.22463333333333324	3800.433837890625	37693.38556298845	0	1182	0.07508162478800884	1.4733275032793824	1.9466550065587649	1047.7283935546875	1047.737060546875
