# Supplementary material for: MSFC: a new feature construction method for accurate diagnosis of mass spectrometry data
Source: Sci Rep. 2023 Sep 21;13:15694. doi: 10.1038/s41598-023-42395-5 (PMC10514077; doi:10.1038/s41598-023-42395-5)
Supplement: Supplementary file 1 — Supplementary Information. [file 41598_2023_42395_MOESM1_ESM.zip › dataset/CHD dataset/2-batch/N/N1290_2.mzXML_chromatograms.csv]

row ID	row m/z	row retention time	row identity (main ID)	row identity (all IDs)	row identity (main ID + details)	row comment	row number of detected peaks	N1290_2.mzXML Peak status	N1290_2.mzXML Peak name	N1290_2.mzXML Peak m/z	N1290_2.mzXML Peak RT	N1290_2.mzXML Peak RT start	N1290_2.mzXML Peak RT end	N1290_2.mzXML Peak duration time	N1290_2.mzXML Peak height	N1290_2.mzXML Peak area	N1290_2.mzXML Peak charge	N1290_2.mzXML Peak # data points	N1290_2.mzXML Peak FWHM	N1290_2.mzXML Peak tailing factor	N1290_2.mzXML Peak asymmetry factor	N1290_2.mzXML Peak m/z min	N1290_2.mzXML Peak m/z max
1	55.053958892822266	11.268816666666668					1	DETECTED	55.0540 m/z @11.27 [N1290_2.mzXML]	55.053958892822266	11.268816666666668	0.10113333333333333	20.003833333333333	19.9027	3281.743896484375	1059052.064632004	0	1182	4.09803949923446	0.8910845430490656	0.8559217611070327	55.04523849487305	55.05895233154297
2	57.069664001464844	2.21875					1	DETECTED	57.0697 m/z @2.22 [N1290_2.mzXML]	57.069664001464844	2.21875	0.41336666666666666	19.747166666666665	19.333799999999997	1825.8673095703125	880157.367564987	0	1182	6.480933225709049	5.354486120214543	9.708972240429086	57.06016540527344	57.07551956176758
3	60.080509185791016	14.9418					1	DETECTED	60.0805 m/z @14.94 [N1290_2.mzXML]	60.080509185791016	14.9418	0.10113333333333333	20.003833333333333	19.9027	132083.21875	3.1434561052794605E7	1	1182	5.652715468125821	1.1091075136578483	0.7630963328985793	60.0804328918457	60.080806732177734
4	61.0394401550293	1.8462					1	DETECTED	61.0394 m/z @1.85 [N1290_2.mzXML]	61.0394401550293	1.8462	0.10113333333333333	20.003833333333333	19.9027	280380.5	3407124.1310123582	0	1182	0.04363972793899973	8.250311892713219	4.786734576402697	61.0352897644043	61.04603958129883
5	61.08390426635742	15.181416666666667					1	DETECTED	61.0839 m/z @15.18 [N1290_2.mzXML]	61.08390426635742	15.181416666666667	1.4823166666666665	19.8385	18.356183333333334	3084.56689453125	1243648.8057898874	0	1182	5.249716381877533	0.6699777114311646	0.4187038812600229	61.08348846435547	61.08928680419922
6	68.98211669921875	1.5411666666666666					1	DETECTED	68.9821 m/z @1.54 [N1290_2.mzXML]	68.98211669921875	1.5411666666666666	1.4352333333333334	2.58095	1.1457166666666667	9607.7431640625	252760.0546377563	0	1182	0.10319997686577875	5.4077249842668405	9.815449968533681	68.97821807861328	68.98213958740234
7	69.03333282470703	2.07475					1	DETECTED	69.0333 m/z @2.07 [N1290_2.mzXML]	69.03333282470703	2.07475	1.9173	11.2857	9.368400000000001	4856.9130859375	913595.2739457705	0	1182	0.7574399058845165	29.750396951413176	58.500793902826345	69.02835845947266	69.03608703613281
8	69.0697021484375	6.73335					1	DETECTED	69.0697 m/z @6.73 [N1290_2.mzXML]	69.0697021484375	6.73335	0.10113333333333333	20.003833333333333	19.9027	7259.0498046875	4225887.867743536	0	1182	9.749473972773584	1.5004561069325741	1.0802986311639415	69.0624771118164	69.06995391845703
9	70.98042297363281	1.51185					1	DETECTED	70.9804 m/z @1.51 [N1290_2.mzXML]	70.98042297363281	1.51185	1.4517666666666666	10.0492	8.597433333333335	5490.623046875	427481.4567536316	0	1182	0.10347557019436215	71.54590846047167	142.0918169209433	70.97557830810547	70.9836196899414
10	72.04889678955078	13.522133333333333					1	DETECTED	72.0489 m/z @13.52 [N1290_2.mzXML]	72.04889678955078	13.522133333333333	0.9789666666666667	19.637166666666666	18.658199999999997	3600.4560546875	1159686.9127615674	0	1182	4.228975369340979	0.7437595503527816	1.346422230133305	72.04872131347656	72.04913330078125
11	72.08061218261719	1.9030333333333334					1	DETECTED	72.0806 m/z @1.90 [N1290_2.mzXML]	72.08061218261719	1.9030333333333334	1.8605333333333334	18.396833333333333	16.5363	43657.0859375	1449381.5235921321	0	1182	0.14372861469672626	14.947566735243349	13.785942914903135	72.07266235351562	72.08096313476562
12	73.0452880859375	14.068299999999999					1	DETECTED	73.0453 m/z @14.07 [N1290_2.mzXML]	73.0452880859375	14.068299999999999	0.10113333333333333	20.003833333333333	19.9027	14284.5078125	4047715.178802587	0	1182	2.275171305384543	0.7107947608884168	0.36396465359510355	73.04032897949219	73.04694366455078
13	75.94766998291016	2.4848833333333333					1	DETECTED	75.9477 m/z @2.48 [N1290_2.mzXML]	75.94766998291016	2.4848833333333333	2.3887666666666667	19.454166666666666	17.0654	4625.4296875	901977.4318388519	0	1182	0.33276370475096817	88.77440610369347	9.341390012186597	75.94039154052734	75.95625305175781
14	77.04188537597656	2.3040833333333333					1	DETECTED	77.0419 m/z @2.30 [N1290_2.mzXML]	77.04188537597656	2.3040833333333333	2.3040833333333333	19.272333333333332	16.968249999999998	1388.5062255859375	712479.2616426086	0	1182	6.1656269842006335	null	null	77.0337905883789	77.0451431274414
15	80.9476089477539	1.7433					1	DETECTED	80.9476 m/z @1.74 [N1290_2.mzXML]	80.9476089477539	1.7433	1.6453333333333333	12.10355	10.458216666666667	139100.203125	2664795.7557466733	0	1182	0.1945847847075981	3.705813825296018	5.8118696711770275	80.93922424316406	80.9478759765625
16	81.06965637207031	5.829016666666666					1	DETECTED	81.0697 m/z @5.83 [N1290_2.mzXML]	81.06965637207031	5.829016666666666	0.10113333333333333	20.003833333333333	19.9027	3518.314453125	1950617.5568596662	0	1182	14.211570619279296	1.7373520759559233	1.687605598812619	81.06936645507812	81.07003784179688
17	83.02123260498047	1.8171333333333335					1	DETECTED	83.0212 m/z @1.82 [N1290_2.mzXML]	83.02123260498047	1.8171333333333335	0.1929	19.912166666666668	19.719266666666666	2267545.0	1.3185323638521349E7	0	1182	0.05872767520290312	2.6756610141401005	4.032832484148387	83.01288604736328	83.02169036865234
18	83.04891204833984	7.10835					1	DETECTED	83.0489 m/z @7.11 [N1290_2.mzXML]	83.04891204833984	7.10835	0.10113333333333333	20.003833333333333	19.9027	2668.984130859375	1502248.4751260064	0	1182	19.17630326893687	1.420157314007226	1.8403146280144518	83.04878997802734	83.0491714477539
19	83.08525085449219	11.23485					1	DETECTED	83.0853 m/z @11.23 [N1290_2.mzXML]	83.08525085449219	11.23485	0.10113333333333333	20.003833333333333	19.9027	13608.384765625	4492739.362733098	0	1182	0.4484446449183661	0.6288530131426098	0.39145406937704125	83.08502960205078	83.08567810058594
20	84.02481842041016	1.8314833333333334					1	DETECTED	84.0248 m/z @1.83 [N1290_2.mzXML]	84.02481842041016	1.8314833333333334	0.88815	6.876499999999999	5.988349999999999	15405.0625	1818383.5626679685	0	1182	0.06638333514684569	3.1740371024734975	5.348074204946995	84.01651763916016	84.02481842041016
21	84.04427337646484	2.04625					1	DETECTED	84.0443 m/z @2.05 [N1290_2.mzXML]	84.04427337646484	2.04625	0.6695166666666666	19.893833333333337	19.22431666666667	22572.119140625	3163986.9939951785	0	1182	0.21793883424413418	3.7477921629027553	5.613186833370626	84.03550720214844	84.04449462890625
22	84.9593505859375	1.5267333333333333					1	DETECTED	84.9594 m/z @1.53 [N1290_2.mzXML]	84.9593505859375	1.5267333333333333	0.10113333333333333	20.003833333333333	19.9027	1510325.25	2.2494753231037818E7	0	1182	0.12703477430873034	1.2310576920144833	1.218814155258968	84.9539566040039	84.95972442626953
23	85.02825164794922	1.9738833333333334					1	DETECTED	85.0283 m/z @1.97 [N1290_2.mzXML]	85.02825164794922	1.9738833333333334	1.6147666666666667	7.305083333333333	5.690316666666666	44616.109375	2279360.3984201658	0	1182	0.24313814233767816	6.617628890740438	15.32922120154072	85.02587890625	85.02841186523438
24	85.06462860107422	6.1112					1	DETECTED	85.0646 m/z @6.11 [N1290_2.mzXML]	85.06462860107422	6.1112	0.10113333333333333	20.003833333333333	19.9027	4789.63671875	2400837.4348674924	0	1182	7.172797886032212	1.6557803019378596	0.6856463574280718	85.06196594238281	85.06488037109375
25	86.0599594116211	2.4848833333333333					1	DETECTED	86.0600 m/z @2.48 [N1290_2.mzXML]	86.0599594116211	2.4848833333333333	0.22976666666666665	19.673833333333334	19.444066666666668	7667.36083984375	1429723.1459880979	0	1182	0.6961694452410772	2.012666269992709	5.44340936636961	86.0595703125	86.06796264648438
26	86.0962905883789	4.0094666666666665					1	DETECTED	86.0963 m/z @4.01 [N1290_2.mzXML]	86.0962905883789	4.0094666666666665	1.8888833333333332	17.808666666666667	15.919783333333335	120892.90625	7772126.796452024	1	1182	0.9405749693011942	0.965764227373962	0.8837874437142637	86.095947265625	86.09657287597656
27	87.08019256591797	7.376099999999999					1	DETECTED	87.0802 m/z @7.38 [N1290_2.mzXML]	87.08019256591797	7.376099999999999	0.10113333333333333	20.003833333333333	19.9027	106768.78125	6.140881734901175E7	1	1182	12.307330775328317	1.6558954849320138	1.0505021545732383	87.08010864257812	87.08043670654297
28	88.0835952758789	6.2539					1	DETECTED	88.0836 m/z @6.25 [N1290_2.mzXML]	88.0835952758789	6.2539	0.10113333333333333	20.003833333333333	19.9027	6008.556640625	3312541.6077713016	0	1182	18.01840678181484	1.6173780900733004	1.3403320627451745	88.07405853271484	88.09249877929688
29	88.11177062988281	12.926799999999998					1	DETECTED	88.1118 m/z @12.93 [N1290_2.mzXML]	88.11177062988281	12.926799999999998	0.7426999999999999	18.578833333333332	17.836133333333333	4686.02978515625	2197417.736636353	0	1182	1.9510244944295732	0.7319429967471267	0.4638859934942535	88.10311126708984	88.11599731445312
30	88.95259094238281	1.5411666666666666					1	DETECTED	88.9526 m/z @1.54 [N1290_2.mzXML]	88.95259094238281	1.5411666666666666	1.4352333333333334	14.9255	13.490266666666667	21116.892578125	2362123.6227208558	0	1182	0.11908868250763738	63.673379483952246	126.34675896790448	88.94458770751953	88.9532470703125
31	88.96808624267578	11.438466666666667					1	DETECTED	88.9681 m/z @11.44 [N1290_2.mzXML]	88.96808624267578	11.438466666666667	0.15614999999999998	19.967	19.81085	19704.99609375	2806475.4905915554	0	1182	1.2421912515305138	0.8091681627079894	9.94063676074916	88.96800231933594	88.96842956542969
32	89.05956268310547	10.191216666666666					1	DETECTED	89.0596 m/z @10.19 [N1290_2.mzXML]	89.05956268310547	10.191216666666666	0.10113333333333333	20.003833333333333	19.9027	18247.541015625	4463720.699198116	0	1182	0.6025987333867935	1.2483426820417964	2.9642792087126804	89.05265045166016	89.05982208251953
33	89.96082305908203	11.591216666666666					1	DETECTED	89.9608 m/z @11.59 [N1290_2.mzXML]	89.96082305908203	11.591216666666666	10.95505	16.911833333333334	5.956783333333334	6046.16650390625	721935.734084656	0	1182	0.02649028680553478	4.681778883940272	8.363557767880543	89.96068572998047	89.96099090576172
34	90.05484008789062	1.8462					1	DETECTED	90.0548 m/z @1.85 [N1290_2.mzXML]	90.05484008789062	1.8462	0.10113333333333333	19.985500000000002	19.88436666666667	180208.734375	6522678.210152404	0	1182	0.17732620542990762	1.311345413808651	0.6062445366699271	90.04634857177734	90.0597915649414
35	90.97640991210938	1.6453333333333333					1	DETECTED	90.9764 m/z @1.65 [N1290_2.mzXML]	90.97640991210938	1.6453333333333333	1.5700833333333333	16.2515	14.681416666666667	358124.5625	1.2263172498075683E7	0	1182	0.14371105001296236	2.0445493318554697	4.3913694773395795	90.97639465332031	90.98374938964844
36	91.03882598876953	10.06695					1	DETECTED	91.0388 m/z @10.07 [N1290_2.mzXML]	91.03882598876953	10.06695	0.10113333333333333	20.003833333333333	19.9027	45116.93359375	2.1817469649597183E7	0	1182	10.212280705060184	1.078270162436897	0.37140654277245877	91.03865051269531	91.03961181640625
37	91.05416870117188	9.200349999999998					1	DETECTED	91.0542 m/z @9.20 [N1290_2.mzXML]	91.05416870117188	9.200349999999998	0.10113333333333333	19.967	19.865866666666665	118492.9921875	1.2806814095503299E7	0	1182	0.08048868785342478	14.220764730876745	0.48094438239193077	91.05239868164062	91.05693054199219
38	92.0576171875	9.200349999999998					1	DETECTED	92.0576 m/z @9.20 [N1290_2.mzXML]	92.0576171875	9.200349999999998	3.1010166666666668	16.92983333333333	13.828816666666665	7156.71484375	895402.9967874752	0	1182	0.10935068387884428	1.2036688313100568	0.023991803905147754	92.05611419677734	92.0595474243164
39	93.06982421875	8.358966666666667					1	DETECTED	93.0698 m/z @8.36 [N1290_2.mzXML]	93.06982421875	8.358966666666667	0.21138333333333334	19.967	19.755616666666665	8715.2021484375	1307079.8247001963	0	1182	0.5044798263905683	1.2298677732725294	4.144388499676371	93.0691909790039	93.07772827148438
40	94.04125213623047	8.390433333333332					1	DETECTED	94.0413 m/z @8.39 [N1290_2.mzXML]	94.04125213623047	8.390433333333332	2.7351	18.268666666666665	15.533566666666665	11977.2763671875	962641.9370131377	0	1182	0.21710816078094375	1.2394044646255926	1.5394842846027637	94.03604888916016	94.0494613647461
41	95.01599884033203	2.0604999999999998					1	DETECTED	95.0160 m/z @2.06 [N1290_2.mzXML]	95.01599884033203	2.0604999999999998	1.9314500000000001	15.939699999999998	14.008249999999999	11678.451171875	1090590.3690808103	0	1182	0.4273419435666761	54.27450600542439	5.907620553141163	95.0154800415039	95.01801300048828
42	95.04911041259766	8.390433333333332					1	DETECTED	95.0491 m/z @8.39 [N1290_2.mzXML]	95.04911041259766	8.390433333333332	0.3217166666666667	10.85555	10.533833333333332	8864.8955078125	749353.7601091919	0	1182	0.42174844190241245	0.7499642627173776	0.031273569249004776	95.04595184326172	95.04927825927734
43	95.08536529541016	11.036433333333333					1	DETECTED	95.0854 m/z @11.04 [N1290_2.mzXML]	95.08536529541016	11.036433333333333	0.10113333333333333	19.985500000000002	19.88436666666667	3389.48486328125	1407554.610888795	0	1182	4.285937201228716	0.9091824946122498	1.7316039951377729	95.08483123779297	95.08578491210938
44	96.92155456542969	1.7433					1	DETECTED	96.9216 m/z @1.74 [N1290_2.mzXML]	96.92155456542969	1.7433	1.66035	16.966166666666666	15.305816666666667	101354.8125	3074592.376040375	0	1182	0.3118632882129486	92.25929274663443	5.557817334054795	96.91213989257812	96.92179107666016
45	97.0282974243164	2.3610666666666664					1	DETECTED	97.0283 m/z @2.36 [N1290_2.mzXML]	97.0282974243164	2.3610666666666664	0.11948333333333333	19.655666666666665	19.53618333333333	8967.939453125	1962188.1060031732	0	1182	1.018716680395209	1.548197620482848	4.449886282050771	97.02781677246094	97.02857971191406
46	97.0645751953125	7.305083333333333					1	DETECTED	97.0646 m/z @7.31 [N1290_2.mzXML]	97.0645751953125	7.305083333333333	0.10113333333333333	19.967	19.865866666666665	3200.168701171875	1972147.9677275093	0	1182	17.325532671079586	1.378817639396905	1.7576352787938099	97.06002044677734	97.07267761230469
47	97.10106658935547	11.712866666666667					1	DETECTED	97.1011 m/z @11.71 [N1290_2.mzXML]	97.10106658935547	11.712866666666667	0.10113333333333333	20.003833333333333	19.9027	6483.77880859375	1948695.5892830805	0	1182	0.12153161763495035	0.8570081411905199	0.894644196656694	97.09233856201172	97.10142517089844
48	98.91854858398438	1.75895					1	DETECTED	98.9185 m/z @1.76 [N1290_2.mzXML]	98.91854858398438	1.75895	1.66035	11.909416666666667	10.249066666666668	35126.4765625	2734210.1806381233	0	1182	0.06810124361150094	51.97295469912102	102.79561238400699	98.91495513916016	98.91878509521484
49	98.98397064208984	2.03145					1	DETECTED	98.9840 m/z @2.03 [N1290_2.mzXML]	98.98397064208984	2.03145	0.10113333333333333	20.003833333333333	19.9027	15713.44921875	4801164.614635037	0	1182	11.975057116018043	12.846947564549023	11.290758665852504	98.97533416748047	98.98521423339844
50	98.99535369873047	1.8171333333333335					1	DETECTED	98.9954 m/z @1.82 [N1290_2.mzXML]	98.99535369873047	1.8171333333333335	1.5995833333333331	11.60565	10.006066666666667	106921.8046875	3110854.400652954	0	1182	0.06149674286009876	22.997165402589406	0.5604596726000327	98.99517059326172	99.00276947021484
51	99.04386138916016	2.07475					1	DETECTED	99.0439 m/z @2.07 [N1290_2.mzXML]	99.04386138916016	2.07475	0.1378	19.747166666666665	19.609366666666666	15949.564453125	2873608.579066131	0	1182	0.38952415316982436	16.416047650040753	35.66933349053667	99.03963470458984	99.05052185058594
52	100.07532501220703	8.83075					1	DETECTED	100.0753 m/z @8.83 [N1290_2.mzXML]	100.07532501220703	8.83075	0.1378	20.003833333333333	19.866033333333334	363282.0625	5618733.8280380005	1	1182	0.1627936277762707	1.5010033784684271	1.5515721689369872	100.07477569580078	100.08517456054688
53	101.00811004638672	1.5411666666666666					1	DETECTED	101.0081 m/z @1.54 [N1290_2.mzXML]	101.00811004638672	1.5411666666666666	0.5781833333333334	20.003833333333333	19.42565	763116.75	1.2016070075191492E7	1	1182	0.1460207499834738	1.0687383408032187	1.0745848531808093	100.99908447265625	101.0113754272461
54	101.05947875976562	11.62025					1	DETECTED	101.0595 m/z @11.62 [N1290_2.mzXML]	101.05947875976562	11.62025	0.5234833333333333	19.893833333333337	19.370350000000002	6242.1923828125	3633196.2880410175	0	1182	12.949937132779024	0.8727925251499686	0.7455850502999375	101.05935668945312	101.05973815917969
55	101.0788345336914	8.83075					1	DETECTED	101.0788 m/z @8.83 [N1290_2.mzXML]	101.0788345336914	8.83075	1.8171333333333335	8.882249999999999	7.065116666666666	14675.474609375	3216620.6437949208	0	1182	0.12260549183389102	0.5036714296238032	0.007342859247606298	101.07280731201172	101.07889556884766
56	101.09589385986328	7.144166666666666					1	DETECTED	101.0959 m/z @7.14 [N1290_2.mzXML]	101.09589385986328	7.144166666666666	0.10113333333333333	20.003833333333333	19.9027	19884.068359375	1.053376109240735E7	0	1182	14.734350885821833	1.4129352409709832	0.28996665566335955	101.0871353149414	101.09634399414062
57	102.00904846191406	1.5267333333333333					1	DETECTED	102.0090 m/z @1.53 [N1290_2.mzXML]	102.00904846191406	1.5267333333333333	1.4167666666666667	17.845166666666668	16.4284	67049.9375	2148701.6117947395	0	1182	0.16966965212011864	71.850835516704	167.2430307957113	102.00877380371094	102.0093002319336
58	102.05469512939453	1.9738833333333334					1	DETECTED	102.0547 m/z @1.97 [N1290_2.mzXML]	102.05469512939453	1.9738833333333334	0.1378	19.8385	19.7007	34162.0	4073302.6371501465	0	1182	0.8682620984585352	2.8212833623638818	2.5324925475820996	102.04619598388672	102.0645751953125
59	102.09104919433594	1.8171333333333335					1	DETECTED	102.0910 m/z @1.82 [N1290_2.mzXML]	102.09104919433594	1.8171333333333335	0.11948333333333333	20.003833333333333	19.884349999999998	13748.1083984375	2500053.948986295	0	1182	0.8563849753366543	3.3916372982412555	15.076257597678135	102.0909423828125	102.09935760498047
60	102.12736511230469	12.971300000000001					1	DETECTED	102.1274 m/z @12.97 [N1290_2.mzXML]	102.12736511230469	12.971300000000001	0.1378	19.967	19.8292	6223.1953125	1851364.4095551453	0	1182	4.156683384732904	0.7725562005688238	1.3845706546721692	102.12721252441406	102.1278076171875
61	102.97006225585938	1.5411666666666666					1	DETECTED	102.9701 m/z @1.54 [N1290_2.mzXML]	102.97006225585938	1.5411666666666666	0.5600333333333333	19.016333333333332	18.4563	398966.09375	4257077.82817517	0	1182	0.07688102968183874	1.4034675555552136	1.1328953039912484	102.96990203857422	102.97032165527344
62	103.03874969482422	1.9738833333333334					1	DETECTED	103.0387 m/z @1.97 [N1290_2.mzXML]	103.03874969482422	1.9738833333333334	0.46845	19.765333333333334	19.296883333333334	78561.421875	4948427.547363251	0	1182	0.3862086102930298	4.277985409938312	10.930086556705502	103.03854370117188	103.03907775878906
63	103.05400085449219	8.358966666666667					1	DETECTED	103.0540 m/z @8.36 [N1290_2.mzXML]	103.05400085449219	8.358966666666667	7.944883333333333	8.79665	0.8517666666666663	202573.5625	3623078.6648945333	1	1182	0.2918427798289187	1.023747932304812	0.4328489583086764	103.05400085449219	103.05413818359375
64	103.0750961303711	10.9875					1	DETECTED	103.0751 m/z @10.99 [N1290_2.mzXML]	103.0750961303711	10.9875	0.10113333333333333	20.003833333333333	19.9027	86608.609375	1.6743129449593253E7	1	1182	0.5050559623440094	0.6159649388350517	4.568503767440861	103.0672607421875	103.0754623413086
65	104.05751037597656	8.327433333333333					1	DETECTED	104.0575 m/z @8.33 [N1290_2.mzXML]	104.05751037597656	8.327433333333333	7.944883333333333	9.519933333333334	1.575050000000001	14672.328125	344331.4820220338	0	1182	0.34999381472538005	1.191487604019371	0.5643331492126462	104.049560546875	104.05758666992188
66	104.07049560546875	1.8605333333333334					1	DETECTED	104.0705 m/z @1.86 [N1290_2.mzXML]	104.07049560546875	1.8605333333333334	0.10113333333333333	19.967	19.865866666666665	71769.0625	5722158.611766052	0	1182	13.848612757632125	0.7930170347113494	9.326628817945602	104.06661224365234	104.07874298095703
67	104.10668182373047	1.7884333333333333					1	DETECTED	104.1067 m/z @1.79 [N1290_2.mzXML]	104.10668182373047	1.7884333333333333	1.7258666666666669	17.31383333333333	15.587966666666665	788663.6875	6535970.456074127	1	1182	0.050546989400226394	2.4438424132853616	2.954580976884796	104.104736328125	104.11348724365234
68	105.0031967163086	1.5411666666666666					1	DETECTED	105.0032 m/z @1.54 [N1290_2.mzXML]	105.0031967163086	1.5411666666666666	1.4167666666666667	5.547416666666667	4.13065	27585.6328125	482441.1808953857	0	1182	0.10274689035345008	16.875739392655397	34.737745188067514	105.00301361083984	105.01236724853516
69	105.03340911865234	9.690016666666667					1	DETECTED	105.0334 m/z @9.69 [N1290_2.mzXML]	105.03340911865234	9.690016666666667	9.0571	9.943566666666667	0.8864666666666672	11960.3076171875	214165.94342578168	0	1182	0.0934249955176174	0.7003028308097438	0.4006056616194875	105.02811431884766	105.03340911865234
70	105.07144165039062	13.699766666666667					1	DETECTED	105.0714 m/z @13.70 [N1290_2.mzXML]	105.07144165039062	13.699766666666667	0.17455	19.985500000000002	19.810950000000002	85394.71875	1.5794940425246796E7	1	1182	2.429143302258659	1.1605084545596915	1.243653988917134	105.07124328613281	105.08055114746094
71	105.11011505126953	1.7884333333333333					1	DETECTED	105.1101 m/z @1.79 [N1290_2.mzXML]	105.11011505126953	1.7884333333333333	1.7433	9.7736	8.0303	29438.140625	3608341.7856403813	0	1182	0.05014913090359108	88.96196454948318	176.92392909896637	105.10397338867188	105.11028289794922
72	106.04981994628906	1.9455333333333333					1	DETECTED	106.0498 m/z @1.95 [N1290_2.mzXML]	106.04981994628906	1.9455333333333333	0.7971833333333334	19.948666666666668	19.151483333333335	5647.00048828125	1384688.460154144	0	1182	0.31251022943925766	8.338696100201739	3.9806257754819017	106.04936218261719	106.0535888671875
73	106.07470703125	12.602466666666666					1	DETECTED	106.0747 m/z @12.60 [N1290_2.mzXML]	106.07470703125	12.602466666666666	0.10113333333333333	20.003833333333333	19.9027	3953.53857421875	1449865.9241600954	0	1182	2.149155595021126	0.7960230908703072	2.6710205353880356	106.06471252441406	106.07748413085938
74	106.95037078857422	1.66035					1	DETECTED	106.9504 m/z @1.66 [N1290_2.mzXML]	106.95037078857422	1.66035	0.24805	11.3015	11.053450000000002	45157.984375	3600287.175455139	0	1182	0.5923587462960007	0.5678353290150061	0.12897437438059256	106.94290161132812	106.95081329345703
75	107.01573181152344	14.759683333333333					1	DETECTED	107.0157 m/z @14.76 [N1290_2.mzXML]	107.01573181152344	14.759683333333333	2.07475	15.902899999999999	13.828149999999999	2376.37548828125	1020661.1854931952	0	1182	0.16559582977127008	0.5450619895519093	0.09012397910381863	107.01171112060547	107.01603698730469
76	107.0489273071289	11.422333333333334					1	DETECTED	107.0489 m/z @11.42 [N1290_2.mzXML]	107.0489273071289	11.422333333333334	0.15614999999999998	19.967	19.81085	3464.752197265625	1059160.4051108854	0	1182	9.829142960312847	0.8792174516362387	3.4629472584367362	107.0487060546875	107.05248260498047
77	108.08050537109375	6.271583333333334					1	DETECTED	108.0805 m/z @6.27 [N1290_2.mzXML]	108.08050537109375	6.271583333333334	0.10113333333333333	20.003833333333333	19.9027	2646.33984375	1553490.5530290217	0	1182	2.0438129539239407	1.6127429928125174	2.225485985625035	108.076171875	108.08386993408203
78	109.06466674804688	8.343183333333334					1	DETECTED	109.0647 m/z @8.34 [N1290_2.mzXML]	109.06466674804688	8.343183333333334	1.6147666666666667	15.060316666666667	13.44555	5128.7705078125	1128147.6641667786	0	1182	6.715249014383144	0.9991615164538461	0.311430801788894	109.0619888305664	109.06519317626953
79	109.10107421875	7.660866666666666					1	DETECTED	109.1011 m/z @7.66 [N1290_2.mzXML]	109.10107421875	7.660866666666666	0.11948333333333333	19.692	19.572516666666665	2378.507568359375	1340364.2627099615	0	1182	3.305203610123346	1.2976741667642762	1.5953483335285525	109.10065460205078	109.1014404296875
80	110.05982208251953	2.04625					1	DETECTED	110.0598 m/z @2.05 [N1290_2.mzXML]	110.05982208251953	2.04625	0.10113333333333333	19.9305	19.829366666666665	4196.4658203125	1334281.8854262084	0	1182	1.7631021953708084	5.097217818982579	8.281246531316881	110.05928039550781	110.0664291381836
81	111.04389953613281	2.117766666666667					1	DETECTED	111.0439 m/z @2.12 [N1290_2.mzXML]	111.04389953613281	2.117766666666667	0.10113333333333333	20.003833333333333	19.9027	8205.3115234375	3308212.8986052214	0	1182	5.7040759067715445	4.934635283227822	7.819753113979689	111.03541564941406	111.05349731445312
82	112.03669738769531	1.7884333333333333					1	DETECTED	112.0367 m/z @1.79 [N1290_2.mzXML]	112.03669738769531	1.7884333333333333	0.3217166666666667	19.765333333333334	19.443616666666667	276879.71875	2960396.4291054686	0	1182	0.0791298369631599	0.735870551376159	0.09342097735815232	112.0279541015625	112.04145050048828
83	112.05030822753906	7.358433333333333					1	DETECTED	112.0503 m/z @7.36 [N1290_2.mzXML]	112.05030822753906	7.358433333333333	0.1378	19.985500000000002	19.847700000000003	1577.8536376953125	1103377.6906740111	0	1182	2.8644114405535577	1.3743739007196971	1.7487478014393938	112.0472412109375	112.0522689819336
84	112.89547729492188	1.75895					1	DETECTED	112.8955 m/z @1.76 [N1290_2.mzXML]	112.89547729492188	1.75895	1.66035	2.3040833333333333	0.6437333333333333	83132.1171875	881587.204818726	0	1182	0.40901003976975114	2.7077303608181316	4.195420142946269	112.8953857421875	112.89570617675781
85	113.0206527709961	2.21875					1	DETECTED	113.0207 m/z @2.22 [N1290_2.mzXML]	113.0206527709961	2.21875	0.2849333333333333	20.003833333333333	19.718899999999998	610958.375	1.9588555212052044E7	0	1182	0.42459444959889225	3.0845180290709333	4.7512085421309305	113.01480102539062	113.02437591552734
86	113.03583526611328	1.4673833333333335					1	DETECTED	113.0358 m/z @1.47 [N1290_2.mzXML]	113.03583526611328	1.4673833333333335	1.4167666666666667	17.698833333333333	16.282066666666665	8797.7578125	1219525.8216883233	0	1182	10.880267285922566	150.08745335983357	286.62976004016195	113.03463745117188	113.03820037841797
87	113.05968475341797	10.173516666666666					1	DETECTED	113.0597 m/z @10.17 [N1290_2.mzXML]	113.05968475341797	10.173516666666666	0.11948333333333333	19.985500000000002	19.866016666666667	3942.525390625	1154284.5547466127	0	1182	10.085753131582182	0.9879625423959207	0.9762338254536216	113.05718231201172	113.05992889404297
88	113.09599304199219	10.9875					1	DETECTED	113.0960 m/z @10.99 [N1290_2.mzXML]	113.09599304199219	10.9875	0.15614999999999998	17.259	17.10285	4849.41748046875	1050870.9474015504	0	1182	0.11960817056626816	0.78950684817682	179.39273463459554	113.0958480834961	113.09651947021484
89	114.02423095703125	2.16135					1	DETECTED	114.0242 m/z @2.16 [N1290_2.mzXML]	114.02423095703125	2.16135	2.146983333333333	19.47233333333333	17.32535	13843.0107421875	1482446.462564209	0	1182	0.11343226778552395	602.9704176333933	1204.9408352667865	114.02347564697266	114.02430725097656
90	114.04969024658203	2.749216666666667					1	DETECTED	114.0497 m/z @2.75 [N1290_2.mzXML]	114.04969024658203	2.749216666666667	0.5048666666666667	19.9305	19.42563333333333	20033.806640625	2832482.54283249	0	1182	0.6429800408616102	4.189360698516659	2.6209248977994415	114.0424575805664	114.05517578125
91	114.06597137451172	1.8314833333333334					1	DETECTED	114.0660 m/z @1.83 [N1290_2.mzXML]	114.06597137451172	1.8314833333333334	0.21138333333333334	19.8385	19.627116666666666	737132.8125	7697940.907441066	0	1182	0.0536225009519824	6.456866002145836	7.240910181528165	114.05736541748047	114.07210540771484
92	114.09123229980469	9.690016666666667					1	DETECTED	114.0912 m/z @9.69 [N1290_2.mzXML]	114.09123229980469	9.690016666666667	0.11948333333333333	19.948666666666668	19.829183333333333	14578.0	1161934.703489259	0	1182	0.12669749790311968	18.435980961815314	1.0580685972128108	114.0890121459961	114.0916976928711
93	114.89234924316406	1.7433					1	DETECTED	114.8923 m/z @1.74 [N1290_2.mzXML]	114.89234924316406	1.7433	1.6918166666666667	11.548016666666665	9.8562	22307.87890625	1737837.6496159667	0	1182	0.12387446332199992	95.7222402071868	190.4444804143736	114.89217376708984	114.8930435180664
94	114.98762512207031	1.5556333333333332					1	DETECTED	114.9876 m/z @1.56 [N1290_2.mzXML]	114.98762512207031	1.5556333333333332	1.4167666666666667	16.727	15.310233333333333	39191.27734375	3462366.631775482	0	1182	0.16473733093358423	55.31871262315769	0.8698353847407295	114.98323822021484	114.98777770996094
95	115.03650665283203	1.8605333333333334					1	DETECTED	115.0365 m/z @1.86 [N1290_2.mzXML]	115.03650665283203	1.8605333333333334	0.24805	20.003833333333333	19.755783333333333	163814.015625	2728994.4213555297	0	1182	1.1423309499550185	0.9203416285245749	0.2719977611227096	115.03629302978516	115.03952026367188
96	115.05427551269531	9.200349999999998					1	DETECTED	115.0543 m/z @9.20 [N1290_2.mzXML]	115.05427551269531	9.200349999999998	1.2708333333333333	18.35983333333333	17.089	63185.55078125	2067173.0952540564	0	1182	0.08600386251957914	15.22403250029254	1.4508079832297345	115.04989624023438	115.06336212158203
97	115.06949615478516	1.8462					1	DETECTED	115.0695 m/z @1.85 [N1290_2.mzXML]	115.06949615478516	1.8462	0.17455	19.985500000000002	19.810950000000002	20316.775390625	1721328.1591709894	0	1182	8.202964026992781	8.908479178248623	7.255365982936332	115.06925201416016	115.07551574707031
98	115.11153411865234	11.438466666666667					1	DETECTED	115.1115 m/z @11.44 [N1290_2.mzXML]	115.11153411865234	11.438466666666667	0.10113333333333333	19.967	19.865866666666665	4369.12939453125	2133644.4927941267	0	1182	13.137890111183987	0.8761260731506526	0.3306390110601446	115.1059799194336	115.11198425292969
99	116.07019805908203	1.8605333333333334					1	DETECTED	116.0702 m/z @1.86 [N1290_2.mzXML]	116.07019805908203	1.8605333333333334	0.11948333333333333	20.003833333333333	19.884349999999998	3071951.75	2.0680433212498438E7	1	1182	0.036974299524132004	7.228306328664187	6.641671321269337	116.0696792602539	116.07998657226562
100	116.4364242553711	1.5411666666666666					1	DETECTED	116.4364 m/z @1.54 [N1290_2.mzXML]	116.4364242553711	1.5411666666666666	0.6881166666666666	8.081116666666667	7.393	9722.9794921875	1868943.6086444086	0	1182	0.1016536651726847	4.333274720121915	7.6665494402438314	116.43417358398438	116.44612121582031
101	116.98556518554688	1.5411666666666666					1	DETECTED	116.9856 m/z @1.54 [N1290_2.mzXML]	116.98556518554688	1.5411666666666666	0.10113333333333333	20.003833333333333	19.9027	2818463.0	4.047229481405658E7	0	1182	0.16379002300517032	1.0017600847718862	0.9550764098546779	116.98538970947266	116.98600769042969
102	117.05730438232422	9.200349999999998					1	DETECTED	117.0573 m/z @9.20 [N1290_2.mzXML]	117.05730438232422	9.200349999999998	0.35835	18.3785	18.020149999999997	132892.546875	1.2605755927067073E7	0	1182	0.08968249183813626	0.5400028292066296	0.020480708185076506	117.05436706542969	117.05738067626953
103	117.07381439208984	1.8605333333333334					1	DETECTED	117.0738 m/z @1.86 [N1290_2.mzXML]	117.07381439208984	1.8605333333333334	1.8462	9.214599999999999	7.368399999999999	94421.59375	2956596.307375945	0	1182	0.04596291990020629	27.945768806897938	null	117.06993865966797	117.07404327392578
104	117.09066772460938	11.4063					1	DETECTED	117.0907 m/z @11.41 [N1290_2.mzXML]	117.09066772460938	11.4063	0.1378	19.985500000000002	19.847700000000003	79324.8828125	4054363.510898587	0	1182	0.16856711735273144	2.739530089508452	0.7966999486365012	117.09058380126953	117.0911636352539
105	117.9891357421875	1.5411666666666666					1	DETECTED	117.9891 m/z @1.54 [N1290_2.mzXML]	117.9891357421875	1.5411666666666666	1.4167666666666667	17.680666666666664	16.263899999999996	29933.5390625	2078577.0268322448	0	1182	0.1259352461894867	65.36937299035377	129.73874598070753	117.98875427246094	117.9894790649414
106	118.06468963623047	9.200349999999998					1	DETECTED	118.0647 m/z @9.20 [N1290_2.mzXML]	118.06468963623047	9.200349999999998	2.01695	19.765333333333334	17.748383333333333	1443866.375	1.1638104251244638E7	1	1182	0.09600389385619224	1.454469458513535	1.453283591149586	118.05757904052734	118.06532287597656
107	118.08588409423828	1.9173					1	DETECTED	118.0859 m/z @1.92 [N1290_2.mzXML]	118.08588409423828	1.9173	0.10113333333333333	20.003833333333333	19.9027	1375501.25	4.5110386152233355E7	1	1182	0.14877715844837036	3.4866813345536887	5.048959538461655	118.08538818359375	118.09418487548828
108	118.97869110107422	11.345966666666667					1	DETECTED	118.9787 m/z @11.35 [N1290_2.mzXML]	118.97869110107422	11.345966666666667	0.15614999999999998	20.003833333333333	19.847683333333332	22021.052734375	3855716.1848662095	0	1182	0.5915748844588204	0.8763483034702919	9.542328641463476	118.9782943725586	118.98193359375
109	119.0187759399414	1.5411666666666666					1	DETECTED	119.0188 m/z @1.54 [N1290_2.mzXML]	119.0187759399414	1.5411666666666666	1.4167666666666667	10.08455	8.667783333333333	200981.90625	2277998.9653780204	0	1182	0.15195227750257279	1.4225757106440076	2.432728941395559	119.0158462524414	119.01924133300781
110	119.04922485351562	3.900516666666667					1	DETECTED	119.0492 m/z @3.90 [N1290_2.mzXML]	119.04922485351562	3.900516666666667	3.2514166666666666	5.26665	2.0152333333333337	5954.41943359375	193400.73760150146	0	1182	0.21154553588197889	1.5523288656087912	3.5846231650685567	119.04891967773438	119.04951477050781
111	119.068359375	9.200349999999998					1	DETECTED	119.0684 m/z @9.20 [N1290_2.mzXML]	119.068359375	9.200349999999998	4.45525	10.427866666666667	5.972616666666666	81566.921875	1030841.4088358433	0	1182	0.08181911896264005	0.7412527743887901	0.1575149540164526	119.06768035888672	119.07312774658203
112	119.08942413330078	1.9314500000000001					1	DETECTED	119.0894 m/z @1.93 [N1290_2.mzXML]	119.08942413330078	1.9314500000000001	0.4502833333333333	19.893833333333337	19.443550000000002	51776.953125	2351080.4780491036	0	1182	null	1.190256406526193	2.110889375262407	119.08501434326172	119.0898208618164
113	119.15421295166016	15.866783333333332					1	DETECTED	119.1542 m/z @15.87 [N1290_2.mzXML]	119.15421295166016	15.866783333333332	0.10113333333333333	20.003833333333333	19.9027	60033.5078125	1.2036791530341126E7	0	1182	1.7827480246104628	0.6278050716455006	0.5165930551044482	119.15364837646484	119.15442657470703
114	119.5096206665039	8.3747					1	DETECTED	119.5096 m/z @8.37 [N1290_2.mzXML]	119.5096206665039	8.3747	8.148916666666667	8.438516666666667	0.2896000000000001	2566.757080078125	29662.930360351467	0	1182	0.2689677897046643	0.641322802096403	0.28264560419280615	119.5091781616211	119.5097427368164
115	120.06552124023438	1.8462					1	DETECTED	120.0655 m/z @1.85 [N1290_2.mzXML]	120.06552124023438	1.8462	1.7739333333333334	9.367433333333334	7.593500000000001	47370.12109375	1741511.6822847594	0	1182	0.19843740123769127	19.20036270615834	14.317359736164294	120.0638198852539	120.06898498535156
116	120.08040618896484	8.343183333333334					1	DETECTED	120.0804 m/z @8.34 [N1290_2.mzXML]	120.08040618896484	8.343183333333334	1.03375	19.509333333333334	18.475583333333333	732134.8125	1.5546205925077895E7	1	1182	0.26594348717125804	0.899844663688322	0.6911098791334883	120.08036804199219	120.08867645263672
117	120.1551742553711	3.2060666666666666					1	DETECTED	120.1552 m/z @3.21 [N1290_2.mzXML]	120.1551742553711	3.2060666666666666	3.2060666666666666	19.619000000000003	16.412933333333335	6153.71044921875	2211404.874727417	0	1182	11.98064359301157	null	null	120.1551742553711	120.15782165527344
118	121.02822875976562	12.448733333333333					1	DETECTED	121.0282 m/z @12.45 [N1290_2.mzXML]	121.02822875976562	12.448733333333333	0.1929	20.003833333333333	19.81093333333333	13415.7021484375	6139200.597906121	0	1182	5.8295404016967325	0.8082246549262255	2.5221374982982696	121.02711486816406	121.03364562988281
119	121.07174682617188	1.8462					1	DETECTED	121.0717 m/z @1.85 [N1290_2.mzXML]	121.07174682617188	1.8462	0.10113333333333333	19.948666666666668	19.847533333333335	911983.5	9704529.187088381	0	1182	0.04621039538605176	3.4339821025293893	4.358364112397956	121.06440734863281	121.08155059814453
120	121.0840072631836	8.358966666666667					1	DETECTED	121.0840 m/z @8.36 [N1290_2.mzXML]	121.0840072631836	8.358966666666667	7.909466666666666	19.783666666666665	11.874199999999998	41764.58203125	3193618.52565802	0	1182	0.2504716035297623	0.8748689497844533	0.7067423347491179	121.08393096923828	121.0866928100586
121	121.98698425292969	12.087266666666666					1	DETECTED	121.9870 m/z @12.09 [N1290_2.mzXML]	121.98698425292969	12.087266666666666	10.9875	17.461166666666667	6.4736666666666665	8708.03125	658988.7316289672	0	1182	0.936743752193868	2.9432000727427057	0.016504546146122734	121.98666381835938	121.98715209960938
122	122.05748748779297	8.83075					1	DETECTED	122.0575 m/z @8.83 [N1290_2.mzXML]	122.05748748779297	8.83075	0.17455	19.9305	19.75595	13084.583984375	3166979.8859687503	0	1182	0.14411269068746968	1.1601816179456583	0.03751083940600963	122.05740356445312	122.06234741210938
123	122.09595489501953	12.53445					1	DETECTED	122.0960 m/z @12.53 [N1290_2.mzXML]	122.09595489501953	12.53445	0.11948333333333333	19.967	19.847516666666664	6863.28125	2420065.87264563	0	1182	3.672572106693819	1.3016761034720536	1.6457524895865123	122.08697509765625	122.09658813476562
124	122.92428588867188	1.6453333333333333					1	DETECTED	122.9243 m/z @1.65 [N1290_2.mzXML]	122.92428588867188	1.6453333333333333	1.5995833333333331	19.509333333333334	17.909750000000003	22750.19140625	1985300.9178358144	0	1182	0.1350900223945508	148.96339446962494	197.57118828322112	122.92356872558594	122.92990112304688
125	123.04408264160156	3.8224666666666667					1	DETECTED	123.0441 m/z @3.82 [N1290_2.mzXML]	123.04408264160156	3.8224666666666667	0.10113333333333333	20.003833333333333	19.9027	2819.169677734375	1171996.6781430051	0	1182	2.2006643890181143	2.6741356144750985	4.348271228950197	123.04341888427734	123.04425048828125
126	123.05516052246094	3.3892666666666664					1	DETECTED	123.0552 m/z @3.39 [N1290_2.mzXML]	123.05516052246094	3.3892666666666664	0.3949	15.447433333333333	15.052533333333333	4825.125	1155449.7867427676	0	1182	0.48300968114821385	2.513475303625697	4.026950607251394	123.0465087890625	123.06108856201172
127	124.0366439819336	1.9030333333333334					1	DETECTED	124.0366 m/z @1.90 [N1290_2.mzXML]	124.0366439819336	1.9030333333333334	0.10113333333333333	19.948666666666668	19.847533333333335	32676.26171875	2010364.0030863953	0	1182	0.11285855695721181	2.0706031056085603	0.4560791474312806	124.03646850585938	124.04270935058594
128	124.99957275390625	13.047					1	DETECTED	124.9996 m/z @13.05 [N1290_2.mzXML]	124.99957275390625	13.047	12.517133333333334	13.7988	1.2816666666666663	7325.18505859375	248318.23232983443	0	1182	0.17018933537998393	1.2094237544036226	1.4188475088072452	124.99922943115234	124.99986267089844
129	125.01507568359375	10.427866666666667					1	DETECTED	125.0151 m/z @10.43 [N1290_2.mzXML]	125.01507568359375	10.427866666666667	1.1068166666666668	19.272333333333332	18.165516666666665	31321.82421875	1720567.7668486624	0	1182	0.08674030495151186	0.5309361639206729	0.7728676174904271	125.01493072509766	125.02328491210938
130	125.0261459350586	14.527333333333333					1	DETECTED	125.0261 m/z @14.53 [N1290_2.mzXML]	125.0261459350586	14.527333333333333	0.1378	20.003833333333333	19.866033333333334	6878.4208984375	1933026.3157148731	0	1182	1.6480338341466965	0.9512997749764993	1.0279591967830783	125.02564239501953	125.0349349975586
131	125.0570068359375	1.6758333333333333					1	DETECTED	125.0570 m/z @1.68 [N1290_2.mzXML]	125.0570068359375	1.6758333333333333	0.8699666666666667	10.102083333333333	9.232116666666666	6117.62109375	700929.1156737059	0	1182	8.292097951637144	5.728067091330245	10.322280680968987	125.05680847167969	125.05979919433594
132	125.07064819335938	8.864833333333333					1	DETECTED	125.0706 m/z @8.86 [N1290_2.mzXML]	125.07064819335938	8.864833333333333	0.10113333333333333	19.783666666666665	19.682533333333332	3362.11962890625	1085338.0834408265	0	1182	0.19815577216453661	1.1229579591572814	1.2459159183145625	125.07018280029297	125.0713882446289
133	126.05228424072266	1.87485					1	DETECTED	126.0523 m/z @1.87 [N1290_2.mzXML]	126.05228424072266	1.87485	0.10113333333333333	20.003833333333333	19.9027	27508.236328125	1384410.1691008299	0	1182	0.06276405239478411	2.4673574210130758	5.035169337326259	126.0522689819336	126.05532836914062
134	127.00562286376953	5.301983333333334					1	DETECTED	127.0056 m/z @5.30 [N1290_2.mzXML]	127.00562286376953	5.301983333333334	1.6147666666666667	9.706416666666666	8.09165	5868.96337890625	1807890.4253102413	0	1182	8.015832125293707	1.0972571903829895	1.2030281498994273	127.00228881835938	127.01026153564453
135	127.02128601074219	2.3325666666666667					1	DETECTED	127.0213 m/z @2.33 [N1290_2.mzXML]	127.02128601074219	2.3325666666666667	2.3325666666666667	16.15975	13.827183333333332	17167.646484375	3328932.8459963067	0	1182	8.136425132750713	null	null	127.01177978515625	127.02507781982422
136	127.03877258300781	10.8725					1	DETECTED	127.0388 m/z @10.87 [N1290_2.mzXML]	127.03877258300781	10.8725	1.6918166666666667	19.053	17.361183333333333	43191.30078125	3951801.7653335854	0	1182	0.08556090522347759	2.029014718373738	0.06127055715057558	127.03170776367188	127.0391845703125
137	127.05318450927734	12.926799999999998					1	DETECTED	127.0532 m/z @12.93 [N1290_2.mzXML]	127.05318450927734	12.926799999999998	0.10113333333333333	20.003833333333333	19.9027	5702.966796875	2822641.0947041917	0	1182	10.14166556719085	0.7758933908568756	2.315130329591818	127.04944610595703	127.0542221069336
138	128.01071166992188	1.7884333333333333					1	DETECTED	128.0107 m/z @1.79 [N1290_2.mzXML]	128.01071166992188	1.7884333333333333	0.88815	19.783666666666665	18.895516666666666	14051.1845703125	2043396.5080725397	0	1182	14.536134415673995	10.348657352262316	209.38157671590238	128.0103759765625	128.0176239013672
139	128.07028198242188	1.9738833333333334					1	DETECTED	128.0703 m/z @1.97 [N1290_2.mzXML]	128.07028198242188	1.9738833333333334	0.10113333333333333	19.967	19.865866666666665	30802.330078125	3226720.5805174545	0	1182	0.29994732722707806	2.7030521618258083	3.482224257831738	128.06166076660156	128.07078552246094
140	129.0135498046875	15.902899999999999					1	DETECTED	129.0135 m/z @15.90 [N1290_2.mzXML]	129.0135498046875	15.902899999999999	1.4352333333333334	19.985500000000002	18.55026666666667	8523.341796875	3942256.7598167704	0	1182	2.3007483685083976	0.6410939335990601	1.0910376783723832	129.01295471191406	129.0230255126953
141	129.05442810058594	1.9314500000000001					1	DETECTED	129.0544 m/z @1.93 [N1290_2.mzXML]	129.05442810058594	1.9314500000000001	0.10113333333333333	20.003833333333333	19.9027	31232.3046875	6246163.659289677	0	1182	1.7377852920861667	12.546458645021822	3.558216447771903	129.0467987060547	129.0548858642578
142	129.06568908691406	1.8462					1	DETECTED	129.0657 m/z @1.85 [N1290_2.mzXML]	129.06568908691406	1.8462	1.8171333333333335	12.155016666666667	10.337883333333334	124622.2578125	2855642.3236341556	0	1182	0.0579257236078603	177.8305619266061	4.071822023056206	129.05995178222656	129.0697479248047
143	129.1270751953125	19.673833333333334					1	DETECTED	129.1271 m/z @19.67 [N1290_2.mzXML]	129.1270751953125	19.673833333333334	0.10113333333333333	19.82016666666667	19.719033333333336	1964.464599609375	1353667.9635270985	0	1182	2.523723457287055	0.5037381999758167	0.0074763999516333736	129.12684631347656	129.12777709960938
144	130.0498504638672	3.4044000000000003					1	DETECTED	130.0499 m/z @3.40 [N1290_2.mzXML]	130.0498504638672	3.4044000000000003	0.10113333333333333	20.003833333333333	19.9027	28047.005859375	3510690.390003785	0	1182	0.3738763783432608	2.1648901483922383	1.030132664231283	130.04917907714844	130.05007934570312
145	130.06488037109375	10.527916666666666					1	DETECTED	130.0649 m/z @10.53 [N1290_2.mzXML]	130.06488037109375	10.527916666666666	0.5781833333333334	19.893833333333337	19.315650000000005	120889.1328125	2902053.4150865474	1	1182	0.31291230120841185	0.9215343312362942	0.314762396167627	130.0579071044922	130.07220458984375
146	130.08602905273438	1.8888833333333332					1	DETECTED	130.0860 m/z @1.89 [N1290_2.mzXML]	130.08602905273438	1.8888833333333332	0.17455	19.9305	19.75595	38236.38671875	2749803.749604341	0	1182	0.9935913549077537	8.694709687516411	12.97020468704921	130.08572387695312	130.08641052246094
147	130.9328155517578	1.5556333333333332					1	DETECTED	130.9328 m/z @1.56 [N1290_2.mzXML]	130.9328155517578	1.5556333333333332	1.4823166666666665	1.5849499999999999	0.10263333333333335	14323.3408203125	62729.27785986329	0	1182	0.08112419289892392	0.6999318026824277	0.3998636053648554	130.9326629638672	130.9329833984375
148	130.9646759033203	1.5411666666666666					1	DETECTED	130.9647 m/z @1.54 [N1290_2.mzXML]	130.9646759033203	1.5411666666666666	0.11948333333333333	20.003833333333333	19.884349999999998	1252899.375	1.4946505062682418E7	0	1182	0.12940267975909925	1.03628013035906	0.9584381175550343	130.9620819091797	130.97166442871094
149	131.01876831054688	1.5267333333333333					1	DETECTED	131.0188 m/z @1.53 [N1290_2.mzXML]	131.01876831054688	1.5267333333333333	1.4352333333333334	16.23305	14.797816666666666	28535.654296875	5610698.115252198	0	1182	0.1165236036573245	80.86238615664853	160.72477231329705	131.01089477539062	131.01890563964844
150	131.04916381835938	8.3747					1	DETECTED	131.0492 m/z @8.37 [N1290_2.mzXML]	131.04916381835938	8.3747	3.4198	14.726650000000001	11.30685	4675.23681640625	1149089.4243768312	0	1182	0.159482419677623	1.1409766090133	1.2819532180266	131.03993225097656	131.0554962158203
151	131.068115234375	10.541866666666666					1	DETECTED	131.0681 m/z @10.54 [N1290_2.mzXML]	131.068115234375	10.541866666666666	1.3623	18.85183333333333	17.48953333333333	11295.7763671875	1749187.0123755797	0	1182	0.08036185322244549	0.886482015832167	0.7958711951387779	131.0596160888672	131.07073974609375
152	131.08154296875	2.7775000000000003					1	DETECTED	131.0815 m/z @2.78 [N1290_2.mzXML]	131.08154296875	2.7775000000000003	1.9738833333333334	5.987666666666667	4.0137833333333335	4633.4541015625	412243.5733119812	0	1182	0.6078174650286341	2.4973245950598333	4.052720798398409	131.08078002929688	131.08958435058594
153	131.4429931640625	4.040466666666666					1	DETECTED	131.4430 m/z @4.04 [N1290_2.mzXML]	131.4429931640625	4.040466666666666	3.2365166666666667	4.715916666666667	1.4794	5912.693359375	315927.1853254394	0	1182	0.9560339279355348	0.9200820946576286	0.7670524210343298	131.4425506591797	131.4433135986328
154	131.74966430664062	4.056216666666667					1	DETECTED	131.7497 m/z @4.06 [N1290_2.mzXML]	131.74966430664062	4.056216666666667	3.3280000000000003	4.5351	1.2070999999999996	4452.8125	223392.35733374016	0	1182	0.8124323948116796	0.8288055294898495	0.6576110589796991	131.74945068359375	131.74986267089844
155	131.9501953125	0.15614999999999998					1	DETECTED	131.9502 m/z @0.16 [N1290_2.mzXML]	131.9501953125	0.15614999999999998	0.10113333333333333	20.003833333333333	19.9027	4529.828125	2146805.409839356	0	1182	6.919768229063884	180.8788245986065	69.56905324346255	131.94033813476562	131.95106506347656
156	131.9683380126953	1.5267333333333333					1	DETECTED	131.9683 m/z @1.53 [N1290_2.mzXML]	131.9683380126953	1.5267333333333333	1.4352333333333334	19.912166666666668	18.476933333333335	15710.43359375	3190050.830866822	0	1182	10.786218778190175	49.1458445511908	174.58275080192115	131.96058654785156	131.9684295654297
157	132.04425048828125	9.519933333333334					1	DETECTED	132.0443 m/z @9.52 [N1290_2.mzXML]	132.04425048828125	9.519933333333334	3.6197833333333334	18.8335	15.213716666666667	7263.76123046875	1463883.2218122254	0	1182	0.622159150886139	1.2892652446689206	0.18504623562325712	132.03785705566406	132.05419921875
158	132.06532287597656	2.678533333333333					1	DETECTED	132.0653 m/z @2.68 [N1290_2.mzXML]	132.06532287597656	2.678533333333333	1.9880166666666668	9.823633333333333	7.835616666666667	106578.3359375	7113056.250666932	0	1182	0.7578691870622829	2.5896888702046983	2.2346463309314855	132.0650177001953	132.06561279296875
159	132.0764923095703	1.8462					1	DETECTED	132.0765 m/z @1.85 [N1290_2.mzXML]	132.0764923095703	1.8462	1.8314833333333334	10.751083333333334	8.9196	348484.28125	5438228.193880793	0	1182	0.03634897797476544	253.33874005779538	6.490668122643422	132.0714874267578	132.08645629882812
160	132.09156799316406	4.31165					1	DETECTED	132.0916 m/z @4.31 [N1290_2.mzXML]	132.09156799316406	4.31165	3.5429000000000004	4.471033333333334	0.9281333333333333	5166.474609375	106920.72889303588	0	1182	0.3566275770384033	0.6036639566395665	0.20732791327913297	132.0870819091797	132.09156799316406
161	132.10165405273438	4.056216666666667					1	DETECTED	132.1017 m/z @4.06 [N1290_2.mzXML]	132.10165405273438	4.056216666666667	0.1378	19.728833333333334	19.591033333333336	1652038.75	1.0374305674989037E8	1	1182	1.2206659918443648	0.9248488236627385	0.6969528494289184	132.1006317138672	132.10794067382812
162	132.11248779296875	4.31165					1	DETECTED	132.1125 m/z @4.31 [N1290_2.mzXML]	132.11248779296875	4.31165	3.4198	17.240833333333335	13.821033333333334	3754.742919921875	1297213.712795349	0	1182	0.33304315025339193	7.748518996094259	14.497037992188519	132.11167907714844	132.12181091308594
163	132.13168334960938	14.84225					1	DETECTED	132.1317 m/z @14.84 [N1290_2.mzXML]	132.13168334960938	14.84225	3.6350333333333333	17.625333333333334	13.990300000000001	2806.925537109375	1803123.818679321	0	1182	13.975556618647872	0.6241647866776319	0.24832957335526368	132.12278747558594	132.1334228515625
164	132.4550018310547	4.19955					1	DETECTED	132.4550 m/z @4.20 [N1290_2.mzXML]	132.4550018310547	4.19955	3.3585333333333334	4.567850000000001	1.2093166666666675	4297.5595703125	222228.17500762947	0	1182	0.8315955037020704	0.718961177939399	0.43792235587879796	132.4547882080078	132.45513916015625
165	132.7666473388672	10.716633333333334					1	DETECTED	132.7666 m/z @10.72 [N1290_2.mzXML]	132.7666473388672	10.716633333333334	3.1308833333333337	10.716633333333334	7.585750000000001	20574.9453125	4679485.907816621	0	1182	6.91116184811063	0.5	null	132.7648162841797	132.7666473388672
166	132.95774841308594	11.6966					1	DETECTED	132.9577 m/z @11.70 [N1290_2.mzXML]	132.95774841308594	11.6966	0.10113333333333333	20.003833333333333	19.9027	446657.875	5.711294324659972E7	0	1182	1.22849092334042	0.8453259993638257	5.646667581717058	132.9576416015625	132.96119689941406
167	132.99794006347656	1.5267333333333333					1	DETECTED	132.9979 m/z @1.53 [N1290_2.mzXML]	132.99794006347656	1.5267333333333333	1.4352333333333334	11.957316666666665	10.522083333333333	26047.3671875	5563025.12227649	0	1182	0.13658848787909195	57.497723132969085	107.78122137428139	132.99237060546875	132.99810791015625
168	133.03411865234375	1.5411666666666666					1	DETECTED	133.0341 m/z @1.54 [N1290_2.mzXML]	133.03411865234375	1.5411666666666666	0.41336666666666666	19.564	19.15063333333333	796142.25	1.4109849438094487E7	0	1182	0.11291900120340981	1.0657291204116206	1.1043837389416558	133.03164672851562	133.03457641601562
169	133.04925537109375	2.07475					1	DETECTED	133.0493 m/z @2.07 [N1290_2.mzXML]	133.04925537109375	2.07475	1.2708333333333333	7.979150000000001	6.708316666666668	13391.9482421875	1166517.834116333	0	1182	0.6756030945291713	3.097384988064889	2.271266651048077	133.0488739013672	133.05702209472656
170	133.08370971679688	9.22855					1	DETECTED	133.0837 m/z @9.23 [N1290_2.mzXML]	133.08370971679688	9.22855	6.289466666666667	10.08455	3.7950833333333334	8018.07421875	453872.03435174556	0	1182	0.9378215024530085	0.6456236354872551	0.29124727097451014	133.07931518554688	133.08567810058594
171	133.10501098632812	4.056216666666667					1	DETECTED	133.1050 m/z @4.06 [N1290_2.mzXML]	133.10501098632812	4.056216666666667	1.5267333333333333	11.135083333333334	9.608350000000002	70454.6640625	5692972.176385007	0	1182	1.0214120505774353	0.989198857108729	0.7495294568503125	133.09596252441406	133.1053009033203
172	133.95835876464844	11.360816666666667					1	DETECTED	133.9584 m/z @11.36 [N1290_2.mzXML]	133.95835876464844	11.360816666666667	0.11948333333333333	20.003833333333333	19.884349999999998	16036.8994140625	1861585.0884489142	0	1182	0.3965952818971825	1.341547570519338	17.643904100275826	133.95782470703125	133.9662628173828
173	134.01846313476562	1.7884333333333333					1	DETECTED	134.0185 m/z @1.79 [N1290_2.mzXML]	134.01846313476562	1.7884333333333333	1.7081333333333333	1.9455333333333333	0.23740000000000006	33670.83203125	207028.4171977539	0	1182	0.034542170592472	1.478206724782067	1.892108698109319	134.01832580566406	134.01869201660156
174	134.03512573242188	1.5267333333333333					1	DETECTED	134.0351 m/z @1.53 [N1290_2.mzXML]	134.03512573242188	1.5267333333333333	1.4352333333333334	19.454166666666666	18.018933333333333	72609.7421875	2197393.985084869	0	1182	0.18790731531879756	77.14941885507454	149.33653692749255	134.02601623535156	134.0451202392578
175	134.05982971191406	10.1197					1	DETECTED	134.0598 m/z @10.12 [N1290_2.mzXML]	134.05982971191406	10.1197	6.4313666666666665	18.14016666666667	11.708800000000004	13218.83203125	864382.1744853208	0	1182	0.3476825153477936	9.462798263600908	0.9036305874039988	134.0594482421875	134.0667724609375
176	134.10594177246094	4.040466666666666					1	DETECTED	134.1059 m/z @4.04 [N1290_2.mzXML]	134.10594177246094	4.040466666666666	2.01695	4.715916666666667	2.6989666666666667	4923.724609375	327623.4109745483	0	1182	0.8424052466432692	0.6669000337695927	0.33380006753918545	134.10385131835938	134.10650634765625
177	134.9580535888672	11.4063					1	DETECTED	134.9581 m/z @11.41 [N1290_2.mzXML]	134.9580535888672	11.4063	0.10113333333333333	20.003833333333333	19.9027	61015.98828125	1.1125349769547166E7	0	1182	1.753765811017292	0.8169955592055044	8.581338791144299	134.95785522460938	134.95880126953125
178	134.9962158203125	1.5411666666666666					1	DETECTED	134.9962 m/z @1.54 [N1290_2.mzXML]	134.9962158203125	1.5411666666666666	1.4352333333333334	10.295250000000001	8.860016666666668	147523.921875	2845857.0889571537	0	1182	0.6767200647899374	5.54830397460098	8.178887485096329	134.9956817626953	135.00390625
179	135.03182983398438	1.4971166666666667					1	DETECTED	135.0318 m/z @1.50 [N1290_2.mzXML]	135.03182983398438	1.4971166666666667	1.4971166666666667	19.47233333333333	17.975216666666665	64088.9140625	4823114.152444674	0	1182	0.1298710731886834	null	null	135.0310516357422	135.0323944091797
180	135.0435791015625	11.576733333333333					1	DETECTED	135.0436 m/z @11.58 [N1290_2.mzXML]	135.0435791015625	11.576733333333333	5.459833333333333	12.137383333333334	6.677550000000001	6232.36279296875	572764.527743103	0	1182	1.256635543181842	0.5458279520672237	0.09165590413444731	135.04345703125	135.044189453125
181	135.06288146972656	9.978433333333333					1	DETECTED	135.0629 m/z @9.98 [N1290_2.mzXML]	135.06288146972656	9.978433333333333	0.34021666666666667	19.783666666666665	19.44345	2030.7431640625	1105116.9379000547	0	1182	8.509216416339049	1.0086642930140948	1.0173285860281898	135.0546417236328	135.06533813476562
182	135.1011505126953	9.40105					1	DETECTED	135.1012 m/z @9.40 [N1290_2.mzXML]	135.1011505126953	9.40105	9.367433333333334	9.537016666666666	0.16958333333333186	2576.670166015625	14762.50281964108	0	1182	0.090991245664517	2.52231036192373	4.04462072384746	135.1011505126953	135.1016845703125
183	136.0477752685547	1.8171333333333335					1	DETECTED	136.0478 m/z @1.82 [N1290_2.mzXML]	136.0477752685547	1.8171333333333335	1.80255	15.738566666666665	13.936016666666665	194920.03125	2032865.2705007314	0	1182	0.05561835461538234	9.214255632370595	12.650249964182153	136.04763793945312	136.05007934570312
184	136.06161499023438	5.68835					1	DETECTED	136.0616 m/z @5.69 [N1290_2.mzXML]	136.06161499023438	5.68835	0.10113333333333333	20.003833333333333	19.9027	2219.56982421875	1270423.873475923	0	1182	18.708812040299097	1.7810925535373905	2.562185107074781	136.0608673095703	136.06192016601562
185	136.07562255859375	3.8694833333333336					1	DETECTED	136.0756 m/z @3.87 [N1290_2.mzXML]	136.07562255859375	3.8694833333333336	0.17455	19.582333333333334	19.407783333333334	12720.3408203125	1858495.3979351516	0	1182	0.41846426263446057	1.4824232457946176	1.1950650781661512	136.06983947753906	136.07618713378906
186	136.9536895751953	11.745383333333333					1	DETECTED	136.9537 m/z @11.75 [N1290_2.mzXML]	136.9536895751953	11.745383333333333	0.1378	20.003833333333333	19.866033333333334	24411.1171875	4091546.5238351133	0	1182	1.9599053396007395	0.7693692039160559	5.132699409079663	136.94752502441406	136.96315002441406
187	136.96913146972656	1.6300833333333336					1	DETECTED	136.9691 m/z @1.63 [N1290_2.mzXML]	136.96913146972656	1.6300833333333336	1.5700833333333333	1.6758333333333333	0.10575000000000001	23612.966796875	104681.42869946295	0	1182	0.07573729090011994	0.8812499999999961	0.7189150159023322	136.96908569335938	136.96942138671875
188	137.01751708984375	10.226149999999999					1	DETECTED	137.0175 m/z @10.23 [N1290_2.mzXML]	137.01751708984375	10.226149999999999	10.191216666666666	10.295250000000001	0.10403333333333542	3788.006591796875	15505.730331421028	0	1182	0.11063270224246757	1.4890267175572944	1.9780534351145886	137.01724243164062	137.01760864257812
189	137.02908325195312	1.5411666666666666					1	DETECTED	137.0291 m/z @1.54 [N1290_2.mzXML]	137.02908325195312	1.5411666666666666	1.4823166666666665	16.544416666666667	15.062100000000001	4852.609375	2388398.934213989	0	1182	0.07418950318507544	127.97026338147819	254.94052676295635	137.02587890625	137.0321044921875
190	137.05963134765625	9.3021					1	DETECTED	137.0596 m/z @9.30 [N1290_2.mzXML]	137.05963134765625	9.3021	0.88815	10.311533333333333	9.423383333333334	7693.7587890625	866743.5512575381	0	1182	7.578994694251611	0.5599856983541223	0.1597043045489571	137.05148315429688	137.06759643554688
191	137.13214111328125	7.144166666666666					1	DETECTED	137.1321 m/z @7.14 [N1290_2.mzXML]	137.13214111328125	7.144166666666666	0.10113333333333333	20.003833333333333	19.9027	7574.06884765625	3323229.165416685	0	1182	13.325370393412904	1.4129352409709832	0.3002646256814851	137.13162231445312	137.14022827148438
192	138.05218505859375	1.87485					1	DETECTED	138.0522 m/z @1.87 [N1290_2.mzXML]	138.05218505859375	1.87485	0.2849333333333333	19.8755	19.590566666666664	607330.875	4201191.47071814	0	1182	0.05977305453741644	2.464313065731169	2.4514657206045265	138.0517120361328	138.05545043945312
193	139.00238037109375	3.3585333333333334					1	DETECTED	139.0024 m/z @3.36 [N1290_2.mzXML]	139.00238037109375	3.3585333333333334	3.1910833333333333	5.917033333333333	2.72595	2197.72802734375	131121.92009594725	0	1182	0.07526236268618147	8.139593908629438	15.279187817258874	139.001953125	139.00254821777344
194	139.04165649414062	14.479616666666667					1	DETECTED	139.0417 m/z @14.48 [N1290_2.mzXML]	139.04165649414062	14.479616666666667	0.11948333333333333	19.912166666666668	19.792683333333333	125761.1875	1.871350543660612E7	1	1182	3.5623582423234446	0.8115616810355092	0.533057876343665	139.03228759765625	139.05084228515625
195	140.06777954101562	1.7884333333333333					1	DETECTED	140.0678 m/z @1.79 [N1290_2.mzXML]	140.06777954101562	1.7884333333333333	0.85185	19.491	18.63915	677200.5	5171288.688495393	1	1182	0.04219635136260891	4.625535119478035	5.265727998335452	140.06732177734375	140.07089233398438
196	140.90316772460938	1.9738833333333334					1	DETECTED	140.9032 m/z @1.97 [N1290_2.mzXML]	140.90316772460938	1.9738833333333334	1.6758333333333333	2.289933333333333	0.6140999999999996	22917.13671875	430631.1982586669	0	1182	0.5675022954878299	1.030196275792651	1.0517028388629244	140.9029998779297	140.90365600585938
197	140.95225524902344	17.973833333333335					1	DETECTED	140.9523 m/z @17.97 [N1290_2.mzXML]	140.95225524902344	17.973833333333335	9.074583333333333	20.003833333333333	10.92925	1572.7880859375	747505.9513602902	0	1182	1.665017445809351	0.6140545551591424	0.22810911031828493	140.94314575195312	140.95252990722656
198	141.00990295410156	10.456866666666667					1	DETECTED	141.0099 m/z @10.46 [N1290_2.mzXML]	141.00990295410156	10.456866666666667	3.1308833333333337	10.733716666666668	7.602833333333335	15972.822265625	779984.3782870175	0	1182	0.09772148102535994	0.5140498363090431	0.022638554036690052	141.00965881347656	141.01611328125
199	141.03854370117188	14.382533333333333					1	DETECTED	141.0385 m/z @14.38 [N1290_2.mzXML]	141.03854370117188	14.382533333333333	2.720883333333333	15.994499999999999	13.273616666666666	4690.01025390625	1536472.395011566	0	1182	12.05457573937138	0.5691140047363223	0.109204289033797	141.03054809570312	141.04066467285156
200	141.052001953125	9.351049999999999					1	DETECTED	141.0520 m/z @9.35 [N1290_2.mzXML]	141.052001953125	9.351049999999999	2.4438833333333334	10.191216666666666	7.747333333333332	30493.662109375	795836.044217073	0	1182	0.1056418983681855	0.6134732502112072	0.3672816213718632	141.05149841308594	141.06130981445312
201	141.0908660888672	0.88815					1	DETECTED	141.0909 m/z @0.89 [N1290_2.mzXML]	141.0908660888672	0.88815	0.1378	20.003833333333333	19.866033333333334	2142.12109375	1369592.2595553282	0	1182	18.110625396372754	13.237844561426892	25.47568912285378	141.08995056152344	141.09120178222656
202	142.04708862304688	1.8171333333333335					1	DETECTED	142.0471 m/z @1.82 [N1290_2.mzXML]	142.04708862304688	1.8171333333333335	0.99715	17.919333333333334	16.922183333333333	31523.9296875	1852721.5811435243	0	1182	0.1360724608780961	0.7397407404329333	6.597433167008307	142.03915405273438	142.04986572265625
203	142.06503295898438	9.200349999999998					1	DETECTED	142.0650 m/z @9.20 [N1290_2.mzXML]	142.06503295898438	9.200349999999998	5.653016666666667	19.728833333333334	14.075816666666668	86342.1015625	2853530.838221951	0	1182	0.09738352418155394	0.525691662585312	1.507232723658427	142.05751037597656	142.0661163330078
204	142.94775390625	1.66035					1	DETECTED	142.9478 m/z @1.66 [N1290_2.mzXML]	142.94775390625	1.66035	1.5700833333333333	19.82016666666667	18.250083333333336	26385.767578125	1619074.682680634	0	1182	0.022056909418489035	95.73765700882167	215.78440292313056	142.93789672851562	142.95590209960938
205	143.00128173828125	1.5700833333333333					1	DETECTED	143.0013 m/z @1.57 [N1290_2.mzXML]	143.00128173828125	1.5700833333333333	1.4517666666666666	10.570916666666667	9.119150000000001	6388.74072265625	2036155.8837976684	0	1182	8.875834852086808	38.53704747147487	76.23490438543895	143.00115966796875	143.007080078125
206	143.02984619140625	1.80255					1	DETECTED	143.0298 m/z @1.80 [N1290_2.mzXML]	143.02984619140625	1.80255	0.26625	19.527333333333335	19.261083333333335	248367.328125	3675335.478890654	0	1182	0.08643642984681388	null	3.0456585533725447	143.02845764160156	143.03468322753906
207	143.05360412597656	1.8314833333333334					1	DETECTED	143.0536 m/z @1.83 [N1290_2.mzXML]	143.05360412597656	1.8314833333333334	0.5048666666666667	19.948666666666668	19.4438	717289.375	3.2806813657700352E7	0	1182	0.09527713625427325	null	0.050793457689676094	143.0486297607422	143.06283569335938
208	143.07281494140625	9.200349999999998					1	DETECTED	143.0728 m/z @9.20 [N1290_2.mzXML]	143.07281494140625	9.200349999999998	0.10113333333333333	20.003833333333333	19.9027	85143.2109375	3213830.509246122	0	1182	0.09496754773666538	0.5140331214973792	0.018175280892356503	143.06495666503906	143.08192443847656
209	143.1063690185547	11.087133333333332					1	DETECTED	143.1064 m/z @11.09 [N1290_2.mzXML]	143.1063690185547	11.087133333333332	0.8153666666666666	19.8755	19.060133333333333	4565.5009765625	1314606.765821838	0	1182	1.286341729489573	0.9277923628846709	0.8555847257693419	143.10018920898438	143.10707092285156
210	144.04434204101562	9.200349999999998					1	DETECTED	144.0443 m/z @9.20 [N1290_2.mzXML]	144.04434204101562	9.200349999999998	0.6881166666666666	10.226149999999999	9.538033333333333	24324.046875	3896786.8393018176	0	1182	7.443399509257639	0.5267846717980026	1.5981822884031887	144.034423828125	144.05201721191406
211	144.0569610595703	1.8171333333333335					1	DETECTED	144.0570 m/z @1.82 [N1290_2.mzXML]	144.0569610595703	1.8171333333333335	0.10113333333333333	19.967	19.865866666666665	12671.0	1545617.437974884	0	1182	5.879447411232199	10.076276240902503	19.073423803996263	144.05686950683594	144.0657196044922
212	144.08041381835938	9.200349999999998					1	DETECTED	144.0804 m/z @9.20 [N1290_2.mzXML]	144.08041381835938	9.200349999999998	3.0861	19.912166666666668	16.82606666666667	990803.75	7876201.266422143	0	1182	0.09739763009090119	1.5964159373450146	1.475957884071418	144.07984924316406	144.0851593017578
213	144.1015625	1.87485					1	DETECTED	144.1016 m/z @1.87 [N1290_2.mzXML]	144.1015625	1.87485	0.34021666666666667	19.71033333333333	19.370116666666664	308607.90625	3817325.4369195844	0	1182	0.05814466537247509	0.6027299112920502	7.450078098593279	144.10105895996094	144.1022186279297
214	144.13792419433594	10.95505					1	DETECTED	144.1379 m/z @10.96 [N1290_2.mzXML]	144.13792419433594	10.95505	10.85555	11.973516666666665	1.1179666666666659	3934.673583984375	97185.80184613034	0	1182	0.12350816178081381	5.617922948073653	10.235845896147305	144.1328582763672	144.13809204101562
215	144.98069763183594	1.5700833333333333					1	DETECTED	144.9807 m/z @1.57 [N1290_2.mzXML]	144.98069763183594	1.5700833333333333	1.5700833333333333	17.680666666666664	16.11058333333333	31430.1953125	2392843.881119964	0	1182	null	null	null	144.97926330566406	144.98114013671875
216	144.9917449951172	1.8171333333333335					1	DETECTED	144.9917 m/z @1.82 [N1290_2.mzXML]	144.9917449951172	1.8171333333333335	1.4167666666666667	18.524333333333335	17.107566666666667	83498.7578125	1.73796506635957E7	0	1182	0.3447964796699192	52.21376820928299	91.8262546925246	144.9914093017578	144.9932403564453
217	145.04920959472656	1.9738833333333334					1	DETECTED	145.0492 m/z @1.97 [N1290_2.mzXML]	145.04920959472656	1.9738833333333334	0.10113333333333333	20.003833333333333	19.9027	227424.5	1.1252383225929504E7	0	1182	0.2144966623170832	1.4173830514153027	14.152075655911128	145.0486297607422	145.05130004882812
218	145.0646514892578	9.200349999999998					1	DETECTED	145.0647 m/z @9.20 [N1290_2.mzXML]	145.0646514892578	9.200349999999998	9.143633333333334	9.22855	0.08491666666666653	7923.6650390625	22412.543260741797	0	1182	0.1449784323491361	0.7486041727887399	0.4681968712367216	145.0646514892578	145.0648651123047
219	145.0840301513672	9.200349999999998					1	DETECTED	145.0840 m/z @9.20 [N1290_2.mzXML]	145.0840301513672	9.200349999999998	8.899266666666668	18.979666666666667	10.0804	85095.6640625	1152840.302515165	0	1182	0.09754822788593032	0.8056365302028372	0.3833778038131474	145.08346557617188	145.0861358642578
220	146.05967712402344	9.200349999999998					1	DETECTED	146.0597 m/z @9.20 [N1290_2.mzXML]	146.05967712402344	9.200349999999998	0.1378	19.9305	19.7927	1002883.625	9031669.76864008	1	1182	0.09787973837385344	1.541687636139953	1.449552750996315	146.0522918701172	146.06431579589844
221	146.08087158203125	1.9738833333333334					1	DETECTED	146.0809 m/z @1.97 [N1290_2.mzXML]	146.08087158203125	1.9738833333333334	0.5600333333333333	19.967	19.406966666666666	165938.625	9750274.624199452	0	1182	0.47084987253571065	1.5174531904899418	1.055372883836987	146.08033752441406	146.0869598388672
222	146.1173095703125	1.8314833333333334					1	DETECTED	146.1173 m/z @1.83 [N1290_2.mzXML]	146.1173095703125	1.8314833333333334	1.8314833333333334	15.97625	14.144766666666667	75250.125	3805384.599686493	0	1182	7.884356465477188	null	null	146.1092071533203	146.12469482421875
223	146.83120727539062	9.200349999999998					1	DETECTED	146.8312 m/z @9.20 [N1290_2.mzXML]	146.83120727539062	9.200349999999998	9.143633333333334	9.271433333333333	0.1277999999999988	3550.4921875	17749.006678527654	0	1182	0.08567161373679255	1.1266529532765481	1.2533059065530965	146.8310546875	146.83135986328125
224	147.01368713378906	1.5267333333333333					1	DETECTED	147.0137 m/z @1.53 [N1290_2.mzXML]	147.01368713378906	1.5267333333333333	1.4673833333333335	16.818833333333334	15.35145	199237.21875	4309967.89258136	0	1182	0.18869170791442924	90.34902805441617	181.13992148361854	147.00730895996094	147.0140380859375
225	147.02877807617188	3.3280000000000003					1	DETECTED	147.0288 m/z @3.33 [N1290_2.mzXML]	147.02877807617188	3.3280000000000003	3.071283333333333	3.58885	0.5175666666666667	4892.6474609375	85025.72122052003	0	1182	0.2719199732885311	1.0080503797961418	1.0161007595922837	147.02847290039062	147.02903747558594
226	147.063232421875	9.186366666666666					1	DETECTED	147.0632 m/z @9.19 [N1290_2.mzXML]	147.063232421875	9.186366666666666	0.10113333333333333	20.003833333333333	19.9027	79836.5703125	2794346.0652004383	0	1182	0.102220441786125	0.5151516608162814	0.015227621463002486	147.05426025390625	147.06558227539062
227	147.0762176513672	1.8462					1	DETECTED	147.0762 m/z @1.85 [N1290_2.mzXML]	147.0762176513672	1.8462	1.75895	11.23485	9.4759	172789.703125	6608536.4300908875	0	1182	0.38688463493161684	11.469154453029693	11.797163546607523	147.07101440429688	147.08120727539062
228	147.11260986328125	1.5849499999999999					1	DETECTED	147.1126 m/z @1.58 [N1290_2.mzXML]	147.11260986328125	1.5849499999999999	1.51185	17.33216666666667	15.82031666666667	156722.0625	3634523.6215493754	0	1182	0.12400362289058187	6.305071907470549	6.261141751821489	147.103271484375	147.11705017089844
229	148.0391387939453	9.943566666666667					1	DETECTED	148.0391 m/z @9.94 [N1290_2.mzXML]	148.0391387939453	9.943566666666667	0.10113333333333333	10.570916666666667	10.469783333333334	23933.00390625	1691097.0167107845	0	1182	7.365564984943651	1.5631810787755824	1.342529891425154	148.03855895996094	148.0460968017578
230	148.06021118164062	1.8462					1	DETECTED	148.0602 m/z @1.85 [N1290_2.mzXML]	148.06021118164062	1.8462	1.7884333333333333	9.41785	7.629416666666666	38318.94140625	1305427.6278557442	0	1182	0.158680775226147	13.980183334235347	129.63424062067114	148.0598907470703	148.06861877441406
231	148.0820770263672	18.084999999999997					1	DETECTED	148.0821 m/z @18.08 [N1290_2.mzXML]	148.0820770263672	18.084999999999997	1.3440166666666669	19.967	18.62298333333333	4468.2470703125	1621728.4962513128	0	1182	3.851409159652178	0.5562093624528229	0.2147584819516114	148.0743408203125	148.08251953125
232	148.0966033935547	1.9314500000000001					1	DETECTED	148.0966 m/z @1.93 [N1290_2.mzXML]	148.0966033935547	1.9314500000000001	0.1378	8.882249999999999	8.744449999999999	12865.18359375	1070542.954266327	0	1182	0.5822587016733338	1.076830044682721	0.7136241930372493	148.09616088867188	148.09703063964844
233	148.9349365234375	1.7433					1	DETECTED	148.9349 m/z @1.74 [N1290_2.mzXML]	148.9349365234375	1.7433	1.6758333333333333	11.878583333333333	10.20275	58013.42578125	4086016.0356450193	0	1182	0.12971443146283024	75.61326581027654	3.5427103743197335	148.93470764160156	148.93507385253906
234	149.011962890625	1.5411666666666666					1	DETECTED	149.0120 m/z @1.54 [N1290_2.mzXML]	149.011962890625	1.5411666666666666	0.22976666666666665	19.765333333333334	19.535566666666668	228982.5	8028498.3414786365	0	1182	0.09996579106593217	1.5842838086950952	0.06151226688650404	149.00201416015625	149.0120086669922
235	149.02288818359375	12.448733333333333					1	DETECTED	149.0229 m/z @12.45 [N1290_2.mzXML]	149.02288818359375	12.448733333333333	0.10113333333333333	20.003833333333333	19.9027	125158.03125	4.4292567166789696E7	1	1182	11.13129442222218	0.5385917847331992	0.0820158847830241	149.022705078125	149.0233154296875
236	149.0784454345703	17.277333333333335					1	DETECTED	149.0784 m/z @17.28 [N1290_2.mzXML]	149.0784454345703	17.277333333333335	0.10113333333333333	19.8755	19.774366666666666	7577.3759765625	2759170.033101258	0	1182	9.934674954384944	0.5756327554018544	0.15126551080370884	149.0707244873047	149.07875061035156
237	149.99246215820312	1.75895					1	DETECTED	149.9925 m/z @1.76 [N1290_2.mzXML]	149.99246215820312	1.75895	1.3623	19.985500000000002	18.6232	10214.6123046875	3990921.975804444	0	1182	13.449878978915162	23.47560821883273	45.951216437665465	149.99246215820312	149.9973602294922
238	150.00885009765625	19.2905					1	DETECTED	150.0089 m/z @19.29 [N1290_2.mzXML]	150.00885009765625	19.2905	0.17455	19.967	19.79245	7245.3193359375	5322601.100464844	0	1182	18.430072270459185	0.5176946476633386	0.03538929532667731	150.0040740966797	150.0155792236328
239	150.02627563476562	12.431516666666665					1	DETECTED	150.0263 m/z @12.43 [N1290_2.mzXML]	150.02627563476562	12.431516666666665	0.10113333333333333	19.9305	19.829366666666665	7627.3876953125	4053058.3365457747	0	1182	11.571413178638437	0.8040855718192055	0.6081711436384108	150.0198211669922	150.02676391601562
240	150.0582275390625	2.749216666666667					1	DETECTED	150.0582 m/z @2.75 [N1290_2.mzXML]	150.0582275390625	2.749216666666667	1.7081333333333333	9.110199999999999	7.4020666666666655	55847.296875	1813823.2368354495	0	1182	0.29340501338503744	0.7186903147559132	0.8113372246342225	150.05230712890625	150.06600952148438
241	150.08714294433594	1.8462					1	DETECTED	150.0871 m/z @1.85 [N1290_2.mzXML]	150.08714294433594	1.8462	1.80255	18.706333333333337	16.903783333333337	17805.16796875	5006466.295409912	0	1182	0.058788376375897844	193.6286750668196	386.2573501336392	150.0815887451172	150.08714294433594
242	150.931884765625	1.75895					1	DETECTED	150.9319 m/z @1.76 [N1290_2.mzXML]	150.931884765625	1.75895	1.66035	8.575216666666668	6.914866666666668	15928.8837890625	3709523.7497446295	0	1182	0.49392567573361124	35.065246788370516	69.13049357674103	150.9318389892578	150.94149780273438
243	150.97653198242188	2.21875					1	DETECTED	150.9765 m/z @2.22 [N1290_2.mzXML]	150.97653198242188	2.21875	0.1378	20.003833333333333	19.866033333333334	24383.712890625	2547766.47504367	0	1182	9.576515175390053	5.281295177049827	13.831374622843182	150.96783447265625	150.97679138183594
244	151.0387725830078	10.8725					1	DETECTED	151.0388 m/z @10.87 [N1290_2.mzXML]	151.0387725830078	10.8725	0.88815	10.938816666666666	10.050666666666666	11179.255859375	795412.9053814698	0	1182	9.534415700297547	0.5033210307464515	0.007023313114004066	151.0292205810547	151.047607421875
245	151.06118774414062	8.52345					1	DETECTED	151.0612 m/z @8.52 [N1290_2.mzXML]	151.06118774414062	8.52345	2.678533333333333	8.627233333333333	5.9487	6160.65625	367615.61143756093	0	1182	5.842010420143339	0.5088780849456079	0.5523501521803612	151.06082153320312	151.06167602539062
246	151.111328125	12.155016666666667					1	DETECTED	151.1113 m/z @12.16 [N1290_2.mzXML]	151.111328125	12.155016666666667	0.17455	19.967	19.79245	9860.5009765625	1399576.8334094847	0	1182	9.236304620024661	3.2043456802834247	5.2955419489961795	151.11093139648438	151.11195373535156
247	152.02174377441406	1.8171333333333335					1	DETECTED	152.0217 m/z @1.82 [N1290_2.mzXML]	152.02174377441406	1.8171333333333335	1.7739333333333334	10.716633333333334	8.9427	77036.8359375	1622081.3335958866	0	1182	0.05761507287560752	13.279956151686134	10.688385185286197	152.0150146484375	152.03173828125
248	152.0465850830078	11.562433333333333					1	DETECTED	152.0466 m/z @11.56 [N1290_2.mzXML]	152.0465850830078	11.562433333333333	0.10113333333333333	20.003833333333333	19.9027	7126.0068359375	1692540.3784942322	0	1182	10.978472937821738	1.2529591761840442	1.1200641407553968	152.04196166992188	152.0542449951172
249	152.9468536376953	1.5995833333333331					1	DETECTED	152.9469 m/z @1.60 [N1290_2.mzXML]	152.9468536376953	1.5995833333333331	1.5556333333333332	1.8888833333333332	0.33325000000000005	94293.4921875	565101.4589958501	0	1182	0.07988579737071455	2.66300652162895	3.809761903433894	152.9466552734375	152.94700622558594
250	153.05738830566406	14.148200000000001					1	DETECTED	153.0574 m/z @14.15 [N1290_2.mzXML]	153.05738830566406	14.148200000000001	0.30315	19.9305	19.62735	67801.21875	1.3647839482529253E7	0	1182	2.4743610508894154	0.6155882746447011	0.20357133160479032	153.0516815185547	153.06605529785156
251	154.0262451171875	1.87485					1	DETECTED	154.0262 m/z @1.87 [N1290_2.mzXML]	154.0262451171875	1.87485	1.80255	10.585633333333334	8.783083333333334	78727.6875	1544761.155335083	0	1182	0.05756464624957158	59.668846330988586	1.5110522818411378	154.01971435546875	154.0266876220703
252	154.05859375	1.8314833333333334					1	DETECTED	154.0586 m/z @1.83 [N1290_2.mzXML]	154.05859375	1.8314833333333334	1.8314833333333334	16.23305	14.401566666666666	6789.12109375	1653895.6198990168	0	1182	12.59238247459985	null	null	154.0493621826172	154.06849670410156
253	154.0688934326172	6.876499999999999					1	DETECTED	154.0689 m/z @6.88 [N1290_2.mzXML]	154.0688934326172	6.876499999999999	6.14685	7.8571	1.7102500000000003	2234.06201171875	100191.14278201293	0	1182	0.395240084980653	1.171966011101214	1.3439320222024278	154.0686492919922	154.0692901611328
254	154.08377075195312	3.9475					1	DETECTED	154.0838 m/z @3.95 [N1290_2.mzXML]	154.08377075195312	3.9475	0.8153666666666666	10.427866666666667	9.6125	10815.205078125	1021933.8356402582	0	1182	1.0042206361504542	0.6313521629660439	1.0219336999233166	154.08343505859375	154.08615112304688
255	155.02816772460938	2.749216666666667					1	DETECTED	155.0282 m/z @2.75 [N1290_2.mzXML]	155.02816772460938	2.749216666666667	1.9030333333333334	17.186	15.282966666666667	36062.4453125	1875475.262107025	0	1182	0.18917312575041834	4.212461824905452	0.5165624305765703	155.0277862548828	155.0316162109375
256	155.06776428222656	9.996066666666668					1	DETECTED	155.0678 m/z @10.00 [N1290_2.mzXML]	155.06776428222656	9.996066666666668	9.158166666666666	10.311533333333333	1.1533666666666669	6560.0302734375	124268.77299188227	0	1182	0.0991811656861401	0.6882483987747137	0.13134196199509157	155.0602264404297	155.0679168701172
257	155.07875061035156	1.6758333333333333					1	DETECTED	155.0788 m/z @1.68 [N1290_2.mzXML]	155.07875061035156	1.6758333333333333	1.6147666666666667	10.541866666666666	8.9271	28160.681640625	1245885.6867708133	0	1182	0.09083507722501238	73.09306768558959	140.38200574693312	155.06930541992188	155.0872344970703
258	155.1063232421875	7.340566666666667					1	DETECTED	155.1063 m/z @7.34 [N1290_2.mzXML]	155.1063232421875	7.340566666666667	1.3623	19.9305	18.568199999999997	4552.42919921875	2593156.5309334113	0	1182	16.64711842257676	1.5529752213573609	2.1059504427147218	155.10556030273438	155.10716247558594
259	155.13046264648438	14.9418					1	DETECTED	155.1305 m/z @14.94 [N1290_2.mzXML]	155.13046264648438	14.9418	0.10113333333333333	20.003833333333333	19.9027	524466.25	1.0662570993317412E8	1	1182	5.497166487542019	0.8476248581908377	0.3412693332045958	155.12998962402344	155.131103515625
260	156.0418243408203	1.7884333333333333					1	DETECTED	156.0418 m/z @1.79 [N1290_2.mzXML]	156.0418243408203	1.7884333333333333	1.7433	11.562433333333333	9.819133333333333	275455.5625	3141369.755863159	0	1182	0.03897423107542486	3.0512170837223156	1.197052009661093	156.04147338867188	156.04335021972656
261	156.07656860351562	1.87485					1	DETECTED	156.0766 m/z @1.87 [N1290_2.mzXML]	156.07656860351562	1.87485	1.5411666666666666	14.726650000000001	13.185483333333334	34370.97265625	2035532.8414589234	0	1182	0.6374760673875304	19.770976725299793	3.358791635649605	156.0677947998047	156.07699584960938
262	156.13406372070312	14.9418					1	DETECTED	156.1341 m/z @14.94 [N1290_2.mzXML]	156.13406372070312	14.9418	0.17455	20.003833333333333	19.829283333333333	25895.009765625	6250656.835863283	0	1182	5.8837786065824496	0.6761974070313194	0.6393066696763582	156.13340759277344	156.13441467285156
263	157.12767028808594	14.9418					1	DETECTED	157.1277 m/z @14.94 [N1290_2.mzXML]	157.12767028808594	14.9418	0.10113333333333333	20.003833333333333	19.9027	144752.5625	3.040160151182481E7	0	1182	2.499422914636714	0.8598874905511789	0.7373958226701622	157.1273193359375	157.12814331054688
264	158.1311798095703	14.9418					1	DETECTED	158.1312 m/z @14.94 [N1290_2.mzXML]	158.1311798095703	14.9418	0.10113333333333333	20.003833333333333	19.9027	9244.4296875	2250395.4321375745	0	1182	7.474271023941034	0.6703354024620747	0.79065141733962	158.1305389404297	158.131591796875
265	158.92767333984375	1.5556333333333332					1	DETECTED	158.9277 m/z @1.56 [N1290_2.mzXML]	158.92767333984375	1.5556333333333332	1.4517666666666666	2.03145	0.5796833333333333	35601.765625	335427.18706005864	0	1182	0.07209667355058169	2.7905166880616203	4.410498168228052	158.92166137695312	158.9277801513672
266	158.96372985839844	1.6453333333333333					1	DETECTED	158.9637 m/z @1.65 [N1290_2.mzXML]	158.96372985839844	1.6453333333333333	1.5849499999999999	1.9314500000000001	0.34650000000000025	331726.59375	2156311.1481196294	0	1182	0.07757564898432756	2.6520068404278296	2.8897779232856227	158.96363830566406	158.9639434814453
267	159.00514221191406	1.7884333333333333					1	DETECTED	159.0051 m/z @1.79 [N1290_2.mzXML]	159.00514221191406	1.7884333333333333	1.4167666666666667	5.89945	4.482683333333333	11377.7470703125	822934.5057118228	0	1182	0.8382149235369578	6.030515695067265	10.800646863934771	159.00514221191406	159.0139617919922
268	159.0283203125	12.3283					1	DETECTED	159.0283 m/z @12.33 [N1290_2.mzXML]	159.0283203125	12.3283	1.8314833333333334	16.141466666666666	14.309983333333333	16403.16015625	1910726.0704073485	0	1182	0.11254162569891335	0.6816344320262174	0.3632688640524348	159.01991271972656	159.03646850585938
269	159.06500244140625	1.9880166666666668					1	DETECTED	159.0650 m/z @1.99 [N1290_2.mzXML]	159.06500244140625	1.9880166666666668	0.48666666666666664	18.724333333333334	18.237666666666666	12161.4970703125	2382693.9497763366	0	1182	0.7224537793751604	1.5186522201387591	1.0257684801163436	159.0576934814453	159.0662384033203
270	159.0915985107422	9.200349999999998					1	DETECTED	159.0916 m/z @9.20 [N1290_2.mzXML]	159.0915985107422	9.200349999999998	0.43170000000000003	18.415166666666668	17.98346666666667	100370.671875	1682162.5724327667	0	1182	0.08659420615866686	2.1340179069912626	1.4789529895398292	159.0865020751953	159.10159301757812
271	159.14891052246094	8.83075					1	DETECTED	159.1489 m/z @8.83 [N1290_2.mzXML]	159.14891052246094	8.83075	8.679016666666666	10.311533333333333	1.6325166666666675	30782.47265625	456189.4404343874	0	1182	0.1651954421770636	5.0695895206550565	1.8654492429546803	159.14874267578125	159.14915466308594
272	159.9820556640625	11.331133333333334					1	DETECTED	159.9821 m/z @11.33 [N1290_2.mzXML]	159.9820556640625	11.331133333333334	0.10113333333333333	20.003833333333333	19.9027	8355.4052734375	2145894.9361977535	0	1182	0.5322380398070123	8.910702200512215	7.428383044670146	159.9811248779297	159.98666381835938
273	160.0602264404297	2.58095					1	DETECTED	160.0602 m/z @2.58 [N1290_2.mzXML]	160.0602264404297	2.58095	0.90635	19.619000000000003	18.712650000000004	206447.125	1.4481880155359138E7	1	1182	0.721776932410227	2.266157296861665	2.558616199334559	160.05984497070312	160.0645294189453
274	160.0756072998047	9.200349999999998					1	DETECTED	160.0756 m/z @9.20 [N1290_2.mzXML]	160.0756072998047	9.200349999999998	4.18345	19.857000000000003	15.673550000000002	45273.23828125	2420301.3052230515	0	1182	0.09064081697665394	0.6208992898530301	3.896821593479708	160.0749053955078	160.07601928710938
275	160.13302612304688	1.87485					1	DETECTED	160.1330 m/z @1.87 [N1290_2.mzXML]	160.13302612304688	1.87485	1.8605333333333334	13.325783333333334	11.465250000000001	61385.765625	6142008.967062742	0	1182	0.03180468772499667	292.1705456042273	581.4164719308209	160.12486267089844	160.1336669921875
276	160.95263671875	11.63505					1	DETECTED	160.9526 m/z @11.64 [N1290_2.mzXML]	160.95263671875	11.63505	1.5411666666666666	15.556616666666667	14.01545	5042.37353515625	1412326.8472455742	0	1182	0.8263345906464252	0.6942546063375015	0.3837867743791347	160.95257568359375	160.96107482910156
277	161.0120391845703	1.5267333333333333					1	DETECTED	161.0120 m/z @1.53 [N1290_2.mzXML]	161.0120391845703	1.5267333333333333	1.4167666666666667	1.5849499999999999	0.16818333333333313	14416.392578125	99486.37215624991	0	1182	0.25600814772651814	0.7647014246741436	0.5277247159657992	161.01150512695312	161.01229858398438
278	161.02365112304688	12.189733333333333					1	DETECTED	161.0237 m/z @12.19 [N1290_2.mzXML]	161.02365112304688	12.189733333333333	1.5700833333333333	16.214766666666666	14.644683333333333	55950.2109375	8602620.027548948	0	1182	1.0577174495533797	2.2739859619871194	3.75992394644982	161.01905822753906	161.029052734375
279	161.0636444091797	2.58095					1	DETECTED	161.0636 m/z @2.58 [N1290_2.mzXML]	161.0636444091797	2.58095	0.7971833333333334	20.003833333333333	19.20665	13350.376953125	1887358.5365092754	0	1182	0.8147678466730932	1.0263020415251396	7.737303134914201	161.0585174560547	161.06431579589844
280	161.07855224609375	9.22855					1	DETECTED	161.0786 m/z @9.23 [N1290_2.mzXML]	161.07855224609375	9.22855	0.15614999999999998	19.985500000000002	19.82935	4196.02490234375	1218178.7071928708	0	1182	9.791519922319104	1.0928392707552579	0.025486797056483948	161.07855224609375	161.0813751220703
281	161.98101806640625	19.80183333333333					1	DETECTED	161.9810 m/z @19.80 [N1290_2.mzXML]	161.98101806640625	19.80183333333333	0.10113333333333333	20.003833333333333	19.9027	3594.08349609375	1627036.048651764	0	1182	18.81155876431519	0.5051267213855346	0.010253442771069137	161.98040771484375	161.9878692626953
282	162.04989624023438	1.9173					1	DETECTED	162.0499 m/z @1.92 [N1290_2.mzXML]	162.04989624023438	1.9173	1.9030333333333334	9.996066666666668	8.093033333333334	17867.818359375	1057621.7637095638	0	1182	4.099706209405319	76.07997656851285	307.10418353211105	162.04965209960938	162.05841064453125
283	162.09799194335938	15.321850000000001					1	DETECTED	162.0980 m/z @15.32 [N1290_2.mzXML]	162.09799194335938	15.321850000000001	1.8314833333333334	19.399333333333335	17.56785	8544.07421875	3738440.099145475	0	1182	1.8440384846030735	0.8520612528592516	0.8725351249954002	162.09703063964844	162.1014862060547
284	162.11187744140625	1.8314833333333334					1	DETECTED	162.1119 m/z @1.83 [N1290_2.mzXML]	162.11187744140625	1.8314833333333334	1.7739333333333334	9.004933333333334	7.231	2535603.75	1.8517454024276137E7	1	1182	0.14005484777501542	2.811908221539359	3.7548593194794524	162.1110076904297	162.1206512451172
285	162.99114990234375	1.5411666666666666					1	DETECTED	162.9911 m/z @1.54 [N1290_2.mzXML]	162.99114990234375	1.5411666666666666	0.11948333333333333	19.80183333333333	19.682349999999996	450637.6875	6638208.708389405	0	1182	0.12468362746879857	1.0620887149298956	1.0002657585441115	162.98336791992188	162.99559020996094
286	163.03880310058594	10.922716666666668					1	DETECTED	163.0388 m/z @10.92 [N1290_2.mzXML]	163.03880310058594	10.922716666666668	0.10113333333333333	20.003833333333333	19.9027	31547.48828125	3857547.170432554	0	1182	0.9394139570785125	0.926550582192473	0.6039849116004832	163.03028869628906	163.04551696777344
287	163.05982971191406	1.9738833333333334					1	DETECTED	163.0598 m/z @1.97 [N1290_2.mzXML]	163.05982971191406	1.9738833333333334	0.24805	19.180666666666664	18.932616666666664	56368.91015625	6273590.400872865	0	1182	0.34220430619553643	2.4415314654945	2.4842811659444783	163.0542449951172	163.06826782226562
288	163.07492065429688	11.548016666666665					1	DETECTED	163.0749 m/z @11.55 [N1290_2.mzXML]	163.07492065429688	11.548016666666665	1.1431666666666667	11.76155	10.618383333333334	26041.181640625	5694786.102386353	0	1182	0.13594742601139842	0.5102612403510542	0.010631530106728666	163.07492065429688	163.08206176757812
289	163.09423828125	15.321850000000001					1	DETECTED	163.0942 m/z @15.32 [N1290_2.mzXML]	163.09423828125	15.321850000000001	0.24805	19.857000000000003	19.608950000000004	17474.443359375	4703943.40297894	0	1182	2.359527598259403	0.7847366008921375	0.5577119823342381	163.0863800048828	163.09735107421875
290	163.1155242919922	1.8171333333333335					1	DETECTED	163.1155 m/z @1.82 [N1290_2.mzXML]	163.1155242919922	1.8171333333333335	0.1929	12.397033333333333	12.204133333333333	112956.359375	2608273.6915945434	0	1182	0.07629207510464764	3.756890430356886	237.3267656766793	163.1097412109375	163.11614990234375
291	163.52337646484375	15.429566666666666					1	DETECTED	163.5234 m/z @15.43 [N1290_2.mzXML]	163.52337646484375	15.429566666666666	4.247566666666667	16.782	12.534433333333332	18574.853515625	6964812.050849853	0	1182	0.8962186629637987	0.5604736779347762	0.12094735586955231	163.5171356201172	163.53175354003906
292	163.97647094726562	0.22976666666666665					1	DETECTED	163.9765 m/z @0.23 [N1290_2.mzXML]	163.97647094726562	0.22976666666666665	0.10113333333333333	20.003833333333333	19.9027	53483.671875	2.0190991233467933E7	1	1182	17.90128544848207	14.887052129636766	73.80900827015107	163.97607421875	163.9771270751953
293	163.9946746826172	1.5267333333333333					1	DETECTED	163.9947 m/z @1.53 [N1290_2.mzXML]	163.9946746826172	1.5267333333333333	1.51185	15.683966666666667	14.172116666666668	13977.5771484375	2230083.7649086914	0	1182	0.0836631386028086	476.1069428891369	951.2138857782738	163.98753356933594	163.99484252929688
294	164.09158325195312	1.9597					1	DETECTED	164.0916 m/z @1.96 [N1290_2.mzXML]	164.09158325195312	1.9597	1.87485	4.9182500000000005	3.0434000000000005	20493.8125	818065.2307447814	0	1182	0.38572936888870624	8.313285868061188	14.453404060948639	164.0913848876953	164.0919952392578
295	164.90895080566406	1.7433					1	DETECTED	164.9090 m/z @1.74 [N1290_2.mzXML]	164.90895080566406	1.7433	1.7081333333333333	1.7739333333333334	0.06580000000000008	14996.9267578125	48943.62308691416	0	1182	0.4283151326329684	0.9355450236966804	0.8710900473933606	164.90878295898438	164.90908813476562
296	164.9297332763672	1.66035					1	DETECTED	164.9297 m/z @1.66 [N1290_2.mzXML]	164.9297332763672	1.66035	1.6147666666666667	5.10885	3.4940833333333337	35782.765625	1684903.5858369141	0	1182	0.319695829568597	37.107203818919196	78.8891631983785	164.91998291015625	164.93003845214844
297	164.98403930664062	11.390916666666667					1	DETECTED	164.9840 m/z @11.39 [N1290_2.mzXML]	164.98403930664062	11.390916666666667	0.10113333333333333	20.003833333333333	19.9027	122911.6171875	1.5994511149893034E7	1	1182	1.2812032822736352	0.879724753380527	10.556749233076808	164.97637939453125	164.98484802246094
298	165.0244598388672	1.5556333333333332					1	DETECTED	165.0245 m/z @1.56 [N1290_2.mzXML]	165.0244598388672	1.5556333333333332	1.4352333333333334	1.6147666666666667	0.17953333333333332	7169.82373046875	55472.2736405029	0	1182	0.16333416100294862	0.7455703211517174	0.4911406423034349	165.02415466308594	165.02459716796875
299	165.0546417236328	3.8851					1	DETECTED	165.0546 m/z @3.89 [N1290_2.mzXML]	165.0546417236328	3.8851	2.5671166666666663	10.527916666666666	7.9608	10556.7978515625	1285683.6077823793	0	1182	5.553479699982995	3.0200685390558797	12.958611433968539	165.05410766601562	165.05503845214844
300	165.07550048828125	1.9314500000000001					1	DETECTED	165.0755 m/z @1.93 [N1290_2.mzXML]	165.07550048828125	1.9314500000000001	1.9030333333333334	19.1075	17.20446666666667	17609.900390625	2697146.7342993165	0	1182	0.2166243722861998	302.7178885630489	604.4357771260978	165.07000732421875	165.07778930664062
301	165.1597137451172	15.866783333333332					1	DETECTED	165.1597 m/z @15.87 [N1290_2.mzXML]	165.1597137451172	15.866783333333332	0.10113333333333333	19.912166666666668	19.811033333333334	19016.9921875	4205410.138111239	0	1182	2.493344759557557	0.7551157323577677	0.7209776397695784	165.15098571777344	165.15989685058594
302	166.02603149414062	2.4024					1	DETECTED	166.0260 m/z @2.40 [N1290_2.mzXML]	166.02603149414062	2.4024	1.5700833333333333	8.644633333333333	7.07455	29450.388671875	1915838.7943042598	0	1182	0.7040171028433702	1.899917094532214	3.6256510731255847	166.0218505859375	166.03172302246094
303	166.05307006835938	2.146983333333333					1	DETECTED	166.0531 m/z @2.15 [N1290_2.mzXML]	166.05307006835938	2.146983333333333	2.01695	17.882333333333335	15.865383333333336	13618.51953125	1390881.4067453616	0	1182	6.425549228843391	23.747920306325188	46.41851225081115	166.0461883544922	166.06219482421875
304	166.0858612060547	8.3747					1	DETECTED	166.0859 m/z @8.37 [N1290_2.mzXML]	166.0858612060547	8.3747	0.43170000000000003	20.003833333333333	19.572133333333333	2520370.75	5.606595909678095E7	1	1182	0.31010194942149916	0.8982460757791062	0.5176915943087982	166.08363342285156	166.086669921875
305	166.0967559814453	8.231133333333334					1	DETECTED	166.0968 m/z @8.23 [N1290_2.mzXML]	166.0967559814453	8.231133333333334	8.064283333333334	8.5063	0.4420166666666656	6671.6796875	73474.87528521713	0	1182	0.04445747857534599	1.3245929477574623	1.6491858955149246	166.09674072265625	166.1063232421875
306	166.10797119140625	8.311683333333333					1	DETECTED	166.1080 m/z @8.31 [N1290_2.mzXML]	166.10797119140625	8.311683333333333	8.182	8.455	0.2729999999999997	2939.763671875	31769.61018218995	0	1182	0.1598003800196217	1.052563937797204	1.105127875594408	166.1078643798828	166.11761474609375
307	166.13067626953125	8.343183333333334					1	DETECTED	166.1307 m/z @8.34 [N1290_2.mzXML]	166.13067626953125	8.343183333333334	8.13205	8.438516666666667	0.3064666666666671	1686.4669189453125	20378.809841918926	0	1182	0.29790875123246074	0.7257657088727473	0.4515314177454945	166.1223602294922	166.13706970214844
308	166.5205841064453	9.874166666666667					1	DETECTED	166.5206 m/z @9.87 [N1290_2.mzXML]	166.5205841064453	9.874166666666667	2.498483333333333	9.874166666666667	7.375683333333335	4149.39892578125	1069626.6352100833	0	1182	6.753220614867702	0.5	null	166.5205841064453	166.5281982421875
309	166.5930938720703	13.22465					1	DETECTED	166.5931 m/z @13.22 [N1290_2.mzXML]	166.5930938720703	13.22465	8.030283333333333	13.22465	5.194366666666667	16167.5517578125	2618691.795373535	0	1182	4.9652281734355235	0.5	null	166.5838165283203	166.5930938720703
310	166.98439025878906	11.316433333333332					1	DETECTED	166.9844 m/z @11.32 [N1290_2.mzXML]	166.98439025878906	11.316433333333332	0.10113333333333333	20.003833333333333	19.9027	63578.33203125	9321800.966365147	0	1182	1.6712566377696483	0.908284962137407	11.008989508759287	166.9836883544922	166.98519897460938
311	167.02162170410156	8.3747					1	DETECTED	167.0216 m/z @8.37 [N1290_2.mzXML]	167.02162170410156	8.3747	1.51185	8.489166666666668	6.977316666666668	8897.2685546875	777503.166650879	0	1182	0.259843945161391	0.5083395868091731	0.016679173618346158	167.0211639404297	167.02227783203125
312	167.03363037109375	9.5877					1	DETECTED	167.0336 m/z @9.59 [N1290_2.mzXML]	167.03363037109375	9.5877	1.7739333333333334	10.556233333333333	8.7823	157245.15625	2537201.749966241	1	1182	7.749050124225363	0.51605219252135	0.015355954710820678	167.031005859375	167.03396606445312
313	167.08926391601562	8.3747					1	DETECTED	167.0893 m/z @8.37 [N1290_2.mzXML]	167.08926391601562	8.3747	4.5191333333333334	11.200983333333333	6.68185	175330.359375	4073348.879821472	0	1182	0.29752973801727656	0.8866932555074429	0.5598294266238357	167.0819091796875	167.0899200439453
314	168.0928955078125	8.3747					1	DETECTED	168.0929 m/z @8.37 [N1290_2.mzXML]	168.0928955078125	8.3747	7.92715	10.971266666666667	3.0441166666666666	6939.56005859375	340202.6160569457	0	1182	0.23589861425373648	3.400867687036826	0.4053914018765949	168.0900421142578	168.09573364257812
315	168.97982788085938	11.470949999999998					1	DETECTED	168.9798 m/z @11.47 [N1290_2.mzXML]	168.97982788085938	11.470949999999998	0.11948333333333333	20.003833333333333	19.884349999999998	21438.66015625	3755898.068176299	0	1182	2.8934727862951988	0.8330209973188396	0.5115993685052085	168.9794158935547	168.98068237304688
316	169.00482177734375	10.427866666666667					1	DETECTED	169.0048 m/z @10.43 [N1290_2.mzXML]	169.00482177734375	10.427866666666667	0.8335333333333333	18.8885	18.05496666666667	24788.361328125	3003023.0180796506	0	1182	0.08793736331315394	1.0932800378828105	0.8563119115471396	168.99554443359375	169.01266479492188
317	169.03549194335938	3.0269166666666667					1	DETECTED	169.0355 m/z @3.03 [N1290_2.mzXML]	169.03549194335938	3.0269166666666667	0.48666666666666664	18.85183333333333	18.365166666666664	125054.234375	5935867.242091375	0	1182	0.2699823095128755	1.1798746423408852	0.8329909204333925	169.0312957763672	169.03811645507812
318	169.04884338378906	10.838600000000001					1	DETECTED	169.0488 m/z @10.84 [N1290_2.mzXML]	169.04884338378906	10.838600000000001	1.1613	19.9305	18.769199999999998	1131776.375	1.2771347933085438E7	1	1182	8.764368948397909	0.5151725639540032	0.01866950344962946	169.04660034179688	169.05833435058594
319	169.094482421875	1.6758333333333333					1	DETECTED	169.0945 m/z @1.68 [N1290_2.mzXML]	169.094482421875	1.6758333333333333	1.5849499999999999	8.7805	7.19555	23021.068359375	2687944.514200805	0	1182	0.0986926592912083	39.58674124335224	78.11712511997504	169.09445190429688	169.0971221923828
320	170.02117919921875	9.926133333333333					1	DETECTED	170.0212 m/z @9.93 [N1290_2.mzXML]	170.02117919921875	9.926133333333333	9.891	9.996066666666668	0.10506666666666753	2180.464111328125	10698.679965881323	0	1182	0.1035412768088868	1.495256166982967	1.9905123339659336	170.0207977294922	170.02139282226562
321	170.0424041748047	1.8314833333333334					1	DETECTED	170.0424 m/z @1.83 [N1290_2.mzXML]	170.0424041748047	1.8314833333333334	1.8171333333333335	10.616366666666666	8.799233333333333	8660.30859375	1506636.731872833	0	1182	1.2354415131340784	306.5934959349623	612.4284106272698	170.0361785888672	170.0424041748047
322	170.05992126464844	9.200349999999998					1	DETECTED	170.0599 m/z @9.20 [N1290_2.mzXML]	170.05992126464844	9.200349999999998	1.7884333333333333	11.23485	9.446416666666666	233682.5625	3846202.5248687053	0	1182	0.09711257282718044	1.9477666405303313	21.49360645327955	170.05218505859375	170.0614776611328
323	170.09242248535156	1.9030333333333334					1	DETECTED	170.0924 m/z @1.90 [N1290_2.mzXML]	170.09242248535156	1.9030333333333334	0.10113333333333333	20.003833333333333	19.9027	8079.06396484375	5583459.92170691	0	1182	14.084379988737442	5.522698262944669	10.045396525889338	170.0916290283203	170.096923828125
324	170.97714233398438	11.316433333333332					1	DETECTED	170.9771 m/z @11.32 [N1290_2.mzXML]	170.97714233398438	11.316433333333332	10.9875	17.919333333333334	6.9318333333333335	5671.03125	745077.8464656983	0	1182	0.7076267350639682	10.53683623834622	20.07367247669244	170.96987915039062	170.97848510742188
325	171.0019073486328	10.427866666666667					1	DETECTED	171.0019 m/z @10.43 [N1290_2.mzXML]	171.0019073486328	10.427866666666667	6.680233333333334	17.479166666666668	10.798933333333334	7473.5400390625	3025012.588432495	0	1182	0.08527758186936474	1.440767061879053	1.8815341237581056	171.00033569335938	171.00205993652344
326	171.0633544921875	9.186366666666666					1	DETECTED	171.0634 m/z @9.19 [N1290_2.mzXML]	171.0633544921875	9.186366666666666	9.12795	10.906133333333335	1.7781833333333346	23415.056640625	353124.573161071	0	1182	0.09992346231625326	3.971775355516634	27.873061283159686	171.05340576171875	171.06353759765625
327	171.14906311035156	0.15614999999999998					1	DETECTED	171.1491 m/z @0.16 [N1290_2.mzXML]	171.14906311035156	0.15614999999999998	0.1378	19.985500000000002	19.847700000000003	7375.41064453125	4667000.273285098	0	1182	18.25754649353296	540.8092643051779	747.6595635997412	171.14324951171875	171.15750122070312
328	172.0690460205078	1.8171333333333335					1	DETECTED	172.0690 m/z @1.82 [N1290_2.mzXML]	172.0690460205078	1.8171333333333335	1.7884333333333333	14.992233333333333	13.2038	22749.57421875	2534307.5769888917	0	1182	0.029689233575992846	158.44009308868814	314.72567749524785	172.06369018554688	172.0756072998047
329	172.13314819335938	10.243516666666666					1	DETECTED	172.1331 m/z @10.24 [N1290_2.mzXML]	172.13314819335938	10.243516666666666	10.173516666666666	10.971266666666667	0.7977500000000006	12465.48828125	133901.67039209025	0	1182	0.11953085507419203	5.6982142857142675	2.2739201059710883	172.13287353515625	172.13331604003906
330	172.98696899414062	1.4517666666666666					1	DETECTED	172.9870 m/z @1.45 [N1290_2.mzXML]	172.98696899414062	1.4517666666666666	1.4352333333333334	13.832699999999999	12.397466666666666	5775.35498046875	1950756.2781490479	0	1182	0.1140352667885125	374.9233870967752	748.8467741935503	172.9774169921875	172.99049377441406
331	173.0206756591797	15.720316666666667					1	DETECTED	173.0207 m/z @15.72 [N1290_2.mzXML]	173.0206756591797	15.720316666666667	0.17455	19.9305	19.75595	4563.85693359375	2163678.517675292	0	1182	8.575745896780266	0.6354125346021317	0.2708250692042634	173.0115966796875	173.02093505859375
332	173.0419158935547	1.9030333333333334					1	DETECTED	173.0419 m/z @1.90 [N1290_2.mzXML]	173.0419158935547	1.9030333333333334	1.8605333333333334	8.74715	6.886616666666666	13194.7568359375	594080.8279548339	0	1182	0.11717702064506597	81.01901960784316	158.82615250047715	173.03750610351562	173.04251098632812
333	173.11712646484375	0.41336666666666666					1	DETECTED	173.1171 m/z @0.41 [N1290_2.mzXML]	173.11712646484375	0.41336666666666666	0.10113333333333333	19.948666666666668	19.847533333333335	2611.413818359375	1367892.1319446715	0	1182	6.241493623025059	31.783174975979502	62.566349951959	173.11573791503906	173.11793518066406
334	173.96116638183594	11.268816666666668					1	DETECTED	173.9612 m/z @11.27 [N1290_2.mzXML]	173.96116638183594	11.268816666666668	0.11948333333333333	20.003833333333333	19.884349999999998	7448.47802734375	1764050.5527451187	0	1182	0.5892038147468597	0.8917282049748861	0.40475554256283713	173.9603271484375	173.96177673339844
335	174.07870483398438	16.27					1	DETECTED	174.0787 m/z @16.27 [N1290_2.mzXML]	174.07870483398438	16.27	9.485316666666668	19.272333333333332	9.787016666666664	9670.767578125	1997393.2382904056	0	1182	0.3850089678100286	0.7212581771195413	0.3434266465211468	174.07789611816406	174.07923889160156
336	174.12757873535156	19.491					1	DETECTED	174.1276 m/z @19.49 [N1290_2.mzXML]	174.12757873535156	19.491	0.24805	19.967	19.71895	2303.44091796875	1521894.2986658628	0	1182	9.957028237120069	0.5123681660036533	0.024736332007306523	174.12704467773438	174.13658142089844
337	174.93772888183594	1.6453333333333333					1	DETECTED	174.9377 m/z @1.65 [N1290_2.mzXML]	174.93772888183594	1.6453333333333333	1.5995833333333331	12.005816666666668	10.406233333333335	63261.67578125	3420372.7334198	0	1182	0.08302134732579525	113.7293260473584	5.709953533114963	174.93756103515625	174.93963623046875
338	174.9914093017578	2.3040833333333333					1	DETECTED	174.9914 m/z @2.30 [N1290_2.mzXML]	174.9914093017578	2.3040833333333333	0.21138333333333334	20.003833333333333	19.79245	47444.2265625	3712416.992647553	0	1182	0.6171559429779738	0.8627609950684607	1.3915003198668732	174.9889678955078	174.99209594726562
339	175.00811767578125	13.933916666666667					1	DETECTED	175.0081 m/z @13.93 [N1290_2.mzXML]	175.00811767578125	13.933916666666667	9.022383333333332	18.470000000000002	9.44761666666667	4400.09228515625	1182793.1009910896	0	1182	2.4445756780191363	0.9617787384794974	0.9235574769589947	175.00723266601562	175.01144409179688
340	175.02377319335938	3.3127166666666668					1	DETECTED	175.0238 m/z @3.31 [N1290_2.mzXML]	175.02377319335938	3.3127166666666668	1.9880166666666668	19.765333333333334	17.777316666666668	6899.953125	1458676.8784751284	0	1182	1.519804586669339	6.716036174371289	12.419840371741818	175.01878356933594	175.0318603515625
341	175.0750274658203	15.6475					1	DETECTED	175.0750 m/z @15.65 [N1290_2.mzXML]	175.0750274658203	15.6475	9.40105	19.967	10.565949999999999	12650.71875	2800855.8665891704	0	1182	2.75453789483997	0.7688393064143565	0.5353293250004402	175.0651397705078	175.07571411132812
342	175.08995056152344	0.6328166666666667					1	DETECTED	175.0900 m/z @0.63 [N1290_2.mzXML]	175.08995056152344	0.6328166666666667	0.11948333333333333	19.948666666666668	19.829183333333333	2499.823974609375	1262563.1376521913	0	1182	0.7339794254728808	19.314139610389606	37.62827922077922	175.08627319335938	175.09681701660156
343	175.11875915527344	1.8314833333333334					1	DETECTED	175.1188 m/z @1.83 [N1290_2.mzXML]	175.11875915527344	1.8314833333333334	1.6918166666666667	4.765866666666667	3.0740499999999997	38862.57421875	775630.3453581238	0	1182	0.16239246893822434	3.895676639674766	3.7767812768733946	175.11831665039062	175.1197052001953
344	176.0704345703125	10.51375					1	DETECTED	176.0704 m/z @10.51 [N1290_2.mzXML]	176.0704345703125	10.51375	3.6972666666666667	14.992233333333333	11.294966666666667	93555.796875	1402356.0906693717	0	1182	0.0846329997490951	0.5740082316099216	0.09511882254462832	176.06553649902344	176.07872009277344
345	176.10287475585938	1.8605333333333334					1	DETECTED	176.1029 m/z @1.86 [N1290_2.mzXML]	176.10287475585938	1.8605333333333334	1.0704833333333332	8.7134	7.642916666666666	38906.38671875	992076.2079530027	0	1182	0.806695738192053	1.450289807489629	0.40948666004890066	176.093994140625	176.10382080078125
346	176.97059631347656	1.5556333333333332					1	DETECTED	176.9706 m/z @1.56 [N1290_2.mzXML]	176.97059631347656	1.5556333333333332	1.4352333333333334	1.5995833333333331	0.16434999999999977	27293.1640625	184829.77369042955	0	1182	0.19164276867735874	0.682516611295681	0.34966334039562386	176.9704132080078	176.97084045410156
347	177.00146484375	11.438466666666667					1	DETECTED	177.0015 m/z @11.44 [N1290_2.mzXML]	177.00146484375	11.438466666666667	0.8699666666666667	19.2905	18.420533333333335	8483.9375	2081487.657241119	0	1182	0.49006639494607995	0.6792313692998772	3.9032778172718494	176.99484252929688	177.01063537597656
348	177.0608673095703	1.6918166666666667					1	DETECTED	177.0609 m/z @1.69 [N1290_2.mzXML]	177.0608673095703	1.6918166666666667	1.5995833333333331	9.40105	7.801466666666666	28536.091796875	1189254.3561217957	0	1182	0.07301310980736386	42.29201301048054	0.3760097237475548	177.06063842773438	177.06488037109375
349	177.0755615234375	1.9455333333333333					1	DETECTED	177.0756 m/z @1.95 [N1290_2.mzXML]	177.0755615234375	1.9455333333333333	1.87485	15.702183333333332	13.827333333333332	17401.34375	1929095.502383056	0	1182	0.09634063897778278	97.81183683093596	4.180889753741337	177.07371520996094	177.0817413330078
350	177.09088134765625	11.268816666666668					1	DETECTED	177.0909 m/z @11.27 [N1290_2.mzXML]	177.09088134765625	11.268816666666668	2.4438833333333334	11.576733333333333	9.13285	9398.3828125	1072992.6102775272	0	1182	8.725197132410408	0.5269440742488944	0.05431193945287868	177.0860595703125	177.09088134765625
351	177.15972900390625	17.827166666666667					1	DETECTED	177.1597 m/z @17.83 [N1290_2.mzXML]	177.15972900390625	17.827166666666667	0.10113333333333333	20.003833333333333	19.9027	3766.412109375	1645009.1972238766	0	1182	1.174978456122279	0.5613974549673644	0.12279490993472872	177.15902709960938	177.1634063720703
352	177.9556121826172	7.4828833333333336					1	DETECTED	177.9556 m/z @7.48 [N1290_2.mzXML]	177.9556121826172	7.4828833333333336	0.10113333333333333	19.967	19.865866666666665	3150.794189453125	1163525.4733297115	0	1182	1.619648026061597	1.3456068457118342	0.16293855838554241	177.95501708984375	177.9564666748047
353	178.9633331298828	11.454816666666666					1	DETECTED	178.9633 m/z @11.45 [N1290_2.mzXML]	178.9633331298828	11.454816666666666	0.1378	19.8755	19.7377	6142.29296875	1278166.072630554	0	1182	0.5993443535675045	0.872036358227507	2.2504744263680414	178.9627227783203	178.96405029296875
354	179.04005432128906	1.5411666666666666					1	DETECTED	179.0401 m/z @1.54 [N1290_2.mzXML]	179.04005432128906	1.5411666666666666	0.5416500000000001	16.214766666666666	15.673116666666665	11736.6796875	3352793.232044372	0	1182	0.1409847231712562	7.840347834786814	14.680695669573629	179.0380401611328	179.04537963867188
355	179.05421447753906	15.303733333333334					1	DETECTED	179.0542 m/z @15.30 [N1290_2.mzXML]	179.05421447753906	15.303733333333334	9.5877	19.071166666666667	9.483466666666667	4032.894775390625	907226.4136266782	0	1182	2.705435770218177	0.8295496294050069	0.39169672860376464	179.05258178710938	179.05511474609375
356	179.0700225830078	10.51375					1	DETECTED	179.0700 m/z @10.51 [N1290_2.mzXML]	179.0700225830078	10.51375	0.10113333333333333	19.967	19.865866666666665	44517.51953125	1892290.5386090386	0	1182	0.10059593543691037	1.084327381524141	0.729402965477748	179.06272888183594	179.07058715820312
357	179.14285278320312	12.5687					1	DETECTED	179.1429 m/z @12.57 [N1290_2.mzXML]	179.14285278320312	12.5687	11.76155	12.701383333333332	0.9398333333333326	4711.1708984375	128439.41086145012	0	1182	0.10127267215532854	0.5821924879720823	0.16438497594416476	179.14224243164062	179.14385986328125
358	180.0652618408203	9.706416666666666					1	DETECTED	180.0653 m/z @9.71 [N1290_2.mzXML]	180.0652618408203	9.706416666666666	3.9475	10.699116666666667	6.751616666666667	117497.1640625	1572579.4408568493	0	1182	0.09937415112892722	2.3781023966724195	2.4021943665575747	180.05963134765625	180.0736846923828
359	180.0877227783203	8.864833333333333					1	DETECTED	180.0877 m/z @8.86 [N1290_2.mzXML]	180.0877227783203	8.864833333333333	0.1378	20.003833333333333	19.866033333333334	4855.1064453125	1241272.170101319	0	1182	0.13764746959478913	1.1381893808892676	3.485912297950281	180.07936096191406	180.08836364746094
360	180.9036102294922	1.66035					1	DETECTED	180.9036 m/z @1.66 [N1290_2.mzXML]	180.9036102294922	1.66035	1.6300833333333336	13.490833333333335	11.860750000000001	13413.9912109375	3914035.038182007	0	1182	0.10475739065016332	195.93750000000148	390.87500000000296	180.90127563476562	180.90399169921875
361	181.04928588867188	18.1035					1	DETECTED	181.0493 m/z @18.10 [N1290_2.mzXML]	181.04928588867188	18.1035	0.17455	19.948666666666668	19.774116666666668	2947.58056640625	1348004.5359610294	0	1182	2.597398533121975	0.5514577447833439	0.1029154895666878	181.04637145996094	181.05001831054688
362	181.06861877441406	9.706416666666666					1	DETECTED	181.0686 m/z @9.71 [N1290_2.mzXML]	181.06861877441406	9.706416666666666	3.8224666666666667	11.576733333333333	7.754266666666666	11102.0107421875	657274.8223994146	0	1182	0.07453326781181424	0.6589337661491573	5.242529521575982	181.0601348876953	181.0692596435547
363	181.08506774902344	11.5336					1	DETECTED	181.0851 m/z @11.53 [N1290_2.mzXML]	181.08506774902344	11.5336	3.0564166666666663	19.399333333333335	16.342916666666667	1677791.25	1.4534018784576662E7	1	1182	0.09543205422110468	3.3819039059989735	5.027204306422295	181.08230590820312	181.0863494873047
364	182.08090209960938	3.9475					1	DETECTED	182.0809 m/z @3.95 [N1290_2.mzXML]	182.08090209960938	3.9475	1.9597	11.941183333333333	9.981483333333333	172453.953125	9269459.936124966	1	1182	7.929598996842882	0.6323047534682172	0.27334253658846946	182.0801239013672	182.0894775390625
365	182.14979553222656	15.866783333333332					1	DETECTED	182.1498 m/z @15.87 [N1290_2.mzXML]	182.14979553222656	15.866783333333332	0.10113333333333333	20.003833333333333	19.9027	79313.921875	1.8988359878959227E7	1	1182	5.817312494531718	0.6403199239843572	1.953895364729741	182.1479034423828	182.1501922607422
366	182.9622344970703	1.5556333333333332					1	DETECTED	182.9622 m/z @1.56 [N1290_2.mzXML]	182.9622344970703	1.5556333333333332	1.4673833333333335	1.5995833333333331	0.13219999999999965	13966.9072265625	67142.1521362304	0	1182	0.12885687949606406	0.7490084985835698	0.49801699716713965	182.9619598388672	182.96261596679688
367	183.0488739013672	16.104783333333334					1	DETECTED	183.0489 m/z @16.10 [N1290_2.mzXML]	183.0488739013672	16.104783333333334	8.661916666666666	20.003833333333333	11.341916666666666	5572.1240234375	1463399.0335467542	0	1182	1.1753565456374595	0.7619320064849564	0.721516372083575	183.04833984375	183.0492706298828
368	183.06260681152344	9.891					1	DETECTED	183.0626 m/z @9.89 [N1290_2.mzXML]	183.06260681152344	9.891	9.33415	16.361666666666668	7.027516666666669	8612.60546875	1532741.695508789	0	1182	0.09437949154848368	6.310062554248595	11.62012510849719	183.06243896484375	183.07220458984375
369	183.08444213867188	3.8851					1	DETECTED	183.0844 m/z @3.89 [N1290_2.mzXML]	183.08444213867188	3.8851	2.0890333333333335	11.941183333333333	9.85215	13444.052734375	1431335.1284069212	0	1182	8.036839525214598	2.742701644333915	0.20347763333360522	183.07943725585938	183.09263610839844
370	183.10987854003906	1.7433					1	DETECTED	183.1099 m/z @1.74 [N1290_2.mzXML]	183.10987854003906	1.7433	0.34021666666666667	11.813233333333333	11.473016666666666	7778.24560546875	917398.6311354367	0	1182	10.093536347356402	2.1225719713249434	4.338137623434491	183.1007080078125	183.11032104492188
371	183.15318298339844	15.866783333333332					1	DETECTED	183.1532 m/z @15.87 [N1290_2.mzXML]	183.15318298339844	15.866783333333332	0.10113333333333333	20.003833333333333	19.9027	5441.4384765625	1845276.203792084	0	1182	8.784383320715316	0.6312045491305465	0.23015815277888457	183.15219116210938	183.15367126464844
372	184.07275390625	13.047					1	DETECTED	184.0728 m/z @13.05 [N1290_2.mzXML]	184.07275390625	13.047	1.4352333333333334	15.538283333333334	14.103050000000001	75582.328125	3582161.8100256976	0	1182	0.27445966006593814	1.489383663044474	2.5031528092274056	184.072265625	184.07443237304688
373	184.0940399169922	1.7884333333333333					1	DETECTED	184.0940 m/z @1.79 [N1290_2.mzXML]	184.0940399169922	1.7884333333333333	1.7739333333333334	10.278333333333334	8.5044	263189.53125	1223436.2575044557	0	1182	0.0352364521332682	1.9722149613525406	2.56097662822143	184.08407592773438	184.09725952148438
374	185.0438232421875	10.226149999999999					1	DETECTED	185.0438 m/z @10.23 [N1290_2.mzXML]	185.0438232421875	10.226149999999999	0.9608500000000001	19.912166666666668	18.951316666666667	589737.1875	1.0996408730602E7	1	1182	0.10299527450782442	0.6222488223941391	0.015160328309913172	185.04150390625	185.04519653320312
375	185.1282501220703	9.110199999999999					1	DETECTED	185.1283 m/z @9.11 [N1290_2.mzXML]	185.1282501220703	9.110199999999999	9.039433333333333	9.519933333333334	0.48050000000000104	22512.6171875	180572.82024600194	0	1182	0.10379041520511834	2.9116537047038333	2.9547336331097194	185.12783813476562	185.12887573242188
376	186.0475616455078	10.2088					1	DETECTED	186.0476 m/z @10.21 [N1290_2.mzXML]	186.0475616455078	10.2088	5.056749999999999	15.303733333333334	10.246983333333334	35603.96875	1271789.5482442635	0	1182	0.10582777531347176	4.274026278690347	7.636763695301679	186.04031372070312	186.0477752685547
377	186.0732879638672	1.9030333333333334					1	DETECTED	186.0733 m/z @1.90 [N1290_2.mzXML]	186.0732879638672	1.9030333333333334	0.6881166666666666	19.948666666666668	19.260550000000002	96023.6328125	2365965.89651355	0	1182	0.6185784896592588	2.817150247080232	3.5651067067081565	186.07269287109375	186.07725524902344
378	186.9114227294922	1.66035					1	DETECTED	186.9114 m/z @1.66 [N1290_2.mzXML]	186.9114227294922	1.66035	1.6453333333333333	19.582333333333334	17.937	16856.294921875	3210682.0843842775	0	1182	0.16902981868136657	597.2364039955601	5.612763733915823	186.91107177734375	186.91163635253906
379	186.92257690429688	1.5556333333333332					1	DETECTED	186.9226 m/z @1.56 [N1290_2.mzXML]	186.92257690429688	1.5556333333333332	1.4352333333333334	1.6147666666666667	0.17953333333333332	16450.001953125	99717.10955438226	0	1182	0.16500503917283704	0.7486056507582272	0.6237734059004592	186.9221954345703	186.92269897460938
380	186.95240783691406	9.200349999999998					1	DETECTED	186.9524 m/z @9.20 [N1290_2.mzXML]	186.95240783691406	9.200349999999998	9.12795	9.317866666666667	0.18991666666666696	13686.3232421875	79858.43019952338	0	1182	0.09502563830415589	1.342185068827198	1.4669467901386106	186.9518280029297	186.95249938964844
381	187.05728149414062	1.8888833333333332					1	DETECTED	187.0573 m/z @1.89 [N1290_2.mzXML]	187.05728149414062	1.8888833333333332	0.1378	10.278333333333334	10.140533333333334	322463.46875	1.2514240063480865E7	0	1182	0.06280108928376005	0.3002426813104658	null	187.0481414794922	187.06576538085938
382	187.07127380371094	2.7351					1	DETECTED	187.0713 m/z @2.74 [N1290_2.mzXML]	187.07127380371094	2.7351	1.4517666666666666	7.839483333333334	6.387716666666667	11985.685546875	1332977.9200994573	0	1182	0.8880237310147168	1.1622138889393625	1.3137406187730962	187.0708465576172	187.0812530517578
383	187.132568359375	11.345966666666667					1	DETECTED	187.1326 m/z @11.35 [N1290_2.mzXML]	187.132568359375	11.345966666666667	0.11948333333333333	20.003833333333333	19.884349999999998	5841.43115234375	2538773.6820124174	0	1182	18.530060916501192	0.8856001211421206	3.1683724137518134	187.12506103515625	187.1329345703125
384	187.4725799560547	9.200349999999998					1	DETECTED	187.4726 m/z @9.20 [N1290_2.mzXML]	187.4725799560547	9.200349999999998	0.48666666666666664	9.3021	8.815433333333333	9447.7099609375	867506.7293457636	0	1182	0.1055408535359188	0.5058385183456671	1.4319156751560271	187.4720458984375	187.47454833984375
385	188.07017517089844	9.200349999999998					1	DETECTED	188.0702 m/z @9.20 [N1290_2.mzXML]	188.07017517089844	9.200349999999998	1.8605333333333334	11.375683333333335	9.515150000000002	3664575.25	2.7217406227000687E7	1	1182	0.10067076959380294	1.6040949168599594	1.5435061889621964	188.0604705810547	188.07826232910156
386	188.08364868164062	9.22855					1	DETECTED	188.0836 m/z @9.23 [N1290_2.mzXML]	188.08364868164062	9.22855	4.850433333333333	16.948	12.097566666666667	5715.78076171875	1200000.1221901241	0	1182	0.04095113166548536	1.381594825781253	1.7631896515625058	188.08145141601562	188.09364318847656
387	188.10252380371094	9.172366666666667					1	DETECTED	188.1025 m/z @9.17 [N1290_2.mzXML]	188.10252380371094	9.172366666666667	0.6328166666666667	17.479166666666668	16.84635	3669.436767578125	1969126.807963073	0	1182	5.483530742279443	0.9863722327288909	0.9727444654577818	188.09368896484375	188.11219787597656
388	188.95545959472656	1.51185					1	DETECTED	188.9555 m/z @1.51 [N1290_2.mzXML]	188.95545959472656	1.51185	1.4823166666666665	1.5700833333333333	0.08776666666666677	4825.49462890625	19133.595996337906	0	1182	0.07102482665024379	1.4858916478555284	1.9717832957110566	188.9552459716797	188.95570373535156
389	189.02386474609375	14.018733333333333					1	DETECTED	189.0239 m/z @14.02 [N1290_2.mzXML]	189.02386474609375	14.018733333333333	10.85555	16.6905	5.834950000000001	5165.87353515625	751986.5782303466	0	1182	2.0269686106875593	0.9223224494312163	0.8446448988624325	189.0222930908203	189.024658203125
390	189.04676818847656	1.4352333333333334					1	DETECTED	189.0468 m/z @1.44 [N1290_2.mzXML]	189.04676818847656	1.4352333333333334	1.4167666666666667	19.016333333333332	17.599566666666664	6830.78955078125	2783230.3659568178	0	1182	8.991998090312823	476.52256317689614	453.86918894928556	189.0465850830078	189.0552520751953
391	189.07362365722656	9.200349999999998					1	DETECTED	189.0736 m/z @9.20 [N1290_2.mzXML]	189.07362365722656	9.200349999999998	9.12795	10.345400000000001	1.2174500000000013	343159.90625	2462893.4555814075	0	1182	0.09937770136122914	1.9436918360880746	1.537149880114339	189.0733184814453	189.0739288330078
392	189.0867462158203	2.58095					1	DETECTED	189.0867 m/z @2.58 [N1290_2.mzXML]	189.0867462158203	2.58095	1.8605333333333334	18.323500000000003	16.46296666666667	42931.89453125	5028721.123927395	0	1182	1.1666317052378514	5.181287123549634	6.7099950581264025	189.08612060546875	189.09095764160156
393	189.19796752929688	9.200349999999998					1	DETECTED	189.1980 m/z @9.20 [N1290_2.mzXML]	189.19796752929688	9.200349999999998	0.5600333333333333	9.351049999999999	8.791016666666666	13233.85546875	835143.0565157162	0	1182	0.10146227162033306	0.5087207451887373	1.95898141179621	189.19784545898438	189.20697021484375
394	190.04966735839844	9.943566666666667					1	DETECTED	190.0497 m/z @9.94 [N1290_2.mzXML]	190.04966735839844	9.943566666666667	9.823633333333333	17.552500000000002	7.7288666666666686	5613.8134765625	426091.9867605897	0	1182	0.23426221841910788	32.22151195108379	63.44302390216759	190.0493621826172	190.05455017089844
395	190.08570861816406	10.821366666666668					1	DETECTED	190.0857 m/z @10.82 [N1290_2.mzXML]	190.08570861816406	10.821366666666668	2.0022333333333333	11.217933333333333	9.2157	44918.12109375	1125410.2472142351	0	1182	0.0877523787396246	0.5680827413157087	0.16144506637271544	190.07723999023438	190.09075927734375
396	190.14337158203125	10.311533333333333					1	DETECTED	190.1434 m/z @10.31 [N1290_2.mzXML]	190.14337158203125	10.311533333333333	0.26625	19.8385	19.57225	16053.955078125	1486125.7147283324	0	1182	0.18484777540378872	17.565793615843955	1.0583860996328063	190.14259338378906	190.14434814453125
397	190.96759033203125	13.950899999999999					1	DETECTED	190.9676 m/z @13.95 [N1290_2.mzXML]	190.96759033203125	13.950899999999999	0.10113333333333333	19.967	19.865866666666665	5446.21337890625	1575404.0367580566	0	1182	0.17874219769793243	0.7171913846924015	0.10292294187167317	190.96229553222656	190.9687042236328
398	190.98060607910156	11.454816666666666					1	DETECTED	190.9806 m/z @11.45 [N1290_2.mzXML]	190.98060607910156	11.454816666666666	1.4823166666666665	16.7635	15.281183333333335	5224.732421875	1420461.7322942202	0	1182	10.19869914261088	0.7661661235063091	0.42516256807190506	190.97950744628906	190.98951721191406
399	191.01739501953125	3.0269166666666667					1	DETECTED	191.0174 m/z @3.03 [N1290_2.mzXML]	191.01739501953125	3.0269166666666667	2.03145	15.829749999999999	13.7983	6912.9189453125	1859515.6399382022	0	1182	0.37205415993790103	6.930568577551567	12.861137155103131	191.01409912109375	191.01881408691406
400	191.03988647460938	1.7884333333333333					1	DETECTED	191.0399 m/z @1.79 [N1290_2.mzXML]	191.03988647460938	1.7884333333333333	1.4352333333333334	16.416966666666667	14.981733333333334	80633.8828125	3079135.8446907355	0	1182	0.19577894439689425	13.735296308910502	26.081742329727266	191.02996826171875	191.0484619140625
401	191.0763702392578	1.6918166666666667					1	DETECTED	191.0764 m/z @1.69 [N1290_2.mzXML]	191.0763702392578	1.6918166666666667	1.5849499999999999	1.7081333333333333	0.12318333333333342	87865.765625	306369.7678745119	0	1182	0.05993059286580493	0.5754899758871003	0.1707388177146768	191.07614135742188	191.07652282714844
402	191.97174072265625	12.345683333333334					1	DETECTED	191.9717 m/z @12.35 [N1290_2.mzXML]	191.97174072265625	12.345683333333334	0.11948333333333333	19.912166666666668	19.792683333333333	2537.38916015625	1436611.3394366452	0	1182	18.733947249674074	0.8094372467869547	0.6188744935739097	191.9709014892578	191.972412109375
403	192.00816345214844	11.200983333333333					1	DETECTED	192.0082 m/z @11.20 [N1290_2.mzXML]	192.00816345214844	11.200983333333333	0.15614999999999998	20.003833333333333	19.847683333333332	1878.227294921875	1110220.4231939383	0	1182	18.64957354012505	0.8985053343192141	0.7970106686384282	192.00726318359375	192.0091094970703
404	192.03204345703125	1.9314500000000001					1	DETECTED	192.0320 m/z @1.93 [N1290_2.mzXML]	192.03204345703125	1.9314500000000001	1.8605333333333334	10.922716666666668	9.062183333333335	7587.3212890625	560673.6737087404	0	1182	0.6919121438853855	63.89318448883661	126.78636897767322	192.02459716796875	192.03509521484375
405	192.06504821777344	11.087133333333332					1	DETECTED	192.0650 m/z @11.09 [N1290_2.mzXML]	192.06504821777344	11.087133333333332	5.10885	11.184283333333333	6.075433333333333	6561.16748046875	592395.5629256286	0	1182	1.7732201072315075	0.5081252421960597	0.022789050470287446	192.06427001953125	192.06881713867188
406	192.10496520996094	9.519933333333334					1	DETECTED	192.1050 m/z @9.52 [N1290_2.mzXML]	192.10496520996094	9.519933333333334	4.584033333333333	15.303733333333334	10.7197	2776.981689453125	620487.6456228028	0	1182	0.07919868535414665	1.0858911242124027	1.1717822484248057	192.101318359375	192.10536193847656
407	192.96124267578125	2.16135					1	DETECTED	192.9612 m/z @2.16 [N1290_2.mzXML]	192.96124267578125	2.16135	2.03145	19.637166666666666	17.605716666666666	13761.4208984375	1665859.878893737	0	1182	0.1698545587595124	53.5189068010766	100.70271673900274	192.96099853515625	192.97019958496094
408	193.00180053710938	1.5267333333333333					1	DETECTED	193.0018 m/z @1.53 [N1290_2.mzXML]	193.00180053710938	1.5267333333333333	1.51185	15.629033333333332	14.117183333333333	9070.71484375	1440922.1623065798	0	1182	0.09047131338950565	452.34733300497913	894.6635498527628	193.0001678466797	193.00218200683594
409	193.03465270996094	1.6918166666666667					1	DETECTED	193.0347 m/z @1.69 [N1290_2.mzXML]	193.03465270996094	1.6918166666666667	1.6300833333333336	16.911833333333334	15.28175	5241.4462890625	1033447.1718468934	0	1182	1.645135377889765	123.77227321814283	31.050523853310192	193.0319366455078	193.0371551513672
410	193.08547973632812	10.499516666666667					1	DETECTED	193.0855 m/z @10.50 [N1290_2.mzXML]	193.08547973632812	10.499516666666667	4.056216666666667	11.167866666666667	7.11165	47278.8828125	569490.0842968741	0	1182	0.08171743648837371	0.5167877784061565	3.2184454672539142	193.08126831054688	193.08718872070312
411	193.10031127929688	8.96955					1	DETECTED	193.1003 m/z @8.97 [N1290_2.mzXML]	193.10031127929688	8.96955	8.864833333333333	9.039433333333333	0.17459999999999987	4385.99609375	22410.96913757334	0	1182	0.07439553614805483	0.8336781792137515	0.6673563584275031	193.1000518798828	193.10049438476562
412	193.13107299804688	1.7884333333333333					1	DETECTED	193.1311 m/z @1.79 [N1290_2.mzXML]	193.13107299804688	1.7884333333333333	0.1378	19.783666666666665	19.645866666666667	4196.7470703125	1442529.8387803347	0	1182	11.931046234054703	5.951008703729881	2.0684669696998634	193.12107849121094	193.14096069335938
413	194.03318786621094	17.186					1	DETECTED	194.0332 m/z @17.19 [N1290_2.mzXML]	194.03318786621094	17.186	2.0604999999999998	20.003833333333333	17.94333333333333	3744.53173828125	1577636.493430115	0	1182	1.7777298735555789	0.593148435864379	0.18629687172875822	194.03207397460938	194.0337677001953
414	194.0890350341797	10.499516666666667					1	DETECTED	194.0890 m/z @10.50 [N1290_2.mzXML]	194.0890350341797	10.499516666666667	2.0022333333333333	10.803716666666666	8.801483333333334	5991.02734375	600926.3549443665	0	1182	0.1451285506139932	0.5178998385758585	0.03579967715171709	194.0792694091797	194.0960235595703
415	194.95823669433594	2.07475					1	DETECTED	194.9582 m/z @2.07 [N1290_2.mzXML]	194.95823669433594	2.07475	2.07475	16.27	14.19525	4796.86474609375	2355334.047313415	0	1182	12.952042028022543	null	null	194.9582061767578	194.96368408203125
416	194.97640991210938	11.745383333333333					1	DETECTED	194.9764 m/z @11.75 [N1290_2.mzXML]	194.97640991210938	11.745383333333333	11.1515	14.495366666666666	3.343866666666665	10472.9013671875	708810.8040468749	0	1182	0.7296807125109659	2.8152555215670896	1.8652225504110933	194.97560119628906	194.9769744873047
417	195.0295867919922	16.92983333333333					1	DETECTED	195.0296 m/z @16.93 [N1290_2.mzXML]	195.0295867919922	16.92983333333333	0.10113333333333333	19.9305	19.829366666666665	6859.7158203125	2155775.2857320867	0	1182	9.026462453596444	0.5891532520832468	1.4183225132044504	195.02789306640625	195.03500366210938
418	195.06484985351562	10.906133333333335					1	DETECTED	195.0648 m/z @10.91 [N1290_2.mzXML]	195.06484985351562	10.906133333333335	8.916516666666666	12.31075	3.394233333333334	12858.3359375	1025611.9211073301	0	1182	0.15087759995807914	0.8529867562428268	0.7059735124856537	195.064453125	195.06842041015625
419	195.0873565673828	6.5917666666666666					1	DETECTED	195.0874 m/z @6.59 [N1290_2.mzXML]	195.0873565673828	6.5917666666666666	0.10113333333333333	20.003833333333333	19.9027	17919.650390625	9304837.783513092	0	1182	15.481976531014725	1.117647862554512	1.7030544820316798	195.0825653076172	195.08981323242188
420	195.10104370117188	11.548016666666665					1	DETECTED	195.1010 m/z @11.55 [N1290_2.mzXML]	195.10104370117188	11.548016666666665	1.5849499999999999	13.047	11.462050000000001	49229.80078125	3389086.443509277	0	1182	0.6779515067839164	0.5752270050720663	0.022483677529777302	195.09132385253906	195.10142517089844
421	195.11282348632812	9.3021					1	DETECTED	195.1128 m/z @9.30 [N1290_2.mzXML]	195.11282348632812	9.3021	9.271433333333333	9.960983333333333	0.6895500000000006	16627.46484375	133522.07042382905	0	1182	0.10211539838539352	3.9222999936129823	8.373654403981615	195.1118927001953	195.11288452148438
422	195.13754272460938	12.1206					1	DETECTED	195.1375 m/z @12.12 [N1290_2.mzXML]	195.13754272460938	12.1206	12.1206	17.240833333333335	5.120233333333335	7081.1572265625	401537.67641894566	0	1182	0.2070727551669762	null	null	195.13742065429688	195.13792419433594
423	196.0023956298828	19.655666666666665					1	DETECTED	196.0024 m/z @19.66 [N1290_2.mzXML]	196.0023956298828	19.655666666666665	0.11948333333333333	19.893833333333337	19.774350000000002	5317.01416015625	2184493.5421177386	0	1182	8.114988810977216	0.5060955270178158	0.01754786577707586	196.0017852783203	196.0088653564453
424	196.06016540527344	8.933733333333333					1	DETECTED	196.0602 m/z @8.93 [N1290_2.mzXML]	196.06016540527344	8.933733333333333	2.1321833333333333	17.277333333333335	15.145150000000001	7343.54150390625	1350052.0046446228	0	1182	0.26543912573426987	0.570011889071527	0.13791929232266215	196.05393981933594	196.06869506835938
425	196.098388671875	14.43085					1	DETECTED	196.0984 m/z @14.43 [N1290_2.mzXML]	196.098388671875	14.43085	0.11948333333333333	19.9305	19.811016666666664	6038.34814453125	1898136.3196705035	0	1182	1.6020316621953992	0.692142725712196	0.39383743096180324	196.09010314941406	196.1050262451172
426	196.11622619628906	9.286733333333332					1	DETECTED	196.1162 m/z @9.29 [N1290_2.mzXML]	196.11622619628906	9.286733333333332	9.286733333333332	9.351049999999999	0.06431666666666658	1713.0810546875	5450.60161004644	0	1182	0.0525007878631758	null	null	196.11544799804688	196.11630249023438
427	196.86480712890625	1.9738833333333334					1	DETECTED	196.8648 m/z @1.97 [N1290_2.mzXML]	196.86480712890625	1.9738833333333334	1.7258666666666669	10.499516666666667	8.77365	18823.611328125	1670900.8059805906	0	1182	0.2998218948952558	17.68762179961025	0.8993646459351282	196.8644256591797	196.87062072753906
428	196.95582580566406	11.63505					1	DETECTED	196.9558 m/z @11.64 [N1290_2.mzXML]	196.95582580566406	11.63505	10.906133333333335	17.680666666666664	6.774533333333329	7402.4580078125	861199.7843454889	0	1182	0.9061589192860531	4.646987538584666	8.293975077169332	196.955078125	196.95803833007812
429	197.06459045410156	15.5927					1	DETECTED	197.0646 m/z @15.59 [N1290_2.mzXML]	197.06459045410156	15.5927	8.864833333333333	19.783666666666665	10.918833333333332	9807.501953125	2269704.4042311404	0	1182	3.17254689027893	0.8240502757605871	0.532472593578368	197.0633544921875	197.0694122314453
430	197.08045959472656	11.036433333333333					1	DETECTED	197.0805 m/z @11.04 [N1290_2.mzXML]	197.08045959472656	11.036433333333333	9.874166666666667	11.087133333333332	1.2129666666666648	6787.96337890625	226099.8163334957	0	1182	0.6338333093614157	0.5218108294137888	0.04362165882757754	197.0774383544922	197.08132934570312
431	197.11688232421875	11.925066666666668					1	DETECTED	197.1169 m/z @11.93 [N1290_2.mzXML]	197.11688232421875	11.925066666666668	0.3767166666666667	12.259066666666666	11.882349999999999	16781.08203125	907375.7730272211	0	1182	0.11404017061115113	0.5144609403074897	0.1928491791412827	197.11647033691406	197.11734008789062
432	197.1282196044922	9.723083333333333					1	DETECTED	197.1282 m/z @9.72 [N1290_2.mzXML]	197.1282196044922	9.723083333333333	9.12795	9.857033333333334	0.7290833333333335	18310.12890625	203135.59219616783	0	1182	0.0993877711614175	0.6110999231005315	0.25028796980147966	197.1281280517578	197.1287078857422
433	198.0313720703125	10.427866666666667					1	DETECTED	198.0314 m/z @10.43 [N1290_2.mzXML]	198.0313720703125	10.427866666666667	10.380183333333333	10.85555	0.47536666666666605	46884.9921875	385789.85590728564	0	1182	0.11087451512267776	3.7487235594635884	9.68890903450682	198.03103637695312	198.03152465820312
434	198.05213928222656	10.541866666666666					1	DETECTED	198.0521 m/z @10.54 [N1290_2.mzXML]	198.05213928222656	10.541866666666666	8.882249999999999	10.938816666666666	2.056566666666667	26108.3515625	1328317.882858154	0	1182	1.6465019468794448	0.6323945186875646	0.24328112723661235	198.05189514160156	198.05589294433594
435	198.08473205566406	1.8171333333333335					1	DETECTED	198.0847 m/z @1.82 [N1290_2.mzXML]	198.08473205566406	1.8171333333333335	1.7884333333333333	13.475166666666667	11.686733333333333	23162.224609375	1666100.2984544677	0	1182	0.08996824687900196	5.557162954346985	15.863653711156582	198.07650756835938	198.08839416503906
436	198.0969696044922	9.6217					1	DETECTED	198.0970 m/z @9.62 [N1290_2.mzXML]	198.0969696044922	9.6217	3.116133333333333	10.08455	6.968416666666667	1446.0399169921875	400596.6205766601	0	1182	6.536210707206976	0.5355733807457203	0.07114676149144059	198.0960693359375	198.09780883789062
437	198.86172485351562	2.0022333333333333					1	DETECTED	198.8617 m/z @2.00 [N1290_2.mzXML]	198.86172485351562	2.0022333333333333	1.7258666666666669	7.78585	6.059983333333333	20525.6015625	1216527.3673295898	0	1182	0.3399044857479263	10.963665420335312	0.695244729005186	198.8578338623047	198.86224365234375
438	198.93995666503906	1.5556333333333332					1	DETECTED	198.9400 m/z @1.56 [N1290_2.mzXML]	198.93995666503906	1.5556333333333332	1.4352333333333334	1.7081333333333333	0.2728999999999999	262953.5	1837224.690935302	0	1182	0.13192911235591231	0.8606370115616686	0.6621366243094193	198.93392944335938	198.9400177001953
439	199.0557861328125	10.541866666666666					1	DETECTED	199.0558 m/z @10.54 [N1290_2.mzXML]	199.0557861328125	10.541866666666666	7.909466666666666	17.955666666666666	10.046199999999999	3606.482177734375	483239.1738414001	0	1182	0.5524112734203115	1.9081826470141316	2.8163652940282637	199.05430603027344	199.06471252441406
440	199.14369201660156	8.83075					1	DETECTED	199.1437 m/z @8.83 [N1290_2.mzXML]	199.14369201660156	8.83075	6.200216666666666	14.84225	8.642033333333334	17073.466796875	1999457.410522949	0	1182	0.16473792216365624	1.6426390085660698	53.13136760966194	199.13392639160156	199.14772033691406
441	200.02842712402344	10.427866666666667					1	DETECTED	200.0284 m/z @10.43 [N1290_2.mzXML]	200.02842712402344	10.427866666666667	1.9030333333333334	10.664816666666667	8.761783333333334	13951.3330078125	2308487.7964440617	0	1182	0.09791405287642085	0.5138976324072807	4.034465297760925	200.02268981933594	200.0286102294922
442	200.0403289794922	1.6918166666666667					1	DETECTED	200.0403 m/z @1.69 [N1290_2.mzXML]	200.0403289794922	1.6918166666666667	1.6300833333333336	14.495366666666666	12.865283333333332	34598.359375	1068030.2968679809	0	1182	0.09645570450414831	9.419210231569517	14.997529187311489	200.04013061523438	200.04429626464844
443	200.1278839111328	2.0604999999999998					1	DETECTED	200.1279 m/z @2.06 [N1290_2.mzXML]	200.1278839111328	2.0604999999999998	1.9455333333333333	18.943166666666666	16.997633333333333	12567.8798828125	1225573.037007263	0	1182	0.1605508749610829	73.92418092200653	146.84836184401303	200.127197265625	200.12843322753906
444	200.93751525878906	1.5267333333333333					1	DETECTED	200.9375 m/z @1.53 [N1290_2.mzXML]	200.93751525878906	1.5267333333333333	1.4673833333333335	1.6147666666666667	0.1473833333333332	40573.48046875	234781.93320458967	0	1182	0.10548671778518703	1.2416456051670912	1.4832912103341822	200.93728637695312	200.94314575195312
445	200.972900390625	1.5267333333333333					1	DETECTED	200.9729 m/z @1.53 [N1290_2.mzXML]	200.972900390625	1.5267333333333333	1.4517666666666666	1.5995833333333331	0.14781666666666649	52215.01953125	305265.8769333495	0	1182	0.11645090641490086	0.9858826144953305	0.9172665129477838	200.97279357910156	200.9730987548828
446	201.0157470703125	1.8888833333333332					1	DETECTED	201.0157 m/z @1.89 [N1290_2.mzXML]	201.0157470703125	1.8888833333333332	1.75895	2.967	1.20805	59896.0703125	737957.5535079954	0	1182	0.10436127766946734	4.648730118009239	1.2959238977699579	201.01548767089844	201.01739501953125
447	201.11180114746094	1.2708333333333333					1	DETECTED	201.1118 m/z @1.27 [N1290_2.mzXML]	201.11180114746094	1.2708333333333333	0.10113333333333333	20.003833333333333	19.9027	38164.73046875	2.864773556595387E7	1	1182	13.632552483871802	8.507608788578269	10.173689728543648	201.11129760742188	201.11224365234375
448	202.10740661621094	2.07475					1	DETECTED	202.1074 m/z @2.07 [N1290_2.mzXML]	202.10740661621094	2.07475	0.11948333333333333	20.003833333333333	19.884349999999998	6541.24658203125	3141238.6816453543	0	1182	17.307555812321166	5.084817927648403	6.4445825229191644	202.1070098876953	202.11582946777344
449	202.9705047607422	1.5411666666666666					1	DETECTED	202.9705 m/z @1.54 [N1290_2.mzXML]	202.9705047607422	1.5411666666666666	1.4517666666666666	1.6147666666666667	0.16300000000000003	17737.873046875	95817.22984790034	0	1182	0.07123960075863067	0.9116331096196878	0.7970025198031012	202.97032165527344	202.97085571289062
450	203.0314483642578	1.9314500000000001					1	DETECTED	203.0314 m/z @1.93 [N1290_2.mzXML]	203.0314483642578	1.9314500000000001	1.4352333333333334	17.827166666666667	16.391933333333334	21153.3984375	3398468.782731629	0	1182	7.446736163049309	17.156713171770804	17.72919179208943	203.0225372314453	203.03781127929688
451	203.0520477294922	1.7884333333333333					1	DETECTED	203.0520 m/z @1.79 [N1290_2.mzXML]	203.0520477294922	1.7884333333333333	1.6918166666666667	17.882333333333335	16.190516666666667	1419297.625	2.255583921316773E7	1	1182	0.1741425726666146	5.446079586488488	10.208462828303762	203.05198669433594	203.05299377441406
452	203.08157348632812	9.22855					1	DETECTED	203.0816 m/z @9.23 [N1290_2.mzXML]	203.08157348632812	9.22855	1.4673833333333335	9.317866666666667	7.850483333333334	9510.7158203125	1559953.8086144407	0	1182	0.07600662267313929	0.5057540747739816	0.011508149547963184	203.07643127441406	203.0816650390625
453	203.82400512695312	9.186366666666666					1	DETECTED	203.8240 m/z @9.19 [N1290_2.mzXML]	203.82400512695312	9.186366666666666	9.12795	9.519933333333334	0.391983333333334	17236.83203125	112339.05267556697	0	1182	0.09348986503390755	3.355064194008597	2.1893911723083903	203.8231201171875	203.8241424560547
454	204.05564880371094	1.7884333333333333					1	DETECTED	204.0556 m/z @1.79 [N1290_2.mzXML]	204.05564880371094	1.7884333333333333	1.75895	10.751083333333334	8.992133333333333	78100.4921875	1765487.7406816715	0	1182	0.2593650823057343	37.65897772944271	72.36925858787701	204.05538940429688	204.06546020507812
455	204.12254333496094	1.87485					1	DETECTED	204.1225 m/z @1.87 [N1290_2.mzXML]	204.12254333496094	1.87485	1.8605333333333334	10.471216666666667	8.610683333333334	1196803.0	7626927.4269815935	1	1182	0.043006131139949	15.954378042350069	14.870180349819103	204.12191772460938	204.12338256835938
456	204.9566192626953	1.6300833333333336					1	DETECTED	204.9566 m/z @1.63 [N1290_2.mzXML]	204.9566192626953	1.6300833333333336	1.5411666666666666	1.6758333333333333	0.1346666666666667	47855.0078125	210614.098001648	0	1182	0.06968520879297468	0.7572633552014971	0.5145267104029942	204.95654296875	204.96615600585938
457	204.99554443359375	11.4063					1	DETECTED	204.9955 m/z @11.41 [N1290_2.mzXML]	204.99554443359375	11.4063	10.8725	15.393633333333334	4.521133333333333	6574.701171875	738108.6049588927	0	1182	1.1166100649023	4.2348570001248955	7.469714000249791	204.9954071044922	204.99661254882812
458	205.02407836914062	1.8462					1	DETECTED	205.0241 m/z @1.85 [N1290_2.mzXML]	205.02407836914062	1.8462	1.4517666666666666	14.43085	12.979083333333334	29556.017578125	2689669.412188843	0	1182	13.035714508670821	16.452822614721537	33.89998934700836	205.02392578125	205.0301971435547
459	205.04710388183594	9.317866666666667					1	DETECTED	205.0471 m/z @9.32 [N1290_2.mzXML]	205.04710388183594	9.317866666666667	1.7433	9.857033333333334	8.113733333333334	20309.783203125	970249.4100831611	0	1182	7.486579262709977	2.0544376262502935	1.924713459504824	205.0465850830078	205.05667114257812
460	205.08380126953125	9.200349999999998					1	DETECTED	205.0838 m/z @9.20 [N1290_2.mzXML]	205.08380126953125	9.200349999999998	0.10113333333333333	19.985500000000002	19.88436666666667	16592.41796875	4205156.3047671495	0	1182	3.2199790873414376	0.9502630199671447	4.6492339073872495	205.0751190185547	205.086181640625
461	205.09677124023438	9.186366666666666					1	DETECTED	205.0968 m/z @9.19 [N1290_2.mzXML]	205.09677124023438	9.186366666666666	1.6918166666666667	10.699116666666667	9.0073	4356775.0	3.5944837507937685E7	1	1182	0.09748314853459306	2.016116061271417	1.963660262953798	205.09213256835938	205.0970001220703
462	205.1260528564453	1.87485					1	DETECTED	205.1261 m/z @1.87 [N1290_2.mzXML]	205.1260528564453	1.87485	1.8462	11.345966666666667	9.499766666666668	105223.1171875	1670784.7868562315	0	1182	0.04319187286756532	6.066908656562994	6.285274759109636	205.11801147460938	205.13592529296875
463	205.98721313476562	11.438466666666667					1	DETECTED	205.9872 m/z @11.44 [N1290_2.mzXML]	205.98721313476562	11.438466666666667	0.10113333333333333	20.003833333333333	19.9027	22758.974609375	4232216.747524663	0	1182	0.3541568465147069	0.8967131438919824	5.9466428250095555	205.98651123046875	205.9946746826172
464	206.08087158203125	10.295250000000001					1	DETECTED	206.0809 m/z @10.30 [N1290_2.mzXML]	206.08087158203125	10.295250000000001	0.90635	10.85555	9.9492	90393.8515625	1656567.6563826299	1	1182	0.0867628117434478	2.467898082045798	2.8796642140209094	206.08055114746094	206.08921813964844
465	206.1001434326172	9.186366666666666					1	DETECTED	206.1001 m/z @9.19 [N1290_2.mzXML]	206.1001434326172	9.186366666666666	9.110199999999999	10.102083333333333	0.9918833333333339	465819.40625	3351439.4919998003	0	1182	0.09274912493364518	1.8414053357256555	2.079543002455841	206.10006713867188	206.10044860839844
466	206.38143920898438	9.186366666666666					1	DETECTED	206.3814 m/z @9.19 [N1290_2.mzXML]	206.38143920898438	9.186366666666666	9.12795	9.2568	0.1288499999999999	16021.67578125	85913.37582653784	0	1182	0.10798965744968747	1.1028530670470853	1.1114247657887595	206.3811492919922	206.3817901611328
467	206.8933868408203	1.75895					1	DETECTED	206.8934 m/z @1.76 [N1290_2.mzXML]	206.8933868408203	1.75895	1.6758333333333333	2.07475	0.3989166666666666	60378.48828125	497875.1966713867	0	1182	0.09183182463569217	2.3997393222378163	2.5815987736636266	206.8933563232422	206.89376831054688
468	206.99099731445312	15.866783333333332					1	DETECTED	206.9910 m/z @15.87 [N1290_2.mzXML]	206.99099731445312	15.866783333333332	0.1929	19.967	19.774099999999997	6544.6884765625	2072127.6171425767	0	1182	1.5212201391942628	0.6307977282804835	0.5964130599561354	206.9862823486328	206.9962158203125
469	207.02606201171875	10.226149999999999					1	DETECTED	207.0261 m/z @10.23 [N1290_2.mzXML]	207.02606201171875	10.226149999999999	1.4352333333333334	15.321850000000001	13.886616666666669	103132.3828125	3911555.123119079	1	1182	0.6755444664816093	2.254678733352948	0.24750882034433816	207.01608276367188	207.0262908935547
470	207.104248046875	9.214599999999999					1	DETECTED	207.1042 m/z @9.21 [N1290_2.mzXML]	207.104248046875	9.214599999999999	9.0571	11.135083333333334	2.077983333333334	19616.19921875	286216.3927332759	0	1182	0.06595393514296788	0.8303314361438451	0.643757013625391	207.10113525390625	207.11268615722656
471	208.0489501953125	16.196716666666667					1	DETECTED	208.0490 m/z @16.20 [N1290_2.mzXML]	208.0489501953125	16.196716666666667	9.092366666666667	19.747166666666665	10.654799999999998	13574.025390625	3123243.2243782342	0	1182	2.2591243108132417	0.7498785955083855	0.526337962513332	208.0475311279297	208.04920959472656
472	208.13262939453125	8.7805					1	DETECTED	208.1326 m/z @8.78 [N1290_2.mzXML]	208.13262939453125	8.7805	8.406233333333335	10.260766666666665	1.8545333333333307	344274.4375	3548029.792646087	1	1182	0.12710269826067488	1.4127206059409667	1.0199227975534504	208.1326141357422	208.1334991455078
473	208.8905029296875	1.7433					1	DETECTED	208.8905 m/z @1.74 [N1290_2.mzXML]	208.8905029296875	1.7433	1.6758333333333333	1.9455333333333333	0.26970000000000005	39431.09375	287766.58732446295	0	1182	0.10560785172553455	1.9987648221343841	1.3881741512611232	208.8903045654297	208.89102172851562
474	208.93515014648438	2.117766666666667					1	DETECTED	208.9352 m/z @2.12 [N1290_2.mzXML]	208.93515014648438	2.117766666666667	2.03145	2.3325666666666667	0.3011166666666667	9889.0458984375	99023.43286285398	0	1182	0.23652339888543272	1.7442556478084543	3.4468966944752806	208.93487548828125	208.93585205078125
475	208.9783172607422	13.950899999999999					1	DETECTED	208.9783 m/z @13.95 [N1290_2.mzXML]	208.9783172607422	13.950899999999999	11.0035	16.966166666666666	5.9626666666666654	7283.69384765625	1096264.5109314574	0	1182	2.3935533876182955	1.0115129718848255	1.023025943769651	208.9776153564453	208.97903442382812
476	209.03318786621094	1.5267333333333333					1	DETECTED	209.0332 m/z @1.53 [N1290_2.mzXML]	209.03318786621094	1.5267333333333333	1.4167666666666667	5.617916666666667	4.20115	34440.44921875	443488.92616531363	0	1182	0.11781485557613713	0.9040020188121738	0.5422042977339264	209.03245544433594	209.03395080566406
477	209.04525756835938	16.27					1	DETECTED	209.0453 m/z @16.27 [N1290_2.mzXML]	209.04525756835938	16.27	0.11948333333333333	20.003833333333333	19.884349999999998	26720.65625	6468950.521068513	0	1182	2.5122015550465893	0.7642203118903201	1.7404221274289386	209.0446319580078	209.04571533203125
478	209.08021545410156	11.2857					1	DETECTED	209.0802 m/z @11.29 [N1290_2.mzXML]	209.08021545410156	11.2857	10.499516666666667	11.331133333333334	0.8316166666666671	22789.849609375	517275.9997314458	0	1182	0.7797838400563979	0.5288948718492295	0.057789743698458906	209.08021545410156	209.08079528808594
479	209.09169006347656	7.643183333333334					1	DETECTED	209.0917 m/z @7.64 [N1290_2.mzXML]	209.09169006347656	7.643183333333334	5.776316666666667	8.592233333333333	2.8159166666666655	16427.1015625	1004627.3243118898	0	1182	0.5283740877397154	0.6633429300444309	0.2839727289170055	209.0913543701172	209.09243774414062
480	209.1167449951172	12.022					1	DETECTED	209.1167 m/z @12.02 [N1290_2.mzXML]	209.1167449951172	12.022	4.3437	12.5687	8.225	221254.984375	3810276.1441541165	1	1182	0.12421238453758043	3.864193784842558	0.3610546858831187	209.11373901367188	209.1210479736328
481	209.13621520996094	8.7805					1	DETECTED	209.1362 m/z @8.78 [N1290_2.mzXML]	209.13621520996094	8.7805	8.557966666666665	10.380183333333333	1.8222166666666677	36616.5234375	499011.98438885534	0	1182	0.14422726745049275	0.9810865812246392	1.1929373966182146	209.12814331054688	209.1370849609375
482	210.1200408935547	12.03805					1	DETECTED	210.1200 m/z @12.04 [N1290_2.mzXML]	210.1200408935547	12.03805	4.600116666666667	12.207016666666668	7.606900000000001	26483.091796875	5331802.275582917	0	1182	0.16629020182773502	0.5113584418610905	0.022716883722181048	210.1114959716797	210.12030029296875
483	210.935302734375	11.268816666666668					1	DETECTED	210.9353 m/z @11.27 [N1290_2.mzXML]	210.935302734375	11.268816666666668	2.07475	17.9375	15.86275	11036.486328125	2114092.760364013	0	1182	0.7715434876355101	0.7681836780682718	12.744108093305003	210.9330291748047	210.943359375
484	211.0418243408203	2.4848833333333333					1	DETECTED	211.0418 m/z @2.48 [N1290_2.mzXML]	211.0418243408203	2.4848833333333333	2.0890333333333335	16.984333333333332	14.895299999999999	21667.47265625	2439410.555749633	0	1182	0.5553294742892496	9.490415015392138	19.29373420211095	211.04019165039062	211.048095703125
485	211.0574951171875	9.384066666666666					1	DETECTED	211.0575 m/z @9.38 [N1290_2.mzXML]	211.0574951171875	9.384066666666666	1.4673833333333335	14.743366666666667	13.275983333333333	8831.42578125	2908295.0263004755	0	1182	7.966791181647231	0.5588026003917019	0.11675662667829284	211.05734252929688	211.06431579589844
486	211.07955932617188	13.968116666666667					1	DETECTED	211.0796 m/z @13.97 [N1290_2.mzXML]	211.07955932617188	13.968116666666667	11.957316666666665	17.31383333333333	5.356516666666666	3968.475830078125	643934.0840552062	0	1182	1.1697091972483324	1.3319367084410836	1.6638734168821674	211.0792236328125	211.0805206298828
487	211.13247680664062	12.1206					1	DETECTED	211.1325 m/z @12.12 [N1290_2.mzXML]	211.13247680664062	12.1206	0.10113333333333333	20.003833333333333	19.9027	33487.69140625	3670974.410407498	0	1182	0.25122062590554606	0.5947418199593789	0.545348679131346	211.12255859375	211.13323974609375
488	211.1438446044922	10.278333333333334					1	DETECTED	211.1438 m/z @10.28 [N1290_2.mzXML]	211.1438446044922	10.278333333333334	10.226149999999999	10.41305	0.1869000000000014	14590.943359375	108422.3151125496	0	1182	0.1185752709340786	1.7908016608111825	2.7448657474557274	211.14366149902344	211.14401245117188
489	212.01925659179688	11.345966666666667					1	DETECTED	212.0193 m/z @11.35 [N1290_2.mzXML]	212.01925659179688	11.345966666666667	11.3015	11.548016666666665	0.24651666666666472	46019.80859375	263616.7575225827	0	1182	0.07508636284998182	2.8114179970788644	3.0636223758614904	212.0191192626953	212.01963806152344
490	212.06776428222656	10.821366666666668					1	DETECTED	212.0678 m/z @10.82 [N1290_2.mzXML]	212.06776428222656	10.821366666666668	10.786016666666665	11.0035	0.2174833333333357	7075.74462890625	48420.999993774814	0	1182	0.10032494304879691	3.076143328618359	6.0418775451407125	212.06732177734375	212.0680389404297
491	212.83863830566406	1.9880166666666668					1	DETECTED	212.8386 m/z @1.99 [N1290_2.mzXML]	212.83863830566406	1.9880166666666668	1.6918166666666667	18.195	16.503183333333332	11804.30078125	1824883.8320933841	0	1182	0.3972044589318626	27.858175782129187	53.82059855050867	212.83798217773438	212.84678649902344
492	213.1778564453125	10.499516666666667					1	DETECTED	213.1779 m/z @10.50 [N1290_2.mzXML]	213.1778564453125	10.499516666666667	10.471216666666667	10.60045	0.12923333333333353	6361.990234375	31150.778609741224	0	1182	0.07367767564161376	2.2832744405182788	3.5665488810365575	213.1774139404297	213.1778564453125
493	213.95875549316406	18.451666666666664					1	DETECTED	213.9588 m/z @18.45 [N1290_2.mzXML]	213.95875549316406	18.451666666666664	0.10113333333333333	19.985500000000002	19.88436666666667	3427.029052734375	1678591.0637875365	0	1182	1.909892634684173	0.5417926091158115	0.08358521823162293	213.95738220214844	213.95948791503906
494	214.05873107910156	1.87485					1	DETECTED	214.0587 m/z @1.87 [N1290_2.mzXML]	214.05873107910156	1.87485	1.6918166666666667	9.468516666666666	7.776699999999999	16839.328125	1333562.4333950805	0	1182	0.21950954627140096	21.24451373561887	40.971918496702855	214.05093383789062	214.05914306640625
495	214.8355712890625	2.0022333333333333					1	DETECTED	214.8356 m/z @2.00 [N1290_2.mzXML]	214.8355712890625	2.0022333333333333	1.7081333333333333	2.146983333333333	0.43884999999999974	13033.568359375	224529.78669384756	0	1182	0.3905435043205845	0.7460897653859226	0.4921795307718453	214.83544921875	214.83599853515625
496	214.91720581054688	1.5556333333333332					1	DETECTED	214.9172 m/z @1.56 [N1290_2.mzXML]	214.91720581054688	1.5556333333333332	1.4352333333333334	1.8888833333333332	0.4536499999999999	1059672.25	6294319.78488696	0	1182	0.09151223644809314	0.8265592888244251	0.6457977387870721	214.91494750976562	214.91812133789062
497	214.98878479003906	1.51185					1	DETECTED	214.9888 m/z @1.51 [N1290_2.mzXML]	214.98878479003906	1.51185	1.4352333333333334	1.5995833333333331	0.16434999999999977	46800.59765625	296676.0127224119	0	1182	0.11700087080801058	1.0742865197987483	1.3927906727610875	214.9884490966797	214.98892211914062
498	215.01583862304688	1.9597					1	DETECTED	215.0158 m/z @1.96 [N1290_2.mzXML]	215.01583862304688	1.9597	1.9030333333333334	13.325783333333334	11.42275	55815.5	2505701.514278076	0	1182	1.5165290849153568	16.245911274503726	29.04356271109091	215.01492309570312	215.0229034423828
499	215.12762451171875	11.135083333333334					1	DETECTED	215.1276 m/z @11.14 [N1290_2.mzXML]	215.12762451171875	11.135083333333334	5.126316666666667	19.053	13.926683333333333	7462.3447265625	987942.7291458438	0	1182	0.11234128318913328	1.1588637157930355	21.161729721045866	215.1260986328125	215.12918090820312
500	215.1636199951172	12.224549999999999					1	DETECTED	215.1636 m/z @12.22 [N1290_2.mzXML]	215.1636199951172	12.224549999999999	7.996083333333333	16.837333333333333	8.84125	4922.8046875	1039897.4685547178	0	1182	4.6839516577868885	1.045443974963344	1.090887949926688	215.15737915039062	215.1641082763672
501	215.92091369628906	1.5556333333333332					1	DETECTED	215.9209 m/z @1.56 [N1290_2.mzXML]	215.92091369628906	1.5556333333333332	1.4517666666666666	1.6147666666666667	0.16300000000000003	28008.48046875	168078.88405285636	0	1182	0.08501893630368995	0.7846598202824144	0.5504389892627058	215.92051696777344	215.9210662841797
502	216.92225646972656	1.6758333333333333					1	DETECTED	216.9223 m/z @1.68 [N1290_2.mzXML]	216.92225646972656	1.6758333333333333	1.4823166666666665	1.9173	0.4349833333333335	140563.046875	1191171.2425817875	0	1182	0.14359348460248023	1.5399956870971725	0.864771039775156	216.9134979248047	216.92257690429688
503	216.95046997070312	1.5267333333333333					1	DETECTED	216.9505 m/z @1.53 [N1290_2.mzXML]	216.95046997070312	1.5267333333333333	1.4352333333333334	1.6300833333333336	0.1948500000000002	160089.0	1085107.5858422848	0	1182	0.16885794356758232	1.0920277012217914	1.203291533635105	216.9503173828125	216.95059204101562
504	217.0466766357422	10.906133333333335					1	DETECTED	217.0467 m/z @10.91 [N1290_2.mzXML]	217.0466766357422	10.906133333333335	10.031433333333332	17.589	7.557566666666666	5439.39990234375	696249.5741806336	0	1182	0.16641181203653588	4.32009069776303	5.140161000306975	217.0464630126953	217.0542755126953
505	217.0816192626953	1.8605333333333334					1	DETECTED	217.0816 m/z @1.86 [N1290_2.mzXML]	217.0816192626953	1.8605333333333334	1.8605333333333334	13.86575	12.005216666666668	34483.86328125	1236504.4761013181	0	1182	0.509977642894808	null	null	217.0761260986328	217.0828094482422
506	217.12132263183594	18.8885					1	DETECTED	217.1213 m/z @18.89 [N1290_2.mzXML]	217.12132263183594	18.8885	0.10113333333333333	20.003833333333333	19.9027	6986.64453125	2345700.9975688774	0	1182	2.8183341911545305	0.529683067167476	0.35759431835509664	217.11143493652344	217.1221466064453
507	218.00489807128906	11.390916666666667					1	DETECTED	218.0049 m/z @11.39 [N1290_2.mzXML]	218.00489807128906	11.390916666666667	11.087133333333332	19.454166666666666	8.367033333333334	2677.452880859375	791671.7724679568	0	1182	7.239477237445996	13.771383112964195	26.54276622592839	218.0038299560547	218.00489807128906
508	218.0214385986328	9.690016666666667					1	DETECTED	218.0214 m/z @9.69 [N1290_2.mzXML]	218.0214385986328	9.690016666666667	9.673016666666665	15.077533333333333	5.404516666666668	3574.58544921875	323749.27376739524	0	1182	0.038671784342001914	158.95637254900808	316.91274509801616	218.0194854736328	218.0218048095703
509	218.08059692382812	9.214599999999999					1	DETECTED	218.0806 m/z @9.21 [N1290_2.mzXML]	218.08059692382812	9.214599999999999	7.10835	18.433666666666667	11.325316666666668	3754.4287109375	1143094.4400829466	0	1182	8.494618575310943	2.6885024727992097	4.3770049455984195	218.07421875	218.08596801757812
510	218.13839721679688	1.9455333333333333					1	DETECTED	218.1384 m/z @1.95 [N1290_2.mzXML]	218.13839721679688	1.9455333333333333	0.10113333333333333	20.003833333333333	19.9027	20307.29296875	3379902.7375416863	0	1182	2.243369437782033	2.834427459573093	3.643281491134714	218.13748168945312	218.1393280029297
511	218.21102905273438	10.380183333333333					1	DETECTED	218.2110 m/z @10.38 [N1290_2.mzXML]	218.21102905273438	10.380183333333333	8.030283333333333	10.471216666666667	2.4409333333333336	6797.3369140625	326263.9616532594	0	1182	0.12789433293309393	0.5193696185653291	0.038739237130658216	218.21075439453125	218.21493530273438
512	218.96958923339844	9.690016666666667					1	DETECTED	218.9696 m/z @9.69 [N1290_2.mzXML]	218.96958923339844	9.690016666666667	8.311683333333333	10.102083333333333	1.7904	5491.091796875	247669.00076287854	0	1182	0.4159131991083207	0.6494800483675934	0.2989600967351869	218.96734619140625	218.96983337402344
513	218.98350524902344	1.5267333333333333					1	DETECTED	218.9835 m/z @1.53 [N1290_2.mzXML]	218.98350524902344	1.5267333333333333	1.4517666666666666	1.5995833333333331	0.14781666666666649	26837.376953125	150000.39421911613	0	1182	0.10871453624518246	0.9858826144953305	0.9484239884561705	218.98326110839844	218.983642578125
514	219.02597045898438	1.7884333333333333					1	DETECTED	219.0260 m/z @1.79 [N1290_2.mzXML]	219.02597045898438	1.7884333333333333	1.7081333333333333	9.039433333333333	7.3313	1112916.625	1.049004762153387E7	1	1182	0.06764588666888094	4.087593290726727	9.556958571271583	219.01702880859375	219.02725219726562
515	219.04315185546875	8.696499999999999					1	DETECTED	219.0432 m/z @8.70 [N1290_2.mzXML]	219.04315185546875	8.696499999999999	8.21485	11.23485	3.0199999999999996	6331.58642578125	331214.7824711913	0	1182	2.4499048125188647	3.135056576352133	5.270113152704266	219.0428466796875	219.0520477294922
516	219.09869384765625	11.909416666666667					1	DETECTED	219.0987 m/z @11.91 [N1290_2.mzXML]	219.09869384765625	11.909416666666667	11.878583333333333	12.005816666666668	0.12723333333333464	6088.5439453125	28444.91212188717	0	1182	0.081071100082168	2.0632432432432393	3.126486486486478	219.09385681152344	219.0990753173828
517	219.1168212890625	14.859033333333334					1	DETECTED	219.1168 m/z @14.86 [N1290_2.mzXML]	219.1168212890625	14.859033333333334	9.434666666666667	18.85183333333333	9.417166666666665	10968.0380859375	1373596.7206244504	0	1182	0.9708727650038025	0.9070457187812638	0.6317090932789351	219.1099395751953	219.11834716796875
518	219.1739959716797	12.2419					1	DETECTED	219.1740 m/z @12.24 [N1290_2.mzXML]	219.1739959716797	12.2419	0.10113333333333333	19.948666666666668	19.847533333333335	15995.16796875	2031846.3691383046	0	1182	0.9884474299925614	1.880963322743361	1.0423480088720503	219.17323303222656	219.17474365234375
519	220.02955627441406	1.7884333333333333					1	DETECTED	220.0296 m/z @1.79 [N1290_2.mzXML]	220.02955627441406	1.7884333333333333	1.7433	17.698833333333333	15.955533333333333	60940.03125	2075989.4810653382	0	1182	0.543831220991039	27.45051649599578	9.054286538559333	220.02488708496094	220.03744506835938
520	220.11756896972656	8.899266666666668					1	DETECTED	220.1176 m/z @8.90 [N1290_2.mzXML]	220.11756896972656	8.899266666666668	3.0416499999999997	14.892016666666667	11.850366666666666	12895.3515625	748720.1147745056	0	1182	0.08452330154124965	0.8875083059009269	0.7832041028380304	220.1165771484375	220.12042236328125
521	220.93426513671875	1.6147666666666667					1	DETECTED	220.9343 m/z @1.61 [N1290_2.mzXML]	220.93426513671875	1.6147666666666667	1.4971166666666667	16.2883	14.791183333333333	106803.1953125	3638564.1390944826	0	1182	0.06864592085243415	1.8628747689919822	2.0484702705801077	220.93093872070312	220.943359375
522	220.9813690185547	1.5267333333333333					1	DETECTED	220.9814 m/z @1.53 [N1290_2.mzXML]	220.9813690185547	1.5267333333333333	1.4673833333333335	14.068299999999999	12.600916666666665	8978.3408203125	1825495.1527199096	0	1182	0.10712702688879183	106.15768042684675	211.3153608536935	220.97323608398438	220.98147583007812
523	220.996826171875	2.2756666666666665					1	DETECTED	220.9968 m/z @2.28 [N1290_2.mzXML]	220.996826171875	2.2756666666666665	1.4352333333333334	17.9375	16.502266666666667	3290.485595703125	1382257.7687014777	0	1182	15.273176886416646	9.817713084519893	18.635426169039786	220.99488830566406	221.00682067871094
524	221.02438354492188	1.7884333333333333					1	DETECTED	221.0244 m/z @1.79 [N1290_2.mzXML]	221.02438354492188	1.7884333333333333	1.7433	17.973833333333335	16.230533333333334	69161.765625	2994981.3497294	0	1182	0.06787113997263416	76.79590801123516	8.926371429152788	221.02072143554688	221.02601623535156
525	221.05279541015625	11.5336					1	DETECTED	221.0528 m/z @11.53 [N1290_2.mzXML]	221.05279541015625	11.5336	11.518983333333333	11.6966	0.1776166666666672	10505.009765625	69726.24309863312	0	1182	0.16652286465562938	6.0758266818699145	11.151653363739829	221.0526885986328	221.05320739746094
526	221.08050537109375	10.499516666666667					1	DETECTED	221.0805 m/z @10.50 [N1290_2.mzXML]	221.08050537109375	10.499516666666667	10.471216666666667	10.768400000000002	0.2971833333333347	17789.3359375	92906.75393444796	0	1182	0.10778199751055695	3.52298764734256	4.646089931163786	221.0771484375	221.0810089111328
527	221.0917510986328	8.592233333333333					1	DETECTED	221.0918 m/z @8.59 [N1290_2.mzXML]	221.0917510986328	8.592233333333333	4.567850000000001	9.242566666666667	4.674716666666666	11218.099609375	396974.50361572235	0	1182	0.18703369266166803	0.5999017578966057	0.050317348606193656	221.09130859375	221.09970092773438
528	221.11654663085938	12.189733333333333					1	DETECTED	221.1165 m/z @12.19 [N1290_2.mzXML]	221.11654663085938	12.189733333333333	0.1929	19.783666666666665	19.590766666666664	6489.59228515625	1400792.150656738	0	1182	0.6497747273165562	0.8164974090384962	0.5369397387693066	221.11624145507812	221.12576293945312
529	221.15304565429688	12.881283333333332					1	DETECTED	221.1530 m/z @12.88 [N1290_2.mzXML]	221.15304565429688	12.881283333333332	1.3985833333333335	19.747166666666665	18.34858333333333	6912.77880859375	1429053.637712006	0	1182	7.971279751981495	0.7989664161448671	0.5979328322897344	221.15223693847656	221.15606689453125
530	221.57691955566406	9.367433333333334					1	DETECTED	221.5769 m/z @9.37 [N1290_2.mzXML]	221.57691955566406	9.367433333333334	9.2568	9.756616666666668	0.4998166666666677	122818.5703125	864660.1563413128	2	1182	0.09418480910901117	1.38705743993116	1.2475841313324156	221.5767059326172	221.5771484375
531	222.0646209716797	15.866783333333332					1	DETECTED	222.0646 m/z @15.87 [N1290_2.mzXML]	222.0646209716797	15.866783333333332	9.655949999999999	19.509333333333334	9.853383333333335	14152.3896484375	2506018.3792156396	0	1182	1.8410509918395572	0.7567078811307344	0.7848314927218835	222.0637664794922	222.06500244140625
532	222.0788116455078	9.367433333333334					1	DETECTED	222.0788 m/z @9.37 [N1290_2.mzXML]	222.0788116455078	9.367433333333334	9.271433333333333	9.485316666666668	0.2138833333333352	27030.19921875	154493.9369885266	0	1182	0.07545758214748766	1.1081207341518364	1.5166550057684316	222.07859802246094	222.0790557861328
533	222.86737060546875	1.75895					1	DETECTED	222.8674 m/z @1.76 [N1290_2.mzXML]	222.86737060546875	1.75895	1.6918166666666667	18.305166666666665	16.613349999999997	54103.015625	3038810.4804133913	0	1182	0.10192511653151537	123.73398709036752	3.482966100531137	222.86720275878906	222.87045288085938
534	222.99400329589844	13.832699999999999					1	DETECTED	222.9940 m/z @13.83 [N1290_2.mzXML]	222.99400329589844	13.832699999999999	11.360816666666667	18.396833333333333	7.036016666666667	22893.4296875	3801819.733650512	0	1182	2.5446403580147994	1.4232096984080969	1.9850455336080586	222.98855590820312	222.99461364746094
535	223.06094360351562	15.5927					1	DETECTED	223.0609 m/z @15.59 [N1290_2.mzXML]	223.06094360351562	15.5927	9.553966666666668	19.380999999999997	9.827033333333329	24553.826171875	6307036.9483546065	0	1182	2.2484101007913644	0.7893882332134208	0.7204990616672008	223.05096435546875	223.06417846679688
536	223.09579467773438	11.5336					1	DETECTED	223.0958 m/z @11.53 [N1290_2.mzXML]	223.09579467773438	11.5336	0.10113333333333333	20.003833333333333	19.9027	889242.875	1.2053796976543438E7	1	1182	0.10925441618405074	3.9092462087463713	5.111126581863229	223.09194946289062	223.1002655029297
537	223.1324462890625	12.363033333333334					1	DETECTED	223.1324 m/z @12.36 [N1290_2.mzXML]	223.1324462890625	12.363033333333334	11.2857	12.636050000000001	1.3503500000000006	68024.796875	925474.5361762699	0	1182	1.2780997381933634	0.6267094678217823	4.871910230905124	223.13209533691406	223.1331787109375
538	223.16909790039062	14.3044					1	DETECTED	223.1691 m/z @14.30 [N1290_2.mzXML]	223.16909790039062	14.3044	11.76155	16.23305	4.471499999999999	5564.8017578125	654109.6123707274	0	1182	1.3290442261937532	0.8792299978370725	0.758459995674145	223.1683807373047	223.1693878173828
539	224.09927368164062	11.5336					1	DETECTED	224.0993 m/z @11.53 [N1290_2.mzXML]	224.09927368164062	11.5336	2.2756666666666665	17.09416666666667	14.818500000000004	107831.2578125	5055949.756514162	0	1182	9.338120356354313	0.519378193652812	0.030428025970856296	224.09609985351562	224.09962463378906
540	224.86448669433594	1.7433					1	DETECTED	224.8645 m/z @1.74 [N1290_2.mzXML]	224.86448669433594	1.7433	1.6758333333333333	1.9597	0.2838666666666667	38419.93359375	306238.2325795899	0	1182	0.057416045906216295	2.103754940711459	3.179142980811958	224.8643035888672	224.86471557617188
541	224.9508056640625	11.84765					1	DETECTED	224.9508 m/z @11.85 [N1290_2.mzXML]	224.9508056640625	11.84765	10.922716666666668	19.545666666666666	8.622949999999998	31877.490234375	2964114.830171052	0	1182	0.9347439617243545	2.538936211348126	4.170037370254565	224.9501495361328	224.9598388671875
542	225.1076202392578	1.87485					1	DETECTED	225.1076 m/z @1.87 [N1290_2.mzXML]	225.1076202392578	1.87485	1.8605333333333334	11.60565	9.745116666666668	24811.087890625	3494830.1493166485	0	1182	0.07991070844119696	314.190052534565	678.8821165674975	225.09938049316406	225.11192321777344
543	225.14793395996094	12.379983333333334					1	DETECTED	225.1479 m/z @12.38 [N1290_2.mzXML]	225.14793395996094	12.379983333333334	0.41336666666666666	15.111783333333333	14.698416666666667	41233.84765625	1196314.7715732425	0	1182	0.11121594224456643	3.6782240806352	0.31579414270226763	225.1471405029297	225.14866638183594
544	226.04454040527344	2.01695					1	DETECTED	226.0445 m/z @2.02 [N1290_2.mzXML]	226.04454040527344	2.01695	2.0022333333333333	15.629033333333332	13.6268	17004.373046875	842697.9481525574	0	1182	0.13617524965371142	68.24540978550404	114.8136895851476	226.04417419433594	226.05233764648438
545	226.9510498046875	1.6453333333333333					1	DETECTED	226.9510 m/z @1.65 [N1290_2.mzXML]	226.9510498046875	1.6453333333333333	1.5849499999999999	19.967	18.38205	534657.875	1.369068717200998E7	0	1182	0.05902389181239309	1.6424103459395758	1.715056853136343	226.9466094970703	226.9517364501953
546	227.07916259765625	9.214599999999999					1	DETECTED	227.0792 m/z @9.21 [N1290_2.mzXML]	227.07916259765625	9.214599999999999	9.110199999999999	11.957316666666665	2.8471166666666665	48603.26953125	800217.3185520008	0	1182	0.10522476578285556	13.763256936116798	1.2398013549107942	227.07864379882812	227.08282470703125
547	227.0908660888672	10.786016666666665					1	DETECTED	227.0909 m/z @10.79 [N1290_2.mzXML]	227.0908660888672	10.786016666666665	10.751083333333334	11.23485	0.483766666666666	14279.201171875	150162.22893469207	0	1182	0.08717261631730189	6.924141221374447	12.848282442748895	227.09078979492188	227.0911102294922
548	227.1751251220703	9.7907					1	DETECTED	227.1751 m/z @9.79 [N1290_2.mzXML]	227.1751251220703	9.7907	0.22976666666666665	19.362833333333334	19.133066666666668	95004.8984375	2620830.2413163437	1	1182	0.13951278100872777	1.1887783826139933	1.4289979315471628	227.1663818359375	227.17672729492188
549	227.937744140625	19.345000000000002					1	DETECTED	227.9377 m/z @19.35 [N1290_2.mzXML]	227.937744140625	19.345000000000002	0.21138333333333334	19.8755	19.664116666666665	1705.9266357421875	1088825.5721284791	0	1182	0.15378238258298893	0.5138630351292707	0.027726070258541277	227.93728637695312	227.93856811523438
550	227.97430419921875	11.62025					1	DETECTED	227.9743 m/z @11.62 [N1290_2.mzXML]	227.97430419921875	11.62025	0.15614999999999998	19.82016666666667	19.66401666666667	4052.535888671875	1758367.0760607605	0	1182	15.786865605647176	0.8576345577353071	0.2847907301714022	227.97357177734375	227.9755401611328
551	228.0629119873047	10.295250000000001					1	DETECTED	228.0629 m/z @10.30 [N1290_2.mzXML]	228.0629119873047	10.295250000000001	10.243516666666666	10.585633333333334	0.3421166666666675	30565.44921875	206671.34003768972	0	1182	0.07916083940332896	3.257379203328754	5.791485686660446	228.0545654296875	228.06336975097656
552	229.14306640625	1.2893833333333333					1	DETECTED	229.1431 m/z @1.29 [N1290_2.mzXML]	229.14306640625	1.2893833333333333	0.10113333333333333	20.003833333333333	19.9027	78647.46875	5.802234584612501E7	1	1182	3.3624551909941003	8.374794866400167	15.749589732800336	229.14259338378906	229.14353942871094
553	229.15431213378906	1.87485					1	DETECTED	229.1543 m/z @1.87 [N1290_2.mzXML]	229.15431213378906	1.87485	1.8605333333333334	2.0604999999999998	0.1999666666666664	76312.84375	577707.1269355458	0	1182	0.13968277605169455	6.983701979045458	12.967403958090916	229.15415954589844	229.15440368652344
554	230.1465301513672	18.633166666666668					1	DETECTED	230.1465 m/z @18.63 [N1290_2.mzXML]	230.1465301513672	18.633166666666668	0.15614999999999998	19.912166666666668	19.756016666666667	10762.609375	7082198.1768210465	0	1182	3.666688758789956	0.5346105657388774	0.06922113147775479	230.14512634277344	230.14723205566406
555	230.24717712402344	11.375683333333335					1	DETECTED	230.2472 m/z @11.38 [N1290_2.mzXML]	230.24717712402344	11.375683333333335	11.331133333333334	11.863433333333335	0.5323000000000011	151637.203125	1045815.4367278405	1	1182	0.08281315641875864	3.117519247096433	3.133385150479098	230.24705505371094	230.2479705810547
556	230.9661407470703	1.5411666666666666					1	DETECTED	230.9661 m/z @1.54 [N1290_2.mzXML]	230.9661407470703	1.5411666666666666	1.4352333333333334	1.6300833333333336	0.1948500000000002	181922.21875	1122620.3697431635	0	1182	0.155576514151065	0.9521428392484712	0.9366025217046755	230.9658203125	230.96621704101562
557	230.9898681640625	1.9455333333333333					1	DETECTED	230.9899 m/z @1.95 [N1290_2.mzXML]	230.9898681640625	1.9455333333333333	1.9455333333333333	10.345400000000001	8.399866666666668	8116.91650390625	611267.2460899048	0	1182	1.3374960352448195	null	null	230.98049926757812	230.9944305419922
558	231.1368408203125	14.9418					1	DETECTED	231.1368 m/z @14.94 [N1290_2.mzXML]	231.1368408203125	14.9418	0.11948333333333333	19.985500000000002	19.866016666666667	220064.09375	2.086875548952649E7	1	1182	0.7525152419895775	0.8964287511389604	0.6793678321948448	231.13375854492188	231.1456298828125
559	231.2503204345703	11.390916666666667					1	DETECTED	231.2503 m/z @11.39 [N1290_2.mzXML]	231.2503204345703	11.390916666666667	11.345966666666667	11.422333333333334	0.07636666666666692	25487.330078125	80105.51597216795	0	1182	0.07200089376634544	0.8494623655913998	0.6989247311827995	231.2502899169922	231.2506866455078
560	232.1403045654297	14.9418					1	DETECTED	232.1403 m/z @14.94 [N1290_2.mzXML]	232.1403045654297	14.9418	9.468516666666666	19.144166666666667	9.675650000000001	14441.0615234375	1505511.3616146233	0	1182	0.6761484313195503	0.8927889424056593	0.6089509569241183	232.13941955566406	232.1407928466797
561	232.15411376953125	8.438516666666667					1	DETECTED	232.1541 m/z @8.44 [N1290_2.mzXML]	232.15411376953125	8.438516666666667	5.459833333333333	11.103	5.643166666666667	69434.0234375	1595637.1311763013	0	1182	0.20397382939256836	1.0676538618862481	0.7217818431593778	232.15357971191406	232.15464782714844
562	232.5678253173828	9.351049999999999					1	DETECTED	232.5678 m/z @9.35 [N1290_2.mzXML]	232.5678253173828	9.351049999999999	9.286733333333332	16.2883	7.001566666666667	10357.3681640625	1073750.0370018925	0	1182	0.08087114043189736	54.430422389220084	1.801004165272801	232.5677947998047	232.5764617919922
563	232.89613342285156	1.7433					1	DETECTED	232.8961 m/z @1.74 [N1290_2.mzXML]	232.89613342285156	1.7433	1.6453333333333333	1.9030333333333334	0.25770000000000004	82363.8203125	637425.1332238774	0	1182	0.1566796329308504	1.3041480001398098	1.529561653098994	232.8959503173828	232.8968963623047
564	232.92800903320312	1.5556333333333332					1	DETECTED	232.9280 m/z @1.56 [N1290_2.mzXML]	232.92800903320312	1.5556333333333332	1.4352333333333334	1.6300833333333336	0.1948500000000002	90475.9921875	574412.7364060057	0	1182	0.09809726728311552	0.8251383743991642	0.6450370931557375	232.92779541015625	232.92861938476562
565	232.98526000976562	10.570916666666667					1	DETECTED	232.9853 m/z @10.57 [N1290_2.mzXML]	232.98526000976562	10.570916666666667	10.456866666666667	18.79733333333333	8.340466666666664	6523.8037109375	594127.9474938965	0	1182	0.5736256665692672	36.564956890252596	72.12991378050519	232.98451232910156	232.98776245117188
566	233.1329345703125	15.009166666666665					1	DETECTED	233.1329 m/z @15.01 [N1290_2.mzXML]	233.1329345703125	15.009166666666665	10.278333333333334	18.943166666666666	8.664833333333332	7697.65087890625	1586271.398662049	0	1182	4.841335176155107	0.9157829839704072	0.48059801332367064	233.13226318359375	233.1338348388672
567	233.14659118652344	14.776					1	DETECTED	233.1466 m/z @14.78 [N1290_2.mzXML]	233.14659118652344	14.776	0.5048666666666667	19.527333333333335	19.022466666666666	8409.7900390625	1844114.2149147645	0	1182	1.5918050796478447	0.8226506070308354	0.5739848969185629	233.14576721191406	233.15370178222656
568	234.89324951171875	1.7433					1	DETECTED	234.8932 m/z @1.74 [N1290_2.mzXML]	234.89324951171875	1.7433	1.66035	1.8171333333333335	0.1567833333333335	31562.095703125	196258.49423413107	0	1182	0.012609561601611974	0.945047217199116	0.890094434398232	234.89300537109375	234.8937225341797
569	234.96115112304688	1.5556333333333332					1	DETECTED	234.9612 m/z @1.56 [N1290_2.mzXML]	234.96115112304688	1.5556333333333332	1.4823166666666665	12.785466666666668	11.303150000000002	6731.2431640625	1606319.0921459352	0	1182	0.09707884164286451	77.08445101159353	153.16890202318706	234.95980834960938	234.96189880371094
570	235.06863403320312	11.878583333333333					1	DETECTED	235.0686 m/z @11.88 [N1290_2.mzXML]	235.06863403320312	11.878583333333333	11.5336	12.155016666666667	0.6214166666666667	26445.3671875	292067.89639758255	0	1182	0.12305447659165836	0.9312470558192932	0.6072638075560758	235.06285095214844	235.06874084472656
571	235.09226989746094	2.678533333333333					1	DETECTED	235.0923 m/z @2.68 [N1290_2.mzXML]	235.09226989746094	2.678533333333333	0.15614999999999998	20.003833333333333	19.847683333333332	59005.546875	8391330.390996862	0	1182	1.1911925164941217	1.7400838872959505	6.214095740880919	235.0914764404297	235.0935821533203
572	235.1688232421875	12.276100000000001					1	DETECTED	235.1688 m/z @12.28 [N1290_2.mzXML]	235.1688232421875	12.276100000000001	0.1929	19.985500000000002	19.7926	16958.255859375	1523402.7746855165	0	1182	0.10081756857137947	0.7540504299425831	0.6878161676170438	235.16786193847656	235.1746826171875
573	236.08013916015625	14.9418					1	DETECTED	236.0801 m/z @14.94 [N1290_2.mzXML]	236.08013916015625	14.9418	10.173516666666666	18.1585	7.984983333333334	3609.515380859375	661822.0956374204	0	1182	1.9263611246783867	0.8373016843937544	0.7955156331578184	236.0787811279297	236.0808563232422
574	236.0958709716797	3.2365166666666667					1	DETECTED	236.0959 m/z @3.24 [N1290_2.mzXML]	236.0958709716797	3.2365166666666667	1.9173	9.0571	7.1398	4632.53515625	747970.4140314633	0	1182	1.2301658640955244	2.706075575151921	1.4214463708566485	236.08944702148438	236.09689331054688
575	236.99761962890625	1.9880166666666668					1	DETECTED	236.9976 m/z @1.99 [N1290_2.mzXML]	236.99761962890625	1.9880166666666668	1.9173	8.279766666666667	6.362466666666667	19646.185546875	682652.4592211001	0	1182	0.26169061465352295	42.5980134588496	87.6939122647384	236.99734497070312	237.00021362304688
576	237.07615661621094	14.4633					1	DETECTED	237.0762 m/z @14.46 [N1290_2.mzXML]	237.07615661621094	14.4633	0.5234833333333333	18.9065	18.383016666666666	6964.2890625	2318468.672179779	0	1182	0.6180456020592437	0.6593708190805952	1.1669775209599416	237.07528686523438	237.084228515625
577	237.11138916015625	11.83075					1	DETECTED	237.1114 m/z @11.83 [N1290_2.mzXML]	237.11138916015625	11.83075	0.10113333333333333	20.003833333333333	19.9027	15464.24609375	2643948.5475458074	0	1182	2.9486086958687654	1.3336405539619371	3.006613005270975	237.1094207763672	237.1152801513672
578	237.1481170654297	11.894					1	DETECTED	237.1481 m/z @11.89 [N1290_2.mzXML]	237.1481170654297	11.894	11.63505	12.5687	0.9336500000000001	16236.76953125	290719.29643505835	0	1182	0.14596920087864618	1.80276115080131	2.60552230160262	237.14598083496094	237.14862060546875
579	238.10702514648438	15.866783333333332					1	DETECTED	238.1070 m/z @15.87 [N1290_2.mzXML]	238.10702514648438	15.866783333333332	4.5351	19.912166666666668	15.377066666666668	13746.9091796875	2618053.3989388114	0	1182	0.694999717309523	0.7607974726058132	0.5075900228192409	238.10556030273438	238.10812377929688
580	238.83453369140625	12.636050000000001					1	DETECTED	238.8345 m/z @12.64 [N1290_2.mzXML]	238.83453369140625	12.636050000000001	1.6758333333333333	12.636050000000001	10.960216666666668	36263.75390625	1.4433833358999632E7	0	1182	10.910683044309785	0.5	null	238.83453369140625	238.84188842773438
581	238.9664764404297	11.745383333333333					1	DETECTED	238.9665 m/z @11.75 [N1290_2.mzXML]	238.9664764404297	11.745383333333333	9.039433333333333	19.491	10.451566666666666	83892.9375	7304385.805415012	1	1182	0.8634623905672179	3.2075767125508596	2.5567264754499845	238.96536254882812	238.9704132080078
582	239.0636749267578	1.8605333333333334					1	DETECTED	239.0637 m/z @1.86 [N1290_2.mzXML]	239.0636749267578	1.8605333333333334	1.66035	12.363033333333334	10.702683333333335	69775.2734375	1158389.8586175535	0	1182	0.04402504375980154	1.6261616449639915	8.853836421799967	239.06307983398438	239.07196044921875
583	239.09056091308594	10.499516666666667					1	DETECTED	239.0906 m/z @10.50 [N1290_2.mzXML]	239.09056091308594	10.499516666666667	0.5048666666666667	11.217933333333333	10.713066666666666	858411.4375	6224491.209708027	1	1182	0.08533762819580382	2.0857293463002633	2.9547708177297443	239.09046936035156	239.1004180908203
584	239.13882446289062	9.690016666666667					1	DETECTED	239.1388 m/z @9.69 [N1290_2.mzXML]	239.13882446289062	9.690016666666667	9.655949999999999	9.823633333333333	0.16768333333333452	7508.3291015625	45829.259500976994	0	1182	0.10044984188652073	2.4611056751467064	3.8056626788199677	239.13848876953125	239.13905334472656
585	239.9659423828125	12.1206					1	DETECTED	239.9659 m/z @12.12 [N1290_2.mzXML]	239.9659423828125	12.1206	11.167866666666667	15.357666666666667	4.1898	8197.953125	535765.8355809938	0	1182	0.07105752360493689	2.1988314323700244	3.397662864740049	239.9652099609375	239.9708251953125
586	240.09425354003906	10.499516666666667					1	DETECTED	240.0943 m/z @10.50 [N1290_2.mzXML]	240.09425354003906	10.499516666666667	4.232	15.077533333333333	10.845533333333332	94946.828125	2207609.2151882956	0	1182	0.08370940914515579	8.581726686218222	23.061893052855602	240.08616638183594	240.10244750976562
587	240.9669647216797	12.293416666666667					1	DETECTED	240.9670 m/z @12.29 [N1290_2.mzXML]	240.9669647216797	12.293416666666667	9.570666666666666	19.454166666666666	9.8835	9667.9267578125	1252403.1367540269	0	1182	1.7201773844571235	1.4513030304440455	2.699093865075419	240.95887756347656	240.96780395507812
588	241.02503967285156	8.7304					1	DETECTED	241.0250 m/z @8.73 [N1290_2.mzXML]	241.02503967285156	8.7304	2.498483333333333	17.222666666666665	14.724183333333333	2469.446533203125	748873.680139923	0	1182	0.19382406826801635	1.1813527138520785	1.3627054277041573	241.02468872070312	241.03179931640625
589	241.04953002929688	12.10355					1	DETECTED	241.0495 m/z @12.10 [N1290_2.mzXML]	241.04953002929688	12.10355	2.4848833333333333	15.026	12.541116666666667	6475.74560546875	1652102.9029942323	0	1182	4.611826921040949	0.651915546160244	0.30383109232048794	241.04234313964844	241.058837890625
590	241.1064910888672	11.5336					1	DETECTED	241.1065 m/z @11.53 [N1290_2.mzXML]	241.1064910888672	11.5336	1.8314833333333334	13.239383333333334	11.407900000000001	248776.515625	5954640.130756165	1	1182	0.11298028409084004	0.5136853040577195	0.028350550401594805	241.0985565185547	241.10745239257812
591	241.1544189453125	1.9314500000000001					1	DETECTED	241.1544 m/z @1.93 [N1290_2.mzXML]	241.1544189453125	1.9314500000000001	1.9030333333333334	10.278333333333334	8.375300000000001	8931.40625	612543.6061756592	0	1182	0.03879512010387276	26.005200383409516	70.790983972298	241.15362548828125	241.16322326660156
592	242.09954833984375	8.899266666666668					1	DETECTED	242.0995 m/z @8.90 [N1290_2.mzXML]	242.09954833984375	8.899266666666668	2.1756	10.485416666666667	8.309816666666666	5405.6640625	811884.423077301	0	1182	0.12109170658614055	0.6179527539536959	0.23590550790739176	242.09657287597656	242.09971618652344
593	242.9249267578125	1.6453333333333333					1	DETECTED	242.9249 m/z @1.65 [N1290_2.mzXML]	242.9249267578125	1.6453333333333333	1.5849499999999999	17.882333333333335	16.297383333333336	180888.515625	7823241.064835938	1	1182	0.0555262114644024	1.6690839800208517	1.9211062739982343	242.92477416992188	242.9254150390625
594	242.9622344970703	11.745383333333333					1	DETECTED	242.9622 m/z @11.75 [N1290_2.mzXML]	242.9622344970703	11.745383333333333	1.5556333333333332	15.5927	14.037066666666668	6179.6005859375	1196159.6249421388	0	1182	2.2068884739248613	0.6887836633218022	0.3775673266436044	242.9608154296875	242.97158813476562
595	242.9948272705078	1.4823166666666665					1	DETECTED	242.9948 m/z @1.48 [N1290_2.mzXML]	242.9948272705078	1.4823166666666665	1.4517666666666666	1.5267333333333333	0.07496666666666663	14733.333984375	48526.6012714844	0	1182	0.07344156040786132	1.2269503546099343	1.4539007092198684	242.9947052001953	242.9949188232422
596	243.01528930664062	15.884549999999999					1	DETECTED	243.0153 m/z @15.88 [N1290_2.mzXML]	243.01528930664062	15.884549999999999	10.226149999999999	18.669500000000003	8.443350000000004	1324.64404296875	470592.5631120912	0	1182	6.127526021558452	0.7460898840661674	0.4921797681323349	243.0146942138672	243.02500915527344
597	243.1337890625	9.807266666666667					1	DETECTED	243.1338 m/z @9.81 [N1290_2.mzXML]	243.1337890625	9.807266666666667	9.756616666666668	17.09416666666667	7.337550000000002	2545.203125	431165.92887033086	0	1182	0.0653444413441715	72.43385982231113	143.86771964462227	243.1329345703125	243.1428680419922
598	244.18959045410156	11.454816666666666					1	DETECTED	244.1896 m/z @11.45 [N1290_2.mzXML]	244.18959045410156	11.454816666666666	11.422333333333334	11.562433333333333	0.14009999999999856	18726.802734375	80951.59913757237	0	1182	0.07306322917583685	2.156490507952886	3.732816979662696	244.18959045410156	244.19078063964844
599	244.20175170898438	9.143633333333334					1	DETECTED	244.2018 m/z @9.14 [N1290_2.mzXML]	244.20175170898438	9.143633333333334	0.6881166666666666	13.475166666666667	12.78705	25118.642578125	2774671.599164215	0	1182	0.08191645391548974	0.7561365262520917	0.5122730525041835	244.19256591796875	244.20828247070312
600	245.0743865966797	1.8888833333333332					1	DETECTED	245.0744 m/z @1.89 [N1290_2.mzXML]	245.0743865966797	1.8888833333333332	1.8171333333333335	11.576733333333333	9.759599999999999	14865.716796875	976053.4149394836	0	1182	2.1822838746163	15.154679138344514	28.926416175831907	245.07374572753906	245.07830810546875
601	245.2259979248047	14.3044					1	DETECTED	245.2260 m/z @14.30 [N1290_2.mzXML]	245.2259979248047	14.3044	13.459683333333334	16.453133333333334	2.9934499999999993	19101.59765625	879768.2662721557	0	1182	0.5600187434361814	1.7966404062142014	1.9260378952968296	245.22454833984375	245.22747802734375
602	246.13333129882812	1.9314500000000001					1	DETECTED	246.1333 m/z @1.93 [N1290_2.mzXML]	246.13333129882812	1.9314500000000001	1.8888833333333332	3.3585333333333334	1.4696500000000001	21034.294921875	373517.73202294915	0	1182	0.16237250290903615	17.262920908378934	33.52584181675787	246.13291931152344	246.13441467285156
603	246.15182495117188	11.863433333333335					1	DETECTED	246.1518 m/z @11.86 [N1290_2.mzXML]	246.15182495117188	11.863433333333335	7.376099999999999	11.973516666666665	4.597416666666666	7279.1103515625	788183.4106732174	0	1182	0.11370599306551377	0.5122660080225817	0.024532016045163457	246.1466827392578	246.1522216796875
604	246.1699981689453	9.214599999999999					1	DETECTED	246.1700 m/z @9.21 [N1290_2.mzXML]	246.1699981689453	9.214599999999999	0.10113333333333333	20.003833333333333	19.9027	59701.390625	3967439.840067259	0	1182	0.11269546064709424	5.1550521930008735	1.2561446350981427	246.16793823242188	246.17422485351562
605	246.24241638183594	10.938816666666666					1	DETECTED	246.2424 m/z @10.94 [N1290_2.mzXML]	246.24241638183594	10.938816666666666	9.756616666666668	11.0198	1.2631833333333322	10446.8564453125	227099.4984483637	0	1182	0.08455976026447232	0.5342511137427399	0.06850222748547978	246.2420196533203	246.24563598632812
606	246.9437713623047	1.5556333333333332					1	DETECTED	246.9438 m/z @1.56 [N1290_2.mzXML]	246.9437713623047	1.5556333333333332	1.4517666666666666	1.6300833333333336	0.1783166666666669	78603.640625	505089.31772021466	0	1182	0.1109456842543195	0.8806676153342518	0.6475860837962383	246.94290161132812	246.94383239746094
607	247.09222412109375	2.678533333333333					1	DETECTED	247.0922 m/z @2.68 [N1290_2.mzXML]	247.09222412109375	2.678533333333333	1.8605333333333334	10.278333333333334	8.417800000000002	73666.640625	5366383.632550779	0	1182	0.8401688683613089	2.4908718160983456	2.786747650609843	247.08865356445312	247.09750366210938
608	247.13185119628906	11.2857					1	DETECTED	247.1319 m/z @11.29 [N1290_2.mzXML]	247.13185119628906	11.2857	7.909466666666666	12.585616666666665	4.676149999999999	12359.1142578125	887129.0674769287	0	1182	3.0228243751446815	1.22491342880368	0.5783236228421532	247.12808227539062	247.13320922851562
609	247.1440887451172	9.214599999999999					1	DETECTED	247.1441 m/z @9.21 [N1290_2.mzXML]	247.1440887451172	9.214599999999999	9.143633333333334	9.7907	0.6470666666666656	94790.03125	554981.1890690897	0	1182	0.06816586973853767	1.7008988030197862	1.4860098029602313	247.14376831054688	247.14427185058594
610	248.1476593017578	9.214599999999999					1	DETECTED	248.1477 m/z @9.21 [N1290_2.mzXML]	248.1476593017578	9.214599999999999	1.9314500000000001	9.367433333333334	7.4359833333333345	13341.2822265625	2339645.3964926144	0	1182	0.06493711242491962	0.5104922549537861	0.10548152780166224	248.14736938476562	248.14947509765625
611	248.87010192871094	1.7258666666666669					1	DETECTED	248.8701 m/z @1.73 [N1290_2.mzXML]	248.87010192871094	1.7258666666666669	1.66035	19.765333333333334	18.104983333333333	20498.287109375	8910363.146926759	0	1182	0.13035869953602885	138.17082167387386	275.3416433477477	248.860107421875	248.8704833984375
612	248.9769744873047	1.51185					1	DETECTED	248.9770 m/z @1.51 [N1290_2.mzXML]	248.9769744873047	1.51185	1.4517666666666666	3.0118666666666667	1.5601	9371.783203125	267631.9625648193	0	1182	0.10850600584655923	12.982801664355078	22.63305435731862	248.9754638671875	248.97715759277344
613	249.00279235839844	11.390916666666667					1	DETECTED	249.0028 m/z @11.39 [N1290_2.mzXML]	249.00279235839844	11.390916666666667	10.922716666666668	19.125833333333333	8.203116666666665	6710.55517578125	990767.7475479129	0	1182	0.7980052313228221	8.760269827708964	10.077101824426766	249.00189208984375	249.00424194335938
614	249.1571044921875	9.7907					1	DETECTED	249.1571 m/z @9.79 [N1290_2.mzXML]	249.1571044921875	9.7907	9.45165	10.60045	1.1487999999999996	17391.94921875	244558.6154147035	0	1182	0.1668119914350843	0.8498057249794551	0.7883478130279572	249.15670776367188	249.15762329101562
615	249.21693420410156	10.311533333333333					1	DETECTED	249.2169 m/z @10.31 [N1290_2.mzXML]	249.21693420410156	10.311533333333333	10.08455	10.570916666666667	0.48636666666666706	10620.5966796875	132817.84253955088	0	1182	0.16830453752395513	1.0713708789191592	0.9474564739017194	249.21621704101562	249.21739196777344
616	251.12722778320312	12.03805					1	DETECTED	251.1272 m/z @12.04 [N1290_2.mzXML]	251.12722778320312	12.03805	0.11948333333333333	20.003833333333333	19.884349999999998	66753.5859375	1.1348581869283512E7	0	1182	10.515318021924923	0.5233535684866113	7.825980405425038	251.12374877929688	251.12779235839844
617	252.13055419921875	12.022					1	DETECTED	252.1306 m/z @12.02 [N1290_2.mzXML]	252.13055419921875	12.022	0.21138333333333334	19.912166666666668	19.700783333333334	11670.8056640625	1930095.9364882507	0	1182	0.04552935464873009	1.2245629496008437	0.9981991789069261	252.1215057373047	252.13111877441406
618	252.98817443847656	3.0269166666666667					1	DETECTED	252.9882 m/z @3.03 [N1290_2.mzXML]	252.98817443847656	3.0269166666666667	0.22976666666666665	18.14016666666667	17.910400000000003	3279.6533203125	1083265.8381492614	0	1182	0.1372691830367052	3.2015444291511006	5.403088858302201	252.9848175048828	252.99794006347656
619	253.03648376464844	11.562433333333333					1	DETECTED	253.0365 m/z @11.56 [N1290_2.mzXML]	253.03648376464844	11.562433333333333	11.518983333333333	11.745383333333333	0.22639999999999993	20542.4765625	148600.2695030516	0	1182	0.15092125618519248	2.6052934407364785	3.2870598850237873	253.03565979003906	253.0367431640625
620	253.05184936523438	11.76155					1	DETECTED	253.0518 m/z @11.76 [N1290_2.mzXML]	253.05184936523438	11.76155	0.1378	19.985500000000002	19.847700000000003	7034.505859375	2670154.420098143	0	1182	16.04089916747947	0.8537563178836436	6.115002660588657	253.0465087890625	253.0531768798828
621	253.63063049316406	12.684666666666667					1	DETECTED	253.6306 m/z @12.68 [N1290_2.mzXML]	253.63063049316406	12.684666666666667	4.471033333333334	14.676316666666667	10.205283333333334	7595.58740234375	1880726.4030262753	0	1182	0.0895710173306945	0.621240498520752	0.24248099704150414	253.62255859375	253.6375274658203
622	254.1383819580078	8.96955					1	DETECTED	254.1384 m/z @8.97 [N1290_2.mzXML]	254.1383819580078	8.96955	8.916516666666666	10.971266666666667	2.0547500000000003	15690.255859375	213589.83689386028	0	1182	0.07448854984391495	1.5195941103369162	37.99926767536417	254.1378173828125	254.13912963867188
623	254.17539978027344	14.479616666666667					1	DETECTED	254.1754 m/z @14.48 [N1290_2.mzXML]	254.17539978027344	14.479616666666667	9.092366666666667	19.1075	10.015133333333335	7852.25341796875	1614614.5905187067	0	1182	3.8769816403176485	0.9295218648970565	0.6710858815081787	254.17454528808594	254.1763916015625
624	254.8235626220703	1.9597					1	DETECTED	254.8236 m/z @1.96 [N1290_2.mzXML]	254.8235626220703	1.9597	1.7433	2.146983333333333	0.40368333333333295	11173.8740234375	171177.7028284912	0	1182	0.4048354159780103	0.932724892174984	0.8654497843499681	254.8155975341797	254.82379150390625
625	254.94688415527344	13.71665					1	DETECTED	254.9469 m/z @13.72 [N1290_2.mzXML]	254.94688415527344	13.71665	10.906133333333335	17.992166666666666	7.086033333333331	8667.4423828125	1420572.1384404607	0	1182	4.4955497575718635	1.2606282356150416	1.991421455782018	254.94161987304688	254.94688415527344
626	254.99461364746094	10.922716666666668					1	DETECTED	254.9946 m/z @10.92 [N1290_2.mzXML]	254.99461364746094	10.922716666666668	8.882249999999999	11.184283333333333	2.302033333333334	22775.068359375	483732.5859105224	0	1182	0.1588922065888987	0.5640948149116211	2.1385776523997357	254.99200439453125	254.99496459960938
627	255.12220764160156	11.548016666666665					1	DETECTED	255.1222 m/z @11.55 [N1290_2.mzXML]	255.12220764160156	11.548016666666665	11.200983333333333	11.909416666666667	0.7084333333333337	77778.46875	991912.002222292	0	1182	0.3645374966025887	1.3621097320371833	1.3994220586559303	255.1218719482422	255.12258911132812
628	255.17160034179688	14.17965					1	DETECTED	255.1716 m/z @14.18 [N1290_2.mzXML]	255.17160034179688	14.17965	9.092366666666667	19.967	10.874633333333332	34678.34375	5893869.099014951	0	1182	1.4876762614658219	2.4909495169128726	1.4083318323689071	255.1710205078125	255.17271423339844
629	256.17535400390625	14.194983333333333					1	DETECTED	256.1754 m/z @14.19 [N1290_2.mzXML]	256.17535400390625	14.194983333333333	9.004933333333334	17.845166666666668	8.840233333333334	3327.74169921875	718177.6549536743	0	1182	5.4906167206059955	0.8516520393188249	0.7033040786376499	256.1742858886719	256.1759948730469
630	256.2629699707031	11.331133333333334					1	DETECTED	256.2630 m/z @11.33 [N1290_2.mzXML]	256.2629699707031	11.331133333333334	0.11948333333333333	19.985500000000002	19.866016666666667	49954.47265625	3000278.264725466	0	1182	0.13177151709834334	0.6200088602592425	1.9548399731033625	256.260498046875	256.2724609375
631	256.8203430175781	2.03145					1	DETECTED	256.8203 m/z @2.03 [N1290_2.mzXML]	256.8203430175781	2.03145	1.7258666666666669	2.117766666666667	0.3918999999999999	16259.9716796875	216662.7805395508	0	1182	0.14160872331034735	0.6412326152167989	0.28246523043359767	256.8202209472656	256.82098388671875
632	257.0743103027344	2.189916666666667					1	DETECTED	257.0743 m/z @2.19 [N1290_2.mzXML]	257.0743103027344	2.189916666666667	1.8314833333333334	12.207016666666668	10.375533333333335	8899.0751953125	1293700.0499096988	0	1182	0.3458114256434759	14.473449269971162	3.9649613135118242	257.07281494140625	257.0834655761719
633	257.22564697265625	12.005816666666668					1	DETECTED	257.2256 m/z @12.01 [N1290_2.mzXML]	257.22564697265625	12.005816666666668	3.7285	15.1472	11.4187	5102.44384765625	1473258.2182462162	0	1182	0.10121238691298551	0.6897585570202903	0.3795171140405806	257.22503662109375	257.2350158691406
634	257.2474365234375	6.1112					1	DETECTED	257.2474 m/z @6.11 [N1290_2.mzXML]	257.2474365234375	6.1112	0.10113333333333333	20.003833333333333	19.9027	4368.42236328125	1907473.1566580802	0	1182	2.389816643512762	1.6557803019378596	0.4026802863072591	257.24603271484375	257.2484130859375
635	257.9805603027344	10.155616666666667					1	DETECTED	257.9806 m/z @10.16 [N1290_2.mzXML]	257.9805603027344	10.155616666666667	9.840016666666665	10.442266666666665	0.6022499999999997	4981.91259765625	107887.50979461671	0	1182	0.3934183828215172	0.9541349809885877	0.9082699619771755	257.98016357421875	257.98101806640625
636	258.03106689453125	10.716633333333334					1	DETECTED	258.0311 m/z @10.72 [N1290_2.mzXML]	258.03106689453125	10.716633333333334	9.074583333333333	18.01066666666667	8.936083333333336	25429.3359375	1173141.329115265	0	1182	0.1358449386999201	2.213272211625603	9.322388022986583	258.0291442871094	258.0323486328125
637	258.10986328125	2.2329999999999997					1	DETECTED	258.1099 m/z @2.23 [N1290_2.mzXML]	258.10986328125	2.2329999999999997	1.7258666666666669	4.375383333333334	2.649516666666667	10576.107421875	460406.66421212757	0	1182	0.034470712405112014	2.612248586827925	2.006378304697663	258.10858154296875	258.11102294921875
638	258.1333923339844	10.527916666666666					1	DETECTED	258.1334 m/z @10.53 [N1290_2.mzXML]	258.1333923339844	10.527916666666666	10.51375	10.585633333333334	0.07188333333333397	2974.027587890625	10318.659804321213	0	1182	0.11980632912460365	2.537058823529515	4.07411764705903	258.1326599121094	258.13348388671875
639	258.16986083984375	9.45165					1	DETECTED	258.1699 m/z @9.45 [N1290_2.mzXML]	258.16986083984375	9.45165	8.916516666666666	19.454166666666666	10.53765	4830.64111328125	492233.26188656624	0	1182	0.1765655927067531	9.845817241808875	144.94427666632393	258.1683349609375	258.1792297363281
640	258.81683349609375	2.0022333333333333					1	DETECTED	258.8168 m/z @2.00 [N1290_2.mzXML]	258.81683349609375	2.0022333333333333	1.9030333333333334	2.1321833333333333	0.22914999999999996	7313.66796875	75614.58268005369	0	1182	0.18138776856547145	1.154989919354839	1.3099798387096782	258.81683349609375	258.8184814453125
641	258.8989562988281	1.66035					1	DETECTED	258.8990 m/z @1.66 [N1290_2.mzXML]	258.8989562988281	1.66035	1.6147666666666667	15.738566666666665	14.1238	33815.2421875	2710798.976485596	0	1182	0.041265895875470804	1.3038134786825997	1.3105032729903336	258.8923034667969	258.8993225097656
642	258.9438171386719	1.5411666666666666					1	DETECTED	258.9438 m/z @1.54 [N1290_2.mzXML]	258.9438171386719	1.5411666666666666	1.4352333333333334	1.5700833333333333	0.13484999999999991	8844.984375	49013.15321557614	0	1182	0.11802039335055325	0.6364852108244182	0.2729704216488364	258.9435729980469	258.944091796875
643	258.9723815917969	1.4971166666666667					1	DETECTED	258.9724 m/z @1.50 [N1290_2.mzXML]	258.9723815917969	1.4971166666666667	1.4352333333333334	2.0604999999999998	0.6252666666666664	10092.916015625	279371.4854624022	0	1182	0.19483138298267466	5.051979531376247	9.103959062752494	258.97235107421875	258.9796142578125
644	259.0266418457031	11.119133333333334					1	DETECTED	259.0266 m/z @11.12 [N1290_2.mzXML]	259.0266418457031	11.119133333333334	10.06695	19.509333333333334	9.442383333333334	3570.527099609375	945170.5694367978	0	1182	6.390657234988391	4.487042815732365	6.421570205228778	259.0256652832031	259.0345458984375
645	259.0934143066406	11.813233333333333					1	DETECTED	259.0934 m/z @11.81 [N1290_2.mzXML]	259.0934143066406	11.813233333333333	2.62255	12.022	9.39945	8089.8525390625	1675240.1671566165	0	1182	0.12642173205127705	0.5113575160352604	0.022715032070520776	259.0933532714844	259.0942687988281
646	259.65753173828125	13.195883333333335					1	DETECTED	259.6575 m/z @13.20 [N1290_2.mzXML]	259.65753173828125	13.195883333333335	12.971300000000001	13.667433333333333	0.6961333333333322	10251.0224609375	206450.43425573732	0	1182	0.3767895202126823	1.5498330241187357	2.0996660482374714	259.64849853515625	259.6580810546875
647	260.0280456542969	10.716633333333334					1	DETECTED	260.0280 m/z @10.72 [N1290_2.mzXML]	260.0280456542969	10.716633333333334	10.499516666666667	11.390916666666667	0.8914000000000009	8067.31640625	151778.4430960694	0	1182	0.1131890749206157	2.0528133875796364	9.097500274947876	260.02252197265625	260.0289611816406
648	260.08013916015625	11.5336					1	DETECTED	260.0801 m/z @11.53 [N1290_2.mzXML]	260.08013916015625	11.5336	10.616366666666666	11.591216666666666	0.97485	7159.20361328125	233198.60177233885	0	1182	0.985385230585841	0.531407856961151	0.06281571392230204	260.0796813964844	260.0899353027344
649	260.185302734375	9.874166666666667					1	DETECTED	260.1853 m/z @9.87 [N1290_2.mzXML]	260.185302734375	9.874166666666667	9.655949999999999	10.85555	1.1996000000000002	58337.8125	428436.6702582107	1	1182	0.09101989943104805	1.5172185367029378	0.7799388934061892	260.18487548828125	260.1866760253906
650	260.6563415527344	13.71665					1	DETECTED	260.6563 m/z @13.72 [N1290_2.mzXML]	260.6563415527344	13.71665	13.107233333333333	14.084066666666667	0.9768333333333334	5283.38134765625	152409.8395048828	0	1182	0.10013746112608501	0.8014494735402714	0.6028989470805427	260.656005859375	260.6618957519531
651	261.0110778808594	1.80255					1	DETECTED	261.0111 m/z @1.80 [N1290_2.mzXML]	261.0110778808594	1.80255	1.4517666666666666	14.859033333333334	13.407266666666668	34752.26953125	1531216.5256921998	0	1182	0.14539646349784308	18.92811498671661	1.2375019439354278	261.0049133300781	261.01953125
652	261.144287109375	9.537016666666666					1	DETECTED	261.1443 m/z @9.54 [N1290_2.mzXML]	261.144287109375	9.537016666666666	0.9245333333333333	19.728833333333334	18.8043	74563.265625	2745550.5282498165	1	1182	0.08930010072446315	8.874388498865642	18.206498549851972	261.1434020996094	261.1459045410156
653	261.1891174316406	9.857033333333334					1	DETECTED	261.1891 m/z @9.86 [N1290_2.mzXML]	261.1891174316406	9.857033333333334	0.10113333333333333	20.003833333333333	19.9027	8316.986328125	2214145.3484994806	0	1182	18.373464002383415	3.9917749568989214	3.354135993889553	261.1829833984375	261.1896057128906
654	261.6165466308594	12.684666666666667					1	DETECTED	261.6165 m/z @12.68 [N1290_2.mzXML]	261.6165466308594	12.684666666666667	4.765866666666667	12.849766666666666	8.0839	8851.703125	1073371.0599038694	0	1182	0.18495370335801198	0.5104245592766581	0.02084911855331602	261.6163024902344	261.6191101074219
655	262.147705078125	9.519933333333334					1	DETECTED	262.1477 m/z @9.52 [N1290_2.mzXML]	262.147705078125	9.519933333333334	9.45165	12.53445	3.082799999999999	9133.0546875	448327.5019695433	0	1182	0.07515377297632497	22.573590432023376	40.29492444113285	262.1474914550781	262.1490783691406
656	262.2525634765625	12.448733333333333					1	DETECTED	262.2526 m/z @12.45 [N1290_2.mzXML]	262.2525634765625	12.448733333333333	12.345683333333334	12.482750000000001	0.13706666666666756	6165.95068359375	40848.6490983888	0	1182	0.13483598943180297	0.665049328804794	0.3300986576095879	262.25189208984375	262.25262451171875
657	263.0076904296875	2.0604999999999998					1	DETECTED	263.0077 m/z @2.06 [N1290_2.mzXML]	263.0076904296875	2.0604999999999998	2.0604999999999998	18.084999999999997	16.024499999999996	5770.51220703125	2150043.1947953794	0	1182	0.05734530230087209	null	null	263.0054931640625	263.0086669921875
658	263.0188293457031	11.167866666666667					1	DETECTED	263.0188 m/z @11.17 [N1290_2.mzXML]	263.0188293457031	11.167866666666667	10.786016666666665	18.56066666666667	7.774650000000005	9981.8876953125	1221946.515712066	0	1182	0.3192383541332866	8.737028831132962	20.554271585456444	263.0174865722656	263.0201721191406
659	263.08837890625	11.562433333333333					1	DETECTED	263.0884 m/z @11.56 [N1290_2.mzXML]	263.08837890625	11.562433333333333	1.7884333333333333	12.31075	10.522316666666667	460654.375	6185357.611710631	1	1182	0.12499811064755662	0.5192866414215322	0.027794772973196394	263.0842590332031	263.0927429199219
660	263.1387023925781	9.638566666666666					1	DETECTED	263.1387 m/z @9.64 [N1290_2.mzXML]	263.1387023925781	9.638566666666666	0.3767166666666667	9.857033333333334	9.480316666666667	18210.955078125	1756020.0100281371	0	1182	0.08980949908411695	0.5117939000667614	0.02358780013352278	263.1385498046875	263.13897705078125
661	263.2364501953125	14.3044					1	DETECTED	263.2365 m/z @14.30 [N1290_2.mzXML]	263.2364501953125	14.3044	0.17455	19.345000000000002	19.170450000000002	48997.1328125	3326079.7179300543	0	1182	0.44699908178177594	1.9989663106183466	0.4434139904162199	263.23199462890625	263.2379150390625
662	264.09173583984375	11.548016666666665					1	DETECTED	264.0917 m/z @11.55 [N1290_2.mzXML]	264.09173583984375	11.548016666666665	10.541866666666666	13.86575	3.3238833333333346	53992.09375	2265206.791203555	0	1182	1.0967966618889626	0.7044711756177009	0.2468414919084857	264.09136962890625	264.0943603515625
663	264.1706237792969	9.200349999999998					1	DETECTED	264.1706 m/z @9.20 [N1290_2.mzXML]	264.1706237792969	9.200349999999998	1.6758333333333333	9.502233333333333	7.8264	26103.197265625	1999041.4443808587	0	1182	0.09239931045438077	0.5160994718242001	2.070441012050237	264.1702880859375	264.17852783203125
664	264.2677917480469	12.668333333333333					1	DETECTED	264.2678 m/z @12.67 [N1290_2.mzXML]	264.2677917480469	12.668333333333333	12.602466666666666	12.818283333333333	0.215816666666667	16316.1044921875	102286.59427416969	0	1182	0.0777851570761996	1.6382844129554717	2.2765688259109433	264.2674560546875	264.26824951171875
665	265.02276611328125	1.80255					1	DETECTED	265.0228 m/z @1.80 [N1290_2.mzXML]	265.02276611328125	1.80255	1.7739333333333334	17.8635	16.089566666666666	19042.88671875	1629494.846805969	0	1182	0.8415735194954015	29.29699642154822	46.58423451077424	265.01312255859375	265.0326843261719
666	265.0914001464844	11.548016666666665					1	DETECTED	265.0914 m/z @11.55 [N1290_2.mzXML]	265.0914001464844	11.548016666666665	0.1378	20.003833333333333	19.866033333333334	4135.08837890625	1553320.180434783	0	1182	8.57692957212917	0.8705370771516172	0.7410741543032342	265.0830383300781	265.0923767089844
667	265.1178894042969	9.706416666666666					1	DETECTED	265.1179 m/z @9.71 [N1290_2.mzXML]	265.1178894042969	9.706416666666666	9.638566666666666	10.36285	0.7242833333333341	133666.671875	897678.5452727127	1	1182	0.09078993806245705	3.2077741590795807	2.196646228095766	265.1175231933594	265.11859130859375
668	265.1429443359375	11.2857					1	DETECTED	265.1429 m/z @11.29 [N1290_2.mzXML]	265.1429443359375	11.2857	2.720883333333333	14.974883333333334	12.254000000000001	22005.404296875	1238705.9912414863	0	1182	1.14083191863347	0.5302619904333598	0.07271831511826407	265.13946533203125	265.152587890625
669	265.251708984375	12.5687					1	DETECTED	265.2517 m/z @12.57 [N1290_2.mzXML]	265.251708984375	12.5687	0.3217166666666667	17.002333333333333	16.680616666666666	6294.9072265625	1069325.0653704526	0	1182	0.08823328643462247	0.681009200905257	0.36393715904896695	265.2431945800781	265.2532958984375
670	265.98077392578125	10.226149999999999					1	DETECTED	265.9808 m/z @10.23 [N1290_2.mzXML]	265.98077392578125	10.226149999999999	0.22976666666666665	10.278333333333334	10.048566666666668	12457.1435546875	1875575.1637124028	0	1182	0.08841504093352626	0.5026101106566876	0.005220221313375218	265.9782409667969	265.98101806640625
671	266.0716552734375	16.966166666666666					1	DETECTED	266.0717 m/z @16.97 [N1290_2.mzXML]	266.0716552734375	16.966166666666666	9.074583333333333	19.9305	10.855916666666666	6274.134765625	1356989.6787763662	0	1182	1.881603316601229	0.6878161332221037	0.4878331227846503	266.0702819824219	266.0758056640625
672	266.1212463378906	9.706416666666666					1	DETECTED	266.1212 m/z @9.71 [N1290_2.mzXML]	266.1212463378906	9.706416666666666	9.655949999999999	9.840016666666665	0.18406666666666638	16322.642578125	96855.71426727374	0	1182	0.08708893069274204	1.8236459709379023	2.81309646868574	266.12115478515625	266.1216125488281
673	266.25177001953125	9.200349999999998					1	DETECTED	266.2518 m/z @9.20 [N1290_2.mzXML]	266.25177001953125	9.200349999999998	9.143633333333334	9.286733333333332	0.14309999999999867	7090.2919921875	35173.69566723597	0	1182	0.07768620272903348	1.261533940640642	1.4630351958892842	266.2512512207031	266.2525634765625
674	266.638427734375	12.80175					1	DETECTED	266.6384 m/z @12.80 [N1290_2.mzXML]	266.638427734375	12.80175	12.735466666666667	12.941616666666667	0.20614999999999917	17325.13671875	132976.87581567254	0	1182	0.08193967541803104	1.5550666331405643	2.2382649426553076	266.6379699707031	266.63909912109375
675	266.9270935058594	1.5995833333333331					1	DETECTED	266.9271 m/z @1.60 [N1290_2.mzXML]	266.9270935058594	1.5995833333333331	1.5556333333333332	1.6300833333333336	0.07445000000000035	38128.37890625	98596.85119055203	0	1182	0.05002970028235931	0.842336021908104	0.7403954293455018	266.92706298828125	266.927734375
676	267.03094482421875	11.591216666666666					1	DETECTED	267.0309 m/z @11.59 [N1290_2.mzXML]	267.03094482421875	11.591216666666666	11.518983333333333	18.9065	7.387516666666668	8145.73681640625	729021.6225126956	0	1182	0.13733164386210817	51.13647900323041	101.27295800646083	267.02978515625	267.0315856933594
677	267.0584716796875	1.9030333333333334					1	DETECTED	267.0585 m/z @1.90 [N1290_2.mzXML]	267.0584716796875	1.9030333333333334	1.9030333333333334	19.912166666666668	18.009133333333335	11146.7880859375	2169239.9580496782	0	1182	15.429138274764842	null	null	267.054931640625	267.06842041015625
678	267.156494140625	11.745383333333333					1	DETECTED	267.1565 m/z @11.75 [N1290_2.mzXML]	267.156494140625	11.745383333333333	1.4517666666666666	11.973516666666665	10.521749999999999	7611.0	2619579.4385026246	0	1182	10.399442469361457	0.5110813011947534	0.022162602389506653	267.155029296875	267.1640319824219
679	267.64642333984375	13.21025					1	DETECTED	267.6464 m/z @13.21 [N1290_2.mzXML]	267.64642333984375	13.21025	11.973516666666665	15.164166666666667	3.1906500000000015	201674.640625	4654104.631655881	2	1182	0.2596678533551948	2.2268352793833697	2.201264448824469	267.6456298828125	267.6549072265625
680	267.9789123535156	10.2088					1	DETECTED	267.9789 m/z @10.21 [N1290_2.mzXML]	267.9789123535156	10.2088	10.191216666666666	10.295250000000001	0.10403333333333542	12182.21875	51267.128324219164	0	1182	0.08590296024222965	2.9582938388624402	4.9165876777248805	267.9787902832031	267.97906494140625
681	268.1532287597656	9.186366666666666					1	DETECTED	268.1532 m/z @9.19 [N1290_2.mzXML]	268.1532287597656	9.186366666666666	9.12795	14.958183333333332	5.830233333333332	1965277.5	1.3131455223253403E7	1	1182	0.08016503509382389	1.706329551547881	1.9843734727897642	268.147705078125	268.154541015625
682	268.1902160644531	9.823633333333333					1	DETECTED	268.1902 m/z @9.82 [N1290_2.mzXML]	268.1902160644531	9.823633333333333	9.7736	10.632233333333334	0.8586333333333336	223281.03125	1459104.5405540732	1	1182	0.1001418869973385	2.1738532970141353	2.3507639791147077	268.18994140625	268.1908264160156
683	268.9575500488281	11.390916666666667					1	DETECTED	268.9576 m/z @11.39 [N1290_2.mzXML]	268.9575500488281	11.390916666666667	10.786016666666665	18.998	8.211983333333336	8677.337890625	1168677.3143618775	0	1182	0.8377878530328822	5.646919537230432	10.146979018006329	268.9563293457031	268.95855712890625
684	268.9744567871094	10.8725					1	DETECTED	268.9745 m/z @10.87 [N1290_2.mzXML]	268.9744567871094	10.8725	10.821366666666668	10.88935	0.0679833333333324	2932.784423828125	8852.303349304122	0	1182	0.23641955537413928	0.6647653194263369	0.32953063885267386	268.9732971191406	268.9744567871094
685	268.9964599609375	10.226149999999999					1	DETECTED	268.9965 m/z @10.23 [N1290_2.mzXML]	268.9964599609375	10.226149999999999	10.191216666666666	11.941183333333333	1.7499666666666673	4886.4501953125	278732.3524753419	0	1182	0.07731194521391771	25.047232824427702	49.094465648855405	268.9961853027344	269.00439453125
686	269.0483703613281	2.2042					1	DETECTED	269.0484 m/z @2.20 [N1290_2.mzXML]	269.0483703613281	2.2042	1.6918166666666667	11.973516666666665	10.281699999999999	5659.13037109375	1602484.5425969237	0	1182	0.1943542120579247	10.033210812217412	19.066421624434824	269.0453796386719	269.0498962402344
687	269.0923767089844	12.189733333333333					1	DETECTED	269.0924 m/z @12.19 [N1290_2.mzXML]	269.0923767089844	12.189733333333333	1.4517666666666666	12.189733333333333	10.737966666666667	9811.048828125	3809174.1287454227	0	1182	10.708759202617596	0.5	null	269.0865173339844	269.0923767089844
688	269.1377258300781	12.03805					1	DETECTED	269.1377 m/z @12.04 [N1290_2.mzXML]	269.1377258300781	12.03805	11.562433333333333	12.259066666666666	0.6966333333333328	29050.87890625	435355.845487793	0	1182	0.10918051249680083	0.7412497066146921	0.4520667045392622	269.1370544433594	269.13800048828125
689	269.15740966796875	9.186366666666666					1	DETECTED	269.1574 m/z @9.19 [N1290_2.mzXML]	269.15740966796875	9.186366666666666	9.143633333333334	9.960983333333333	0.8173499999999994	211535.828125	1303920.5129798483	0	1182	0.08672845691602937	null	null	269.1570739746094	269.1578369140625
690	269.1683349609375	15.866783333333332					1	DETECTED	269.1683 m/z @15.87 [N1290_2.mzXML]	269.1683349609375	15.866783333333332	10.243516666666666	17.570666666666668	7.327150000000001	2311.563720703125	453181.8204345095	0	1182	0.520723824530597	0.6515029816595338	0.3030059633190676	269.1674499511719	269.175048828125
691	269.1937255859375	9.823633333333333					1	DETECTED	269.1937 m/z @9.82 [N1290_2.mzXML]	269.1937255859375	9.823633333333333	9.7907	10.08455	0.29385000000000083	33554.55078125	193709.14097155764	0	1182	0.09318968262518723	4.461285425101117	3.949323812991614	269.1932678222656	269.1938781738281
692	269.2254943847656	13.968116666666667					1	DETECTED	269.2255 m/z @13.97 [N1290_2.mzXML]	269.2254943847656	13.968116666666667	11.76155	15.484033333333334	3.7224833333333347	40750.0625	1930478.1981667478	0	1182	0.32497084310119995	0.7912840689910435	0.46898759862414324	269.2251892089844	269.2275390625
693	269.283203125	13.5379					1	DETECTED	269.2832 m/z @13.54 [N1290_2.mzXML]	269.283203125	13.5379	0.22976666666666665	19.564	19.334233333333334	5462.35205078125	1740174.975631531	0	1182	1.9076169229333555	0.7264066585847251	0.45173374166136043	269.2816467285156	269.2847595214844
694	270.1596374511719	9.214599999999999					1	DETECTED	270.1596 m/z @9.21 [N1290_2.mzXML]	270.1596374511719	9.214599999999999	9.143633333333334	9.242566666666667	0.0989333333333331	13398.0361328125	55502.26052148378	0	1182	0.08123755205869898	0.6970408642555309	0.3940817285110617	270.15911865234375	270.16119384765625
695	270.2291564941406	14.148200000000001					1	DETECTED	270.2292 m/z @14.15 [N1290_2.mzXML]	270.2291564941406	14.148200000000001	9.570666666666666	14.776	5.205333333333334	9115.1904296875	1752618.9065570673	0	1182	0.3215453791896348	0.5685740500706347	0.13714810014126938	270.22869873046875	270.23828125
696	270.79742431640625	1.9738833333333334					1	DETECTED	270.7974 m/z @1.97 [N1290_2.mzXML]	270.79742431640625	1.9738833333333334	1.7884333333333333	2.1321833333333333	0.34375	9215.8779296875	129329.1683931885	0	1182	0.11028845066886195	0.9267996764626578	0.8535993529253156	270.7965393066406	270.7975769042969
697	271.0395812988281	1.8171333333333335					1	DETECTED	271.0396 m/z @1.82 [N1290_2.mzXML]	271.0395812988281	1.8171333333333335	1.7433	16.06825	14.32495	37915.32421875	3655620.6892155753	0	1182	0.07017861460596109	97.00869074492088	193.01738148984174	271.03924560546875	271.0466003417969
698	271.1645812988281	10.768400000000002					1	DETECTED	271.1646 m/z @10.77 [N1290_2.mzXML]	271.1645812988281	10.768400000000002	10.751083333333334	10.88935	0.13826666666666654	16543.462890625	85670.58363867093	0	1182	0.1433370262423317	3.992300288738917	7.294240901797331	271.1645202636719	271.1654357910156
699	271.2051086425781	14.511500000000002					1	DETECTED	271.2051 m/z @14.51 [N1290_2.mzXML]	271.2051086425781	14.511500000000002	11.184283333333333	15.665750000000001	4.481466666666668	13984.3046875	895647.0357647096	0	1182	0.6618350663949002	0.6734557913771769	0.34691158275435385	271.2047119140625	271.20587158203125
700	271.2622985839844	12.431516666666665					1	DETECTED	271.2623 m/z @12.43 [N1290_2.mzXML]	271.2622985839844	12.431516666666665	0.10113333333333333	20.003833333333333	19.9027	24668.423828125	5064527.348100093	0	1182	0.30531961028057886	0.591574343901832	1.4460361919339166	271.261474609375	271.2643127441406
701	271.6573486328125	12.956516666666666					1	DETECTED	271.6573 m/z @12.96 [N1290_2.mzXML]	271.6573486328125	12.956516666666666	12.818283333333333	13.832699999999999	1.0144166666666656	24321.390625	335844.27194213914	0	1182	0.18709808493153623	3.6692187123221895	0.8998291876744154	271.6477966308594	271.6581115722656
702	272.18548583984375	9.943566666666667					1	DETECTED	272.1855 m/z @9.94 [N1290_2.mzXML]	272.18548583984375	9.943566666666667	9.33415	10.226149999999999	0.8919999999999995	10626.9755859375	151295.4219491574	0	1182	0.11456048413751674	0.731847395049909	0.463694790099818	272.18505859375	272.1856384277344
703	272.2577209472656	11.360816666666667					1	DETECTED	272.2577 m/z @11.36 [N1290_2.mzXML]	272.2577209472656	11.360816666666667	0.34021666666666667	19.783666666666665	19.44345	16879.943359375	1758260.714471374	0	1182	4.891341418851839	1.4889441403054102	1.7303929284473825	272.2576904296875	272.2670593261719
704	272.6650695800781	13.398883333333334					1	DETECTED	272.6651 m/z @13.40 [N1290_2.mzXML]	272.6650695800781	13.398883333333334	13.047	14.132399999999999	1.0853999999999981	12424.1240234375	261720.82588915995	0	1182	0.20195672544340937	1.542272533510157	0.8908779275125891	272.6564636230469	272.66619873046875
705	272.79400634765625	1.9597					1	DETECTED	272.7940 m/z @1.96 [N1290_2.mzXML]	272.79400634765625	1.9597	1.75895	5.5124	3.7534500000000004	11177.99609375	451582.6421798401	0	1182	0.18400742504160483	9.348567870485681	17.697135740971362	272.7935791015625	272.80047607421875
706	272.9438781738281	1.6300833333333336					1	DETECTED	272.9439 m/z @1.63 [N1290_2.mzXML]	272.9438781738281	1.6300833333333336	1.5849499999999999	2.52595	0.9410000000000001	52367.3671875	879309.395625	0	1182	0.06662427716777675	10.424667651403167	18.589765343339614	272.9438781738281	272.9476318359375
707	274.0030822753906	11.167866666666667					1	DETECTED	274.0031 m/z @11.17 [N1290_2.mzXML]	274.0030822753906	11.167866666666667	10.85555	19.345000000000002	8.489450000000003	9760.4111328125	1414761.2798243102	0	1182	3.619195691885297	8.840922009994692	21.372853768746914	274.00146484375	274.0040283203125
708	274.1282043457031	10.499516666666667					1	DETECTED	274.1282 m/z @10.50 [N1290_2.mzXML]	274.1282043457031	10.499516666666667	10.485416666666667	10.556233333333333	0.07081666666666564	3868.99365234375	10607.28723559574	0	1182	0.05387293288160855	2.5112293144209255	4.022458628841851	274.1279602050781	274.12841796875
709	274.2012023925781	10.2088					1	DETECTED	274.2012 m/z @10.21 [N1290_2.mzXML]	274.2012023925781	10.2088	9.271433333333333	11.167866666666667	1.8964333333333343	5007.82177734375	237174.59579144296	0	1182	1.106202391569587	1.011574979552647	0.17134200329954763	274.19964599609375	274.2066955566406
710	274.2728576660156	11.316433333333332					1	DETECTED	274.2729 m/z @11.32 [N1290_2.mzXML]	274.2728576660156	11.316433333333332	0.3767166666666667	14.5927	14.215983333333334	2146440.25	4.337799911381196E7	1	1182	0.09196737323908089	2.6509037947287255	3.4646398780078234	274.2713317871094	274.2739562988281
711	274.6246032714844	12.752749999999999					1	DETECTED	274.6246 m/z @12.75 [N1290_2.mzXML]	274.6246032714844	12.752749999999999	12.054566666666666	13.398883333333334	1.3443166666666677	18252.556640625	451031.9745642082	0	1182	0.12368355221298444	0.9627246902676009	0.9254493805352018	274.623779296875	274.6345520019531
712	274.6346435546875	13.181416666666667					1	DETECTED	274.6346 m/z @13.18 [N1290_2.mzXML]	274.6346435546875	13.181416666666667	13.047	13.3401	0.29309999999999903	10394.666015625	105487.97281530728	0	1182	0.08184824970281035	1.0902665840049564	1.1805331680099127	274.6346130371094	274.635009765625
713	274.94183349609375	1.6300833333333336					1	DETECTED	274.9418 m/z @1.63 [N1290_2.mzXML]	274.94183349609375	1.6300833333333336	1.4517666666666666	1.6453333333333333	0.19356666666666666	8237.3515625	45030.62420385745	0	1182	0.18845528108207743	0.5427610057014667	0.08552201140293342	274.94122314453125	274.950439453125
714	274.9991455078125	11.252016666666666					1	DETECTED	274.9991 m/z @11.25 [N1290_2.mzXML]	274.9991455078125	11.252016666666666	10.013733333333333	19.089333333333332	9.0756	13156.40625	1710358.3182390125	0	1182	4.036216746839289	8.082744503663358	13.43032534501974	274.99713134765625	275.0002746582031
715	275.19970703125	12.363033333333334					1	DETECTED	275.1997 m/z @12.36 [N1290_2.mzXML]	275.19970703125	12.363033333333334	12.345683333333334	14.226483333333334	1.8808000000000007	16317.1650390625	509096.1172760014	0	1182	0.05886278328784478	54.20172910662695	107.4034582132539	275.1908874511719	275.2000732421875
716	275.2763671875	11.316433333333332					1	DETECTED	275.2764 m/z @11.32 [N1290_2.mzXML]	275.2763671875	11.316433333333332	11.2857	11.973516666666665	0.6878166666666647	318123.5625	2150588.4440886183	0	1182	0.08937038995536639	5.029957740396378	6.37152985992528	275.2762145996094	275.2771301269531
717	275.6322326660156	13.21025					1	DETECTED	275.6322 m/z @13.21 [N1290_2.mzXML]	275.6322326660156	13.21025	12.752749999999999	15.484033333333334	2.7312833333333355	115558.5390625	2425418.876189881	0	1182	0.22635498434056522	1.053238030633685	1.4475462219182411	275.62432861328125	275.6330261230469
718	276.1339416503906	13.16605					1	DETECTED	276.1339 m/z @13.17 [N1290_2.mzXML]	276.1339416503906	13.16605	4.833683333333334	17.406166666666664	12.57248333333333	30663.654296875	2188538.2789238887	0	1182	0.19054148466386245	1.2752526484532056	0.11298189852863716	276.12481689453125	276.1432189941406
719	276.280029296875	11.331133333333334					1	DETECTED	276.2800 m/z @11.33 [N1290_2.mzXML]	276.280029296875	11.331133333333334	11.316433333333332	11.375683333333335	0.059250000000002245	23444.3203125	68346.2828125012	0	1182	0.2899322381919376	2.015306122448882	3.0306122448977644	276.2792053222656	276.280029296875
720	276.65142822265625	13.21025					1	DETECTED	276.6514 m/z @13.21 [N1290_2.mzXML]	276.65142822265625	13.21025	13.092366666666667	13.950899999999999	0.858533333333332	32806.6484375	479427.99491882237	0	1182	0.14806971826113546	2.4347008512351414	5.5748291512303245	276.6504211425781	276.65191650390625
721	276.9846496582031	1.9455333333333333					1	DETECTED	276.9846 m/z @1.95 [N1290_2.mzXML]	276.9846496582031	1.9455333333333333	1.7884333333333333	19.857000000000003	18.06856666666667	11922.5654296875	1178464.8622201234	0	1182	0.22709352367182034	50.30402486789206	89.75954539006389	276.9835510253906	276.99462890625
722	277.0379943847656	10.51375					1	DETECTED	277.0380 m/z @10.51 [N1290_2.mzXML]	277.0379943847656	10.51375	10.471216666666667	14.576516666666667	4.1053	5640.69189453125	327230.3381972044	0	1182	0.09533055828873138	48.25979623824479	2.0929916777132185	277.03472900390625	277.038330078125
723	277.10382080078125	11.23485					1	DETECTED	277.1038 m/z @11.23 [N1290_2.mzXML]	277.10382080078125	11.23485	10.0492	12.087266666666666	2.0380666666666656	31126.40625	649254.6632078858	0	1182	0.1294188798233371	6.594388824994842	12.856152833057491	277.10345458984375	277.1046447753906
724	277.15301513671875	13.195883333333335					1	DETECTED	277.1530 m/z @13.20 [N1290_2.mzXML]	277.15301513671875	13.195883333333335	8.390433333333332	18.8335	10.443066666666668	8492.21875	1190221.5628850712	0	1182	6.435021153991407	1.4616303813240727	1.1451519896711275	277.14312744140625	277.1592712402344
725	277.2149658203125	12.551833333333333					1	DETECTED	277.2150 m/z @12.55 [N1290_2.mzXML]	277.2149658203125	12.551833333333333	0.2849333333333333	14.116666666666667	13.831733333333334	8973.4150390625	1439945.6442390743	0	1182	1.1615449614499358	0.5637827541323943	0.12756550826478852	277.21258544921875	277.21612548828125
726	278.0523986816406	16.65355					1	DETECTED	278.0524 m/z @16.65 [N1290_2.mzXML]	278.0523986816406	16.65355	9.840016666666665	19.089333333333332	9.249316666666667	2833.8486328125	665558.6111469729	0	1182	0.7505910652327739	0.6787459761455142	0.3574919522910286	278.05096435546875	278.0535888671875
727	278.62689208984375	12.956516666666666					1	DETECTED	278.6269 m/z @12.96 [N1290_2.mzXML]	278.62689208984375	12.956516666666666	12.7691	17.295666666666666	4.526566666666666	31458.0234375	2295273.4667978524	0	1182	0.16254168320850937	12.076211649622115	24.656568839327942	278.62640380859375	278.6272888183594
728	278.98187255859375	16.049916666666668					1	DETECTED	278.9819 m/z @16.05 [N1290_2.mzXML]	278.98187255859375	16.049916666666668	1.9597	19.217499999999998	17.257799999999996	3623.1826171875	1459074.563466308	0	1182	1.9454185643844468	0.6124036417703534	0.21533440041851384	278.9805603027344	278.9826354980469
729	279.0533142089844	11.562433333333333					1	DETECTED	279.0533 m/z @11.56 [N1290_2.mzXML]	279.0533142089844	11.562433333333333	1.87485	19.71033333333333	17.835483333333332	12118.908203125	2025770.9808695067	0	1182	0.11561856025450012	0.8862195423022865	0.7043577344373149	279.0469055175781	279.05584716796875
730	279.08319091796875	10.499516666666667					1	DETECTED	279.0832 m/z @10.50 [N1290_2.mzXML]	279.08319091796875	10.499516666666667	7.144166666666666	19.509333333333334	12.365166666666667	200714.125	2272006.4515654882	0	1182	0.08722180413928271	1.3839703143425368	141.11163911423506	279.08319091796875	279.0931091308594
731	279.15814208984375	12.448733333333333					1	DETECTED	279.1581 m/z @12.45 [N1290_2.mzXML]	279.15814208984375	12.448733333333333	0.10113333333333333	20.003833333333333	19.9027	86450.484375	3.1904094395301335E7	1	1182	11.953462876797085	0.5387443018009654	0.05339569696410553	279.1576843261719	279.1592712402344
732	279.23095703125	13.414183333333334					1	DETECTED	279.2310 m/z @13.41 [N1290_2.mzXML]	279.23095703125	13.414183333333334	12.189733333333333	15.357666666666667	3.167933333333334	17955.92578125	1080274.8257132566	0	1182	0.05477339028569439	1.2936148202594355	1.9922788580103972	279.2279052734375	279.23175048828125
733	279.6460266113281	12.926799999999998					1	DETECTED	279.6460 m/z @12.93 [N1290_2.mzXML]	279.6460266113281	12.926799999999998	12.735466666666667	14.2887	1.553233333333333	163692.921875	1945129.427821168	2	1182	0.13775401773200713	1.99246575580526	1.2561011503994015	279.64556884765625	279.6470642089844
734	280.09130859375	1.7433					1	DETECTED	280.0913 m/z @1.74 [N1290_2.mzXML]	280.09130859375	1.7433	1.6758333333333333	18.633166666666668	16.957333333333334	149236.53125	4296743.758082153	0	1182	0.06982162558576688	101.63452693190911	130.70547258599038	280.0863037109375	280.0921325683594
735	280.1476745605469	12.926799999999998					1	DETECTED	280.1477 m/z @12.93 [N1290_2.mzXML]	280.1476745605469	12.926799999999998	9.33415	13.602	4.267850000000001	36164.921875	2189859.9179843757	0	1182	0.3303909155904119	0.5939696324440179	0.0646368826491918	280.1465759277344	280.1543884277344
736	280.1617126464844	12.448733333333333					1	DETECTED	280.1617 m/z @12.45 [N1290_2.mzXML]	280.1617126464844	12.448733333333333	0.11948333333333333	20.003833333333333	19.884349999999998	14352.34375	5431149.752833557	0	1182	11.517624943137628	0.8063892775310744	15.32989801489942	280.160888671875	280.1628112792969
737	280.6537780761719	13.325783333333334					1	DETECTED	280.6538 m/z @13.33 [N1290_2.mzXML]	280.6537780761719	13.325783333333334	12.80175	14.992233333333333	2.190483333333333	84845.8359375	1557375.0543207987	0	1182	0.21972915848443186	1.179656592576914	2.890481562165958	280.6484375	280.654541015625
738	281.0098571777344	11.548016666666665					1	DETECTED	281.0099 m/z @11.55 [N1290_2.mzXML]	281.0098571777344	11.548016666666665	11.503833333333334	11.76155	0.25771666666666526	16526.580078125	131510.78417040996	0	1182	0.12151357228603032	2.91644662391564	4.374204243015624	281.0090637207031	281.0102844238281
739	281.08349609375	15.884549999999999					1	DETECTED	281.0835 m/z @15.88 [N1290_2.mzXML]	281.08349609375	15.884549999999999	9.33415	18.687666666666665	9.353516666666666	13597.091796875	2857564.6443056636	0	1182	6.766226158657785	0.7139653049177658	1.9238795264878392	281.0743408203125	281.08380126953125
740	281.11279296875	15.357666666666667					1	DETECTED	281.1128 m/z @15.36 [N1290_2.mzXML]	281.11279296875	15.357666666666667	9.41785	15.357666666666667	5.939816666666667	10864.103515625	2388577.9066230473	0	1182	5.890913836412963	0.5	null	281.1123352050781	281.1131591796875
741	281.1375732421875	11.878583333333333					1	DETECTED	281.1376 m/z @11.88 [N1290_2.mzXML]	281.1375732421875	11.878583333333333	11.863433333333335	11.925066666666668	0.061633333333332985	4621.75732421875	13302.990530639536	0	1182	0.2146333328778418	2.0341034103412317	3.0682068206824633	281.13702392578125	281.1375732421875
742	281.2467041015625	14.479616666666667					1	DETECTED	281.2467 m/z @14.48 [N1290_2.mzXML]	281.2467041015625	14.479616666666667	0.3217166666666667	19.655666666666665	19.333949999999998	75960.9921875	4779492.612858218	0	1182	0.1537005996683014	0.9266296125417194	0.39224800958398637	281.24456787109375	281.2484436035156
743	281.6617736816406	14.17965					1	DETECTED	281.6618 m/z @14.18 [N1290_2.mzXML]	281.6617736816406	14.17965	11.103	16.3987	5.295700000000002	67060.6328125	3730541.8974395753	0	1182	0.6428131127561887	1.0038874205671862	3.7406533443076984	281.6578063964844	281.66302490234375
744	282.1632995605469	14.100683333333334					1	DETECTED	282.1633 m/z @14.10 [N1290_2.mzXML]	282.1632995605469	14.100683333333334	9.655949999999999	15.556616666666667	5.900666666666668	17173.033203125	1368848.527518799	0	1182	5.233173983772781	0.6637818541794781	0.2597967598884271	282.1625671386719	282.1696472167969
745	282.22113037109375	19.985500000000002					1	DETECTED	282.2211 m/z @19.99 [N1290_2.mzXML]	282.22113037109375	19.985500000000002	0.10113333333333333	19.985500000000002	19.88436666666667	3902.8525390625	2665109.7994714337	0	1182	11.086630262784398	0.5	null	282.2189636230469	282.22271728515625
746	282.2589111328125	11.3015					1	DETECTED	282.2589 m/z @11.30 [N1290_2.mzXML]	282.2589111328125	11.3015	11.2857	15.6475	4.361800000000001	18655.314453125	2633960.8272906505	0	1182	3.256846032209049	134.2196620178185	257.3972314600045	282.2495422363281	282.2590637207031
747	282.27789306640625	13.933916666666667					1	DETECTED	282.2779 m/z @13.93 [N1290_2.mzXML]	282.27789306640625	13.933916666666667	11.795683333333333	14.446933333333334	2.651250000000001	39689.0	1171748.308406189	0	1182	0.30758824851929134	0.6838359774227767	2.6514842095724043	282.27752685546875	282.279296875
748	282.649169921875	12.61945					1	DETECTED	282.6492 m/z @12.62 [N1290_2.mzXML]	282.649169921875	12.61945	12.602466666666666	13.475166666666667	0.8727	8325.095703125	246306.3195122068	0	1182	0.09534003725087281	25.692836113836062	50.385672227672124	282.63958740234375	282.6506652832031
749	282.8226623535156	1.7433					1	DETECTED	282.8227 m/z @1.74 [N1290_2.mzXML]	282.8226623535156	1.7433	1.7081333333333333	1.7884333333333333	0.08030000000000004	14090.255859375	50529.766399902306	0	1182	0.07033654568081693	1.1417061611374373	1.2834123222748746	282.8226623535156	282.82318115234375
750	282.9045715332031	1.5995833333333331					1	DETECTED	282.9046 m/z @1.60 [N1290_2.mzXML]	282.9045715332031	1.5995833333333331	1.4673833333333335	1.66035	0.1929666666666665	70239.4765625	239991.9368547365	0	1182	0.04914537846429745	1.1632144393985089	1.4090205331127814	282.90435791015625	282.9114074707031
751	282.9727783203125	11.438466666666667					1	DETECTED	282.9728 m/z @11.44 [N1290_2.mzXML]	282.9727783203125	11.438466666666667	10.85555	16.92983333333333	6.074283333333332	11660.271484375	986092.4877709959	0	1182	0.5025341717854133	5.210250178699061	8.489954499210883	282.9718933105469	282.9743957519531
752	283.0075378417969	10.2088					1	DETECTED	283.0075 m/z @10.21 [N1290_2.mzXML]	283.0075378417969	10.2088	10.173516666666666	17.845166666666668	7.671650000000001	9055.0263671875	763393.7716299443	0	1182	0.08605058978890767	108.71492678318172	216.42985356636345	283.0066833496094	283.0117492675781
753	283.15325927734375	12.022					1	DETECTED	283.1533 m/z @12.02 [N1290_2.mzXML]	283.15325927734375	12.022	12.005816666666668	12.397033333333333	0.391216666666665	10661.9755859375	95935.85668872023	0	1182	0.07180877801098617	12.0870236869214	23.81817314899384	283.15093994140625	283.1533508300781
754	283.24169921875	15.009166666666665					1	DETECTED	283.2417 m/z @15.01 [N1290_2.mzXML]	283.24169921875	15.009166666666665	14.726650000000001	15.738566666666665	1.0119166666666644	2839.506591796875	109603.34662350452	0	1182	0.31865283605013417	1.7908972921951616	2.581794584390323	283.2406921386719	283.2424011230469
755	283.2623291015625	12.5687					1	DETECTED	283.2623 m/z @12.57 [N1290_2.mzXML]	283.2623291015625	12.5687	0.11948333333333333	19.967	19.847516666666664	17445.46875	1936123.0447229005	0	1182	0.25903927295001417	0.8101587077111597	0.5737227154021287	283.25311279296875	283.26409912109375
756	283.2811584472656	13.900083333333333					1	DETECTED	283.2812 m/z @13.90 [N1290_2.mzXML]	283.2811584472656	13.900083333333333	13.782466666666666	14.511500000000002	0.7290333333333354	8062.89697265625	154562.12783050552	0	1182	0.1819643977298835	3.099192291341938	5.31611493763804	283.28094482421875	283.2823181152344
757	283.6301574707031	11.957316666666665					1	DETECTED	283.6302 m/z @11.96 [N1290_2.mzXML]	283.6301574707031	11.957316666666665	11.925066666666668	12.172333333333334	0.24726666666666652	9656.8818359375	70941.17867266866	0	1182	0.15688983761887698	3.8335917312664245	6.667183462532849	283.62939453125	283.63079833984375
758	283.656982421875	12.881283333333332					1	DETECTED	283.6570 m/z @12.88 [N1290_2.mzXML]	283.656982421875	12.881283333333332	12.881283333333332	14.479616666666667	1.5983333333333345	13700.1689453125	247600.91406127988	0	1182	0.09935498357609163	null	null	283.65673828125	283.6583557128906
759	284.18511962890625	9.022383333333332					1	DETECTED	284.1851 m/z @9.02 [N1290_2.mzXML]	284.18511962890625	9.022383333333332	8.95195	10.570916666666667	1.618966666666667	161383.984375	949950.9526969274	1	1182	0.07308664823881017	8.23463806163794	1.3860244880963148	284.17901611328125	284.18951416015625
760	284.293701171875	12.517133333333334					1	DETECTED	284.2937 m/z @12.52 [N1290_2.mzXML]	284.293701171875	12.517133333333334	0.15614999999999998	19.125833333333333	18.969683333333332	10085.6494140625	1870910.827280731	0	1182	0.1978590520275354	0.7673209655650373	0.5346419311300745	284.29315185546875	284.29449462890625
761	284.9092712402344	1.6758333333333333					1	DETECTED	284.9093 m/z @1.68 [N1290_2.mzXML]	284.9092712402344	1.6758333333333333	1.66035	19.9305	18.270149999999997	22704.669921875	7249946.0316697685	0	1182	0.06805411588978538	589.9940796555451	1178.9881593110902	284.908935546875	284.91717529296875
762	285.005126953125	10.191216666666666					1	DETECTED	285.0051 m/z @10.19 [N1290_2.mzXML]	285.005126953125	10.191216666666666	10.173516666666666	16.6905	6.516983333333334	8945.4404296875	459095.52088879445	0	1182	0.08433289119283849	184.0955743879514	7.239308697229373	285.00140380859375	285.00543212890625
763	285.06427001953125	1.4673833333333335					1	DETECTED	285.0643 m/z @1.47 [N1290_2.mzXML]	285.06427001953125	1.4673833333333335	1.4352333333333334	17.240833333333335	15.805600000000002	11690.2509765625	1617341.3801322023	0	1182	0.13013509971721415	245.81026438569117	490.6205287713823	285.06170654296875	285.0728759765625
764	285.0778503417969	11.795683333333333					1	DETECTED	285.0779 m/z @11.80 [N1290_2.mzXML]	285.0778503417969	11.795683333333333	10.328466666666666	12.3283	1.999833333333335	5249.60791015625	227279.61436486815	0	1182	0.08000683601134284	0.6815057989617532	0.36301159792350646	285.07696533203125	285.07904052734375
765	286.1429748535156	11.909416666666667					1	DETECTED	286.1430 m/z @11.91 [N1290_2.mzXML]	286.1429748535156	11.909416666666667	11.878583333333333	13.195883333333335	1.3173000000000012	5287.75341796875	215302.895790039	0	1182	0.12369191642416055	21.361621621621378	41.723243243242756	286.1400146484375	286.1434326171875
766	286.2001037597656	10.328466666666666					1	DETECTED	286.2001 m/z @10.33 [N1290_2.mzXML]	286.2001037597656	10.328466666666666	9.039433333333333	12.087266666666666	3.047833333333333	567309.3125	6088664.438593503	1	1182	0.10761522681248614	2.1678434830702042	2.255550094163179	286.19232177734375	286.2013244628906
767	286.2486572265625	9.807266666666667					1	DETECTED	286.2487 m/z @9.81 [N1290_2.mzXML]	286.2486572265625	9.807266666666667	8.933733333333333	19.673833333333334	10.740100000000002	73802.1640625	2207574.4585205694	1	1182	0.26349384511285834	1.1767449879130276	1.0207011582446048	286.2471618652344	286.2501220703125
768	286.63421630859375	12.911533333333333					1	DETECTED	286.6342 m/z @12.91 [N1290_2.mzXML]	286.63421630859375	12.911533333333333	12.684666666666667	13.3693	0.6846333333333341	8842.466796875	160201.75681011917	0	1182	0.05659676244474987	1.5088892153981834	2.017778430796367	286.6242370605469	286.6352233886719
769	287.0131530761719	1.7884333333333333					1	DETECTED	287.0132 m/z @1.79 [N1290_2.mzXML]	287.0131530761719	1.7884333333333333	1.75895	10.95505	9.1961	16468.107421875	1472189.459268799	0	1182	0.03098929840286413	156.38120333349798	310.35192886530416	287.0127868652344	287.0211181640625
770	287.056396484375	11.745383333333333					1	DETECTED	287.0564 m/z @11.75 [N1290_2.mzXML]	287.056396484375	11.745383333333333	2.4024	11.83075	9.42835	3121.54345703125	824255.6022431642	0	1182	0.059987002853334914	0.5045684907925556	0.009136981585111172	287.0547180175781	287.0574035644531
771	287.0998840332031	9.690016666666667					1	DETECTED	287.0999 m/z @9.69 [N1290_2.mzXML]	287.0998840332031	9.690016666666667	9.655949999999999	12.818283333333333	3.1623333333333346	86437.0390625	864012.1225803272	1	1182	0.08883954782341164	46.413894324851704	91.82778864970341	287.09967041015625	287.1061706542969
772	287.2039489746094	10.328466666666666					1	DETECTED	287.2039 m/z @10.33 [N1290_2.mzXML]	287.2039489746094	10.328466666666666	10.260766666666665	10.938816666666666	0.6780500000000007	74086.9140625	592458.5445227658	0	1182	0.10810403852887518	2.341812906745234	2.712122483473288	287.2037658691406	287.2043762207031
773	287.6321105957031	12.926799999999998					1	DETECTED	287.6321 m/z @12.93 [N1290_2.mzXML]	287.6321105957031	12.926799999999998	12.752749999999999	14.5927	1.8399500000000018	154192.40625	1740315.517653383	0	1182	0.17911329104420481	1.1463501133639935	1.071365881649786	287.6305236816406	287.6329345703125
774	288.1033020019531	9.706416666666666					1	DETECTED	288.1033 m/z @9.71 [N1290_2.mzXML]	288.1033020019531	9.706416666666666	9.673016666666665	9.739866666666668	0.0668500000000023	12532.6455078125	41792.19889648525	0	1182	0.08132710511202035	1.0007485029940368	1.0014970059880737	288.1030578613281	288.10333251953125
775	288.216064453125	10.648433333333333					1	DETECTED	288.2161 m/z @10.65 [N1290_2.mzXML]	288.216064453125	10.648433333333333	0.22976666666666665	19.985500000000002	19.755733333333335	289699.9375	3646479.530307979	1	1182	0.08128688904486836	2.433321520070198	2.541192062155388	288.2063903808594	288.2177429199219
776	288.6400451660156	13.325783333333334					1	DETECTED	288.6400 m/z @13.33 [N1290_2.mzXML]	288.6400451660156	13.325783333333334	12.818283333333333	14.875433333333332	2.0571499999999983	45131.703125	1029057.3026719054	0	1182	0.20887933790707258	1.2870381595423528	1.9891287497427497	288.6308288574219	288.6499328613281
777	288.92144775390625	1.6147666666666667					1	DETECTED	288.9214 m/z @1.61 [N1290_2.mzXML]	288.92144775390625	1.6147666666666667	1.5700833333333333	1.9173	0.34721666666666673	232304.25	1009359.4489570323	0	1182	0.06936704146297212	3.779291578262786	1.8143051948272506	288.92120361328125	288.9290771484375
778	289.14129638671875	13.4442					1	DETECTED	289.1413 m/z @13.44 [N1290_2.mzXML]	289.14129638671875	13.4442	9.926133333333333	14.148200000000001	4.222066666666668	9595.076171875	937779.0404092411	0	1182	4.264965442103868	0.5997402862082524	0.20026378057161426	289.13238525390625	289.1494445800781
779	289.1751403808594	1.2708333333333333					1	DETECTED	289.1751 m/z @1.27 [N1290_2.mzXML]	289.1751403808594	1.2708333333333333	0.11948333333333333	20.003833333333333	19.884349999999998	4380.2216796875	1663040.8147549443	0	1182	6.018804424961543	8.635232553089851	15.829218722342695	289.1736755371094	289.1770324707031
780	289.61883544921875	12.668333333333333					1	DETECTED	289.6188 m/z @12.67 [N1290_2.mzXML]	289.61883544921875	12.668333333333333	12.517133333333334	12.849766666666666	0.332633333333332	23857.017578125	200745.17351416015	0	1182	0.06915593418569266	1.0999779541446213	0.931578573556423	289.6177062988281	289.61920166015625
781	289.6478576660156	14.148200000000001					1	DETECTED	289.6479 m/z @14.15 [N1290_2.mzXML]	289.6478576660156	14.148200000000001	11.0198	16.12315	5.103349999999999	45083.6015625	2140043.706709045	0	1182	0.23394604634860094	0.7739329448566251	2.2210881453831344	289.6403503417969	289.64886474609375
782	290.1496887207031	14.116666666666667					1	DETECTED	290.1497 m/z @14.12 [N1290_2.mzXML]	290.1496887207031	14.116666666666667	8.081116666666667	15.465433333333333	7.384316666666667	15467.5087890625	1210661.8129486088	0	1182	5.685913378850737	0.5932779765559026	0.18204094126514608	290.14495849609375	290.1596374511719
783	290.2679748535156	11.390916666666667					1	DETECTED	290.2680 m/z @11.39 [N1290_2.mzXML]	290.2679748535156	11.390916666666667	10.922716666666668	11.591216666666666	0.6684999999999981	29362.59375	285968.19665673753	0	1182	0.08639673966198202	0.7139043143955561	0.2469444012944358	290.2671203613281	290.2691345214844
784	290.5904541015625	8.864833333333333					1	DETECTED	290.5905 m/z @8.86 [N1290_2.mzXML]	290.5904541015625	8.864833333333333	8.8476	8.916516666666666	0.06891666666666652	1635.254150390625	5242.209071777314	0	1182	0.037481281883358974	1.9995164410057866	2.9990328820115733	290.5895690917969	290.5905456542969
785	290.6265563964844	12.865883333333333					1	DETECTED	290.6266 m/z @12.87 [N1290_2.mzXML]	290.6265563964844	12.865883333333333	12.80175	13.077033333333333	0.27528333333333244	29742.126953125	201526.86548583934	0	1182	0.10528561053838104	2.146179833679855	3.29235966735971	290.6265563964844	290.62701416015625
786	290.6380310058594	12.636050000000001					1	DETECTED	290.6380 m/z @12.64 [N1290_2.mzXML]	290.6380310058594	12.636050000000001	11.135083333333334	14.319966666666666	3.1848833333333317	46980.046875	1209560.5287050789	0	1182	0.1578239016274381	1.0609440582735565	4.771414655712004	290.63726806640625	290.64794921875
787	290.6670837402344	14.2106					1	DETECTED	290.6671 m/z @14.21 [N1290_2.mzXML]	290.6670837402344	14.2106	2.21875	15.665750000000001	13.447000000000001	7580.10400390625	3718878.8801642465	0	1182	0.4811538507776678	0.5606724567101824	0.054145628102699864	290.66607666015625	290.67156982421875
788	290.92510986328125	2.52595					1	DETECTED	290.9251 m/z @2.53 [N1290_2.mzXML]	290.92510986328125	2.52595	0.99715	17.845166666666668	16.848016666666666	31547.6796875	3123332.2961005876	0	1182	0.6783284260194109	1.348978146044719	18.03306261725182	290.9223327636719	290.926513671875
789	291.1194152832031	12.022					1	DETECTED	291.1194 m/z @12.02 [N1290_2.mzXML]	291.1194152832031	12.022	11.973516666666665	12.956516666666666	0.9830000000000005	103936.5859375	1090377.5041890878	0	1182	0.1267387575944614	9.320000637450443	6.337750792807579	291.11151123046875	291.12872314453125
790	291.13995361328125	12.668333333333333					1	DETECTED	291.1400 m/z @12.67 [N1290_2.mzXML]	291.13995361328125	12.668333333333333	0.26625	14.163816666666666	13.897566666666666	14947.1923828125	2199612.85311914	0	1182	0.11627741281363058	0.560291617671762	9.339763645667645	291.1333312988281	291.1497802734375
791	291.17303466796875	9.960983333333333					1	DETECTED	291.1730 m/z @9.96 [N1290_2.mzXML]	291.17303466796875	9.960983333333333	9.756616666666668	14.709683333333334	4.9530666666666665	2312.912353515625	430414.6203820495	0	1182	0.22108652715630583	12.118088403196952	23.236176806393903	291.1680603027344	291.17449951171875
792	291.6458435058594	12.865883333333333					1	DETECTED	291.6458 m/z @12.87 [N1290_2.mzXML]	291.6458435058594	12.865883333333333	12.668333333333333	14.84225	2.173916666666667	67372.515625	895461.9893293461	0	1182	0.1041679597442755	2.826080367065638	1.7064295757659138	291.64227294921875	291.64691162109375
793	291.9349670410156	2.678533333333333					1	DETECTED	291.9350 m/z @2.68 [N1290_2.mzXML]	291.9349670410156	2.678533333333333	2.0604999999999998	9.3021	7.2416	23157.6015625	1536218.196028046	0	1182	0.7593901651242714	2.1420580070841373	2.112176001873355	291.93414306640625	291.9373474121094
794	292.0677490234375	16.15975					1	DETECTED	292.0677 m/z @16.16 [N1290_2.mzXML]	292.0677490234375	16.15975	9.723083333333333	19.326666666666664	9.603583333333331	3862.91552734375	884089.2388891601	0	1182	2.285336567942073	0.7460059554634904	0.4920119109269807	292.06573486328125	292.06854248046875
795	292.12298583984375	12.022					1	DETECTED	292.1230 m/z @12.02 [N1290_2.mzXML]	292.12298583984375	12.022	2.04625	16.1785	14.132249999999999	16101.7275390625	3971844.786730224	0	1182	0.11625830866532638	0.5094630654567265	0.018472272098105237	292.1131286621094	292.1327209472656
796	292.9320373535156	2.6504333333333334					1	DETECTED	292.9320 m/z @2.65 [N1290_2.mzXML]	292.9320373535156	2.6504333333333334	2.58095	14.163816666666666	11.582866666666666	3609.060546875	957307.6344130859	0	1182	0.22005157643530016	83.3499640201487	165.69992804029738	292.92462158203125	292.93939208984375
797	292.9583740234375	2.5671166666666663					1	DETECTED	292.9584 m/z @2.57 [N1290_2.mzXML]	292.9583740234375	2.5671166666666663	2.5395333333333334	3.3739666666666666	0.8344333333333331	3233.083251953125	87177.86203808588	0	1182	0.8025342798602231	15.125679758308419	29.251359516616837	292.9505920410156	292.96649169921875
798	293.0	2.8350500000000003					1	DETECTED	293.0000 m/z @2.84 [N1290_2.mzXML]	293.0	2.8350500000000003	2.37495	16.984333333333332	14.609383333333332	4933.8603515625	1131489.666354095	0	1182	0.05769880402358263	15.876313120336151	30.752626240672303	292.9924011230469	293.004150390625
799	293.0150146484375	2.5395333333333334					1	DETECTED	293.0150 m/z @2.54 [N1290_2.mzXML]	293.0150146484375	2.5395333333333334	2.457466666666667	18.706333333333337	16.24886666666667	7373.83740234375	1542721.1973067932	0	1182	0.08617497156452814	98.99796913078819	10.389723422646746	293.0071105957031	293.015625
800	293.0257873535156	2.4710166666666664					1	DETECTED	293.0258 m/z @2.47 [N1290_2.mzXML]	293.0257873535156	2.4710166666666664	2.3887666666666667	3.9475	1.558733333333333	8348.6884765625	269091.5562186279	0	1182	0.4170258155097173	9.475582573454945	12.381893570681296	293.0188903808594	293.0306701660156
801	293.04168701171875	2.5121333333333333					1	DETECTED	293.0417 m/z @2.51 [N1290_2.mzXML]	293.04168701171875	2.5121333333333333	2.3325666666666667	4.682583333333333	2.350016666666666	11072.1728515625	404604.45307000726	0	1182	0.3441979492031617	6.543577130128085	6.599701449547692	293.03363037109375	293.0457763671875
802	293.0567626953125	2.52595					1	DETECTED	293.0568 m/z @2.53 [N1290_2.mzXML]	293.0567626953125	2.52595	2.2472	4.6989833333333335	2.4517833333333336	12795.158203125	526403.5040234375	0	1182	0.5436971343227586	4.397817638266068	4.087367750314519	293.0489807128906	293.0610046386719
803	293.07177734375	2.457466666666667					1	DETECTED	293.0718 m/z @2.46 [N1290_2.mzXML]	293.07177734375	2.457466666666667	1.9314500000000001	18.979666666666667	17.048216666666665	19652.8046875	2363816.332235016	0	1182	0.3660641561689091	15.878108969896822	24.360668097024444	293.0624084472656	293.0718078613281
804	293.0971984863281	2.4710166666666664					1	DETECTED	293.0972 m/z @2.47 [N1290_2.mzXML]	293.0971984863281	2.4710166666666664	0.1378	20.003833333333333	19.866033333333334	8728900.0	5.679310586491367E8	1	1182	0.752074905575832	2.5347777790568378	3.0240531642120154	293.0950012207031	293.1068115234375
805	293.1303405761719	2.7351					1	DETECTED	293.1303 m/z @2.74 [N1290_2.mzXML]	293.1303405761719	2.7351	2.2472	12.224549999999999	9.97735	16387.103515625	1262788.3644781495	0	1182	0.6274819078018599	1.4512978246167791	1.9144657772540459	293.1260070800781	293.1401062011719
806	293.1521911621094	9.690016666666667					1	DETECTED	293.1522 m/z @9.69 [N1290_2.mzXML]	293.1521911621094	9.690016666666667	2.1756	10.971266666666667	8.795666666666666	293690.78125	2.425577103586937E7	0	1182	0.33560338369331255	0.5479503082937335	0.0778816794276834	293.1423034667969	293.16168212890625
807	293.17767333984375	13.74955					1	DETECTED	293.1777 m/z @13.75 [N1290_2.mzXML]	293.17767333984375	13.74955	2.3887666666666667	15.250716666666667	12.86195	16823.416015625	1762303.3984280082	0	1182	11.23539463034842	0.5712833739988582	0.12598017687223007	293.1677551269531	293.18756103515625
808	293.1903381347656	2.76335					1	DETECTED	293.1903 m/z @2.76 [N1290_2.mzXML]	293.1903381347656	2.76335	2.4024	8.987233333333334	6.584833333333334	4535.212890625	440406.50616110227	0	1182	null	9.121531144664546	17.243062289329092	293.1896057128906	293.198974609375
809	293.21527099609375	10.226149999999999					1	DETECTED	293.2153 m/z @10.23 [N1290_2.mzXML]	293.21527099609375	10.226149999999999	2.457466666666667	12.636050000000001	10.178583333333334	50506.83203125	1.3510987051367277E7	0	1182	9.60584521985902	0.6389172877790439	0.3033131832740661	293.2052917480469	293.2248229980469
810	293.24298095703125	2.52595					1	DETECTED	293.2430 m/z @2.53 [N1290_2.mzXML]	293.24298095703125	2.52595	2.4848833333333333	12.602466666666666	10.117583333333332	3918.54296875	1130132.3583345641	0	1182	0.4016870437199156	123.18486201298724	245.3697240259745	293.2362976074219	293.2515563964844
811	293.315673828125	2.7351					1	DETECTED	293.3157 m/z @2.74 [N1290_2.mzXML]	293.315673828125	2.7351	2.37495	15.574583333333333	13.199633333333333	3447.484375	1051283.3303454285	0	1182	0.1276735745589055	18.325188578832893	35.650377157665794	293.30889892578125	293.3246154785156
812	294.1002502441406	2.58095					1	DETECTED	294.1003 m/z @2.58 [N1290_2.mzXML]	294.1002502441406	2.58095	1.9314500000000001	18.451666666666664	16.520216666666663	826866.6875	5.248791087594042E7	0	1182	0.8234571296321067	2.2213603002711553	1.9885354616065576	294.1002502441406	294.10308837890625
813	294.15594482421875	9.690016666666667					1	DETECTED	294.1559 m/z @9.69 [N1290_2.mzXML]	294.15594482421875	9.690016666666667	9.537016666666666	10.380183333333333	0.8431666666666668	29999.248046875	738689.369605469	0	1182	0.4466831550399313	2.6036630420361018	5.0401195575158475	294.1557312011719	294.1560974121094
814	294.9186096191406	12.881283333333332					1	DETECTED	294.9186 m/z @12.88 [N1290_2.mzXML]	294.9186096191406	12.881283333333332	0.1378	20.003833333333333	19.866033333333334	23477.1328125	4223181.983891417	0	1182	1.3872123485562504	0.7342663213215505	0.42414448769031343	294.9170227050781	294.9205017089844
815	294.9381103515625	1.6453333333333333					1	DETECTED	294.9381 m/z @1.65 [N1290_2.mzXML]	294.9381103515625	1.6453333333333333	1.5995833333333331	1.6758333333333333	0.07625000000000015	83132.53125	225696.5609711912	0	1182	0.04388276095518684	0.8333333333333317	0.6374741969581225	294.9380187988281	294.9387512207031
816	294.9533386230469	11.331133333333334					1	DETECTED	294.9533 m/z @11.33 [N1290_2.mzXML]	294.9533386230469	11.331133333333334	10.8725	17.845166666666668	6.972666666666667	6156.47119140625	1427253.2432359	0	1182	4.713412514974431	7.6015698815320905	12.826621974902675	294.9526672363281	294.9549255371094
817	295.1011962890625	2.5395333333333334					1	DETECTED	295.1012 m/z @2.54 [N1290_2.mzXML]	295.1011962890625	2.5395333333333334	1.8462	18.084999999999997	16.238799999999998	98679.6953125	8387180.618657174	0	1182	0.7127932348898915	2.264721294093073	2.5106242200901754	295.0932312011719	295.1065368652344
818	295.1282043457031	9.638566666666666					1	DETECTED	295.1282 m/z @9.64 [N1290_2.mzXML]	295.1282043457031	9.638566666666666	9.570666666666666	9.723083333333333	0.1524166666666673	46575.01953125	255691.83097119135	0	1182	0.09451080213891316	1.0856199758666432	1.269531480047756	295.1279602050781	295.1312561035156
819	295.1483459472656	9.840016666666665					1	DETECTED	295.1483 m/z @9.84 [N1290_2.mzXML]	295.1483459472656	9.840016666666665	9.519933333333334	10.173516666666666	0.6535833333333319	9892.650390625	242387.44818237264	0	1182	0.15021027233993145	1.0209580838323402	1.0419161676646806	295.1475830078125	295.14874267578125
820	295.1934814453125	12.2419					1	DETECTED	295.1935 m/z @12.24 [N1290_2.mzXML]	295.1934814453125	12.2419	1.4167666666666667	16.141466666666666	14.724699999999999	25255.94921875	3223965.453545622	0	1182	0.13144825873320087	0.6546781054234754	0.7379319267797595	295.1876220703125	295.20343017578125
821	295.2939147949219	2.4710166666666664					1	DETECTED	295.2939 m/z @2.47 [N1290_2.mzXML]	295.2939147949219	2.4710166666666664	2.117766666666667	8.064283333333334	5.946516666666668	32409.640625	1836757.9304256905	0	1182	0.6168028336607327	3.2849430986394745	4.284559486493931	295.2931213378906	295.29742431640625
822	296.0650634765625	1.7433					1	DETECTED	296.0651 m/z @1.74 [N1290_2.mzXML]	296.0650634765625	1.7433	1.6918166666666667	1.7884333333333333	0.09661666666666657	146505.359375	452912.6366445313	1	1182	0.044590020936976504	0.938329556490773	0.8766591129815459	296.0648498535156	296.0652160644531
823	296.1317443847656	9.6217					1	DETECTED	296.1317 m/z @9.62 [N1290_2.mzXML]	296.1317443847656	9.6217	9.6217	9.756616666666668	0.13491666666666724	8061.60986328125	29951.69913061498	0	1182	0.05219035954349849	null	null	296.1312561035156	296.1319580078125
824	296.184814453125	11.83075					1	DETECTED	296.1848 m/z @11.83 [N1290_2.mzXML]	296.184814453125	11.83075	9.7736	19.655666666666665	9.882066666666665	20016.21875	1899253.6596733397	0	1182	0.12444703230203125	4.44680759809386	4.665115879122047	296.1824951171875	296.1849060058594
825	296.1963806152344	12.31075					1	DETECTED	296.1964 m/z @12.31 [N1290_2.mzXML]	296.1963806152344	12.31075	12.207016666666668	13.031749999999999	0.8247333333333309	4128.28564453125	105109.32287219213	0	1182	0.1171122997227485	3.975257069408758	6.950514138817516	296.1960144042969	296.19921875
826	296.9886169433594	11.712866666666667					1	DETECTED	296.9886 m/z @11.71 [N1290_2.mzXML]	296.9886169433594	11.712866666666667	11.0035	15.411816666666665	4.408316666666664	6279.02734375	569664.5882861632	0	1182	1.2143624722160204	3.107220055448523	5.214440110897046	296.9879150390625	296.9900207519531
827	297.107421875	9.485316666666668					1	DETECTED	297.1074 m/z @9.49 [N1290_2.mzXML]	297.107421875	9.485316666666668	8.390433333333332	9.5877	1.1972666666666676	3902.26513671875	184647.02491296394	0	1182	1.1953954113524325	0.5467553620629284	0.09351072412585691	297.1070556640625	297.10760498046875
828	297.18023681640625	15.866783333333332					1	DETECTED	297.1802 m/z @15.87 [N1290_2.mzXML]	297.18023681640625	15.866783333333332	9.317866666666667	19.9305	10.612633333333331	10925.451171875	2237568.26356369	0	1182	1.2798228077356324	0.7113749483645033	0.5236111438614207	297.1784362792969	297.18798828125
829	298.1003112792969	1.8605333333333334					1	DETECTED	298.1003 m/z @1.86 [N1290_2.mzXML]	298.1003112792969	1.8605333333333334	1.8605333333333334	10.226149999999999	8.365616666666666	8015.24755859375	2358834.3026107484	0	1182	7.468183739144844	null	null	298.0960388183594	298.10369873046875
830	298.2731628417969	14.257383333333333					1	DETECTED	298.2732 m/z @14.26 [N1290_2.mzXML]	298.2731628417969	14.257383333333333	11.135083333333334	16.911833333333334	5.77675	57382.00390625	2605924.398670868	0	1182	0.45480802790019403	0.8267707779485413	6.636735235367231	298.2720031738281	298.2749328613281
831	298.6240539550781	12.668333333333333					1	DETECTED	298.6241 m/z @12.67 [N1290_2.mzXML]	298.6240539550781	12.668333333333333	12.4999	13.031749999999999	0.5318499999999986	54243.28515625	533733.9923947759	0	1182	0.1360722058471513	1.0555015784863284	1.0784675475307102	298.6234436035156	298.62432861328125
832	299.13800048828125	11.2857					1	DETECTED	299.1380 m/z @11.29 [N1290_2.mzXML]	299.13800048828125	11.2857	10.41305	14.84225	4.4292	47112.828125	2284366.2432501223	0	1182	2.041628176360554	0.8478114980416953	2.733351086075953	299.136474609375	299.1393127441406
833	299.2765197753906	14.3044					1	DETECTED	299.2765 m/z @14.30 [N1290_2.mzXML]	299.2765197753906	14.3044	14.132399999999999	15.556616666666667	1.424216666666668	11208.23046875	391074.89839678974	0	1182	0.45725583056228025	4.14016472868216	4.062201656280657	299.2756652832031	299.27777099609375
834	299.2937316894531	11.422333333333334					1	DETECTED	299.2937 m/z @11.42 [N1290_2.mzXML]	299.2937316894531	11.422333333333334	0.30315	19.985500000000002	19.682350000000003	6099.02978515625	1957064.3082172852	0	1182	12.458317124804486	0.8850627519107369	0.5208543075330192	299.2920837402344	299.295654296875
835	299.63201904296875	12.881283333333332					1	DETECTED	299.6320 m/z @12.88 [N1290_2.mzXML]	299.63201904296875	12.881283333333332	12.585616666666665	13.092366666666667	0.506750000000002	77619.3515625	694570.3155860616	0	1182	0.09665307056346073	0.8642187923267395	0.579729678979622	299.62322998046875	299.63214111328125
836	300.17974853515625	11.562433333333333					1	DETECTED	300.1797 m/z @11.56 [N1290_2.mzXML]	300.17974853515625	11.562433333333333	9.367433333333334	12.054566666666666	2.687133333333332	127466.671875	2234677.4369939296	0	1182	0.11424801932257722	0.5744595924242475	3.9929221478677417	300.17803955078125	300.18328857421875
837	300.19818115234375	11.360816666666667					1	DETECTED	300.1982 m/z @11.36 [N1290_2.mzXML]	300.19818115234375	11.360816666666667	8.83075	11.422333333333334	2.5915833333333342	13974.6796875	691834.2813420416	0	1182	2.4637522603601862	0.5121571236594559	0.026472741960081994	300.1970520019531	300.1986083984375
838	300.2163391113281	10.648433333333333					1	DETECTED	300.2163 m/z @10.65 [N1290_2.mzXML]	300.2163391113281	10.648433333333333	10.485416666666667	11.454816666666666	0.9693999999999985	60425.26953125	813369.0075535905	1	1182	0.19753067852386152	1.2976897591014236	2.6318775808333306	300.2156677246094	300.217041015625
839	301.1173400878906	10.751083333333334					1	DETECTED	301.1173 m/z @10.75 [N1290_2.mzXML]	301.1173400878906	10.751083333333334	10.616366666666666	10.803716666666666	0.18735000000000035	14769.06640625	121329.92299706987	0	1182	0.19508219368009172	0.695348261783987	0.3906965235679741	301.1172790527344	301.11761474609375
840	301.1399230957031	12.448733333333333					1	DETECTED	301.1399 m/z @12.45 [N1290_2.mzXML]	301.1399230957031	12.448733333333333	0.10113333333333333	20.003833333333333	19.9027	83535.6015625	1.2017432476641292E7	0	1182	10.713042060637493	0.564913765195487	1.157848435971427	301.1364440917969	301.1416015625
841	301.1828308105469	11.562433333333333					1	DETECTED	301.1828 m/z @11.56 [N1290_2.mzXML]	301.1828308105469	11.562433333333333	11.548016666666665	11.681116666666666	0.13310000000000066	19729.0625	98038.97365380905	0	1182	0.09760308233226311	4.6161849710980505	8.232369942196101	301.18280029296875	301.18341064453125
842	301.21240234375	13.4442					1	DETECTED	301.2124 m/z @13.44 [N1290_2.mzXML]	301.21240234375	13.4442	10.541866666666666	13.7988	3.2569333333333343	23542.19140625	1426228.018219483	0	1182	3.0010457331347293	0.561088779143218	0.1262863877965816	301.2046813964844	301.219970703125
843	302.01995849609375	10.768400000000002					1	DETECTED	302.0200 m/z @10.77 [N1290_2.mzXML]	302.01995849609375	10.768400000000002	0.5963833333333334	19.053	18.45661666666667	7834.7421875	2266291.303628447	0	1182	0.1279941189941063	0.9072250504242849	0.5746239642662002	302.0177917480469	302.0205993652344
844	302.1016845703125	10.60045					1	DETECTED	302.1017 m/z @10.60 [N1290_2.mzXML]	302.1016845703125	10.60045	9.807266666666667	10.648433333333333	0.8411666666666662	3128.56005859375	60021.38069873027	0	1182	0.09703997557747712	0.5302473156689287	0.06049463133785735	302.1011962890625	302.10235595703125
845	302.143310546875	12.448733333333333					1	DETECTED	302.1433 m/z @12.45 [N1290_2.mzXML]	302.143310546875	12.448733333333333	0.17455	19.967	19.79245	15492.1435546875	2509842.3088738103	0	1182	10.689481170527586	0.7803933396358667	0.8003489355322081	302.1418762207031	302.1447448730469
846	302.1958312988281	9.943566666666667					1	DETECTED	302.1958 m/z @9.94 [N1290_2.mzXML]	302.1958312988281	9.943566666666667	8.644633333333333	10.013733333333333	1.3690999999999995	3074.990234375	116559.64846047956	0	1182	0.3633125812023703	0.5270093409977412	0.054018681995482445	302.1946716308594	302.1966247558594
847	302.2317199707031	10.803716666666666					1	DETECTED	302.2317 m/z @10.80 [N1290_2.mzXML]	302.2317199707031	10.803716666666666	10.716633333333334	11.200983333333333	0.48434999999999917	84519.953125	694983.6611971429	1	1182	1.0787900677319495	2.0283931119942666	3.5179880201195095	302.23138427734375	302.23223876953125
848	302.2864074707031	11.591216666666666					1	DETECTED	302.2864 m/z @11.59 [N1290_2.mzXML]	302.2864074707031	11.591216666666666	11.470949999999998	13.816183333333333	2.3452333333333346	114658.453125	1322324.7411250034	0	1182	0.11258264907478654	2.099252792132854	1.8574845388256607	302.28570556640625	302.2874755859375
849	303.0269470214844	1.4517666666666666					1	DETECTED	303.0269 m/z @1.45 [N1290_2.mzXML]	303.0269470214844	1.4517666666666666	1.4352333333333334	10.786016666666665	9.350783333333332	5289.640625	1017647.1038280028	0	1182	0.16794379114865432	282.7857862903233	564.5715725806466	303.02178955078125	303.02716064453125
850	303.0733947753906	9.723083333333333					1	DETECTED	303.0734 m/z @9.72 [N1290_2.mzXML]	303.0733947753906	9.723083333333333	9.655949999999999	9.823633333333333	0.16768333333333452	8533.5478515625	51974.18304895069	0	1182	0.10557268630708272	1.248882820258182	1.567373101610429	303.072998046875	303.0739440917969
851	303.2285461425781	14.3044					1	DETECTED	303.2285 m/z @14.30 [N1290_2.mzXML]	303.2285461425781	14.3044	10.733716666666668	16.8005	6.066783333333332	182913.140625	6976266.214684018	1	1182	0.3790634376246107	0.692412481767347	3.797578836894402	303.227294921875	303.2353515625
852	303.29046630859375	11.591216666666666					1	DETECTED	303.2905 m/z @11.59 [N1290_2.mzXML]	303.29046630859375	11.591216666666666	11.548016666666665	11.728933333333334	0.1809166666666684	20985.6875	110310.81557031303	0	1182	0.062362146949112685	2.09394290123456	3.426931491116248	303.28997802734375	303.291259765625
853	303.6456604003906	12.834399999999999					1	DETECTED	303.6457 m/z @12.83 [N1290_2.mzXML]	303.6456604003906	12.834399999999999	12.701383333333332	15.902899999999999	3.2015166666666666	29533.591796875	831504.8113610835	0	1182	0.13661117146808444	1.4906279835243401	1.9138363328461327	303.64459228515625	303.6473083496094
854	304.0186767578125	10.102083333333333					1	DETECTED	304.0187 m/z @10.10 [N1290_2.mzXML]	304.0186767578125	10.102083333333333	10.06695	10.85555	0.7885999999999989	50167.5234375	363481.47750680347	0	1182	0.0993848371828232	9.302422876466288	7.835096041976359	304.0174865722656	304.0188903808594
855	304.04833984375	17.13083333333333					1	DETECTED	304.0483 m/z @17.13 [N1290_2.mzXML]	304.04833984375	17.13083333333333	9.502233333333333	19.8385	10.336266666666667	4367.22705078125	886760.5628405764	0	1182	1.1763964776193987	0.67746812433911	0.18543872841279288	304.0466613769531	304.0538024902344
856	304.15008544921875	9.317866666666667					1	DETECTED	304.1501 m/z @9.32 [N1290_2.mzXML]	304.15008544921875	9.317866666666667	9.12795	17.387833333333333	8.259883333333333	9540.0205078125	1627248.7645920413	0	1182	0.11352268444260183	0.8364539522976195	0.5964954355146186	304.14617919921875	304.15252685546875
857	304.1746826171875	8.882249999999999					1	DETECTED	304.1747 m/z @8.88 [N1290_2.mzXML]	304.1746826171875	8.882249999999999	8.79665	17.497666666666664	8.701016666666664	8315.884765625	1142752.3717706907	0	1182	0.09607788233593695	50.823695482866356	1.1433390560124965	304.1659240722656	304.1761169433594
858	304.21124267578125	10.06695					1	DETECTED	304.2112 m/z @10.07 [N1290_2.mzXML]	304.21124267578125	10.06695	10.013733333333333	10.664816666666667	0.6510833333333341	43350.390625	383933.4862299817	0	1182	0.15847164410680215	3.3474375509980407	4.064015455676607	304.2109069824219	304.2121887207031
859	304.23199462890625	14.3044					1	DETECTED	304.2320 m/z @14.30 [N1290_2.mzXML]	304.23199462890625	14.3044	10.751083333333334	16.23305	5.481966666666665	38003.21875	2015644.6622319343	0	1182	0.3923555783675674	0.747907225450192	0.4350621647789813	304.2291259765625	304.2380065917969
860	304.2984924316406	11.503833333333334					1	DETECTED	304.2985 m/z @11.50 [N1290_2.mzXML]	304.2984924316406	11.503833333333334	11.470949999999998	11.925066666666668	0.4541166666666694	14168.8115234375	106485.79265673904	0	1182	0.1439692665219816	6.904967055245292	12.809934110490584	304.29833984375	304.29949951171875
861	304.8954162597656	1.6147666666666667					1	DETECTED	304.8954 m/z @1.61 [N1290_2.mzXML]	304.8954162597656	1.6147666666666667	0.2849333333333333	19.619000000000003	19.33406666666667	59242.77734375	3097505.4893652652	0	1182	0.0672277561844612	0.5521794537828807	0.06708859698494368	304.8948669433594	304.9046936035156
862	304.97515869140625	2.1756					1	DETECTED	304.9752 m/z @2.18 [N1290_2.mzXML]	304.97515869140625	2.1756	2.0890333333333335	2.289933333333333	0.2008999999999994	7314.63720703125	52374.89286511217	0	1182	0.15443830263900704	1.1603773584905626	1.320754716981125	304.9740905761719	304.97515869140625
863	305.0442199707031	16.544416666666667					1	DETECTED	305.0442 m/z @16.54 [N1290_2.mzXML]	305.0442199707031	16.544416666666667	9.502233333333333	19.8755	10.373266666666666	3309.98291015625	822957.8661975097	0	1182	2.769925608282147	0.7365092738757628	0.4730185477515257	305.04327392578125	305.0459289550781
864	305.1349792480469	12.363033333333334					1	DETECTED	305.1350 m/z @12.36 [N1290_2.mzXML]	305.1349792480469	12.363033333333334	12.293416666666667	12.585616666666665	0.2921999999999976	31253.4375	215784.84522338884	0	1182	0.08664170009085659	2.0455903450730326	2.905944856142444	305.1341552734375	305.1352233886719
865	305.1719055175781	12.10355					1	DETECTED	305.1719 m/z @12.10 [N1290_2.mzXML]	305.1719055175781	12.10355	11.6499	12.224549999999999	0.5746499999999983	4306.79345703125	65621.52064508044	0	1182	0.10150964734423518	0.6333627245673964	0.2667254491347928	305.16937255859375	305.1745910644531
866	305.2438049316406	12.5687					1	DETECTED	305.2438 m/z @12.57 [N1290_2.mzXML]	305.2438049316406	12.5687	6.858733333333333	15.164166666666667	8.305433333333333	39890.2421875	2212627.9687696225	0	1182	0.17074396781377565	0.691921748376128	18.024933027728608	305.2373962402344	305.2478942871094
867	305.70794677734375	10.471216666666667					1	DETECTED	305.7079 m/z @10.47 [N1290_2.mzXML]	305.70794677734375	10.471216666666667	10.39765	10.632233333333334	0.23458333333333314	12526.162109375	86311.75879284638	0	1182	0.10536807185822639	1.5943588581785288	2.0803137759565327	305.7071838378906	305.70977783203125
868	306.0345153808594	10.191216666666666					1	DETECTED	306.0345 m/z @10.19 [N1290_2.mzXML]	306.0345153808594	10.191216666666666	10.191216666666666	15.720316666666667	5.5291000000000015	7301.17822265625	411027.71728219633	0	1182	0.04577147422389238	null	null	306.0290832519531	306.0346374511719
869	306.08319091796875	15.902899999999999					1	DETECTED	306.0832 m/z @15.90 [N1290_2.mzXML]	306.08319091796875	15.902899999999999	9.286733333333332	19.199	9.91226666666667	5663.228515625	1273229.10776767	0	1182	2.5893534858473988	0.7490943900042827	0.5512200987781198	306.0787048339844	306.0840759277344
870	306.7978210449219	10.427866666666667					1	DETECTED	306.7978 m/z @10.43 [N1290_2.mzXML]	306.7978210449219	10.427866666666667	10.39765	10.570916666666667	0.17326666666666668	9568.0126953125	62165.38691113255	0	1182	0.11876860058750083	2.867071152785491	4.734142305570982	306.7970275878906	306.7978210449219
871	306.82861328125	1.75895					1	DETECTED	306.8286 m/z @1.76 [N1290_2.mzXML]	306.82861328125	1.75895	1.6918166666666667	1.75895	0.06713333333333327	6098.04833984375	20310.879763549834	0	1182	0.10054868447761312	0.5	null	306.8277282714844	306.8289489746094
872	307.06134033203125	11.518983333333333					1	DETECTED	307.0613 m/z @11.52 [N1290_2.mzXML]	307.06134033203125	11.518983333333333	11.07085	14.776	3.7051499999999997	7270.90283203125	574398.1035081176	0	1182	3.047200895769482	4.133981701874447	6.9650198527914595	307.0605163574219	307.0633544921875
873	307.0797424316406	15.866783333333332					1	DETECTED	307.0797 m/z @15.87 [N1290_2.mzXML]	307.0797424316406	15.866783333333332	3.5735333333333332	18.706333333333337	15.132800000000003	6419.8427734375	1702996.287278717	0	1182	1.5855096703688876	0.6154922416773434	0.18803035625346792	307.0777587890625	307.0841979980469
874	307.1679382324219	10.556233333333333					1	DETECTED	307.1679 m/z @10.56 [N1290_2.mzXML]	307.1679382324219	10.556233333333333	9.604433333333333	14.560183333333333	4.95575	300766.15625	6195015.592755955	1	1182	0.4529078612250661	4.307727464604119	2.259081338495383	307.1665954589844	307.1693115234375
875	307.6819152832031	10.471216666666667					1	DETECTED	307.6819 m/z @10.47 [N1290_2.mzXML]	307.6819152832031	10.471216666666667	10.41305	10.527916666666666	0.114866666666666	4400.36376953125	23031.897468627758	0	1182	0.09051787807950262	0.9873925501432602	0.9747851002865204	307.6809997558594	307.68280029296875
876	307.9860534667969	10.456866666666667					1	DETECTED	307.9861 m/z @10.46 [N1290_2.mzXML]	307.9860534667969	10.456866666666667	10.41305	10.485416666666667	0.07236666666666736	2963.904541015625	10050.902025817884	0	1182	0.07808070531925893	0.8257892734880313	0.6515785469760625	307.981689453125	307.994384765625
877	308.049560546875	10.471216666666667					1	DETECTED	308.0496 m/z @10.47 [N1290_2.mzXML]	308.049560546875	10.471216666666667	10.2088	18.724333333333334	8.515533333333334	3716173.75	2.9993519796514362E7	1	1182	0.10635009008326435	1.9702386949644066	1.7228773746764223	308.0473327636719	308.0505676269531
878	308.1177062988281	10.442266666666665					1	DETECTED	308.1177 m/z @10.44 [N1290_2.mzXML]	308.1177062988281	10.442266666666665	10.427866666666667	19.380999999999997	8.95313333333333	3516.6806640625	956474.204901306	0	1182	0.08681442978437204	310.8726851852193	620.7453703704386	308.1094665527344	308.1258544921875
879	308.1712646484375	10.541866666666666					1	DETECTED	308.1713 m/z @10.54 [N1290_2.mzXML]	308.1712646484375	10.541866666666666	0.48666666666666664	11.681116666666666	11.19445	37874.0234375	1243600.9409626755	0	1182	0.48238784772252785	4.946042662429402	13.206493489548068	308.16790771484375	308.1782531738281
880	308.8781433105469	2.117766666666667					1	DETECTED	308.8781 m/z @2.12 [N1290_2.mzXML]	308.8781433105469	2.117766666666667	2.07475	2.21875	0.14400000000000013	10357.65625	49803.35632885749	0	1182	0.09817199067574878	1.6737698566447028	2.3475397132894056	308.8778381347656	308.8784484863281
881	309.05291748046875	10.427866666666667					1	DETECTED	309.0529 m/z @10.43 [N1290_2.mzXML]	309.05291748046875	10.427866666666667	2.16135	11.0198	8.85845	510067.0625	4757822.637989283	1	1182	0.10101335061576044	0.5178044256779554	0.02398599122959002	309.0479431152344	309.0603332519531
882	309.08123779296875	11.5336					1	DETECTED	309.0812 m/z @11.53 [N1290_2.mzXML]	309.08123779296875	11.5336	9.690016666666667	11.712866666666667	2.02285	10078.1796875	483668.50711938494	0	1182	0.03718206773134369	0.5486190842110023	0.09723816842200439	309.08056640625	309.0826416015625
883	309.1504821777344	13.6839					1	DETECTED	309.1505 m/z @13.68 [N1290_2.mzXML]	309.1504821777344	13.6839	9.022383333333332	14.148200000000001	5.125816666666669	10921.7177734375	691060.2003409427	0	1182	4.525777547008474	0.5498013879602849	0.09887361054315753	309.1471862792969	309.15057373046875
884	309.2025146484375	12.752749999999999					1	DETECTED	309.2025 m/z @12.75 [N1290_2.mzXML]	309.2025146484375	12.752749999999999	11.76155	12.865883333333333	1.104333333333333	10682.1396484375	243496.99622198474	0	1182	0.6192090565604378	0.5570688727468391	0.3745968584599175	309.2012939453125	309.20770263671875
885	309.2388916015625	14.35135					1	DETECTED	309.2389 m/z @14.35 [N1290_2.mzXML]	309.2388916015625	14.35135	14.194983333333333	16.2515	2.056516666666667	3817.539306640625	134093.4566660463	0	1182	0.16017179434364337	6.575943295672552	12.151886591345104	309.2378845214844	309.2417297363281
886	309.3094482421875	10.427866666666667					1	DETECTED	309.3094 m/z @10.43 [N1290_2.mzXML]	309.3094482421875	10.427866666666667	10.427866666666667	17.479166666666668	7.051300000000001	9682.35546875	1259859.5109657897	0	1182	0.08937937732044432	null	null	309.30908203125	309.31207275390625
887	310.0456848144531	10.471216666666667					1	DETECTED	310.0457 m/z @10.47 [N1290_2.mzXML]	310.0456848144531	10.471216666666667	10.2088	16.3987	6.1899000000000015	1294768.375	1.0534346877906466E7	0	1182	0.10572675713804536	1.8227858696714445	1.6665497907026916	310.04437255859375	310.0487060546875
888	310.2003479003906	10.60045					1	DETECTED	310.2003 m/z @10.60 [N1290_2.mzXML]	310.2003479003906	10.60045	10.36285	17.680666666666664	7.317816666666664	251344.40625	3071041.3817188703	0	1182	0.10740141490166977	1.0462069473404982	0.3099344935339305	310.1985168457031	310.2015075683594
889	310.9119567871094	1.6453333333333333					1	DETECTED	310.9120 m/z @1.65 [N1290_2.mzXML]	310.9119567871094	1.6453333333333333	1.5995833333333331	10.0492	8.449616666666667	51230.66796875	1503795.7405158689	0	1182	0.04858950665823403	1.5389922402944116	3.248637211685794	310.90631103515625	310.9129333496094
890	311.004638671875	11.957316666666665					1	DETECTED	311.0046 m/z @11.96 [N1290_2.mzXML]	311.004638671875	11.957316666666665	9.960983333333333	19.053	9.092016666666668	3457.939697265625	836826.1318189091	0	1182	0.07998258268545122	2.2771789948238452	1.7911756881895053	310.9956359863281	311.0098876953125
891	311.0499267578125	10.471216666666667					1	DETECTED	311.0499 m/z @10.47 [N1290_2.mzXML]	311.0499267578125	10.471216666666667	10.380183333333333	12.10355	1.7233666666666672	170619.1875	1528007.7096876185	1	1182	0.10680739836659825	2.7435961054913975	7.450591850470743	311.0406188964844	311.05615234375
892	311.0794677734375	11.591216666666666					1	DETECTED	311.0795 m/z @11.59 [N1290_2.mzXML]	311.0794677734375	11.591216666666666	11.5336	11.712866666666667	0.1792666666666669	9432.705078125	53400.824043823784	0	1182	0.0852761827484958	1.555684119178493	2.111368238356986	311.0786437988281	311.08026123046875
893	311.093017578125	11.745383333333333					1	DETECTED	311.0930 m/z @11.75 [N1290_2.mzXML]	311.093017578125	11.745383333333333	11.728933333333334	11.84765	0.11871666666666592	3550.333984375	20453.748241272104	0	1182	1.035254752088166	3.6084093211754826	6.216818642350965	311.093017578125	311.09423828125
894	311.123046875	8.74715					1	DETECTED	311.1230 m/z @8.75 [N1290_2.mzXML]	311.123046875	8.74715	8.471816666666667	12.849766666666666	4.3779499999999985	22901.1171875	598695.7777843938	0	1182	0.14171094737944578	1.0587265621838609	1.0405516753443262	311.1207580566406	311.1267395019531
895	311.1658935546875	12.2419					1	DETECTED	311.1659 m/z @12.24 [N1290_2.mzXML]	311.1658935546875	12.2419	0.3217166666666667	16.453133333333334	16.131416666666667	47429.48046875	1.4864214716763612E7	0	1182	0.22554401110691913	0.5370185918474016	6.805715254335194	311.1559143066406	311.1758728027344
896	311.20379638671875	10.60045					1	DETECTED	311.2038 m/z @10.60 [N1290_2.mzXML]	311.20379638671875	10.60045	10.41305	17.186	6.77295	41878.1953125	2363521.6580051263	0	1182	0.1453593766860699	11.781309329401536	0.8389921398594743	311.19427490234375	311.2119140625
897	311.6319580078125	12.834399999999999					1	DETECTED	311.6320 m/z @12.83 [N1290_2.mzXML]	311.6319580078125	12.834399999999999	1.30755	13.001383333333333	11.693833333333334	38250.91796875	2288717.2796464832	0	1182	0.07384610616025888	0.5072432335518088	0.014486467103617586	311.63153076171875	311.6400146484375
898	311.9930419921875	16.837333333333333					1	DETECTED	311.9930 m/z @16.84 [N1290_2.mzXML]	311.9930419921875	16.837333333333333	9.638566666666666	19.967	10.328433333333333	2738.700927734375	662948.9121728519	0	1182	1.4671165283474785	0.7173751985293776	0.4347503970587552	311.99139404296875	311.9943542480469
899	312.02838134765625	13.195883333333335					1	DETECTED	312.0284 m/z @13.20 [N1290_2.mzXML]	312.02838134765625	13.195883333333335	11.63505	15.465433333333333	3.8303833333333337	35310.23046875	1393137.8571746524	0	1182	0.21582737208003877	1.149348734320338	1.015648261399195	312.0275573730469	312.03045654296875
900	312.04241943359375	10.471216666666667					1	DETECTED	312.0424 m/z @10.47 [N1290_2.mzXML]	312.04241943359375	10.471216666666667	10.39765	10.786016666666665	0.38836666666666453	44496.4921875	322876.9636497796	0	1182	0.09885582074107369	2.6395559583144514	4.153946499465804	312.0423583984375	312.0432434082031
901	312.133544921875	12.818283333333333					1	DETECTED	312.1335 m/z @12.82 [N1290_2.mzXML]	312.133544921875	12.818283333333333	8.627233333333333	12.896533333333334	4.269300000000001	13493.3486328125	1646442.2159146117	0	1182	4.182250499279251	0.5093353694181649	0.01932895064899302	312.12628173828125	312.1337585449219
902	312.16900634765625	12.293416666666667					1	DETECTED	312.1690 m/z @12.29 [N1290_2.mzXML]	312.16900634765625	12.293416666666667	4.040466666666666	12.3283	8.287833333333335	7746.671875	980871.2471561276	0	1182	0.29400922622786574	0.5021133857186421	0.00422677143728402	312.1615295410156	312.16973876953125
903	312.2158508300781	10.733716666666668					1	DETECTED	312.2159 m/z @10.73 [N1290_2.mzXML]	312.2158508300781	10.733716666666668	10.570916666666667	11.200983333333333	0.6300666666666661	62530.3125	639407.3032034298	1	1182	0.12976568154146229	1.2962994937021528	1.4518840218923017	312.2069091796875	312.2165222167969
904	312.3616943359375	12.087266666666666					1	DETECTED	312.3617 m/z @12.09 [N1290_2.mzXML]	312.3616943359375	12.087266666666666	2.2042	12.172333333333334	9.968133333333334	17189.98828125	4728825.635737061	0	1182	0.12634785319736075	0.5043036574342648	0.008607314868529467	312.3588562011719	312.3617858886719
905	312.65740966796875	2.4166499999999997					1	DETECTED	312.6574 m/z @2.42 [N1290_2.mzXML]	312.65740966796875	2.4166499999999997	1.9314500000000001	5.37205	3.4406	18695.505859375	819246.90373822	0	1182	0.5139433622660872	1.9464394125201292	2.2526886688297827	312.656005859375	312.6592712402344
906	313.03515625	1.6453333333333333					1	DETECTED	313.0352 m/z @1.65 [N1290_2.mzXML]	313.03515625	1.6453333333333333	1.6300833333333336	14.859033333333334	13.228950000000001	12523.419921875	3738058.4186556395	0	1182	0.15905021996403224	433.73606557377724	866.4721311475545	313.03094482421875	313.0353698730469
907	313.0458068847656	10.427866666666667					1	DETECTED	313.0458 m/z @10.43 [N1290_2.mzXML]	313.0458068847656	10.427866666666667	8.311683333333333	10.616366666666666	2.304683333333333	7422.0126953125	370799.57960632344	0	1182	0.10232313632048218	0.5445377290877443	0.0890754581754886	313.0451965332031	313.04644775390625
908	313.0955505371094	1.5267333333333333					1	DETECTED	313.0956 m/z @1.53 [N1290_2.mzXML]	313.0955505371094	1.5267333333333333	1.4167666666666667	18.2505	16.83373333333333	20443.45703125	2022416.430032287	0	1182	0.1302447738023158	76.54016368596552	70.4144072356375	313.09320068359375	313.1041259765625
909	313.1541748046875	10.031433333333332					1	DETECTED	313.1542 m/z @10.03 [N1290_2.mzXML]	313.1541748046875	10.031433333333332	9.996066666666668	10.155616666666667	0.15954999999999941	8991.87890625	43878.53023913573	0	1182	0.076824260631847	2.322646436090308	3.3770529597271555	313.153564453125	313.1546325683594
910	313.1665344238281	12.224549999999999					1	DETECTED	313.1665 m/z @12.22 [N1290_2.mzXML]	313.1665344238281	12.224549999999999	4.071883333333333	12.482750000000001	8.410866666666667	10585.9892578125	974693.7668385006	0	1182	0.18431200683363969	0.5158353095101809	0.03155478819508301	313.1653137207031	313.1759948730469
911	313.27215576171875	13.782466666666666					1	DETECTED	313.2722 m/z @13.78 [N1290_2.mzXML]	313.27215576171875	13.782466666666666	0.10113333333333333	19.948666666666668	19.847533333333335	3619.35693359375	1608590.0204198612	0	1182	17.325595746935186	0.7253508429977585	1.276784693341131	313.2709045410156	313.2751159667969
912	313.3960266113281	9.0571					1	DETECTED	313.3960 m/z @9.06 [N1290_2.mzXML]	313.3960266113281	9.0571	9.022383333333332	9.33415	0.3117666666666672	2481.003173828125	32073.27375613404	0	1182	0.12304634424370597	4.490158425347883	7.980316850695766	313.3960266113281	313.3973083496094
913	313.7834777832031	2.37495					1	DETECTED	313.7835 m/z @2.37 [N1290_2.mzXML]	313.7834777832031	2.37495	1.8605333333333334	4.151766666666666	2.2912333333333326	14457.9736328125	611301.0697377322	0	1182	0.5639120191241793	1.9117311227896596	2.0801663647059945	313.7826232910156	313.7850646972656
914	314.0289306640625	13.16605					1	DETECTED	314.0289 m/z @13.17 [N1290_2.mzXML]	314.0289306640625	13.16605	13.061983333333334	14.892016666666667	1.8300333333333327	8376.6982421875	321824.9007929991	0	1182	0.26652173027145665	8.861572822384936	16.56197905920525	314.0248718261719	314.0291748046875
915	314.1956787109375	11.894					1	DETECTED	314.1957 m/z @11.89 [N1290_2.mzXML]	314.1956787109375	11.894	11.878583333333333	12.054566666666666	0.17598333333333294	7461.49560546875	51409.57522448717	0	1182	0.1307517080146816	5.707567567567485	10.41513513513497	314.1947326660156	314.1957702636719
916	314.2313232421875	10.938816666666666					1	DETECTED	314.2313 m/z @10.94 [N1290_2.mzXML]	314.2313232421875	10.938816666666666	3.7911333333333332	12.087266666666666	8.296133333333334	513888.625	4863856.855232993	1	1182	0.11289939091103385	1.5619019042131734	1.9001183071155392	314.22698974609375	314.23248291015625
917	315.0461730957031	2.3610666666666664					1	DETECTED	315.0462 m/z @2.36 [N1290_2.mzXML]	315.0461730957031	2.3610666666666664	2.2472	3.5429000000000004	1.2957000000000005	8381.6845703125	236044.66730633556	0	1182	0.2299373930733979	5.689549180327877	10.379098360655753	315.03741455078125	315.0461730957031
918	315.0788879394531	2.4710166666666664					1	DETECTED	315.0789 m/z @2.47 [N1290_2.mzXML]	315.0788879394531	2.4710166666666664	1.66035	19.47233333333333	17.81198333333333	5610932.5	2.5514131646161202E8	1	1182	0.4962645206346461	1.655668368647667	1.6869735810672364	315.0782775878906	315.0874938964844
919	315.13238525390625	2.37495					1	DETECTED	315.1324 m/z @2.37 [N1290_2.mzXML]	315.13238525390625	2.37495	2.2756666666666665	11.795683333333333	9.520016666666667	5762.0810546875	1231253.8252149047	0	1182	9.563176645837306	47.94367970454913	94.88735940909827	315.1314697265625	315.14068603515625
920	315.2351379394531	10.938816666666666					1	DETECTED	315.2351 m/z @10.94 [N1290_2.mzXML]	315.2351379394531	10.938816666666666	10.768400000000002	13.3693	2.6008999999999993	84312.6640625	1038207.5401333901	0	1182	0.11257147977552506	8.26100228019484	null	315.22857666015625	315.2362365722656
921	316.0824890136719	2.4710166666666664					1	DETECTED	316.0825 m/z @2.47 [N1290_2.mzXML]	316.0824890136719	2.4710166666666664	1.8605333333333334	10.102083333333333	8.24155	490833.0625	2.241958597011468E7	0	1182	0.43437799602003624	1.6710090831978106	1.724190534539798	316.0820617675781	316.0830993652344
922	316.17474365234375	10.51375					1	DETECTED	316.1747 m/z @10.51 [N1290_2.mzXML]	316.17474365234375	10.51375	9.158166666666666	10.570916666666667	1.4127500000000008	6956.4482421875	303925.5333737181	0	1182	0.13661312538807913	0.5210856334911173	0.0421712669822344	316.1742248535156	316.1754150390625
923	316.24700927734375	11.119133333333334					1	DETECTED	316.2470 m/z @11.12 [N1290_2.mzXML]	316.24700927734375	11.119133333333334	10.88935	11.973516666666665	1.0841666666666647	553930.875	4050621.7605896215	1	1182	0.09689810932385434	0.9266445537416125	0.3462171386265252	316.2380676269531	316.2483215332031
924	317.0833435058594	2.37495					1	DETECTED	317.0833 m/z @2.37 [N1290_2.mzXML]	317.0833435058594	2.37495	1.8462	8.74715	6.90095	67163.53125	3046350.206558319	0	1182	0.4198478495297411	2.1410645908134036	2.689344758513805	317.08233642578125	317.0850524902344
925	317.11431884765625	1.6453333333333333					1	DETECTED	317.1143 m/z @1.65 [N1290_2.mzXML]	317.11431884765625	1.6453333333333333	1.5849499999999999	12.517133333333334	10.932183333333334	13809.595703125	1530607.9695953678	0	1182	0.1207699032441476	50.51433647036684	54.69455243276654	317.11248779296875	317.1153564453125
926	317.1767883300781	13.398883333333334					1	DETECTED	317.1768 m/z @13.40 [N1290_2.mzXML]	317.1767883300781	13.398883333333334	12.10355	13.398883333333334	1.2953333333333337	5317.97607421875	273693.41905163584	0	1182	1.5519852520009003	0.5	null	317.1711120605469	317.1782531738281
927	317.2508239746094	11.119133333333334					1	DETECTED	317.2508 m/z @11.12 [N1290_2.mzXML]	317.2508239746094	11.119133333333334	11.036433333333333	15.111783333333333	4.07535	85946.109375	2055464.5554689667	0	1182	0.07379989760853967	17.159741037211163	31.992680571538944	317.2420349121094	317.2510070800781
928	317.52777099609375	2.457466666666667					1	DETECTED	317.5278 m/z @2.46 [N1290_2.mzXML]	317.52777099609375	2.457466666666667	2.03145	4.74925	2.7178	18290.341796875	751555.7540163269	0	1182	0.4585370558444972	2.189765765147997	2.3640309438917146	317.5265808105469	317.52972412109375
929	318.06396484375	16.435066666666668					1	DETECTED	318.0640 m/z @16.44 [N1290_2.mzXML]	318.06396484375	16.435066666666668	9.7736	19.362833333333334	9.589233333333334	4447.73486328125	944392.4503934941	0	1182	2.2836764984139393	0.7197539080482777	0.2760872703311575	318.0626525878906	318.070068359375
930	318.18048095703125	10.031433333333332					1	DETECTED	318.1805 m/z @10.03 [N1290_2.mzXML]	318.18048095703125	10.031433333333332	9.33415	12.465433333333333	3.131283333333334	6371.18701171875	261994.43728207413	0	1182	0.09717582711041217	2.2453450295193265	3.490690059038653	318.1803894042969	318.1904602050781
931	318.2544250488281	11.103					1	DETECTED	318.2544 m/z @11.10 [N1290_2.mzXML]	318.2544250488281	11.103	8.557966666666665	17.424333333333333	8.866366666666668	6968.32958984375	1640915.9451257326	0	1182	0.13234135216352705	1.741895980406281	2.483791960812562	318.24700927734375	318.26416015625
932	318.29901123046875	11.316433333333332					1	DETECTED	318.2990 m/z @11.32 [N1290_2.mzXML]	318.29901123046875	11.316433333333332	11.2857	12.71835	1.4326499999999989	266219.25	1896529.080567012	1	1182	0.09001495614249322	4.895192069952683	5.522235655487773	318.29718017578125	318.3002624511719
933	318.96893310546875	1.9738833333333334					1	DETECTED	318.9689 m/z @1.97 [N1290_2.mzXML]	318.96893310546875	1.9738833333333334	1.8171333333333335	19.217499999999998	17.400366666666663	12719.1484375	2016597.9254797974	0	1182	0.28974533281187687	55.503561935140894	110.00712387028179	318.9609375	318.96990966796875
934	319.060302734375	16.06825					1	DETECTED	319.0603 m/z @16.07 [N1290_2.mzXML]	319.060302734375	16.06825	9.655949999999999	19.948666666666668	10.292716666666669	3767.54443359375	880491.8283097226	0	1182	1.2933538502484918	0.8025760387588439	0.6051520775176877	319.0583190917969	319.061767578125
935	319.1285095214844	10.648433333333333					1	DETECTED	319.1285 m/z @10.65 [N1290_2.mzXML]	319.1285095214844	10.648433333333333	6.128816666666666	10.786016666666665	4.657199999999999	3246.331787109375	358601.25094644167	0	1182	4.590316773860445	0.5152206861201354	0.030441372240270784	319.12744140625	319.13720703125
936	319.1646728515625	9.553966666666668					1	DETECTED	319.1647 m/z @9.55 [N1290_2.mzXML]	319.1646728515625	9.553966666666668	0.8153666666666666	16.049916666666668	15.234550000000002	6378.15283203125	1237600.6632446898	0	1182	0.07164664411342692	0.8716813906117684	179.90230598064488	319.1551818847656	319.17364501953125
937	319.1937255859375	14.3044					1	DETECTED	319.1937 m/z @14.30 [N1290_2.mzXML]	319.1937255859375	14.3044	9.3021	15.866783333333332	6.564683333333333	67949.1640625	3048050.5501088863	0	1182	0.5846196519217788	1.7857173865377183	0.6606065727915246	319.1865234375	319.195556640625
938	319.2618713378906	13.181416666666667					1	DETECTED	319.2619 m/z @13.18 [N1290_2.mzXML]	319.2618713378906	13.181416666666667	13.121816666666666	13.5861	0.46428333333333427	6249.9853515625	122238.96915380901	0	1182	0.20208130462846974	3.8949944071587512	6.7899888143175025	319.2607727050781	319.26275634765625
939	319.3023376464844	11.316433333333332					1	DETECTED	319.3023 m/z @11.32 [N1290_2.mzXML]	319.3023376464844	11.316433333333332	11.2857	12.448733333333333	1.163033333333333	48095.953125	473179.6669520864	0	1182	0.10765547766712125	2.8328834668525777	9.187513765076819	319.29461669921875	319.3036804199219
940	320.6993103027344	9.074583333333333					1	DETECTED	320.6993 m/z @9.07 [N1290_2.mzXML]	320.6993103027344	9.074583333333333	2.749216666666667	10.08455	7.335333333333333	4913.6884765625	1148703.980645569	0	1182	4.735238903987249	0.5798346340923584	0.15966926818471666	320.6977844238281	320.70050048828125
941	320.9658203125	1.9173					1	DETECTED	320.9658 m/z @1.92 [N1290_2.mzXML]	320.9658203125	1.9173	1.75895	2.1033833333333334	0.34443333333333337	9361.1748046875	100578.90356396485	0	1182	0.17939644152888556	1.0875697295021578	1.1751394590043156	320.9646301269531	320.9671325683594
942	321.20880126953125	12.5687					1	DETECTED	321.2088 m/z @12.57 [N1290_2.mzXML]	321.20880126953125	12.5687	1.4352333333333334	14.958183333333332	13.52295	27573.158203125	1306311.6761502374	0	1182	0.21746745923341848	0.5465066273426593	7.078542109336337	321.2003173828125	321.21197509765625
943	322.0289306640625	11.119133333333334					1	DETECTED	322.0289 m/z @11.12 [N1290_2.mzXML]	322.0289306640625	11.119133333333334	9.723083333333333	11.375683333333335	1.6526000000000014	5682.10498046875	159503.61721197548	0	1182	0.12048535101176938	0.591884244833638	0.18327197182051563	322.0273742675781	322.0303649902344
944	322.0653076171875	12.03805					1	DETECTED	322.0653 m/z @12.04 [N1290_2.mzXML]	322.0653076171875	12.03805	11.909416666666667	19.399333333333335	7.489916666666668	121564.953125	1762518.0901850294	1	1182	0.1398331298417137	3.7529140882071577	4.261379566655783	322.0572814941406	322.0733642578125
945	323.02020263671875	11.548016666666665					1	DETECTED	323.0202 m/z @11.55 [N1290_2.mzXML]	323.02020263671875	11.548016666666665	1.80255	11.76155	9.959	13865.044921875	3703358.5307338256	0	1182	9.916902770759053	0.5109555211996005	0.022495362650928205	323.0103759765625	323.02105712890625
946	323.1631164550781	9.926133333333333					1	DETECTED	323.1631 m/z @9.93 [N1290_2.mzXML]	323.1631164550781	9.926133333333333	9.655949999999999	10.556233333333333	0.9002833333333342	3364.184814453125	94906.5994100341	0	1182	0.2661512055428723	1.666060082659922	2.332120165319844	323.161376953125	323.16387939453125
947	323.2245178222656	13.74955					1	DETECTED	323.2245 m/z @13.75 [N1290_2.mzXML]	323.2245178222656	13.74955	11.62025	15.339616666666666	3.719366666666666	10124.6435546875	647076.5781159974	0	1182	0.4104373129128618	0.8733777923887353	0.4323007272684134	323.22393798828125	323.22637939453125
948	324.0452575683594	9.317866666666667					1	DETECTED	324.0453 m/z @9.32 [N1290_2.mzXML]	324.0452575683594	9.317866666666667	9.242566666666667	10.922716666666668	1.6801500000000011	42955.24609375	573886.2297854938	0	1182	0.08839693367552925	1.6087160078794505	1.794029012572728	324.0441589355469	324.0460510253906
949	324.0622863769531	12.022					1	DETECTED	324.0623 m/z @12.02 [N1290_2.mzXML]	324.0622863769531	12.022	11.973516666666665	12.345683333333334	0.37216666666666853	42606.6015625	381063.86938769557	0	1182	0.10515322141442596	3.850187235062522	6.0056103119310755	324.0614013671875	324.0626525878906
950	324.1789855957031	15.866783333333332					1	DETECTED	324.1790 m/z @15.87 [N1290_2.mzXML]	324.1789855957031	15.866783333333332	8.95195	20.003833333333333	11.051883333333333	8945.1728515625	1825011.6892470098	0	1182	5.931967200636677	0.7693414443018086	0.8670430427010138	324.1763610839844	324.18011474609375
951	324.1912841796875	9.690016666666667					1	DETECTED	324.1913 m/z @9.69 [N1290_2.mzXML]	324.1912841796875	9.690016666666667	9.655949999999999	14.148200000000001	4.492250000000002	19536.638671875	1311264.8546126722	0	1182	0.1064767490876175	65.93321917808002	4.557108494228212	324.1907958984375	324.193115234375
952	324.8070068359375	1.75895					1	DETECTED	324.8070 m/z @1.76 [N1290_2.mzXML]	324.8070068359375	1.75895	1.7081333333333333	6.5385	4.8303666666666665	7448.1748046875	1591114.8620251466	0	1182	0.03879130812255038	47.5273860282059	94.05477205641182	324.80645751953125	324.8166198730469
953	325.0542297363281	1.8171333333333335					1	DETECTED	325.0542 m/z @1.82 [N1290_2.mzXML]	325.0542297363281	1.8171333333333335	1.8171333333333335	11.728933333333334	9.9118	10290.4404296875	2596741.809457276	0	1182	7.51528290043474	null	null	325.0485534667969	325.0588073730469
954	325.17523193359375	15.866783333333332					1	DETECTED	325.1752 m/z @15.87 [N1290_2.mzXML]	325.17523193359375	15.866783333333332	8.96955	20.003833333333333	11.034283333333333	12392.3076171875	2358572.081298888	0	1182	1.7035183946786763	0.9294057290075274	0.7525902218378495	325.1729736328125	325.1761169433594
955	325.21270751953125	13.325783333333334					1	DETECTED	325.2127 m/z @13.33 [N1290_2.mzXML]	325.21270751953125	13.325783333333334	13.31175	13.5379	0.22615000000000052	6083.904296875	52716.290516479174	0	1182	0.15676554981820168	8.057600950118523	15.115201900237047	325.2118225097656	325.213134765625
956	326.0424499511719	9.3021					1	DETECTED	326.0424 m/z @9.30 [N1290_2.mzXML]	326.0424499511719	9.3021	9.286733333333332	16.948	7.661266666666668	13234.078125	1137640.3727059942	0	1182	0.08828964971068132	249.2819956616003	158.2074921824148	326.0368347167969	326.0444641113281
957	326.0606994628906	10.243516666666666					1	DETECTED	326.0607 m/z @10.24 [N1290_2.mzXML]	326.0606994628906	10.243516666666666	9.673016666666665	12.087266666666666	2.414250000000001	11049.6416015625	338801.39814367675	0	1182	0.09245801023249811	2.115907099035931	3.2318141980718615	326.0578918457031	326.061279296875
958	326.1774597167969	15.866783333333332					1	DETECTED	326.1775 m/z @15.87 [N1290_2.mzXML]	326.1774597167969	15.866783333333332	11.76155	19.272333333333332	7.5107833333333325	3307.95361328125	740080.8219234315	0	1182	1.3081330001023748	0.9147815390111809	0.8295630780223618	326.1747131347656	326.17852783203125
959	326.1955871582031	10.616366666666666					1	DETECTED	326.1956 m/z @10.62 [N1290_2.mzXML]	326.1955871582031	10.616366666666666	10.570916666666667	11.454816666666666	0.8838999999999988	6065.7275390625	134413.59361590556	0	1182	0.06753712315446059	9.72387238723895	18.4477447744779	326.1884765625	326.1964111328125
960	327.007080078125	1.1613					1	DETECTED	327.0071 m/z @1.16 [N1290_2.mzXML]	327.007080078125	1.1613	0.10113333333333333	20.003833333333333	19.9027	6942.4013671875	4284987.555101073	0	1182	9.03480055101461	9.386590158780065	1.8530002625389836	327.006103515625	327.0085754394531
961	327.05169677734375	11.562433333333333					1	DETECTED	327.0517 m/z @11.56 [N1290_2.mzXML]	327.05169677734375	11.562433333333333	1.6453333333333333	11.925066666666668	10.279733333333334	70414.4296875	1.0600682214006592E7	0	1182	0.13693961460345072	0.517289618427176	0.020273736687532413	327.0507507324219	327.0521545410156
962	327.1197509765625	9.351049999999999					1	DETECTED	327.1198 m/z @9.35 [N1290_2.mzXML]	327.1197509765625	9.351049999999999	4.9869666666666665	9.384066666666666	4.397099999999999	6733.5263671875	897433.4278895264	0	1182	0.0578185572086376	0.5037827722507591	0.007565544501518082	327.1189880371094	327.11993408203125
963	327.1732482910156	15.793299999999999					1	DETECTED	327.1732 m/z @15.79 [N1290_2.mzXML]	327.1732482910156	15.793299999999999	8.8476	18.451666666666664	9.604066666666665	6023.11767578125	1333327.2063415223	0	1182	0.62118110221469	0.6913678007016332	0.44034839041583584	327.17193603515625	327.174072265625
964	327.2282409667969	13.968116666666667					1	DETECTED	327.2282 m/z @13.97 [N1290_2.mzXML]	327.2282409667969	13.968116666666667	4.024966666666667	14.625783333333334	10.600816666666667	15639.26953125	2406538.7297151485	0	1182	0.2788448476723513	0.5330713439235387	0.3200337795880607	327.21856689453125	327.2366943359375
965	328.054931640625	11.60565					1	DETECTED	328.0549 m/z @11.61 [N1290_2.mzXML]	328.054931640625	11.60565	9.723083333333333	11.712866666666667	1.9897833333333335	4897.4326171875	353546.3242477418	0	1182	1.5052990949913951	0.5284761938488233	0.05695238769764649	328.0546875	328.0579833984375
966	328.21099853515625	12.022					1	DETECTED	328.2110 m/z @12.02 [N1290_2.mzXML]	328.21099853515625	12.022	11.973516666666665	17.09416666666667	5.120650000000005	17005.005859375	1334534.7702989508	0	1182	0.10670556503419704	51.580695196796185	106.91044604704597	328.2101745605469	328.2120666503906
967	328.24749755859375	11.119133333333334					1	DETECTED	328.2475 m/z @11.12 [N1290_2.mzXML]	328.24749755859375	11.119133333333334	8.148916666666667	12.465433333333333	4.316516666666667	186005.71875	2040801.3065405313	1	1182	0.10567342603698826	2.2640815887124703	2.0316668617911575	328.2453308105469	328.25457763671875
968	328.6748352050781	13.21025					1	DETECTED	328.6748 m/z @13.21 [N1290_2.mzXML]	328.6748352050781	13.21025	13.077033333333333	13.5541	0.4770666666666674	8238.8134765625	121684.64209814461	0	1182	0.0719229190475783	1.7905667459026544	2.581133491805309	328.6740417480469	328.67529296875
969	328.8976745605469	1.5700833333333333					1	DETECTED	328.8977 m/z @1.57 [N1290_2.mzXML]	328.8976745605469	1.5700833333333333	1.4517666666666666	1.6147666666666667	0.16300000000000003	84059.28125	456561.6067044676	0	1182	0.09199840089111166	0.6891936358058522	0.39992153807408704	328.8973388671875	328.8979797363281
970	328.99774169921875	1.7884333333333333					1	DETECTED	328.9977 m/z @1.79 [N1290_2.mzXML]	328.99774169921875	1.7884333333333333	0.10113333333333333	20.003833333333333	19.9027	18995.849609375	4260994.696964538	0	1182	0.028483475434249783	4.486042515650713	4.359723223441675	328.9965515136719	329.0058288574219
971	329.0517578125	11.548016666666665					1	DETECTED	329.0518 m/z @11.55 [N1290_2.mzXML]	329.0517578125	11.548016666666665	11.548016666666665	11.6966	0.14858333333333462	10239.1337890625	50979.00737793004	0	1182	0.09099224384992333	null	null	329.051513671875	329.05206298828125
972	329.1767883300781	12.2419					1	DETECTED	329.1768 m/z @12.24 [N1290_2.mzXML]	329.1767883300781	12.2419	12.207016666666668	13.506333333333334	1.299316666666666	6557.04541015625	276124.9346440429	0	1182	0.07619483863213006	18.623745819399026	36.24749163879805	329.17474365234375	329.1771545410156
973	329.2311096191406	12.448733333333333					1	DETECTED	329.2311 m/z @12.45 [N1290_2.mzXML]	329.2311096191406	12.448733333333333	9.570666666666666	12.602466666666666	3.0318000000000005	9341.5009765625	524662.3719140625	0	1182	0.12490791409537394	0.5267077436241921	0.053415487248384304	329.22149658203125	329.2359619140625
974	329.2463684082031	13.6839					1	DETECTED	329.2464 m/z @13.68 [N1290_2.mzXML]	329.2463684082031	13.6839	11.053666666666667	15.04325	3.989583333333334	41697.49609375	1533990.122192627	0	1182	2.722057751920641	0.8053156709904743	0.5040216168509754	329.2430419921875	329.2509765625
975	330.0317687988281	10.456866666666667					1	DETECTED	330.0318 m/z @10.46 [N1290_2.mzXML]	330.0317687988281	10.456866666666667	10.39765	13.151183333333334	2.7535333333333334	19614.72265625	536949.924571411	0	1182	2.911520652269825	23.249648184632957	2.967328785279218	330.031494140625	330.0414123535156
976	330.2266540527344	10.499516666666667					1	DETECTED	330.2267 m/z @10.50 [N1290_2.mzXML]	330.2266540527344	10.499516666666667	9.978433333333333	10.838600000000001	0.8601666666666681	9292.0263671875	221031.91924453713	0	1182	0.5596664001223619	0.8253638253638267	0.31751754426641987	330.22607421875	330.2283935546875
977	330.24530029296875	11.745383333333333					1	DETECTED	330.2453 m/z @11.75 [N1290_2.mzXML]	330.24530029296875	11.745383333333333	11.6966	14.319966666666666	2.6233666666666657	16693.044921875	882758.9168131708	0	1182	2.070261874659481	26.88793987017456	48.694711837379714	330.244873046875	330.2505798339844
978	330.2626037597656	11.23485					1	DETECTED	330.2626 m/z @11.23 [N1290_2.mzXML]	330.2626037597656	11.23485	11.103	11.681116666666666	0.5781166666666664	63631.71875	406952.9817003787	0	1182	0.07172212819554069	1.8567519001140644	0.36884458607564546	330.2530212402344	330.2638854980469
979	330.3355407714844	11.84765					1	DETECTED	330.3355 m/z @11.85 [N1290_2.mzXML]	330.3355407714844	11.84765	11.84765	12.054566666666666	0.20691666666666642	10088.23046875	62376.72880737281	0	1182	0.18477567981719822	null	null	330.3355407714844	330.3367004394531
980	330.8951416015625	1.5556333333333332					1	DETECTED	330.8951 m/z @1.56 [N1290_2.mzXML]	330.8951416015625	1.5556333333333332	1.4517666666666666	1.6918166666666667	0.2400500000000001	12492.3701171875	75902.76146530148	0	1182	0.07836553083675679	1.1463381212774255	1.3747659634797633	330.8936767578125	330.90277099609375
981	331.0530090332031	2.4710166666666664					1	DETECTED	331.0530 m/z @2.47 [N1290_2.mzXML]	331.0530090332031	2.4710166666666664	1.6758333333333333	11.63505	9.959216666666666	744160.5	3.015510295921367E7	1	1182	0.3837682010258292	1.4029436388754137	1.3075345864365349	331.04437255859375	331.0619812011719
982	331.1651306152344	8.3747					1	DETECTED	331.1651 m/z @8.37 [N1290_2.mzXML]	331.1651306152344	8.3747	8.165683333333332	8.455	0.289316666666668	6833.7158203125	70291.18747375504	0	1182	0.13029930601499373	0.6920899449804607	0.38417988996092156	331.1644287109375	331.1661376953125
983	331.18719482421875	12.1206					1	DETECTED	331.1872 m/z @12.12 [N1290_2.mzXML]	331.18719482421875	12.1206	12.10355	12.53445	0.4308999999999994	14187.48046875	150767.52770117254	0	1182	0.06751899482573265	12.636363636364106	24.27272727272821	331.18646240234375	331.18768310546875
984	331.20404052734375	11.1515					1	DETECTED	331.2040 m/z @11.15 [N1290_2.mzXML]	331.20404052734375	11.1515	11.119133333333334	11.184283333333333	0.06514999999999915	6438.509765625	20376.44781567377	0	1182	0.10663486864116578	1.0064366632337738	1.0128733264675476	331.20379638671875	331.20452880859375
985	331.2261047363281	11.0198					1	DETECTED	331.2261 m/z @11.02 [N1290_2.mzXML]	331.2261047363281	11.0198	10.95505	11.503833333333334	0.5487833333333345	8664.802734375	172348.9461828615	0	1182	0.3315206772066084	4.237709137709142	7.27828169798236	331.2256164550781	331.2273254394531
986	331.26641845703125	11.23485					1	DETECTED	331.2664 m/z @11.23 [N1290_2.mzXML]	331.26641845703125	11.23485	11.184283333333333	16.049916666666668	4.865633333333335	10492.4345703125	984316.6634479675	0	1182	3.5465048511681	42.83058252024708	73.55950439404037	331.261474609375	331.26666259765625
987	332.16326904296875	10.173516666666666					1	DETECTED	332.1633 m/z @10.17 [N1290_2.mzXML]	332.16326904296875	10.173516666666666	9.45165	11.184283333333333	1.7326333333333324	147070.359375	3293662.2640614915	1	1182	0.28433617897996477	0.9538194632780614	0.952415379519553	332.1623229980469	332.1638488769531
988	332.20635986328125	9.673016666666665					1	DETECTED	332.2064 m/z @9.67 [N1290_2.mzXML]	332.20635986328125	9.673016666666665	4.32765	9.706416666666666	5.378766666666666	15469.6484375	1211324.41801593	0	1182	0.09237055664610061	0.5031242010214454	0.006248402042890789	332.2061767578125	332.2065124511719
989	332.2422790527344	10.803716666666666					1	DETECTED	332.2423 m/z @10.80 [N1290_2.mzXML]	332.2422790527344	10.803716666666666	10.1197	11.053666666666667	0.9339666666666666	32543.103515625	393099.51305303903	0	1182	0.1456207085914052	0.6342685826866743	2.0546322848986427	332.2410888671875	332.24310302734375
990	333.0513610839844	2.3887666666666667					1	DETECTED	333.0514 m/z @2.39 [N1290_2.mzXML]	333.0513610839844	2.3887666666666667	1.8462	8.358966666666667	6.512766666666668	42431.61328125	2003787.1899718936	0	1182	0.8673754585723561	1.956026174370646	4.917907559742779	333.0497741699219	333.05352783203125
991	333.14984130859375	13.475166666666667					1	DETECTED	333.1498 m/z @13.48 [N1290_2.mzXML]	333.14984130859375	13.475166666666667	9.004933333333334	15.26845	6.263516666666666	9604.349609375	1000321.9897679748	0	1182	3.1739316958393395	0.6572898698104699	0.3388005774707962	333.1399230957031	333.15557861328125
992	333.16693115234375	10.173516666666666					1	DETECTED	333.1669 m/z @10.17 [N1290_2.mzXML]	333.16693115234375	10.173516666666666	9.723083333333333	15.04325	5.320166666666667	20042.703125	1238525.2137323301	0	1182	0.3802297087751878	6.052182629060823	0.6393251896673458	333.1656188964844	333.1723327636719
993	333.18341064453125	11.745383333333333					1	DETECTED	333.1834 m/z @11.75 [N1290_2.mzXML]	333.18341064453125	11.745383333333333	11.576733333333333	14.068299999999999	2.4915666666666656	40789.7109375	1336991.7265609133	0	1182	0.4108206757136408	3.098057114292251	5.10309160273357	333.18170166015625	333.1839294433594
994	333.20263671875	12.363033333333334					1	DETECTED	333.2026 m/z @12.36 [N1290_2.mzXML]	333.20263671875	12.363033333333334	9.12795	12.585616666666665	3.4576666666666647	30391.037109375	1654803.3900546266	0	1182	0.09568449323991324	0.5344014837330308	0.06945032330279241	333.2020263671875	333.209716796875
995	334.13909912109375	9.756616666666668					1	DETECTED	334.1391 m/z @9.76 [N1290_2.mzXML]	334.13909912109375	9.756616666666668	9.690016666666667	9.823633333333333	0.13361666666666672	12336.8232421875	59691.22150805717	0	1182	0.07956165417358463	1.003128128128112	0.9505729072601488	334.13885498046875	334.1393737792969
996	334.509521484375	8.609916666666667					1	DETECTED	334.5095 m/z @8.61 [N1290_2.mzXML]	334.509521484375	8.609916666666667	8.592233333333333	8.679016666666666	0.08678333333333299	3997.583740234375	15966.134057617186	0	1182	0.06908180498074756	2.4538171536285276	3.907634307257055	334.5089416503906	334.5099792480469
997	334.83587646484375	1.7433					1	DETECTED	334.8359 m/z @1.74 [N1290_2.mzXML]	334.83587646484375	1.7433	1.7081333333333333	8.95195	7.243816666666667	12587.625	1901146.1808903504	0	1182	0.08722699543091506	100.93588329833449	217.4930579552965	334.8357238769531	334.8394775390625
998	334.9143981933594	1.6147666666666667					1	DETECTED	334.9144 m/z @1.61 [N1290_2.mzXML]	334.9143981933594	1.6147666666666667	1.5849499999999999	1.66035	0.07540000000000013	52920.5703125	166002.01687109403	0	1182	0.056237619714055276	1.2643935159306832	1.6684073988941102	334.9140319824219	334.91448974609375
999	335.12310791015625	10.36285					1	DETECTED	335.1231 m/z @10.36 [N1290_2.mzXML]	335.12310791015625	10.36285	9.7907	10.39765	0.6069500000000012	2386.446533203125	48242.149250122115	0	1182	0.592797203785727	0.5304116053482484	0.060823210696496675	335.122314453125	335.123779296875
1000	335.16583251953125	14.17965					1	DETECTED	335.1658 m/z @14.18 [N1290_2.mzXML]	335.16583251953125	14.17965	9.908566666666667	16.196716666666667	6.28815	81332.546875	3594364.2885996723	0	1182	0.47420620996518537	0.7279203897380365	0.47973605744810827	335.1618347167969	335.1722106933594
1001	335.2181701660156	12.5687					1	DETECTED	335.2182 m/z @12.57 [N1290_2.mzXML]	335.2181701660156	12.5687	12.414333333333333	12.684666666666667	0.2703333333333333	13493.7822265625	133503.08779687493	0	1182	0.12362247099659562	0.8756208162383954	0.7512416324767907	335.21710205078125	335.21868896484375
1002	336.06231689453125	10.716633333333334					1	DETECTED	336.0623 m/z @10.72 [N1290_2.mzXML]	336.06231689453125	10.716633333333334	10.664816666666667	11.119133333333334	0.45431666666666715	104897.75	776588.6936438592	0	1182	0.10985533081546173	4.271665437619591	5.815584192710286	336.062255859375	336.0630798339844
1003	336.0743713378906	16.141466666666666					1	DETECTED	336.0744 m/z @16.14 [N1290_2.mzXML]	336.0743713378906	16.141466666666666	9.706416666666666	19.125833333333333	9.419416666666667	2754.158935546875	717418.1961503602	0	1182	7.193810045523094	0.7318837201472146	0.4637674402944291	336.0725402832031	336.0759582519531
1004	336.1693420410156	14.242083333333333					1	DETECTED	336.1693 m/z @14.24 [N1290_2.mzXML]	336.1693420410156	14.242083333333333	11.813233333333333	15.411816666666665	3.598583333333332	15996.9296875	782593.4317579649	0	1182	0.33162668482414226	0.6761912425161095	7.2948514341609245	336.1681823730469	336.1707763671875
1005	336.2524108886719	12.155016666666667					1	DETECTED	336.2524 m/z @12.16 [N1290_2.mzXML]	336.2524108886719	12.155016666666667	11.925066666666668	14.2106	2.2855333333333316	10892.849609375	430960.1008236691	0	1182	0.1840232396468675	4.969631079220143	8.939262158440286	336.24481201171875	336.25360107421875
1006	336.6633605957031	13.195883333333335					1	DETECTED	336.6634 m/z @13.20 [N1290_2.mzXML]	336.6633605957031	13.195883333333335	12.941616666666667	14.692816666666666	1.751199999999999	29354.88671875	623689.1899088136	0	1182	0.15778271807744204	1.7802399897441896	3.193396925773881	336.66204833984375	336.663818359375
1007	337.06109619140625	1.87485					1	DETECTED	337.0611 m/z @1.87 [N1290_2.mzXML]	337.06109619140625	1.87485	1.66035	19.180666666666664	17.520316666666663	584607.9375	2.164106703804366E7	1	1182	0.644398623021256	7.5615695978916735	4.154875582293864	337.0599365234375	337.0710754394531
1008	337.1659240722656	14.17965					1	DETECTED	337.1659 m/z @14.18 [N1290_2.mzXML]	337.1659240722656	14.17965	11.184283333333333	19.8755	8.691216666666666	23593.2578125	1349062.541587707	0	1182	0.20487314688861957	0.742063717991855	0.3188985493466411	337.1640625	337.16754150390625
1009	337.18133544921875	12.5687					1	DETECTED	337.1813 m/z @12.57 [N1290_2.mzXML]	337.18133544921875	12.5687	11.60565	13.475166666666667	1.8695166666666658	49324.38671875	888026.7274411612	0	1182	0.11775561217624464	1.154174578631797	0.9293677461694301	337.1805419921875	337.1830749511719
1010	338.064697265625	1.87485					1	DETECTED	338.0647 m/z @1.87 [N1290_2.mzXML]	338.064697265625	1.87485	1.8171333333333335	11.76155	9.944416666666665	56645.66015625	6391737.450691591	0	1182	8.925927504424426	12.419974496120169	155.63014585815506	338.05926513671875	338.0655212402344
1011	338.23138427734375	12.448733333333333					1	DETECTED	338.2314 m/z @12.45 [N1290_2.mzXML]	338.23138427734375	12.448733333333333	0.10113333333333333	20.003833333333333	19.9027	387584.78125	1.7695583995832022E7	0	1182	0.14457393547747976	1.9834257196882124	0.7881017781927987	338.23028564453125	338.2359313964844
1012	338.3332214355469	12.5687					1	DETECTED	338.3332 m/z @12.57 [N1290_2.mzXML]	338.3332214355469	12.5687	11.77865	13.71665	1.9379999999999988	157911.0625	4724643.4864696	0	1182	0.564788556815051	1.2265046516043296	0.7268584720304938	338.3332214355469	338.3411560058594
1013	339.1613464355469	14.17965					1	DETECTED	339.1613 m/z @14.18 [N1290_2.mzXML]	339.1613464355469	14.17965	14.132399999999999	15.111783333333333	0.9793833333333346	8893.1455078125	203757.73569348152	0	1182	0.2623903119534692	10.363844797177752	20.20095698577024	339.1610412597656	339.1626892089844
1014	339.1971740722656	11.83075					1	DETECTED	339.1972 m/z @11.83 [N1290_2.mzXML]	339.1971740722656	11.83075	11.48735	14.100683333333334	2.613333333333335	8157.20263671875	682339.1727125247	0	1182	0.13306032102285847	3.805086390992034	6.610172781984068	339.1965026855469	339.19805908203125
1015	339.2348327636719	12.448733333333333					1	DETECTED	339.2348 m/z @12.45 [N1290_2.mzXML]	339.2348327636719	12.448733333333333	0.3217166666666667	19.2905	18.968783333333334	78194.4765625	3417830.9859639313	0	1182	1.800397961604304	1.999890365577627	0.29189198690683715	339.2337341308594	339.23626708984375
1016	339.3440246582031	12.363033333333334					1	DETECTED	339.3440 m/z @12.36 [N1290_2.mzXML]	339.3440246582031	12.363033333333334	12.087266666666666	13.254349999999999	1.1670833333333324	30567.26953125	868979.4584868166	0	1182	0.4852352710974017	2.116070349329134	2.661097748644307	339.3376770019531	339.3447265625
1017	340.0396423339844	10.427866666666667					1	DETECTED	340.0396 m/z @10.43 [N1290_2.mzXML]	340.0396423339844	10.427866666666667	9.723083333333333	11.665216666666668	1.9421333333333344	73738.0234375	833611.9810789779	0	1182	0.24425728284148107	1.0558468994091488	0.6199453322519062	340.0323486328125	340.0407409667969
1018	340.2474365234375	11.167866666666667					1	DETECTED	340.2474 m/z @11.17 [N1290_2.mzXML]	340.2474365234375	11.167866666666667	11.053666666666667	16.471383333333332	5.417716666666665	43854.00390625	1062234.4395834953	0	1182	0.10255460147989659	21.870143514086003	1.4521246229991271	340.2379455566406	340.247802734375
1019	340.2584228515625	10.85555					1	DETECTED	340.2584 m/z @10.86 [N1290_2.mzXML]	340.2584228515625	10.85555	10.786016666666665	10.938816666666666	0.15280000000000094	5239.66748046875	28009.591183288678	0	1182	0.09601273002100896	1.098753595397885	1.1975071907957702	340.2580871582031	340.2591857910156
1020	340.7811279296875	1.75895					1	DETECTED	340.7811 m/z @1.76 [N1290_2.mzXML]	340.7811279296875	1.75895	1.7258666666666669	1.7884333333333333	0.06256666666666644	11279.0400390625	32130.234393310493	0	1182	0.2988302470514421	0.9455919395466018	0.8911838790932036	340.7807312011719	340.7812194824219
1021	340.93109130859375	1.6300833333333336					1	DETECTED	340.9311 m/z @1.63 [N1290_2.mzXML]	340.93109130859375	1.6300833333333336	1.5995833333333331	1.66035	0.06076666666666686	31980.271484375	87724.46605224612	0	1182	0.05252830764786487	0.9961748633879677	0.9923497267759354	340.9307861328125	340.931396484375
1022	340.9958190917969	11.135083333333334					1	DETECTED	340.9958 m/z @11.14 [N1290_2.mzXML]	340.9958190917969	11.135083333333334	10.95505	17.919333333333334	6.964283333333334	2814.458740234375	661736.2027274477	0	1182	3.7596599007278915	19.341649694500934	37.68329938900187	340.9927978515625	340.9981384277344
1023	341.0306701660156	11.548016666666665					1	DETECTED	341.0307 m/z @11.55 [N1290_2.mzXML]	341.0306701660156	11.548016666666665	11.503833333333334	12.155016666666667	0.6511833333333321	136014.53125	1217902.9104291997	0	1182	0.13064931506675492	4.533817418430013	6.026508653134644	341.03033447265625	341.0320129394531
1024	341.17706298828125	12.5687					1	DETECTED	341.1771 m/z @12.57 [N1290_2.mzXML]	341.17706298828125	12.5687	12.53445	17.16783333333333	4.633383333333331	5086.80859375	419158.8347008665	0	1182	0.12581296172002077	67.64063260340606	133.2572472511911	341.1758117675781	341.1869812011719
1025	341.2506103515625	11.184283333333333					1	DETECTED	341.2506 m/z @11.18 [N1290_2.mzXML]	341.2506103515625	11.184283333333333	11.119133333333334	13.522133333333333	2.4029999999999987	7155.48828125	558336.6317951658	0	1182	1.9346546057344423	18.442056792018647	35.884113584037294	341.2424011230469	341.2508239746094
1026	341.35150146484375	13.933916666666667					1	DETECTED	341.3515 m/z @13.93 [N1290_2.mzXML]	341.35150146484375	13.933916666666667	13.765566666666667	14.759683333333333	0.9941166666666668	17025.65234375	294344.9216566772	0	1182	0.2055538348327417	2.6055463438456927	2.3875042671907023	341.3509521484375	341.35284423828125
1027	342.014404296875	9.074583333333333					1	DETECTED	342.0144 m/z @9.07 [N1290_2.mzXML]	342.014404296875	9.074583333333333	0.17455	19.655666666666665	19.481116666666665	7366.69482421875	2273607.3665564875	0	1182	4.638204907624822	1.0944406575256271	1.1376949247377421	342.01220703125	342.0155334472656
1028	342.03662109375	10.427866666666667					1	DETECTED	342.0366 m/z @10.43 [N1290_2.mzXML]	342.03662109375	10.427866666666667	10.39765	11.957316666666665	1.559666666666665	26399.7109375	706435.7923302003	0	1182	0.10324133822636483	25.808052950910536	5.287963151186047	342.03350830078125	342.03704833984375
1029	342.22637939453125	12.363033333333334					1	DETECTED	342.2264 m/z @12.36 [N1290_2.mzXML]	342.22637939453125	12.363033333333334	12.31075	12.5687	0.25794999999999924	28268.806640625	182206.81723120145	0	1182	0.11096136321626737	2.4668473063436274	3.096673655051393	342.22589111328125	342.22662353515625
1030	342.2626037597656	11.345966666666667					1	DETECTED	342.2626 m/z @11.35 [N1290_2.mzXML]	342.2626037597656	11.345966666666667	11.200983333333333	12.054566666666666	0.8535833333333329	133777.21875	1295071.6964579457	1	1182	0.13378482321962437	1.3967437747899345	2.291505833143857	342.2622375488281	342.26348876953125
1031	342.8677673339844	1.6918166666666667					1	DETECTED	342.8678 m/z @1.69 [N1290_2.mzXML]	342.8677673339844	1.6918166666666667	1.6758333333333333	9.004933333333334	7.3291	14126.6474609375	1776502.608683899	0	1182	0.11779809952509956	229.57025256782188	453.93164362155136	342.86761474609375	342.8754577636719
1032	343.1918640136719	12.189733333333333					1	DETECTED	343.1919 m/z @12.19 [N1290_2.mzXML]	343.1918640136719	12.189733333333333	11.863433333333335	18.305166666666665	6.44173333333333	24916.310546875	1052861.1151900017	0	1182	0.312098389119436	4.235701915115435	5.905693205535102	343.1832275390625	343.19427490234375
1033	343.22235107421875	10.1197					1	DETECTED	343.2224 m/z @10.12 [N1290_2.mzXML]	343.22235107421875	10.1197	10.08455	10.191216666666666	0.10666666666666558	4662.2861328125	21857.537566284107	0	1182	0.10170007453639052	1.5173067804646687	2.0346135609293374	343.2216796875	343.2223815917969
1034	343.2618408203125	12.911533333333333					1	DETECTED	343.2618 m/z @12.91 [N1290_2.mzXML]	343.2618408203125	12.911533333333333	12.293416666666667	14.759683333333333	2.466266666666666	9096.0986328125	453379.3483474733	0	1182	0.2033215066511076	1.9949847655512745	2.989969531102549	343.2604675292969	343.2626953125
1035	343.2944641113281	12.087266666666666					1	DETECTED	343.2945 m/z @12.09 [N1290_2.mzXML]	343.2944641113281	12.087266666666666	12.022	13.5379	1.5159000000000002	11811.5166015625	468710.91346374474	0	1182	0.032646844443265266	11.613125638406633	22.226251276813265	343.28448486328125	343.2950744628906
1036	344.2781677246094	11.470949999999998					1	DETECTED	344.2782 m/z @11.47 [N1290_2.mzXML]	344.2781677246094	11.470949999999998	11.360816666666667	12.087266666666666	0.7264499999999998	107090.546875	799997.1540117786	1	1182	0.08428821280749688	1.5746722910741693	3.3167018345161057	344.2764587402344	344.2799072265625
1037	344.649169921875	13.21025					1	DETECTED	344.6492 m/z @13.21 [N1290_2.mzXML]	344.649169921875	13.21025	12.956516666666666	13.733083333333333	0.7765666666666675	19273.634765625	363154.7317877202	0	1182	0.32715705714683985	1.5302811350499146	2.060562270099829	344.64849853515625	344.64996337890625
1038	344.875244140625	1.5556333333333332					1	DETECTED	344.8752 m/z @1.56 [N1290_2.mzXML]	344.875244140625	1.5556333333333332	1.4517666666666666	1.7433	0.2915333333333334	185615.90625	1025425.9915285641	0	1182	0.08176614213900968	0.8622618658541135	0.6461262669368408	344.86529541015625	344.8753967285156
1039	345.1922912597656	12.2419					1	DETECTED	345.1923 m/z @12.24 [N1290_2.mzXML]	345.1922912597656	12.2419	12.022	12.3283	0.30630000000000024	4100.01416015625	46771.526249877745	0	1182	0.09064475302563935	0.6964529331514359	0.3929058663028718	345.18878173828125	345.1935729980469
1040	346.0088806152344	7.839483333333334					1	DETECTED	346.0089 m/z @7.84 [N1290_2.mzXML]	346.0088806152344	7.839483333333334	0.10113333333333333	20.003833333333333	19.9027	21098.62890625	8732840.049100343	0	1182	2.363450518115882	0.8132710530175656	0.626268785203937	346.00738525390625	346.0102233886719
1041	346.2727355957031	13.6839					1	DETECTED	346.2727 m/z @13.68 [N1290_2.mzXML]	346.2727355957031	13.6839	13.63405	14.2887	0.6546500000000002	17612.013671875	306380.7627230224	0	1182	0.2441225893036787	6.5661985957874585	12.132397191574917	346.271728515625	346.2734680175781
1042	346.2940368652344	11.360816666666667					1	DETECTED	346.2940 m/z @11.36 [N1290_2.mzXML]	346.2940368652344	11.360816666666667	11.345966666666667	12.849766666666666	1.5037999999999982	12590.1767578125	398595.0781333005	0	1182	1.498979432814009	50.6329966329995	100.265993265999	346.2934875488281	346.29443359375
1043	346.330810546875	11.63505					1	DETECTED	346.3308 m/z @11.64 [N1290_2.mzXML]	346.330810546875	11.63505	11.60565	11.795683333333333	0.19003333333333217	8789.447265625	48040.82173577873	0	1182	0.1042082584263575	3.231859410430931	5.463718820861862	346.3301086425781	346.331298828125
1044	347.0118713378906	11.863433333333335					1	DETECTED	347.0119 m/z @11.86 [N1290_2.mzXML]	347.0118713378906	11.863433333333335	3.4044000000000003	18.998	15.5936	1543.0401611328125	994959.8402341311	0	1182	8.233289589714994	0.9217128828747176	0.8434257657494354	347.0093994140625	347.02032470703125
1045	347.2208557128906	11.087133333333332					1	DETECTED	347.2209 m/z @11.09 [N1290_2.mzXML]	347.2208557128906	11.087133333333332	9.022383333333332	13.354633333333334	4.332250000000002	9235.8603515625	1061388.7805214843	0	1182	0.2036862291776611	1.0490979537474274	1.0981959074948549	347.2160949707031	347.22515869140625
1046	348.8683776855469	1.5267333333333333					1	DETECTED	348.8684 m/z @1.53 [N1290_2.mzXML]	348.8683776855469	1.5267333333333333	1.4971166666666667	1.5849499999999999	0.08783333333333321	12021.048828125	45821.55515039059	0	1182	0.031518082695427996	1.4828362408553741	1.9656724817107485	348.86669921875	348.86859130859375
1047	348.9893798828125	1.66035					1	DETECTED	348.9894 m/z @1.66 [N1290_2.mzXML]	348.9893798828125	1.66035	1.5700833333333333	19.857000000000003	18.28691666666667	6579.30712890625	1295709.8398352356	0	1182	3.8279153456225106	101.29385155096008	49.30961648566393	348.9874572753906	348.9989013671875
1048	349.0168762207031	7.839483333333334					1	DETECTED	349.0169 m/z @7.84 [N1290_2.mzXML]	349.0168762207031	7.839483333333334	2.5534499999999998	19.509333333333334	16.955883333333333	2674.2216796875	999966.7890031128	0	1182	5.72150182574815	1.6038381016641334	2.2076762033282673	349.0151672363281	349.0197448730469
1049	349.6704406738281	13.325783333333334					1	DETECTED	349.6704 m/z @13.33 [N1290_2.mzXML]	349.6704406738281	13.325783333333334	13.239383333333334	13.475166666666667	0.23578333333333212	4249.55908203125	42925.019611388925	0	1182	0.20303785756655834	1.3644868827160523	1.7289737654321047	349.670166015625	349.6728210449219
1050	350.0896911621094	17.0575					1	DETECTED	350.0897 m/z @17.06 [N1290_2.mzXML]	350.0896911621094	17.0575	9.823633333333333	19.308333333333334	9.4847	2865.7099609375	660240.0706882022	0	1182	1.9651569638532784	0.6555760865558299	0.3111521731116598	350.0885925292969	350.09259033203125
1051	350.67877197265625	14.148200000000001					1	DETECTED	350.6788 m/z @14.15 [N1290_2.mzXML]	350.67877197265625	14.148200000000001	13.63405	15.094600000000002	1.4605500000000013	7477.689453125	221916.16372546385	0	1182	0.055607914092583144	1.4203539823008842	1.4855681329143786	350.67730712890625	350.680419921875
1052	350.809814453125	1.7433					1	DETECTED	350.8098 m/z @1.74 [N1290_2.mzXML]	350.809814453125	1.7433	1.6918166666666667	1.7884333333333333	0.09661666666666657	11079.5869140625	49126.10066796872	0	1182	0.13203914233771918	0.938329556490773	0.8766591129815459	350.809814453125	350.8106994628906
1053	350.89202880859375	1.5995833333333331					1	DETECTED	350.8920 m/z @1.60 [N1290_2.mzXML]	350.89202880859375	1.5995833333333331	1.5700833333333333	1.6453333333333333	0.07525000000000004	70081.4453125	198950.2124062503	0	1182	0.05171054192718727	1.2754237288135661	1.4812566649848034	350.8916931152344	350.89251708984375
1054	350.987060546875	1.80255					1	DETECTED	350.9871 m/z @1.80 [N1290_2.mzXML]	350.987060546875	1.80255	1.80255	19.82016666666667	18.01761666666667	5330.24755859375	1094139.0472792361	0	1182	3.3840688248211555	null	null	350.9844055175781	350.98870849609375
1055	351.0863952636719	16.471383333333332					1	DETECTED	351.0864 m/z @16.47 [N1290_2.mzXML]	351.0863952636719	16.471383333333332	9.7736	18.79733333333333	9.02373333333333	2734.790283203125	607202.7918723451	0	1182	1.526746992665032	0.6736358048807192	0.3472716097614384	351.08477783203125	351.0884704589844
1056	351.16168212890625	14.576516666666667					1	DETECTED	351.1617 m/z @14.58 [N1290_2.mzXML]	351.16168212890625	14.576516666666667	10.803716666666666	16.7635	5.959783333333334	3949.8291015625	745769.2058971865	0	1182	null	0.7898355774667798	0.5796711549335597	351.1545104980469	351.1707458496094
1057	351.2128601074219	12.448733333333333					1	DETECTED	351.2129 m/z @12.45 [N1290_2.mzXML]	351.2128601074219	12.448733333333333	11.813233333333333	12.636050000000001	0.8228166666666681	15489.892578125	209005.9667966311	0	1182	0.12270123648899123	0.6473773931287707	0.2326147178168884	351.21234130859375	351.2150573730469
1058	351.22845458984375	13.6839					1	DETECTED	351.2285 m/z @13.68 [N1290_2.mzXML]	351.22845458984375	13.6839	13.602	14.726650000000001	1.1246500000000008	42893.29296875	792782.6965773315	0	1182	0.2329354590091004	4.691613289904062	9.65507671639962	351.219970703125	351.2286682128906
1059	352.0937805175781	11.591216666666666					1	DETECTED	352.0938 m/z @11.59 [N1290_2.mzXML]	352.0937805175781	11.591216666666666	11.5336	11.728933333333334	0.19533333333333402	8602.140625	59287.85441467308	0	1182	0.12986982568012984	1.6951113682383765	2.390222736476753	352.0931091308594	352.0946350097656
1060	352.1650085449219	9.960983333333333					1	DETECTED	352.1650 m/z @9.96 [N1290_2.mzXML]	352.1650085449219	9.960983333333333	9.926133333333333	10.243516666666666	0.3173833333333338	25162.185546875	149223.19249542212	0	1182	0.07984474071252379	2.975047364594393	4.152338156013959	352.1640930175781	352.1651611328125
1061	352.2240295410156	12.293416666666667					1	DETECTED	352.2240 m/z @12.29 [N1290_2.mzXML]	352.2240295410156	12.293416666666667	12.207016666666668	14.052050000000001	1.8450333333333333	9498.822265625	345147.7620481567	0	1182	0.15081335302711274	10.67727623456798	19.699011519714034	352.2229309082031	352.2323303222656
1062	352.8966064453125	1.6758333333333333					1	DETECTED	352.8966 m/z @1.68 [N1290_2.mzXML]	352.8966064453125	1.6758333333333333	1.4971166666666667	1.7081333333333333	0.21101666666666663	27975.87109375	146937.48697302258	0	1182	0.21733566073690458	0.5903665019117784	0.19685946768098134	352.896240234375	352.90087890625
1063	353.0349426269531	1.87485					1	DETECTED	353.0349 m/z @1.87 [N1290_2.mzXML]	353.0349426269531	1.87485	1.6758333333333333	18.2135	16.537666666666667	201985.9375	7464275.221593993	0	1182	0.5806993283942732	5.792800021175602	4.661299362749395	353.02618408203125	353.0364074707031
1064	353.1775817871094	15.610833333333334					1	DETECTED	353.1776 m/z @15.61 [N1290_2.mzXML]	353.1775817871094	15.610833333333334	10.0492	17.36916666666667	7.319966666666668	3936.33837890625	607811.4487754519	0	1182	0.8395251107792063	0.6580770636923208	0.31615412738464144	353.16876220703125	353.1787109375
1065	354.05499267578125	10.751083333333334					1	DETECTED	354.0550 m/z @10.75 [N1290_2.mzXML]	354.05499267578125	10.751083333333334	9.960983333333333	11.48735	1.5263666666666662	23513.921875	335122.6188692005	0	1182	0.7334574506169389	1.87975258062627	4.271096906009004	354.0538330078125	354.0561218261719
1066	355.0113830566406	2.9373833333333335					1	DETECTED	355.0114 m/z @2.94 [N1290_2.mzXML]	355.0113830566406	2.9373833333333335	2.62255	17.1125	14.48995	3304.177734375	956537.6931018981	0	1182	0.3224763197345202	23.012096347273676	45.02419269454736	355.0091857910156	355.01446533203125
1067	355.04718017578125	11.62025					1	DETECTED	355.0472 m/z @11.62 [N1290_2.mzXML]	355.04718017578125	11.62025	9.172366666666667	17.406166666666664	8.233799999999997	4758.8603515625	882212.2504938658	0	1182	0.5508710092437195	1.6818203481919747	2.3636406963839494	355.0425720214844	355.0570373535156
1068	355.08306884765625	12.022					1	DETECTED	355.0831 m/z @12.02 [N1290_2.mzXML]	355.08306884765625	12.022	12.005816666666668	12.207016666666668	0.20120000000000005	14794.20703125	79648.75415008503	0	1182	0.06398776417896634	6.216271884655383	12.965913349203811	355.0820007324219	355.0840759277344
1069	355.2621154785156	12.259066666666666					1	DETECTED	355.2621 m/z @12.26 [N1290_2.mzXML]	355.2621154785156	12.259066666666666	11.894	14.5927	2.6987000000000005	6422.06005859375	284264.0054359742	0	1182	0.16724455864959076	3.696174214755308	6.392348429510616	355.25335693359375	355.2627258300781
1070	356.0519104003906	10.751083333333334					1	DETECTED	356.0519 m/z @10.75 [N1290_2.mzXML]	356.0519104003906	10.751083333333334	9.367433333333334	10.786016666666665	1.4185833333333306	8107.7158203125	222785.27589855887	0	1182	0.0994530379867058	0.5126236162806097	0.02524723256121944	356.0516662597656	356.0609436035156
1071	356.07122802734375	10.08455					1	DETECTED	356.0712 m/z @10.08 [N1290_2.mzXML]	356.07122802734375	10.08455	10.0492	10.41305	0.36384999999999934	8859.7353515625	79584.67491052236	0	1182	0.09008709757257272	5.146393210749735	9.683855680470081	356.07098388671875	356.07147216796875
1072	356.2421569824219	10.922716666666668					1	DETECTED	356.2422 m/z @10.92 [N1290_2.mzXML]	356.2421569824219	10.922716666666668	10.803716666666666	11.07085	0.26713333333333367	5747.556640625	62528.53892156989	0	1182	0.10813403831718205	1.1224089635854209	1.244817927170842	356.2418518066406	356.24334716796875
1073	356.2781677246094	11.454816666666666					1	DETECTED	356.2782 m/z @11.45 [N1290_2.mzXML]	356.2781677246094	11.454816666666666	11.4063	11.973516666666665	0.5672166666666651	136255.8125	925326.5352460893	1	1182	0.06502818809600441	4.105926607208749	3.5944155877344337	356.2779235839844	356.2793884277344
1074	356.908935546875	1.6147666666666667					1	DETECTED	356.9089 m/z @1.61 [N1290_2.mzXML]	356.908935546875	1.6147666666666667	1.5700833333333333	1.66035	0.09026666666666672	50134.6796875	188314.1649555665	0	1182	0.06633928550381807	1.015964822681697	1.1205121930806232	356.9086608886719	356.90966796875
1075	357.2147521972656	9.286733333333332					1	DETECTED	357.2148 m/z @9.29 [N1290_2.mzXML]	357.2147521972656	9.286733333333332	9.2568	9.384066666666666	0.12726666666666553	6489.408203125	28835.720817260815	0	1182	0.074191800328121	2.125835189309634	3.9385625363044054	357.21343994140625	357.21539306640625
1076	357.2776794433594	12.03805					1	DETECTED	357.2777 m/z @12.04 [N1290_2.mzXML]	357.2776794433594	12.03805	8.882249999999999	16.3987	7.5164500000000025	79644.34375	1976774.933492251	0	1182	0.1534867093784733	5.9456714437847005	9.015412306352628	357.2765197753906	357.2840881347656
1077	358.06793212890625	10.08455					1	DETECTED	358.0679 m/z @10.08 [N1290_2.mzXML]	358.06793212890625	10.08455	10.0492	18.232000000000003	8.182800000000002	3873.749755859375	549225.6086595154	0	1182	0.07554940256863141	115.73974540311397	230.47949080622794	358.06005859375	358.0685119628906
1078	358.23779296875	16.471383333333332					1	DETECTED	358.2378 m/z @16.47 [N1290_2.mzXML]	358.23779296875	16.471383333333332	5.829016666666666	17.09416666666667	11.265150000000004	1489.3927001953125	509648.167176697	0	1182	1.3318999395814224	0.5292596258351058	0.05851925167021164	358.2371826171875	358.246826171875
1079	358.2579345703125	11.0035					1	DETECTED	358.2579 m/z @11.00 [N1290_2.mzXML]	358.2579345703125	11.0035	10.616366666666666	11.217933333333333	0.6015666666666668	37872.12890625	304422.5738919077	0	1182	0.10654221508419326	2.744877336470681	3.8774962653359815	358.2572326660156	358.2586669921875
1080	358.2943115234375	11.591216666666666					1	DETECTED	358.2943 m/z @11.59 [N1290_2.mzXML]	358.2943115234375	11.591216666666666	11.5336	19.985500000000002	8.451900000000002	430134.03125	4244871.305315686	1	1182	0.09323992866892894	2.8538502988758077	3.5703241358654516	358.29412841796875	358.2991027832031
1081	358.6645202636719	14.132399999999999					1	DETECTED	358.6645 m/z @14.13 [N1290_2.mzXML]	358.6645202636719	14.132399999999999	13.765566666666667	15.216116666666666	1.4505499999999998	5758.68017578125	187467.87589068603	0	1182	0.6023982715137493	1.977124034529765	1.899167300628171	358.66412353515625	358.6667175292969
1082	359.04302978515625	1.87485					1	DETECTED	359.0430 m/z @1.87 [N1290_2.mzXML]	359.04302978515625	1.87485	1.6453333333333333	10.173516666666666	8.528183333333333	326202.84375	8396803.941148221	0	1182	0.18507305436254473	2.1039104229088945	4.105502764331223	359.0356140136719	359.044677734375
1083	359.1663513183594	14.116666666666667					1	DETECTED	359.1664 m/z @14.12 [N1290_2.mzXML]	359.1663513183594	14.116666666666667	11.957316666666665	15.1472	3.1898833333333343	5927.6279296875	406062.17937548837	0	1182	0.4454559204466797	0.7386211900186009	0.4772423800372019	359.1644287109375	359.16827392578125
1084	359.29766845703125	11.576733333333333					1	DETECTED	359.2977 m/z @11.58 [N1290_2.mzXML]	359.29766845703125	11.576733333333333	11.562433333333333	12.03805	0.47561666666666724	87967.0234375	534707.403517215	0	1182	null	8.133446026250523	12.564604780036872	359.2969665527344	359.2987060546875
1085	360.06866455078125	9.807266666666667					1	DETECTED	360.0687 m/z @9.81 [N1290_2.mzXML]	360.06866455078125	9.807266666666667	9.756616666666668	9.891	0.1343833333333322	2567.416748046875	15101.80815704343	0	1182	0.10212150262930386	1.3265876933201808	1.6531753866403618	360.06793212890625	360.06866455078125
1086	360.23797607421875	4.31165					1	DETECTED	360.2380 m/z @4.31 [N1290_2.mzXML]	360.23797607421875	4.31165	3.4044000000000003	18.122	14.7176	3336.932373046875	916660.0139787291	0	1182	0.45082740009443256	8.11110498759989	15.222209975199782	360.2367858886719	360.2387390136719
1087	360.3221740722656	12.448733333333333					1	DETECTED	360.3222 m/z @12.45 [N1290_2.mzXML]	360.3221740722656	12.448733333333333	12.1206	12.785466666666668	0.6648666666666685	11181.40234375	232409.2381338502	0	1182	0.43421039796966454	1.0131044290938662	0.6802260822009987	360.3216857910156	360.3234558105469
1088	361.1998596191406	11.167866666666667					1	DETECTED	361.1999 m/z @11.17 [N1290_2.mzXML]	361.1998596191406	11.167866666666667	11.119133333333334	11.2857	0.1665666666666663	17465.2109375	108572.0199072265	0	1182	0.08668220815910566	1.7089603283173866	2.4179206566347733	361.19940185546875	361.2004699707031
1089	361.31195068359375	12.5687					1	DETECTED	361.3120 m/z @12.57 [N1290_2.mzXML]	361.31195068359375	12.5687	11.795683333333333	15.375616666666668	3.5799333333333347	8528.5283203125	532196.7654097899	0	1182	1.2648721309894793	2.3155602509648348	2.719955366982885	361.31085205078125	361.32159423828125
1090	362.9256591796875	1.6453333333333333					1	DETECTED	362.9257 m/z @1.65 [N1290_2.mzXML]	362.9256591796875	1.6453333333333333	1.5995833333333331	2.2615	0.6619166666666667	105873.671875	409083.1515479735	0	1182	0.040430196030435406	1.166174761481384	0.9572915326124467	362.9249267578125	362.9343566894531
1091	363.11126708984375	1.4823166666666665					1	DETECTED	363.1113 m/z @1.48 [N1290_2.mzXML]	363.11126708984375	1.4823166666666665	1.4352333333333334	17.717333333333332	16.2821	11370.5400390625	2785507.0569736627	0	1182	0.05553647292347286	84.29186409051756	168.5077665249803	363.1014099121094	363.1201477050781
1092	363.19390869140625	11.681116666666666					1	DETECTED	363.1939 m/z @11.68 [N1290_2.mzXML]	363.19390869140625	11.681116666666666	11.576733333333333	12.293416666666667	0.716683333333334	7833.63232421875	179797.9511077881	0	1182	0.36440181306836905	3.4329394858694116	5.865878971738823	363.1932067871094	363.1960144042969
1093	363.21514892578125	11.2857					1	DETECTED	363.2151 m/z @11.29 [N1290_2.mzXML]	363.21514892578125	11.2857	8.7134	12.155016666666667	3.4416166666666665	67190.75	1041053.6249138184	0	1182	2.915416260728623	2.2939841121085522	0.06666473764465981	363.2054748535156	363.2164306640625
1094	365.1400146484375	12.379983333333334					1	DETECTED	365.1400 m/z @12.38 [N1290_2.mzXML]	365.1400146484375	12.379983333333334	12.3283	15.060316666666667	2.7320166666666665	9753.310546875	560442.9008863834	0	1182	0.10479225946139614	26.430345049984005	51.86069009996801	365.13934326171875	365.1476745605469
1095	365.20977783203125	11.745383333333333					1	DETECTED	365.2098 m/z @11.75 [N1290_2.mzXML]	365.20977783203125	11.745383333333333	11.167866666666667	15.111783333333333	3.9439166666666665	13490.4541015625	628123.279246246	0	1182	0.06727241975119647	3.414547920694933	5.829095841389866	365.1998291015625	365.2105712890625
1096	365.2313232421875	11.07085					1	DETECTED	365.2313 m/z @11.07 [N1290_2.mzXML]	365.2313232421875	11.07085	11.07085	12.31075	1.2399000000000004	7815.61962890625	288997.00114343263	0	1182	0.037765599708389885	null	null	365.2272644042969	365.2319030761719
1097	365.2435607910156	12.911533333333333					1	DETECTED	365.2436 m/z @12.91 [N1290_2.mzXML]	365.2435607910156	12.911533333333333	12.896533333333334	13.031749999999999	0.13521666666666476	6541.19580078125	37646.066253295525	0	1182	0.10622807479137464	4.507222222222522	8.014444444445044	365.24267578125	365.24462890625
1098	366.1840515136719	14.35135					1	DETECTED	366.1841 m/z @14.35 [N1290_2.mzXML]	366.1840515136719	14.35135	10.295250000000001	17.350666666666665	7.055416666666664	6739.03955078125	552594.5858923949	0	1182	0.511002367532063	0.8697291322534783	0.16707176613791033	366.17547607421875	366.18560791015625
1099	366.2622985839844	11.2857					1	DETECTED	366.2623 m/z @11.29 [N1290_2.mzXML]	366.2622985839844	11.2857	11.217933333333333	11.591216666666666	0.3732833333333332	29251.033203125	242215.50393359398	0	1182	0.17284737997359656	2.754181013280834	4.508362026561668	366.2621154785156	366.263427734375
1100	367.1231994628906	10.471216666666667					1	DETECTED	367.1232 m/z @10.47 [N1290_2.mzXML]	367.1231994628906	10.471216666666667	1.87485	11.135083333333334	9.260233333333334	147116.15625	7923579.443867768	1	1182	0.11195109744148901	0.5074925278317185	0.013450772910121126	367.1169128417969	367.1241149902344
1101	367.1498107910156	8.165683333333332					1	DETECTED	367.1498 m/z @8.17 [N1290_2.mzXML]	367.1498107910156	8.165683333333332	6.128816666666666	12.5687	6.439883333333333	6539.40576171875	571202.4813710633	0	1182	18.470749600227617	1.5808308513075646	0.11848773886342985	367.1482238769531	367.1561279296875
1102	367.193359375	13.74955					1	DETECTED	367.1934 m/z @13.75 [N1290_2.mzXML]	367.193359375	13.74955	12.865883333333333	14.084066666666667	1.218183333333334	13081.9228515625	311098.9894487303	0	1182	0.11379701074871029	0.6892776310826108	0.37895061541786856	367.19232177734375	367.1940612792969
1103	367.9907531738281	3.4198					1	DETECTED	367.9908 m/z @3.42 [N1290_2.mzXML]	367.9907531738281	3.4198	2.5671166666666663	19.125833333333333	16.558716666666665	5001.54736328125	1482795.181784516	0	1182	2.2503125763999536	9.709769160102416	18.108965937613878	367.9887390136719	367.9927062988281
1104	368.27801513671875	11.438466666666667					1	DETECTED	368.2780 m/z @11.44 [N1290_2.mzXML]	368.27801513671875	11.438466666666667	11.4063	12.207016666666668	0.8007166666666681	113172.796875	891601.8514021568	1	1182	0.28404137343032154	5.798412527329173	5.738381205971605	368.2778625488281	368.2799377441406
1105	368.4242248535156	12.363033333333334					1	DETECTED	368.4242 m/z @12.36 [N1290_2.mzXML]	368.4242248535156	12.363033333333334	12.345683333333334	12.4999	0.15421666666666667	10462.9521484375	55213.66377185081	0	1182	0.08342038773512606	4.444284341978759	7.8885686839575175	368.4233703613281	368.42486572265625
1106	368.62646484375	10.06695					1	DETECTED	368.6265 m/z @10.07 [N1290_2.mzXML]	368.62646484375	10.06695	9.978433333333333	12.293416666666667	2.314983333333334	6747.55859375	393008.0598453368	0	1182	1.0947897593609959	13.076539258143427	25.153078516286854	368.6251220703125	368.6268615722656
1107	368.87042236328125	1.6758333333333333					1	DETECTED	368.8704 m/z @1.68 [N1290_2.mzXML]	368.87042236328125	1.6758333333333333	1.66035	1.7739333333333334	0.11358333333333337	17145.267578125	68749.70915576184	0	1182	0.10941084870196294	3.667922497308945	6.33584499461789	368.86968994140625	368.870849609375
1108	369.0087585449219	2.1321833333333333					1	DETECTED	369.0088 m/z @2.13 [N1290_2.mzXML]	369.0087585449219	2.1321833333333333	1.7884333333333333	2.89335	1.1049166666666665	12849.392578125	400750.4002799684	0	1182	0.2717319820007047	1.607151515151515	1.2728635548129226	369.0020751953125	369.0102233886719
1109	369.0620422363281	12.022					1	DETECTED	369.0620 m/z @12.02 [N1290_2.mzXML]	369.0620422363281	12.022	11.989766666666666	12.155016666666667	0.16525000000000034	20021.015625	117081.45035668967	0	1182	0.16766132237888165	2.563340227507708	4.126680455015416	369.061767578125	369.06298828125
1110	369.1203918457031	10.427866666666667					1	DETECTED	369.1204 m/z @10.43 [N1290_2.mzXML]	369.1203918457031	10.427866666666667	10.155616666666667	12.31075	2.1551333333333336	51627.4375	606403.6902839348	0	1182	0.11158063724914768	0.8160116620063781	0.587814030968738	369.1195983886719	369.12823486328125
1111	369.2074279785156	12.5687					1	DETECTED	369.2074 m/z @12.57 [N1290_2.mzXML]	369.2074279785156	12.5687	12.4999	12.735466666666667	0.23556666666666715	10639.2607421875	79056.4513299561	0	1182	0.11590577006215774	1.7119670542635812	2.4239341085271624	369.2064208984375	369.2083435058594
1112	369.3508605957031	15.181416666666667					1	DETECTED	369.3509 m/z @15.18 [N1290_2.mzXML]	369.3508605957031	15.181416666666667	0.10113333333333333	19.82016666666667	19.719033333333336	14191.982421875	2314934.074756225	0	1182	1.1535301151651502	0.5142299211444428	0.08691794089204473	369.3487548828125	369.3522644042969
1113	370.08648681640625	11.813233333333333					1	DETECTED	370.0865 m/z @11.81 [N1290_2.mzXML]	370.08648681640625	11.813233333333333	10.585633333333334	12.207016666666668	1.621383333333334	53207.7578125	697053.9813765257	0	1182	0.10388450336759547	0.7527536721641733	3.728032085676395	370.0853576660156	370.0873107910156
1114	370.1235046386719	10.442266666666665					1	DETECTED	370.1235 m/z @10.44 [N1290_2.mzXML]	370.1235046386719	10.442266666666665	9.092366666666667	10.570916666666667	1.4785500000000003	9051.234375	311476.25986755366	0	1182	1.452080651085204	0.5476516779020677	0.09530335580413536	370.1146240234375	370.1241455078125
1115	370.2944030761719	11.62025					1	DETECTED	370.2944 m/z @11.62 [N1290_2.mzXML]	370.2944030761719	11.62025	11.518983333333333	12.448733333333333	0.9297500000000003	144545.46875	1225684.151268432	0	1182	0.09139479708512255	2.3726874801604874	3.646004320097308	370.29364013671875	370.295166015625
1116	371.29779052734375	11.62025					1	DETECTED	371.2978 m/z @11.62 [N1290_2.mzXML]	371.29779052734375	11.62025	11.5336	12.005816666666668	0.47221666666666806	31543.865234375	257537.04414916955	0	1182	0.08320133468313351	2.7248509328716963	6.093340996951703	371.29669189453125	371.29803466796875
1117	371.31463623046875	1.2163333333333335					1	DETECTED	371.3146 m/z @1.22 [N1290_2.mzXML]	371.31463623046875	1.2163333333333335	0.10113333333333333	20.003833333333333	19.9027	6742.412109375	3750215.8123887894	0	1182	4.722838096371341	8.923376972740314	8.694133490393558	371.3120422363281	371.3170166015625
1118	372.083251953125	11.813233333333333					1	DETECTED	372.0833 m/z @11.81 [N1290_2.mzXML]	372.083251953125	11.813233333333333	11.795683333333333	12.087266666666666	0.2915833333333335	18886.650390625	143889.51127563542	0	1182	0.40911944692914837	8.307217473884167	13.609365063252229	372.08270263671875	372.08404541015625
1119	372.3098449707031	11.745383333333333					1	DETECTED	372.3098 m/z @11.75 [N1290_2.mzXML]	372.3098449707031	11.745383333333333	0.10113333333333333	19.893833333333337	19.792700000000004	59455.30078125	2014578.216542817	0	1182	0.06230123441979707	0.5224841689179142	0.011018045063448584	372.3083801269531	372.3197937011719
1120	372.7375793457031	1.9738833333333334					1	DETECTED	372.7376 m/z @1.97 [N1290_2.mzXML]	372.7375793457031	1.9738833333333334	1.9455333333333333	2.1321833333333333	0.18664999999999998	7888.70263671875	55589.08834680178	0	1182	0.14526699149455236	3.291887125220447	5.583774250440894	372.7355651855469	372.7386169433594
1121	373.1458435058594	10.311533333333333					1	DETECTED	373.1458 m/z @10.31 [N1290_2.mzXML]	373.1458435058594	10.311533333333333	10.278333333333334	10.427866666666667	0.1495333333333324	7681.650390625	41832.857808532484	0	1182	0.08926487602766464	2.2520080321285674	3.5040160642571347	373.1458435058594	373.1468811035156
1122	373.27325439453125	12.259066666666666					1	DETECTED	373.2733 m/z @12.26 [N1290_2.mzXML]	373.27325439453125	12.259066666666666	9.092366666666667	13.031749999999999	3.939383333333332	5909.123046875	598719.5385734251	0	1182	0.08979892498067521	0.6220013473542384	0.2440026947084768	373.26690673828125	373.275390625
1123	373.3132019042969	11.745383333333333					1	DETECTED	373.3132 m/z @11.75 [N1290_2.mzXML]	373.3132019042969	11.745383333333333	11.712866666666667	11.83075	0.11788333333333334	11410.2998046875	48822.75458142067	0	1182	0.12373935139632053	1.812660174269638	2.625320348539276	373.3127746582031	373.3136901855469
1124	374.3261413574219	12.224549999999999					1	DETECTED	374.3261 m/z @12.22 [N1290_2.mzXML]	374.3261413574219	12.224549999999999	11.665216666666668	12.465433333333333	0.8002166666666657	3995.34814453125	131348.876965393	0	1182	0.6830108687140566	0.7153307508939232	0.4306615017878463	374.32464599609375	374.3261413574219
1125	375.0171203613281	1.8314833333333334					1	DETECTED	375.0171 m/z @1.83 [N1290_2.mzXML]	375.0171203613281	1.8314833333333334	1.6453333333333333	19.2905	17.645166666666668	132464.15625	4001198.537485016	0	1182	0.22093687801552564	2.8580649212707225	3.652642278633607	375.00726318359375	375.0220947265625
1126	375.288330078125	12.022					1	DETECTED	375.2883 m/z @12.02 [N1290_2.mzXML]	375.288330078125	12.022	11.989766666666666	14.543633333333334	2.553866666666668	10523.0615234375	377743.3207272952	0	1182	0.13888378307253824	39.6153050672174	5.887033403336126	375.2856750488281	375.2887268066406
1127	375.4513854980469	8.813866666666666					1	DETECTED	375.4514 m/z @8.81 [N1290_2.mzXML]	375.4513854980469	8.813866666666666	8.79665	8.899266666666668	0.10261666666666791	4152.2705078125	18816.92059771734	0	1182	0.0879863531069045	2.9801548886738805	4.960309777347761	375.4513244628906	375.45196533203125
1128	376.62353515625	10.616366666666666					1	DETECTED	376.6235 m/z @10.62 [N1290_2.mzXML]	376.62353515625	10.616366666666666	10.541866666666666	10.699116666666667	0.15725000000000122	8386.724609375	42678.80191394026	0	1182	0.08118129945320085	1.0553691275167802	1.0529356335626385	376.6229248046875	376.6241455078125
1129	376.9012145996094	1.5849499999999999					1	DETECTED	376.9012 m/z @1.58 [N1290_2.mzXML]	376.9012145996094	1.5849499999999999	1.4823166666666665	1.5849499999999999	0.10263333333333335	7115.80908203125	22901.71160705566	0	1182	0.0540545874694387	0.5	null	376.90118408203125	376.9017333984375
1130	377.01513671875	1.9173					1	DETECTED	377.0151 m/z @1.92 [N1290_2.mzXML]	377.01513671875	1.9173	1.6918166666666667	2.2615	0.5696833333333331	7489.89306640625	163073.92555847167	0	1182	0.2676503271982815	1.263249316283539	1.526498632567078	377.0129699707031	377.0156555175781
1131	377.6318054199219	10.08455					1	DETECTED	377.6318 m/z @10.08 [N1290_2.mzXML]	377.6318054199219	10.08455	9.6217	11.135083333333334	1.5133833333333335	4931.5810546875	159398.23130093378	0	1182	0.13077976684475345	1.6348529041086044	0.19029218739050216	377.63092041015625	377.6329040527344
1132	378.2392578125	12.379983333333334					1	DETECTED	378.2393 m/z @12.38 [N1290_2.mzXML]	378.2392578125	12.379983333333334	11.712866666666667	12.735466666666667	1.0226000000000006	42313.2734375	553406.3035036625	0	1182	0.12066898846455487	0.846500359782559	2.352636476669297	378.23883056640625	378.24530029296875
1133	379.20343017578125	9.200349999999998					1	DETECTED	379.2034 m/z @9.20 [N1290_2.mzXML]	379.20343017578125	9.200349999999998	9.12795	15.610833333333334	6.4828833333333336	4182.0439453125	435702.36380813585	0	1182	6.471425006306424	44.77129373849096	88.54258747698192	379.1944580078125	379.20343017578125
1134	380.0893859863281	10.906133333333335					1	DETECTED	380.0894 m/z @10.91 [N1290_2.mzXML]	380.0893859863281	10.906133333333335	10.751083333333334	11.0198	0.26871666666666627	4880.70361328125	35360.67763494857	0	1182	0.16447198961047427	0.8665484252391632	2.0657113683703856	380.087646484375	380.08990478515625
1135	380.2547302246094	12.636050000000001					1	DETECTED	380.2547 m/z @12.64 [N1290_2.mzXML]	380.2547302246094	12.636050000000001	11.345966666666667	17.771833333333333	6.425866666666666	65447.2109375	1497479.1907195426	0	1182	0.1144065746956251	0.6585073040588989	0.4188743093801103	380.25408935546875	380.2640380859375
1136	381.0248107910156	1.8171333333333335					1	DETECTED	381.0248 m/z @1.82 [N1290_2.mzXML]	381.0248107910156	1.8171333333333335	1.66035	3.7598166666666666	2.0994666666666664	133217.234375	2648009.2845951547	0	1182	0.48960250330093236	null	5.351723634217821	381.02398681640625	381.0262756347656
1137	381.1175231933594	11.103					1	DETECTED	381.1175 m/z @11.10 [N1290_2.mzXML]	381.1175231933594	11.103	11.036433333333333	11.184283333333333	0.14785000000000004	8337.4697265625	50286.91161608889	0	1182	0.07819710986950668	1.1105408112168256	1.2210816224336511	381.1165466308594	381.1175231933594
1138	383.115234375	1.7884333333333333					1	DETECTED	383.1152 m/z @1.79 [N1290_2.mzXML]	383.115234375	1.7884333333333333	1.7433	9.367433333333334	7.624133333333335	140630.28125	1821943.9270800473	0	1182	0.15140295341233334	5.569715738034367	10.637614364367618	383.114501953125	383.1188659667969
1139	384.11431884765625	9.022383333333332					1	DETECTED	384.1143 m/z @9.02 [N1290_2.mzXML]	384.11431884765625	9.022383333333332	2.03145	9.110199999999999	7.078749999999999	12831.9755859375	1106113.7177851559	0	1182	0.07810497421814411	0.5062807541196216	0.6195959732639288	384.1141052246094	384.1176452636719
1140	385.3085021972656	14.511500000000002					1	DETECTED	385.3085 m/z @14.51 [N1290_2.mzXML]	385.3085021972656	14.511500000000002	10.191216666666666	17.680666666666664	7.489449999999998	64208.2109375	5329338.945329926	0	1182	1.0237900593751412	1.1217217487480875	0.7667106052023815	385.30706787109375	385.3143310546875
1141	386.0788269042969	12.448733333333333					1	DETECTED	386.0788 m/z @12.45 [N1290_2.mzXML]	386.0788269042969	12.448733333333333	0.11948333333333333	19.985500000000002	19.866016666666667	3139.021728515625	1694747.8227644353	0	1182	7.3661874767189754	0.8056457881325574	0.611291576265115	386.0788269042969	386.08233642578125
1142	386.2885437011719	11.390916666666667					1	DETECTED	386.2885 m/z @11.39 [N1290_2.mzXML]	386.2885437011719	11.390916666666667	11.053666666666667	11.548016666666665	0.49434999999999896	28393.56640625	236896.3329785146	0	1182	0.13847928370237383	0.7329132690882099	3.3387745661977166	386.288330078125	386.28997802734375
1143	386.31207275390625	14.511500000000002					1	DETECTED	386.3121 m/z @14.51 [N1290_2.mzXML]	386.31207275390625	14.511500000000002	13.950899999999999	16.727	2.7761000000000013	13110.4931640625	802200.232802063	0	1182	1.1012075032973705	2.0232712381163633	2.9045178825349343	386.3111267089844	386.3138122558594
1144	387.178955078125	11.548016666666665					1	DETECTED	387.1790 m/z @11.55 [N1290_2.mzXML]	387.178955078125	11.548016666666665	11.503833333333334	12.172333333333334	0.6684999999999999	148773.09375	1219722.4554074707	0	1182	0.11341198860228907	4.579372554167141	5.030744513989645	387.1785583496094	387.1800231933594
1145	388.0770263671875	13.733083333333333					1	DETECTED	388.0770 m/z @13.73 [N1290_2.mzXML]	388.0770263671875	13.733083333333333	0.1929	20.003833333333333	19.81093333333333	3949.119873046875	1598677.312621156	0	1182	3.987093742049259	0.7315607494236291	0.5612590238074477	388.0744934082031	388.079833984375
1146	388.18231201171875	11.5336					1	DETECTED	388.1823 m/z @11.53 [N1290_2.mzXML]	388.18231201171875	11.5336	11.5336	11.925066666666668	0.39146666666666796	30985.427734375	234825.98274524105	0	1182	0.09144345681711741	null	null	388.181640625	388.1839599609375
1147	388.3040771484375	12.448733333333333					1	DETECTED	388.3041 m/z @12.45 [N1290_2.mzXML]	388.3040771484375	12.448733333333333	12.397033333333333	12.551833333333333	0.15479999999999983	7246.52978515625	49203.69327307138	0	1182	0.13397816191439738	1.497098646034806	1.9941972920696116	388.30279541015625	388.3050537109375
1148	388.7110900878906	1.9880166666666668					1	DETECTED	388.7111 m/z @1.99 [N1290_2.mzXML]	388.7110900878906	1.9880166666666668	1.9314500000000001	2.16135	0.2299	11537.1748046875	89646.1150974121	0	1182	0.18010534283781188	2.032115497937537	3.3163767204638606	388.7101745605469	388.71234130859375
1149	390.79718017578125	1.75895					1	DETECTED	390.7972 m/z @1.76 [N1290_2.mzXML]	390.79718017578125	1.75895	1.6918166666666667	1.75895	0.06713333333333327	12472.21875	33914.18892053228	0	1182	0.04416134908136349	0.5	null	390.79718017578125	390.7979736328125
1150	390.9907531738281	1.87485					1	DETECTED	390.9908 m/z @1.87 [N1290_2.mzXML]	390.9907531738281	1.87485	1.6758333333333333	2.498483333333333	0.8226499999999999	19229.796875	496473.42538867187	0	1182	0.28911663636015184	2.0667867012812997	3.1335734025626	390.98968505859375	390.99200439453125
1151	391.28363037109375	11.252016666666666					1	DETECTED	391.2836 m/z @11.25 [N1290_2.mzXML]	391.28363037109375	11.252016666666666	0.10113333333333333	20.003833333333333	19.9027	10488.2119140625	6340753.443214468	0	1182	8.252768187148886	0.892427057348222	0.24756150658563195	391.279296875	391.28900146484375
1152	392.2778015136719	11.438466666666667					1	DETECTED	392.2778 m/z @11.44 [N1290_2.mzXML]	392.2778015136719	11.438466666666667	0.22976666666666665	19.8385	19.608733333333333	49213.92578125	2632585.2006709278	0	1182	0.11760483895711715	0.7860808702783034	0.02001003495029806	392.2778015136719	392.28778076171875
1153	392.79388427734375	1.75895					1	DETECTED	392.7939 m/z @1.76 [N1290_2.mzXML]	392.79388427734375	1.75895	1.7081333333333333	1.8171333333333335	0.10900000000000021	16485.4921875	73662.85523779303	0	1182	0.06762855967703962	1.0724827812397515	1.1449655624795028	392.79388427734375	392.7950134277344
1154	393.2979736328125	13.268766666666666					1	DETECTED	393.2980 m/z @13.27 [N1290_2.mzXML]	393.2979736328125	13.268766666666666	1.6758333333333333	19.380999999999997	17.705166666666663	6608.84228515625	1828714.806756133	0	1182	0.6292929966405936	0.7636189287727005	0.33612152638161236	393.2947082519531	393.2999267578125
1155	394.2176818847656	12.276100000000001					1	DETECTED	394.2177 m/z @12.28 [N1290_2.mzXML]	394.2176818847656	12.276100000000001	3.4812333333333334	12.276100000000001	8.794866666666667	2900.0439453125	759959.9154148867	0	1182	4.050166204010113	0.5	null	394.2115478515625	394.2234191894531
1156	394.2941589355469	11.62025					1	DETECTED	394.2942 m/z @11.62 [N1290_2.mzXML]	394.2941589355469	11.62025	4.9869666666666665	18.9065	13.919533333333334	27656.27734375	1819959.4015623773	0	1182	0.06888334298113463	1.04921896396204	1.09843792792408	394.2882995605469	394.302490234375
1157	396.3098449707031	11.681116666666666					1	DETECTED	396.3098 m/z @11.68 [N1290_2.mzXML]	396.3098449707031	11.681116666666666	11.6499	11.83075	0.1808499999999995	17840.59765625	117844.19420678707	0	1182	0.10237475519596906	2.8966898024560477	4.666023154221245	396.3095703125	396.3110046386719
1158	396.884521484375	1.5995833333333331					1	DETECTED	396.8845 m/z @1.60 [N1290_2.mzXML]	396.884521484375	1.5995833333333331	1.5700833333333333	1.6300833333333336	0.060000000000000275	19566.873046875	48953.338310546984	0	1182	0.05191186060857711	1.0169491525423824	1.0338983050847648	396.8841552734375	396.8851318359375
1159	396.9992980957031	1.8171333333333335					1	DETECTED	396.9993 m/z @1.82 [N1290_2.mzXML]	396.9992980957031	1.8171333333333335	1.66035	2.4302333333333332	0.7698833333333333	39578.39453125	833115.5206711425	0	1182	0.29508580604743795	2.4552460933347477	3.3093471666152463	396.99017333984375	397.00006103515625
1160	397.4141845703125	12.259066666666666					1	DETECTED	397.4142 m/z @12.26 [N1290_2.mzXML]	397.4141845703125	12.259066666666666	11.925066666666668	14.41475	2.489683333333332	38221.83984375	1191368.696446044	0	1182	0.2757557361860723	3.727070858283455	1.897002714986771	397.4124450683594	397.4143981933594
1161	398.05078125	9.908566666666667					1	DETECTED	398.0508 m/z @9.91 [N1290_2.mzXML]	398.05078125	9.908566666666667	9.857033333333334	9.960983333333333	0.10394999999999932	3690.4873046875	16498.47608325185	0	1182	0.10472488241504685	1.0085705045278053	1.0171410090556103	398.04974365234375	398.05078125
1162	398.32537841796875	11.84765					1	DETECTED	398.3254 m/z @11.85 [N1290_2.mzXML]	398.32537841796875	11.84765	11.77865	14.242083333333333	2.4634333333333327	47374.765625	940508.1043747559	0	1182	0.5789535996734205	1.9160172371317317	3.664265036435989	398.3238830566406	398.3257751464844
1163	398.41778564453125	12.259066666666666					1	DETECTED	398.4178 m/z @12.26 [N1290_2.mzXML]	398.41778564453125	12.259066666666666	12.172333333333334	12.71835	0.5460166666666648	10415.90234375	203104.72910913074	0	1182	0.1374308623798015	3.147674865488148	5.295349730976296	398.41668701171875	398.4181823730469
1164	398.76080322265625	13.506333333333334					1	DETECTED	398.7608 m/z @13.51 [N1290_2.mzXML]	398.76080322265625	13.506333333333334	11.6966	15.447433333333333	3.7508333333333326	10750.115234375	803325.8700445245	0	1182	0.26660572795963766	0.92995046451983	0.9710524095992763	398.759033203125	398.7620544433594
1165	399.1274719238281	11.087133333333332					1	DETECTED	399.1275 m/z @11.09 [N1290_2.mzXML]	399.1274719238281	11.087133333333332	10.278333333333334	11.217933333333333	0.9395999999999987	10258.55078125	163089.53482421875	0	1182	0.11189290612455594	0.5792748057970004	0.16423933110640465	399.1241455078125	399.1288146972656
1166	399.23406982421875	8.813866666666666					1	DETECTED	399.2341 m/z @8.81 [N1290_2.mzXML]	399.23406982421875	8.813866666666666	5.987666666666667	8.882249999999999	2.8945833333333324	2057.76025390625	102094.2993319244	0	1182	0.12517106701061564	0.512098105819357	0.024196211638713914	399.2329406738281	399.235595703125
1167	399.3292236328125	11.83075					1	DETECTED	399.3292 m/z @11.83 [N1290_2.mzXML]	399.3292236328125	11.83075	11.795683333333333	15.484033333333334	3.6883500000000016	11745.56640625	672971.7345507512	0	1182	0.0890360004614763	52.59054182509421	69.82878344701172	399.32373046875	399.329833984375
1168	399.7686767578125	13.325783333333334					1	DETECTED	399.7687 m/z @13.33 [N1290_2.mzXML]	399.7686767578125	13.325783333333334	12.414333333333333	15.094600000000002	2.680266666666668	10067.328125	438301.9383592223	0	1182	0.7453023276568693	1.3605847588061248	1.6866332941073285	399.7664794921875	399.7714538574219
1169	400.34112548828125	11.973516666666665					1	DETECTED	400.3411 m/z @11.97 [N1290_2.mzXML]	400.34112548828125	11.973516666666665	6.093566666666666	12.551833333333333	6.458266666666667	177623.296875	2040259.990526185	1	1182	0.11176672824129419	3.4398341746376175	5.268592097355375	400.3398742675781	400.3435974121094
1170	401.1775207519531	10.88935					1	DETECTED	401.1775 m/z @10.89 [N1290_2.mzXML]	401.1775207519531	10.88935	10.85555	11.119133333333334	0.26358333333333483	5256.02099609375	45248.32446154795	0	1182	0.20262719957359288	3.899161735700085	7.362804095068345	401.17626953125	401.17852783203125
1171	401.34466552734375	12.087266666666666					1	DETECTED	401.3447 m/z @12.09 [N1290_2.mzXML]	401.34466552734375	12.087266666666666	0.1378	13.950899999999999	13.813099999999999	19468.798828125	1366217.5098201907	0	1182	13.251274719855852	0.5671920723127434	0.018626295232541654	401.33837890625	401.34649658203125
1172	401.8651428222656	1.5556333333333332					1	DETECTED	401.8651 m/z @1.56 [N1290_2.mzXML]	401.8651428222656	1.5556333333333332	1.4971166666666667	1.5700833333333333	0.07296666666666662	6904.431640625	21514.791764404297	0	1182	0.13722422440271154	0.6234690971233275	0.24693819424665514	401.8651428222656	401.8663330078125
1173	402.9015808105469	1.5995833333333331					1	DETECTED	402.9016 m/z @1.60 [N1290_2.mzXML]	402.9015808105469	1.5995833333333331	1.5700833333333333	1.6453333333333333	0.07525000000000004	43061.28125	127040.89114501976	0	1182	0.05136003297542979	1.229014354146421	1.5639316555286535	402.90008544921875	402.9017639160156
1174	403.0069274902344	1.8171333333333335					1	DETECTED	403.0069 m/z @1.82 [N1290_2.mzXML]	403.0069274902344	1.8171333333333335	1.66035	2.4024	0.7420500000000001	137310.234375	2414418.9773040772	0	1182	0.14294602444416937	2.2726383888888977	3.197012213192617	403.00640869140625	403.00762939453125
1175	404.20587158203125	11.562433333333333					1	DETECTED	404.2059 m/z @11.56 [N1290_2.mzXML]	404.20587158203125	11.562433333333333	4.103983333333334	11.76155	7.657566666666666	15088.556640625	2744543.385984619	0	1182	0.1287876903762779	0.5133483945502528	0.02223535895222032	404.2047424316406	404.2154846191406
1176	405.13494873046875	10.556233333333333					1	DETECTED	405.1349 m/z @10.56 [N1290_2.mzXML]	405.13494873046875	10.556233333333333	10.51375	10.716633333333334	0.2028833333333342	5728.7216796875	30228.580588897727	0	1182	0.06191415078138007	2.3877991369164553	3.1821261072304408	405.1336669921875	405.13507080078125
1177	406.7472229003906	11.957316666666665					1	DETECTED	406.7472 m/z @11.96 [N1290_2.mzXML]	406.7472229003906	11.957316666666665	11.470949999999998	15.357666666666667	3.8867166666666684	17943.060546875	1185898.9304911504	0	1182	0.45886698613945853	3.5818315580387847	4.475308602516944	406.74432373046875	406.7571716308594
1178	406.7713317871094	1.75895					1	DETECTED	406.7713 m/z @1.76 [N1290_2.mzXML]	406.7713317871094	1.75895	1.7081333333333333	1.9030333333333334	0.19490000000000007	13574.94140625	97691.57209814456	0	1182	0.08672103227311778	1.9176779271892406	2.835355854378481	406.77099609375	406.77191162109375
1179	407.1363830566406	10.51375					1	DETECTED	407.1364 m/z @10.51 [N1290_2.mzXML]	407.1363830566406	10.51375	9.960983333333333	10.632233333333334	0.6712500000000006	8901.3427734375	85018.15153021234	0	1182	0.09770711320130232	0.6071730085026837	0.21434601700536757	407.1357116699219	407.1441650390625
1180	407.75469970703125	13.047					1	DETECTED	407.7547 m/z @13.05 [N1290_2.mzXML]	407.75469970703125	13.047	11.76155	15.12945	3.3679000000000006	10960.5166015625	575454.5132619629	0	1182	0.1057073411626277	1.3100081683457148	1.6200163366914297	407.7510070800781	407.764404296875
1181	408.083740234375	10.8725					1	DETECTED	408.0837 m/z @10.87 [N1290_2.mzXML]	408.083740234375	10.8725	10.803716666666666	11.217933333333333	0.41421666666666646	31771.962890625	301356.97913848853	0	1182	0.11678032348218714	3.2192418133946257	4.500295882313114	408.0828552246094	408.08392333984375
1182	408.2207946777344	8.696499999999999					1	DETECTED	408.2208 m/z @8.70 [N1290_2.mzXML]	408.2207946777344	8.696499999999999	8.661916666666666	8.79665	0.13473333333333315	3228.718994140625	13642.305598541092	0	1182	0.07477920187220377	1.9479518072289836	2.8959036144579673	408.2198181152344	408.2223815917969
1183	408.7685852050781	1.7433					1	DETECTED	408.7686 m/z @1.74 [N1290_2.mzXML]	408.7685852050781	1.7433	1.6918166666666667	14.2887	12.596883333333334	15400.435546875	3094607.51264209	0	1182	0.06561522090878413	122.33943023632246	232.84521985666697	408.76806640625	408.7756652832031
1184	408.9184875488281	1.6300833333333336					1	DETECTED	408.9185 m/z @1.63 [N1290_2.mzXML]	408.9184875488281	1.6300833333333336	1.5849499999999999	1.66035	0.07540000000000013	53284.5703125	152545.88893334978	0	1182	0.051925725891060814	0.8277464707988106	0.6864063551152845	408.9174499511719	408.9191589355469
1185	409.115478515625	9.857033333333334					1	DETECTED	409.1155 m/z @9.86 [N1290_2.mzXML]	409.115478515625	9.857033333333334	9.823633333333333	9.978433333333333	0.15479999999999983	9505.9443359375	52070.079039703676	0	1182	0.09293325912853767	2.317365269461053	4.014956673226105	409.1154479980469	409.11663818359375
1186	409.1610412597656	11.5336					1	DETECTED	409.1610 m/z @11.53 [N1290_2.mzXML]	409.1610412597656	11.5336	10.803716666666666	12.054566666666666	1.2508499999999998	127032.203125	1120828.6386929327	0	1182	0.10326161802371381	3.9704243303180746	5.19984384704791	409.151611328125	409.161865234375
1187	409.18682861328125	9.200349999999998					1	DETECTED	409.1868 m/z @9.20 [N1290_2.mzXML]	409.18682861328125	9.200349999999998	9.12795	17.021	7.893050000000001	49663.0390625	900275.9393138716	0	1182	0.06292230213933792	1.0998012213077304	1.1393694389503068	409.1822814941406	409.1876525878906
1188	410.08062744140625	10.88935					1	DETECTED	410.0806 m/z @10.89 [N1290_2.mzXML]	410.08062744140625	10.88935	10.838600000000001	18.029	7.190399999999999	7946.1572265625	624775.7881558834	0	1182	0.16167702612589885	70.84137931034626	140.6827586206925	410.0794982910156	410.0888671875
1189	410.0992431640625	10.585633333333334					1	DETECTED	410.0992 m/z @10.59 [N1290_2.mzXML]	410.0992431640625	10.585633333333334	0.2849333333333333	15.97625	15.691316666666667	5143.43017578125	1118499.3345599673	0	1182	0.08022429043440482	0.7616626378142586	0.014343192433668557	410.09857177734375	410.1085510253906
1190	410.16473388671875	11.562433333333333					1	DETECTED	410.1647 m/z @11.56 [N1290_2.mzXML]	410.16473388671875	11.562433333333333	11.5336	11.863433333333335	0.329833333333335	27849.193359375	175853.0684174817	0	1182	0.10757485967125469	3.7645208459670503	5.672379029438819	410.16168212890625	410.1651611328125
1191	410.2535705566406	3.978533333333333					1	DETECTED	410.2536 m/z @3.98 [N1290_2.mzXML]	410.2535705566406	3.978533333333333	3.5735333333333332	4.715916666666667	1.1423833333333335	2663.5693359375	93204.29403671266	0	1182	0.9194074947090853	1.410349794238684	1.820699588477368	410.2524719238281	410.2547912597656
1192	410.8554992675781	1.6918166666666667					1	DETECTED	410.8555 m/z @1.69 [N1290_2.mzXML]	410.8554992675781	1.6918166666666667	1.5849499999999999	1.7739333333333334	0.1889833333333335	18874.62109375	107694.45929687517	0	1182	0.1453190356002132	0.8842014971927625	0.7684029943855251	410.8519287109375	410.8557434082031
1193	411.0765380859375	10.41305					1	DETECTED	411.0765 m/z @10.41 [N1290_2.mzXML]	411.0765380859375	10.41305	10.36285	10.938816666666666	0.5759666666666661	3953.035888671875	66138.76303277591	0	1182	0.08521312608257858	5.7367197875165665	10.473439575033133	411.0750732421875	411.0846862792969
1194	411.1970520019531	12.022					1	DETECTED	411.1971 m/z @12.02 [N1290_2.mzXML]	411.1970520019531	12.022	9.214599999999999	12.2419	3.0273000000000003	8624.421875	704191.0456168213	0	1182	0.3707321535932735	0.5391643513571274	0.07832870271425482	411.19500732421875	411.1980285644531
1195	412.3049011230469	11.562433333333333					1	DETECTED	412.3049 m/z @11.56 [N1290_2.mzXML]	412.3049011230469	11.562433333333333	11.5336	11.745383333333333	0.211783333333333	11247.1318359375	77785.45607934573	0	1182	0.4996601896228352	3.672543352601187	4.92671043230653	412.3038635253906	412.30523681640625
1196	412.7751159667969	13.047					1	DETECTED	412.7751 m/z @13.05 [N1290_2.mzXML]	412.7751159667969	13.047	11.76155	15.465433333333333	3.7038833333333336	7796.19482421875	597049.7688324582	0	1182	0.5958844901907341	1.4406952169797858	1.8798598005864835	412.7738037109375	412.7784423828125
1197	412.85205078125	1.6918166666666667					1	DETECTED	412.8521 m/z @1.69 [N1290_2.mzXML]	412.85205078125	1.6918166666666667	1.6918166666666667	1.75895	0.06713333333333327	11704.2431640625	31496.52953491215	0	1182	0.06126130154888054	null	null	412.8506164550781	412.85205078125
1198	413.1413879394531	9.351049999999999					1	DETECTED	413.1414 m/z @9.35 [N1290_2.mzXML]	413.1413879394531	9.351049999999999	9.286733333333332	15.026	5.739266666666667	8368.0048828125	632201.8913447878	0	1182	0.08090587861480181	44.617258357087394	110.41973137804409	413.1346130371094	413.1426086425781
1199	413.2657775878906	1.7884333333333333					1	DETECTED	413.2658 m/z @1.79 [N1290_2.mzXML]	413.2657775878906	1.7884333333333333	0.10113333333333333	19.857000000000003	19.75586666666667	8640.349609375	2156196.494577332	0	1182	11.292831653517558	5.355957311473033	9.386056173704507	413.2628479003906	413.2685852050781
1200	413.33978271484375	12.087266666666666					1	DETECTED	413.3398 m/z @12.09 [N1290_2.mzXML]	413.33978271484375	12.087266666666666	11.103	16.361666666666668	5.258666666666668	13560.3359375	1109769.4979043882	0	1182	0.5821573374289137	2.405555521525671	3.916427879334058	413.33758544921875	413.3426818847656
1201	414.29913330078125	11.681116666666666					1	DETECTED	414.2991 m/z @11.68 [N1290_2.mzXML]	414.29913330078125	11.681116666666666	11.60565	16.580683333333333	4.975033333333332	44439.87109375	1778209.9821083653	0	1182	0.6852462348665913	25.79818130968204	10.057236993949873	414.2971496582031	414.30108642578125
1202	415.210693359375	11.863433333333335					1	DETECTED	415.2107 m/z @11.86 [N1290_2.mzXML]	415.210693359375	11.863433333333335	9.2568	12.379983333333334	3.1231833333333334	259012.75	7543967.9907097425	1	1182	0.12359080376780618	0.5621380535017795	0.09116883624199978	415.20904541015625	415.21087646484375
1203	415.2806396484375	12.276100000000001					1	DETECTED	415.2806 m/z @12.28 [N1290_2.mzXML]	415.2806396484375	12.276100000000001	12.276100000000001	13.254349999999999	0.9782499999999974	6684.35205078125	232475.3767093503	0	1182	0.4135991192598887	null	null	415.28009033203125	415.2825927734375
1204	415.3022766113281	11.681116666666666					1	DETECTED	415.3023 m/z @11.68 [N1290_2.mzXML]	415.3022766113281	11.681116666666666	11.62025	15.556616666666667	3.9363666666666663	11686.03125	595218.4305303951	0	1182	0.6210889498304475	32.33598028477596	47.972708939337885	415.30096435546875	415.3044128417969
1205	416.214111328125	11.863433333333335					1	DETECTED	416.2141 m/z @11.86 [N1290_2.mzXML]	416.214111328125	11.863433333333335	11.83075	14.511500000000002	2.6807500000000015	59947.08203125	900627.3496563099	0	1182	0.11304477558950943	5.265364624264105	10.064400994667293	416.209228515625	416.2144775390625
1206	417.00146484375	1.87485					1	DETECTED	417.0015 m/z @1.87 [N1290_2.mzXML]	417.00146484375	1.87485	1.66035	2.4848833333333333	0.8245333333333333	61594.7265625	1180406.6624880363	0	1182	0.394568078783329	1.8205290424326743	2.729386428684609	417.00054931640625	417.00445556640625
1207	417.2173767089844	11.878583333333333					1	DETECTED	417.2174 m/z @11.88 [N1290_2.mzXML]	417.2173767089844	11.878583333333333	11.84765	11.973516666666665	0.12586666666666524	8675.5947265625	42387.62544934036	0	1182	0.08439531420556001	2.034482758620657	3.068965517241314	417.2162780761719	417.2173767089844
1208	418.7472229003906	13.077033333333333					1	DETECTED	418.7472 m/z @13.08 [N1290_2.mzXML]	418.7472229003906	13.077033333333333	11.681116666666666	14.479616666666667	2.7985000000000007	7927.4912109375	553041.0944687497	0	1182	1.4010588287918377	1.0023879171392756	1.0047758342785513	418.7440185546875	418.74853515625
1209	418.8792724609375	1.5995833333333331					1	DETECTED	418.8793 m/z @1.60 [N1290_2.mzXML]	418.8792724609375	1.5995833333333331	1.5700833333333333	1.6453333333333333	0.07525000000000004	47277.59375	132163.95227734398	0	1182	0.044199898914717206	1.2754237288135661	1.4517458742539853	418.8790283203125	418.8800354003906
1210	418.9806823730469	1.80255					1	DETECTED	418.9807 m/z @1.80 [N1290_2.mzXML]	418.9806823730469	1.80255	1.66035	2.2329999999999997	0.5726499999999997	30394.51953125	560626.0980063477	0	1182	0.24347094675648262	2.0135372714486612	3.0270745428973225	418.9801330566406	418.98193359375
1211	418.9984436035156	2.0022333333333333					1	DETECTED	418.9984 m/z @2.00 [N1290_2.mzXML]	418.9984436035156	2.0022333333333333	2.0022333333333333	2.3186166666666663	0.316383333333333	12606.140625	180237.69381249996	0	1182	0.37450957730973355	null	null	418.998291015625	418.9996643066406
1212	419.31341552734375	13.950899999999999					1	DETECTED	419.3134 m/z @13.95 [N1290_2.mzXML]	419.31341552734375	13.950899999999999	0.10113333333333333	20.003833333333333	19.9027	2175.096435546875	1372910.9334279182	0	1182	17.122037308882554	0.7185211303198851	0.43704226063977014	419.3111877441406	419.3180236816406
1213	420.76153564453125	12.735466666666667					1	DETECTED	420.7615 m/z @12.74 [N1290_2.mzXML]	420.76153564453125	12.735466666666667	11.665216666666668	14.892016666666667	3.226799999999999	10160.013671875	843925.5087180786	0	1182	1.3556686115659211	1.50749824807288	2.01499649614576	420.760498046875	420.76458740234375
1214	420.884033203125	1.6758333333333333					1	DETECTED	420.8840 m/z @1.68 [N1290_2.mzXML]	420.884033203125	1.6758333333333333	1.66035	1.7258666666666669	0.06551666666666689	39361.2265625	82948.23094726582	0	1182	0.0642582381335024	2.1157158234661053	3.4430730002569385	420.884033203125	420.8846130371094
1215	421.7815856933594	14.242083333333333					1	DETECTED	421.7816 m/z @14.24 [N1290_2.mzXML]	421.7815856933594	14.242083333333333	14.068299999999999	15.060316666666667	0.9920166666666681	19687.615234375	449468.7677622681	0	1182	0.2800746096334912	2.836364520879203	3.869824034751064	421.78057861328125	421.7829284667969
1216	422.0987243652344	11.345966666666667					1	DETECTED	422.0987 m/z @11.35 [N1290_2.mzXML]	422.0987243652344	11.345966666666667	11.3015	11.728933333333334	0.4274333333333331	96769.71875	598025.1709614254	0	1182	0.09879797462385653	2.725108475028211	3.7884702583002188	422.0980529785156	422.0997619628906
1217	422.3255310058594	11.77865					1	DETECTED	422.3255 m/z @11.78 [N1290_2.mzXML]	422.3255310058594	11.77865	11.745383333333333	12.054566666666666	0.30918333333333337	25964.11328125	174478.64434875557	0	1182	0.10078621441537017	4.647044088176183	8.294088176352366	422.3246154785156	422.3261413574219
1218	424.0782775878906	10.751083333333334					1	DETECTED	424.0783 m/z @10.75 [N1290_2.mzXML]	424.0782775878906	10.751083333333334	10.632233333333334	16.635483333333333	6.0032499999999995	37019.15234375	909580.7390893552	0	1182	0.15748023049493298	2.3874685263388544	3.119785542283258	424.07086181640625	424.0800476074219
1219	424.095703125	11.345966666666667					1	DETECTED	424.0957 m/z @11.35 [N1290_2.mzXML]	424.095703125	11.345966666666667	11.3015	11.518983333333333	0.21748333333333214	30217.087890625	187333.59443188473	0	1182	0.07891505335679838	2.4454647676161794	3.8909295352323583	424.09442138671875	424.09716796875
1220	424.3414001464844	11.894					1	DETECTED	424.3414 m/z @11.89 [N1290_2.mzXML]	424.3414001464844	11.894	11.84765	12.61945	0.7718000000000007	267324.15625	2411927.998899528	1	1182	0.12046330531045157	4.728268279784844	7.731612553333339	424.340576171875	424.34173583984375
1221	424.895751953125	1.6300833333333336					1	DETECTED	424.8958 m/z @1.63 [N1290_2.mzXML]	424.895751953125	1.6300833333333336	1.5849499999999999	17.295666666666666	15.710716666666666	73725.3671875	6268120.920890748	0	1182	0.060197809158454296	174.04782127030882	1.0831541453361566	424.889404296875	424.8964538574219
1222	426.07550048828125	10.751083333333334					1	DETECTED	426.0755 m/z @10.75 [N1290_2.mzXML]	426.07550048828125	10.751083333333334	10.664816666666667	11.103	0.4381833333333329	13215.9375	146388.38231231665	0	1182	0.16111922484588703	2.5397024729520763	3.0936717611883737	426.0742492675781	426.07672119140625
1223	426.3566589355469	12.022					1	DETECTED	426.3567 m/z @12.02 [N1290_2.mzXML]	426.3566589355469	12.022	11.973516666666665	12.834399999999999	0.8608833333333337	287130.28125	2942558.444726941	1	1182	0.2036534508639143	4.93433582424369	5.602958437140171	426.3553161621094	426.3570861816406
1224	427.0542297363281	9.40105					1	DETECTED	427.0542 m/z @9.40 [N1290_2.mzXML]	427.0542297363281	9.40105	9.317866666666667	9.723083333333333	0.4052166666666661	14526.5283203125	95858.90446542398	0	1182	0.08798444063504185	1.3236849670214141	1.4142358977314051	427.05419921875	427.05621337890625
1225	428.0365905761719	3.8694833333333336					1	DETECTED	428.0366 m/z @3.87 [N1290_2.mzXML]	428.0365905761719	3.8694833333333336	2.8206333333333333	6.5385	3.7178666666666667	1623.762451171875	198805.38439230347	0	1182	1.1045560608140557	1.7723538478651217	2.5447076957302435	428.0343933105469	428.0390625
1226	428.3725280761719	12.155016666666667					1	DETECTED	428.3725 m/z @12.16 [N1290_2.mzXML]	428.3725280761719	12.155016666666667	12.005816666666668	12.465433333333333	0.45961666666666545	47280.296875	462469.1346179206	0	1182	0.14786565365951532	1.5432500259531585	2.968438751194396	428.3632507324219	428.37286376953125
1227	429.05157470703125	9.40105					1	DETECTED	429.0516 m/z @9.40 [N1290_2.mzXML]	429.05157470703125	9.40105	9.367433333333334	9.485316666666668	0.11788333333333334	5373.94091796875	26613.30235803221	0	1182	0.09825899038237473	1.7533465542886189	2.5066931085772377	429.05108642578125	429.0519104003906
1228	429.37493896484375	12.172333333333334					1	DETECTED	429.3749 m/z @12.17 [N1290_2.mzXML]	429.37493896484375	12.172333333333334	12.1206	13.832699999999999	1.7120999999999995	13529.984375	272339.05069189466	0	1182	0.20010849973736988	16.547358247422224	2.4301353601274744	429.3691101074219	429.3770446777344
1229	429.7679138183594	14.17965					1	DETECTED	429.7679 m/z @14.18 [N1290_2.mzXML]	429.7679138183594	14.17965	14.068299999999999	18.687666666666665	4.619366666666666	19270.009765625	460431.49371121277	0	1182	0.14275435798401404	3.2282452325450897	4.64960361851736	429.76519775390625	429.7695617675781
1230	430.24365234375	9.6217					1	DETECTED	430.2437 m/z @9.62 [N1290_2.mzXML]	430.24365234375	9.6217	7.036366666666667	9.706416666666666	2.670049999999999	5040.87841796875	128667.97968493651	0	1182	0.27320304158799225	0.5163840897369776	1.7257080739291883	430.24298095703125	430.2530517578125
1231	430.3879089355469	13.047					1	DETECTED	430.3879 m/z @13.05 [N1290_2.mzXML]	430.3879089355469	13.047	0.22976666666666665	19.9305	19.700733333333332	5893.31396484375	1324264.4685054023	0	1182	4.138107217506821	0.7685251887432805	1.2285748118120163	430.3783874511719	430.39208984375
1232	430.91278076171875	1.6453333333333333					1	DETECTED	430.9128 m/z @1.65 [N1290_2.mzXML]	430.91278076171875	1.6453333333333333	1.5995833333333331	1.6918166666666667	0.09223333333333361	128043.15625	342724.9025800779	0	1182	0.040682459851053565	1.0218783462405963	0.9802069553131801	430.91278076171875	430.9132385253906
1233	431.1768798828125	12.517133333333334					1	DETECTED	431.1769 m/z @12.52 [N1290_2.mzXML]	431.1768798828125	12.517133333333334	9.186366666666666	14.335566666666667	5.1492	13536.4833984375	986975.238630493	0	1182	0.15922098124033468	0.7729751908969906	0.5386285806012565	431.1681213378906	431.1786193847656
1234	431.3146057128906	12.735466666666667					1	DETECTED	431.3146 m/z @12.74 [N1290_2.mzXML]	431.3146057128906	12.735466666666667	12.701383333333332	12.849766666666666	0.1483833333333333	12862.9482421875	76459.82447839365	0	1182	0.1173109026013126	2.1767726161368115	3.3535452322736226	431.31378173828125	431.3150329589844
1235	432.2373046875	11.863433333333335					1	DETECTED	432.2373 m/z @11.86 [N1290_2.mzXML]	432.2373046875	11.863433333333335	9.110199999999999	17.076	7.9658000000000015	41236.1328125	2054837.0390924066	0	1182	0.11466282850198084	1.4466263907890107	0.07228311236907123	432.2361755371094	432.24334716796875
1236	432.30999755859375	11.681116666666666					1	DETECTED	432.3100 m/z @11.68 [N1290_2.mzXML]	432.30999755859375	11.681116666666666	3.7441999999999998	14.743366666666667	10.999166666666667	29851.146484375	2955255.503616912	0	1182	0.6632689955478384	0.6929118150415254	0.38582363008305076	432.3074951171875	432.31805419921875
1237	432.97589111328125	1.8462					1	DETECTED	432.9759 m/z @1.85 [N1290_2.mzXML]	432.97589111328125	1.8462	1.7081333333333333	11.217933333333333	9.5098	30790.98046875	1433795.5091169432	0	1182	0.29981411447982054	2.15102772222308	5.309915350929518	432.9732666015625	432.976806640625
1238	433.06072998046875	11.548016666666665					1	DETECTED	433.0607 m/z @11.55 [N1290_2.mzXML]	433.06072998046875	11.548016666666665	9.857033333333334	11.712866666666667	1.855833333333333	12225.1494140625	419833.1320119631	0	1182	0.21276410275362956	0.548743827555959	0.09748765511191798	433.0588073730469	433.0609436035156
1239	433.2407531738281	11.863433333333335					1	DETECTED	433.2408 m/z @11.86 [N1290_2.mzXML]	433.2407531738281	11.863433333333335	9.22855	12.005816666666668	2.7772666666666677	11925.2587890625	467249.3944645997	0	1182	0.06196415829883861	0.5270189065929547	0.0434901646650396	433.2332458496094	433.24127197265625
1240	433.3133850097656	11.712866666666667					1	DETECTED	433.3134 m/z @11.71 [N1290_2.mzXML]	433.3133850097656	11.712866666666667	11.6499	12.379983333333334	0.730083333333333	8063.04736328125	170357.06778375208	0	1182	0.07804240154866804	5.797379565907931	1.5181393466000512	433.31207275390625	433.3143310546875
1241	435.3319396972656	10.499516666666667					1	DETECTED	435.3319 m/z @10.50 [N1290_2.mzXML]	435.3319396972656	10.499516666666667	10.456866666666667	18.998	8.541133333333335	7237.232421875	655086.5056660157	0	1182	0.11814969227630812	100.13051973427103	3.173426556433088	435.3304443359375	435.3335876464844
1242	436.1153869628906	11.62025					1	DETECTED	436.1154 m/z @11.62 [N1290_2.mzXML]	436.1153869628906	11.62025	11.562433333333333	11.712866666666667	0.15043333333333386	11971.75390625	72992.63077758806	0	1182	0.131572421726462	1.300951282790415	1.60190256558083	436.1141052246094	436.11590576171875
1243	437.192626953125	11.863433333333335					1	DETECTED	437.1926 m/z @11.86 [N1290_2.mzXML]	437.192626953125	11.863433333333335	11.813233333333333	12.414333333333333	0.6011000000000006	185225.4375	1349875.577419675	1	1182	0.13703020237965902	3.5875956634579076	4.56778311802567	437.1919860839844	437.19354248046875
1244	437.23187255859375	8.7636					1	DETECTED	437.2319 m/z @8.76 [N1290_2.mzXML]	437.23187255859375	8.7636	0.48666666666666664	9.857033333333334	9.370366666666667	5113.90673828125	862446.8021850893	0	1182	0.045332965910549916	0.5660530470222466	0.13210609404449314	437.23095703125	437.23681640625
1245	438.29638671875	13.31175					1	DETECTED	438.2964 m/z @13.31 [N1290_2.mzXML]	438.29638671875	13.31175	13.283033333333332	13.6839	0.40086666666666737	9896.2138671875	109613.7678402714	0	1182	0.1295187525933219	6.979686593151208	16.34764871392011	438.2955322265625	438.2984313964844
1246	438.9835510253906	1.7884333333333333					1	DETECTED	438.9836 m/z @1.79 [N1290_2.mzXML]	438.9835510253906	1.7884333333333333	1.6758333333333333	2.3610666666666664	0.6852333333333331	33798.55078125	583905.571093872	0	1182	0.33086389564408547	3.0864264433451103	4.251572220126439	438.98162841796875	438.98468017578125
1247	439.1204833984375	11.103					1	DETECTED	439.1205 m/z @11.10 [N1290_2.mzXML]	439.1204833984375	11.103	11.036433333333333	17.002333333333333	5.9658999999999995	11719.455078125	601649.6458969421	0	1182	0.10893156645575885	44.811467200801204	1.5453943805576809	439.11480712890625	439.1265869140625
1248	440.8702392578125	1.6147666666666667					1	DETECTED	440.8702 m/z @1.61 [N1290_2.mzXML]	440.8702392578125	1.6147666666666667	1.5995833333333331	1.66035	0.06076666666666686	24602.001953125	73460.4418608399	0	1182	0.06535062824120019	2.001097694840812	3.0021953896816242	440.869873046875	440.8708190917969
1249	441.3197326660156	12.3283					1	DETECTED	441.3197 m/z @12.33 [N1290_2.mzXML]	441.3197326660156	12.3283	12.293416666666667	14.194983333333333	1.9015666666666657	7939.33154296875	236635.5790816648	0	1182	0.1707898185838843	27.25609173435273	53.51218346870546	441.31781005859375	441.3273010253906
1250	442.1466979980469	9.351049999999999					1	DETECTED	442.1467 m/z @9.35 [N1290_2.mzXML]	442.1466979980469	9.351049999999999	9.271433333333333	9.6217	0.35026666666666806	24302.21484375	160537.38871063336	0	1182	0.1425497614385982	1.6764040047766182	1.5231298516802625	442.1461181640625	442.1481018066406
1251	442.31585693359375	11.813233333333333					1	DETECTED	442.3159 m/z @11.81 [N1290_2.mzXML]	442.31585693359375	11.813233333333333	11.76155	11.957316666666665	0.19576666666666576	9261.2119140625	69613.01724401857	0	1182	0.20093847074902982	1.8939051918735896	2.6881322226770545	442.3147888183594	442.3160400390625
1252	442.8782958984375	1.5556333333333332					1	DETECTED	442.8783 m/z @1.56 [N1290_2.mzXML]	442.8782958984375	1.5556333333333332	1.4823166666666665	1.6147666666666667	0.13245000000000018	14954.58984375	74553.76915954589	0	1182	0.11128199584021381	0.9032734712434652	0.8065469424869306	442.8769836425781	442.8785095214844
1253	443.4199523925781	12.189733333333333					1	DETECTED	443.4200 m/z @12.19 [N1290_2.mzXML]	443.4199523925781	12.189733333333333	0.6695166666666666	12.414333333333333	11.744816666666667	7117.9833984375	1310732.041476288	0	1182	0.13496586175036818	0.5097480805482536	0.019496161096507206	443.4190368652344	443.4283752441406
1254	444.18585205078125	9.186366666666666					1	DETECTED	444.1859 m/z @9.19 [N1290_2.mzXML]	444.18585205078125	9.186366666666666	9.158166666666666	10.442266666666665	1.2840999999999987	7743.1767578125	109529.23178820786	0	1182	0.07863514145804196	22.767730496453876	37.44113597391529	444.1846618652344	444.1872863769531
1255	444.22265625	9.690016666666667					1	DETECTED	444.2227 m/z @9.69 [N1290_2.mzXML]	444.22265625	9.690016666666667	9.655949999999999	10.137849999999998	0.48189999999999955	10101.2978515625	113782.5066184393	0	1182	0.0780805467882999	5.127167929274612	8.81804628368551	444.2204895019531	444.2236328125
1256	444.23773193359375	8.343183333333334					1	DETECTED	444.2377 m/z @8.34 [N1290_2.mzXML]	444.23773193359375	8.343183333333334	7.92715	10.41305	2.4859	2088.09423828125	132167.39043051153	0	1182	0.08333341106775549	2.9876211841999796	4.975242368399959	444.23321533203125	444.24273681640625
1257	445.39947509765625	12.276100000000001					1	DETECTED	445.3995 m/z @12.28 [N1290_2.mzXML]	445.39947509765625	12.276100000000001	11.60565	12.551833333333333	0.946183333333332	7489.70458984375	192347.1000576781	0	1182	0.13124612616106468	0.7056330325403319	0.41126606508066393	445.3975524902344	445.3999328613281
1258	446.2528991699219	11.562433333333333					1	DETECTED	446.2529 m/z @11.56 [N1290_2.mzXML]	446.2528991699219	11.562433333333333	8.813866666666666	12.1206	3.3067333333333337	236203.46875	6956643.14644922	0	1182	0.11957177726793589	0.42996055976615927	null	446.2491760253906	446.2546081542969
1259	446.8868408203125	1.6453333333333333					1	DETECTED	446.8868 m/z @1.65 [N1290_2.mzXML]	446.8868408203125	1.6453333333333333	1.6147666666666667	1.6918166666666667	0.07705000000000006	49498.65234375	137708.03299365225	0	1182	0.05039915294798347	1.2603598691384976	1.547127601263107	446.88665771484375	446.88720703125
1260	447.3457336425781	14.576516666666667					1	DETECTED	447.3457 m/z @14.58 [N1290_2.mzXML]	447.3457336425781	14.576516666666667	11.894	15.702183333333332	3.808183333333332	9579.4189453125	790615.0881625665	0	1182	0.780415315554384	0.7098154096588402	0.3621432362624984	447.3433532714844	447.3506164550781
1261	448.34161376953125	11.894					1	DETECTED	448.3416 m/z @11.89 [N1290_2.mzXML]	448.34161376953125	11.894	0.35835	14.875433333333332	14.517083333333332	34758.19140625	1878506.039608031	0	1182	0.11453888764784459	3.3753598885036618	2.393583683269713	448.3402099609375	448.3495178222656
1262	449.2005615234375	12.2419					1	DETECTED	449.2006 m/z @12.24 [N1290_2.mzXML]	449.2005615234375	12.2419	12.137383333333334	12.5687	0.4313166666666657	14180.76953125	162104.6056353756	0	1182	0.3401923111815037	2.0633870196141197	3.1267740392282395	449.19830322265625	449.2016906738281
1263	450.31988525390625	12.189733333333333					1	DETECTED	450.3199 m/z @12.19 [N1290_2.mzXML]	450.31988525390625	12.189733333333333	11.6499	12.414333333333333	0.7644333333333329	11945.138671875	345460.62630688463	0	1182	0.5900954436257528	0.7080271688792846	0.4160543377585693	450.3187561035156	450.3211364746094
1264	450.3561096191406	12.956516666666666					1	DETECTED	450.3561 m/z @12.96 [N1290_2.mzXML]	450.3561096191406	12.956516666666666	0.10113333333333333	20.003833333333333	19.9027	33691.5390625	2817520.299190586	0	1182	1.1032527630465303	1.5482330278599679	8.200852400657775	450.35284423828125	450.3644714355469
1265	452.3725891113281	12.070816666666667					1	DETECTED	452.3726 m/z @12.07 [N1290_2.mzXML]	452.3725891113281	12.070816666666667	12.03805	15.233666666666666	3.195616666666666	12934.923828125	432712.88222058094	0	1182	0.0964148452683613	48.763224821972635	96.52644964394527	452.36553955078125	452.3733215332031
1266	453.1659851074219	11.863433333333335					1	DETECTED	453.1660 m/z @11.86 [N1290_2.mzXML]	453.1659851074219	11.863433333333335	4.31165	11.973516666666665	7.661866666666665	8424.078125	1223306.099005737	0	1182	0.05826635802405811	0.5072885653940458	0.014577130788091579	453.1659851074219	453.1727600097656
1267	453.34283447265625	10.499516666666667					1	DETECTED	453.3428 m/z @10.50 [N1290_2.mzXML]	453.34283447265625	10.499516666666667	9.978433333333333	17.882333333333335	7.903900000000002	127494.3984375	1428846.4000531905	0	1182	0.10828797655711497	2.9420907763375044	3.0971573125215057	453.341064453125	453.34588623046875
1268	454.29150390625	13.061983333333334					1	DETECTED	454.2915 m/z @13.06 [N1290_2.mzXML]	454.29150390625	13.061983333333334	12.956516666666666	15.556616666666667	2.600100000000001	25080.896484375	454899.8562066344	0	1182	0.11100430727453237	9.645467621619366	18.114565292841316	454.28839111328125	454.29547119140625
1269	454.38787841796875	12.189733333333333					1	DETECTED	454.3879 m/z @12.19 [N1290_2.mzXML]	454.38787841796875	12.189733333333333	12.137383333333334	12.465433333333333	0.3280499999999993	25160.697265625	196981.51988329986	0	1182	0.12137251140714511	2.4458116032686417	2.9964071530195975	454.38616943359375	454.3885498046875
1270	454.9573669433594	1.8171333333333335					1	DETECTED	454.9574 m/z @1.82 [N1290_2.mzXML]	454.9573669433594	1.8171333333333335	1.6758333333333333	2.3186166666666663	0.642783333333333	22463.064453125	343531.9172548826	0	1182	0.28454201480838326	2.2745340882283513	4.237880870046181	454.95703125	454.9602966308594
1271	456.3307189941406	11.438466666666667					1	DETECTED	456.3307 m/z @11.44 [N1290_2.mzXML]	456.3307189941406	11.438466666666667	11.438466666666667	11.5336	0.09513333333333307	11671.9384765625	46523.008686035006	0	1182	0.0690567131345361	null	null	456.32891845703125	456.33197021484375
1272	458.3467102050781	11.562433333333333					1	DETECTED	458.3467 m/z @11.56 [N1290_2.mzXML]	458.3467102050781	11.562433333333333	11.5336	11.728933333333334	0.19533333333333402	11287.5029296875	64045.71594714386	0	1182	0.08410016833034817	3.3872832369942656	5.052861378911047	458.345703125	458.3470153808594
1273	458.85614013671875	1.5556333333333332					1	DETECTED	458.8561 m/z @1.56 [N1290_2.mzXML]	458.85614013671875	1.5556333333333332	1.4517666666666666	17.16783333333333	15.716066666666665	46695.26171875	2542684.7942753904	0	1182	0.08165869423162864	0.8203964758796104	0.6765750379142947	458.84735107421875	458.85626220703125
1274	459.2464294433594	13.195883333333335					1	DETECTED	459.2464 m/z @13.20 [N1290_2.mzXML]	459.2464294433594	13.195883333333335	6.0053	13.5861	7.5808	16812.703125	1587604.5095902716	0	1182	0.21942076166442703	0.5271338672105879	0.05426773442117568	459.2444152832031	459.2513427734375
1275	460.1930236816406	8.7134					1	DETECTED	460.1930 m/z @8.71 [N1290_2.mzXML]	460.1930236816406	8.7134	8.661916666666666	8.7805	0.11858333333333348	6510.52783203125	27312.81057952863	0	1182	0.07392357567777275	1.1516672062156004	1.371000016910928	460.1927490234375	460.1950378417969
1276	460.9650573730469	1.80255					1	DETECTED	460.9651 m/z @1.80 [N1290_2.mzXML]	460.9650573730469	1.80255	1.6758333333333333	19.1075	17.43166666666667	20302.591796875	1058165.2522812805	0	1182	0.1419447951685977	68.78205971327101	3.448636893085408	460.96185302734375	460.96856689453125
1277	461.06109619140625	9.200349999999998					1	DETECTED	461.0611 m/z @9.20 [N1290_2.mzXML]	461.06109619140625	9.200349999999998	5.529866666666666	9.926133333333333	4.3962666666666665	6591.76318359375	274965.53012280253	0	1182	0.0489407569185758	0.598867542421752	1.1637934094174778	461.05841064453125	461.0631103515625
1278	463.30157470703125	13.061983333333334					1	DETECTED	463.3016 m/z @13.06 [N1290_2.mzXML]	463.30157470703125	13.061983333333334	3.854033333333333	13.061983333333334	9.20795	9029.1376953125	1210045.7583870247	0	1182	0.10437782004287932	0.5	null	463.3014221191406	463.30279541015625
1279	464.1285705566406	9.351049999999999					1	DETECTED	464.1286 m/z @9.35 [N1290_2.mzXML]	464.1285705566406	9.351049999999999	9.286733333333332	9.537016666666666	0.25028333333333386	5928.14306640625	43166.793329468055	0	1182	0.11153071866986508	1.9457113241772548	2.8914226483545096	464.12762451171875	464.1307067871094
1280	464.3126220703125	13.5379					1	DETECTED	464.3126 m/z @13.54 [N1290_2.mzXML]	464.3126220703125	13.5379	13.459683333333334	13.74955	0.28986666666666494	5127.95947265625	66279.63513574192	0	1182	0.05342472310134205	1.8529725122522918	2.7059450245045835	464.310791015625	464.3132629394531
1281	464.7633056640625	8.987233333333334					1	DETECTED	464.7633 m/z @8.99 [N1290_2.mzXML]	464.7633056640625	8.987233333333334	8.987233333333334	18.56066666666667	9.573433333333336	1766.9957275390625	441942.37643322756	0	1182	0.07093225970012362	null	null	464.7633056640625	464.7718200683594
1282	466.3160095214844	11.989766666666666					1	DETECTED	466.3160 m/z @11.99 [N1290_2.mzXML]	466.3160095214844	11.989766666666666	11.925066666666668	12.054566666666666	0.1294999999999984	6267.47412109375	32497.129648132366	0	1182	0.11376888815628661	1.00077279752706	1.0015455950541197	466.3154296875	466.3183898925781
1283	468.30694580078125	12.668333333333333					1	DETECTED	468.3069 m/z @12.67 [N1290_2.mzXML]	468.30694580078125	12.668333333333333	12.482750000000001	14.2887	1.8059499999999993	245675.46875	2635798.800789666	1	1182	0.13993321016517868	1.631859561034064	1.9980703348741176	468.30499267578125	468.30908203125
1284	469.32818603515625	14.3044					1	DETECTED	469.3282 m/z @14.30 [N1290_2.mzXML]	469.32818603515625	14.3044	11.77865	15.465433333333333	3.6867833333333326	8226.435546875	566052.1688761903	0	1182	0.25017408978013655	0.7051646136846808	0.41463706361572217	469.32476806640625	469.32989501953125
1285	472.2489013671875	11.591216666666666					1	DETECTED	472.2489 m/z @11.59 [N1290_2.mzXML]	472.2489013671875	11.591216666666666	0.17455	11.62025	11.4457	21378.78125	1631176.6512273566	0	1182	0.0966374630017448	0.5012715328467153	0.0025430656934307466	472.244140625	472.2495422363281
1286	472.30224609375	12.2419					1	DETECTED	472.3022 m/z @12.24 [N1290_2.mzXML]	472.30224609375	12.2419	11.6499	12.465433333333333	0.8155333333333328	22920.931640625	339414.10075073194	0	1182	0.10123893518708371	0.6887950450450461	3.048926992956885	472.30157470703125	472.3031311035156
1287	472.34124755859375	11.863433333333335					1	DETECTED	472.3412 m/z @11.86 [N1290_2.mzXML]	472.34124755859375	11.863433333333335	11.84765	12.137383333333334	0.2897333333333343	12704.234375	83946.11899755831	0	1182	0.06033200361688884	9.178458289333781	17.356916578667562	472.3401794433594	472.3415832519531
1288	474.2837219238281	11.863433333333335					1	DETECTED	474.2837 m/z @11.86 [N1290_2.mzXML]	474.2837219238281	11.863433333333335	11.813233333333333	14.116666666666667	2.3034333333333343	770398.125	6067923.314190785	1	1182	0.08268597749541229	4.3398414306299	4.789560422314039	474.2823181152344	474.284912109375
1289	474.8334045410156	1.5556333333333332					1	DETECTED	474.8334 m/z @1.56 [N1290_2.mzXML]	474.8334045410156	1.5556333333333332	0.85185	19.053	18.201150000000002	49128.15234375	5476564.9151055915	0	1182	0.13980854117289354	99.36868788901475	0.5861548466592047	474.8302001953125	474.8425598144531
1290	475.2877197265625	11.878583333333333					1	DETECTED	475.2877 m/z @11.88 [N1290_2.mzXML]	475.2877197265625	11.878583333333333	11.84765	12.070816666666667	0.22316666666666762	173943.421875	1218630.7286171832	0	1182	0.11079524358554593	3.6072198275862055	7.311797959216196	475.2873229980469	475.2877502441406
1291	475.32464599609375	10.499516666666667					1	DETECTED	475.3246 m/z @10.50 [N1290_2.mzXML]	475.32464599609375	10.499516666666667	10.173516666666666	11.119133333333334	0.9456166666666679	42621.74609375	336519.1884745484	0	1182	0.11126161263206313	2.181727979523257	9.896821792317178	475.3226013183594	475.32672119140625
1292	476.939453125	1.8171333333333335					1	DETECTED	476.9395 m/z @1.82 [N1290_2.mzXML]	476.939453125	1.8171333333333335	1.7081333333333333	2.2042	0.4960666666666669	14534.8193359375	203028.00060095216	0	1182	0.3431367173661528	2.275535168195715	3.5510703363914304	476.93804931640625	476.94085693359375
1293	477.42791748046875	9.367433333333334					1	DETECTED	477.4279 m/z @9.37 [N1290_2.mzXML]	477.42791748046875	9.367433333333334	9.351049999999999	9.519933333333334	0.16888333333333527	4259.39404296875	22560.394921173203	0	1182	0.06280313179832753	5.154120040691164	9.308240081382328	477.42620849609375	477.4297790527344
1294	478.2911682128906	12.865883333333333					1	DETECTED	478.2912 m/z @12.87 [N1290_2.mzXML]	478.2911682128906	12.865883333333333	8.52345	12.941616666666667	4.418166666666666	37299.0703125	3527205.7713804618	0	1182	0.08308053199144005	0.5087201492250889	0.017440298450177832	478.2911376953125	478.295654296875
1295	478.3278503417969	13.16605					1	DETECTED	478.3279 m/z @13.17 [N1290_2.mzXML]	478.3278503417969	13.16605	11.518983333333333	15.665750000000001	4.146766666666668	63693.75390625	2507169.352379303	0	1182	0.30157541886986117	1.9150799744587264	0.7427489138264454	478.32513427734375	478.3307189941406
1296	478.8431091308594	1.6758333333333333					1	DETECTED	478.8431 m/z @1.68 [N1290_2.mzXML]	478.8431091308594	1.6758333333333333	1.0704833333333332	1.7258666666666669	0.6553833333333337	8229.630859375	75172.07149133306	0	1182	0.04165430381104951	0.5413259546818647	0.0826519093637294	478.8391418457031	478.8431091308594
1297	479.3302917480469	13.092366666666667					1	DETECTED	479.3303 m/z @13.09 [N1290_2.mzXML]	479.3302917480469	13.092366666666667	11.863433333333335	14.163816666666666	2.300383333333331	12533.9853515625	722525.2206576539	0	1182	2.1534384976059755	0.9359268200065096	0.9834920087629123	479.3300476074219	479.3340148925781
[truncated: 111 more rows]
