# Supplementary material for: MSFC: a new feature construction method for accurate diagnosis of mass spectrometry data
Source: Sci Rep. 2023 Sep 21;13:15694. doi: 10.1038/s41598-023-42395-5 (PMC10514077; doi:10.1038/s41598-023-42395-5)
Supplement: Supplementary file 1 — Supplementary Information. [file 41598_2023_42395_MOESM1_ESM.zip › dataset/CHD dataset/2-batch/N/N1291_2.mzXML_chromatograms.csv]

row ID	row m/z	row retention time	row identity (main ID)	row identity (all IDs)	row identity (main ID + details)	row comment	row number of detected peaks	N1291_2.mzXML Peak status	N1291_2.mzXML Peak name	N1291_2.mzXML Peak m/z	N1291_2.mzXML Peak RT	N1291_2.mzXML Peak RT start	N1291_2.mzXML Peak RT end	N1291_2.mzXML Peak duration time	N1291_2.mzXML Peak height	N1291_2.mzXML Peak area	N1291_2.mzXML Peak charge	N1291_2.mzXML Peak # data points	N1291_2.mzXML Peak FWHM	N1291_2.mzXML Peak tailing factor	N1291_2.mzXML Peak asymmetry factor	N1291_2.mzXML Peak m/z min	N1291_2.mzXML Peak m/z max
1	55.060245513916016	11.156066666666668					1	DETECTED	55.0602 m/z @11.16 [N1291_2.mzXML]	55.060245513916016	11.156066666666668	0.1011	20.000833333333333	19.899733333333334	3405.80615234375	1203219.0653466962	0	1175	15.70337572103524	0.9000358813082506	0.8353187791720639	55.05305862426758	55.06997299194336
2	60.080570220947266	14.8696					1	DETECTED	60.0806 m/z @14.87 [N1291_2.mzXML]	60.080570220947266	14.8696	0.1011	20.000833333333333	19.899733333333334	121553.9296875	2.7756984653393585E7	0	1175	2.265681325677919	0.6839501747400885	0.7720663196235573	60.08024215698242	60.08881378173828
3	61.039451599121094	1.8391					1	DETECTED	61.0395 m/z @1.84 [N1291_2.mzXML]	61.039451599121094	1.8391	0.1011	20.000833333333333	19.899733333333334	199750.28125	3044768.6730556027	0	1175	0.04282503562033324	0.6423415218825752	5.680345388738039	61.037967681884766	61.04544448852539
4	61.08200454711914	11.542933333333334					1	DETECTED	61.0820 m/z @11.54 [N1291_2.mzXML]	61.08200454711914	11.542933333333334	2.5229666666666666	19.416333333333334	16.89336666666667	3262.580810546875	1219709.4384593193	0	1175	7.693917253500651	0.9364428545560036	2.159384879523147	61.08200454711914	61.08420181274414
5	68.98211669921875	1.5076833333333333					1	DETECTED	68.9821 m/z @1.51 [N1291_2.mzXML]	68.98211669921875	1.5076833333333333	1.4476833333333334	12.657933333333334	11.21025	10768.9912109375	852311.574004425	0	1175	0.03219695897851871	93.41875000000026	185.83750000000055	68.97792053222656	68.98218536376953
6	69.06977844238281	11.292300000000001					1	DETECTED	69.0698 m/z @11.29 [N1291_2.mzXML]	69.06977844238281	11.292300000000001	0.1011	20.000833333333333	19.899733333333334	9359.14453125	4653930.95237353	0	1175	12.561625500814218	0.8890795148569114	1.300968895995201	69.0668716430664	69.07007598876953
7	70.98042297363281	1.49295					1	DETECTED	70.9804 m/z @1.49 [N1291_2.mzXML]	70.98042297363281	1.49295	1.4476833333333334	16.1178	14.670116666666665	1969.5836181640625	862327.8209785155	0	1175	0.1424672969285119	162.04105301914615	323.0821060382923	70.97891235351562	70.99027252197266
8	72.04891204833984	11.338233333333333					1	DETECTED	72.0489 m/z @11.34 [N1291_2.mzXML]	72.04891204833984	11.338233333333333	0.1011	20.000833333333333	19.899733333333334	7801.615234375	1697305.5163794553	0	1175	4.085149895134787	2.258753817792234	4.156358347387665	72.04878997802734	72.05738830566406
9	72.08064270019531	1.9089666666666667					1	DETECTED	72.0806 m/z @1.91 [N1291_2.mzXML]	72.08064270019531	1.9089666666666667	0.22848333333333332	12.8758	12.647316666666667	54097.6015625	1958749.6875754707	0	1175	0.1053893522569318	0.7259795645204629	0.4205610411464164	72.07423400878906	72.08416748046875
10	73.04533386230469	13.905933333333333					1	DETECTED	73.0453 m/z @13.91 [N1291_2.mzXML]	73.04533386230469	13.905933333333333	0.1011	20.000833333333333	19.899733333333334	18368.328125	5662718.0105236955	0	1175	4.289370661614244	0.7421442783844565	1.1296447820075635	73.03564453125	73.05339813232422
11	75.94778442382812	2.4278166666666667					1	DETECTED	75.9478 m/z @2.43 [N1291_2.mzXML]	75.94778442382812	2.4278166666666667	2.2620333333333336	19.270166666666668	17.008133333333333	5576.2236328125	681400.0332578124	0	1175	0.12242562924483469	51.296270232230874	6.986014608659717	75.9392318725586	75.95354461669922
12	80.94762420654297	1.7525333333333333					1	DETECTED	80.9476 m/z @1.75 [N1291_2.mzXML]	80.94762420654297	1.7525333333333333	0.1011	18.41033333333333	18.30923333333333	153077.125	3304046.9043145757	0	1175	0.10608654991188615	2.9723236712983194	4.254772204958642	80.93943786621094	80.94821166992188
13	81.0696792602539	6.053883333333333					1	DETECTED	81.0697 m/z @6.05 [N1291_2.mzXML]	81.0696792602539	6.053883333333333	0.1011	20.000833333333333	19.899733333333334	3831.718505859375	2148932.6129880217	0	1175	15.543245294871745	1.671464608992432	1.5165122674122442	81.06941986083984	81.07010650634766
14	82.01744079589844	1.5225499999999998					1	DETECTED	82.0174 m/z @1.52 [N1291_2.mzXML]	82.01744079589844	1.5225499999999998	1.43085	13.42115	11.990300000000001	6130.75732421875	782481.7847189025	0	1175	0.0662351517509352	65.37786259541993	129.75572519083985	82.01119232177734	82.02686309814453
15	83.02128601074219	1.82485					1	DETECTED	83.0213 m/z @1.82 [N1291_2.mzXML]	83.02128601074219	1.82485	1.5516166666666666	19.964499999999997	18.41288333333333	1559918.875	8511060.700734315	0	1175	0.05484853182102056	1.9175191621469403	2.5629469556977615	83.02127838134766	83.02181243896484
16	83.085205078125	11.224549999999999					1	DETECTED	83.0852 m/z @11.22 [N1291_2.mzXML]	83.085205078125	11.224549999999999	0.1011	20.000833333333333	19.899733333333334	16295.21484375	4457806.654286558	0	1175	0.06734877862477795	0.5454279576055194	1.2391310808254028	83.08479309082031	83.08566284179688
17	84.02481842041016	1.8391					1	DETECTED	84.0248 m/z @1.84 [N1291_2.mzXML]	84.02481842041016	1.8391	0.5570833333333333	17.94783333333333	17.390749999999997	13554.541015625	5326685.839735839	0	1175	0.04819711115540204	6.782575629541996	354.2142266569748	84.0185775756836	84.0248794555664
18	84.04431915283203	2.618466666666667					1	DETECTED	84.0443 m/z @2.62 [N1291_2.mzXML]	84.04431915283203	2.618466666666667	0.46571666666666667	19.105999999999998	18.640283333333333	14952.1416015625	2076567.0201993105	0	1175	0.6167623447198576	4.6270211728567325	2.2400579612463063	84.03837585449219	84.0445327758789
19	84.61932373046875	1.49295					1	DETECTED	84.6193 m/z @1.49 [N1291_2.mzXML]	84.61932373046875	1.49295	1.4476833333333334	12.2697	10.822016666666666	5578.2412109375	1164014.7325082398	0	1175	0.12924444715707262	119.53626656848333	238.07253313696665	84.61647033691406	84.6195297241211
20	84.95938110351562	1.5370833333333331					1	DETECTED	84.9594 m/z @1.54 [N1291_2.mzXML]	84.95938110351562	1.5370833333333331	0.1011	20.000833333333333	19.899733333333334	1756319.0	2.6107441687482916E7	0	1175	0.12922751149777612	1.0647060126772048	0.980961066160555	84.95591735839844	84.95982360839844
21	85.0282974243164	1.9792666666666667					1	DETECTED	85.0283 m/z @1.98 [N1291_2.mzXML]	85.0282974243164	1.9792666666666667	1.6265666666666665	7.301216666666666	5.67465	32338.05859375	2076900.544730347	0	1175	0.4616213959736377	3.579323078087332	11.554945971425772	85.0256118774414	85.03827667236328
22	85.05950164794922	1.8528666666666667					1	DETECTED	85.0595 m/z @1.85 [N1291_2.mzXML]	85.05950164794922	1.8528666666666667	0.1011	19.946166666666667	19.845066666666668	20509.65234375	3504975.534125151	0	1175	6.438480071139287	4.076104867893376	31.715048270098887	85.05950164794922	85.06494140625
23	85.96297454833984	1.5370833333333331					1	DETECTED	85.9630 m/z @1.54 [N1291_2.mzXML]	85.96297454833984	1.5370833333333331	1.43085	1.6571833333333332	0.22633333333333328	10764.9052734375	86698.64735058593	0	1175	0.1312863711703014	1.065265139629747	1.1305302792594942	85.96257019042969	85.96316528320312
24	86.05996704101562	2.5501666666666667					1	DETECTED	86.0600 m/z @2.55 [N1291_2.mzXML]	86.05996704101562	2.5501666666666667	0.5570833333333333	19.379666666666665	18.82258333333333	15837.8544921875	1539702.1780812682	0	1175	0.3238461905212473	0.9970618816088955	2.250598365431746	86.0596694946289	86.06017303466797
25	86.09634399414062	4.03015					1	DETECTED	86.0963 m/z @4.03 [N1291_2.mzXML]	86.09634399414062	4.03015	1.8806666666666667	19.964499999999997	18.08383333333333	144094.90625	9132206.09090573	1	1175	0.9019167975461926	0.7212219945083838	0.6730683422973253	86.08680725097656	86.09654235839844
26	87.08026123046875	7.424383333333334					1	DETECTED	87.0803 m/z @7.42 [N1291_2.mzXML]	87.08026123046875	7.424383333333334	0.1011	20.000833333333333	19.899733333333334	116075.6640625	6.875350451814473E7	1	1175	5.717404227684822	1.6234602222007761	0.952332003521344	87.08010864257812	87.08053588867188
27	88.08349609375	11.207249999999998					1	DETECTED	88.0835 m/z @11.21 [N1291_2.mzXML]	88.08349609375	11.207249999999998	0.1011	20.000833333333333	19.899733333333334	6821.2705078125	3777122.881509522	0	1175	13.770249117553284	0.8958880139982505	0.2814904007238548	88.07381439208984	88.08390045166016
28	88.95262145996094	1.5370833333333331					1	DETECTED	88.9526 m/z @1.54 [N1291_2.mzXML]	88.95262145996094	1.5370833333333331	1.43085	9.463066666666666	8.032216666666667	22806.130859375	2335241.1268155826	0	1175	0.1382144866979229	37.804596799498015	1.1509186007707246	88.94902038574219	88.9526596069336
29	88.96825408935547	11.70865					1	DETECTED	88.9683 m/z @11.71 [N1291_2.mzXML]	88.96825408935547	11.70865	0.1011	19.982666666666667	19.881566666666668	18981.208984375	3764386.682265196	0	1175	0.22280926641865406	0.8563677854662661	0.38620107545829885	88.968017578125	88.96855163574219
30	89.03856658935547	9.19615					1	DETECTED	89.0386 m/z @9.20 [N1291_2.mzXML]	89.03856658935547	9.19615	0.26516666666666666	9.532583333333333	9.267416666666666	13960.677734375	817264.9544269411	0	1175	0.1458197194191424	0.5114411603894965	0.05740585190685572	89.03412628173828	89.04153442382812
31	89.05963134765625	10.17385					1	DETECTED	89.0596 m/z @10.17 [N1291_2.mzXML]	89.05963134765625	10.17385	0.1011	19.982666666666667	19.881566666666668	21086.642578125	5071446.152591828	0	1175	0.9518878646560456	1.5333777626401086	0.8688548356209757	89.0592269897461	89.05982208251953
32	90.05481719970703	1.8391					1	DETECTED	90.0548 m/z @1.84 [N1291_2.mzXML]	90.05481719970703	1.8391	0.1011	20.000833333333333	19.899733333333334	221248.59375	7209072.608450047	0	1175	0.12327857533984932	2.902442126759966	null	90.04512023925781	90.05984497070312
33	90.97640991210938	1.6571833333333332					1	DETECTED	90.9764 m/z @1.66 [N1291_2.mzXML]	90.97640991210938	1.6571833333333332	1.5516166666666666	19.982666666666667	18.43105	347288.5	2.801830597829834E7	0	1175	0.10751063872897682	1.5996566946573458	2.123266057584037	90.96673583984375	90.98301696777344
34	91.03890991210938	10.0664					1	DETECTED	91.0389 m/z @10.07 [N1291_2.mzXML]	91.03890991210938	10.0664	0.1011	19.964499999999997	19.8634	49426.66015625	2.1896341326461907E7	0	1175	9.674625646315604	1.1106181612953208	0.34287837179158775	91.03713989257812	91.0440902709961
35	91.05419158935547	9.19615					1	DETECTED	91.0542 m/z @9.20 [N1291_2.mzXML]	91.05419158935547	9.19615	0.1011	19.964499999999997	19.8634	130776.15625	1.601040816603494E7	0	1175	0.11681496849032946	4.41477102657174	0.4689537546539836	91.0463638305664	91.05819702148438
36	92.05760955810547	9.181849999999999					1	DETECTED	92.0576 m/z @9.18 [N1291_2.mzXML]	92.05760955810547	9.181849999999999	3.5229333333333335	19.63566666666667	16.112733333333335	8959.759765625	838900.8615918275	0	1175	0.16691088704823898	3.320395167973806	1.2735184346409427	92.05740356445312	92.06224822998047
37	93.06985473632812	8.38785					1	DETECTED	93.0699 m/z @8.39 [N1291_2.mzXML]	93.06985473632812	8.38785	0.1011	19.909166666666668	19.80806666666667	5451.2236328125	1126324.0188979486	0	1175	0.3240412889425546	3.187564008242427	5.380431169884743	93.06043243408203	93.07595825195312
38	94.04136657714844	8.339816666666668					1	DETECTED	94.0414 m/z @8.34 [N1291_2.mzXML]	94.04136657714844	8.339816666666668	0.33821666666666667	18.447	18.10878333333333	6588.34814453125	855766.6442591244	0	1175	0.13303392171436812	1.1315726438045721	1.096314850666075	94.03155517578125	94.04999542236328
39	95.03933715820312	11.069666666666667					1	DETECTED	95.0393 m/z @11.07 [N1291_2.mzXML]	95.03933715820312	11.069666666666667	3.0154833333333335	11.069666666666667	8.054183333333333	6675.3056640625	888429.5026397397	0	1175	2.7603080567258207	0.5	null	95.03933715820312	95.04930877685547
40	95.08531188964844	11.70865					1	DETECTED	95.0853 m/z @11.71 [N1291_2.mzXML]	95.08531188964844	11.70865	0.11925000000000001	20.000833333333333	19.88158333333333	3062.093017578125	1434493.5627911983	0	1175	10.470159450577086	0.8577486036090449	0.5853216941233393	95.08480072021484	95.09184265136719
41	96.92158508300781	1.7525333333333333					1	DETECTED	96.9216 m/z @1.75 [N1291_2.mzXML]	96.92158508300781	1.7525333333333333	1.49295	15.2198	13.726849999999999	138861.90625	3701149.8119339608	0	1175	0.3172093135626932	3.0105130840487435	4.979647839389064	96.91548919677734	96.93072509765625
42	97.0284194946289	2.7584166666666667					1	DETECTED	97.0284 m/z @2.76 [N1291_2.mzXML]	97.0284194946289	2.7584166666666667	1.0123166666666665	19.63566666666667	18.623350000000002	7803.76611328125	2036036.7277788713	0	1175	0.9737995341843497	5.332841761640227	8.212559805905597	97.02481079101562	97.03292083740234
43	97.06395721435547	11.447566666666667					1	DETECTED	97.0640 m/z @11.45 [N1291_2.mzXML]	97.06395721435547	11.447566666666667	0.17395	20.000833333333333	19.82688333333333	4590.76708984375	2233567.6007141117	0	1175	19.102715994146564	0.8793488336336903	1.6133274264822652	97.06090545654297	97.07282257080078
44	97.10094451904297	11.70865					1	DETECTED	97.1009 m/z @11.71 [N1291_2.mzXML]	97.10094451904297	11.70865	0.11925000000000001	20.000833333333333	19.88158333333333	4853.900390625	2166486.904661163	0	1175	18.25658385834067	0.8577486036090449	0.42813280653886765	97.09517669677734	97.1067886352539
45	98.91861724853516	1.7525333333333333					1	DETECTED	98.9186 m/z @1.75 [N1291_2.mzXML]	98.91861724853516	1.7525333333333333	1.6724166666666667	2.345466666666667	0.6730500000000001	38132.13671875	453256.07553717063	0	1175	0.09633219276485327	4.200436862908263	6.962509223919215	98.91853332519531	98.91885375976562
46	98.98413848876953	2.0074666666666667					1	DETECTED	98.9841 m/z @2.01 [N1291_2.mzXML]	98.98413848876953	2.0074666666666667	0.1011	20.000833333333333	19.899733333333334	10723.419921875	4607533.4698936455	0	1175	5.366567441281787	11.903434477636718	18.135386385477943	98.97538757324219	98.98456573486328
47	98.995361328125	1.8391					1	DETECTED	98.9954 m/z @1.84 [N1291_2.mzXML]	98.995361328125	1.8391	1.7958833333333333	8.591566666666667	6.795683333333334	78879.0234375	5036899.643229736	0	1175	0.07552186155253837	78.62340917855764	156.24681835711527	98.9889144897461	99.00505065917969
48	99.04385375976562	1.9229333333333334					1	DETECTED	99.0439 m/z @1.92 [N1291_2.mzXML]	99.04385375976562	1.9229333333333334	0.22848333333333332	19.890666666666668	19.662183333333335	12983.240234375	3097017.9318554997	0	1175	0.6285756305656816	18.053023623892805	1.8363710563650368	99.041259765625	99.0465316772461
49	100.07565307617188	8.820183333333334					1	DETECTED	100.0757 m/z @8.82 [N1291_2.mzXML]	100.07565307617188	8.820183333333334	0.1011	19.964499999999997	19.8634	77862.7734375	2650093.6933509507	1	1175	0.16410182614332847	1.573479356886161	2.1363003577432105	100.07125854492188	100.07598876953125
50	101.00810241699219	1.5076833333333333					1	DETECTED	101.0081 m/z @1.51 [N1291_2.mzXML]	101.00810241699219	1.5076833333333333	0.30185	19.927666666666667	19.625816666666665	753934.875	1.1668037702200646E7	1	1175	0.1323374650726159	1.4510019029250478	1.9605881641356955	101.00752258300781	101.00857543945312
51	101.06657409667969	11.983566666666666					1	DETECTED	101.0666 m/z @11.98 [N1291_2.mzXML]	101.06657409667969	11.983566666666666	0.6296833333333333	11.983566666666666	11.353883333333334	9430.140625	2394157.322587707	0	1175	3.176402029285473	0.5	null	101.05950927734375	101.06657409667969
52	101.09603118896484	6.736800000000001					1	DETECTED	101.0960 m/z @6.74 [N1291_2.mzXML]	101.09603118896484	6.736800000000001	0.1011	20.000833333333333	19.899733333333334	18760.0859375	1.0961556924619883E7	0	1175	12.4872073810063	0.6855522493969434	0.46096135257757265	101.09555053710938	101.09625244140625
53	102.0091323852539	1.5076833333333333					1	DETECTED	102.0091 m/z @1.51 [N1291_2.mzXML]	102.0091323852539	1.5076833333333333	1.43085	18.959666666666667	17.528816666666668	70449.6171875	2354584.238915925	0	1175	0.13486270685326995	94.80169114989809	174.3319046773905	101.99996948242188	102.01822662353516
54	102.04643249511719	8.355733333333333					1	DETECTED	102.0464 m/z @8.36 [N1291_2.mzXML]	102.04643249511719	8.355733333333333	0.33821666666666667	19.39783333333333	19.059616666666663	22914.224609375	2796632.014187867	0	1175	6.231406390040959	0.5439620277757496	0.7090383213935869	102.04605102539062	102.05511474609375
55	102.0912094116211	1.82485					1	DETECTED	102.0912 m/z @1.82 [N1291_2.mzXML]	102.0912094116211	1.82485	0.1011	20.000833333333333	19.899733333333334	12022.685546875	2277243.96736154	0	1175	0.5590628492334624	3.9886557186667364	7.020705804326587	102.08149719238281	102.10022735595703
56	102.12749481201172	12.624					1	DETECTED	102.1275 m/z @12.62 [N1291_2.mzXML]	102.12749481201172	12.624	0.13733333333333334	19.799500000000002	19.662166666666668	6186.1640625	1864108.4480027482	0	1175	3.1038079839786903	0.7873264815803525	2.048713532049977	102.127197265625	102.12809753417969
57	102.97012329101562	1.5076833333333333					1	DETECTED	102.9701 m/z @1.51 [N1291_2.mzXML]	102.97012329101562	1.5076833333333333	1.4122666666666668	19.927666666666667	18.5154	288185.25	3601876.57304367	0	1175	0.11244591487239775	1.5599326420534094	1.8887046667748204	102.9698257446289	102.9706039428711
58	103.038818359375	2.0074666666666667					1	DETECTED	103.0388 m/z @2.01 [N1291_2.mzXML]	103.038818359375	2.0074666666666667	0.22848333333333332	19.836000000000002	19.60751666666667	48219.4765625	4892424.642607697	0	1175	0.6411102039360181	2.2513786964984046	3.24990059094527	103.0386734008789	103.03926849365234
59	103.0541763305664	8.339816666666668					1	DETECTED	103.0542 m/z @8.34 [N1291_2.mzXML]	103.0541763305664	8.339816666666668	7.951066666666667	10.646233333333333	2.6951666666666663	123695.2109375	3169239.217943966	1	1175	0.21501498136889907	3.466452304394419	4.10919780699034	103.05411529541016	103.05449676513672
60	103.07505798339844	10.893833333333333					1	DETECTED	103.0751 m/z @10.89 [N1291_2.mzXML]	103.07505798339844	10.893833333333333	0.1011	20.000833333333333	19.899733333333334	95656.0078125	1.86917439614392E7	0	1175	0.34836677117285575	0.5885853139848829	0.30288811654566694	103.0666275024414	103.08094024658203
61	104.05763244628906	8.403883333333333					1	DETECTED	104.0576 m/z @8.40 [N1291_2.mzXML]	104.05763244628906	8.403883333333333	0.5207	9.498033333333332	8.977333333333332	10480.650390625	791923.683773193	0	1175	0.18855894940817208	0.5693977263838	0.26038139671650146	104.04940032958984	104.05764770507812
62	104.07506561279297	13.681783333333334					1	DETECTED	104.0751 m/z @13.68 [N1291_2.mzXML]	104.07506561279297	13.681783333333334	0.1011	19.890666666666668	19.78956666666667	21546.52734375	4816413.08757926	0	1175	2.00847219129348	0.8544918602866746	0.37366228689423503	104.07027435302734	104.08200073242188
63	104.10669708251953	1.78175					1	DETECTED	104.1067 m/z @1.78 [N1291_2.mzXML]	104.10669708251953	1.78175	1.7525333333333333	14.99055	13.238016666666667	697402.75	6669510.741305205	1	1175	0.05544001131051002	3.556546511697795	2.409438442964944	104.10669708251953	104.11207580566406
64	105.00321960449219	1.5076833333333333					1	DETECTED	105.0032 m/z @1.51 [N1291_2.mzXML]	105.00321960449219	1.5076833333333333	1.43085	14.682266666666667	13.251416666666668	22729.01171875	1368101.2828189696	0	1175	0.17342891558061835	86.23481561822129	162.02333417061368	105.00309753417969	105.01113891601562
65	105.03339385986328	9.721966666666667					1	DETECTED	105.0334 m/z @9.72 [N1291_2.mzXML]	105.03339385986328	9.721966666666667	9.689516666666666	9.771683333333334	0.08216666666666761	23103.123046875	90296.53649218858	0	1175	0.14017700758964402	1.266050333846929	1.532100667693858	105.03337097167969	105.03352355957031
66	105.07150268554688	13.681783333333334					1	DETECTED	105.0715 m/z @13.68 [N1291_2.mzXML]	105.07150268554688	13.681783333333334	0.1011	20.000833333333333	19.899733333333334	96152.7265625	2.0888452377130125E7	1	1175	1.849450561069851	1.162547674822	1.352558906112695	105.0712661743164	105.07327270507812
67	106.04988861083984	1.8391					1	DETECTED	106.0499 m/z @1.84 [N1291_2.mzXML]	106.04988861083984	1.8391	0.17395	19.270166666666668	19.096216666666667	15180.078125	1413316.8139507142	0	1175	null	3.0571742270506306	3.161342183363262	106.04115295410156	106.05042266845703
68	106.0748062133789	13.698416666666667					1	DETECTED	106.0748 m/z @13.70 [N1291_2.mzXML]	106.0748062133789	13.698416666666667	0.15553333333333336	19.325	19.169466666666665	4093.46337890625	1216270.117622742	0	1175	3.4802678054528364	0.7077321053000776	0.6208025654305034	106.06486511230469	106.07893371582031
69	106.9504165649414	1.6571833333333332					1	DETECTED	106.9504 m/z @1.66 [N1291_2.mzXML]	106.9504165649414	1.6571833333333332	1.596	12.907649999999999	11.311649999999998	52188.96484375	2886495.4908728027	0	1175	0.15397268435542766	2.585820212987778	3.6600811971047196	106.9415054321289	106.95055389404297
70	106.96316528320312	1.5076833333333333					1	DETECTED	106.9632 m/z @1.51 [N1291_2.mzXML]	106.96316528320312	1.5076833333333333	1.43085	17.8555	16.42465	8057.8994140625	2871359.417926697	0	1175	0.19952722174417392	106.88492407809113	200.17836114881058	106.962890625	106.96370697021484
71	107.01548767089844	12.047949999999998					1	DETECTED	107.0155 m/z @12.05 [N1291_2.mzXML]	107.01548767089844	12.047949999999998	11.936083333333332	19.379666666666665	7.443583333333333	2916.43017578125	540976.3051940309	0	1175	2.6102548620074675	33.26988974970225	65.5397794994045	107.0066909790039	107.01614379882812
72	107.05685424804688	11.190083333333332					1	DETECTED	107.0569 m/z @11.19 [N1291_2.mzXML]	107.05685424804688	11.190083333333332	0.19218333333333334	19.964499999999997	19.772316666666665	7203.19482421875	1440487.4057181694	0	1175	8.405530774224685	0.8551756225920312	1.1877035536091582	107.04873657226562	107.0661849975586
73	108.08033752441406	12.590716666666667					1	DETECTED	108.0803 m/z @12.59 [N1291_2.mzXML]	108.08033752441406	12.590716666666667	0.1011	20.000833333333333	19.899733333333334	2892.873046875	1628526.5625471496	0	1175	10.654572002656936	0.7966510848344692	0.5933021696689382	108.07125091552734	108.08131408691406
74	109.06218719482422	1.6421					1	DETECTED	109.0622 m/z @1.64 [N1291_2.mzXML]	109.06218719482422	1.6421	1.58115	16.264433333333333	14.683283333333332	8379.9892578125	2092881.6010878903	0	1175	0.1452133332271055	120.45351380913348	52.83340751105928	109.05810546875	109.06498718261719
75	110.06001281738281	2.618466666666667					1	DETECTED	110.0600 m/z @2.62 [N1291_2.mzXML]	110.06001281738281	2.618466666666667	0.19218333333333334	20.000833333333333	19.80865	4069.00341796875	1230851.1868585811	0	1175	2.280689818737949	4.082097446712049	0.7514615708523105	110.0595932006836	110.06047821044922
76	111.04405975341797	2.48215					1	DETECTED	111.0441 m/z @2.48 [N1291_2.mzXML]	111.04405975341797	2.48215	0.1011	20.000833333333333	19.899733333333334	6597.8046875	3687795.404216187	0	1175	1.5419797946264922	4.178772670320518	5.077573221496541	111.04331970214844	111.04436492919922
77	112.03668212890625	1.7674333333333334					1	DETECTED	112.0367 m/z @1.77 [N1291_2.mzXML]	112.03668212890625	1.7674333333333334	1.4476833333333334	12.7253	11.277616666666667	148643.5	2970745.180216614	0	1175	0.39550367227324124	0.8837484599540872	0.41933348778854873	112.02800750732422	112.04188537597656
78	112.0503921508789	0.68455					1	DETECTED	112.0504 m/z @0.68 [N1291_2.mzXML]	112.0503921508789	0.68455	0.1011	20.000833333333333	19.899733333333334	5950.44921875	3545825.8480058284	0	1175	17.914958536892296	17.053503584997287	24.483732613445447	112.05009460449219	112.05088806152344
79	112.89552307128906	1.73665					1	DETECTED	112.8955 m/z @1.74 [N1291_2.mzXML]	112.89552307128906	1.73665	1.6724166666666667	13.240483333333334	11.568066666666667	127887.171875	3434876.605980591	0	1175	0.3633433514930653	4.064675076397915	4.236153515677566	112.89546966552734	112.90281677246094
80	113.0207748413086	2.2201166666666667					1	DETECTED	113.0208 m/z @2.22 [N1291_2.mzXML]	113.0207748413086	2.2201166666666667	0.1011	19.909166666666668	19.80806666666667	632780.9375	2.336001256703442E7	0	1175	0.5952142299920058	1.7980121994204072	4.253348153813425	113.02062225341797	113.02347564697266
81	113.03584289550781	1.49295					1	DETECTED	113.0358 m/z @1.49 [N1291_2.mzXML]	113.03584289550781	1.49295	1.1939	17.15083333333333	15.956933333333332	7492.427734375	1547926.2034675607	0	1175	12.307168085876448	23.91430518545188	50.511211386197864	113.03427124023438	113.03837585449219
82	113.05961608886719	10.155533333333333					1	DETECTED	113.0596 m/z @10.16 [N1291_2.mzXML]	113.05961608886719	10.155533333333333	0.1011	19.964499999999997	19.8634	4209.654296875	1214277.7280741876	0	1175	0.10508819427850469	0.987793112822536	0.845447830042799	113.05928039550781	113.06391143798828
83	114.05490112304688	2.5501666666666667					1	DETECTED	114.0549 m/z @2.55 [N1291_2.mzXML]	114.05490112304688	2.5501666666666667	0.13733333333333334	19.964499999999997	19.827166666666663	33475.95703125	3672979.1378132314	0	1175	0.591428778447971	1.6216365643151243	0.5294257791271059	114.04810333251953	114.05567932128906
84	114.06594848632812	1.82485					1	DETECTED	114.0659 m/z @1.82 [N1291_2.mzXML]	114.06594848632812	1.82485	0.19218333333333334	20.000833333333333	19.80865	753728.0	7324387.626946195	1	1175	0.04499350831203541	0.588646067663924	5.1004155943913645	114.05659484863281	114.06729888916016
85	114.09146118164062	9.706050000000001					1	DETECTED	114.0915 m/z @9.71 [N1291_2.mzXML]	114.09146118164062	9.706050000000001	0.17395	19.909166666666668	19.735216666666666	10373.9775390625	1064057.913986176	0	1175	0.14085627979677184	1.0434097175697803	1.0940967537676851	114.09100341796875	114.09162139892578
86	114.89236450195312	1.7525333333333333					1	DETECTED	114.8924 m/z @1.75 [N1291_2.mzXML]	114.89236450195312	1.7525333333333333	1.6880333333333333	2.0782166666666666	0.3901833333333333	35085.03125	259503.6348720704	0	1175	null	3.0246770025839793	2.150751587568424	114.8923568725586	114.89266204833984
87	114.98775482177734	1.5370833333333331					1	DETECTED	114.9878 m/z @1.54 [N1291_2.mzXML]	114.98775482177734	1.5370833333333331	1.43085	19.252	17.82115	40106.1796875	3627178.5920598144	0	1175	0.14362797554033402	83.87739253216202	166.75478506432407	114.9871597290039	114.99708557128906
88	115.0365982055664	1.8806666666666667					1	DETECTED	115.0366 m/z @1.88 [N1291_2.mzXML]	115.0365982055664	1.8806666666666667	0.11925000000000001	19.890666666666668	19.771416666666667	16390.6875	1886553.5986290283	0	1175	1.9138184660739008	5.989377792380675	2.2220491775029405	115.0333023071289	115.03939819335938
89	115.05433654785156	9.181849999999999					1	DETECTED	115.0543 m/z @9.18 [N1291_2.mzXML]	115.05433654785156	9.181849999999999	2.4551833333333333	19.799500000000002	17.344316666666668	70755.8359375	1990842.4657675487	0	1175	0.11985862290673488	0.5263014786492206	2.635277037677898	115.0537338256836	115.05848693847656
90	115.06946563720703	1.8105					1	DETECTED	115.0695 m/z @1.81 [N1291_2.mzXML]	115.06946563720703	1.8105	1.3210833333333334	19.379666666666665	18.05858333333333	19152.04296875	1585031.027379242	0	1175	8.200860985844482	7.561471123832224	14.504483487492605	115.06857299804688	115.07554626464844
91	115.11170959472656	11.724833333333333					1	DETECTED	115.1117 m/z @11.72 [N1291_2.mzXML]	115.11170959472656	11.724833333333333	0.1011	20.000833333333333	19.899733333333334	4633.8623046875	2182039.688804414	0	1175	18.133221186929866	0.85599577875152	3.596984663367551	115.10284423828125	115.1162338256836
92	116.0577163696289	9.210749999999999					1	DETECTED	116.0577 m/z @9.21 [N1291_2.mzXML]	116.0577163696289	9.210749999999999	9.121749999999999	9.331166666666666	0.2094166666666677	6910.05615234375	46517.74091625984	0	1175	0.11617724391959783	1.1764981273408244	1.1225061214594565	116.04949188232422	116.05780792236328
93	116.07022094726562	1.8528666666666667					1	DETECTED	116.0702 m/z @1.85 [N1291_2.mzXML]	116.07022094726562	1.8528666666666667	0.1011	19.964499999999997	19.8634	3371182.75	1.9391333802480552E7	1	1175	0.03443818379533514	0.5554818720025958	0.029991296518031903	116.07022094726562	116.07091522216797
94	116.98558807373047	1.5076833333333333					1	DETECTED	116.9856 m/z @1.51 [N1291_2.mzXML]	116.98558807373047	1.5076833333333333	0.1011	20.000833333333333	19.899733333333334	2454500.0	3.677065139317219E7	0	1175	0.1234004877500392	1.3419970496635523	1.6338001676229426	116.98548126220703	116.98619842529297
95	117.05729675292969	9.19615					1	DETECTED	117.0573 m/z @9.20 [N1291_2.mzXML]	117.05729675292969	9.19615	0.22848333333333332	19.6175	19.389016666666667	189090.875	8249533.790210755	0	1175	0.11381801874859399	0.5200463107174375	0.01892730516804833	117.05440521240234	117.0574951171875
96	117.07383728027344	1.8528666666666667					1	DETECTED	117.0738 m/z @1.85 [N1291_2.mzXML]	117.07383728027344	1.8528666666666667	1.8391	9.253716666666666	7.4146166666666655	109882.9453125	2626496.72671942	0	1175	0.036598537547669174	269.29600484261425	7.746211492549721	117.06995391845703	117.07400512695312
97	117.0906982421875	11.464066666666668					1	DETECTED	117.0907 m/z @11.46 [N1291_2.mzXML]	117.0906982421875	11.464066666666668	0.8666833333333333	18.520833333333332	17.654149999999998	84739.1796875	3908471.215644225	0	1175	0.15808748698668573	2.499321941294787	5.637917096019984	117.09053039550781	117.09136962890625
98	117.98921966552734	1.5076833333333333					1	DETECTED	117.9892 m/z @1.51 [N1291_2.mzXML]	117.98921966552734	1.5076833333333333	1.4476833333333334	18.759	17.311316666666666	25616.896484375	5871690.101677307	0	1175	0.13688702338668013	144.26097222222262	287.5219444444453	117.98912048339844	117.98956298828125
99	118.0647964477539	9.181849999999999					1	DETECTED	118.0648 m/z @9.18 [N1291_2.mzXML]	118.0647964477539	9.181849999999999	2.0215666666666667	9.823016666666666	7.801449999999999	1412498.125	1.166156799130348E7	1	1175	0.11478795336922687	2.002880093020261	2.2408222711884145	118.05668640136719	118.06526184082031
100	118.0859146118164	1.9089666666666667					1	DETECTED	118.0859 m/z @1.91 [N1291_2.mzXML]	118.0859146118164	1.9089666666666667	0.1011	20.000833333333333	19.899733333333334	1696428.0	4.7772077954204254E7	1	1175	0.1178526459637661	3.9426141249990097	6.831092137044823	118.08574676513672	118.09407806396484
101	118.62515258789062	9.19615					1	DETECTED	118.6252 m/z @9.20 [N1291_2.mzXML]	118.62515258789062	9.19615	9.137666666666666	9.2835	0.14583333333333393	4971.3798828125	28123.12164663694	0	1175	0.10853139575744564	1.246793958392712	1.6477597779113466	118.6250991821289	118.62567138671875
102	118.97881317138672	11.586866666666667					1	DETECTED	118.9788 m/z @11.59 [N1291_2.mzXML]	118.97881317138672	11.586866666666667	0.30185	19.890666666666668	19.588816666666666	10924.6044921875	2812579.026418122	0	1175	10.443039732015313	0.7008632203469277	0.7228755404454238	118.97679901123047	118.98204040527344
103	119.01880645751953	1.5076833333333333					1	DETECTED	119.0188 m/z @1.51 [N1291_2.mzXML]	119.01880645751953	1.5076833333333333	1.4122666666666668	19.799500000000002	18.387233333333334	165110.1875	3522175.2944182744	0	1175	0.15885367809438766	1.500477639177233	1.8810596432072269	119.01856231689453	119.0228271484375
104	119.0491943359375	3.9070833333333335					1	DETECTED	119.0492 m/z @3.91 [N1291_2.mzXML]	119.0491943359375	3.9070833333333335	3.4615666666666667	4.565433333333333	1.1038666666666663	3246.34033203125	83378.37130172734	0	1175	0.22823291074202467	1.2388612472410303	1.4777224944820606	119.04879760742188	119.05583953857422
105	119.06847381591797	9.181849999999999					1	DETECTED	119.0685 m/z @9.18 [N1291_2.mzXML]	119.06847381591797	9.181849999999999	7.618316666666667	10.29765	2.679333333333334	69093.8515625	909164.9169819024	0	1175	0.11151371920844788	0.6403260812929887	0.20227472820003498	119.06826782226562	119.07332611083984
106	119.08946228027344	1.9089666666666667					1	DETECTED	119.0895 m/z @1.91 [N1291_2.mzXML]	119.08946228027344	1.9089666666666667	0.15553333333333336	19.54416666666667	19.388633333333335	67369.9296875	3691978.2232285473	0	1175	0.11633295468105564	0.9420379932326988	4.78685171491245	119.08031463623047	119.09229278564453
107	119.15435028076172	15.381566666666666					1	DETECTED	119.1544 m/z @15.38 [N1291_2.mzXML]	119.15435028076172	15.381566666666666	0.11925000000000001	19.964499999999997	19.845249999999997	49785.078125	1.120666617139081E7	0	1175	1.3645320013978246	0.6483098360081544	2.2157019178834223	119.15377044677734	119.1545181274414
108	120.06544494628906	1.8391					1	DETECTED	120.0654 m/z @1.84 [N1291_2.mzXML]	120.06544494628906	1.8391	1.7674333333333334	8.574166666666667	6.806733333333334	62800.5	1416652.4546472775	0	1175	0.12138646583609036	9.233402379051482	12.058571507302728	120.06511688232422	120.07035064697266
109	120.08061981201172	8.339816666666668					1	DETECTED	120.0806 m/z @8.34 [N1291_2.mzXML]	120.08061981201172	8.339816666666668	3.1765166666666667	19.52583333333333	16.349316666666663	434483.34375	1.3058359141373552E7	1	1175	0.2554885479625213	0.8665399700741233	0.6046978994303142	120.07200622558594	120.08999633789062
110	120.16230010986328	3.4768499999999998					1	DETECTED	120.1623 m/z @3.48 [N1291_2.mzXML]	120.16230010986328	3.4768499999999998	3.2800166666666666	18.7955	15.515483333333334	4020.093994140625	1565889.1062066955	0	1175	12.11763232865889	39.41274343776463	77.98644986771394	120.1559066772461	120.16230010986328
111	120.9659423828125	2.049916666666667					1	DETECTED	120.9659 m/z @2.05 [N1291_2.mzXML]	120.9659423828125	2.049916666666667	1.9229333333333334	4.4074	2.4844666666666666	7827.07177734375	577708.5271325684	0	1175	0.06468179728498535	9.782648641554001	18.565297283108002	120.96411895751953	120.96626281738281
112	121.03140258789062	14.3783					1	DETECTED	121.0314 m/z @14.38 [N1291_2.mzXML]	121.03140258789062	14.3783	0.11925000000000001	19.964499999999997	19.845249999999997	16942.8125	6384984.587889522	0	1175	1.3922669067364684	0.7440054518966044	0.29034844211059885	121.02242279052734	121.03337860107422
113	121.0718002319336	1.8391					1	DETECTED	121.0718 m/z @1.84 [N1291_2.mzXML]	121.0718002319336	1.8391	0.1011	19.982666666666667	19.881566666666668	657205.75	7520141.457837344	0	1175	0.038717193968947905	0.6411933196406601	5.638221724322502	121.06459045410156	121.0785140991211
114	121.08415985107422	8.355733333333333					1	DETECTED	121.0842 m/z @8.36 [N1291_2.mzXML]	121.08415985107422	8.355733333333333	7.916416666666667	8.661683333333334	0.7452666666666676	26567.833984375	504987.1151791987	0	1175	0.2801298518536903	0.8482112371486032	0.4755550507291339	121.08402252197266	121.08429718017578
115	122.05754852294922	8.820183333333334					1	DETECTED	122.0575 m/z @8.82 [N1291_2.mzXML]	122.05754852294922	8.820183333333334	1.1394166666666665	8.909916666666668	7.770500000000001	4492.60546875	474115.9943182068	0	1175	0.16321616126057314	0.5058414307599501	0.01168286151990034	122.05754089355469	122.06037139892578
116	122.09618377685547	12.372800000000002					1	DETECTED	122.0962 m/z @12.37 [N1291_2.mzXML]	122.09618377685547	12.372800000000002	0.11925000000000001	19.909166666666668	19.789916666666667	7582.5712890625	2347736.8611145634	0	1175	3.7760950229709263	0.804374505854978	0.6456135157196974	122.0874252319336	122.10196685791016
117	122.92430877685547	1.6571833333333332					1	DETECTED	122.9243 m/z @1.66 [N1291_2.mzXML]	122.92430877685547	1.6571833333333332	1.596	19.890666666666668	18.294666666666668	39572.01953125	2314680.397275482	0	1175	0.10875137943903934	106.9868817197197	3.8418272961302673	122.92391967773438	122.92974090576172
118	123.0442123413086	9.3152					1	DETECTED	123.0442 m/z @9.32 [N1291_2.mzXML]	123.0442123413086	9.3152	0.17395	19.927666666666667	19.753716666666666	2566.42138671875	1073819.572473999	0	1175	18.874705777706907	1.0804713068052325	1.1609426136104652	123.03746032714844	123.04460144042969
119	123.05535125732422	3.29485					1	DETECTED	123.0554 m/z @3.29 [N1291_2.mzXML]	123.05535125732422	3.29485	0.8848333333333334	15.00765	14.122816666666667	5554.025390625	767583.6235794983	0	1175	0.35767399806926203	2.9300246886259433	4.864574381473636	123.04671478271484	123.05581665039062
120	124.03668212890625	1.8945833333333333					1	DETECTED	124.0367 m/z @1.89 [N1291_2.mzXML]	124.03668212890625	1.8945833333333333	1.1394166666666665	8.436583333333333	7.297166666666667	16148.1484375	573049.4018937683	0	1175	0.33378510204777245	2.137491552175124	0.33102794561510757	124.0357666015625	124.03953552246094
121	124.05056762695312	9.379933333333334					1	DETECTED	124.0506 m/z @9.38 [N1291_2.mzXML]	124.05056762695312	9.379933333333334	9.298866666666667	18.337	9.038133333333333	16339.74609375	759864.8134773555	0	1175	0.16843200308189132	2.089837918572392	1.8397400463321238	124.04116821289062	124.05067443847656
122	124.98128509521484	11.542933333333334					1	DETECTED	124.9813 m/z @11.54 [N1291_2.mzXML]	124.98128509521484	11.542933333333334	1.4476833333333334	16.504366666666666	15.056683333333332	3781.90283203125	2479921.260494751	0	1175	15.037985455742747	0.7457310781473134	0.49146215629462686	124.97399139404297	124.98128509521484
123	124.9996566772461	13.01415					1	DETECTED	124.9997 m/z @13.01 [N1291_2.mzXML]	124.9996566772461	13.01415	12.235566666666667	13.975999999999999	1.740433333333332	9088.3515625	371005.8808659663	0	1175	0.5939181929712039	1.117692390024616	1.6204606897369727	124.99910736083984	125.00348663330078
124	125.0206298828125	1.8105					1	DETECTED	125.0206 m/z @1.81 [N1291_2.mzXML]	125.0206298828125	1.8105	0.11925000000000001	20.000833333333333	19.88158333333333	14404.912109375	2726882.9288371587	0	1175	13.51461902553967	3.9858765576730697	1.2821946715398407	125.02055358886719	125.02682495117188
125	125.05712127685547	1.6571833333333332					1	DETECTED	125.0571 m/z @1.66 [N1291_2.mzXML]	125.05712127685547	1.6571833333333332	0.8848333333333334	10.893833333333333	10.009	11752.5361328125	1070884.466544037	0	1175	0.11143028183518022	6.479575322069011	11.959150644138024	125.05686950683594	125.06703186035156
126	126.05236053466797	1.8806666666666667					1	DETECTED	126.0524 m/z @1.88 [N1291_2.mzXML]	126.05236053466797	1.8806666666666667	0.24695	19.325	19.078049999999998	14461.8232421875	1161037.0311824952	0	1175	0.1058454458573721	4.050879370495046	5.573296508885617	126.04620361328125	126.0557861328125
127	127.03888702392578	1.9510666666666665					1	DETECTED	127.0389 m/z @1.95 [N1291_2.mzXML]	127.03888702392578	1.9510666666666665	1.6571833333333332	16.9465	15.289316666666668	24548.619140625	5042562.394628877	0	1175	2.0244238812319697	26.012561674133735	30.513918053472015	127.03495788574219	127.04632568359375
128	127.0500259399414	7.45935					1	DETECTED	127.0500 m/z @7.46 [N1291_2.mzXML]	127.0500259399414	7.45935	0.1011	20.000833333333333	19.899733333333334	8597.1669921875	4451627.929335603	0	1175	7.229586921793389	1.0725068824069937	1.0785641833797885	127.04950714111328	127.05439758300781
129	128.0106658935547	1.78175					1	DETECTED	128.0107 m/z @1.78 [N1291_2.mzXML]	128.0106658935547	1.78175	0.19218333333333334	19.964499999999997	19.772316666666665	8299.349609375	3856045.2264702776	0	1175	16.033749129675503	6.181398182787245	10.275691593648427	128.0106658935547	128.01768493652344
130	128.07052612304688	2.0357833333333333					1	DETECTED	128.0705 m/z @2.04 [N1291_2.mzXML]	128.07052612304688	2.0357833333333333	0.13733333333333334	19.982666666666667	19.845333333333333	19006.048828125	2848472.1571935415	0	1175	2.2860558154551676	3.8826884365016885	5.763309294183997	128.06117248535156	128.0711669921875
131	129.01370239257812	15.95235					1	DETECTED	129.0137 m/z @15.95 [N1291_2.mzXML]	129.01370239257812	15.95235	0.33821666666666667	19.59916666666667	19.26095	10915.9169921875	5283043.332186249	0	1175	3.3016047374468425	0.6167793494782505	0.49728868787925307	129.0130615234375	129.01834106445312
132	129.0544891357422	1.9369666666666667					1	DETECTED	129.0545 m/z @1.94 [N1291_2.mzXML]	129.0544891357422	1.9369666666666667	0.1011	20.000833333333333	19.899733333333334	35357.35546875	6803440.0720440075	0	1175	0.8766403412696959	12.773331346348753	17.221574211969273	129.0517120361328	129.05496215820312
133	130.0499725341797	3.37015					1	DETECTED	130.0500 m/z @3.37 [N1291_2.mzXML]	130.0499725341797	3.37015	0.1011	19.964499999999997	19.8634	22916.556640625	2832065.7134745484	0	1175	0.3255186085611661	1.2869047448899402	0.389303948637344	130.04910278320312	130.05447387695312
134	130.06512451171875	10.5443					1	DETECTED	130.0651 m/z @10.54 [N1291_2.mzXML]	130.06512451171875	10.5443	1.1031000000000002	19.48933333333333	18.38623333333333	106599.3203125	2881953.2259588963	1	1175	1.395036662833098	0.5790486455338163	0.1727202340005967	130.0576629638672	130.072265625
135	130.08619689941406	1.8806666666666667					1	DETECTED	130.0862 m/z @1.88 [N1291_2.mzXML]	130.08619689941406	1.8806666666666667	0.1011	19.817666666666664	19.716566666666665	47162.21875	2844552.865840393	0	1175	0.10269898473351513	3.992281336706888	3.656121950320708	130.0858154296875	130.0866241455078
136	130.31446838378906	1.5076833333333333					1	DETECTED	130.3145 m/z @1.51 [N1291_2.mzXML]	130.31446838378906	1.5076833333333333	1.4476833333333334	1.5076833333333333	0.05999999999999983	4448.15380859375	12016.990343261703	0	1175	0.05566592197891862	0.5	null	130.31446838378906	130.3148193359375
137	130.93283081054688	1.5225499999999998					1	DETECTED	130.9328 m/z @1.52 [N1291_2.mzXML]	130.93283081054688	1.5225499999999998	1.46315	14.699250000000001	13.2361	14269.234375	2806524.059997009	0	1175	0.11638552407339264	111.41498316498335	221.8299663299667	130.9237823486328	130.9329071044922
138	130.9647216796875	1.5076833333333333					1	DETECTED	130.9647 m/z @1.51 [N1291_2.mzXML]	130.9647216796875	1.5076833333333333	0.1011	20.000833333333333	19.899733333333334	1283271.375	1.4447352502820417E7	0	1175	0.131900925612221	1.384409821449623	1.7183472002532783	130.95957946777344	130.96548461914062
139	131.01882934570312	1.49295					1	DETECTED	131.0188 m/z @1.49 [N1291_2.mzXML]	131.01882934570312	1.49295	1.4122666666666668	13.732249999999999	12.319983333333331	34659.41796875	7350935.58428662	0	1175	0.14417394283406137	76.65710865385583	159.23636706487736	131.0100555419922	131.02554321289062
140	131.04922485351562	8.355733333333333					1	DETECTED	131.0492 m/z @8.36 [N1291_2.mzXML]	131.04922485351562	8.355733333333333	7.547416666666667	15.024849999999999	7.477433333333332	4848.54931640625	965562.7818727719	0	1175	0.1771188043024594	4.625311862100251	8.250623724200501	131.0489959716797	131.0547637939453
141	131.06845092773438	10.5283					1	DETECTED	131.0685 m/z @10.53 [N1291_2.mzXML]	131.06845092773438	10.5283	0.5024166666666666	19.39783333333333	18.895416666666666	10191.4423828125	1958429.6140182496	0	1175	1.4195466716449303	62.15883271000572	10.907674676132155	131.0673828125	131.07290649414062
142	131.0816192626953	2.44165					1	DETECTED	131.0816 m/z @2.44 [N1291_2.mzXML]	131.0816192626953	2.44165	2.2201166666666667	4.678733333333333	2.458616666666666	4965.55712890625	294341.04804660036	0	1175	0.6299759867406944	5.5490896780018035	10.098179356003607	131.08102416992188	131.08180236816406
143	131.44320678710938	4.014766666666667					1	DETECTED	131.4432 m/z @4.01 [N1291_2.mzXML]	131.44320678710938	4.014766666666667	3.07405	8.766983333333334	5.692933333333334	6693.3125	527448.0866396485	0	1175	0.9864426670864508	3.025849086689228	0.6904242685366396	131.44259643554688	131.4505615234375
144	131.74964904785156	4.077066666666666					1	DETECTED	131.7496 m/z @4.08 [N1291_2.mzXML]	131.74964904785156	4.077066666666666	3.10315	18.374000000000002	15.270850000000003	5227.31787109375	1506767.2218037723	0	1175	0.70307957898572	7.839916146145294	14.679832292290586	131.73977661132812	131.74984741210938
145	131.95022583007812	0.9211833333333334					1	DETECTED	131.9502 m/z @0.92 [N1291_2.mzXML]	131.95022583007812	0.9211833333333334	0.1011	20.000833333333333	19.899733333333334	4946.873046875	2214548.4707719116	0	1175	6.1097495651419775	12.132750736713747	23.2655014734275	131.94744873046875	131.95785522460938
146	131.96827697753906	1.5516166666666666					1	DETECTED	131.9683 m/z @1.55 [N1291_2.mzXML]	131.96827697753906	1.5516166666666666	1.4476833333333334	19.54416666666667	18.096483333333335	15758.8203125	2800758.0486404123	0	1175	10.454140063536858	39.01040545935627	72.64828775268417	131.96067810058594	131.9717254638672
147	132.04432678222656	9.5154					1	DETECTED	132.0443 m/z @9.52 [N1291_2.mzXML]	132.04432678222656	9.5154	9.152866666666666	16.798666666666666	7.6457999999999995	25821.095703125	1005122.5654792481	0	1175	0.08007445318382267	2.28883448417481	1.0569910727455691	132.03834533691406	132.04452514648438
148	132.06532287597656	2.59095					1	DETECTED	132.0653 m/z @2.59 [N1291_2.mzXML]	132.06532287597656	2.59095	1.8105	10.244366666666668	8.433866666666669	166597.515625	1.057076321846002E7	0	1175	0.7384309621160159	1.7450820630434878	1.6906583021999437	132.06504821777344	132.0657501220703
149	132.07643127441406	1.8528666666666667					1	DETECTED	132.0764 m/z @1.85 [N1291_2.mzXML]	132.07643127441406	1.8528666666666667	1.82485	10.754316666666666	8.929466666666666	796875.0625	5749982.233368833	0	1175	0.034212284067270726	2.551592709856208	250.91375134611894	132.07261657714844	132.086181640625
150	132.08726501464844	4.139716666666667					1	DETECTED	132.0873 m/z @4.14 [N1291_2.mzXML]	132.08726501464844	4.139716666666667	3.37015	4.470383333333333	1.1002333333333332	2888.410400390625	122873.30261868295	0	1175	0.3584665070869595	0.7148395200762334	0.42967904015246683	132.087158203125	132.0913543701172
151	132.1016845703125	3.9681333333333333					1	DETECTED	132.1017 m/z @3.97 [N1291_2.mzXML]	132.1016845703125	3.9681333333333333	0.24695	20.000833333333333	19.753883333333334	1777333.5	1.1708407850158355E8	1	1175	1.0492596161878054	0.9653461113108741	0.8236846478567939	132.10145568847656	132.10220336914062
152	132.11183166503906	3.9376333333333333					1	DETECTED	132.1118 m/z @3.94 [N1291_2.mzXML]	132.11183166503906	3.9376333333333333	3.37015	4.5493500000000004	1.1792000000000002	3423.367919921875	130515.36548846438	0	1175	0.2880094049292157	1.0389732444418345	1.077946488883669	132.1116943359375	132.12062072753906
153	132.12315368652344	3.9681333333333333					1	DETECTED	132.1232 m/z @3.97 [N1291_2.mzXML]	132.12315368652344	3.9681333333333333	3.4921	4.486033333333333	0.9939333333333331	2514.637939453125	78583.40243328855	0	1175	0.5001381725960714	1.0439745115888246	1.0879490231776492	132.1218719482422	132.1331329345703
154	132.45523071289062	3.9070833333333335					1	DETECTED	132.4552 m/z @3.91 [N1291_2.mzXML]	132.45523071289062	3.9070833333333335	3.1618500000000003	4.5815	1.4196499999999999	4848.90966796875	283462.6741219482	0	1175	1.041278155634676	0.952486916849309	0.9049738336986181	132.4547576904297	132.45523071289062
155	132.76516723632812	4.014766666666667					1	DETECTED	132.7652 m/z @4.01 [N1291_2.mzXML]	132.76516723632812	4.014766666666667	3.10315	4.6622	1.5590500000000005	6764.6640625	359351.1605632935	0	1175	null	0.8551017423259047	0.7281216610231148	132.76478576660156	132.765625
156	132.957763671875	11.774866666666666					1	DETECTED	132.9578 m/z @11.77 [N1291_2.mzXML]	132.957763671875	11.774866666666666	0.1011	20.000833333333333	19.899733333333334	313175.375	4.3671768395527214E7	0	1175	0.8792334722054349	0.8352707434404839	5.479671506183703	132.95770263671875	132.9610595703125
157	132.9980926513672	1.5225499999999998					1	DETECTED	132.9981 m/z @1.52 [N1291_2.mzXML]	132.9980926513672	1.5225499999999998	1.43085	14.528983333333334	13.098133333333335	21377.3125	5789111.6343669435	0	1175	0.16067651283016127	71.41839331152318	136.74153997283193	132.9923858642578	132.99813842773438
158	133.0341339111328	1.5076833333333333					1	DETECTED	133.0341 m/z @1.51 [N1291_2.mzXML]	133.0341339111328	1.5076833333333333	1.4122666666666668	19.39783333333333	17.985566666666664	685426.0625	1.178274000832573E7	0	1175	0.12387814600596614	1.4096649561754195	1.9335713023412457	133.03158569335938	133.03468322753906
159	133.04934692382812	2.0357833333333333					1	DETECTED	133.0493 m/z @2.04 [N1291_2.mzXML]	133.04934692382812	2.0357833333333333	2.0357833333333333	7.8471	5.8113166666666665	6608.03857421875	620667.8700541994	0	1175	0.8065430826992359	null	null	133.04896545410156	133.0576171875
160	133.06878662109375	2.4957					1	DETECTED	133.0688 m/z @2.50 [N1291_2.mzXML]	133.06878662109375	2.4957	1.2486	10.155533333333333	8.906933333333333	9129.3896484375	937644.269285431	0	1175	0.5950687508393266	2.5335309833754316	4.068584006417952	133.0601806640625	133.06900024414062
161	133.07980346679688	1.8528666666666667					1	DETECTED	133.0798 m/z @1.85 [N1291_2.mzXML]	133.07980346679688	1.8528666666666667	1.8528666666666667	10.33375	8.480883333333333	33007.42578125	5851682.878788755	0	1175	7.386724145053992	null	null	133.07183837890625	133.086181640625
162	133.0969696044922	1.5661833333333335					1	DETECTED	133.0970 m/z @1.57 [N1291_2.mzXML]	133.0969696044922	1.5661833333333335	1.0487666666666666	10.945833333333333	9.897066666666666	84128.5859375	7289479.235390897	0	1175	2.550087675469565	3.812994280511632	2.7175633211763572	133.08815002441406	133.10552978515625
163	133.96112060546875	11.61605					1	DETECTED	133.9611 m/z @11.62 [N1291_2.mzXML]	133.96112060546875	11.61605	0.11925000000000001	19.982666666666667	19.863416666666666	10234.861328125	2041103.6007126186	0	1175	0.03195819153551405	1.0316948566859743	1.152049261087359	133.9578857421875	133.9663543701172
164	134.01852416992188	1.7674333333333334					1	DETECTED	134.0185 m/z @1.77 [N1291_2.mzXML]	134.01852416992188	1.7674333333333334	1.7041499999999998	1.82485	0.12070000000000025	28635.876953125	134116.36451025394	0	1175	0.061049951014030324	0.9536476165393715	0.9072952330787429	134.01844787597656	134.01866149902344
165	134.03517150878906	1.5076833333333333					1	DETECTED	134.0352 m/z @1.51 [N1291_2.mzXML]	134.03517150878906	1.5076833333333333	1.43085	18.520833333333332	17.089983333333333	64725.6796875	1963310.5047330933	0	1175	0.1244654465800028	4.615401989263943	4.815037277550463	134.0344696044922	134.0448760986328
166	134.05995178222656	10.0664					1	DETECTED	134.0600 m/z @10.07 [N1291_2.mzXML]	134.05995178222656	10.0664	0.46571666666666667	19.59916666666667	19.133450000000003	13489.26953125	1413895.3045276492	0	1175	0.3840451922448942	0.5242043184253105	0.04428969134683606	134.05917358398438	134.06686401367188
167	134.10597229003906	4.077066666666666					1	DETECTED	134.1060 m/z @4.08 [N1291_2.mzXML]	134.10597229003906	4.077066666666666	3.0884666666666667	9.379933333333334	6.2914666666666665	5301.25146484375	592726.694391205	0	1175	0.9964146342351201	3.1820082271225316	5.3112635735708364	134.09657287597656	134.10829162597656
168	134.9581756591797	11.724833333333333					1	DETECTED	134.9582 m/z @11.72 [N1291_2.mzXML]	134.9581756591797	11.724833333333333	0.1011	20.000833333333333	19.899733333333334	52613.48828125	9047348.592085863	0	1175	1.634425757072222	0.8003673533464252	0.3901617770997716	134.95774841308594	134.95904541015625
169	135.0035400390625	1.5076833333333333					1	DETECTED	135.0035 m/z @1.51 [N1291_2.mzXML]	135.0035400390625	1.5076833333333333	1.4122666666666668	10.610683333333332	9.198416666666665	109405.0078125	2609618.0014431756	0	1175	0.7782048857850099	6.778976438658088	11.57913546979026	134.9959716796875	135.0036163330078
170	135.03179931640625	1.6113333333333335					1	DETECTED	135.0318 m/z @1.61 [N1291_2.mzXML]	135.03179931640625	1.6113333333333335	1.596	18.374000000000002	16.778000000000002	27738.21875	1938899.184768463	0	1175	0.46396668080568704	480.17811753918414	819.1889801962772	135.0311279296875	135.0324249267578
171	135.0438690185547	10.17385					1	DETECTED	135.0439 m/z @10.17 [N1291_2.mzXML]	135.0438690185547	10.17385	10.101816666666668	16.817166666666665	6.715349999999997	3610.9873046875	768501.135042053	0	1175	0.27678654885307985	46.61279500231469	92.22559000462938	135.0435791015625	135.04888916015625
172	136.04782104492188	1.8105					1	DETECTED	136.0478 m/z @1.81 [N1291_2.mzXML]	136.04782104492188	1.8105	1.7958833333333333	2.2898	0.4939166666666668	119496.2734375	620143.1615415041	0	1175	0.05355724466507872	10.708755088310365	10.405365737392593	136.0474395751953	136.04803466796875
173	136.0615997314453	6.4729					1	DETECTED	136.0616 m/z @6.47 [N1291_2.mzXML]	136.0615997314453	6.4729	0.1011	20.000833333333333	19.899733333333334	6894.27685546875	3333145.8266383	0	1175	3.739612665106164	1.5615472341672159	0.5978353218279344	136.06117248535156	136.0620574951172
174	136.0756378173828	3.8762166666666666					1	DETECTED	136.0756 m/z @3.88 [N1291_2.mzXML]	136.0756378173828	3.8762166666666666	1.9649500000000002	15.620133333333333	13.655183333333333	7482.6318359375	1378443.6562428896	0	1175	0.3231024460375149	3.5722862673968403	6.144572534793681	136.07530212402344	136.07810974121094
175	136.95375061035156	11.70865					1	DETECTED	136.9538 m/z @11.71 [N1291_2.mzXML]	136.95375061035156	11.70865	0.37451666666666666	19.964499999999997	19.58998333333333	20809.513671875	3642888.014140226	0	1175	1.0046972141781936	0.9380505603644093	0.39869927885458206	136.95306396484375	136.9544677734375
176	136.96923828125	1.6265666666666665					1	DETECTED	136.9692 m/z @1.63 [N1291_2.mzXML]	136.96923828125	1.6265666666666665	1.5516166666666666	1.7041499999999998	0.1525333333333332	19551.34765625	105453.99760253899	0	1175	0.10428053929732739	1.0175672670669347	0.925781187528027	136.9690399169922	136.96945190429688
177	137.04574584960938	3.37015					1	DETECTED	137.0457 m/z @3.37 [N1291_2.mzXML]	137.04574584960938	3.37015	1.82485	8.802150000000001	6.977300000000001	21459.412109375	1205787.6340351258	0	1175	0.4627505997737229	0.8143307141168112	0.4054022505915507	137.0452880859375	137.0517120361328
178	137.05972290039062	9.331166666666666					1	DETECTED	137.0597 m/z @9.33 [N1291_2.mzXML]	137.05972290039062	9.331166666666666	3.8762166666666666	10.736083333333333	6.859866666666667	7393.41943359375	516821.94813314825	0	1175	0.0890587579794122	0.7165760642217199	0.43627432594024806	137.05894470214844	137.0599365234375
179	137.13221740722656	6.895283333333333					1	DETECTED	137.1322 m/z @6.90 [N1291_2.mzXML]	137.13221740722656	6.895283333333333	0.1011	20.000833333333333	19.899733333333334	7831.1826171875	3735415.8898239094	0	1175	4.74099805294093	1.4644683810416264	1.4533792705801418	137.13182067871094	137.1326904296875
180	138.0522918701172	1.8806666666666667					1	DETECTED	138.0523 m/z @1.88 [N1291_2.mzXML]	138.0522918701172	1.8806666666666667	0.7390166666666667	19.890666666666668	19.15165	317666.875	2626053.066038513	0	1175	0.08810789087999771	1.9076391945081062	1.9164057909791694	138.04791259765625	138.05569458007812
181	138.06602478027344	9.893049999999999					1	DETECTED	138.0660 m/z @9.89 [N1291_2.mzXML]	138.06602478027344	9.893049999999999	0.26516666666666666	18.613166666666665	18.348	7469.369140625	1123495.3672135314	0	1175	0.10224731678281707	0.9528574124115201	0.9057148248230401	138.0645294189453	138.06655883789062
182	139.00225830078125	3.2061333333333333					1	DETECTED	139.0023 m/z @3.21 [N1291_2.mzXML]	139.00225830078125	3.2061333333333333	3.0154833333333335	18.0595	15.044016666666666	2389.995849609375	651997.7885798645	0	1175	0.2828068396590493	39.454541480898726	77.90908296179745	139.0021209716797	139.0119171142578
183	139.041748046875	14.3783					1	DETECTED	139.0417 m/z @14.38 [N1291_2.mzXML]	139.041748046875	14.3783	0.1011	20.000833333333333	19.899733333333334	196197.296875	2.2828499868490037E7	1	1175	1.191200729096602	0.8061936333100259	0.5802137211772971	139.0359649658203	139.04244995117188
184	140.04132080078125	13.905933333333333					1	DETECTED	140.0413 m/z @13.91 [N1291_2.mzXML]	140.04132080078125	13.905933333333333	0.21030000000000001	17.0395	16.8292	8415.087890625	2325459.346378936	0	1175	3.9199598199136823	0.6144002102860036	0.15972946845794603	140.0408477783203	140.04962158203125
185	140.0678253173828	1.7958833333333333					1	DETECTED	140.0678 m/z @1.80 [N1291_2.mzXML]	140.0678253173828	1.7958833333333333	0.8119833333333334	19.59916666666667	18.787183333333335	537358.4375	4763353.836902981	1	1175	0.054740050044480126	3.8462941015746903	1.239150818672397	140.06768798828125	140.0708465576172
186	141.01577758789062	3.9989166666666667					1	DETECTED	141.0158 m/z @4.00 [N1291_2.mzXML]	141.01577758789062	3.9989166666666667	3.1618500000000003	10.280033333333334	7.1181833333333335	1724.77587890625	321155.51599713136	0	1175	0.39536028134112655	4.251861659764257	7.503723319528516	141.01536560058594	141.02174377441406
187	141.0386199951172	14.461283333333334					1	DETECTED	141.0386 m/z @14.46 [N1291_2.mzXML]	141.0386199951172	14.461283333333334	2.4957	16.724333333333334	14.228633333333335	5658.0458984375	1920964.181964202	0	1175	11.545417477856992	0.5945649675806305	0.12179837190662657	141.03013610839844	141.0408935546875
188	141.05218505859375	9.331166666666666					1	DETECTED	141.0522 m/z @9.33 [N1291_2.mzXML]	141.05218505859375	9.331166666666666	4.280666666666666	19.1425	14.861833333333333	57155.6640625	1387351.8282605284	0	1175	0.12681501568435927	1.7618794114950915	0.15042993409674185	141.0518035888672	141.05780029296875
189	141.09080505371094	10.480016666666668					1	DETECTED	141.0908 m/z @10.48 [N1291_2.mzXML]	141.09080505371094	10.480016666666668	0.22848333333333332	19.982666666666667	19.754183333333334	2578.102294921875	1276463.668923004	0	1175	9.684580151782352	0.9634745696578723	0.9269491393157444	141.08782958984375	141.09132385253906
190	142.04714965820312	1.8105					1	DETECTED	142.0471 m/z @1.81 [N1291_2.mzXML]	142.04714965820312	1.8105	1.7674333333333334	5.392033333333333	3.6245999999999996	28615.435546875	501581.152393463	0	1175	0.4952147581263229	42.08126934984527	83.16253869969054	142.04701232910156	142.05027770996094
191	142.06512451171875	9.181849999999999					1	DETECTED	142.0651 m/z @9.18 [N1291_2.mzXML]	142.06512451171875	9.181849999999999	7.476916666666667	10.5443	3.067383333333333	78166.8046875	764224.0493659676	0	1175	0.22184971275635057	2.094345995597216	2.5245570675391464	142.05763244628906	142.06932067871094
192	142.91796875	1.7525333333333333					1	DETECTED	142.9180 m/z @1.75 [N1291_2.mzXML]	142.91796875	1.7525333333333333	0.26516666666666666	15.915783333333334	15.650616666666666	10302.6376953125	4173228.010732727	0	1175	0.06327369723611964	5.261183075233634	9.522366150467269	142.9177703857422	142.92198181152344
193	142.94766235351562	1.6571833333333332					1	DETECTED	142.9477 m/z @1.66 [N1291_2.mzXML]	142.94766235351562	1.6571833333333332	1.4476833333333334	18.5945	17.146816666666666	19807.880859375	1667122.7153861993	0	1175	0.07079380059119078	11.51984999009945	23.273312045275137	142.93780517578125	142.95343017578125
194	143.03115844726562	1.7958833333333333					1	DETECTED	143.0312 m/z @1.80 [N1291_2.mzXML]	143.03115844726562	1.7958833333333333	0.24695	20.000833333333333	19.753883333333334	206747.46875	3311591.9705797434	0	1175	0.026448973089250094	2.030821453240339	2.9606746025546737	143.0236053466797	143.03439331054688
195	143.0536651611328	1.82485					1	DETECTED	143.0537 m/z @1.82 [N1291_2.mzXML]	143.0536651611328	1.82485	1.8105	14.699250000000001	12.888750000000002	428012.625	3964455.649523776	0	1175	0.04661962496857308	449.08536585365596	5.018666127550521	143.04566955566406	143.0612030029297
196	143.0729522705078	9.181849999999999					1	DETECTED	143.0730 m/z @9.18 [N1291_2.mzXML]	143.0729522705078	9.181849999999999	0.1011	20.000833333333333	19.899733333333334	89221.9375	3170299.4986367524	0	1175	0.22992904306073214	0.5185947393779186	0.0225384287418186	143.06488037109375	143.08175659179688
197	144.04440307617188	9.210749999999999					1	DETECTED	144.0444 m/z @9.21 [N1291_2.mzXML]	144.04440307617188	9.210749999999999	1.8105	9.44595	7.63545	19802.62890625	2252720.4246694343	0	1175	0.11041067768384494	0.5114833193619118	1.6281674557774726	144.03469848632812	144.0445556640625
198	144.0570526123047	1.8105					1	DETECTED	144.0571 m/z @1.81 [N1291_2.mzXML]	144.0570526123047	1.8105	0.1011	19.890666666666668	19.78956666666667	4761.03125	1322171.4940796215	0	1175	5.234902662157498	5.788454038454039	6.536086847181532	144.0570526123047	144.0661163330078
199	144.08053588867188	9.181849999999999					1	DETECTED	144.0805 m/z @9.18 [N1291_2.mzXML]	144.08053588867188	9.181849999999999	8.927516666666666	12.218333333333334	3.290816666666668	872390.75	6961800.958433357	1	1175	0.1330435807438448	2.7815821603787803	2.355421787100926	144.0800018310547	144.0812225341797
200	144.10166931152344	1.8667166666666666					1	DETECTED	144.1017 m/z @1.87 [N1291_2.mzXML]	144.10166931152344	1.8667166666666666	0.19218333333333334	19.964499999999997	19.772316666666665	452466.75	1.0467300129400747E7	0	1175	0.10364441623061071	0.5873822862101283	0.113773367823857	144.10104370117188	144.10643005371094
201	144.83602905273438	9.181849999999999					1	DETECTED	144.8360 m/z @9.18 [N1291_2.mzXML]	144.83602905273438	9.181849999999999	9.181849999999999	9.253716666666666	0.07186666666666675	3133.337158203125	10731.568566406351	0	1175	0.06804129947064297	null	null	144.83602905273438	144.83639526367188
202	144.9807891845703	1.49295					1	DETECTED	144.9808 m/z @1.49 [N1291_2.mzXML]	144.9807891845703	1.49295	1.49295	18.776999999999997	17.284049999999997	38613.94140625	2068597.6069196481	0	1175	0.16820052826046905	null	null	144.97547912597656	144.98138427734375
203	144.99188232421875	1.82485					1	DETECTED	144.9919 m/z @1.82 [N1291_2.mzXML]	144.99188232421875	1.82485	1.4122666666666668	18.245166666666666	16.8329	76787.6015625	1.6019919592728669E7	0	1175	0.37998727871054916	20.493396674959257	386.694512414796	144.9915771484375	144.99217224121094
204	145.03433227539062	1.5370833333333331					1	DETECTED	145.0343 m/z @1.54 [N1291_2.mzXML]	145.03433227539062	1.5370833333333331	1.43085	15.381566666666666	13.950716666666667	3780.408447265625	1287204.3945147092	0	1175	0.14507732027913933	65.66073109507383	130.32146219014766	145.02438354492188	145.03457641601562
205	145.04933166503906	1.9792666666666667					1	DETECTED	145.0493 m/z @1.98 [N1291_2.mzXML]	145.04933166503906	1.9792666666666667	0.11925000000000001	19.909166666666668	19.789916666666667	129471.4765625	9351212.393750148	0	1175	0.5907693921157355	4.364901812423112	3.6166638257824846	145.0473175048828	145.04981994628906
206	145.06471252441406	9.181849999999999					1	DETECTED	145.0647 m/z @9.18 [N1291_2.mzXML]	145.06471252441406	9.181849999999999	9.152866666666666	11.601316666666666	2.4484499999999993	4841.5927734375	324177.59620837384	0	1175	0.06094218557204023	42.238930419782406	83.47786083956481	145.0645751953125	145.06504821777344
207	145.08409118652344	9.19615					1	DETECTED	145.0841 m/z @9.20 [N1291_2.mzXML]	145.08409118652344	9.19615	9.137666666666666	10.29765	1.1599833333333347	74286.953125	610117.391256165	0	1175	0.15990452547890222	2.4297615562069224	2.6340772008935076	145.083740234375	145.08599853515625
208	146.05979919433594	9.181849999999999					1	DETECTED	146.0598 m/z @9.18 [N1291_2.mzXML]	146.05979919433594	9.181849999999999	3.9223500000000002	19.270166666666668	15.347816666666668	704296.5625	6619055.952816166	0	1175	0.12648010482188354	2.315508244739022	2.374422554389227	146.05276489257812	146.06039428710938
209	146.08099365234375	1.9792666666666667					1	DETECTED	146.0810 m/z @1.98 [N1291_2.mzXML]	146.08099365234375	1.9792666666666667	0.11925000000000001	19.890666666666668	19.771416666666667	92692.390625	7056456.195649629	0	1175	0.3111857553556947	1.97158339722158	1.1747864117812972	146.07981872558594	146.0815887451172
210	146.11729431152344	1.82485					1	DETECTED	146.1173 m/z @1.82 [N1291_2.mzXML]	146.11729431152344	1.82485	1.8105	9.2835	7.473	62113.80078125	1.3613768314397404E7	0	1175	7.4376077001990994	247.9986502106761	507.0847677801539	146.11727905273438	146.1176300048828
211	147.00299072265625	1.5076833333333333					1	DETECTED	147.0030 m/z @1.51 [N1291_2.mzXML]	147.00299072265625	1.5076833333333333	1.3939666666666668	17.354333333333333	15.960366666666665	226484.84375	9913264.137075907	0	1175	0.12580584754076218	54.72283996610444	117.64373062606259	146.99595642089844	147.00889587402344
212	147.02149963378906	1.5225499999999998					1	DETECTED	147.0215 m/z @1.52 [N1291_2.mzXML]	147.02149963378906	1.5225499999999998	1.4476833333333334	18.83216666666667	17.384483333333336	238934.15625	2844312.816681916	0	1175	4.719358598284121	13.564469054293625	30.14223523299392	147.01339721679688	147.02890014648438
213	147.06341552734375	9.181849999999999					1	DETECTED	147.0634 m/z @9.18 [N1291_2.mzXML]	147.06341552734375	9.181849999999999	0.11925000000000001	19.946166666666667	19.826916666666666	60006.7265625	2715114.185885711	0	1175	0.20554981228390545	0.5987346718153703	2.3728855375918463	147.055419921875	147.0656280517578
214	147.0762176513672	1.8528666666666667					1	DETECTED	147.0762 m/z @1.85 [N1291_2.mzXML]	147.0762176513672	1.8528666666666667	1.7958833333333333	10.5443	8.748416666666667	201995.0625	5756992.263858158	0	1175	0.15650291236724878	13.549741675106672	13.455270628234254	147.0709686279297	147.07664489746094
215	147.11273193359375	1.58115					1	DETECTED	147.1127 m/z @1.58 [N1291_2.mzXML]	147.11273193359375	1.58115	1.49295	14.715983333333332	13.223033333333332	146048.234375	3184511.9891265864	0	1175	0.14490785281866825	6.166012728091585	9.137250725344213	147.11233520507812	147.11660766601562
216	148.01475524902344	1.5516166666666666					1	DETECTED	148.0148 m/z @1.55 [N1291_2.mzXML]	148.01475524902344	1.5516166666666666	1.43085	15.1843	13.75345	20525.806640625	6059540.660981689	0	1175	0.14914953854398272	56.94224399668782	112.88448799337564	148.00819396972656	148.01475524902344
217	148.04258728027344	2.0357833333333333					1	DETECTED	148.0426 m/z @2.04 [N1291_2.mzXML]	148.04258728027344	2.0357833333333333	0.5570833333333333	10.425199999999998	9.868116666666666	25507.3203125	1927639.8221694033	0	1175	0.40375587356931053	2.563053132574832	5.50068994407127	148.0337371826172	148.0491180419922
218	148.06024169921875	1.8391					1	DETECTED	148.0602 m/z @1.84 [N1291_2.mzXML]	148.06024169921875	1.8391	1.78175	9.253716666666666	7.471966666666666	74130.0625	1326508.1534133905	0	1175	0.06429299690602597	9.906064063524166	17.165874597653985	148.05987548828125	148.06692504882812
219	148.08224487304688	17.5405					1	DETECTED	148.0822 m/z @17.54 [N1291_2.mzXML]	148.08224487304688	17.5405	0.13733333333333334	20.000833333333333	19.8635	5022.85302734375	1932344.2302514338	0	1175	3.0388862809423536	0.5706863693389134	0.14264530314591342	148.07522583007812	148.08267211914062
220	148.1119842529297	8.997833333333334					1	DETECTED	148.1120 m/z @9.00 [N1291_2.mzXML]	148.1119842529297	8.997833333333334	1.58115	11.292300000000001	9.71115	13441.5712890625	2926893.11979016	0	1175	0.0913791781482498	10.7983474497798	0.887315962037395	148.11170959472656	148.1173095703125
221	148.9348907470703	1.7525333333333333					1	DETECTED	148.9349 m/z @1.75 [N1291_2.mzXML]	148.9348907470703	1.7525333333333333	1.6724166666666667	14.682266666666667	13.00985	74894.796875	4358172.079617431	0	1175	0.09867283830784901	81.19315581443733	2.2245720073184043	148.93421936035156	148.9352569580078
222	149.01199340820312	1.5076833333333333					1	DETECTED	149.0120 m/z @1.51 [N1291_2.mzXML]	149.01199340820312	1.5076833333333333	0.33821666666666667	19.982666666666667	19.64445	171149.84375	4904209.35454773	0	1175	0.12180538678350117	0.5751237843307873	1.713324652317699	149.0021209716797	149.0120849609375
223	149.02296447753906	12.474033333333333					1	DETECTED	149.0230 m/z @12.47 [N1291_2.mzXML]	149.02296447753906	12.474033333333333	0.1011	20.000833333333333	19.899733333333334	93074.171875	3.6980211739167966E7	1	1175	19.791195952680088	0.5399083921658582	0.08082011168327746	149.02268981933594	149.0234375
224	149.0596466064453	8.339816666666668					1	DETECTED	149.0596 m/z @8.34 [N1291_2.mzXML]	149.0596466064453	8.339816666666668	1.8105	8.5045	6.694	5866.95654296875	849907.257994934	0	1175	0.3721530137317295	0.5126110695606226	0.025222139121245348	149.0594482421875	149.0635528564453
225	149.0786590576172	16.688166666666667					1	DETECTED	149.0787 m/z @16.69 [N1291_2.mzXML]	149.0786590576172	16.688166666666667	0.1011	19.982666666666667	19.881566666666668	9691.8603515625	3976753.7713644416	0	1175	9.756439772759341	0.5993093012226393	0.20726044893428192	149.07823181152344	149.078857421875
226	149.9923095703125	1.78175					1	DETECTED	149.9923 m/z @1.78 [N1291_2.mzXML]	149.9923095703125	1.78175	0.11925000000000001	19.964499999999997	19.845249999999997	11533.3447265625	3640931.712789185	0	1175	17.547469134005617	5.968496240601503	7.51260087074682	149.9922332763672	149.99777221679688
227	150.02655029296875	12.406883333333333					1	DETECTED	150.0266 m/z @12.41 [N1291_2.mzXML]	150.02655029296875	12.406883333333333	0.1011	20.000833333333333	19.899733333333334	8157.5732421875	3572729.8422752675	0	1175	11.87629541360148	0.8085520764626931	0.8795513528775746	150.02606201171875	150.03074645996094
228	150.05824279785156	2.6599333333333335					1	DETECTED	150.0582 m/z @2.66 [N1291_2.mzXML]	150.05824279785156	2.6599333333333335	1.9229333333333334	9.567283333333334	7.644350000000001	65584.0625	2517239.5412052916	0	1175	0.3268179534375566	0.9482524382775931	0.5237528589410121	150.05479431152344	150.0585174560547
229	150.93194580078125	1.73665					1	DETECTED	150.9319 m/z @1.74 [N1291_2.mzXML]	150.93194580078125	1.73665	0.39268333333333333	1.7958833333333333	1.4032	21330.7109375	425751.29178466793	0	1175	0.2429980864216561	0.5220367568640095	0.04407351372801898	150.93190002441406	150.93463134765625
230	150.9767303466797	2.233966666666667					1	DETECTED	150.9767 m/z @2.23 [N1291_2.mzXML]	150.9767303466797	2.233966666666667	0.11925000000000001	19.854166666666668	19.734916666666667	18673.6640625	2772299.424401581	0	1175	11.507761869612768	9.28384618330446	10.291865147686071	150.9679718017578	150.9770050048828
231	151.0450439453125	1.5076833333333333					1	DETECTED	151.0450 m/z @1.51 [N1291_2.mzXML]	151.0450439453125	1.5076833333333333	0.2836666666666667	10.8768	10.593133333333332	7987.7939453125	1636934.3345641172	0	1175	10.778437124279971	4.32720142699582	6.619364324846801	151.03529357910156	151.0452117919922
232	151.0615234375	8.521849999999999					1	DETECTED	151.0615 m/z @8.52 [N1291_2.mzXML]	151.0615234375	8.521849999999999	2.5093166666666664	9.550099999999999	7.040783333333332	4812.42041015625	490310.6036652527	0	1175	5.945961056254907	0.5855088814476427	0.19627241113214475	151.05792236328125	151.0619659423828
233	151.07508850097656	11.338233333333333					1	DETECTED	151.0751 m/z @11.34 [N1291_2.mzXML]	151.07508850097656	11.338233333333333	8.997833333333334	14.715983333333332	5.718149999999998	6463.576171875	978363.1388829954	0	1175	5.6618570195154145	1.2216180994701762	2.8812823834996952	151.0743865966797	151.07594299316406
234	152.02182006835938	1.8105					1	DETECTED	152.0218 m/z @1.81 [N1291_2.mzXML]	152.02182006835938	1.8105	1.7525333333333333	3.7987666666666664	2.0462333333333333	67110.0234375	854094.3997672726	0	1175	0.04708376981412288	10.873497217194291	24.545835237797032	152.02182006835938	152.0318145751953
235	152.0539093017578	2.716266666666667					1	DETECTED	152.0539 m/z @2.72 [N1291_2.mzXML]	152.0539093017578	2.716266666666667	0.1011	19.982666666666667	19.881566666666668	3004.647705078125	1347688.7649102467	0	1175	7.574657746706912	3.801204512140718	6.602409024281435	152.04664611816406	152.0541229248047
236	152.9468994140625	1.6113333333333335					1	DETECTED	152.9469 m/z @1.61 [N1291_2.mzXML]	152.9468994140625	1.6113333333333335	1.5370833333333331	13.975999999999999	12.438916666666666	86856.8125	2310979.921734802	0	1175	0.07882652208274665	1.601171008880821	2.2543371476937324	152.94630432128906	152.9470977783203
237	153.00469970703125	1.5076833333333333					1	DETECTED	153.0047 m/z @1.51 [N1291_2.mzXML]	153.00469970703125	1.5076833333333333	1.4476833333333334	1.8105	0.36281666666666657	3962.90966796875	58107.64935327146	0	1175	0.10723960377232777	3.02347222222223	5.04694444444446	153.00277709960938	153.00506591796875
238	153.05734252929688	13.532533333333333					1	DETECTED	153.0573 m/z @13.53 [N1291_2.mzXML]	153.05734252929688	13.532533333333333	3.5685000000000002	19.48933333333333	15.92083333333333	74783.65625	1.2901417063132048E7	0	1175	2.583158809854835	0.6995610544348277	0.43300645457321424	153.05184936523438	153.0665740966797
239	154.0262908935547	1.8806666666666667					1	DETECTED	154.0263 m/z @1.88 [N1291_2.mzXML]	154.0262908935547	1.8806666666666667	1.8105	2.1069166666666668	0.2964166666666668	49984.26171875	237313.2346105957	0	1175	0.060022627765225156	2.1122327790973867	1.0262648217564967	154.02001953125	154.02639770507812
240	154.05859375	1.8391					1	DETECTED	154.0586 m/z @1.84 [N1291_2.mzXML]	154.05859375	1.8391	1.82485	15.52775	13.7029	10530.259765625	1566571.3213544309	0	1175	11.81865152056455	478.3424962053687	915.6307588986903	154.0495147705078	154.0684356689453
241	154.08383178710938	3.9681333333333333					1	DETECTED	154.0838 m/z @3.97 [N1291_2.mzXML]	154.08383178710938	3.9681333333333333	3.059183333333333	10.682183333333334	7.623000000000001	9834.3681640625	752543.2740232546	0	1175	0.7795243568887935	4.193299961494031	0.7413659106881607	154.08355712890625	154.0862579345703
242	154.88011169433594	1.7674333333333334					1	DETECTED	154.8801 m/z @1.77 [N1291_2.mzXML]	154.88011169433594	1.7674333333333334	1.7041499999999998	2.0782166666666666	0.37406666666666677	15008.818359375	139086.5858494874	0	1175	0.08006130343127738	2.955491177245183	4.910982354490366	154.8799591064453	154.88055419921875
243	155.0281524658203	2.7443999999999997					1	DETECTED	155.0282 m/z @2.74 [N1291_2.mzXML]	155.0281524658203	2.7443999999999997	1.23045	16.227733333333333	14.997283333333334	43868.43359375	2130320.874822479	0	1175	0.8757912537950401	2.5398068261380224	0.31191750501922166	155.02418518066406	155.03187561035156
244	155.06781005859375	10.29765					1	DETECTED	155.0678 m/z @10.30 [N1291_2.mzXML]	155.06781005859375	10.29765	9.239316666666667	10.480016666666668	1.2407000000000004	8336.09765625	189479.15416336062	0	1175	0.11681294376671936	0.5861574803149606	0.13211085835839942	155.06036376953125	155.068115234375
245	155.10629272460938	1.1939					1	DETECTED	155.1063 m/z @1.19 [N1291_2.mzXML]	155.10629272460938	1.1939	1.1939	19.964499999999997	18.770599999999998	2816.771484375	1754814.1839145198	0	1175	8.318663803958703	null	null	155.10548400878906	155.11557006835938
246	155.13070678710938	14.99055					1	DETECTED	155.1307 m/z @14.99 [N1291_2.mzXML]	155.13070678710938	14.99055	0.1011	20.000833333333333	19.899733333333334	392835.28125	8.187056218202832E7	0	1175	0.5210305707175102	1.5813781638380187	3.4134367496098945	155.13021850585938	155.13113403320312
247	156.04177856445312	1.7674333333333334					1	DETECTED	156.0418 m/z @1.77 [N1291_2.mzXML]	156.04177856445312	1.7674333333333334	1.7525333333333333	10.4068	8.654266666666667	240122.234375	6919470.917865782	1	1175	0.05342373452174032	284.5445856769719	3.860632359824369	156.0414581298828	156.04226684570312
248	156.07659912109375	1.8806666666666667					1	DETECTED	156.0766 m/z @1.88 [N1291_2.mzXML]	156.07659912109375	1.8806666666666667	1.5370833333333331	15.20185	13.664766666666667	51468.5078125	2441750.8016484063	0	1175	0.3831606913665162	2.2347519173630737	2.295449261648354	156.0681915283203	156.07742309570312
249	156.10179138183594	10.11995					1	DETECTED	156.1018 m/z @10.12 [N1291_2.mzXML]	156.10179138183594	10.11995	7.318816666666667	10.646233333333333	3.3274166666666662	13584.560546875	268258.5345995783	0	1175	0.3484482170143739	0.5939411428707428	0.18788228574148574	156.09478759765625	156.10195922851562
250	156.1342315673828	14.8696					1	DETECTED	156.1342 m/z @14.87 [N1291_2.mzXML]	156.1342315673828	14.8696	0.11925000000000001	19.964499999999997	19.845249999999997	20242.822265625	5158542.04102411	0	1175	5.651986896973453	0.6819252306973906	0.7026971763157498	156.13316345214844	156.13449096679688
251	157.12794494628906	14.99055					1	DETECTED	157.1279 m/z @14.99 [N1291_2.mzXML]	157.12794494628906	14.99055	0.1011	20.000833333333333	19.899733333333334	103066.1171875	2.3966269353643127E7	0	1175	8.382729447678134	0.6785371627565457	0.3404777505925226	157.1220703125	157.12844848632812
252	158.13134765625	9.9971					1	DETECTED	158.1313 m/z @10.00 [N1291_2.mzXML]	158.13134765625	9.9971	0.15553333333333336	19.890666666666668	19.735133333333334	6166.85888671875	1890987.4941522228	0	1175	7.878149446157076	1.002641855802091	5.9956853895423095	158.1306610107422	158.13201904296875
253	158.9278564453125	1.5516166666666666					1	DETECTED	158.9279 m/z @1.55 [N1291_2.mzXML]	158.9278564453125	1.5516166666666666	1.4476833333333334	2.0782166666666666	0.6305333333333332	35484.3359375	612875.9148981933	0	1175	null	2.9757929321496532	13.540930156279275	158.92132568359375	158.9278564453125
254	158.96371459960938	1.6571833333333332					1	DETECTED	158.9637 m/z @1.66 [N1291_2.mzXML]	158.96371459960938	1.6571833333333332	1.58115	1.9229333333333334	0.34178333333333333	347840.875	2396239.9173247074	0	1175	0.09524433319018755	2.0206297753710563	1.9865166706226207	158.96365356445312	158.9641876220703
255	159.01377868652344	1.46315					1	DETECTED	159.0138 m/z @1.46 [N1291_2.mzXML]	159.01377868652344	1.46315	1.4122666666666668	17.5405	16.128233333333334	8274.5322265625	995671.6308303223	0	1175	1.4231872999730457	158.48247625286655	36.33267006665073	159.0128936767578	159.014404296875
256	159.06524658203125	1.9932					1	DETECTED	159.0652 m/z @1.99 [N1291_2.mzXML]	159.06524658203125	1.9932	0.9211833333333334	18.741	17.819816666666668	6978.79443359375	2204267.4763093563	0	1175	0.7550281084603772	2.5172125532370266	1.6699390544657384	159.05763244628906	159.0655975341797
257	159.0917510986328	9.181849999999999					1	DETECTED	159.0918 m/z @9.18 [N1291_2.mzXML]	159.0917510986328	9.181849999999999	0.42901666666666666	19.452833333333334	19.02381666666667	69772.84375	1671398.1824431769	0	1175	0.12445894183398742	0.512372086374636	2.6863984834184915	159.09133911132812	159.10166931152344
258	159.14920043945312	8.820183333333334					1	DETECTED	159.1492 m/z @8.82 [N1291_2.mzXML]	159.14920043945312	8.820183333333334	8.696966666666667	10.29765	1.6006833333333343	8344.1767578125	156146.45696542345	0	1175	0.18946082265327924	6.495401055052017	1.5572311055188062	159.14801025390625	159.14926147460938
259	159.98171997070312	11.30785					1	DETECTED	159.9817 m/z @11.31 [N1291_2.mzXML]	159.98171997070312	11.30785	0.1011	20.000833333333333	19.899733333333334	5241.79345703125	2886130.720050505	0	1175	10.904774241577499	0.8878458667023595	0.7880833134049843	159.9813690185547	159.98252868652344
260	160.06031799316406	2.59095					1	DETECTED	160.0603 m/z @2.59 [N1291_2.mzXML]	160.06031799316406	2.59095	1.82485	19.890666666666668	18.065816666666667	315936.59375	2.091946482142727E7	1	1175	0.7186847140479826	2.0378611234053032	2.0142301559802323	160.06011962890625	160.06361389160156
261	160.07571411132812	9.210749999999999					1	DETECTED	160.0757 m/z @9.21 [N1291_2.mzXML]	160.07571411132812	9.210749999999999	5.513483333333334	19.59916666666667	14.085683333333336	33225.640625	1591015.673923584	0	1175	0.12886762679866592	0.6685424557522824	12.644697546727702	160.070556640625	160.07591247558594
262	160.13314819335938	10.101816666666668					1	DETECTED	160.1331 m/z @10.10 [N1291_2.mzXML]	160.13314819335938	10.101816666666668	10.049016666666667	10.20935	0.16033333333333388	16359.8505859375	89336.94973437472	0	1175	0.321632836452876	1.518308080808049	2.69619016444096	160.13291931152344	160.13327026367188
263	161.01206970214844	1.46315					1	DETECTED	161.0121 m/z @1.46 [N1291_2.mzXML]	161.01206970214844	1.46315	1.4122666666666668	15.509666666666668	14.0974	14308.23828125	980521.1237650451	0	1175	0.142308887564204	138.52669505404566	275.87459971974306	161.0066680908203	161.0130157470703
264	161.0237579345703	12.406883333333333					1	DETECTED	161.0238 m/z @12.41 [N1291_2.mzXML]	161.0237579345703	12.406883333333333	1.49295	16.081433333333333	14.588483333333333	53276.17578125	1.121341141779188E7	0	1175	2.5594754633653736	1.9404410666165202	2.6471990456077013	161.01486206054688	161.0242462158203
265	161.063720703125	2.618466666666667					1	DETECTED	161.0637 m/z @2.62 [N1291_2.mzXML]	161.063720703125	2.618466666666667	0.1011	19.946166666666667	19.845066666666668	20791.94140625	2772289.0534514454	0	1175	0.5793442924561378	3.825901523943417	6.074855743454575	161.0590057373047	161.07118225097656
266	161.98104858398438	1.0849					1	DETECTED	161.9810 m/z @1.08 [N1291_2.mzXML]	161.98104858398438	1.0849	0.1011	20.000833333333333	19.899733333333334	3479.896484375	1546432.9813861388	0	1175	17.610234888588945	10.113708748390595	19.227417496781186	161.9800567626953	161.98809814453125
267	162.09759521484375	11.259166666666665					1	DETECTED	162.0976 m/z @11.26 [N1291_2.mzXML]	162.09759521484375	11.259166666666665	9.051033333333333	19.799500000000002	10.748466666666669	13588.716796875	2913528.086763186	0	1175	4.950111773532367	2.6749700210776233	4.147998308167344	162.09715270996094	162.10009765625
268	162.11184692382812	1.82485					1	DETECTED	162.1118 m/z @1.82 [N1291_2.mzXML]	162.11184692382812	1.82485	1.7674333333333334	8.487116666666667	6.719683333333334	2446831.0	1.4715925474504171E7	1	1175	0.06112462196309587	2.729042365121076	3.6182376835702263	162.11183166503906	162.11293029785156
269	162.99119567871094	1.5076833333333333					1	DETECTED	162.9912 m/z @1.51 [N1291_2.mzXML]	162.99119567871094	1.5076833333333333	0.15553333333333336	19.982666666666667	19.827133333333332	392833.71875	6365214.815652199	0	1175	0.12229981859613459	1.3759894712275575	1.7765027539902964	162.9834747314453	162.99197387695312
270	163.03872680664062	10.893833333333333					1	DETECTED	163.0387 m/z @10.89 [N1291_2.mzXML]	163.03872680664062	10.893833333333333	0.37451666666666666	20.000833333333333	19.626316666666664	37482.93359375	3038699.476427431	0	1175	0.09657830342060514	10.178099913062145	5.083323218982804	163.03729248046875	163.04513549804688
271	163.05992126464844	1.9932					1	DETECTED	163.0599 m/z @1.99 [N1291_2.mzXML]	163.05992126464844	1.9932	0.1011	19.982666666666667	19.881566666666668	37055.58984375	1.0445670306901064E7	0	1175	1.4771599000312725	2.465599174391065	7.7503754572495875	163.0597381591797	163.0604248046875
272	163.07505798339844	11.572316666666667					1	DETECTED	163.0751 m/z @11.57 [N1291_2.mzXML]	163.07505798339844	11.572316666666667	6.0192	11.741366666666666	5.722166666666666	33037.67578125	5170926.120961792	0	1175	0.09342996916722512	0.5152211820989413	0.03562278320510627	163.0716094970703	163.08401489257812
273	163.09432983398438	16.02583333333333					1	DETECTED	163.0943 m/z @16.03 [N1291_2.mzXML]	163.09432983398438	16.02583333333333	0.33821666666666667	19.781166666666664	19.442949999999996	23616.884765625	7802063.565844757	0	1175	3.5122625068441735	0.9589418487311088	0.56972103046026	163.09339904785156	163.1022186279297
274	163.11561584472656	1.82485					1	DETECTED	163.1156 m/z @1.82 [N1291_2.mzXML]	163.11561584472656	1.82485	1.7674333333333334	16.669666666666664	14.902233333333331	127102.515625	4129523.1605567015	0	1175	0.08106452422951005	126.83029158660808	265.89841042722213	163.1090545654297	163.12033081054688
275	163.9764404296875	0.15553333333333336					1	DETECTED	163.9764 m/z @0.16 [N1291_2.mzXML]	163.9764404296875	0.15553333333333336	0.1011	20.000833333333333	19.899733333333334	53430.62109375	1.7701059652488023E7	1	1175	18.876937516200435	93.83933745142325	75.83667793215372	163.9755859375	163.97706604003906
276	164.09164428710938	2.0357833333333333					1	DETECTED	164.0916 m/z @2.04 [N1291_2.mzXML]	164.09164428710938	2.0357833333333333	1.9510666666666665	17.429166666666667	15.478100000000001	10901.0478515625	1066779.074213226	0	1175	0.40663185987262573	91.35215423962217	15.869550975982099	164.09120178222656	164.0988006591797
277	164.90896606445312	1.7525333333333333					1	DETECTED	164.9090 m/z @1.75 [N1291_2.mzXML]	164.90896606445312	1.7525333333333333	1.72015	1.7958833333333333	0.07573333333333321	23408.748046875	77012.63823876953	0	1175	0.12905667629959505	1.1693257848687622	1.3386515697375245	164.9087677001953	164.9090576171875
278	164.98419189453125	11.646583333333332					1	DETECTED	164.9842 m/z @11.65 [N1291_2.mzXML]	164.98419189453125	11.646583333333332	0.1011	20.000833333333333	19.899733333333334	89602.8125	1.2008410163426151E7	1	1175	1.131041136605111	0.8759995090062674	6.2388324685457235	164.97671508789062	164.98683166503906
279	165.0244140625	1.5225499999999998					1	DETECTED	165.0244 m/z @1.52 [N1291_2.mzXML]	165.0244140625	1.5225499999999998	1.4476833333333334	9.672500000000001	8.224816666666667	8323.712890625	1420156.5136072387	0	1175	0.07226118243730872	54.929764024933405	108.8595280498668	165.01568603515625	165.02464294433594
280	165.05479431152344	3.89155					1	DETECTED	165.0548 m/z @3.89 [N1291_2.mzXML]	165.05479431152344	3.89155	2.1069166666666668	10.6642	8.557283333333332	9325.029296875	1241790.810134369	0	1175	0.39399079353130073	2.397490614318534	0.41467640685647855	165.0543212890625	165.0550994873047
281	165.07557678222656	1.8806666666666667					1	DETECTED	165.0756 m/z @1.88 [N1291_2.mzXML]	165.07557678222656	1.8806666666666667	1.8667166666666666	19.690166666666666	17.82345	18469.328125	3263008.2484816588	0	1175	0.15342812713761522	90.88722499711452	183.72525934385516	165.07427978515625	165.07681274414062
282	165.15977478027344	16.3752					1	DETECTED	165.1598 m/z @16.38 [N1291_2.mzXML]	165.15977478027344	16.3752	0.15553333333333336	19.964499999999997	19.808966666666663	19077.728515625	4872924.758132846	0	1175	2.1523399871456874	0.931427841599244	0.5362473725426565	165.1573944091797	165.16046142578125
283	165.58987426757812	8.355733333333333					1	DETECTED	165.5899 m/z @8.36 [N1291_2.mzXML]	165.58987426757812	8.355733333333333	8.03705	8.487116666666667	0.4500666666666664	7041.62548828125	121097.9390617676	0	1175	0.3682175657215758	0.7061346163903575	0.412269232780715	165.58961486816406	165.5899658203125
284	166.02606201171875	2.400716666666667					1	DETECTED	166.0261 m/z @2.40 [N1291_2.mzXML]	166.02606201171875	2.400716666666667	1.1574833333333332	8.38785	7.230366666666667	31037.515625	2314164.800155945	0	1175	0.37083107419155814	1.4348833100690983	1.275731775414893	166.0181427001953	166.03585815429688
285	166.05319213867188	2.1069166666666668					1	DETECTED	166.0532 m/z @2.11 [N1291_2.mzXML]	166.05319213867188	2.1069166666666668	1.8105	18.299833333333332	16.48933333333333	9315.62890625	3159355.916485901	0	1175	6.377254969827719	11.215890461333618	6.026654557369526	166.047119140625	166.06228637695312
286	166.07492065429688	8.240416666666667					1	DETECTED	166.0749 m/z @8.24 [N1291_2.mzXML]	166.07492065429688	8.240416666666667	3.14725	8.55675	5.4094999999999995	4513.73291015625	498744.2155076292	0	1175	0.35412943236044825	0.5310546811086749	0.06210936221734992	166.0653839111328	166.0751190185547
287	166.0860137939453	8.355733333333333					1	DETECTED	166.0860 m/z @8.36 [N1291_2.mzXML]	166.0860137939453	8.355733333333333	0.8301499999999999	18.5765	17.74635	2435120.25	5.55136403086278E7	1	1175	0.31973907323292217	0.8653495710464448	0.513844421005349	166.08364868164062	166.0927276611328
288	166.0967559814453	8.371766666666666					1	DETECTED	166.0968 m/z @8.37 [N1291_2.mzXML]	166.0967559814453	8.371766666666666	8.13925	8.452983333333332	0.31373333333333164	5532.34716796875	62346.733947265224	0	1175	0.14055942122425868	0.6746469787112036	0.34929395742240726	166.0967559814453	166.10635375976562
289	166.11447143554688	8.355733333333333					1	DETECTED	166.1145 m/z @8.36 [N1291_2.mzXML]	166.11447143554688	8.355733333333333	8.13925	8.55675	0.41749999999999865	2786.232421875	44005.18155151357	0	1175	0.14767718727336998	0.9642774655477709	0.9285549310955419	166.10777282714844	166.12277221679688
290	166.1257781982422	8.339816666666668					1	DETECTED	166.1258 m/z @8.34 [N1291_2.mzXML]	166.1257781982422	8.339816666666668	8.2904	8.38785	0.09745000000000026	1777.1885986328125	8572.309142211945	0	1175	0.08703747845116183	0.9860033726812666	0.9720067453625332	166.1257781982422	166.135498046875
291	166.58433532714844	8.355733333333333					1	DETECTED	166.5843 m/z @8.36 [N1291_2.mzXML]	166.58433532714844	8.355733333333333	8.002816666666666	8.487116666666667	0.48430000000000106	6808.3828125	123621.56096954334	0	1175	0.3239569466035359	0.6861393152302248	0.3722786304604495	166.5840301513672	166.58444213867188
292	166.98458862304688	11.741366666666666					1	DETECTED	166.9846 m/z @11.74 [N1291_2.mzXML]	166.98458862304688	11.741366666666666	0.1011	20.000833333333333	19.899733333333334	45949.25390625	7434074.234550868	0	1175	0.7888141792625571	0.8580234056153463	0.4842551900804441	166.98382568359375	166.98553466796875
293	167.0218963623047	8.38785					1	DETECTED	167.0219 m/z @8.39 [N1291_2.mzXML]	167.0218963623047	8.38785	7.9337	8.487116666666667	0.5534166666666671	8696.8203125	154578.21489190665	0	1175	0.27525922093518673	0.6092884142537343	0.18607539846311724	167.0214080810547	167.0223388671875
294	167.03384399414062	9.602333333333332					1	DETECTED	167.0338 m/z @9.60 [N1291_2.mzXML]	167.03384399414062	9.602333333333332	1.78175	10.244366666666668	8.462616666666667	49357.8984375	1028085.0277930906	0	1175	7.720829527483454	0.5175055833949614	0.015004818321628416	167.03077697753906	167.03453063964844
295	167.04531860351562	9.268516666666667					1	DETECTED	167.0453 m/z @9.27 [N1291_2.mzXML]	167.04531860351562	9.268516666666667	9.086533333333334	10.261816666666666	1.1752833333333328	5141.43505859375	148207.92514062487	0	1175	0.23710073661945863	3.229096071068781	5.458192142137562	167.0450439453125	167.0485076904297
296	167.05625915527344	8.591566666666667					1	DETECTED	167.0563 m/z @8.59 [N1291_2.mzXML]	167.05625915527344	8.591566666666667	8.5045	8.6265	0.12199999999999989	3206.512451171875	16994.69175842292	0	1175	0.7028829350458015	0.7006125574272567	0.4012251148545134	167.05616760253906	167.05648803710938
297	167.07363891601562	1.7674333333333334					1	DETECTED	167.0736 m/z @1.77 [N1291_2.mzXML]	167.07363891601562	1.7674333333333334	1.7674333333333334	10.5283	8.760866666666667	4499.9091796875	1431567.6940266415	0	1175	8.584290814529055	null	null	167.06739807128906	167.07363891601562
298	167.08941650390625	8.339816666666668					1	DETECTED	167.0894 m/z @8.34 [N1291_2.mzXML]	167.08941650390625	8.339816666666668	3.6754666666666664	9.584866666666667	5.9094	172581.734375	3894925.9134673714	0	1175	0.3131823395969562	0.8775710603481139	0.5118358537483078	167.0811309814453	167.0898895263672
299	168.0930938720703	8.2904					1	DETECTED	168.0931 m/z @8.29 [N1291_2.mzXML]	168.0930938720703	8.2904	5.548500000000001	8.696966666666667	3.148466666666666	6375.5478515625	219322.75859399396	0	1175	0.28075235433777124	0.574139586904458	0.13081101938233927	168.09022521972656	168.1015625
300	168.98008728027344	11.875516666666666					1	DETECTED	168.9801 m/z @11.88 [N1291_2.mzXML]	168.98008728027344	11.875516666666666	0.1011	19.982666666666667	19.881566666666668	20834.9453125	3199531.0936443503	0	1175	1.2945518258776225	0.7474954398706962	0.3738951149058994	168.97958374023438	168.9810028076172
301	169.0355987548828	2.97235					1	DETECTED	169.0356 m/z @2.97 [N1291_2.mzXML]	169.0355987548828	2.97235	1.0668666666666666	19.781166666666664	18.714299999999998	110911.203125	4842444.612620512	0	1175	0.31339679737882253	1.0415908309017818	0.9169954748203631	169.0327606201172	169.0391082763672
302	169.04913330078125	10.8427					1	DETECTED	169.0491 m/z @10.84 [N1291_2.mzXML]	169.04913330078125	10.8427	0.9029833333333334	18.558	17.655016666666665	291826.09375	6131513.302323002	1	1175	0.09452523410544522	0.519531467303556	0.01976198409924946	169.0467071533203	169.0583953857422
303	169.09445190429688	1.6880333333333333					1	DETECTED	169.0945 m/z @1.69 [N1291_2.mzXML]	169.09445190429688	1.6880333333333333	1.5661833333333335	14.6483	13.082116666666668	20420.998046875	3801192.4629201056	0	1175	0.12374067571891456	50.75781610964724	60.04408821911639	169.08551025390625	169.0973358154297
304	170.04225158691406	1.8105					1	DETECTED	170.0423 m/z @1.81 [N1291_2.mzXML]	170.04225158691406	1.8105	1.7674333333333334	9.298866666666667	7.531433333333334	9286.3125	791239.3079163514	0	1175	1.2261700872583994	87.43924148606828	173.87848297213654	170.03887939453125	170.0442352294922
305	170.06005859375	9.181849999999999					1	DETECTED	170.0601 m/z @9.18 [N1291_2.mzXML]	170.06005859375	9.181849999999999	3.059183333333333	10.893833333333333	7.83465	213971.84375	6186904.293396153	0	1175	0.11278290748804665	0.5198806863871746	26.442946867010907	170.0525665283203	170.0670623779297
306	170.09242248535156	1.8806666666666667					1	DETECTED	170.0924 m/z @1.88 [N1291_2.mzXML]	170.09242248535156	1.8806666666666667	0.1011	19.964499999999997	19.8634	8176.22998046875	5238916.290304194	0	1175	15.362711252786841	5.580965403562664	10.161930807125328	170.0918426513672	170.09690856933594
307	171.03269958496094	1.5076833333333333					1	DETECTED	171.0327 m/z @1.51 [N1291_2.mzXML]	171.03269958496094	1.5076833333333333	1.46315	17.429166666666667	15.966016666666667	8678.5439453125	1950668.2341033632	0	1175	0.022043363678232453	179.25916916167674	357.5183383233535	171.02760314941406	171.0331573486328
308	171.06356811523438	9.181849999999999					1	DETECTED	171.0636 m/z @9.18 [N1291_2.mzXML]	171.06356811523438	9.181849999999999	1.7958833333333333	16.872666666666667	15.076783333333335	24717.408203125	3377297.7485486143	0	1175	0.10904474666065234	1.0206371091123259	0.024852587123631194	171.0541229248047	171.07351684570312
309	171.14927673339844	11.275866666666667					1	DETECTED	171.1493 m/z @11.28 [N1291_2.mzXML]	171.14927673339844	11.275866666666667	0.11925000000000001	19.964499999999997	19.845249999999997	7731.12890625	4921350.084026248	0	1175	7.4629523236267055	0.8893937379462409	0.778787475892482	171.14816284179688	171.15748596191406
310	172.03689575195312	9.5154					1	DETECTED	172.0369 m/z @9.52 [N1291_2.mzXML]	172.03689575195312	9.5154	2.0782166666666666	9.584866666666667	7.5066500000000005	6241.52001953125	1126332.139680847	0	1175	0.08204763430917161	0.5046702268555973	0.009340453711194472	172.036865234375	172.04066467285156
311	172.13320922851562	10.22685					1	DETECTED	172.1332 m/z @10.23 [N1291_2.mzXML]	172.13320922851562	10.22685	2.1636499999999996	10.610683333333332	8.447033333333334	12307.587890625	1228154.4580702516	0	1175	0.12144823439724917	0.5238015510798028	0.047603102159605566	172.13290405273438	172.13336181640625
312	172.98703002929688	1.46315					1	DETECTED	172.9870 m/z @1.46 [N1291_2.mzXML]	172.98703002929688	1.46315	1.43085	1.5516166666666666	0.12076666666666669	3339.5185546875	18954.621763916002	0	1175	0.040446853573257835	1.8694530443756456	2.7389060887512913	172.97811889648438	172.98731994628906
313	173.02064514160156	16.91					1	DETECTED	173.0206 m/z @16.91 [N1291_2.mzXML]	173.02064514160156	16.91	0.1011	20.000833333333333	19.899733333333334	5363.138671875	1958305.7489595937	0	1175	3.2733229061732487	0.5919403807903353	0.3327266927853854	173.01988220214844	173.0294952392578
314	173.96078491210938	11.275866666666667					1	DETECTED	173.9608 m/z @11.28 [N1291_2.mzXML]	173.96078491210938	11.275866666666667	0.1011	20.000833333333333	19.899733333333334	8653.79296875	2241918.471902039	0	1175	11.060233963078108	0.8903869730315025	0.69144236808929	173.96017456054688	173.9639892578125
315	174.07876586914062	16.13595					1	DETECTED	174.0788 m/z @16.14 [N1291_2.mzXML]	174.07876586914062	16.13595	1.1756333333333333	19.762999999999998	18.587366666666664	10449.0	3139344.782406007	0	1175	3.1815184040428175	0.6212223671736002	0.5288530668960747	174.07131958007812	174.07931518554688
316	174.1277313232422	19.890666666666668					1	DETECTED	174.1277 m/z @19.89 [N1291_2.mzXML]	174.1277313232422	19.890666666666668	0.13733333333333334	20.000833333333333	19.8635	2356.162353515625	1530327.704363098	0	1175	0.07695337715288275	0.5027885588930138	0.005577117786027566	174.1214141845703	174.12832641601562
317	174.93780517578125	1.6571833333333332					1	DETECTED	174.9378 m/z @1.66 [N1291_2.mzXML]	174.93780517578125	1.6571833333333332	1.596	1.8945833333333333	0.2985833333333332	81227.71875	588591.933819336	0	1175	0.1376914516968708	2.440070825388184	2.1471314965992687	174.93765258789062	174.9379425048828
318	174.99139404296875	1.46315					1	DETECTED	174.9914 m/z @1.46 [N1291_2.mzXML]	174.99139404296875	1.46315	0.39268333333333333	19.909166666666668	19.516483333333333	52876.05078125	3556161.9184851674	0	1175	0.7134064816651728	1.590878219077044	1.9853152093402389	174.98487854003906	174.99229431152344
319	175.00791931152344	13.905933333333333					1	DETECTED	175.0079 m/z @13.91 [N1291_2.mzXML]	175.00791931152344	13.905933333333333	9.44595	19.288333333333334	9.842383333333334	5642.0517578125	1324775.478536378	0	1175	2.6030141916290184	1.1034103266454658	0.6087180548057906	175.00765991210938	175.00897216796875
320	175.02386474609375	3.3399					1	DETECTED	175.0239 m/z @3.34 [N1291_2.mzXML]	175.02386474609375	3.3399	2.716266666666667	17.874166666666667	15.157900000000001	9060.533203125	1376672.810440857	0	1175	0.4796575868917672	1.024656991577681	0.9598637792115171	175.01560974121094	175.03184509277344
321	175.07510375976562	15.273766666666667					1	DETECTED	175.0751 m/z @15.27 [N1291_2.mzXML]	175.07510375976562	15.273766666666667	4.793733333333334	19.964499999999997	15.170766666666664	14683.0009765625	3754780.7649102146	0	1175	3.3423211373754285	0.8254049919270248	0.6861191226212247	175.0705108642578	175.0755615234375
322	175.09649658203125	10.388583333333335					1	DETECTED	175.0965 m/z @10.39 [N1291_2.mzXML]	175.09649658203125	10.388583333333335	0.1011	19.982666666666667	19.881566666666668	2835.420166015625	1406840.3345983278	0	1175	13.084357916066274	0.9662988518409912	0.9325977036819822	175.08901977539062	175.0966033935547
323	175.1187286376953	1.8105					1	DETECTED	175.1187 m/z @1.81 [N1291_2.mzXML]	175.1187286376953	1.8105	1.72015	9.086533333333334	7.366383333333333	19594.58203125	1310277.3118215334	0	1175	7.188343331682505	40.77013148572417	80.44012450548463	175.1184844970703	175.12306213378906
324	176.0706024169922	10.5283					1	DETECTED	176.0706 m/z @10.53 [N1291_2.mzXML]	176.0706024169922	10.5283	0.1011	16.356666666666666	16.255566666666667	91798.1328125	2494983.626286318	0	1175	0.07786345498699454	2.5901105169640277	2.87717224001037	176.06973266601562	176.07907104492188
325	176.9706268310547	1.5076833333333333					1	DETECTED	176.9706 m/z @1.51 [N1291_2.mzXML]	176.9706268310547	1.5076833333333333	1.43085	1.596	0.16515000000000013	27668.904296875	173334.25980468755	0	1175	0.024280599920706747	1.074728850325381	1.0680570839527055	176.9705047607422	176.97073364257812
326	177.00146484375	11.646583333333332					1	DETECTED	177.0015 m/z @11.65 [N1291_2.mzXML]	177.00146484375	11.646583333333332	1.43085	18.392333333333333	16.961483333333334	7543.7822265625	3086391.7657786575	0	1175	2.2465216026384702	0.8301647458821687	2.245132840637531	176.9984893798828	177.007080078125
327	177.06082153320312	1.6880333333333333					1	DETECTED	177.0608 m/z @1.69 [N1291_2.mzXML]	177.06082153320312	1.6880333333333333	1.58115	1.8945833333333333	0.31343333333333323	29441.337890625	222091.9369256591	0	1175	0.09312816930837231	1.4662404490877916	1.932480898175583	177.06060791015625	177.06106567382812
328	177.07571411132812	1.9932					1	DETECTED	177.0757 m/z @1.99 [N1291_2.mzXML]	177.07571411132812	1.9932	1.9229333333333334	16.09965	14.176716666666668	9278.5732421875	2356441.722233582	0	1175	0.40334852833085044	100.87796489563563	123.28896328136508	177.07261657714844	177.0762939453125
329	177.0871124267578	2.8859166666666667					1	DETECTED	177.0871 m/z @2.89 [N1291_2.mzXML]	177.0871124267578	2.8859166666666667	2.2759833333333335	11.572316666666667	9.296333333333333	5472.65380859375	1018975.9370151679	0	1175	0.8947114137762129	7.620778227128649	14.2415564542573	177.0858154296875	177.09080505371094
330	177.10223388671875	5.530983333333333					1	DETECTED	177.1022 m/z @5.53 [N1291_2.mzXML]	177.10223388671875	5.530983333333333	4.7608500000000005	9.498033333333332	4.7371833333333315	21197.00390625	1871544.0084828478	0	1175	1.0936533249368399	2.65793098085436	3.6782538563497424	177.10171508789062	177.10276794433594
331	177.16336059570312	12.574366666666666					1	DETECTED	177.1634 m/z @12.57 [N1291_2.mzXML]	177.16336059570312	12.574366666666666	0.11925000000000001	20.000833333333333	19.88158333333333	6293.6533203125	1744430.9429822392	0	1175	8.689025888449764	0.7981291490645744	3.072370529817429	177.15921020507812	177.16366577148438
332	177.9557647705078	7.529733333333334					1	DETECTED	177.9558 m/z @7.53 [N1291_2.mzXML]	177.9557647705078	7.529733333333334	0.13733333333333334	19.964499999999997	19.827166666666663	2343.519287109375	1129397.0863948977	0	1175	7.062214663100377	1.3410507187561997	1.6821014375123997	177.95484924316406	177.95892333984375
333	178.0583038330078	1.7674333333333334					1	DETECTED	178.0583 m/z @1.77 [N1291_2.mzXML]	178.0583038330078	1.7674333333333334	1.6724166666666667	16.246283333333334	14.573866666666667	11163.8505859375	2667123.9995148927	0	1175	0.025629536384098373	76.69110682336427	142.5086104763254	178.0500030517578	178.058837890625
334	178.10577392578125	5.670483333333333					1	DETECTED	178.1058 m/z @5.67 [N1291_2.mzXML]	178.10577392578125	5.670483333333333	4.944500000000001	9.689516666666666	4.7450166666666656	2486.34228515625	290974.8465666504	0	1175	0.7434241865247087	3.2679928373011338	5.5359856746022675	178.1044921875	178.10597229003906
335	179.04019165039062	1.5370833333333331					1	DETECTED	179.0402 m/z @1.54 [N1291_2.mzXML]	179.04019165039062	1.5370833333333331	1.43085	18.263166666666667	16.832316666666667	8769.0830078125	1623602.9173568727	0	1175	0.19081111059515665	79.22332914967065	149.72116314805447	179.03517150878906	179.04635620117188
336	179.05198669433594	11.190083333333332					1	DETECTED	179.0520 m/z @11.19 [N1291_2.mzXML]	179.05198669433594	11.190083333333332	9.754716666666667	18.978	9.223283333333335	7498.78173828125	1611385.9621766368	0	1175	4.733281698578191	3.21286663105827	7.554568915766876	179.05198669433594	179.0548858642578
337	179.0701904296875	10.5125					1	DETECTED	179.0702 m/z @10.51 [N1291_2.mzXML]	179.0701904296875	10.5125	0.11925000000000001	20.000833333333333	19.88158333333333	59757.90625	1939371.9161252456	0	1175	0.09319945434962307	0.5283943655754336	0.033933203121219814	179.0629119873047	179.07040405273438
338	180.06536865234375	9.706050000000001					1	DETECTED	180.0654 m/z @9.71 [N1291_2.mzXML]	180.06536865234375	9.706050000000001	2.049916666666667	10.6642	8.614283333333333	240906.171875	2105959.42492862	1	1175	0.09592334529133595	1.752798544464622	2.3314601243333835	180.0648193359375	180.07371520996094
339	180.0882568359375	8.837933333333332					1	DETECTED	180.0883 m/z @8.84 [N1291_2.mzXML]	180.0882568359375	8.837933333333332	0.5024166666666666	20.000833333333333	19.498416666666667	2923.094970703125	1121771.44347406	0	1175	2.4684709088527264	1.1695985651759242	1.2521528899305707	180.07997131347656	180.08839416503906
340	180.94761657714844	16.669666666666664					1	DETECTED	180.9476 m/z @16.67 [N1291_2.mzXML]	180.94761657714844	16.669666666666664	1.4476833333333334	19.48933333333333	18.041649999999997	2417.796630859375	1077976.7682941286	0	1175	1.0317821856470495	0.5926182418191235	0.1852364836382469	180.94674682617188	180.9484100341797
341	181.07174682617188	9.363466666666666					1	DETECTED	181.0717 m/z @9.36 [N1291_2.mzXML]	181.07174682617188	9.363466666666666	0.5207	20.000833333333333	19.48013333333333	408630.03125	4691674.779344807	0	1175	0.0938740309774655	1.208133028759757	0.7463852319260286	181.0687713623047	181.07247924804688
342	181.08534240722656	11.528466666666667					1	DETECTED	181.0853 m/z @11.53 [N1291_2.mzXML]	181.08534240722656	11.528466666666667	3.1765166666666667	12.355133333333333	9.178616666666667	1471050.5	1.540343185672784E7	1	1175	0.09980416763856503	0.5147152187399029	6.319122054295287	181.0831298828125	181.0862274169922
343	182.08114624023438	3.9223500000000002					1	DETECTED	182.0811 m/z @3.92 [N1291_2.mzXML]	182.08114624023438	3.9223500000000002	1.9510666666666665	11.792283333333334	9.841216666666668	166783.546875	1.2119268785353942E7	1	1175	7.902148950633672	0.6398355534674881	0.17332443508377704	182.0747528076172	182.08892822265625
344	182.14988708496094	16.91					1	DETECTED	182.1499 m/z @16.91 [N1291_2.mzXML]	182.14988708496094	16.91	0.1011	20.000833333333333	19.899733333333334	79521.2578125	2.107040472275563E7	1	1175	2.4929943843188305	0.8306097261724562	0.37312303907373295	182.1481170654297	182.15528869628906
345	182.96263122558594	1.5516166666666666					1	DETECTED	182.9626 m/z @1.55 [N1291_2.mzXML]	182.96263122558594	1.5516166666666666	1.4476833333333334	1.6113333333333335	0.16365000000000007	10263.80859375	57863.70558947757	0	1175	0.0937896787531276	0.7872835150737665	0.5480025735910554	182.9613800048828	182.9627227783203
346	183.04893493652344	16.3752					1	DETECTED	183.0489 m/z @16.38 [N1291_2.mzXML]	183.04893493652344	16.3752	0.35635	19.909166666666668	19.55281666666667	6568.4365234375	2592448.297496765	0	1175	2.963931039549374	0.6103065034839164	0.22061300696783276	183.04849243164062	183.05148315429688
347	183.06512451171875	10.315833333333334					1	DETECTED	183.0651 m/z @10.32 [N1291_2.mzXML]	183.06512451171875	10.315833333333334	9.268516666666667	10.4068	1.1382833333333338	9855.2666015625	248645.48856066918	0	1175	1.0050675013794823	0.543428444119098	0.08685688823819596	183.0648956298828	183.06546020507812
348	183.0846405029297	3.9070833333333335					1	DETECTED	183.0846 m/z @3.91 [N1291_2.mzXML]	183.0846405029297	3.9070833333333335	2.049916666666667	11.586866666666667	9.536950000000001	13664.3056640625	1873987.9567771605	0	1175	9.031616966498234	2.5676074665709416	0.21727962030830011	183.08343505859375	183.09262084960938
349	183.15322875976562	16.541116666666667					1	DETECTED	183.1532 m/z @16.54 [N1291_2.mzXML]	183.15322875976562	16.541116666666667	0.1011	19.982666666666667	19.881566666666668	5132.94921875	1955407.6281521905	0	1175	3.976592769947562	0.6046699060524067	0.2102861304401469	183.15237426757812	183.1544952392578
350	184.07302856445312	13.01415					1	DETECTED	184.0730 m/z @13.01 [N1291_2.mzXML]	184.07302856445312	13.01415	2.646066666666667	15.52775	12.881683333333331	67722.109375	4320348.142273951	0	1175	0.32074504042552654	0.8695015668969683	1.9255240940613605	184.07229614257812	184.0749969482422
351	184.0940399169922	1.7958833333333333					1	DETECTED	184.0940 m/z @1.80 [N1291_2.mzXML]	184.0940399169922	1.7958833333333333	1.7674333333333334	15.094583333333333	13.32715	282730.5625	2343782.8193248273	0	1175	0.03253366345670683	1.0188491619576108	0.9113977319180749	184.0852813720703	184.10382080078125
352	185.0441131591797	10.22685					1	DETECTED	185.0441 m/z @10.23 [N1291_2.mzXML]	185.0441131591797	10.22685	0.8848333333333334	19.909166666666668	19.024333333333335	291069.71875	7289858.353836459	1	1175	8.42874534353746	0.5135013589865436	0.22180902247013326	185.04122924804688	185.04812622070312
353	185.1284942626953	9.121749999999999					1	DETECTED	185.1285 m/z @9.12 [N1291_2.mzXML]	185.1284942626953	9.121749999999999	9.051033333333333	17.8	8.748966666666668	21834.615234375	999066.7002155153	0	1175	0.09313830343050533	2.342747874287747	4.536258324833961	185.12091064453125	185.12893676757812
354	186.0476837158203	10.22685					1	DETECTED	186.0477 m/z @10.23 [N1291_2.mzXML]	186.0476837158203	10.22685	9.550099999999999	15.381566666666666	5.8314666666666675	22799.3203125	734934.6469002385	0	1175	0.11139939490280781	48.47034247162828	0.18478733482083487	186.03965759277344	186.05245971679688
355	186.07347106933594	1.8945833333333333					1	DETECTED	186.0735 m/z @1.89 [N1291_2.mzXML]	186.07347106933594	1.8945833333333333	0.5933166666666666	19.672	19.078683333333334	45245.73046875	1820382.925590759	0	1175	0.01952907249143543	56.09137872911178	1.5393755092766481	186.07308959960938	186.07717895507812
356	186.922607421875	1.5516166666666666					1	DETECTED	186.9226 m/z @1.55 [N1291_2.mzXML]	186.922607421875	1.5516166666666666	1.4476833333333334	8.487116666666667	7.039433333333333	17368.74609375	1892160.9558858646	0	1175	0.10846752117179581	33.86513790891601	66.14607731544557	186.92221069335938	186.92274475097656
357	186.95266723632812	9.181849999999999					1	DETECTED	186.9527 m/z @9.18 [N1291_2.mzXML]	186.95266723632812	9.181849999999999	6.824716666666666	9.3152	2.4904833333333345	8734.5048828125	255114.86212710576	0	1175	0.1059394491387664	0.5282864779251637	0.05657295585032747	186.95193481445312	186.95387268066406
358	187.05738830566406	1.8806666666666667					1	DETECTED	187.0574 m/z @1.88 [N1291_2.mzXML]	187.05738830566406	1.8806666666666667	1.8528666666666667	10.244366666666668	8.3915	408495.0625	3912955.8069089362	0	1175	0.0710088707135823	7.602934876573076	7.630434704687163	187.04832458496094	187.05776977539062
359	187.07119750976562	2.56365					1	DETECTED	187.0712 m/z @2.56 [N1291_2.mzXML]	187.07119750976562	2.56365	2.3872333333333335	7.0711	4.683866666666667	14881.396484375	1066997.0709427488	0	1175	0.7566333097958853	13.275011809163928	10.732356837706227	187.07098388671875	187.07191467285156
360	187.12620544433594	18.5765					1	DETECTED	187.1262 m/z @18.58 [N1291_2.mzXML]	187.12620544433594	18.5765	0.1011	20.000833333333333	19.899733333333334	3996.303466796875	2739118.8670369247	0	1175	8.456936995629603	0.5385467522579575	0.07709350451591485	187.1252899169922	187.12684631347656
361	187.4726104736328	9.181849999999999					1	DETECTED	187.4726 m/z @9.18 [N1291_2.mzXML]	187.4726104736328	9.181849999999999	9.152866666666666	9.2835	0.13063333333333382	7056.89794921875	37194.54937786851	0	1175	0.12571607596800938	2.2535940195515245	3.507188039103049	187.47247314453125	187.47268676757812
362	188.0591278076172	9.19615					1	DETECTED	188.0591 m/z @9.20 [N1291_2.mzXML]	188.0591278076172	9.19615	9.152866666666666	9.298866666666667	0.1460000000000008	6671.00830078125	31093.910461303654	0	1175	0.05472006049919109	1.6865614170196557	2.3731228340393113	188.04969787597656	188.0591278076172
363	188.07037353515625	9.181849999999999					1	DETECTED	188.0704 m/z @9.18 [N1291_2.mzXML]	188.07037353515625	9.181849999999999	1.8528666666666667	16.57786666666667	14.725000000000001	2471612.0	2.0866980036832813E7	1	1175	0.11284045405346887	2.1704318354189622	2.3268946116686826	188.06057739257812	188.07933044433594
364	188.09304809570312	9.181849999999999					1	DETECTED	188.0930 m/z @9.18 [N1291_2.mzXML]	188.09304809570312	9.181849999999999	5.167333333333334	17.837	12.669666666666666	4480.8857421875	1521086.3213655087	0	1175	6.93590971032431	1.5779815752000037	1.870785839685829	188.09226989746094	188.0948486328125
365	188.67092895507812	9.181849999999999					1	DETECTED	188.6709 m/z @9.18 [N1291_2.mzXML]	188.67092895507812	9.181849999999999	9.137666666666666	9.3152	0.17753333333333465	6700.77392578125	42039.93357629398	0	1175	0.10985916107421723	2.0090531874764634	3.0181063749529264	188.67071533203125	188.67115783691406
366	189.0236358642578	13.631616666666668					1	DETECTED	189.0236 m/z @13.63 [N1291_2.mzXML]	189.0236358642578	13.631616666666668	9.0333	16.9465	7.9132	6109.517578125	1185197.3739246519	0	1175	1.7994015252358064	0.8604453078844069	0.7222966763153349	189.02313232421875	189.02708435058594
367	189.0467529296875	1.43085					1	DETECTED	189.0468 m/z @1.43 [N1291_2.mzXML]	189.0467529296875	1.43085	1.43085	10.5125	9.08165	8582.27734375	1671836.5057319948	0	1175	0.06303207806764966	null	null	189.0465545654297	189.0525360107422
368	189.07382202148438	9.181849999999999					1	DETECTED	189.0738 m/z @9.18 [N1291_2.mzXML]	189.07382202148438	9.181849999999999	2.5501666666666667	10.33375	7.7835833333333335	239016.546875	2573328.3618905037	0	1175	0.1147511830455965	2.37885800992552	2.4157484195702166	189.07162475585938	189.07752990722656
369	189.08694458007812	2.618466666666667					1	DETECTED	189.0869 m/z @2.62 [N1291_2.mzXML]	189.08694458007812	2.618466666666667	1.8528666666666667	18.996333333333332	17.143466666666665	50917.30859375	5570916.602372771	0	1175	1.0529365533435522	10.108419937096956	4.306933764822245	189.08493041992188	189.0912322998047
370	190.0498809814453	9.91035					1	DETECTED	190.0499 m/z @9.91 [N1291_2.mzXML]	190.0498809814453	9.91035	1.43085	18.318499999999997	16.887649999999997	3054.323974609375	896202.443676239	0	1175	0.11554225784018257	0.9957927943864613	0.9915855887729227	190.0472869873047	190.05540466308594
371	190.08592224121094	10.825733333333334					1	DETECTED	190.0859 m/z @10.83 [N1291_2.mzXML]	190.08592224121094	10.825733333333334	2.5501666666666667	11.087316666666668	8.53715	30193.951171875	1005430.2510726631	0	1175	0.07728544925593184	0.5174250648363867	0.15817495172740348	190.07730102539062	190.0908203125
372	190.14364624023438	10.315833333333334					1	DETECTED	190.1436 m/z @10.32 [N1291_2.mzXML]	190.14364624023438	10.315833333333334	10.049016666666667	10.59355	0.5445333333333338	20380.5703125	330673.52991485584	0	1175	0.2033873308917027	1.0164156431768763	0.9148658692285743	190.1434783935547	190.1439971923828
373	190.96766662597656	13.548466666666666					1	DETECTED	190.9677 m/z @13.55 [N1291_2.mzXML]	190.96766662597656	13.548466666666666	0.11925000000000001	19.982666666666667	19.863416666666666	5224.99755859375	1673021.916771638	0	1175	1.8326585196751264	0.7395597658339466	0.7276257660619487	190.96221923828125	190.9684600830078
374	191.01747131347656	2.986616666666667					1	DETECTED	191.0175 m/z @2.99 [N1291_2.mzXML]	191.01747131347656	2.986616666666667	2.0924666666666667	16.09965	14.007183333333334	9116.0712890625	1709291.3003184206	0	1175	0.3154098342036673	7.832680944658799	13.506157860365892	191.01443481445312	191.01846313476562
375	191.03985595703125	1.7674333333333334					1	DETECTED	191.0399 m/z @1.77 [N1291_2.mzXML]	191.03985595703125	1.7674333333333334	1.43085	17.076666666666664	15.645816666666665	68652.9296875	3456801.053425294	0	1175	0.24622329953708788	1.1684066940936377	0.6093296078929628	191.0300750732422	191.04800415039062
376	191.0762939453125	1.6880333333333333					1	DETECTED	191.0763 m/z @1.69 [N1291_2.mzXML]	191.0762939453125	1.6880333333333333	1.1756333333333333	8.731866666666667	7.556233333333333	54291.8984375	7245419.158643981	0	1175	0.08200847749682194	7.3733736664064535	65.86962576320757	191.07623291015625	191.07913208007812
377	191.96827697753906	2.0215666666666667					1	DETECTED	191.9683 m/z @2.02 [N1291_2.mzXML]	191.96827697753906	2.0215666666666667	0.1011	19.964499999999997	19.8634	7514.86328125	1710480.7080384218	0	1175	19.18185276590418	13.599611523039385	25.278840906727314	191.96827697753906	191.9734344482422
378	192.0686798095703	9.429					1	DETECTED	192.0687 m/z @9.43 [N1291_2.mzXML]	192.0686798095703	9.429	3.6448166666666664	19.799500000000002	16.154683333333335	2616.9208984375	1317875.1877050474	0	1175	2.987437054634217	1.3964532590310934	1.792906518062187	192.0599822998047	192.06898498535156
379	192.1341552734375	4.29655					1	DETECTED	192.1342 m/z @4.30 [N1291_2.mzXML]	192.1341552734375	4.29655	3.5837	19.471	15.8873	2499.058349609375	658191.164615143	0	1175	0.09164236770718404	11.143508451988497	21.287016903976994	192.1256866455078	192.1352081298828
380	192.96128845214844	2.0924666666666667					1	DETECTED	192.9613 m/z @2.09 [N1291_2.mzXML]	192.96128845214844	2.0924666666666667	2.0074666666666667	18.704166666666666	16.6967	11559.0888671875	1238766.6691991575	0	1175	0.26349117242819964	81.28311805552333	159.85644636077333	192.9563446044922	192.96548461914062
381	193.00189208984375	1.5225499999999998					1	DETECTED	193.0019 m/z @1.52 [N1291_2.mzXML]	193.00189208984375	1.5225499999999998	1.5225499999999998	15.694183333333333	14.171633333333332	11805.265625	2724852.355553651	0	1175	0.020463185325593436	null	null	193.00035095214844	193.00213623046875
382	193.03453063964844	1.6571833333333332					1	DETECTED	193.0345 m/z @1.66 [N1291_2.mzXML]	193.03453063964844	1.6571833333333332	1.6113333333333335	17.1875	15.576166666666666	7899.61474609375	1013994.8815322267	0	1175	1.7600863481995996	169.86005089058625	39.39105871001214	193.03343200683594	193.03622436523438
383	193.05560302734375	1.4780833333333334					1	DETECTED	193.0556 m/z @1.48 [N1291_2.mzXML]	193.05560302734375	1.4780833333333334	1.4122666666666668	17.0395	15.627233333333333	11183.59375	2912215.193830902	0	1175	0.29855464739801674	115.73954578961659	240.6070842694506	193.0506134033203	193.05587768554688
384	193.08584594726562	10.496083333333333					1	DETECTED	193.0858 m/z @10.50 [N1291_2.mzXML]	193.08584594726562	10.496083333333333	10.443916666666667	19.726666666666667	9.28275	57579.98046875	1218317.7079000247	0	1175	0.09629578293446706	2.460620861369198	3.4243040016112065	193.07981872558594	193.08604431152344
385	193.09716796875	2.345466666666667					1	DETECTED	193.0972 m/z @2.35 [N1291_2.mzXML]	193.09716796875	2.345466666666667	2.2060000000000004	8.5045	6.2985	7539.6923828125	520225.9330447386	0	1175	0.13334050274264353	22.580664435946503	44.161328871893005	193.0965118408203	193.09759521484375
386	194.0326385498047	1.9089666666666667					1	DETECTED	194.0326 m/z @1.91 [N1291_2.mzXML]	194.0326385498047	1.9089666666666667	0.22848333333333332	19.982666666666667	19.754183333333334	4208.08544921875	2587184.317838409	0	1175	15.783802446910151	5.877530274028305	9.930096128325044	194.0314483642578	194.0338897705078
387	194.08920288085938	10.496083333333333					1	DETECTED	194.0892 m/z @10.50 [N1291_2.mzXML]	194.08920288085938	10.496083333333333	5.792833333333333	13.076416666666667	7.2835833333333335	6417.4541015625	1063655.846170166	0	1175	0.09370728672267425	0.7743138609826539	0.5486277219653078	194.08067321777344	194.0896453857422
388	194.95541381835938	11.3231					1	DETECTED	194.9554 m/z @11.32 [N1291_2.mzXML]	194.95541381835938	11.3231	10.825733333333334	16.393366666666665	5.567633333333331	5399.96923828125	897556.1950055541	0	1175	3.756725920515702	5.597111453655923	10.194222907311847	194.95541381835938	194.96353149414062
389	194.9765625	11.677150000000001					1	DETECTED	194.9766 m/z @11.68 [N1291_2.mzXML]	194.9765625	11.677150000000001	11.677150000000001	14.5121	2.834949999999999	6451.4140625	523531.6198308105	0	1175	0.6101738546302169	null	null	194.97605895996094	194.97718811035156
390	195.02975463867188	17.68883333333333					1	DETECTED	195.0298 m/z @17.69 [N1291_2.mzXML]	195.02975463867188	17.68883333333333	0.1011	20.000833333333333	19.899733333333334	7321.31787109375	2719487.961496034	0	1175	3.8800990566376754	0.5657276283470298	0.13189154735207523	195.02919006347656	195.030029296875
391	195.08721923828125	9.893049999999999					1	DETECTED	195.0872 m/z @9.89 [N1291_2.mzXML]	195.08721923828125	9.893049999999999	0.1011	20.000833333333333	19.899733333333334	581893.3125	1.4911853485392945E7	1	1175	0.09658132333660774	0.5154779117289175	0.019177694852631814	195.08668518066406	195.0889129638672
392	195.10113525390625	11.528466666666667					1	DETECTED	195.1011 m/z @11.53 [N1291_2.mzXML]	195.10113525390625	11.528466666666667	2.44165	12.1669	9.725249999999999	68381.7734375	2484163.4544460466	0	1175	0.12276084689641742	0.5132586902194801	18.618720078396382	195.10079956054688	195.1033172607422
393	196.0026092529297	0.9029833333333334					1	DETECTED	196.0026 m/z @0.90 [N1291_2.mzXML]	196.0026092529297	0.9029833333333334	0.21030000000000001	19.982666666666667	19.772366666666667	4654.3486328125	1867536.1191397095	0	1175	0.38740700169082687	14.27229854912057	27.544597098241137	196.0019073486328	196.0032196044922
394	196.0604248046875	9.121749999999999					1	DETECTED	196.0604 m/z @9.12 [N1291_2.mzXML]	196.0604248046875	9.121749999999999	8.802150000000001	18.374000000000002	9.571850000000001	4417.15966796875	924074.8397658997	0	1175	6.669773699969243	14.974734042553303	28.949468085106606	196.05972290039062	196.06881713867188
395	196.0908660888672	9.893049999999999					1	DETECTED	196.0909 m/z @9.89 [N1291_2.mzXML]	196.0908660888672	9.893049999999999	0.32	20.000833333333333	19.680833333333332	40447.63671875	2285176.765485472	0	1175	0.10013136660199073	1.0500613930973381	1.0547168326873746	196.0900421142578	196.09925842285156
396	196.86497497558594	1.9649500000000002					1	DETECTED	196.8650 m/z @1.96 [N1291_2.mzXML]	196.86497497558594	1.9649500000000002	1.7041499999999998	2.12095	0.4168000000000003	16172.7939453125	250007.24972534188	0	1175	0.14049530549169353	0.7990797546012264	0.5981595092024529	196.86459350585938	196.86514282226562
397	196.95596313476562	11.951983333333335					1	DETECTED	196.9560 m/z @11.95 [N1291_2.mzXML]	196.95596313476562	11.951983333333335	11.601316666666666	15.842133333333333	4.240816666666667	5707.41845703125	409674.28443823254	0	1175	0.2293167576330184	6.04679182509502	11.09358365019004	196.95518493652344	196.9566192626953
398	197.0647430419922	15.509666666666668					1	DETECTED	197.0647 m/z @15.51 [N1291_2.mzXML]	197.0647430419922	15.509666666666668	8.891766666666665	19.854166666666668	10.962400000000002	11417.15234375	2601762.652466127	0	1175	2.444916317420267	0.844853976768366	0.6459513198230654	197.0638885498047	197.06765747070312
399	197.12835693359375	9.73835					1	DETECTED	197.1284 m/z @9.74 [N1291_2.mzXML]	197.12835693359375	9.73835	9.104333333333333	9.893049999999999	0.7887166666666658	9967.99609375	176626.32903634643	0	1175	0.1230885695045334	0.621999947425145	0.24193376848833328	197.12814331054688	197.12860107421875
400	198.02481079101562	1.82485					1	DETECTED	198.0248 m/z @1.82 [N1291_2.mzXML]	198.02481079101562	1.82485	1.82485	17.874166666666667	16.049316666666666	15038.79296875	4467699.252600921	0	1175	13.11249041508373	null	null	198.0200958251953	198.02481079101562
401	198.05252075195312	10.5283					1	DETECTED	198.0525 m/z @10.53 [N1291_2.mzXML]	198.05252075195312	10.5283	10.496083333333333	10.646233333333333	0.15015	24168.12890625	111437.04252563548	0	1175	0.09053424018749823	2.143466461167508	3.024586563271175	198.05233764648438	198.05262756347656
402	198.0847625732422	1.8391					1	DETECTED	198.0848 m/z @1.84 [N1291_2.mzXML]	198.0847625732422	1.8391	1.8105	13.210883333333333	11.400383333333334	18857.115234375	1582627.34960968	0	1175	0.05378426357480759	199.30740093240124	397.6148018648024	198.08445739746094	198.0872344970703
403	198.86178588867188	1.7525333333333333					1	DETECTED	198.8618 m/z @1.75 [N1291_2.mzXML]	198.86178588867188	1.7525333333333333	1.7041499999999998	2.149383333333333	0.44523333333333337	20129.40234375	244180.60740319837	0	1175	0.2133499718884253	4.601102307957276	8.141995953264717	198.86148071289062	198.86219787597656
404	198.9400177001953	1.5516166666666666					1	DETECTED	198.9400 m/z @1.55 [N1291_2.mzXML]	198.9400177001953	1.5516166666666666	1.43085	14.195216666666665	12.764366666666666	238993.15625	3435952.580183472	0	1175	0.11623044510697067	0.8945505149510183	0.6480332054617897	198.93873596191406	198.94007873535156
405	199.01397705078125	10.928316666666666					1	DETECTED	199.0140 m/z @10.93 [N1291_2.mzXML]	199.01397705078125	10.928316666666666	9.532583333333333	18.41033333333333	8.877749999999997	5548.3359375	1024397.9137451173	0	1175	6.739602997074625	3.1803173958731383	3.2856601050603147	199.01397705078125	199.0177459716797
406	200.04019165039062	1.6880333333333333					1	DETECTED	200.0402 m/z @1.69 [N1291_2.mzXML]	200.04019165039062	1.6880333333333333	1.6265666666666665	2.8859166666666667	1.2593500000000002	29695.80078125	405780.9311309204	0	1175	0.05591080767166212	9.944366398349073	17.50556477692353	200.04002380371094	200.044677734375
407	200.12799072265625	2.0215666666666667					1	DETECTED	200.1280 m/z @2.02 [N1291_2.mzXML]	200.12799072265625	2.0215666666666667	1.9369666666666667	5.810149999999999	3.8731833333333325	7162.955078125	378164.1875996093	0	1175	0.41939759776282126	22.89115445232466	44.78230890464932	200.12770080566406	200.12838745117188
408	200.2009735107422	10.388583333333335					1	DETECTED	200.2010 m/z @10.39 [N1291_2.mzXML]	200.2009735107422	10.388583333333335	0.1011	19.964499999999997	19.8634	7639.6875	1395200.142707306	0	1175	0.08960821355180215	1.3915853527261415	1.3222520472229606	200.19996643066406	200.2020263671875
409	200.93763732910156	1.5516166666666666					1	DETECTED	200.9376 m/z @1.55 [N1291_2.mzXML]	200.93763732910156	1.5516166666666666	1.43085	1.58115	0.1503000000000001	28447.26953125	176778.03647973633	0	1175	0.12792428082895313	0.6192705295075379	0.25565000570962537	200.93736267089844	200.93772888183594
410	200.9729766845703	1.5076833333333333					1	DETECTED	200.9730 m/z @1.51 [N1291_2.mzXML]	200.9729766845703	1.5076833333333333	1.46315	1.6113333333333335	0.14818333333333356	32937.66796875	211077.72016503912	0	1175	0.12519427323834753	1.663735029940123	2.60317121921574	200.97283935546875	200.9732208251953
411	201.01589965820312	1.8806666666666667					1	DETECTED	201.0159 m/z @1.88 [N1291_2.mzXML]	201.01589965820312	1.8806666666666667	1.7674333333333334	2.646066666666667	0.8786333333333336	33838.609375	475100.7582701416	0	1175	0.09063593696204819	3.8797468354430404	6.759493670886081	201.0156707763672	201.01614379882812
412	201.11190795898438	0.42901666666666666					1	DETECTED	201.1119 m/z @0.43 [N1291_2.mzXML]	201.11190795898438	0.42901666666666666	0.1011	20.000833333333333	19.899733333333334	40662.28125	2.9427921111492682E7	1	1175	14.796798506237486	30.342668360864046	3.6815731899817963	201.11129760742188	201.1123809814453
413	202.04751586914062	9.706050000000001					1	DETECTED	202.0475 m/z @9.71 [N1291_2.mzXML]	202.04751586914062	9.706050000000001	1.8105	10.261816666666666	8.451316666666667	69400.6796875	8174791.385755583	0	1175	0.10713343704141387	0.5096448366006412	0.01730188099238148	202.0469970703125	202.0478057861328
414	202.11534118652344	19.781166666666664					1	DETECTED	202.1153 m/z @19.78 [N1291_2.mzXML]	202.11534118652344	19.781166666666664	0.11925000000000001	20.000833333333333	19.88158333333333	4776.404296875	3360045.5834152224	0	1175	2.4154175211292	0.5055860949466608	0.011172189893321796	202.106689453125	202.11593627929688
415	202.97085571289062	1.49295					1	DETECTED	202.9709 m/z @1.49 [N1291_2.mzXML]	202.97085571289062	1.49295	1.46315	1.58115	0.1180000000000001	9679.82421875	59898.90639697265	0	1175	0.1232649466845328	1.9798657718120791	2.9597315436241582	202.97047424316406	202.97093200683594
416	203.03155517578125	1.9369666666666667					1	DETECTED	203.0316 m/z @1.94 [N1291_2.mzXML]	203.03155517578125	1.9369666666666667	1.4476833333333334	15.970816666666668	14.523133333333334	37054.05078125	2521201.0806566775	0	1175	8.078964300219539	7.976764123206402	15.007546966833482	203.02227783203125	203.03839111328125
417	203.05194091796875	1.7958833333333333					1	DETECTED	203.0519 m/z @1.80 [N1291_2.mzXML]	203.05194091796875	1.7958833333333333	1.7041499999999998	10.560300000000002	8.856150000000001	1827466.125	2.5256478385926858E7	1	1175	0.1253187860599747	4.51035754028526	7.607270365917581	203.0500946044922	203.05845642089844
418	203.82431030273438	9.19615					1	DETECTED	203.8243 m/z @9.20 [N1291_2.mzXML]	203.82431030273438	9.19615	9.137666666666666	9.331166666666666	0.19350000000000023	14836.453125	95406.11027294921	0	1175	0.10719864588201844	1.6543174693644964	1.8936201805235375	203.8236541748047	203.82437133789062
419	204.05560302734375	1.8105					1	DETECTED	204.0556 m/z @1.81 [N1291_2.mzXML]	204.05560302734375	1.8105	1.7674333333333334	10.736083333333333	8.96865	90081.6328125	1868459.656884795	0	1175	0.15170834564270863	25.376516678392157	8.09862627406923	204.05552673339844	204.0655975341797
420	204.06985473632812	17.169					1	DETECTED	204.0699 m/z @17.17 [N1291_2.mzXML]	204.06985473632812	17.169	10.049016666666667	19.964499999999997	9.91548333333333	2915.215087890625	678385.4719160156	0	1175	2.131630166761134	0.696313661782916	1.2342564896326835	204.06565856933594	204.07061767578125
421	204.12271118164062	1.8806666666666667					1	DETECTED	204.1227 m/z @1.88 [N1291_2.mzXML]	204.12271118164062	1.8806666666666667	1.8528666666666667	10.480016666666668	8.62715	879472.4375	6965772.102426334	0	1175	0.05921119294158261	9.157255532600884	9.161753670839008	204.12217712402344	204.1236114501953
422	204.416259765625	9.19615					1	DETECTED	204.4163 m/z @9.20 [N1291_2.mzXML]	204.416259765625	9.19615	9.121749999999999	9.363466666666666	0.24171666666666702	11694.5263671875	78123.40160797125	0	1175	0.10302423393260263	1.4369322293731333	2.2484261569047534	204.41616821289062	204.41653442382812
423	204.9566650390625	1.6265666666666665					1	DETECTED	204.9567 m/z @1.63 [N1291_2.mzXML]	204.9566650390625	1.6265666666666665	1.58115	1.6880333333333333	0.10688333333333322	45572.21875	169115.31288915995	0	1175	0.08753435241122287	1.1766972477064266	1.4883606825390694	204.9564208984375	204.9569854736328
424	205.02395629882812	1.82485					1	DETECTED	205.0240 m/z @1.82 [N1291_2.mzXML]	205.02395629882812	1.82485	1.43085	14.6483	13.217450000000001	17744.740234375	4793485.027362884	0	1175	13.218952381794617	16.773413705583753	32.546827411167506	205.02395629882812	205.03131103515625
425	205.0473175048828	9.3152					1	DETECTED	205.0473 m/z @9.32 [N1291_2.mzXML]	205.0473175048828	9.3152	1.7674333333333334	11.661533333333333	9.8941	19141.041015625	1504411.307460815	0	1175	0.09477589783696772	1.2753137168884296	2.0151502612367973	205.0383758544922	205.05702209472656
426	205.08547973632812	12.4572					1	DETECTED	205.0855 m/z @12.46 [N1291_2.mzXML]	205.08547973632812	12.4572	0.1011	20.000833333333333	19.899733333333334	16700.90625	4559240.739631166	0	1175	3.266283883992921	0.5734087180514442	0.048125532203258006	205.0756378173828	205.08657836914062
427	205.09693908691406	9.19615					1	DETECTED	205.0969 m/z @9.20 [N1291_2.mzXML]	205.09693908691406	9.19615	9.104333333333333	10.808416666666666	1.7040833333333332	4102572.5	3.2452797572393462E7	1	1175	0.1043858207170274	1.9791140900315423	1.7858532417617106	205.0965576171875	205.09722900390625
428	205.12611389160156	1.8806666666666667					1	DETECTED	205.1261 m/z @1.88 [N1291_2.mzXML]	205.12611389160156	1.8806666666666667	1.8528666666666667	9.2835	7.430633333333334	78331.6171875	2432455.095862305	0	1175	0.051975105781014275	132.80250352634397	10.368568430750685	205.11614990234375	205.13148498535156
429	205.1382598876953	9.19615					1	DETECTED	205.1383 m/z @9.20 [N1291_2.mzXML]	205.1382598876953	9.19615	9.181849999999999	9.239316666666667	0.05746666666666833	5523.962890625	11133.906342041313	0	1175	0.033355868744724404	2.009324009324008	3.0186480186480162	205.1382598876953	205.14495849609375
430	205.7809600830078	9.167383333333333					1	DETECTED	205.7810 m/z @9.17 [N1291_2.mzXML]	205.7809600830078	9.167383333333333	0.9574833333333334	14.461283333333334	13.5038	8805.841796875	2200862.828370056	0	1175	0.12051746721037482	0.822409529957734	0.021233125903161156	205.778076171875	205.78848266601562
431	205.9871368408203	11.646583333333332					1	DETECTED	205.9871 m/z @11.65 [N1291_2.mzXML]	205.9871368408203	11.646583333333332	0.1011	19.982666666666667	19.881566666666668	15740.015625	3628253.0656248475	0	1175	0.7859804830489328	1.7764926839923443	1.2625672138140271	205.9865264892578	205.99484252929688
432	206.0811004638672	10.315833333333334					1	DETECTED	206.0811 m/z @10.32 [N1291_2.mzXML]	206.0811004638672	10.315833333333334	0.22848333333333332	17.410500000000003	17.18201666666667	60483.6015625	1486248.6007772528	1	1175	0.09425161814458072	1.605407609560218	2.7434452709999504	206.080810546875	206.08998107910156
433	206.10020446777344	9.19615					1	DETECTED	206.1002 m/z @9.20 [N1291_2.mzXML]	206.10020446777344	9.19615	9.104333333333333	10.17385	1.069516666666667	430668.46875	3364293.7102744165	0	1175	0.10251997181564931	1.9048666561680023	1.7663930698561525	206.10012817382812	206.10092163085938
434	206.38157653808594	9.210749999999999					1	DETECTED	206.3816 m/z @9.21 [N1291_2.mzXML]	206.38157653808594	9.210749999999999	9.121749999999999	9.268516666666667	0.14676666666666804	13173.2978515625	85495.53683471697	0	1175	0.13474766403261818	0.8245318352059964	0.6218010807500839	206.38148498535156	206.3819122314453
435	206.89344787597656	1.7525333333333333					1	DETECTED	206.8934 m/z @1.75 [N1291_2.mzXML]	206.89344787597656	1.7525333333333333	1.6724166666666667	1.9649500000000002	0.29253333333333353	73975.578125	501536.35694409197	0	1175	0.0958705478452031	1.8256708966091142	1.863612526751098	206.8933868408203	206.89382934570312
436	206.98806762695312	11.464066666666668					1	DETECTED	206.9881 m/z @11.46 [N1291_2.mzXML]	206.98806762695312	11.464066666666668	0.15553333333333336	20.000833333333333	19.845299999999998	6838.8310546875	2778563.5822684653	0	1175	5.891628261571604	2.0589717934412617	3.066127393947898	206.9870147705078	206.9916229248047
437	207.0262908935547	10.22685					1	DETECTED	207.0263 m/z @10.23 [N1291_2.mzXML]	207.0262908935547	10.22685	1.43085	15.273766666666667	13.842916666666667	54900.33203125	3088926.392945065	0	1175	0.6818613866469541	4.510586262194719	0.35597128706582587	207.01629638671875	207.0264892578125
438	207.10459899902344	9.181849999999999					1	DETECTED	207.1046 m/z @9.18 [N1291_2.mzXML]	207.10459899902344	9.181849999999999	9.068866666666667	10.0664	0.9975333333333332	15010.3134765625	193037.7023645632	0	1175	0.14972022631573978	4.4145154152530255	6.645261449681897	207.1042022705078	207.11309814453125
439	208.04913330078125	16.007633333333334					1	DETECTED	208.0491 m/z @16.01 [N1291_2.mzXML]	208.04913330078125	16.007633333333334	0.24695	19.982666666666667	19.73571666666667	14359.65234375	4385706.258871277	0	1175	2.5685977741464843	0.6307221077239056	0.615542824709203	208.04783630371094	208.04937744140625
440	208.13319396972656	8.784383333333333					1	DETECTED	208.1332 m/z @8.78 [N1291_2.mzXML]	208.13319396972656	8.784383333333333	4.470383333333333	9.051033333333333	4.5806499999999994	15225.6591796875	359225.16514968826	0	1175	0.1528619375373328	0.5271233320410105	1.013608770122731	208.13296508789062	208.13340759277344
441	208.8905029296875	1.7525333333333333					1	DETECTED	208.8905 m/z @1.75 [N1291_2.mzXML]	208.8905029296875	1.7525333333333333	1.6724166666666667	5.080883333333333	3.4084666666666665	48379.58203125	644652.1723586428	0	1175	0.08482250761628296	21.27189515290203	39.822181477542024	208.88380432128906	208.89117431640625
442	208.9354248046875	2.149383333333333					1	DETECTED	208.9354 m/z @2.15 [N1291_2.mzXML]	208.9354248046875	2.149383333333333	2.0357833333333333	16.02583333333333	13.990049999999998	9385.0205078125	973353.6882671508	0	1175	0.1891546222567575	61.57592429577468	1.0209855073171694	208.93496704101562	208.93728637695312
443	208.97854614257812	13.85375					1	DETECTED	208.9785 m/z @13.85 [N1291_2.mzXML]	208.97854614257812	13.85375	11.809783333333334	15.327816666666667	3.5180333333333333	6978.37255859375	746314.3666561893	0	1175	0.8586348961991153	0.8605897030284254	0.7211794060568508	208.9779052734375	208.9792022705078
444	209.03321838378906	1.5225499999999998					1	DETECTED	209.0332 m/z @1.52 [N1291_2.mzXML]	209.03321838378906	1.5225499999999998	1.4122666666666668	5.705383333333333	4.293116666666666	50874.62109375	689856.2034411619	0	1175	0.13056578351745718	0.8503796800759773	0.659632576682869	209.03277587890625	209.033935546875
445	209.0454864501953	15.86035					1	DETECTED	209.0455 m/z @15.86 [N1291_2.mzXML]	209.0454864501953	15.86035	0.17395	19.964499999999997	19.790549999999996	27717.24609375	7002037.517563629	0	1175	7.372354139649007	0.785815718183883	0.5918462081290998	209.0445556640625	209.04603576660156
446	209.09182739257812	7.688516666666667					1	DETECTED	209.0918 m/z @7.69 [N1291_2.mzXML]	209.09182739257812	7.688516666666667	5.844833333333333	8.731866666666667	2.887033333333334	17622.4765625	1187594.8491363833	0	1175	0.5553212463004682	0.6585358011324466	0.22722323529263064	209.09158325195312	209.09263610839844
447	209.11685180664062	12.031633333333334					1	DETECTED	209.1169 m/z @12.03 [N1291_2.mzXML]	209.11685180664062	12.031633333333334	11.224549999999999	12.5075	1.2829500000000014	147072.25	1482848.3853477775	1	1175	0.10495720430508548	0.8214043380001028	0.5719936366353998	209.11634826660156	209.11776733398438
448	210.05023193359375	8.371766666666666					1	DETECTED	210.0502 m/z @8.37 [N1291_2.mzXML]	210.05023193359375	8.371766666666666	8.207116666666668	18.520833333333332	10.313716666666664	4629.345703125	681382.7330211793	0	1175	8.263316154956682	31.320123494281138	44.53275275370686	210.04409790039062	210.0503692626953
449	210.9352569580078	11.338233333333333					1	DETECTED	210.9353 m/z @11.34 [N1291_2.mzXML]	210.9352569580078	11.338233333333333	1.6421	17.466166666666666	15.824066666666667	10389.474609375	2264129.410893189	0	1175	10.233564201099192	0.8048223797571119	0.48158204003510846	210.9316864013672	210.9360809326172
450	211.00311279296875	10.808416666666666					1	DETECTED	211.0031 m/z @10.81 [N1291_2.mzXML]	211.00311279296875	10.808416666666666	10.462583333333333	10.808416666666666	0.3458333333333332	6271.26806640625	70181.17489190675	0	1175	0.19580307616988257	0.5	null	211.0029754638672	211.0037078857422
451	211.04196166992188	2.5366166666666667					1	DETECTED	211.0420 m/z @2.54 [N1291_2.mzXML]	211.04196166992188	2.5366166666666667	2.0782166666666666	17.651666666666664	15.573449999999998	24203.662109375	2120293.9306769706	0	1175	0.6515514925286476	15.769606304568669	1.8061920025363083	211.04063415527344	211.04908752441406
452	211.08006286621094	13.905933333333333					1	DETECTED	211.0801 m/z @13.91 [N1291_2.mzXML]	211.08006286621094	13.905933333333333	13.614733333333334	16.835833333333333	3.2211	4792.15283203125	423472.9440572205	0	1175	0.82925096141647	5.530734890109891	10.061469780219783	211.07139587402344	211.08082580566406
453	211.09619140625	11.034600000000001					1	DETECTED	211.0962 m/z @11.03 [N1291_2.mzXML]	211.09619140625	11.034600000000001	8.307083333333333	14.580266666666667	6.273183333333334	21944.234375	3206392.9057787796	0	1175	2.8250392533422755	1.149980751721651	1.299961503443302	211.0931396484375	211.1053009033203
454	211.1316680908203	11.275866666666667					1	DETECTED	211.1317 m/z @11.28 [N1291_2.mzXML]	211.1316680908203	11.275866666666667	0.1011	20.000833333333333	19.899733333333334	6608.87841796875	3548019.137695743	0	1175	12.381980115760618	0.8903869730315025	1.1448997706594688	211.12234497070312	211.13917541503906
455	211.14419555664062	10.280033333333334					1	DETECTED	211.1442 m/z @10.28 [N1291_2.mzXML]	211.14419555664062	10.280033333333334	10.22685	10.388583333333335	0.16173333333333417	6106.78369140625	46438.0907678224	0	1175	0.13560009846931642	1.5205264807270582	2.0410529614541164	211.14395141601562	211.14419555664062
456	212.01930236816406	11.338233333333333					1	DETECTED	212.0193 m/z @11.34 [N1291_2.mzXML]	212.01930236816406	11.338233333333333	3.89155	12.4572	8.56565	76926.125	7290952.987323732	0	1175	0.07486616468523088	0.5110084492761692	0.02114958070695664	212.01502990722656	212.0249481201172
457	212.8384552001953	1.7674333333333334					1	DETECTED	212.8385 m/z @1.77 [N1291_2.mzXML]	212.8384552001953	1.7674333333333334	1.72015	2.1636499999999996	0.44349999999999956	15327.2490234375	251405.26366625965	0	1175	0.3470293367279529	4.689813182939719	8.379626365879439	212.8384552001953	212.83908081054688
458	213.1780548095703	10.5125					1	DETECTED	213.1781 m/z @10.51 [N1291_2.mzXML]	213.1780548095703	10.5125	5.914583333333334	10.59355	4.678966666666667	3784.422119140625	397741.9193919069	0	1175	0.07244048622153088	0.5088137743543273	0.01762754870865454	213.1773681640625	213.18441772460938
459	213.95887756347656	18.776999999999997					1	DETECTED	213.9589 m/z @18.78 [N1291_2.mzXML]	213.95887756347656	18.776999999999997	0.1011	20.000833333333333	19.899733333333334	3006.58349609375	1339275.4663871164	0	1175	19.105956817375993	0.5327650430055134	0.13352207477135866	213.95770263671875	213.95997619628906
460	214.83580017089844	1.7525333333333333					1	DETECTED	214.8358 m/z @1.75 [N1291_2.mzXML]	214.83580017089844	1.7525333333333333	1.72015	1.9089666666666667	0.18881666666666663	13488.0205078125	108226.10628881832	0	1175	0.1518929454862723	2.9153371075656307	4.830674215131261	214.8297119140625	214.83624267578125
461	214.91732788085938	1.5516166666666666					1	DETECTED	214.9173 m/z @1.55 [N1291_2.mzXML]	214.91732788085938	1.5516166666666666	1.43085	1.8667166666666666	0.4358666666666666	1010268.25	6142545.933771731	0	1175	0.10490422820155754	0.8372058550064428	0.5989481849570159	214.9156494140625	214.9176483154297
462	214.9888153076172	1.5516166666666666					1	DETECTED	214.9888 m/z @1.55 [N1291_2.mzXML]	214.9888153076172	1.5516166666666666	1.4476833333333334	1.58115	0.13346666666666662	34143.2109375	203410.16384472648	0	1175	0.10983195997957851	0.6420782552918542	0.269998305778913	214.98858642578125	214.9888916015625
463	215.0160675048828	1.9369666666666667					1	DETECTED	215.0161 m/z @1.94 [N1291_2.mzXML]	215.0160675048828	1.9369666666666667	1.8945833333333333	10.560300000000002	8.665716666666668	58796.80078125	2509572.6028236705	0	1175	0.14792189971469827	100.85251391330817	13.510782860123093	215.01559448242188	215.02296447753906
464	216.9221954345703	1.7041499999999998					1	DETECTED	216.9222 m/z @1.70 [N1291_2.mzXML]	216.9221954345703	1.7041499999999998	1.4476833333333334	19.927666666666667	18.479983333333333	174345.015625	7335596.408398256	0	1175	0.12678835601866068	1.2185393057831113	1.9357820920295319	216.9132537841797	216.92897033691406
465	216.95066833496094	1.5370833333333331					1	DETECTED	216.9507 m/z @1.54 [N1291_2.mzXML]	216.95066833496094	1.5370833333333331	0.9211833333333334	1.6265666666666665	0.7053833333333331	104080.078125	848035.3775874022	0	1175	0.13146861384528763	0.927776488447644	0.9190617451100843	216.95021057128906	216.95777893066406
466	217.06954956054688	9.893049999999999					1	DETECTED	217.0695 m/z @9.89 [N1291_2.mzXML]	217.06954956054688	9.893049999999999	9.823016666666666	10.031	0.20798333333333474	11849.3408203125	76511.96137921151	0	1175	0.10911724329330319	1.4661607817438764	3.1284938508202864	217.06886291503906	217.0697784423828
467	217.08157348632812	1.8528666666666667					1	DETECTED	217.0816 m/z @1.85 [N1291_2.mzXML]	217.08157348632812	1.8528666666666667	1.8528666666666667	15.915783333333334	14.062916666666666	35999.38671875	1472285.9883049007	0	1175	0.0834256128146833	null	null	217.0806121826172	217.08966064453125
468	217.12156677246094	18.374000000000002					1	DETECTED	217.1216 m/z @18.37 [N1291_2.mzXML]	217.12156677246094	18.374000000000002	0.1011	19.982666666666667	19.881566666666668	7840.625	2680847.098369812	0	1175	2.1109659994386476	0.5863881227001139	0.17329072335191947	217.11480712890625	217.12246704101562
469	218.0215606689453	9.706050000000001					1	DETECTED	218.0216 m/z @9.71 [N1291_2.mzXML]	218.0215606689453	9.706050000000001	9.672500000000001	18.374000000000002	8.701500000000001	5441.96875	523225.6720177919	0	1175	0.09648812823166963	129.67958271236972	258.35916542473944	218.0182342529297	218.021728515625
470	218.08592224121094	15.564733333333333					1	DETECTED	218.0859 m/z @15.56 [N1291_2.mzXML]	218.08592224121094	15.564733333333333	9.152866666666666	19.087833333333332	9.934966666666666	3771.795166015625	915607.7314479981	0	1175	0.6319140785035113	0.7747327871238744	0.5494655742477489	218.08065795898438	218.0863037109375
471	218.1385040283203	1.9369666666666667					1	DETECTED	218.1385 m/z @1.94 [N1291_2.mzXML]	218.1385040283203	1.9369666666666667	0.13733333333333334	20.000833333333333	19.8635	29282.958984375	3465572.847791717	0	1175	1.4948797665565852	6.780811797256681	21.059707234892333	218.13755798339844	218.1393585205078
472	218.21142578125	10.388583333333335					1	DETECTED	218.2114 m/z @10.39 [N1291_2.mzXML]	218.21142578125	10.388583333333335	8.802150000000001	11.1219	2.319749999999999	5549.77294921875	481682.2720841061	0	1175	0.29116842693909994	0.7311211732817846	0.4622423465635693	218.211181640625	218.2130889892578
473	218.91921997070312	1.7041499999999998					1	DETECTED	218.9192 m/z @1.70 [N1291_2.mzXML]	218.91921997070312	1.7041499999999998	1.46315	19.051166666666667	17.588016666666668	55108.86328125	1.199963376652185E7	0	1175	17.523997963557598	36.48966113416323	71.97932226832646	218.9102020263672	218.92881774902344
474	219.02587890625	1.7674333333333334					1	DETECTED	219.0259 m/z @1.77 [N1291_2.mzXML]	219.02587890625	1.7674333333333334	1.72015	9.584866666666667	7.864716666666666	1671411.25	1.4449961947576782E7	1	1175	0.06264160016653553	5.133684842054707	7.757328925614926	219.01718139648438	219.02687072753906
475	219.04331970214844	8.696966666666667					1	DETECTED	219.0433 m/z @8.70 [N1291_2.mzXML]	219.04331970214844	8.696966666666667	8.105283333333334	8.837933333333332	0.7326499999999978	8111.39990234375	96938.81262518298	0	1175	0.06674118474012936	0.619123404974507	0.2650083150342805	219.0424346923828	219.04373168945312
476	219.11732482910156	14.8366					1	DETECTED	219.1173 m/z @14.84 [N1291_2.mzXML]	219.11732482910156	14.8366	5.09795	19.416333333333334	14.318383333333333	12288.7734375	1903928.883588135	0	1175	0.47650462177261765	0.9122780863711335	0.8110057985387875	219.11648559570312	219.1273193359375
477	219.1739044189453	12.252683333333332					1	DETECTED	219.1739 m/z @12.25 [N1291_2.mzXML]	219.1739044189453	12.252683333333332	0.15553333333333336	19.946166666666667	19.790633333333332	20530.47265625	2145029.4068431705	0	1175	0.02854313164890243	2.7517180930476415	0.648742233645621	219.17088317871094	219.17535400390625
478	220.02951049804688	1.7674333333333334					1	DETECTED	220.0295 m/z @1.77 [N1291_2.mzXML]	220.02951049804688	1.7674333333333334	1.72015	17.169	15.44885	93647.046875	1541755.74472583	0	1175	0.058627833624151915	22.446925027764657	6.841385773732219	220.0284423828125	220.03758239746094
479	220.11773681640625	8.909916666666668					1	DETECTED	220.1177 m/z @8.91 [N1291_2.mzXML]	220.11773681640625	8.909916666666668	2.871766666666667	15.00765	12.135883333333332	6734.56103515625	817874.9924899598	0	1175	0.13088355251139383	1.0049339063565272	1.0098678127130547	220.1140899658203	220.12086486816406
480	220.93429565429688	1.6113333333333335					1	DETECTED	220.9343 m/z @1.61 [N1291_2.mzXML]	220.93429565429688	1.6113333333333335	1.5076833333333333	1.72015	0.2124666666666668	109830.0859375	573145.7075834956	0	1175	0.08278320301961539	1.0249236211609567	2.252195995010656	220.93414306640625	220.9434814453125
481	220.9971160888672	1.46315					1	DETECTED	220.9971 m/z @1.46 [N1291_2.mzXML]	220.9971160888672	1.46315	1.43085	18.520833333333332	17.089983333333333	3485.853759765625	1594084.4833877264	0	1175	14.13520069639283	264.5508255933953	528.1016511867906	220.99644470214844	221.007080078125
482	221.02427673339844	1.7674333333333334					1	DETECTED	221.0243 m/z @1.77 [N1291_2.mzXML]	221.02427673339844	1.7674333333333334	1.73665	17.113833333333332	15.377183333333331	101344.0	2173006.494964905	0	1175	0.24003970297013577	7.265206824309941	13.023418827112302	221.02105712890625	221.0264434814453
483	221.0807647705078	10.5125					1	DETECTED	221.0808 m/z @10.51 [N1291_2.mzXML]	221.0807647705078	10.5125	10.480016666666668	10.6642	0.1841833333333316	17842.916015625	103153.76072546323	0	1175	0.1462588217409273	3.0233970165177073	4.562196782705143	221.0804443359375	221.08116149902344
484	221.0919647216797	8.6265					1	DETECTED	221.0920 m/z @8.63 [N1291_2.mzXML]	221.0919647216797	8.6265	4.39125	9.268516666666667	4.877266666666666	4366.20947265625	345977.59210290527	0	1175	0.13174669137102946	0.5757944237845071	0.15158884756901403	221.09149169921875	221.09263610839844
485	221.98191833496094	0.9029833333333334					1	DETECTED	221.9819 m/z @0.90 [N1291_2.mzXML]	221.98191833496094	0.9029833333333334	0.1011	8.307083333333333	8.205983333333332	1855.4434814453125	439535.1852552795	0	1175	6.075264974501774	5.1166940327977875	9.233388065595577	221.98138427734375	221.98248291015625
486	222.06466674804688	15.879116666666667					1	DETECTED	222.0647 m/z @15.88 [N1291_2.mzXML]	222.06466674804688	15.879116666666667	9.068866666666667	19.964499999999997	10.89563333333333	12265.2197265625	3159131.9182395935	0	1175	2.31912828476125	0.7475964889079849	0.4772102873947017	222.0640411376953	222.06509399414062
487	222.8673858642578	1.7525333333333333					1	DETECTED	222.8674 m/z @1.75 [N1291_2.mzXML]	222.8673858642578	1.7525333333333333	1.6880333333333333	1.9792666666666667	0.29123333333333346	90510.3828125	448410.2398146976	0	1175	0.04760527650588586	2.2576227390180885	3.5152454780361775	222.86729431152344	222.86790466308594
488	222.99415588378906	13.631616666666668					1	DETECTED	222.9942 m/z @13.63 [N1291_2.mzXML]	222.99415588378906	13.631616666666668	11.528466666666667	16.246283333333334	4.717816666666668	21508.736328125	2748093.1474606944	0	1175	1.2625287836201409	1.1216072716322338	1.2432145432644677	222.99124145507812	222.9945831298828
489	223.06114196777344	15.842133333333333					1	DETECTED	223.0611 m/z @15.84 [N1291_2.mzXML]	223.06114196777344	15.842133333333333	9.463066666666666	19.909166666666668	10.446100000000001	23975.302734375	5864083.525379145	0	1175	6.474580201336044	0.7756608262480472	0.5034135375697124	223.05982971191406	223.06129455566406
490	223.0959930419922	11.586866666666667					1	DETECTED	223.0960 m/z @11.59 [N1291_2.mzXML]	223.0959930419922	11.586866666666667	0.1011	20.000833333333333	19.899733333333334	1077677.875	1.3704361535006197E7	1	1175	0.16063923504954047	0.5122210699985995	1.7235404918937691	223.09214782714844	223.09727478027344
491	223.13272094726562	12.372800000000002					1	DETECTED	223.1327 m/z @12.37 [N1291_2.mzXML]	223.13272094726562	12.372800000000002	0.53885	12.42375	11.8849	15316.541015625	3164168.269814574	0	1175	0.11662574313021068	0.5021527047182047	0.0043054094364095245	223.132568359375	223.13294982910156
492	223.1687774658203	11.999616666666666					1	DETECTED	223.1688 m/z @12.00 [N1291_2.mzXML]	223.1687774658203	11.999616666666666	1.30285	15.3637	14.06085	5257.3017578125	2378105.1719842535	0	1175	13.376227535009942	0.6572476729728298	0.3144953459456596	223.16722106933594	223.16958618164062
493	224.95074462890625	11.792283333333334					1	DETECTED	224.9507 m/z @11.79 [N1291_2.mzXML]	224.95074462890625	11.792283333333334	1.4476833333333334	16.3752	14.927516666666666	33827.6171875	3257569.507926879	0	1175	0.34193318804732087	0.690606275251299	0.34355209120902286	224.95004272460938	224.9540557861328
494	225.10789489746094	1.8667166666666666					1	DETECTED	225.1079 m/z @1.87 [N1291_2.mzXML]	225.10789489746094	1.8667166666666666	0.7756166666666666	17.095166666666668	16.31955	33511.23828125	2536046.8071758426	0	1175	1.1713723259964852	4.03084237327193	7.731960305778565	225.09814453125	225.11227416992188
495	226.0412139892578	1.78175					1	DETECTED	226.0412 m/z @1.78 [N1291_2.mzXML]	226.0412139892578	1.78175	1.78175	10.5443	8.76255	46882.109375	974775.4649582522	0	1175	0.34059123703039007	null	null	226.0412139892578	226.04705810546875
496	226.11878967285156	8.339816666666668					1	DETECTED	226.1188 m/z @8.34 [N1291_2.mzXML]	226.11878967285156	8.339816666666668	7.951066666666667	8.46995	0.518883333333334	2707.734130859375	53937.27686743167	0	1175	0.32801466694288983	0.6673740621650585	0.33474812433011686	226.11793518066406	226.11924743652344
497	226.9510498046875	1.6421					1	DETECTED	226.9510 m/z @1.64 [N1291_2.mzXML]	226.9510498046875	1.6421	1.596	19.890666666666668	18.294666666666668	601427.0625	5399771.970726163	0	1175	0.05648875400808784	2.0210827274012617	2.402941612508291	226.9472198486328	226.95248413085938
498	227.07919311523438	9.19615					1	DETECTED	227.0792 m/z @9.20 [N1291_2.mzXML]	227.07919311523438	9.19615	9.121749999999999	11.951983333333335	2.830233333333336	29826.1328125	539154.180093018	0	1175	0.1241054394299379	18.877755754005225	36.553286681200404	227.07875061035156	227.08261108398438
499	227.10220336914062	8.696966666666667					1	DETECTED	227.1022 m/z @8.70 [N1291_2.mzXML]	227.10220336914062	8.696966666666667	8.661683333333334	8.766983333333334	0.10529999999999973	1632.0360107421875	6235.114479461663	0	1175	0.07769104482753697	1.4922059518186543	1.9844119036373087	227.10220336914062	227.10247802734375
500	227.17526245117188	9.805583333333335					1	DETECTED	227.1753 m/z @9.81 [N1291_2.mzXML]	227.17526245117188	9.805583333333335	4.978183333333333	19.927666666666667	14.949483333333333	79454.96875	2369029.42201715	1	1175	0.7895027666078462	1.062829109306789	3.703063378466355	227.16783142089844	227.17628479003906
501	227.97433471679688	16.522949999999998					1	DETECTED	227.9743 m/z @16.52 [N1291_2.mzXML]	227.97433471679688	16.522949999999998	0.68455	19.6175	18.932949999999998	1712.09228515625	986717.8162715149	0	1175	3.6810832919683136	0.5976913703404384	0.195382740680877	227.97329711914062	227.97564697265625
502	228.0630645751953	10.315833333333334					1	DETECTED	228.0631 m/z @10.32 [N1291_2.mzXML]	228.0630645751953	10.315833333333334	10.244366666666668	10.628416666666668	0.3840500000000002	20622.05859375	159494.29149923738	0	1175	0.10216334591421017	2.28560999037274	3.2115891802719014	228.06300354003906	228.0638427734375
503	228.1952667236328	11.528466666666667					1	DETECTED	228.1953 m/z @11.53 [N1291_2.mzXML]	228.1952667236328	11.528466666666667	11.480766666666666	12.097483333333335	0.6167166666666688	91521.2890625	622099.0606118181	0	1175	0.08936835092048767	2.1403230391348007	2.9034348414295255	228.19497680664062	228.1958770751953
504	229.14300537109375	0.9029833333333334					1	DETECTED	229.1430 m/z @0.90 [N1291_2.mzXML]	229.14300537109375	0.9029833333333334	0.1011	20.000833333333333	19.899733333333334	82632.046875	6.190825407064256E7	1	1175	13.743331091506127	12.40812254484235	0.9351415824893667	229.14215087890625	229.14366149902344
505	229.15451049804688	1.8806666666666667					1	DETECTED	229.1545 m/z @1.88 [N1291_2.mzXML]	229.15451049804688	1.8806666666666667	1.8528666666666667	4.423333333333333	2.5704666666666665	40648.9375	2785715.989255371	0	1175	0.10737090635433244	46.23141486810543	91.46282973621086	229.15420532226562	229.15499877929688
506	230.1463623046875	0.7571666666666667					1	DETECTED	230.1464 m/z @0.76 [N1291_2.mzXML]	230.1463623046875	0.7571666666666667	0.13733333333333334	19.946166666666667	19.808833333333332	10630.095703125	7648947.858647823	0	1175	3.311043111127168	15.979161064802366	3.2785666315002318	230.14561462402344	230.14724731445312
507	230.2471923828125	11.398683333333334					1	DETECTED	230.2472 m/z @11.40 [N1291_2.mzXML]	230.2471923828125	11.398683333333334	11.35265	11.844283333333333	0.4916333333333327	121203.9921875	860652.6563435078	1	1175	0.10682898713178268	2.2103923848924514	3.693163570100595	230.24700927734375	230.24761962890625
508	230.96627807617188	1.5370833333333331					1	DETECTED	230.9663 m/z @1.54 [N1291_2.mzXML]	230.96627807617188	1.5370833333333331	1.43085	1.6421	0.21124999999999994	126726.734375	920623.6944814454	0	1175	0.12374711064396515	0.9847909902134262	0.8724056136546781	230.96556091308594	230.9663848876953
509	230.99000549316406	1.9510666666666665					1	DETECTED	230.9900 m/z @1.95 [N1291_2.mzXML]	230.99000549316406	1.9510666666666665	1.9089666666666667	3.6448166666666664	1.7358499999999997	14031.3994140625	404823.3333233337	0	1175	2.5463065106943796	20.61579572446565	40.2315914489313	230.98828125	230.99044799804688
510	231.13710021972656	14.99055					1	DETECTED	231.1371 m/z @14.99 [N1291_2.mzXML]	231.13710021972656	14.99055	0.1011	20.000833333333333	19.899733333333334	267488.625	2.203359523156062E7	1	1175	0.41695687748496546	0.8413834629366184	0.4973920205771432	231.13345336914062	231.14634704589844
511	232.14064025878906	14.99055					1	DETECTED	232.1406 m/z @14.99 [N1291_2.mzXML]	232.14064025878906	14.99055	9.532583333333333	19.215333333333334	9.68275	18745.546875	1696618.0232866544	0	1175	0.4142260403128315	0.8526439890737589	3.683390300403542	232.13946533203125	232.14102172851562
512	232.154296875	8.436583333333333					1	DETECTED	232.1543 m/z @8.44 [N1291_2.mzXML]	232.154296875	8.436583333333333	7.951066666666667	9.0157	1.064633333333334	47172.8046875	756091.4863761609	0	1175	0.18820567802019816	0.8505558243183834	0.7943504113639428	232.15383911132812	232.1547393798828
513	232.89608764648438	1.7041499999999998					1	DETECTED	232.8961 m/z @1.70 [N1291_2.mzXML]	232.89608764648438	1.7041499999999998	1.6421	1.8945833333333333	0.2524833333333334	123076.359375	915629.3155034184	0	1175	0.11819349026015402	2.4397467615780895	2.049127287362856	232.89608764648438	232.896484375
514	232.92831420898438	1.5516166666666666					1	DETECTED	232.9283 m/z @1.55 [N1291_2.mzXML]	232.92831420898438	1.5516166666666666	1.4476833333333334	1.6113333333333335	0.16365000000000007	79462.0625	463288.23150000034	0	1175	0.10978986450827954	0.7872835150737665	0.5992811756086275	232.92779541015625	232.92831420898438
515	232.98550415039062	10.59355					1	DETECTED	232.9855 m/z @10.59 [N1291_2.mzXML]	232.98550415039062	10.59355	10.443916666666667	19.288333333333334	8.844416666666667	14207.921875	1796428.577441559	0	1175	0.2066738373113317	29.55363109824002	53.0057203661382	232.984619140625	232.98782348632812
516	233.1332244873047	14.99055					1	DETECTED	233.1332 m/z @14.99 [N1291_2.mzXML]	233.1332244873047	14.99055	14.682266666666667	19.8725	5.190233333333332	11569.2734375	712415.697583679	0	1175	0.4411055445679679	7.743668714410992	14.619270220151765	233.1324005126953	233.13352966308594
517	233.14695739746094	14.750599999999999					1	DETECTED	233.1470 m/z @14.75 [N1291_2.mzXML]	233.14695739746094	14.750599999999999	1.30285	19.726666666666667	18.423816666666667	9517.607421875	2022350.1104646611	0	1175	1.0538124018538948	0.9451515743856002	0.7095121325239407	233.14537048339844	233.15243530273438
518	234.89324951171875	1.7041499999999998					1	DETECTED	234.8932 m/z @1.70 [N1291_2.mzXML]	234.89324951171875	1.7041499999999998	1.6571833333333332	1.8105	0.15331666666666677	45742.35546875	277858.94402612315	0	1175	0.11494498706292844	1.632185947480486	2.398677260060567	234.89320373535156	234.8936004638672
519	235.06857299804688	11.875516666666666					1	DETECTED	235.0686 m/z @11.88 [N1291_2.mzXML]	235.06857299804688	11.875516666666666	11.572316666666667	12.114683333333334	0.5423666666666662	32993.328125	235304.72345727409	0	1175	0.0636960279575618	0.8944041336851398	3.768291074320465	235.0634307861328	235.06893920898438
520	235.09246826171875	2.59095					1	DETECTED	235.0925 m/z @2.59 [N1291_2.mzXML]	235.09246826171875	2.59095	0.9211833333333334	19.17866666666667	18.257483333333337	57536.42578125	7568230.493358484	0	1175	1.1239221483786648	2.4441375864037513	9.582275455193203	235.0910186767578	235.09295654296875
521	235.14390563964844	10.5125					1	DETECTED	235.1439 m/z @10.51 [N1291_2.mzXML]	235.14390563964844	10.5125	10.496083333333333	10.59355	0.09746666666666748	2664.63818359375	9900.143569488624	0	1175	0.05386630507878998	2.9685279187818168	4.9370558375636335	235.1435546875	235.14456176757812
522	235.1688995361328	12.304066666666667					1	DETECTED	235.1689 m/z @12.30 [N1291_2.mzXML]	235.1688995361328	12.304066666666667	0.1011	19.982666666666667	19.881566666666668	14492.330078125	1679752.911082184	0	1175	null	0.7734775285993282	0.5608804151619291	235.1677703857422	235.1700439453125
523	236.08041381835938	15.327816666666667					1	DETECTED	236.0804 m/z @15.33 [N1291_2.mzXML]	236.08041381835938	15.327816666666667	10.191783333333332	18.631333333333334	8.439550000000002	3839.029541015625	693058.6216631471	0	1175	1.3171435591132372	0.821601949623899	0.643203899247798	236.0795440673828	236.0811004638672
524	236.99798583984375	1.9649500000000002					1	DETECTED	236.9980 m/z @1.96 [N1291_2.mzXML]	236.99798583984375	1.9649500000000002	1.8945833333333333	15.989366666666665	14.094783333333332	27491.224609375	1413971.2035674131	0	1175	0.10777351891668463	44.216951136858995	18.620284104499547	236.99789428710938	237.00796508789062
525	237.07667541503906	15.327816666666667					1	DETECTED	237.0767 m/z @15.33 [N1291_2.mzXML]	237.07667541503906	15.327816666666667	1.23045	18.7955	17.56505	7113.72607421875	2140904.1275747675	0	1175	3.8661788022354067	0.6229904639400738	0.7033788159998023	237.07107543945312	237.0823974609375
526	237.11172485351562	11.809783333333334					1	DETECTED	237.1117 m/z @11.81 [N1291_2.mzXML]	237.11172485351562	11.809783333333334	0.15553333333333336	19.982666666666667	19.827133333333332	16954.396484375	2572926.4293737784	0	1175	2.284431119162294	1.1226398432624394	4.727422579197339	237.10951232910156	237.11456298828125
527	237.12335205078125	8.9628					1	DETECTED	237.1234 m/z @8.96 [N1291_2.mzXML]	237.12335205078125	8.9628	5.5834	9.121749999999999	3.5383499999999986	7456.9404296875	320826.62377706903	0	1175	0.10615361203182871	0.5235174883115344	0.04703497662306891	237.1231231689453	237.12380981445312
528	238.10726928710938	15.381566666666666					1	DETECTED	238.1073 m/z @15.38 [N1291_2.mzXML]	238.10726928710938	15.381566666666666	7.441866666666667	19.762999999999998	12.321133333333332	13377.1416015625	2579581.943193272	0	1175	1.7512287907981268	0.8646407410620651	0.6004831391542034	238.10598754882812	238.10777282714844
529	238.84141540527344	1.7525333333333333					1	DETECTED	238.8414 m/z @1.75 [N1291_2.mzXML]	238.84141540527344	1.7525333333333333	1.6880333333333333	1.8105	0.12246666666666672	22147.59375	111687.77237561045	0	1175	0.07135287223632392	0.9493540051679591	0.9564651489448515	238.84054565429688	238.84149169921875
530	238.9665069580078	12.015666666666668					1	DETECTED	238.9665 m/z @12.02 [N1291_2.mzXML]	238.9665069580078	12.015666666666668	9.584866666666667	19.672	10.087133333333334	57069.9296875	5622830.113266634	0	1175	2.551246482753042	1.2721626074153907	4.362161803448785	238.96597290039062	238.97561645507812
531	239.03135681152344	1.596					1	DETECTED	239.0314 m/z @1.60 [N1291_2.mzXML]	239.03135681152344	1.596	0.44755	20.000833333333333	19.553283333333333	5255.59814453125	1986056.063077789	0	1175	15.654658666922122	8.512901446877676	19.77299625492419	239.0306396484375	239.0397186279297
532	239.06362915039062	1.8667166666666666					1	DETECTED	239.0636 m/z @1.87 [N1291_2.mzXML]	239.06362915039062	1.8667166666666666	1.5661833333333335	10.5125	8.946316666666666	94069.7421875	1079411.4154046935	0	1175	0.03845280059150569	4.755923779211795	7.3600865739359795	239.0548858642578	239.06858825683594
533	239.09075927734375	10.5125					1	DETECTED	239.0908 m/z @10.51 [N1291_2.mzXML]	239.09075927734375	10.5125	6.94815	11.292300000000001	4.344150000000001	887501.6875	6728641.223855536	1	1175	0.09698830662770064	1.8909187291891192	2.15832005455651	239.0900421142578	239.09561157226562
534	239.13902282714844	9.706050000000001					1	DETECTED	239.1390 m/z @9.71 [N1291_2.mzXML]	239.13902282714844	9.706050000000001	9.654733333333333	10.031	0.37626666666666786	17875.96484375	118467.46486605848	0	1175	0.09635960890248718	2.969829866549994	2.298741957504086	239.13851928710938	239.13922119140625
535	240.09451293945312	10.5125					1	DETECTED	240.0945 m/z @10.51 [N1291_2.mzXML]	240.09451293945312	10.5125	8.105283333333334	14.73345	6.628166666666665	87037.625	3166039.4365348485	0	1175	0.11016487878738879	1.1725556684700562	1.176452063007533	240.09432983398438	240.10272216796875
536	240.96710205078125	12.372800000000002					1	DETECTED	240.9671 m/z @12.37 [N1291_2.mzXML]	240.96710205078125	12.372800000000002	2.5093166666666664	19.325	16.815683333333332	8569.255859375	1902815.8219284979	0	1175	0.2918493258760524	0.6382032295481539	0.297898739057011	240.9617462158203	240.97169494628906
537	241.02520751953125	8.696966666666667					1	DETECTED	241.0252 m/z @8.70 [N1291_2.mzXML]	241.02520751953125	8.696966666666667	2.44165	17.466166666666666	15.024516666666667	4176.193359375	731521.8434408874	0	1175	0.12350103619663777	1.200939733933001	53.39590143561408	241.02455139160156	241.03199768066406
538	241.09510803222656	10.5283					1	DETECTED	241.0951 m/z @10.53 [N1291_2.mzXML]	241.09510803222656	10.5283	2.3872333333333335	10.5769	8.189666666666668	4877.55126953125	766616.8696309204	0	1175	0.10857102983985811	0.5029848668479151	0.0059697336958302455	241.0902557373047	241.09559631347656
539	241.10662841796875	11.528466666666667					1	DETECTED	241.1066 m/z @11.53 [N1291_2.mzXML]	241.10662841796875	11.528466666666667	10.315833333333334	11.983566666666666	1.6677333333333326	279311.84375	3425529.27245353	1	1175	0.14672957567169753	0.6216737180546998	6.980575158002384	241.1031036376953	241.1069793701172
540	242.02728271484375	16.429983333333332					1	DETECTED	242.0273 m/z @16.43 [N1291_2.mzXML]	242.02728271484375	16.429983333333332	9.805583333333335	18.299833333333332	8.494249999999997	1789.9234619140625	453756.28548422246	0	1175	2.2636354513979065	0.6411335366221846	0.28226707324436934	242.02658081054688	242.02902221679688
541	242.92489624023438	1.6421					1	DETECTED	242.9249 m/z @1.64 [N1291_2.mzXML]	242.92489624023438	1.6421	1.58115	1.8105	0.22934999999999994	227800.578125	1053573.4565859372	0	1175	0.0527487109828384	1.7326890743684893	2.789524722718518	242.92486572265625	242.92535400390625
542	242.99505615234375	1.49295					1	DETECTED	242.9951 m/z @1.49 [N1291_2.mzXML]	242.99505615234375	1.49295	1.43085	18.741	17.31015	13813.7294921875	3495307.8137354124	0	1175	0.07150750940240891	139.373188405797	277.746376811594	242.99481201171875	243.00482177734375
543	243.0237579345703	16.44846666666667					1	DETECTED	243.0238 m/z @16.45 [N1291_2.mzXML]	243.0237579345703	16.44846666666667	10.031	19.069666666666667	9.038666666666666	1728.9140625	524938.8658300784	0	1175	1.186041401766019	0.7042238889696867	0.4084477779393734	243.0146026611328	243.02505493164062
544	243.053466796875	9.253716666666666					1	DETECTED	243.0535 m/z @9.25 [N1291_2.mzXML]	243.053466796875	9.253716666666666	9.167383333333333	16.928	7.760616666666667	4175.3349609375	442223.37879022217	0	1175	0.10311382111492762	44.945656370656934	88.89131274131387	243.04908752441406	243.05368041992188
545	243.0891876220703	11.586866666666667					1	DETECTED	243.0892 m/z @11.59 [N1291_2.mzXML]	243.0891876220703	11.586866666666667	0.1011	18.299833333333332	18.198733333333333	3072.482177734375	1569194.229306091	0	1175	10.5304038728022	0.7922298032637496	0.5844596065274991	243.0891876220703	243.0982666015625
546	244.11788940429688	9.532583333333333					1	DETECTED	244.1179 m/z @9.53 [N1291_2.mzXML]	244.11788940429688	9.532583333333333	9.429	9.567283333333334	0.13828333333333376	5111.0908203125	22913.851375244252	0	1175	0.06294179114091847	0.6674979887369316	0.33499597747386306	244.11752319335938	244.11874389648438
547	244.20213317871094	9.121749999999999					1	DETECTED	244.2021 m/z @9.12 [N1291_2.mzXML]	244.20213317871094	9.121749999999999	9.051033333333333	9.9971	0.9460666666666668	27526.390625	235657.79737115442	0	1175	0.10389043379372431	2.582872729593468	1.6038301996817568	244.20179748535156	244.20285034179688
548	244.92327880859375	1.6421					1	DETECTED	244.9233 m/z @1.64 [N1291_2.mzXML]	244.92327880859375	1.6421	1.6113333333333335	16.928	15.316666666666666	18845.787109375	910270.8685725708	0	1175	0.0425381934011706	248.91657638136738	2.77287937250972	244.92259216308594	244.93223571777344
549	245.2259979248047	14.394633333333333					1	DETECTED	245.2260 m/z @14.39 [N1291_2.mzXML]	245.2259979248047	14.394633333333333	10.646233333333333	18.0035	7.357266666666666	11640.720703125	1231436.4421658325	0	1175	0.3595727882916293	1.650707594515677	1.8335092965728998	245.22442626953125	245.22686767578125
550	246.15158081054688	11.875516666666666					1	DETECTED	246.1516 m/z @11.88 [N1291_2.mzXML]	246.15158081054688	11.875516666666666	11.827066666666667	11.921033333333332	0.09396666666666498	5827.37060546875	23269.144360961618	0	1175	0.07868311167450592	0.9697282421740653	0.9394564843481307	246.1515655517578	246.15237426757812
551	246.170166015625	9.239316666666667					1	DETECTED	246.1702 m/z @9.24 [N1291_2.mzXML]	246.170166015625	9.239316666666667	0.1011	20.000833333333333	19.899733333333334	70472.3125	3715520.284475645	0	1175	0.09843661519368752	2.353379271119143	1.1380857471133383	246.16848754882812	246.17068481445312
552	246.94390869140625	1.5661833333333335					1	DETECTED	246.9439 m/z @1.57 [N1291_2.mzXML]	246.94390869140625	1.5661833333333335	1.4476833333333334	18.83216666666667	17.384483333333336	66823.2734375	4056078.2766020508	0	1175	0.11047733886303313	0.8689807900692201	0.47416800313368507	246.94308471679688	246.9487762451172
553	247.0466766357422	13.993516666666666					1	DETECTED	247.0467 m/z @13.99 [N1291_2.mzXML]	247.0466766357422	13.993516666666666	10.191783333333332	16.246283333333334	6.054500000000003	2659.47021484375	445964.49947567756	0	1175	0.979334430636225	0.7962815207098517	0.5925630414197034	247.0456085205078	247.04859924316406
554	247.0924835205078	2.59095					1	DETECTED	247.0925 m/z @2.59 [N1291_2.mzXML]	247.0924835205078	2.59095	1.8391	10.280033333333334	8.440933333333334	99088.3828125	6462585.970689585	0	1175	0.7899932197920205	2.5384803267099776	2.4754035009487154	247.08941650390625	247.09805297851562
555	247.12893676757812	8.355733333333333					1	DETECTED	247.1289 m/z @8.36 [N1291_2.mzXML]	247.12893676757812	8.355733333333333	7.336366666666667	9.4126	2.0762333333333327	7650.4111328125	243121.21820123243	0	1175	0.16946668954388322	1.018393773911906	3.437345009880885	247.12208557128906	247.12930297851562
556	247.14414978027344	9.19615					1	DETECTED	247.1441 m/z @9.20 [N1291_2.mzXML]	247.14414978027344	9.19615	9.152866666666666	9.602333333333332	0.449466666666666	19397.744140625	149276.9592070312	0	1175	0.10484322680138547	2.8532187668023616	3.3703340922281875	247.1438751220703	247.14443969726562
557	247.24159240722656	12.590716666666667					1	DETECTED	247.2416 m/z @12.59 [N1291_2.mzXML]	247.24159240722656	12.590716666666667	0.7756166666666666	19.379666666666665	18.604049999999997	16651.701171875	1104125.173723022	0	1175	0.13177739416852674	0.7872997266210187	2.2802076506151256	247.24029541015625	247.24285888671875
558	248.87013244628906	1.7041499999999998					1	DETECTED	248.8701 m/z @1.70 [N1291_2.mzXML]	248.87013244628906	1.7041499999999998	1.6571833333333332	1.7958833333333333	0.13870000000000005	40310.5	217439.14003515642	0	1175	0.10851735575687793	1.4765791341376888	2.01302214689261	248.86981201171875	248.87049865722656
559	249.0029296875	11.35265					1	DETECTED	249.0029 m/z @11.35 [N1291_2.mzXML]	249.0029296875	11.35265	11.1731	19.069666666666667	7.896566666666667	5905.3974609375	859159.1006669004	0	1175	1.013196489285633	21.98988211268904	36.35457673539912	249.001220703125	249.0047149658203
560	249.0615997314453	9.181849999999999					1	DETECTED	249.0616 m/z @9.18 [N1291_2.mzXML]	249.0615997314453	9.181849999999999	9.181849999999999	18.13383333333333	8.951983333333333	3569.63623046875	722456.7458442997	0	1175	7.341041285993372	null	null	249.05628967285156	249.0615997314453
561	249.10797119140625	1.8528666666666667					1	DETECTED	249.1080 m/z @1.85 [N1291_2.mzXML]	249.10797119140625	1.8528666666666667	1.8105	3.9989166666666667	2.188416666666667	29737.759765625	428060.68436111463	0	1175	0.18203732131545425	25.827104642014167	16.00179805973686	249.10708618164062	249.1091766357422
562	249.15731811523438	9.805583333333335					1	DETECTED	249.1573 m/z @9.81 [N1291_2.mzXML]	249.15731811523438	9.805583333333335	9.086533333333334	11.905716666666667	2.819183333333333	18729.017578125	495016.1750939324	0	1175	0.1385263006272801	0.7588254986688358	0.4818129210757146	249.1519317626953	249.15855407714844
563	249.18470764160156	12.320883333333335					1	DETECTED	249.1847 m/z @12.32 [N1291_2.mzXML]	249.18470764160156	12.320883333333335	12.131883333333333	12.490633333333333	0.35875000000000057	5064.6171875	73200.05695666496	0	1175	0.19890591000238977	0.9490740740740664	0.8981481481481327	249.18296813964844	249.18527221679688
564	249.2171173095703	10.315833333333334					1	DETECTED	249.2171 m/z @10.32 [N1291_2.mzXML]	249.2171173095703	10.315833333333334	10.084033333333334	10.5769	0.4928666666666661	13366.75390625	196592.0928148192	0	1175	0.27741388531586075	1.0631291343111877	0.9941262649680439	249.2168731689453	249.2174072265625
565	251.125	1.6421					1	DETECTED	251.1250 m/z @1.64 [N1291_2.mzXML]	251.125	1.6421	0.1011	20.000833333333333	19.899733333333334	62356.3671875	1.0099281474288391E7	0	1175	10.465250862595028	13.951841399902511	113.78833304133796	251.1241912841797	251.1285858154297
566	252.10888671875	7.494433333333333					1	DETECTED	252.1089 m/z @7.49 [N1291_2.mzXML]	252.10888671875	7.494433333333333	0.13733333333333334	20.000833333333333	19.8635	4350.65869140625	2186214.6932471306	0	1175	13.360203209213402	1.3499544657541693	1.6319666189999573	252.10829162597656	252.10984802246094
567	252.1282958984375	1.6421					1	DETECTED	252.1283 m/z @1.64 [N1291_2.mzXML]	252.1282958984375	1.6421	1.6421	19.7085	18.0664	6885.07568359375	2125704.507835021	0	1175	10.426063793791267	null	null	252.1221466064453	252.1311798095703
568	253.05235290527344	16.4115					1	DETECTED	253.0524 m/z @16.41 [N1291_2.mzXML]	253.05235290527344	16.4115	0.17395	19.982666666666667	19.808716666666665	3885.24853515625	1564614.7075376897	0	1175	8.649549930463497	0.6099663023875729	0.18798580394679923	253.05142211914062	253.05328369140625
569	253.1952667236328	14.6483					1	DETECTED	253.1953 m/z @14.65 [N1291_2.mzXML]	253.1952667236328	14.6483	14.328533333333333	15.1843	0.8557666666666677	7172.10107421875	205382.22202929689	0	1175	0.4257783899599019	1.3381111226936264	1.6762222453872528	253.18533325195312	253.1952667236328
570	254.1754913330078	14.3783					1	DETECTED	254.1755 m/z @14.38 [N1291_2.mzXML]	254.1754913330078	14.3783	9.331166666666666	18.704166666666666	9.373	6565.48876953125	1339494.618821229	0	1175	1.4904274160740147	0.9285468979090441	0.6241315883857425	254.17431640625	254.17642211914062
571	254.8234405517578	1.9510666666666665					1	DETECTED	254.8234 m/z @1.95 [N1291_2.mzXML]	254.8234405517578	1.9510666666666665	1.72015	2.1069166666666668	0.3867666666666667	9508.4267578125	132772.27861035155	0	1175	0.14131592806304893	0.8374594009382903	0.6749188018765807	254.8152313232422	254.82412719726562
572	255.12232971191406	11.586866666666667					1	DETECTED	255.1223 m/z @11.59 [N1291_2.mzXML]	255.12232971191406	11.586866666666667	11.224549999999999	11.85975	0.6352000000000011	152406.734375	1133964.7748708513	0	1175	0.18238076651814517	0.8537047467272707	1.5162421460698288	255.12181091308594	255.12261962890625
573	255.13404846191406	8.9802					1	DETECTED	255.1340 m/z @8.98 [N1291_2.mzXML]	255.13404846191406	8.9802	8.873966666666666	9.253716666666666	0.3797499999999996	18726.03515625	143832.04550045775	0	1175	0.09035548285911865	1.2151893013766653	2.213665428370352	255.13368225097656	255.13453674316406
574	255.1721649169922	14.580266666666667					1	DETECTED	255.1722 m/z @14.58 [N1291_2.mzXML]	255.1721649169922	14.580266666666667	9.239316666666667	20.000833333333333	10.761516666666665	23781.228515625	4928823.358166964	0	1175	1.2605432275170791	0.9663672986919919	0.7926121322291894	255.17039489746094	255.17311096191406
575	256.05731201171875	2.400716666666667					1	DETECTED	256.0573 m/z @2.40 [N1291_2.mzXML]	256.05731201171875	2.400716666666667	1.8945833333333333	4.04575	2.1511666666666667	7989.0947265625	347666.5151568298	0	1175	0.31858128544968567	2.1250987881981023	1.451682667573632	256.0570983886719	256.0587158203125
576	256.17523193359375	14.16195					1	DETECTED	256.1752 m/z @14.16 [N1291_2.mzXML]	256.17523193359375	14.16195	14.095416666666667	19.8725	5.777083333333332	2976.23046875	390919.06651580794	0	1175	0.7069060190691232	43.41495490982035	85.8299098196407	256.17431640625	256.1776123046875
577	256.26318359375	11.338233333333333					1	DETECTED	256.2632 m/z @11.34 [N1291_2.mzXML]	256.26318359375	11.338233333333333	0.11925000000000001	19.781166666666664	19.661916666666663	31322.76171875	2213774.14050055	0	1175	0.15382117347459356	0.6380424059268386	0.32783754660598774	256.25970458984375	256.2648620605469
578	256.8204345703125	1.9229333333333334					1	DETECTED	256.8204 m/z @1.92 [N1291_2.mzXML]	256.8204345703125	1.9229333333333334	1.72015	2.6881833333333334	0.9680333333333333	12012.048828125	312474.82040087885	0	1175	0.33065691081801907	2.386866113257171	3.7737322265143423	256.8125305175781	256.8241271972656
579	257.0741271972656	2.2759833333333335					1	DETECTED	257.0741 m/z @2.28 [N1291_2.mzXML]	257.0741271972656	2.2759833333333335	1.8391	8.371766666666666	6.532666666666666	9031.1787109375	637447.5521179502	0	1175	0.21530073316908283	7.476442986304502	4.055350379240284	257.0660095214844	257.07537841796875
580	257.22540283203125	12.031633333333334					1	DETECTED	257.2254 m/z @12.03 [N1291_2.mzXML]	257.22540283203125	12.031633333333334	3.10315	12.809500000000002	9.706350000000002	5330.86962890625	1753016.565641907	0	1175	0.7584145625476904	0.5435609631348364	0.08712192626967268	257.2174377441406	257.22637939453125
581	257.2472229003906	12.2697					1	DETECTED	257.2472 m/z @12.27 [N1291_2.mzXML]	257.2472229003906	12.2697	0.15553333333333336	19.946166666666667	19.790633333333332	7598.83740234375	1988256.2078491217	0	1175	5.250650107437639	0.7361119051495663	0.6137215033717405	257.24517822265625	257.24853515625
582	257.9804992675781	10.11995					1	DETECTED	257.9805 m/z @10.12 [N1291_2.mzXML]	257.9804992675781	10.11995	9.754716666666667	10.425199999999998	0.6704833333333315	4263.87158203125	107643.00755120844	0	1175	0.3646534804706878	0.917883544765903	0.8357670895318059	257.9803771972656	257.9809265136719
583	258.03070068359375	14.0786					1	DETECTED	258.0307 m/z @14.08 [N1291_2.mzXML]	258.03070068359375	14.0786	4.32795	18.868499999999997	14.540549999999996	2492.726318359375	1006563.4083593138	0	1175	13.346118483278042	0.7456195228010438	0.4912390456020878	258.02789306640625	258.0318908691406
584	258.6234436035156	12.859666666666667					1	DETECTED	258.6234 m/z @12.86 [N1291_2.mzXML]	258.6234436035156	12.859666666666667	12.843116666666667	12.953766666666667	0.11064999999999969	7884.22216796875	32078.366267089837	0	1175	0.04094560856421481	3.3429003021146917	5.685800604229383	258.62249755859375	258.6236267089844
585	258.8990783691406	1.6421					1	DETECTED	258.8991 m/z @1.64 [N1291_2.mzXML]	258.8990783691406	1.6421	1.596	1.7525333333333333	0.1565333333333332	51906.11328125	189109.38496728515	0	1175	0.04462281890540676	1.6001133359084938	2.7850756764104982	258.89849853515625	258.8992919921875
586	258.94378662109375	1.5225499999999998					1	DETECTED	258.9438 m/z @1.52 [N1291_2.mzXML]	258.94378662109375	1.5225499999999998	1.43085	1.58115	0.1503000000000001	13320.8447265625	78082.3711220703	0	1175	0.10934315804926298	0.8195201744820081	0.6390403489640161	258.943603515625	258.9442138671875
587	258.9722900390625	1.46315					1	DETECTED	258.9723 m/z @1.46 [N1291_2.mzXML]	258.9722900390625	1.46315	1.43085	18.337	16.90615	10640.2333984375	3214045.272844604	0	1175	0.05151877770603197	261.7051083591332	522.4102167182664	258.96795654296875	258.9818115234375
588	258.9952087402344	10.560300000000002					1	DETECTED	258.9952 m/z @10.56 [N1291_2.mzXML]	258.9952087402344	10.560300000000002	10.496083333333333	15.546583333333333	5.0504999999999995	2258.6767578125	555056.3871843261	0	1175	0.06237736513471148	39.32390345185452	77.64780690370904	258.9911804199219	258.9954528808594
589	259.0270690917969	1.7958833333333333					1	DETECTED	259.0271 m/z @1.80 [N1291_2.mzXML]	259.0270690917969	1.7958833333333333	1.7958833333333333	18.355	16.559116666666668	3577.1962890625	1844031.4745705582	0	1175	13.280742468300598	null	null	259.0258483886719	259.0286560058594
590	259.0939025878906	11.809783333333334					1	DETECTED	259.0939 m/z @11.81 [N1291_2.mzXML]	259.0939025878906	11.809783333333334	4.911033333333333	16.688166666666667	11.777133333333335	6457.79052734375	1958376.652444153	0	1175	6.969591166977419	0.8535700912000967	0.7071401824001933	259.0932312011719	259.0941162109375
591	259.6579895019531	13.121683333333333					1	DETECTED	259.6580 m/z @13.12 [N1291_2.mzXML]	259.6579895019531	13.121683333333333	12.983749999999999	13.81885	0.8351000000000006	11361.060546875	212528.10862902814	0	1175	0.12376941225537941	3.027187046882527	5.460920518767309	259.6482849121094	259.6584777832031
592	260.1854553222656	9.8759					1	DETECTED	260.1855 m/z @9.88 [N1291_2.mzXML]	260.1854553222656	9.8759	9.689516666666666	10.280033333333334	0.5905166666666677	24742.173828125	169241.10843899488	0	1175	0.09450104362333178	2.5221287960990058	3.781641466864681	260.1849365234375	260.18621826171875
593	260.6568603515625	13.732249999999999					1	DETECTED	260.6569 m/z @13.73 [N1291_2.mzXML]	260.6568603515625	13.732249999999999	13.564916666666667	14.16195	0.5970333333333322	3966.77099609375	80991.41943505862	0	1175	0.22382813057794593	1.783964143426308	2.567928286852616	260.6559143066406	260.6617736816406
594	261.010986328125	1.7958833333333333					1	DETECTED	261.0110 m/z @1.80 [N1291_2.mzXML]	261.010986328125	1.7958833333333333	1.4476833333333334	15.43575	13.988066666666667	50960.046875	2246306.2096328735	0	1175	0.2861193081668316	1.2999969589590965	1.496138145115321	261.0051574707031	261.0209045410156
595	261.0732116699219	10.5125					1	DETECTED	261.0732 m/z @10.51 [N1291_2.mzXML]	261.0732116699219	10.5125	10.462583333333333	10.6642	0.20161666666666633	6629.15869140625	37753.52974710086	0	1175	0.09056216814383511	2.019532554257103	2.822534543026047	261.0721435546875	261.07373046875
596	261.14453125	9.532583333333333					1	DETECTED	261.1445 m/z @9.53 [N1291_2.mzXML]	261.14453125	9.532583333333333	0.13733333333333334	19.982666666666667	19.845333333333333	68039.03125	2324104.3225406203	1	1175	0.08761420411535248	0.6791958457423769	0.6486123420537687	261.1408996582031	261.1459045410156
597	261.1848449707031	7.158883333333334					1	DETECTED	261.1848 m/z @7.16 [N1291_2.mzXML]	261.1848449707031	7.158883333333334	0.1011	20.000833333333333	19.899733333333334	3141.125	1785491.8213631583	0	1175	12.067689874904346	1.4097721900407822	1.8195443800815645	261.178466796875	261.1897277832031
598	262.0419616699219	11.034600000000001					1	DETECTED	262.0420 m/z @11.03 [N1291_2.mzXML]	262.0419616699219	11.034600000000001	3.02995	11.034600000000001	8.004650000000002	9030.015625	1853413.8913877567	0	1175	7.759202498938807	0.5	null	262.0370788574219	262.0419616699219
599	262.14764404296875	9.532583333333333					1	DETECTED	262.1476 m/z @9.53 [N1291_2.mzXML]	262.14764404296875	9.532583333333333	9.498033333333332	9.602333333333332	0.10430000000000028	8244.3896484375	36978.76813012725	0	1175	0.09340385671972129	1.5094066570187654	2.018813314037531	262.14764404296875	262.14813232421875
600	263.088623046875	11.572316666666667					1	DETECTED	263.0886 m/z @11.57 [N1291_2.mzXML]	263.088623046875	11.572316666666667	1.78175	12.355133333333333	10.573383333333332	313270.40625	9048955.405071268	1	1175	0.12112131235138257	0.5229345701357145	0.025938639060660344	263.0841979980469	263.0935974121094
601	263.1390075683594	9.6375					1	DETECTED	263.1390 m/z @9.64 [N1291_2.mzXML]	263.1390075683594	9.6375	9.602333333333332	14.061916666666667	4.459583333333335	9487.353515625	1297385.32107135	0	1175	0.07665709961860223	63.406398104264795	112.9074864461889	263.13885498046875	263.13970947265625
602	263.2364196777344	11.447566666666667					1	DETECTED	263.2364 m/z @11.45 [N1291_2.mzXML]	263.2364196777344	11.447566666666667	0.33821666666666667	19.982666666666667	19.64445	29513.4609375	3146426.100451811	0	1175	3.2433644544914575	3.061140357850702	7.298649784214065	263.2324523925781	263.23828125
603	264.0917053222656	11.557433333333334					1	DETECTED	264.0917 m/z @11.56 [N1291_2.mzXML]	264.0917053222656	11.557433333333334	11.528466666666667	18.5765	7.048033333333333	38797.015625	1072962.7994405527	0	1175	0.19304973720195306	5.839386986073635	8.410575390278723	264.0854187011719	264.0922546386719
604	264.17071533203125	9.19615					1	DETECTED	264.1707 m/z @9.20 [N1291_2.mzXML]	264.17071533203125	9.19615	5.392033333333333	9.73835	4.3463166666666675	24727.552734375	687471.6384821779	0	1175	0.10527040194553194	0.5325110453912493	1.823209065769843	264.17010498046875	264.1712646484375
605	264.24005126953125	11.447566666666667					1	DETECTED	264.2401 m/z @11.45 [N1291_2.mzXML]	264.24005126953125	11.447566666666667	10.6642	15.417499999999999	4.753299999999999	4646.80859375	777905.701753357	0	1175	4.063181294555974	3.033892174801068	5.067784349602136	264.23223876953125	264.2408447265625
606	264.8521423339844	1.7525333333333333					1	DETECTED	264.8521 m/z @1.75 [N1291_2.mzXML]	264.8521423339844	1.7525333333333333	1.6571833333333332	11.30785	9.650666666666666	16165.0244140625	6046607.39022583	0	1175	9.608958380549012	50.60653731865056	100.21307463730112	264.84320068359375	264.85235595703125
607	265.02276611328125	1.78175					1	DETECTED	265.0228 m/z @1.78 [N1291_2.mzXML]	265.02276611328125	1.78175	1.7674333333333334	18.7955	17.028066666666668	31440.712890625	1688601.407480316	0	1175	0.9794176452190515	46.54056088534318	82.44592996407171	265.0135803222656	265.0326843261719
608	265.0850524902344	19.306833333333334					1	DETECTED	265.0851 m/z @19.31 [N1291_2.mzXML]	265.0850524902344	19.306833333333334	0.1011	20.000833333333333	19.899733333333334	5026.51904296875	1355413.9779610296	0	1175	0.6022786637249524	0.5180675215039953	0.1797078717440479	265.0751037597656	265.08599853515625
609	265.1181945800781	9.706050000000001					1	DETECTED	265.1182 m/z @9.71 [N1291_2.mzXML]	265.1181945800781	9.706050000000001	9.6375	10.496083333333333	0.8585833333333337	209026.5625	1414742.7675485548	1	1175	0.09446173257572354	1.8832072819532242	2.100106819042465	265.11767578125	265.11883544921875
610	265.2518005371094	12.590716666666667					1	DETECTED	265.2518 m/z @12.59 [N1291_2.mzXML]	265.2518005371094	12.590716666666667	0.4843	17.132333333333335	16.648033333333334	24826.05078125	2093413.589720123	0	1175	0.2508508798291693	0.5195681131628477	0.14877209170789193	265.2510986328125	265.2535705566406
611	265.9810485839844	10.22685					1	DETECTED	265.9810 m/z @10.23 [N1291_2.mzXML]	265.9810485839844	10.22685	10.17385	10.29765	0.12380000000000102	14072.92578125	73072.95450500489	0	1175	0.08553551248753344	1.1679245283018782	1.3358490566037564	265.98089599609375	265.9813232421875
612	266.0716857910156	16.007633333333334					1	DETECTED	266.0717 m/z @16.01 [N1291_2.mzXML]	266.0716857910156	16.007633333333334	8.873966666666666	19.781166666666664	10.907199999999998	5578.802734375	1643191.7196483463	0	1175	3.2262835305288196	0.76448764076445	0.5630218199449835	266.07073974609375	266.0722351074219
613	266.12164306640625	9.706050000000001					1	DETECTED	266.1216 m/z @9.71 [N1291_2.mzXML]	266.12164306640625	9.706050000000001	3.8603666666666667	9.84085	5.980483333333333	28541.513671875	1322795.4626654056	0	1175	0.09376484945964414	0.5115298753211057	2.420712042487413	266.12127685546875	266.1268615722656
614	266.9273376464844	1.596					1	DETECTED	266.9273 m/z @1.60 [N1291_2.mzXML]	266.9273376464844	1.596	1.5661833333333335	17.68883333333333	16.122649999999997	27080.814453125	7321256.942037596	0	1175	0.05541797531325998	270.36305198434934	539.7261039686987	266.92706298828125	266.92999267578125
615	267.068115234375	17.243333333333332					1	DETECTED	267.0681 m/z @17.24 [N1291_2.mzXML]	267.068115234375	17.243333333333332	1.9089666666666667	19.927666666666667	18.0187	7468.0205078125	2509127.30130075	0	1175	2.876997935659624	0.5875267101564895	0.15518484358970303	267.0581359863281	267.06878662109375
616	267.6466064453125	13.195933333333333					1	DETECTED	267.6466 m/z @13.20 [N1291_2.mzXML]	267.6466064453125	13.195933333333333	12.9228	14.95515	2.032349999999999	166484.96875	3421101.1744654505	2	1175	0.2610104771859607	1.786257083308592	2.186269344045789	267.6458740234375	267.64752197265625
617	267.9789733886719	10.20935					1	DETECTED	267.9790 m/z @10.21 [N1291_2.mzXML]	267.9789733886719	10.20935	10.191783333333332	10.37025	0.17846666666666877	15280.0625	72551.31994067469	0	1175	0.10886291295823902	5.079696394686306	5.518329819192694	267.97845458984375	267.97918701171875
618	268.95770263671875	11.156066666666668					1	DETECTED	268.9577 m/z @11.16 [N1291_2.mzXML]	268.95770263671875	11.156066666666668	11.156066666666668	17.985	6.828933333333332	8462.5693359375	870154.59129303	0	1175	0.5893101338134219	null	null	268.95672607421875	268.9590759277344
619	269.0870666503906	1.46315					1	DETECTED	269.0871 m/z @1.46 [N1291_2.mzXML]	269.0870666503906	1.46315	1.43085	1.5225499999999998	0.09169999999999989	5144.22412109375	19889.79925048826	0	1175	0.08962452418006661	1.419504643962847	1.8390092879256936	269.086181640625	269.08746337890625
620	269.1378479003906	12.031633333333334					1	DETECTED	269.1378 m/z @12.03 [N1291_2.mzXML]	269.1378479003906	12.031633333333334	11.983566666666666	12.183966666666667	0.20040000000000013	20553.38671875	128386.94118725581	0	1175	0.11167978460239958	2.0846047156726573	2.77012148693591	269.137451171875	269.1381530761719
621	269.22607421875	14.04515					1	DETECTED	269.2261 m/z @14.05 [N1291_2.mzXML]	269.22607421875	14.04515	13.870933333333333	15.346183333333332	1.475249999999999	30687.271484375	889259.7093197634	0	1175	0.32491192012646053	4.061859001912036	5.315880410157211	269.2256164550781	269.2269287109375
622	269.283203125	12.557866666666666					1	DETECTED	269.2832 m/z @12.56 [N1291_2.mzXML]	269.283203125	12.557866666666666	0.2836666666666667	19.817666666666664	19.534	5609.00537109375	1780095.3966489257	0	1175	1.1051519261195644	0.7957341415326458	1.3033742903144352	269.2819519042969	269.2917175292969
623	270.2297058105469	14.04515					1	DETECTED	270.2297 m/z @14.05 [N1291_2.mzXML]	270.2297058105469	14.04515	13.905933333333333	14.715983333333332	0.8100499999999986	6343.3994140625	143214.77658074943	0	1175	0.21876076870262295	2.909314018915367	4.818628037830734	270.22882080078125	270.2298889160156
624	271.0397033691406	1.7958833333333333					1	DETECTED	271.0397 m/z @1.80 [N1291_2.mzXML]	271.0397033691406	1.7958833333333333	1.7525333333333333	15.43575	13.683216666666667	48761.9765625	4318503.794629822	0	1175	0.07682846476615213	157.82256824298346	4.826490373575563	271.03936767578125	271.0465087890625
625	271.2056884765625	14.6483					1	DETECTED	271.2057 m/z @14.65 [N1291_2.mzXML]	271.2056884765625	14.6483	14.16195	15.346183333333332	1.1842333333333332	14475.8203125	557523.9907150876	0	1175	0.6436543263260699	1.2174702717521633	1.4349405435043268	271.2048645019531	271.2060241699219
626	271.2624206542969	12.557866666666666					1	DETECTED	271.2624 m/z @12.56 [N1291_2.mzXML]	271.2624206542969	12.557866666666666	0.1011	20.000833333333333	19.899733333333334	34427.7578125	5725980.216287899	0	1175	0.35080278256579334	0.5347600560629622	0.3164046167251975	271.261474609375	271.2640380859375
627	271.6575927734375	12.938683333333334					1	DETECTED	271.6576 m/z @12.94 [N1291_2.mzXML]	271.6575927734375	12.938683333333334	12.776316666666666	13.359533333333333	0.5832166666666669	27003.71484375	327158.753536256	0	1175	0.07938885838040477	1.795986450420853	1.0709545732584627	271.6573486328125	271.6591491699219
628	272.6644287109375	13.45215					1	DETECTED	272.6644 m/z @13.45 [N1291_2.mzXML]	272.6644287109375	13.45215	13.195933333333333	14.99055	1.794616666666668	7871.89208984375	254979.22704498298	0	1175	0.21562254824655014	3.502146620698626	6.004293241397252	272.6560363769531	272.6661071777344
629	272.7945861816406	1.9932					1	DETECTED	272.7946 m/z @1.99 [N1291_2.mzXML]	272.7945861816406	1.9932	1.7041499999999998	2.149383333333333	0.44523333333333337	12223.3818359375	134964.75841418456	0	1175	0.0654287595756129	0.7701666378365906	0.540333275673181	272.7919616699219	272.79547119140625
630	272.9439392089844	1.6265666666666665					1	DETECTED	272.9439 m/z @1.63 [N1291_2.mzXML]	272.9439392089844	1.6265666666666665	1.5661833333333335	1.6724166666666667	0.10623333333333318	43405.1796875	172982.99737231422	0	1175	0.07786907152148959	0.8799191111385041	0.8785471047835572	272.9438171386719	272.94451904296875
631	274.2733459472656	11.338233333333333					1	DETECTED	274.2733 m/z @11.34 [N1291_2.mzXML]	274.2733459472656	11.338233333333333	11.275866666666667	15.042066666666667	3.7661999999999995	1544518.25	1.060671633048723E7	1	1175	0.09346318327962777	2.332543152959464	2.72562756461009	274.272705078125	274.2748107910156
632	274.6246643066406	12.776316666666666					1	DETECTED	274.6247 m/z @12.78 [N1291_2.mzXML]	274.6246643066406	12.776316666666666	12.742616666666667	14.31185	1.569233333333333	7885.15234375	273970.9283354492	0	1175	0.050658075096507105	23.282393669634285	45.56478733926857	274.6200866699219	274.62506103515625
633	274.6352233886719	13.181033333333334					1	DETECTED	274.6352 m/z @13.18 [N1291_2.mzXML]	274.6352233886719	13.181033333333334	12.826233333333333	15.675749999999999	2.8495166666666663	8702.1884765625	549798.5111809082	0	1175	2.527211340611613	4.015666102968798	7.031332205937596	274.6256103515625	274.6435241699219
634	274.8807067871094	1.7525333333333333					1	DETECTED	274.8807 m/z @1.75 [N1291_2.mzXML]	274.8807067871094	1.7525333333333333	1.6724166666666667	3.7521833333333334	2.079766666666667	22439.294921875	742912.5478960573	0	1175	0.14873366951578548	12.979613064281267	24.95922612856253	274.88043212890625	274.8861999511719
635	274.9496154785156	1.5661833333333335					1	DETECTED	274.9496 m/z @1.57 [N1291_2.mzXML]	274.9496154785156	1.5661833333333335	1.43085	16.246283333333334	14.815433333333335	4798.15576171875	2178007.6718559572	0	1175	14.798156225647693	54.73682266009845	108.4736453201969	274.9496154785156	274.9542541503906
636	274.9993896484375	11.156066666666668					1	DETECTED	274.9994 m/z @11.16 [N1291_2.mzXML]	274.9993896484375	11.156066666666668	9.84085	19.379666666666665	9.538816666666666	8566.9833984375	1748899.5833067002	0	1175	4.755983498894498	3.3500409294736078	4.26285833841847	274.9985046386719	275.0011291503906
637	275.276611328125	11.35265					1	DETECTED	275.2766 m/z @11.35 [N1291_2.mzXML]	275.276611328125	11.35265	11.30785	11.85975	0.5518999999999998	224993.265625	1572113.5717059288	0	1175	0.3108922044892992	3.7125092437848473	4.904010121428552	275.2750549316406	275.2774658203125
638	275.6326599121094	13.166016666666668					1	DETECTED	275.6327 m/z @13.17 [N1291_2.mzXML]	275.6326599121094	13.166016666666668	12.938683333333334	14.665183333333333	1.7264999999999997	101067.2109375	1689790.2758047446	0	1175	0.4166778675850402	1.778224063328336	2.3467622777000865	275.6317138671875	275.6337890625
639	276.1343688964844	13.121683333333333					1	DETECTED	276.1344 m/z @13.12 [N1291_2.mzXML]	276.1343688964844	13.121683333333333	4.5018	13.564916666666667	9.063116666666666	23016.890625	2886101.126420654	0	1175	0.2370153839357183	0.5257099380695407	0.05141987613908157	276.1329650878906	276.14422607421875
640	276.65167236328125	13.121683333333333					1	DETECTED	276.6517 m/z @13.12 [N1291_2.mzXML]	276.65167236328125	13.121683333333333	13.076416666666667	13.801466666666666	0.7250499999999995	23815.94921875	367507.79539227206	0	1175	0.1779226422114828	8.008652430044195	14.961940088698178	276.6506042480469	276.65228271484375
641	276.954833984375	1.5225499999999998					1	DETECTED	276.9548 m/z @1.52 [N1291_2.mzXML]	276.954833984375	1.5225499999999998	1.43085	14.16195	12.7311	8115.23876953125	2918649.331443115	0	1175	0.0633514787026872	69.41712104689212	137.8342420937842	276.9456481933594	276.95489501953125
642	276.9847412109375	1.7958833333333333					1	DETECTED	276.9847 m/z @1.80 [N1291_2.mzXML]	276.9847412109375	1.7958833333333333	1.78175	19.762999999999998	17.98125	16581.59765625	1213395.7660944525	0	1175	0.3023212697789297	566.4986809447372	1008.1715893429165	276.9838562011719	276.99468994140625
643	277.0384216308594	10.496083333333333					1	DETECTED	277.0384 m/z @10.50 [N1291_2.mzXML]	277.0384216308594	10.496083333333333	10.462583333333333	10.646233333333333	0.1836500000000001	5209.2900390625	31523.51982290657	0	1175	0.09000610757833805	2.7410447761193972	4.731729946040921	277.03765869140625	277.0386047363281
644	277.1531982421875	13.195933333333333					1	DETECTED	277.1532 m/z @13.20 [N1291_2.mzXML]	277.1531982421875	13.195933333333333	9.893049999999999	18.041	8.147950000000002	8246.40625	1033435.1538253182	0	1175	2.038359592182779	1.3257607718129625	1.2486348094045927	277.1531677246094	277.1589660644531
645	277.1792907714844	12.1669					1	DETECTED	277.1793 m/z @12.17 [N1291_2.mzXML]	277.1792907714844	12.1669	1.0123166666666665	19.946166666666667	18.93385	8476.181640625	2075322.297930084	0	1175	0.1807067136676661	0.8487027006835756	0.6971451464771874	277.1775207519531	277.18035888671875
646	277.2154846191406	12.557866666666666					1	DETECTED	277.2155 m/z @12.56 [N1291_2.mzXML]	277.2154846191406	12.557866666666666	1.3757833333333334	14.444416666666665	13.068633333333333	16796.291015625	1270319.0891989744	0	1175	0.054122499871676055	0.5843559265193576	3.3569920892867375	277.2143859863281	277.21624755859375
647	278.05255126953125	16.688166666666667					1	DETECTED	278.0526 m/z @16.69 [N1291_2.mzXML]	278.05255126953125	16.688166666666667	0.30185	19.909166666666668	19.607316666666666	3161.872314453125	1260473.2931011664	0	1175	1.4295210016508353	0.5982832220785839	0.19656644415716773	278.0511779785156	278.0620422363281
648	278.6274108886719	12.9228					1	DETECTED	278.6274 m/z @12.92 [N1291_2.mzXML]	278.6274108886719	12.9228	10.33375	16.965	6.63125	30832.9296875	1815103.6546322023	0	1175	0.1444009804022599	1.2806338232170098	1.5612676464340198	278.62255859375	278.6294860839844
649	278.9821472167969	1.9229333333333334					1	DETECTED	278.9821 m/z @1.92 [N1291_2.mzXML]	278.9821472167969	1.9229333333333334	1.9229333333333334	19.890666666666668	17.967733333333335	4376.08251953125	2141981.4699842837	0	1175	13.441637630857333	null	null	278.980712890625	278.9830017089844
650	279.05255126953125	11.557433333333334					1	DETECTED	279.0526 m/z @11.56 [N1291_2.mzXML]	279.05255126953125	11.557433333333334	9.619683333333334	19.6175	9.997816666666665	7539.8701171875	1730897.530160217	0	1175	6.614185248463601	2.5797488496108034	3.570156708670076	279.04693603515625	279.05255126953125
651	279.08355712890625	10.5125					1	DETECTED	279.0836 m/z @10.51 [N1291_2.mzXML]	279.08355712890625	10.5125	7.0009	19.17866666666667	12.177766666666669	184163.40625	2626739.364904667	1	1175	0.09186744623725396	43.41945955344513	94.41272318306677	279.0832214355469	279.0934143066406
652	279.15838623046875	12.4572					1	DETECTED	279.1584 m/z @12.46 [N1291_2.mzXML]	279.15838623046875	12.4572	0.1011	20.000833333333333	19.899733333333334	93548.59375	3.512822647574949E7	1	1175	11.474482093775181	0.8562020633746878	0.09462109969644285	279.1575927734375	279.1595153808594
653	279.22137451171875	13.436649999999998					1	DETECTED	279.2214 m/z @13.44 [N1291_2.mzXML]	279.22137451171875	13.436649999999998	12.114683333333334	14.682266666666667	2.5675833333333333	16824.173828125	1116795.2225707395	0	1175	2.3868828111725264	0.9711225699084711	0.9422451398169422	279.2146301269531	279.2313232421875
654	279.64617919921875	12.938683333333334					1	DETECTED	279.6462 m/z @12.94 [N1291_2.mzXML]	279.64617919921875	12.938683333333334	12.759633333333333	14.411266666666668	1.6516333333333346	179037.78125	2239361.061170779	2	1175	0.15578465778159334	2.1809504242079183	2.593043803195316	279.64520263671875	279.64678955078125
655	280.09130859375	1.7525333333333333					1	DETECTED	280.0913 m/z @1.75 [N1291_2.mzXML]	280.09130859375	1.7525333333333333	1.6880333333333333	19.160666666666668	17.472633333333334	70573.3515625	4795828.354659973	0	1175	0.1634805923859135	120.5886603884632	224.71303722605458	280.08636474609375	280.09161376953125
656	280.154296875	9.379933333333334					1	DETECTED	280.1543 m/z @9.38 [N1291_2.mzXML]	280.154296875	9.379933333333334	0.13733333333333334	19.946166666666667	19.808833333333332	47067.56640625	6762417.807709474	0	1175	9.120712792211659	0.8657544656011439	8.857804700026756	280.14752197265625	280.1630554199219
657	280.65411376953125	13.329366666666665					1	DETECTED	280.6541 m/z @13.33 [N1291_2.mzXML]	280.65411376953125	13.329366666666665	12.8758	14.580266666666667	1.7044666666666668	68098.1640625	1254570.567492616	0	1175	0.8620813147287887	1.893884015027091	1.780711562582706	280.6441955566406	280.6551513671875
658	281.08355712890625	16.044683333333335					1	DETECTED	281.0836 m/z @16.04 [N1291_2.mzXML]	281.08355712890625	16.044683333333335	9.0333	19.288333333333334	10.255033333333333	14085.1123046875	2971277.994571534	0	1175	2.5283863768335877	0.7033498380916209	0.4671342797277622	281.08245849609375	281.08758544921875
659	281.15606689453125	13.284683333333334					1	DETECTED	281.1561 m/z @13.28 [N1291_2.mzXML]	281.15606689453125	13.284683333333334	1.0306166666666667	13.732249999999999	12.701633333333332	15177.4296875	1341126.172240356	0	1175	4.365226545339368	0.5182619647355163	5.548663074569394	281.1552734375	281.1654968261719
660	281.2467346191406	11.292300000000001					1	DETECTED	281.2467 m/z @11.29 [N1291_2.mzXML]	281.2467346191406	11.292300000000001	0.24695	19.909166666666668	19.662216666666666	51517.1640625	4550962.883037781	0	1175	0.3481779745956253	3.393342309426255	9.778167774689019	281.2447204589844	281.2478942871094
661	281.6619567871094	14.195216666666665					1	DETECTED	281.6620 m/z @14.20 [N1291_2.mzXML]	281.6619567871094	14.195216666666665	11.85975	16.3752	4.5154499999999995	43145.6640625	2443120.552386353	0	1175	0.27204444080210344	2.223868434340693	2.896923032805968	281.6574401855469	281.66339111328125
662	282.1635437011719	14.195216666666665					1	DETECTED	282.1635 m/z @14.20 [N1291_2.mzXML]	282.1635437011719	14.195216666666665	13.958316666666667	15.2198	1.2614833333333326	11078.7001953125	466902.0319677125	0	1175	0.8843029150304389	2.6624806528774596	3.686824148184737	282.1632080078125	282.1649169921875
663	282.2203674316406	11.677150000000001					1	DETECTED	282.2204 m/z @11.68 [N1291_2.mzXML]	282.2203674316406	11.677150000000001	0.1011	20.000833333333333	19.899733333333334	3865.272705078125	2626479.925639124	0	1175	13.20123229469015	0.8595217424481293	0.9969036825813834	282.2200622558594	282.2225341796875
664	282.25921630859375	11.35265					1	DETECTED	282.2592 m/z @11.35 [N1291_2.mzXML]	282.25921630859375	11.35265	10.8768	15.399033333333334	4.522233333333334	10346.75390625	1426689.2321492308	0	1175	3.9142403037942533	4.751742495884546	8.503484991769092	282.2497863769531	282.2599792480469
665	282.2783203125	13.905933333333333					1	DETECTED	282.2783 m/z @13.91 [N1291_2.mzXML]	282.2783203125	13.905933333333333	11.809783333333334	15.255716666666666	3.4459333333333326	38589.3203125	1219897.4406025384	0	1175	0.26734765213369016	5.146842424309159	3.4692482876745467	282.2768859863281	282.2794189453125
666	282.8224792480469	1.7525333333333333					1	DETECTED	282.8225 m/z @1.75 [N1291_2.mzXML]	282.8224792480469	1.7525333333333333	1.7041499999999998	1.7958833333333333	0.09173333333333344	13072.3095703125	59977.39752587895	0	1175	0.0960797130260913	0.9479848432655863	0.8959696865311726	282.8224792480469	282.8233947753906
667	282.9046936035156	1.596					1	DETECTED	282.9047 m/z @1.60 [N1291_2.mzXML]	282.9046936035156	1.596	1.5370833333333331	1.6421	0.10501666666666676	54401.140625	199359.26571728525	0	1175	0.06736888035445476	0.9053524883958991	0.9861971638149524	282.9044189453125	282.9054870605469
668	282.9730529785156	11.677150000000001					1	DETECTED	282.9731 m/z @11.68 [N1291_2.mzXML]	282.9730529785156	11.677150000000001	11.61605	16.319666666666667	4.703616666666667	6644.23876953125	610567.3521719972	0	1175	0.459825169128095	38.491134751772115	67.87057352289675	282.97161865234375	282.9748840332031
669	283.0074462890625	10.20935					1	DETECTED	283.0074 m/z @10.21 [N1291_2.mzXML]	283.0074462890625	10.20935	10.17385	10.315833333333334	0.14198333333333402	10355.3701171875	52263.79030029301	0	1175	0.0935780989982522	1.9997652582159295	2.999530516431859	283.0069885253906	283.0076904296875
670	283.2622375488281	12.590716666666667					1	DETECTED	283.2622 m/z @12.59 [N1291_2.mzXML]	283.2622375488281	12.590716666666667	0.1011	19.927666666666667	19.82656666666667	70858.5703125	2822203.0725555117	0	1175	0.21829610641216313	3.032586010562739	3.60462704198458	283.26129150390625	283.27020263671875
671	283.2816467285156	13.870933333333333					1	DETECTED	283.2816 m/z @13.87 [N1291_2.mzXML]	283.2816467285156	13.870933333333333	11.809783333333334	14.394633333333333	2.5848499999999994	6447.65234375	429628.6501948243	0	1175	0.2844752003196209	0.6270407296897363	0.2540814593794726	283.2813415527344	283.28253173828125
672	283.62982177734375	11.9677					1	DETECTED	283.6298 m/z @11.97 [N1291_2.mzXML]	283.62982177734375	11.9677	1.23045	12.0807	10.85025	8062.6005859375	1499884.2606942446	0	1175	0.1262892369635793	0.5052620549954597	0.01052410999091942	283.62872314453125	283.6310119628906
673	284.2940368652344	11.692683333333333					1	DETECTED	284.2940 m/z @11.69 [N1291_2.mzXML]	284.2940368652344	11.692683333333333	0.53885	18.374000000000002	17.835150000000002	11141.2470703125	1403202.1613825683	0	1175	11.250794460316353	0.7995076431122335	0.5990152862244672	284.2880554199219	284.2962951660156
674	284.3304748535156	11.905716666666667					1	DETECTED	284.3305 m/z @11.91 [N1291_2.mzXML]	284.3304748535156	11.905716666666667	11.844283333333333	12.286783333333334	0.4425000000000008	8486.5009765625	105606.0371849973	0	1175	0.11617113512266286	3.6014650027129673	6.202930005425935	284.3301086425781	284.3313293457031
675	284.9093017578125	1.6724166666666667					1	DETECTED	284.9093 m/z @1.67 [N1291_2.mzXML]	284.9093017578125	1.6724166666666667	1.6571833333333332	1.7674333333333334	0.11025000000000018	25719.4140625	126167.28382275405	0	1175	0.12636589665011755	3.618708971553593	6.237417943107186	284.9090576171875	284.90960693359375
676	285.0054931640625	10.22685					1	DETECTED	285.0055 m/z @10.23 [N1291_2.mzXML]	285.0054931640625	10.22685	10.20935	10.315833333333334	0.10648333333333326	10312.396484375	39989.293677245936	0	1175	0.23093904977893587	3.042380952380938	5.084761904761876	285.0051574707031	285.005615234375
677	285.0642395019531	1.46315					1	DETECTED	285.0642 m/z @1.46 [N1291_2.mzXML]	285.0642395019531	1.46315	1.43085	18.115166666666667	16.684316666666668	12241.8251953125	2231049.5439776	0	1175	0.1215005881152067	258.2711558307534	515.5423116615068	285.0566101074219	285.06951904296875
678	285.27783203125	14.02795					1	DETECTED	285.2778 m/z @14.03 [N1291_2.mzXML]	285.27783203125	14.02795	0.22848333333333332	19.087833333333332	18.85935	3035.367431640625	1235693.1796385811	0	1175	9.367561512143501	0.6833361917368787	0.3666723834737573	285.2767028808594	285.2800598144531
679	286.1031799316406	8.749500000000001					1	DETECTED	286.1032 m/z @8.75 [N1291_2.mzXML]	286.1031799316406	8.749500000000001	8.6265	8.766983333333334	0.14048333333333396	2129.668701171875	11319.580660217269	0	1175	0.13948704215643204	0.5710704607046044	0.1421409214092089	286.1023864746094	286.1039733886719
680	286.2009582519531	10.352033333333333					1	DETECTED	286.2010 m/z @10.35 [N1291_2.mzXML]	286.2009582519531	10.352033333333333	10.280033333333334	10.825733333333334	0.5457000000000001	64031.8125	556306.2029376819	1	1175	0.11832284509556601	2.533328234308239	2.682876716716292	286.1997375488281	286.201416015625
681	286.2486877441406	9.805583333333335					1	DETECTED	286.2487 m/z @9.81 [N1291_2.mzXML]	286.2486877441406	9.805583333333335	8.891766666666665	19.288333333333334	10.396566666666669	94294.1875	2062693.289690519	1	1175	0.15517413099686728	0.8887151608997967	0.8938054282907503	286.24737548828125	286.250244140625
682	286.6346130371094	12.983749999999999					1	DETECTED	286.6346 m/z @12.98 [N1291_2.mzXML]	286.6346130371094	12.983749999999999	12.8758	13.181033333333334	0.3052333333333337	7865.25	90577.16603564443	0	1175	0.3058047236982766	1.413771807935789	1.827543615871578	286.6337585449219	286.6351318359375
683	287.01361083984375	1.7958833333333333					1	DETECTED	287.0136 m/z @1.80 [N1291_2.mzXML]	287.01361083984375	1.7958833333333333	1.7525333333333333	17.48483333333333	15.732299999999997	21620.001953125	5763962.044069824	0	1175	0.09718617288775788	181.45674740484426	361.91349480968853	287.0092468261719	287.01361083984375
684	287.10009765625	9.706050000000001					1	DETECTED	287.1001 m/z @9.71 [N1291_2.mzXML]	287.10009765625	9.706050000000001	8.731866666666667	14.81945	6.087583333333333	157801.609375	3092933.2285329914	1	1175	0.08585393861726764	3.1244546714341896	89.92116744505734	287.0910339355469	287.10693359375
685	287.2042541503906	10.352033333333333					1	DETECTED	287.2043 m/z @10.35 [N1291_2.mzXML]	287.2042541503906	10.352033333333333	10.280033333333334	10.425199999999998	0.14516666666666467	9888.0498046875	63166.63570422337	0	1175	0.13367455831324726	1.0081018518518494	1.016203703703699	287.2042236328125	287.2046203613281
686	287.6324462890625	12.907649999999999					1	DETECTED	287.6324 m/z @12.91 [N1291_2.mzXML]	287.6324462890625	12.907649999999999	12.372800000000002	14.563083333333333	2.1902833333333316	126666.6796875	1724286.5867740796	0	1175	0.14360258817075433	1.335704144075269	7.859126063775723	287.6312255859375	287.6360168457031
687	288.10345458984375	9.706050000000001					1	DETECTED	288.1035 m/z @9.71 [N1291_2.mzXML]	288.10345458984375	9.706050000000001	9.654733333333333	16.854499999999998	7.199766666666665	21756.544921875	2208921.731012634	0	1175	0.08256318030962362	70.15037349788646	139.30074699577293	288.1031494140625	288.10546875
688	288.2167053222656	10.628416666666668					1	DETECTED	288.2167 m/z @10.63 [N1291_2.mzXML]	288.2167053222656	10.628416666666668	0.13733333333333334	19.964499999999997	19.827166666666663	77536.046875	2308996.911564849	1	1175	0.09511320737716922	1.173934882263925	5.893899841904998	288.2079162597656	288.2184143066406
689	288.640380859375	13.329366666666665					1	DETECTED	288.6404 m/z @13.33 [N1291_2.mzXML]	288.640380859375	13.329366666666665	1.9932	14.767816666666667	12.774616666666667	37611.1875	6095546.179780615	0	1175	0.2286530322236544	2.1743890594228277	1.9402634179907157	288.6319274902344	288.6498107910156
690	288.9018249511719	1.5516166666666666					1	DETECTED	288.9018 m/z @1.55 [N1291_2.mzXML]	288.9018249511719	1.5516166666666666	1.43085	5.530983333333333	4.100133333333334	7323.15576171875	1122878.8727607422	0	1175	4.021138143535259	16.975434722605574	40.70978993876326	288.90020751953125	288.9044494628906
691	288.9216003417969	1.6265666666666665					1	DETECTED	288.9216 m/z @1.63 [N1291_2.mzXML]	288.9216003417969	1.6265666666666665	1.5661833333333335	1.72015	0.15396666666666659	199753.09375	931065.3504506825	0	1175	0.07330953559443332	1.2749102953353635	1.3186421151452088	288.92138671875	288.9219665527344
692	289.11749267578125	9.498033333333332					1	DETECTED	289.1175 m/z @9.50 [N1291_2.mzXML]	289.11749267578125	9.498033333333332	9.463066666666666	9.689516666666666	0.22644999999999982	2691.173095703125	27037.375836486855	0	1175	0.2226624103797068	3.2380838894185806	5.476167778837161	289.11749267578125	289.1185302734375
693	289.175048828125	1.3757833333333334					1	DETECTED	289.1750 m/z @1.38 [N1291_2.mzXML]	289.175048828125	1.3757833333333334	0.1011	20.000833333333333	19.899733333333334	5224.8916015625	1738711.6588703	0	1175	6.714281369153656	7.80575567788078	1.8839129422512735	289.17230224609375	289.17755126953125
694	289.215576171875	12.114683333333334					1	DETECTED	289.2156 m/z @12.11 [N1291_2.mzXML]	289.215576171875	12.114683333333334	10.610683333333332	17.8	7.189316666666668	7890.23828125	1180227.3586562502	0	1175	1.5510804796631348	2.3900653812056722	3.7801307624113445	289.21478271484375	289.2200012207031
695	289.64801025390625	14.16195					1	DETECTED	289.6480 m/z @14.16 [N1291_2.mzXML]	289.64801025390625	14.16195	11.156066666666668	15.76825	4.612183333333332	30056.9375	1398123.2725498655	0	1175	0.14611435101516612	3.311006876643278	2.3268754540863954	289.64013671875	289.6492919921875
696	289.6595153808594	13.314783333333333					1	DETECTED	289.6595 m/z @13.31 [N1291_2.mzXML]	289.6595153808594	13.314783333333333	13.2699	13.581516666666666	0.31161666666666576	7974.57958984375	74525.94381799325	0	1175	0.028666959919510404	3.4714073523951186	5.942814704790237	289.6583557128906	289.6597595214844
697	290.033447265625	17.224833333333333					1	DETECTED	290.0334 m/z @17.22 [N1291_2.mzXML]	290.033447265625	17.224833333333333	0.5207	19.233666666666668	18.712966666666667	1864.1524658203125	1098762.6011657412	0	1175	1.112414123174407	0.5601298281463272	0.12025965629265424	290.02960205078125	290.03466796875
698	290.14990234375	14.128766666666667					1	DETECTED	290.1499 m/z @14.13 [N1291_2.mzXML]	290.14990234375	14.128766666666667	8.156233333333335	15.077316666666666	6.921083333333332	11601.3359375	1404474.6285808713	0	1175	0.09276425061405291	0.5496181374689039	0.11313357497166114	290.1488342285156	290.1598815917969
699	290.6269836425781	12.859666666666667					1	DETECTED	290.6270 m/z @12.86 [N1291_2.mzXML]	290.6269836425781	12.859666666666667	12.843116666666667	12.9228	0.07968333333333355	12844.59765625	42364.63776074265	0	1175	0.08311062231129895	2.4073514602214834	3.8147029204429668	290.62664794921875	290.6273498535156
700	290.6675109863281	14.095416666666667					1	DETECTED	290.6675 m/z @14.10 [N1291_2.mzXML]	290.6675109863281	14.095416666666667	12.047949999999998	15.346183333333332	3.298233333333334	6206.9365234375	442338.9123248596	0	1175	0.385520332346065	0.8054424980463657	0.38911252295706955	290.6665344238281	290.6681823730469
701	290.92449951171875	2.59095					1	DETECTED	290.9245 m/z @2.59 [N1291_2.mzXML]	290.92449951171875	2.59095	1.596	17.707666666666668	16.111666666666668	39625.40625	3206838.992256287	0	1175	0.7471378093543661	2.002328056205662	2.0282668724948962	290.9226379394531	290.9328308105469
702	291.1195983886719	12.031633333333334					1	DETECTED	291.1196 m/z @12.03 [N1291_2.mzXML]	291.1195983886719	12.031633333333334	11.983566666666666	12.42375	0.4401833333333336	65257.1015625	497912.5342028803	0	1175	0.09714968289813264	4.850953768983651	5.0003338388643295	291.1192932128906	291.1205139160156
703	291.1690368652344	11.190083333333332					1	DETECTED	291.1690 m/z @11.19 [N1291_2.mzXML]	291.1690368652344	11.190083333333332	4.4546833333333336	14.597083333333334	10.1424	7326.341796875	1722909.2681422115	0	1175	4.823912622175181	0.7529174213855155	2.7351017832358377	291.16326904296875	291.1739807128906
704	291.6465148925781	12.907649999999999					1	DETECTED	291.6465 m/z @12.91 [N1291_2.mzXML]	291.6465148925781	12.907649999999999	12.742616666666667	14.5121	1.7694833333333335	31997.150390625	484658.17294406204	0	1175	0.10761934620723324	4.307985012463517	1.4761054263846025	291.6446228027344	291.6466979980469
705	291.8239440917969	8.766983333333334					1	DETECTED	291.8239 m/z @8.77 [N1291_2.mzXML]	291.8239440917969	8.766983333333334	8.749500000000001	17.985	9.235499999999998	12557.2041015625	896359.8112919917	0	1175	0.05875380433987232	264.12297426120836	5.135559693558777	291.8233947753906	291.82403564453125
706	291.935302734375	2.59095					1	DETECTED	291.9353 m/z @2.59 [N1291_2.mzXML]	291.935302734375	2.59095	0.26516666666666666	6.736800000000001	6.471633333333334	32885.29296875	2102019.9285553293	0	1175	0.7104924176077976	1.007795670325403	2.4768466367109023	291.9326477050781	291.93597412109375
707	292.06805419921875	16.283					1	DETECTED	292.0681 m/z @16.28 [N1291_2.mzXML]	292.06805419921875	16.283	9.463066666666666	19.781166666666664	10.318099999999998	4871.98828125	992178.2483303839	0	1175	1.9611816612565782	0.7564663388693923	1.9059277997586286	292.0666198730469	292.06903076171875
708	292.93988037109375	9.602333333333332					1	DETECTED	292.9399 m/z @9.60 [N1291_2.mzXML]	292.93988037109375	9.602333333333332	2.3317833333333335	9.602333333333332	7.270549999999998	113196.8828125	2.1536000428625364E7	0	1175	7.177035400106392	0.5	null	292.9313049316406	292.9481506347656
709	292.9927673339844	2.618466666666667					1	DETECTED	292.9928 m/z @2.62 [N1291_2.mzXML]	292.9927673339844	2.618466666666667	2.3592500000000003	3.400516666666667	1.0412666666666666	5593.8974609375	170602.09163305658	0	1175	0.27750696879205927	2.008487108596412	3.0233757687085667	292.98455810546875	292.9930114746094
710	293.00408935546875	2.6599333333333335					1	DETECTED	293.0041 m/z @2.66 [N1291_2.mzXML]	293.00408935546875	2.6599333333333335	2.4143499999999998	15.381566666666666	12.967216666666666	6091.2314453125	883124.9353593141	0	1175	0.1712443327494917	26.40084832032571	3.9383300188088506	292.99578857421875	293.00421142578125
711	293.015625	2.8148666666666666					1	DETECTED	293.0156 m/z @2.81 [N1291_2.mzXML]	293.015625	2.8148666666666666	2.2898	14.0786	11.7888	7534.02001953125	1157887.4383972778	0	1175	0.40288384988237036	11.2260030472321	0.7842335353449138	293.00738525390625	293.01568603515625
712	293.02630615234375	2.5501666666666667					1	DETECTED	293.0263 m/z @2.55 [N1291_2.mzXML]	293.02630615234375	2.5501666666666667	2.318	3.845066666666667	1.5270666666666668	8714.90234375	324506.9853831787	0	1175	0.5443968812663873	3.2887293610911708	4.569628068635011	293.01824951171875	293.0269775390625
713	293.0380554199219	2.6599333333333335					1	DETECTED	293.0381 m/z @2.66 [N1291_2.mzXML]	293.0380554199219	2.6599333333333335	2.248083333333333	3.9681333333333333	1.72005	9773.0703125	423637.6332179261	0	1175	0.4735079858882729	2.0881995872283587	1.8074956099088388	293.0303649902344	293.04632568359375
714	293.0569763183594	2.6320333333333332					1	DETECTED	293.0570 m/z @2.63 [N1291_2.mzXML]	293.0569763183594	2.6320333333333332	2.3317833333333335	4.2331666666666665	1.901383333333333	14067.6279296875	506808.60144421377	0	1175	0.155891208041405	2.1753697637805356	3.9986672153868854	293.04888916015625	293.05712890625
715	293.0679016113281	2.56365					1	DETECTED	293.0679 m/z @2.56 [N1291_2.mzXML]	293.0679016113281	2.56365	1.8806666666666667	18.941333333333333	17.060666666666666	27126.685546875	2478202.682670501	0	1175	0.48213443051891325	9.671694737959879	32.865790548693035	293.0602111816406	293.0760192871094
716	293.0972900390625	2.59095					1	DETECTED	293.0973 m/z @2.59 [N1291_2.mzXML]	293.0972900390625	2.59095	0.1011	20.000833333333333	19.899733333333334	1.1296445E7	6.826230509456677E8	1	1175	0.640418057653823	2.1164045808616385	2.018934294775198	293.0959777832031	293.10693359375
717	293.1320495605469	9.584866666666667					1	DETECTED	293.1320 m/z @9.58 [N1291_2.mzXML]	293.1320495605469	9.584866666666667	2.0782166666666666	15.381566666666666	13.30335	113954.890625	3.5754668137728944E7	0	1175	12.842607858427677	0.8997417539396885	0.8440450272077642	293.1226806640625	293.14202880859375
718	293.1525573730469	9.721966666666667					1	DETECTED	293.1526 m/z @9.72 [N1291_2.mzXML]	293.1525573730469	9.721966666666667	2.2620333333333336	10.315833333333334	8.0538	71178.0859375	7616400.476494935	0	1175	7.824993112209777	0.545031926244662	0.08650869225962755	293.1453552246094	293.1609191894531
719	293.16827392578125	2.5229666666666666					1	DETECTED	293.1683 m/z @2.52 [N1291_2.mzXML]	293.16827392578125	2.5229666666666666	2.1778166666666667	13.784133333333333	11.606316666666666	11201.583984375	1165245.0747341611	0	1175	0.26302135541756533	2.313320608598372	3.25586483181263	293.1630859375	293.17822265625
720	293.1874084472656	14.5463					1	DETECTED	293.1874 m/z @14.55 [N1291_2.mzXML]	293.1874084472656	14.5463	2.345466666666667	15.346183333333332	13.000716666666666	7229.908203125	2877225.413185087	0	1175	11.958806467234972	0.5327798647633358	0.05012588371629329	293.17840576171875	293.19573974609375
721	293.2061767578125	2.4687					1	DETECTED	293.2062 m/z @2.47 [N1291_2.mzXML]	293.2061767578125	2.4687	2.345466666666667	12.524116666666666	10.17865	5773.65283203125	1161259.5222714841	0	1175	0.39224528852583207	41.29828239112795	7.806319319806959	293.19769287109375	293.2142028808594
722	293.2325744628906	2.8148666666666666					1	DETECTED	293.2326 m/z @2.81 [N1291_2.mzXML]	293.2325744628906	2.8148666666666666	2.373483333333333	3.4464333333333332	1.07295	4666.3154296875	143667.14328009036	0	1175	0.10351483014686247	1.2154400936449796	1.2599112371572356	293.22344970703125	293.2403259277344
723	294.1004638671875	2.59095					1	DETECTED	294.1005 m/z @2.59 [N1291_2.mzXML]	294.1004638671875	2.59095	0.7208333333333333	19.854166666666668	19.133333333333333	1080594.625	6.579268136874754E7	0	1175	0.6988329842299432	1.0887867646483038	1.9773618748826645	294.0947265625	294.1036682128906
724	294.9188232421875	14.1122					1	DETECTED	294.9188 m/z @14.11 [N1291_2.mzXML]	294.9188232421875	14.1122	0.11925000000000001	20.000833333333333	19.88158333333333	14691.9951171875	4763185.635378145	0	1175	2.4840693676851586	0.6583341981418379	0.360896748023326	294.9183349609375	294.9210510253906
725	294.9380798339844	1.6421					1	DETECTED	294.9381 m/z @1.64 [N1291_2.mzXML]	294.9380798339844	1.6421	1.58115	1.6724166666666667	0.09126666666666661	92774.0234375	286998.49006494123	0	1175	0.05618371046862336	0.7517048014796157	0.6301166372764981	294.93804931640625	294.9385681152344
726	295.10162353515625	2.59095					1	DETECTED	295.1016 m/z @2.59 [N1291_2.mzXML]	295.10162353515625	2.59095	1.9089666666666667	18.631333333333334	16.722366666666666	131590.609375	9316262.35892272	0	1175	0.6123391100397804	10.13062198211896	1.9418757684927226	295.0972595214844	295.1037902832031
727	295.1285400390625	9.6375					1	DETECTED	295.1285 m/z @9.64 [N1291_2.mzXML]	295.1285400390625	9.6375	9.584866666666667	9.8759	0.29103333333333303	36635.55859375	219266.93490338157	0	1175	0.0857853794599226	1.7462190774974606	1.977588915878858	295.12823486328125	295.1287841796875
728	295.1484680175781	9.788566666666666					1	DETECTED	295.1485 m/z @9.79 [N1291_2.mzXML]	295.1484680175781	9.788566666666666	9.5154	9.9971	0.4817	3526.367431640625	68001.89837475587	0	1175	0.3423371132561446	0.8816961561928008	0.7633923123856018	295.1478271484375	295.1496887207031
729	295.19366455078125	12.337816666666667					1	DETECTED	295.1937 m/z @12.34 [N1291_2.mzXML]	295.19366455078125	12.337816666666667	1.4476833333333334	19.124333333333333	17.67665	38837.34375	3556381.848073639	0	1175	0.26879729291627896	0.6730695465923809	0.32402165569979746	295.1872863769531	295.20306396484375
730	295.29425048828125	2.56365					1	DETECTED	295.2943 m/z @2.56 [N1291_2.mzXML]	295.29425048828125	2.56365	1.9369666666666667	6.596100000000001	4.659133333333334	39336.33203125	2181934.3970828243	0	1175	0.6070967293260217	1.9675187947745727	1.9511027813661639	295.2929992675781	295.2955627441406
731	296.065185546875	1.7525333333333333					1	DETECTED	296.0652 m/z @1.75 [N1291_2.mzXML]	296.065185546875	1.7525333333333333	1.7041499999999998	1.78175	0.07760000000000011	58500.796875	185373.54647949245	0	1175	0.05090848122754332	0.801929038925249	0.6038580778504982	296.0649108886719	296.0654296875
732	296.10479736328125	2.871766666666667					1	DETECTED	296.1048 m/z @2.87 [N1291_2.mzXML]	296.10479736328125	2.871766666666667	1.9932	9.331166666666666	7.3379666666666665	9476.3798828125	883301.7539282837	0	1175	1.2213951033996158	4.176101225480896	0.954950771207285	296.1037902832031	296.106201171875
733	296.1319580078125	9.619683333333334					1	DETECTED	296.1320 m/z @9.62 [N1291_2.mzXML]	296.1319580078125	9.619683333333334	9.602333333333332	9.721966666666667	0.11963333333333459	5394.90673828125	26044.543596130356	0	1175	0.1445736860339455	3.4476464937556037	5.8952929875112074	296.1318664550781	296.1321105957031
734	296.1492004394531	8.927516666666666					1	DETECTED	296.1492 m/z @8.93 [N1291_2.mzXML]	296.1492004394531	8.927516666666666	8.784383333333333	8.9628	0.1784166666666671	1868.0966796875	13241.365764709528	0	1175	0.08813616958970272	0.6232533768048465	0.24650675360969296	296.1481018066406	296.1492004394531
735	296.18475341796875	11.809783333333334					1	DETECTED	296.1848 m/z @11.81 [N1291_2.mzXML]	296.18475341796875	11.809783333333334	9.3474	19.471	10.1236	17695.791015625	2016660.5546891787	0	1175	0.2987507599872927	1.9261361121706873	4.152887444431583	296.182861328125	296.1912841796875
736	296.1968688964844	12.320883333333335					1	DETECTED	296.1969 m/z @12.32 [N1291_2.mzXML]	296.1968688964844	12.320883333333335	12.201233333333333	12.4572	0.25596666666666756	7781.73876953125	75112.0202351075	0	1175	0.17608846847038961	1.0696475832288495	1.1392951664576991	296.19610595703125	296.1977844238281
737	297.1176452636719	1.46315					1	DETECTED	297.1176 m/z @1.46 [N1291_2.mzXML]	297.1176452636719	1.46315	1.4122666666666668	9.567283333333334	8.155016666666667	9389.37890625	1316376.7840003662	0	1175	0.07412654265325958	76.8423182739511	160.1752068364742	297.1176452636719	297.1253356933594
738	297.180419921875	15.346183333333332					1	DETECTED	297.1804 m/z @15.35 [N1291_2.mzXML]	297.180419921875	15.346183333333332	9.429	19.59916666666667	10.170166666666669	11035.0986328125	2427472.5722337365	0	1175	0.5308460970721818	0.8560293621062539	0.8838940967489043	297.1785888671875	297.1817321777344
739	298.0917053222656	9.893049999999999					1	DETECTED	298.0917 m/z @9.89 [N1291_2.mzXML]	298.0917053222656	9.893049999999999	1.8528666666666667	10.031	8.178133333333333	10917.357421875	1185349.2469755858	0	1175	0.10071615169352377	0.5085787844804535	0.01907596167396584	298.0914611816406	298.10009765625
740	298.2731628417969	14.244916666666667					1	DETECTED	298.2732 m/z @14.24 [N1291_2.mzXML]	298.2731628417969	14.244916666666667	10.352033333333333	16.724333333333334	6.372300000000001	33035.4296875	2036957.7757976977	0	1175	0.4828015832193433	0.6786502110024085	0.550532990449624	298.2721862792969	298.2747802734375
741	299.1382751464844	11.338233333333333					1	DETECTED	299.1383 m/z @11.34 [N1291_2.mzXML]	299.1382751464844	11.338233333333333	10.33375	16.081433333333333	5.747683333333333	63401.85546875	2414275.7613394167	1	1175	0.1721839841118662	1.044438962897672	1.2552144243517125	299.136962890625	299.1393127441406
742	299.1610412597656	12.183966666666667					1	DETECTED	299.1610 m/z @12.18 [N1291_2.mzXML]	299.1610412597656	12.183966666666667	12.149666666666667	12.218333333333334	0.0686666666666671	6819.486328125	22256.09820385735	0	1175	0.09414461968662735	1.0009718172983544	1.0019436345967085	299.160888671875	299.1614990234375
743	299.2765808105469	14.211900000000002					1	DETECTED	299.2766 m/z @14.21 [N1291_2.mzXML]	299.2765808105469	14.211900000000002	10.315833333333334	15.291683333333333	4.975849999999999	7981.28662109375	584426.4000602416	0	1175	0.35806915346102386	0.6385735185913995	0.2771470371827992	299.27630615234375	299.2778015136719
744	299.29388427734375	13.922733333333333					1	DETECTED	299.2939 m/z @13.92 [N1291_2.mzXML]	299.29388427734375	13.922733333333333	0.13733333333333334	19.964499999999997	19.827166666666663	4616.18603515625	1769706.019920318	0	1175	15.039893780150551	0.7191364293624655	1.3882054232415457	299.288330078125	299.2960205078125
745	299.63214111328125	12.859666666666667					1	DETECTED	299.6321 m/z @12.86 [N1291_2.mzXML]	299.63214111328125	12.859666666666667	12.7253	13.801466666666666	1.0761666666666656	23869.1640625	352290.41347277805	0	1175	0.13913428887956947	4.0045894319027475	7.009178863805495	299.6251525878906	299.63397216796875
746	300.17987060546875	11.586866666666667					1	DETECTED	300.1799 m/z @11.59 [N1291_2.mzXML]	300.17987060546875	11.586866666666667	9.2835	11.951983333333335	2.6684833333333344	76937.40625	2203052.9108561417	0	1175	0.13251025232555413	0.5970391504689406	0.11693794998235671	300.1791687011719	300.1850280761719
747	301.11737060546875	10.736083333333333					1	DETECTED	301.1174 m/z @10.74 [N1291_2.mzXML]	301.11737060546875	10.736083333333333	10.01355	13.715216666666667	3.701666666666666	28062.921875	1538408.3000844724	0	1175	0.47121382935854683	2.561588854032111	4.123177708064222	301.1165771484375	301.11834716796875
748	301.1402587890625	12.42375					1	DETECTED	301.1403 m/z @12.42 [N1291_2.mzXML]	301.1402587890625	12.42375	0.1011	20.000833333333333	19.899733333333334	83297.2265625	1.2338856704207195E7	1	1175	10.851026862225684	0.5174382176800256	2.86882650878368	301.1387023925781	301.1412658691406
749	301.21734619140625	10.315833333333334					1	DETECTED	301.2173 m/z @10.32 [N1291_2.mzXML]	301.21734619140625	10.315833333333334	10.315833333333334	13.698416666666667	3.382583333333333	13877.5390625	1736943.078194458	0	1175	3.130787291796901	null	null	301.2120056152344	301.21734619140625
750	302.1022033691406	10.628416666666668					1	DETECTED	302.1022 m/z @10.63 [N1291_2.mzXML]	302.1022033691406	10.628416666666668	10.560300000000002	10.70015	0.13984999999999914	4131.31982421875	25461.583887328994	0	1175	0.1442312987890979	1.0265475899192509	1.0530951798385018	302.1014099121094	302.1026306152344
751	302.1436462402344	12.406883333333333					1	DETECTED	302.1436 m/z @12.41 [N1291_2.mzXML]	302.1436462402344	12.406883333333333	0.11925000000000001	20.000833333333333	19.88158333333333	15659.267578125	2850697.2326429123	0	1175	0.20680562336096742	2.1038682253976155	0.5752144908655705	302.1426696777344	302.145263671875
752	302.2864074707031	11.586866666666667					1	DETECTED	302.2864 m/z @11.59 [N1291_2.mzXML]	302.2864074707031	11.586866666666667	11.513416666666666	15.042066666666667	3.5286500000000007	190793.015625	2216106.7382351668	0	1175	0.19424480703925973	3.0571247964199117	2.8585424051295694	302.2857971191406	302.2875671386719
753	303.0274353027344	1.4780833333333334					1	DETECTED	303.0274 m/z @1.48 [N1291_2.mzXML]	303.0274353027344	1.4780833333333334	1.43085	15.43575	14.004900000000001	5228.7939453125	2151551.619314331	0	1175	0.06477747293545932	148.25229357798128	295.5045871559625	303.0215148925781	303.03009033203125
754	303.052001953125	16.429983333333332					1	DETECTED	303.0520 m/z @16.43 [N1291_2.mzXML]	303.052001953125	16.429983333333332	10.1378	19.54416666666667	9.406366666666669	2794.531982421875	608689.519112854	0	1175	0.27349395481651584	0.7474644466282242	0.49492889325644845	303.0508728027344	303.0531005859375
755	303.0740661621094	9.706050000000001					1	DETECTED	303.0741 m/z @9.71 [N1291_2.mzXML]	303.0740661621094	9.706050000000001	9.672500000000001	9.927433333333333	0.2549333333333319	15061.70703125	87851.89468087755	0	1175	0.11361988858117833	3.799304520615978	5.638804260449577	303.0733947753906	303.07452392578125
756	303.13287353515625	10.70015					1	DETECTED	303.1329 m/z @10.70 [N1291_2.mzXML]	303.13287353515625	10.70015	10.11995	10.754316666666666	0.6343666666666667	5310.216796875	74527.24543585209	0	1175	0.17630082795554003	0.5466793059864402	0.09335861197288045	303.13238525390625	303.1339416503906
757	303.22857666015625	14.261416666666666					1	DETECTED	303.2286 m/z @14.26 [N1291_2.mzXML]	303.22857666015625	14.261416666666666	10.1378	16.338316666666667	6.200516666666667	77310.796875	4684831.101159182	0	1175	0.46790941326474567	0.7076248990316786	0.49010472641565606	303.22686767578125	303.2298278808594
758	303.2901306152344	11.572316666666667					1	DETECTED	303.2901 m/z @11.57 [N1291_2.mzXML]	303.2901306152344	11.572316666666667	11.542933333333334	11.646583333333332	0.10364999999999824	34862.453125	151381.94597265392	0	1175	0.07476417309528216	1.7637549631309843	2.5275099262619687	303.2897644042969	303.29046630859375
759	304.04852294921875	16.13595					1	DETECTED	304.0485 m/z @16.14 [N1291_2.mzXML]	304.04852294921875	16.13595	0.15553333333333336	19.946166666666667	19.790633333333332	4026.814453125	1558351.0887606193	0	1175	8.124655467912806	0.6192151852527833	0.5754854715811161	304.046142578125	304.0575866699219
760	304.1506042480469	9.3152					1	DETECTED	304.1506 m/z @9.32 [N1291_2.mzXML]	304.1506042480469	9.3152	9.210749999999999	17.37316666666667	8.16241666666667	4184.380859375	1228896.5247915043	0	1175	0.09393584743648198	39.07332056805427	77.14664113610854	304.14520263671875	304.1507263183594
761	304.2115478515625	10.0664					1	DETECTED	304.2115 m/z @10.07 [N1291_2.mzXML]	304.2115478515625	10.0664	10.031	10.280033333333334	0.24903333333333322	17267.513671875	128565.72597741697	0	1175	0.1772984445266701	3.5174199623352935	8.686396680125373	304.2110595703125	304.2119140625
762	304.2318420410156	14.244916666666667					1	DETECTED	304.2318 m/z @14.24 [N1291_2.mzXML]	304.2318420410156	14.244916666666667	11.6309	15.309949999999999	3.6790499999999984	14409.2646484375	1421481.5188755493	0	1175	2.631718164964173	0.703715865111801	0.3745883487186438	304.23150634765625	304.2328796386719
763	304.83624267578125	10.5443					1	DETECTED	304.8362 m/z @10.54 [N1291_2.mzXML]	304.83624267578125	10.5443	10.5283	16.044683333333335	5.516383333333335	2698.60791015625	517480.4574132999	0	1175	0.08788815446937015	172.38697916666658	343.77395833333316	304.8263244628906	304.8377380371094
764	304.8954772949219	1.6265666666666665					1	DETECTED	304.8955 m/z @1.63 [N1291_2.mzXML]	304.8954772949219	1.6265666666666665	1.58115	11.951983333333335	10.370833333333334	76010.2578125	5177295.471487182	0	1175	0.062082561221135535	114.17431192660608	2.8091691065583837	304.8950500488281	304.9046325683594
765	305.0451354980469	17.0395					1	DETECTED	305.0451 m/z @17.04 [N1291_2.mzXML]	305.0451354980469	17.0395	0.26516666666666666	19.854166666666668	19.589000000000002	3555.818603515625	1451945.107791168	0	1175	3.175900597421691	0.5838980187985613	0.16779603759712264	305.0432434082031	305.0459899902344
766	305.2441711425781	12.574366666666666					1	DETECTED	305.2442 m/z @12.57 [N1291_2.mzXML]	305.2441711425781	12.574366666666666	3.29485	14.95515	11.6603	149592.09375	2761681.1466607624	1	1175	0.18294360558873102	7.564957164941333	3.9972127745578048	305.2432556152344	305.24749755859375
767	306.0833740234375	15.933916666666667					1	DETECTED	306.0834 m/z @15.93 [N1291_2.mzXML]	306.0833740234375	15.933916666666667	9.3152	18.631333333333334	9.316133333333333	6326.73291015625	1392852.5538645023	0	1175	1.4027520097057593	0.7037718792414441	0.46797201873707656	306.08197021484375	306.0849914550781
768	307.0789489746094	10.101816666666668					1	DETECTED	307.0789 m/z @10.10 [N1291_2.mzXML]	307.0789489746094	10.101816666666668	0.33821666666666667	19.343166666666665	19.004949999999997	6876.00537109375	1871301.0634433902	0	1175	12.81541773721401	0.9732552542095125	80.17254458845416	307.0762023925781	307.0858154296875
769	307.1678161621094	10.5443					1	DETECTED	307.1678 m/z @10.54 [N1291_2.mzXML]	307.1678161621094	10.5443	10.22685	18.281333333333336	8.054483333333335	786921.0	1.0513152897162506E7	1	1175	0.10381216341166422	2.0832539223811057	1.5507684286420014	307.1664123535156	307.16973876953125
770	307.262451171875	12.097483333333335					1	DETECTED	307.2625 m/z @12.10 [N1291_2.mzXML]	307.262451171875	12.097483333333335	11.9677	14.444416666666665	2.4767166666666647	8368.642578125	475573.68137805164	0	1175	0.367611881229605	9.541736227045016	18.185385702738365	307.25262451171875	307.26318359375
771	308.17193603515625	10.5443					1	DETECTED	308.1719 m/z @10.54 [N1291_2.mzXML]	308.17193603515625	10.5443	10.4068	11.827066666666667	1.4202666666666666	91969.7421875	1768203.1364545934	0	1175	0.09170336894544207	5.062744716051679	9.948274050831305	308.1708984375	308.17193603515625
772	309.04876708984375	2.2759833333333335					1	DETECTED	309.0488 m/z @2.28 [N1291_2.mzXML]	309.04876708984375	2.2759833333333335	2.1351333333333335	2.91445	0.7793166666666664	7857.904296875	181607.15421453852	0	1175	0.9315309837182189	2.766477339959769	4.532954679919538	309.0477294921875	309.0504150390625
773	309.1479187011719	9.363466666666666					1	DETECTED	309.1479 m/z @9.36 [N1291_2.mzXML]	309.1479187011719	9.363466666666666	9.0333	14.011066666666666	4.977766666666666	11387.0146484375	684221.8568295588	0	1175	0.24007035054599335	1.337627757282087	1.7834045845959676	309.1463623046875	309.1512451171875
774	309.1645202636719	10.5443					1	DETECTED	309.1645 m/z @10.54 [N1291_2.mzXML]	309.1645202636719	10.5443	10.388583333333335	12.4572	2.0686166666666654	28516.794921875	611033.7590908824	0	1175	0.10324604894155875	6.642245531413962	12.270201924266892	309.16387939453125	309.17108154296875
775	309.202880859375	12.776316666666666					1	DETECTED	309.2029 m/z @12.78 [N1291_2.mzXML]	309.202880859375	12.776316666666666	6.983416666666667	12.8758	5.892383333333333	11705.236328125	782092.4555349118	0	1175	0.7982205080050377	0.5085866606823295	0.017173321364659083	309.20196533203125	309.2055358886719
776	310.1117858886719	1.2667166666666667					1	DETECTED	310.1118 m/z @1.27 [N1291_2.mzXML]	310.1117858886719	1.2667166666666667	0.1011	19.982666666666667	19.881566666666668	1789.0234375	1070948.8482771302	0	1175	1.1636976177155747	8.528346940818166	16.056693881636328	310.1103820800781	310.1170654296875
777	310.2010498046875	10.610683333333332					1	DETECTED	310.2010 m/z @10.61 [N1291_2.mzXML]	310.2010498046875	10.610683333333332	6.29805	16.669666666666664	10.371616666666664	24438.814453125	1459666.5168580012	0	1175	0.20023049992293096	0.9792549273210926	20.362407751547728	310.1977844238281	310.20159912109375
778	310.91192626953125	1.6421					1	DETECTED	310.9119 m/z @1.64 [N1291_2.mzXML]	310.91192626953125	1.6421	1.58115	1.78175	0.2005999999999999	60956.0703125	260152.7503139648	0	1175	0.05225265272667867	1.6456111566858116	1.7113883264347207	310.9111022949219	310.9131164550781
779	311.1234130859375	8.766983333333334					1	DETECTED	311.1234 m/z @8.77 [N1291_2.mzXML]	311.1234130859375	8.766983333333334	8.436583333333333	10.261816666666666	1.8252333333333333	20692.884765625	325099.73247357114	0	1175	0.11149444236326644	0.8144844902762826	0.42105107900842914	311.1231384277344	311.12847900390625
780	311.1658630371094	12.304066666666667					1	DETECTED	311.1659 m/z @12.30 [N1291_2.mzXML]	311.1658630371094	12.304066666666667	5.9671	18.704166666666666	12.737066666666665	66469.90625	2429109.700285187	0	1175	0.26540440508487606	1.6352696868578545	2.123887786551226	311.1566467285156	311.1740417480469
781	311.6322021484375	12.826233333333333					1	DETECTED	311.6322 m/z @12.83 [N1291_2.mzXML]	311.6322021484375	12.826233333333333	12.792816666666665	12.8758	0.08298333333333474	11372.1044921875	33683.51346813964	0	1175	0.0640169130921251	1.2416458852867718	1.4832917705735433	311.6321105957031	311.6324768066406
782	311.99322509765625	16.91					1	DETECTED	311.9932 m/z @16.91 [N1291_2.mzXML]	311.99322509765625	16.91	14.903483333333332	19.817666666666664	4.914183333333332	2165.870361328125	372018.41162130795	0	1175	2.728282586282713	1.224555822279073	1.4491116445581458	311.9920959472656	311.99468994140625
783	312.02880859375	13.166016666666668					1	DETECTED	312.0288 m/z @13.17 [N1291_2.mzXML]	312.02880859375	13.166016666666668	11.61605	17.429166666666667	5.813116666666668	28959.75	1196888.9037664176	0	1175	0.26851023964461795	1.1128083124388197	0.9534085691151108	312.0210266113281	312.0379638671875
784	312.21600341796875	10.754316666666666					1	DETECTED	312.2160 m/z @10.75 [N1291_2.mzXML]	312.21600341796875	10.754316666666666	10.462583333333333	10.790416666666665	0.32783333333333253	10333.064453125	121185.34749121047	0	1175	0.15695551820316744	0.5617070156625864	0.12462000538449158	312.2155456542969	312.217041015625
785	312.3616943359375	12.047949999999998					1	DETECTED	312.3617 m/z @12.05 [N1291_2.mzXML]	312.3616943359375	12.047949999999998	12.031633333333334	12.183966666666667	0.152333333333333	12366.2177734375	78978.75594921887	0	1175	0.11346300920546248	4.668028600613406	8.336057201226811	312.36151123046875	312.3621520996094
786	312.6580505371094	2.4278166666666667					1	DETECTED	312.6581 m/z @2.43 [N1291_2.mzXML]	312.6580505371094	2.4278166666666667	1.8528666666666667	10.808416666666666	8.955549999999999	22070.2734375	2395998.9720242918	0	1175	0.5087546748281366	1.8256530082558249	1.7437465808957948	312.6523742675781	312.65997314453125
787	313.09539794921875	1.46315					1	DETECTED	313.0954 m/z @1.46 [N1291_2.mzXML]	313.09539794921875	1.46315	1.4122666666666668	19.817666666666664	18.405399999999997	19324.58203125	2886734.989452667	0	1175	0.14694265099331627	180.8588273829026	359.21142648031963	313.0941162109375	313.09625244140625
788	313.1661376953125	12.320883333333335					1	DETECTED	313.1661 m/z @12.32 [N1291_2.mzXML]	313.1661376953125	12.320883333333335	12.201233333333333	12.574366666666666	0.37313333333333354	13468.099609375	188864.00090124548	0	1175	0.26523880060330995	1.5592700933277388	2.1185401866554776	313.1658630371094	313.1668395996094
789	313.78375244140625	2.3317833333333335					1	DETECTED	313.7838 m/z @2.33 [N1291_2.mzXML]	313.78375244140625	2.3317833333333335	1.8667166666666666	4.843883333333333	2.9771666666666667	17661.203125	806466.5333302611	0	1175	0.4567279117697476	2.2808731645277858	2.3062785277048494	313.7828674316406	313.7852478027344
790	314.0289611816406	13.210883333333333					1	DETECTED	314.0290 m/z @13.21 [N1291_2.mzXML]	314.0289611816406	13.210883333333333	13.106533333333335	17.280666666666665	4.17413333333333	6143.0263671875	316043.7907237241	0	1175	1.001118256838467	20.000638875579273	39.00127775115855	314.0198974609375	314.03045654296875
791	314.2314453125	10.928316666666666					1	DETECTED	314.2314 m/z @10.93 [N1291_2.mzXML]	314.2314453125	10.928316666666666	10.825733333333334	11.1219	0.29616666666666625	84900.9921875	689547.3225830081	1	1175	0.13586551841173566	1.2932827772140645	1.5111098794018947	314.23138427734375	314.2318420410156
792	315.01678466796875	1.58115					1	DETECTED	315.0168 m/z @1.58 [N1291_2.mzXML]	315.01678466796875	1.58115	1.5370833333333331	3.37015	1.833066666666667	7303.56103515625	347257.1421999512	0	1175	0.7308773088233262	20.798789712556616	40.59757942511323	315.00860595703125	315.0263977050781
793	315.0792541503906	2.3317833333333335					1	DETECTED	315.0793 m/z @2.33 [N1291_2.mzXML]	315.0792541503906	2.3317833333333335	0.7208333333333333	19.471	18.750166666666665	6486666.0	3.1816971806793994E8	1	1175	0.7615897278090922	2.1404914825840873	2.3836929131234923	315.0782470703125	315.08001708984375
794	315.1329345703125	11.480766666666666					1	DETECTED	315.1329 m/z @11.48 [N1291_2.mzXML]	315.1329345703125	11.480766666666666	2.248083333333333	11.936083333333332	9.687999999999999	32138.826171875	2091868.0906136457	0	1175	0.2829351526184638	0.7862065910361486	0.030266714650896247	315.1237487792969	315.140869140625
795	315.1616516113281	12.304066666666667					1	DETECTED	315.1617 m/z @12.30 [N1291_2.mzXML]	315.1616516113281	12.304066666666667	2.2620333333333336	12.474033333333333	10.212	5939.111328125	2413216.768745544	0	1175	0.12526151151562281	0.5084627615257201	0.016925523051440326	315.161376953125	315.1706848144531
796	316.082763671875	2.4143499999999998					1	DETECTED	316.0828 m/z @2.41 [N1291_2.mzXML]	316.082763671875	2.4143499999999998	1.82485	10.031	8.206150000000001	575735.375	2.779507308405632E7	0	1175	0.5220337550791796	1.8434899483120615	1.801710504215673	316.0816345214844	316.0843505859375
797	316.1748352050781	10.5125					1	DETECTED	316.1748 m/z @10.51 [N1291_2.mzXML]	316.1748352050781	10.5125	10.480016666666668	10.59355	0.11353333333333282	8250.6875	37979.99115795896	0	1175	0.1900693051930631	1.7475628527450804	2.4951257054901608	316.1748352050781	316.175537109375
798	316.24725341796875	11.1219					1	DETECTED	316.2473 m/z @11.12 [N1291_2.mzXML]	316.24725341796875	11.1219	11.069666666666667	11.275866666666667	0.20620000000000083	125504.265625	714679.0873461892	1	1175	0.0867960091891824	2.056493557432907	2.8779339250259572	316.2464904785156	316.2480163574219
799	317.083740234375	2.3872333333333335					1	DETECTED	317.0837 m/z @2.39 [N1291_2.mzXML]	317.083740234375	2.3872333333333335	1.5370833333333331	9.253716666666666	7.716633333333332	75660.96875	3974546.8265775135	0	1175	0.45835666967287914	1.8277372780247594	1.2962111525417181	317.0821838378906	317.0871887207031
800	317.1142272949219	1.6421					1	DETECTED	317.1142 m/z @1.64 [N1291_2.mzXML]	317.1142272949219	1.6421	0.2836666666666667	10.425199999999998	10.141533333333332	19468.908203125	1515570.1673072816	0	1175	0.13090595931064852	3.5686222052055068	40.04120677375027	317.1119384765625	317.1159973144531
801	317.2447204589844	13.532533333333333					1	DETECTED	317.2447 m/z @13.53 [N1291_2.mzXML]	317.2447204589844	13.532533333333333	13.42115	14.682266666666667	1.2611166666666662	11768.4736328125	261291.1969793699	0	1175	0.29717102005979257	5.661155169833947	6.3033711784367465	317.2430725097656	317.2471618652344
802	317.5285339355469	2.400716666666667					1	DETECTED	317.5285 m/z @2.40 [N1291_2.mzXML]	317.5285339355469	2.400716666666667	1.8528666666666667	4.375249999999999	2.522383333333333	21762.935546875	956431.0299857792	0	1175	0.5260973947751757	1.8187840866449447	1.964170738159583	317.5269775390625	317.5300598144531
803	318.0643310546875	16.007633333333334					1	DETECTED	318.0643 m/z @16.01 [N1291_2.mzXML]	318.0643310546875	16.007633333333334	9.654733333333333	19.270166666666668	9.615433333333335	5326.9150390625	1053740.0091993103	0	1175	1.2832843456944296	0.7567751210733156	1.9271176927654683	318.0628967285156	318.0650634765625
804	318.18096923828125	10.01355					1	DETECTED	318.1810 m/z @10.01 [N1291_2.mzXML]	318.18096923828125	10.01355	9.9971	10.084033333333334	0.08693333333333442	5126.30712890625	20076.269630981526	0	1175	0.06876126172745778	2.642350557244088	4.284701114488176	318.1806335449219	318.1809997558594
805	318.19110107421875	9.3152					1	DETECTED	318.1911 m/z @9.32 [N1291_2.mzXML]	318.19110107421875	9.3152	9.2835	18.41033333333333	9.12683333333333	5739.3876953125	1413523.7030630491	0	1175	0.30508565106003616	143.95636172449719	286.91272344899437	318.1815490722656	318.1965026855469
806	318.2991943359375	11.338233333333333					1	DETECTED	318.2992 m/z @11.34 [N1291_2.mzXML]	318.2991943359375	11.338233333333333	11.30785	15.76825	4.4604	194694.4375	1629331.1403196123	1	1175	0.07625345745658763	4.064004569916583	5.179317246786115	318.2959289550781	318.3023681640625
807	318.9366760253906	1.6265666666666665					1	DETECTED	318.9367 m/z @1.63 [N1291_2.mzXML]	318.9366760253906	1.6265666666666665	1.58115	17.68883333333333	16.10768333333333	10612.748046875	3863345.58524707	0	1175	0.06264188103196355	177.3322935779825	353.6645871559651	318.9361267089844	318.93756103515625
808	318.96923828125	1.9792666666666667					1	DETECTED	318.9692 m/z @1.98 [N1291_2.mzXML]	318.96923828125	1.9792666666666667	1.8105	2.1919833333333334	0.3814833333333334	17352.302734375	172818.98448864758	0	1175	0.1271249592872168	1.130209362038317	0.8564802829084096	318.96875	318.9702453613281
809	318.9958190917969	13.564916666666667					1	DETECTED	318.9958 m/z @13.56 [N1291_2.mzXML]	318.9958190917969	13.564916666666667	1.43085	13.564916666666667	12.134066666666667	8060.16796875	3662090.497965942	0	1175	12.099142123570353	0.5	null	318.9958190917969	319.0057067871094
810	319.0604248046875	16.724333333333334					1	DETECTED	319.0604 m/z @16.72 [N1291_2.mzXML]	319.0604248046875	16.724333333333334	9.5154	19.726666666666667	10.211266666666667	4398.314453125	1110428.7576231079	0	1175	7.258377575290373	0.7082370022379639	0.41647400447592786	319.05902099609375	319.0614318847656
811	319.1286315917969	10.610683333333332					1	DETECTED	319.1286 m/z @10.61 [N1291_2.mzXML]	319.1286315917969	10.610683333333332	9.754716666666667	10.808416666666666	1.0536999999999992	4921.55859375	98658.76273535148	0	1175	0.25049150207331294	0.6155029401456448	0.23100588029128943	319.127197265625	319.1297912597656
812	319.1650695800781	9.550099999999999					1	DETECTED	319.1651 m/z @9.55 [N1291_2.mzXML]	319.1650695800781	9.550099999999999	9.5154	9.672500000000001	0.15710000000000157	14336.388671875	73230.87094641113	0	1175	0.08304669106840556	2.1758458195811428	4.220921302807491	319.16455078125	319.16522216796875
813	319.193603515625	14.328533333333333					1	DETECTED	319.1936 m/z @14.33 [N1291_2.mzXML]	319.193603515625	14.328533333333333	9.298866666666667	15.490683333333333	6.191816666666666	34552.84765625	2365835.8272384023	0	1175	0.4740910273768719	1.4413725609857309	1.9176421263232784	319.1844177246094	319.19525146484375
814	320.9660339355469	1.9510666666666665					1	DETECTED	320.9660 m/z @1.95 [N1291_2.mzXML]	320.9660339355469	1.9510666666666665	1.78175	2.1778166666666667	0.3960666666666668	9967.208984375	147438.41200219735	0	1175	null	1.169603307412148	1.339206614824296	320.96588134765625	320.9671630859375
815	321.18353271484375	11.741366666666666					1	DETECTED	321.1835 m/z @11.74 [N1291_2.mzXML]	321.18353271484375	11.741366666666666	10.425199999999998	16.393366666666665	5.968166666666667	36128.42578125	1754781.6534094235	0	1175	0.4447923567433918	2.321127715038143	0.559774352990308	321.18292236328125	321.1849060058594
816	321.20904541015625	12.574366666666666					1	DETECTED	321.2090 m/z @12.57 [N1291_2.mzXML]	321.20904541015625	12.574366666666666	6.596100000000001	15.879116666666667	9.283016666666665	62857.3671875	2164560.591095273	0	1175	0.4870310619823073	3.8187497533608985	4.563564996808982	321.2013854980469	321.2111511230469
817	322.21209716796875	12.590716666666667					1	DETECTED	322.2121 m/z @12.59 [N1291_2.mzXML]	322.21209716796875	12.590716666666667	12.524116666666666	12.891666666666667	0.3675500000000014	12710.84765625	164765.30985766585	0	1175	0.2094298770047267	2.759384384384349	4.518768768768698	322.2118835449219	322.21295166015625
818	323.0199890136719	1.8806666666666667					1	DETECTED	323.0200 m/z @1.88 [N1291_2.mzXML]	323.0199890136719	1.8806666666666667	1.7958833333333333	11.601316666666666	9.805433333333333	7237.06494140625	2062464.5476614381	0	1175	0.4035928609719721	57.82642028700602	114.65284057401205	323.014892578125	323.0216369628906
819	323.16326904296875	9.893049999999999					1	DETECTED	323.1633 m/z @9.89 [N1291_2.mzXML]	323.16326904296875	9.893049999999999	9.672500000000001	11.905716666666667	2.2332166666666655	7596.79150390625	275063.48742272926	0	1175	0.26230678585707246	5.0628353359027205	3.1411036181067304	323.1627197265625	323.16680908203125
820	323.1829528808594	16.227733333333333					1	DETECTED	323.1830 m/z @16.23 [N1291_2.mzXML]	323.1829528808594	16.227733333333333	9.619683333333334	19.54416666666667	9.924483333333335	2747.634521484375	904778.1523341066	0	1175	1.0653533443477698	0.7509388801033086	0.5018777602066172	323.178955078125	323.18353271484375
821	323.2247314453125	13.905933333333333					1	DETECTED	323.2247 m/z @13.91 [N1291_2.mzXML]	323.2247314453125	13.905933333333333	1.43085	15.546583333333333	14.115733333333333	20077.708984375	1592553.8845765688	0	1175	0.27683942917144755	2.2514506204178812	5.028644179079465	323.223876953125	323.2264709472656
822	324.1790771484375	15.381566666666666					1	DETECTED	324.1791 m/z @15.38 [N1291_2.mzXML]	324.1790771484375	15.381566666666666	0.26516666666666666	19.836000000000002	19.570833333333336	9088.7177734375	2682731.038336366	0	1175	7.261895588417888	0.6473377700157887	0.29467554003157737	324.1770324707031	324.1796569824219
823	324.1916198730469	9.706050000000001					1	DETECTED	324.1916 m/z @9.71 [N1291_2.mzXML]	324.1916198730469	9.706050000000001	9.654733333333333	9.8585	0.20376666666666665	43647.9296875	267558.20209704613	0	1175	0.10555644513521933	1.9853848652159098	2.590101493157603	324.1910400390625	324.1917419433594
824	324.3252868652344	12.1669					1	DETECTED	324.3253 m/z @12.17 [N1291_2.mzXML]	324.3252868652344	12.1669	0.5570833333333333	12.624	12.066916666666668	6626.70166015625	2743989.4481910407	0	1175	0.17492928232265115	0.5196859267085757	0.03937185341715133	324.3241882324219	324.32635498046875
825	325.17535400390625	16.541116666666667					1	DETECTED	325.1754 m/z @16.54 [N1291_2.mzXML]	325.17535400390625	16.541116666666667	0.1011	20.000833333333333	19.899733333333334	13280.5185546875	3391205.101989109	0	1175	2.7393095660019373	0.6052224196853003	0.42714343912399927	325.1737060546875	325.1759338378906
826	325.19476318359375	9.721966666666667					1	DETECTED	325.1948 m/z @9.72 [N1291_2.mzXML]	325.19476318359375	9.721966666666667	9.672500000000001	9.771683333333334	0.09918333333333251	8295.607421875	34787.19774804699	0	1175	0.06616173884546406	1.0025269541779096	1.0050539083558194	325.19464111328125	325.19525146484375
827	326.1778259277344	16.541116666666667					1	DETECTED	326.1778 m/z @16.54 [N1291_2.mzXML]	326.1778259277344	16.541116666666667	14.394633333333333	18.447	4.052366666666666	3763.992919921875	479997.4667907717	0	1175	0.7849373719251069	0.9439548408637378	0.8879096817274756	326.17657470703125	326.1786193847656
828	327.007568359375	1.0849					1	DETECTED	327.0076 m/z @1.08 [N1291_2.mzXML]	327.007568359375	1.0849	0.13733333333333334	20.000833333333333	19.8635	7774.86572265625	4338474.48823675	0	1175	3.5290169386700527	10.481320575509198	1.8618370776124606	327.0059814453125	327.013427734375
829	327.0517883300781	11.586866666666667					1	DETECTED	327.0518 m/z @11.59 [N1291_2.mzXML]	327.0517883300781	11.586866666666667	1.6421	11.8904	10.2483	43394.70703125	9401806.029353637	0	1175	9.992161130178166	0.5152609580248237	0.014474398984399185	327.0506896972656	327.05255126953125
830	327.1739501953125	16.541116666666667					1	DETECTED	327.1740 m/z @16.54 [N1291_2.mzXML]	327.1739501953125	16.541116666666667	1.4476833333333334	18.392333333333333	16.94465	6807.65625	2305196.329374481	0	1175	1.141648110192456	0.5613252341526006	0.1226504683052011	327.1698913574219	327.1743469238281
831	327.2262268066406	12.574366666666666					1	DETECTED	327.2262 m/z @12.57 [N1291_2.mzXML]	327.2262268066406	12.574366666666666	4.280666666666666	14.444416666666665	10.16375	14745.251953125	2574083.442651977	0	1175	0.3569632205109876	0.6129988895598022	12.587143214778251	327.2197570800781	327.23541259765625
832	328.21112060546875	12.015666666666668					1	DETECTED	328.2111 m/z @12.02 [N1291_2.mzXML]	328.21112060546875	12.015666666666668	11.999616666666666	12.131883333333333	0.1322666666666663	11724.763671875	63348.3646652833	0	1175	0.095759546114774	4.120456905503193	7.240913811006387	328.2107849121094	328.211669921875
833	328.24725341796875	11.1219					1	DETECTED	328.2473 m/z @11.12 [N1291_2.mzXML]	328.24725341796875	11.1219	11.069666666666667	11.190083333333332	0.1204166666666655	21022.2734375	122221.51717138698	0	1175	0.12330371564282139	1.1526802807913046	1.3053605615826092	328.246826171875	328.24755859375
834	328.8979797363281	1.5516166666666666					1	DETECTED	328.8980 m/z @1.55 [N1291_2.mzXML]	328.8979797363281	1.5516166666666666	1.46315	1.6421	0.17894999999999994	62424.82421875	385410.1772653812	0	1175	0.10800461323310784	1.0113978899773919	1.022795779954784	328.8970947265625	328.8982849121094
835	328.9981384277344	1.7958833333333333					1	DETECTED	328.9981 m/z @1.80 [N1291_2.mzXML]	328.9981384277344	1.7958833333333333	0.1011	20.000833333333333	19.899733333333334	16215.611328125	4614386.556371464	0	1175	5.60025652333787	4.237525987124123	7.774436199304101	328.9974365234375	329.0067138671875
836	329.2445983886719	12.06425					1	DETECTED	329.2446 m/z @12.06 [N1291_2.mzXML]	329.2445983886719	12.06425	11.905716666666667	14.715983333333332	2.8102666666666654	14620.361328125	625612.4725460808	0	1175	0.1488988260283115	8.863330529857052	13.179228620222021	329.243896484375	329.24835205078125
837	330.3360595703125	11.875516666666666					1	DETECTED	330.3361 m/z @11.88 [N1291_2.mzXML]	330.3360595703125	11.875516666666666	11.844283333333333	11.983566666666666	0.1392833333333332	9036.0146484375	49071.42112426717	0	1175	0.12065237649387939	2.229722518676665	3.45944503735333	330.3355407714844	330.3364562988281
838	330.8955993652344	1.5516166666666666					1	DETECTED	330.8956 m/z @1.55 [N1291_2.mzXML]	330.8955993652344	1.5516166666666666	1.46315	1.6113333333333335	0.14818333333333356	9340.59765625	54161.421902343805	0	1175	0.06993148240574243	0.837509419743784	0.6750188394875679	330.89404296875	330.8955993652344
839	331.0530700683594	2.3317833333333335					1	DETECTED	331.0531 m/z @2.33 [N1291_2.mzXML]	331.0530700683594	2.3317833333333335	1.6571833333333332	9.532583333333333	7.8754	1040629.375	4.126409291678042E7	1	1175	0.40608517161341684	1.685698649710484	1.7419623289479553	331.04425048828125	331.0545349121094
840	331.1649475097656	8.38785					1	DETECTED	331.1649 m/z @8.39 [N1291_2.mzXML]	331.1649475097656	8.38785	8.088183333333333	8.436583333333333	0.3483999999999998	7348.06396484375	74658.68813513168	0	1175	0.12062858030276757	0.5813125695216899	0.1666855854294739	331.1646728515625	331.1657409667969
841	331.18731689453125	12.201233333333333					1	DETECTED	331.1873 m/z @12.20 [N1291_2.mzXML]	331.18731689453125	12.201233333333333	12.097483333333335	12.42375	0.3262666666666654	6333.53662109375	73024.20053692604	0	1175	0.05250064684474687	1.5723694779116706	2.144738955823341	331.18621826171875	331.1884460449219
842	332.0566711425781	2.4278166666666667					1	DETECTED	332.0567 m/z @2.43 [N1291_2.mzXML]	332.0566711425781	2.4278166666666667	1.8528666666666667	5.46145	3.6085833333333337	92187.0390625	4110895.7235948183	0	1175	0.291635841703874	1.6518203102531037	2.2125875623413407	332.04742431640625	332.0581970214844
843	332.1634826660156	10.0664					1	DETECTED	332.1635 m/z @10.07 [N1291_2.mzXML]	332.1634826660156	10.0664	8.355733333333333	10.59355	2.2378166666666672	168869.28125	4019711.9644272486	1	1175	0.35261855834957423	2.4496131524097766	1.2792028648603153	332.1623840332031	332.1686096191406
844	333.0513610839844	2.318					1	DETECTED	333.0514 m/z @2.32 [N1291_2.mzXML]	333.0513610839844	2.318	1.82485	5.6009166666666665	3.7760666666666665	61817.74609375	2583980.9101592707	0	1175	0.7907567052915565	2.027324641100228	3.2219214681937607	333.0501708984375	333.05377197265625
845	333.1671142578125	10.0664					1	DETECTED	333.1671 m/z @10.07 [N1291_2.mzXML]	333.1671142578125	10.0664	9.654733333333333	14.78485	5.130116666666668	21923.818359375	1238139.7406394049	0	1175	0.27803724327475976	7.818978838962358	null	333.16607666015625	333.1717834472656
846	333.1829528808594	11.921033333333332					1	DETECTED	333.1830 m/z @11.92 [N1291_2.mzXML]	333.1829528808594	11.921033333333332	11.757816666666667	12.286783333333334	0.5289666666666673	7327.04052734375	166151.804344116	0	1175	0.3774256576621937	1.6204431736955127	2.2408863473910254	333.18255615234375	333.1839599609375
847	333.2029724121094	12.38985					1	DETECTED	333.2030 m/z @12.39 [N1291_2.mzXML]	333.2029724121094	12.38985	12.320883333333335	12.60735	0.28646666666666576	13296.396484375	127541.96504540983	0	1175	0.11417041743789724	2.0768487191880687	3.153697438376137	333.20196533203125	333.2032470703125
848	334.1392517089844	9.73835					1	DETECTED	334.1393 m/z @9.74 [N1291_2.mzXML]	334.1392517089844	9.73835	9.689516666666666	10.963583333333334	1.274066666666668	8882.0654296875	406007.1672158206	0	1175	0.09614449269389702	13.04505119453898	23.90054038527814	334.1390686035156	334.14556884765625
849	334.5101013183594	8.6265					1	DETECTED	334.5101 m/z @8.63 [N1291_2.mzXML]	334.5101013183594	8.6265	8.591566666666667	8.679416666666667	0.08784999999999954	4453.0927734375	15930.971999023423	0	1175	0.12240558304296556	1.2573950381679428	1.514790076335886	334.5086364746094	334.5101013183594
850	334.914306640625	1.6113333333333335					1	DETECTED	334.9143 m/z @1.61 [N1291_2.mzXML]	334.914306640625	1.6113333333333335	1.5661833333333335	1.6571833333333332	0.09099999999999975	44888.203125	164776.51795678685	0	1175	0.07018906254259294	1.0077519379844928	1.089957595687892	334.91424560546875	334.91485595703125
851	335.12371826171875	10.315833333333334					1	DETECTED	335.1237 m/z @10.32 [N1291_2.mzXML]	335.12371826171875	10.315833333333334	8.802150000000001	10.682183333333334	1.8800333333333334	5729.64794921875	151898.0129055784	0	1175	0.13033465993542137	0.6210127613657637	0.24202552273152733	335.1228332519531	335.12420654296875
852	335.1658020019531	11.741366666666666					1	DETECTED	335.1658 m/z @11.74 [N1291_2.mzXML]	335.1658020019531	11.741366666666666	9.805583333333335	16.13595	6.3303666666666665	57106.5625	3753192.2560923183	0	1175	2.747914173301556	1.4655536638718385	4.120886249424776	335.162353515625	335.1675109863281
853	335.218505859375	12.524116666666666					1	DETECTED	335.2185 m/z @12.52 [N1291_2.mzXML]	335.218505859375	12.524116666666666	12.06425	12.7253	0.6610500000000012	26017.62890625	264174.432460815	0	1175	0.5579819631536065	0.7187409394027268	5.948390756952653	335.2178955078125	335.2190246582031
854	336.0749816894531	16.669666666666664					1	DETECTED	336.0750 m/z @16.67 [N1291_2.mzXML]	336.0749816894531	16.669666666666664	0.26516666666666666	19.325	19.059833333333334	3334.47216796875	1306327.277483551	0	1175	0.7734424034230258	0.5809330773060238	0.16186615461204762	336.07318115234375	336.0762634277344
855	336.2522888183594	12.1669					1	DETECTED	336.2523 m/z @12.17 [N1291_2.mzXML]	336.2522888183594	12.1669	12.047949999999998	16.798666666666666	4.750716666666667	8900.3232421875	570596.6469880372	0	1175	0.17806523439254995	19.969384895614127	38.93876979122825	336.244384765625	336.2528381347656
856	336.6636962890625	13.210883333333333					1	DETECTED	336.6637 m/z @13.21 [N1291_2.mzXML]	336.6636962890625	13.210883333333333	9.4126	14.8529	5.440300000000001	23856.435546875	1171746.9855075683	0	1175	0.15925140156902806	0.5667229305277334	0.11574650432509503	336.65618896484375	336.66455078125
857	337.0612487792969	1.8528666666666667					1	DETECTED	337.0612 m/z @1.85 [N1291_2.mzXML]	337.0612487792969	1.8528666666666667	1.6571833333333332	18.813666666666666	17.156483333333334	911775.1875	2.3133306108146537E7	1	1175	0.4924692118866889	6.225879814089696	14.540605731670698	337.0538330078125	337.0711975097656
858	337.1664733886719	11.724833333333333					1	DETECTED	337.1665 m/z @11.72 [N1291_2.mzXML]	337.1664733886719	11.724833333333333	11.677150000000001	15.309949999999999	3.632799999999998	14875.921875	930022.3683611755	0	1175	2.7206766927046377	34.42676772534308	66.69185438779398	337.1650085449219	337.16748046875
859	337.1814270019531	12.574366666666666					1	DETECTED	337.1814 m/z @12.57 [N1291_2.mzXML]	337.1814270019531	12.574366666666666	12.474033333333333	14.04515	1.5711166666666667	79608.7890625	1455548.8732182588	0	1175	0.2515793324219544	7.829485049833883	3.519318482709441	337.1806640625	337.1820373535156
860	338.2315673828125	12.474033333333333					1	DETECTED	338.2316 m/z @12.47 [N1291_2.mzXML]	338.2315673828125	12.474033333333333	0.1011	20.000833333333333	19.899733333333334	410651.5625	1.626672845301568E7	0	1175	0.1629587406148847	3.9869843320663882	2.4415233375380874	338.22955322265625	338.2369079589844
861	338.3406982421875	12.304066666666667					1	DETECTED	338.3407 m/z @12.30 [N1291_2.mzXML]	338.3406982421875	12.304066666666667	12.1669	13.060166666666667	0.8932666666666673	94428.9453125	2773761.1479134522	0	1175	0.31669280712367076	3.256136087484798	5.512272174969596	338.3406066894531	338.341064453125
862	339.1973876953125	14.1122					1	DETECTED	339.1974 m/z @14.11 [N1291_2.mzXML]	339.1973876953125	14.1122	11.905716666666667	14.682266666666667	2.7765500000000003	8207.625	714398.2173997805	0	1175	0.39151019879296634	0.6291799167604561	0.25835983352091224	339.1950988769531	339.2008361816406
863	339.23486328125	12.474033333333333					1	DETECTED	339.2349 m/z @12.47 [N1291_2.mzXML]	339.23486328125	12.474033333333333	0.13733333333333334	19.946166666666667	19.808833333333332	84630.953125	3392954.159962156	0	1175	0.33749288643054776	4.378046794961932	0.2988177796566584	339.2340393066406	339.2381286621094
864	339.34417724609375	12.304066666666667					1	DETECTED	339.3442 m/z @12.30 [N1291_2.mzXML]	339.34417724609375	12.304066666666667	12.06425	13.255316666666666	1.191066666666666	22384.869140625	625126.6833576655	0	1175	0.48609362293972325	2.483285843352547	5.757644835117786	339.3370361328125	339.3446044921875
865	340.9309997558594	1.6265666666666665					1	DETECTED	340.9310 m/z @1.63 [N1291_2.mzXML]	340.9309997558594	1.6265666666666665	1.58115	18.759	17.17785	33803.3671875	3902756.779048889	0	1175	0.05301461675054875	189.11394495412938	1.0054148999179569	340.9309387207031	340.934326171875
866	341.0307922363281	11.542933333333334					1	DETECTED	341.0308 m/z @11.54 [N1291_2.mzXML]	341.0307922363281	11.542933333333334	11.49715	12.015666666666668	0.5185166666666685	80582.765625	828290.4142749059	0	1175	0.1579523812220529	4.598040103885776	5.454362796105908	341.0300598144531	341.0316467285156
867	341.1981506347656	12.2697					1	DETECTED	341.1982 m/z @12.27 [N1291_2.mzXML]	341.1981506347656	12.2697	1.46315	15.915783333333334	14.452633333333333	5699.0341796875	1755433.6880647277	0	1175	0.24669511008396405	0.6686978422037252	0.33739568440745044	341.1885986328125	341.1998291015625
868	341.3514404296875	13.905933333333333					1	DETECTED	341.3514 m/z @13.91 [N1291_2.mzXML]	341.3514404296875	13.905933333333333	13.784133333333333	15.094583333333333	1.3104499999999994	12745.1435546875	285110.0163827209	0	1175	0.2902691432906259	3.5772824349432213	4.864758506913349	341.35076904296875	341.3528137207031
869	342.0145263671875	8.731866666666667					1	DETECTED	342.0145 m/z @8.73 [N1291_2.mzXML]	342.0145263671875	8.731866666666667	0.17395	19.744833333333336	19.570883333333335	6524.04638671875	2197004.9378970945	0	1175	3.896123687206094	1.1434373630653878	0.8694890243522885	342.01287841796875	342.0161437988281
870	342.2622375488281	11.367416666666665					1	DETECTED	342.2622 m/z @11.37 [N1291_2.mzXML]	342.2622375488281	11.367416666666665	11.292300000000001	11.414766666666667	0.12246666666666606	27767.517578125	131894.6539257808	0	1175	0.0707515333201556	0.8151763922786971	0.6303527845573942	342.2622375488281	342.2630615234375
871	342.86749267578125	1.7041499999999998					1	DETECTED	342.8675 m/z @1.70 [N1291_2.mzXML]	342.86749267578125	1.7041499999999998	1.6724166666666667	1.78175	0.10933333333333328	20273.091796875	93400.0491611329	0	1175	0.10898651490093303	1.7226890756302602	2.4453781512605204	342.86724853515625	342.8681335449219
872	343.1919860839844	12.304066666666667					1	DETECTED	343.1920 m/z @12.30 [N1291_2.mzXML]	343.1919860839844	12.304066666666667	12.1669	18.429	6.2620999999999984	44467.80859375	1083877.3919569394	0	1175	0.11533642531894195	6.0432203454931726	3.0963128467763847	343.1844482421875	343.1953125
873	344.2778015136719	11.480766666666666					1	DETECTED	344.2778 m/z @11.48 [N1291_2.mzXML]	344.2778015136719	11.480766666666666	11.447566666666667	11.757816666666667	0.3102499999999999	25426.08203125	187969.32224572636	0	1175	0.11584861465508389	4.6724397590362825	8.344879518072565	344.2778015136719	344.2789611816406
874	344.6497497558594	13.106533333333335					1	DETECTED	344.6497 m/z @13.11 [N1291_2.mzXML]	344.6497497558594	13.106533333333335	12.953766666666667	13.631616666666668	0.6778500000000012	14704.814453125	257245.57154284662	0	1175	0.21826324834809085	2.2185795330569302	2.6087496615942327	344.6489562988281	344.65142822265625
875	344.8753662109375	1.5661833333333335					1	DETECTED	344.8754 m/z @1.57 [N1291_2.mzXML]	344.8753662109375	1.5661833333333335	1.4476833333333334	1.78175	0.3340666666666665	160999.0625	975207.1024428718	0	1175	0.09589043839732092	0.7506799821811118	0.4066105167533156	344.8659362792969	344.87567138671875
876	346.0088806152344	4.793733333333334					1	DETECTED	346.0089 m/z @4.79 [N1291_2.mzXML]	346.0088806152344	4.793733333333334	0.1011	20.000833333333333	19.899733333333334	19908.744140625	8649951.17741137	0	1175	3.818732332219159	1.8428682310665234	2.706481919312357	346.0072326660156	346.00994873046875
877	346.2734375	13.85375					1	DETECTED	346.2734 m/z @13.85 [N1291_2.mzXML]	346.2734375	13.85375	13.698416666666667	13.85375	0.1553333333333331	3186.122802734375	18353.594587524505	0	1175	0.015437139792551235	0.5	null	346.2723083496094	346.273681640625
878	346.294189453125	12.776316666666666					1	DETECTED	346.2942 m/z @12.78 [N1291_2.mzXML]	346.294189453125	12.776316666666666	11.338233333333333	12.998700000000001	1.660466666666668	13442.0927734375	396047.70176709007	0	1175	0.036523112398558766	0.5773193486701055	0.1546386973402109	346.2933349609375	346.29608154296875
879	347.12310791015625	9.754716666666667					1	DETECTED	347.1231 m/z @9.75 [N1291_2.mzXML]	347.12310791015625	9.754716666666667	9.480433333333334	10.031	0.5505666666666666	6834.9267578125	88826.82412872316	0	1175	0.2515904377581304	1.0036458649814681	0.6115435068115226	347.1222839355469	347.1239318847656
880	347.1577453613281	11.259166666666665					1	DETECTED	347.1577 m/z @11.26 [N1291_2.mzXML]	347.1577453613281	11.259166666666665	9.619683333333334	11.447566666666667	1.8278833333333324	19358.076171875	431233.1683292238	0	1175	1.8814170154352148	0.5573903783525859	0.17451725142615568	347.15545654296875	347.1608581542969
881	348.8127746582031	1.73665					1	DETECTED	348.8128 m/z @1.74 [N1291_2.mzXML]	348.8127746582031	1.73665	1.7041499999999998	1.7958833333333333	0.09173333333333344	14718.42578125	61825.533496826254	0	1175	0.07281620146308865	1.4112820512820445	1.822564102564089	348.8125	348.8135986328125
882	348.8681335449219	1.5516166666666666					1	DETECTED	348.8681 m/z @1.55 [N1291_2.mzXML]	348.8681335449219	1.5516166666666666	1.4780833333333334	2.59095	1.1128666666666664	8988.6884765625	243211.66050054933	0	1175	0.10392848294881696	7.567089755213065	14.13417951042613	348.8680725097656	348.8731994628906
883	349.0165710449219	2.986616666666667					1	DETECTED	349.0166 m/z @2.99 [N1291_2.mzXML]	349.0165710449219	2.986616666666667	2.6599333333333335	19.52583333333333	16.865899999999996	3051.895751953125	1123865.382051178	0	1175	0.6492100019905385	25.813836028774027	50.62767205754806	349.0096130371094	349.0194396972656
884	350.0901794433594	16.61478333333333					1	DETECTED	350.0902 m/z @16.61 [N1291_2.mzXML]	350.0901794433594	16.61478333333333	9.893049999999999	19.014666666666667	9.121616666666668	3163.6357421875	720010.416078522	0	1175	1.4540334697496142	0.6785167020411403	0.3570334040822807	350.0888366699219	350.0918273925781
885	350.6790771484375	14.211900000000002					1	DETECTED	350.6791 m/z @14.21 [N1291_2.mzXML]	350.6790771484375	14.211900000000002	13.631616666666668	14.394633333333333	0.7630166666666653	4939.15380859375	126934.86329260255	0	1175	0.28620145724624635	0.6574518195134542	0.3149036390269085	350.67864990234375	350.6802673339844
886	350.8101501464844	1.73665					1	DETECTED	350.8102 m/z @1.74 [N1291_2.mzXML]	350.8101501464844	1.73665	1.7041499999999998	15.509666666666668	13.805516666666668	16761.408203125	3288111.2797316895	0	1175	0.07760997372734324	212.39256410256283	423.78512820512566	350.8023986816406	350.8110046386719
887	350.8921203613281	1.596					1	DETECTED	350.8921 m/z @1.60 [N1291_2.mzXML]	350.8921203613281	1.596	1.5661833333333335	15.346183333333332	13.78	62302.87890625	2262685.0341318357	0	1175	0.06274702730360815	1.5606134137610208	2.024642698514812	350.8872375488281	350.8936462402344
888	350.98602294921875	2.772466666666667					1	DETECTED	350.9860 m/z @2.77 [N1291_2.mzXML]	350.98602294921875	2.772466666666667	2.772466666666667	19.52583333333333	16.753366666666665	2182.271484375	948309.2347909546	0	1175	3.1600457206703756	null	null	350.9836730957031	350.9898986816406
889	351.087158203125	17.095166666666668					1	DETECTED	351.0872 m/z @17.10 [N1291_2.mzXML]	351.087158203125	17.095166666666668	9.3474	19.452833333333334	10.105433333333334	2375.3564453125	749329.2404297487	0	1175	7.564602994513892	0.6521513726536249	0.3043027453072498	351.0841064453125	351.0896301269531
890	351.1612243652344	14.427783333333334					1	DETECTED	351.1612 m/z @14.43 [N1291_2.mzXML]	351.1612243652344	14.427783333333334	10.084033333333334	16.872666666666667	6.788633333333333	3922.6943359375	741709.8865542599	0	1175	0.562709215064821	0.7814254196642686	0.5628508393285372	351.1524353027344	351.1639404296875
891	351.228515625	13.784133333333333					1	DETECTED	351.2285 m/z @13.78 [N1291_2.mzXML]	351.228515625	13.784133333333333	9.363466666666666	14.361616666666666	4.998150000000001	6093.33837890625	678484.9074039002	0	1175	0.5718021546203165	0.5653163172975418	0.13063263459508367	351.219482421875	351.235595703125
892	352.1650085449219	9.979633333333334					1	DETECTED	352.1650 m/z @9.98 [N1291_2.mzXML]	352.1650085449219	9.979633333333334	9.927433333333333	10.155533333333333	0.22809999999999953	10679.634765625	63968.72911901905	0	1175	0.08964992010772121	2.053849584090744	1.9808894760018902	352.1648864746094	352.16595458984375
893	352.8069152832031	1.7525333333333333					1	DETECTED	352.8069 m/z @1.75 [N1291_2.mzXML]	352.8069152832031	1.7525333333333333	1.7041499999999998	1.7674333333333334	0.06328333333333358	7413.02685546875	20853.085805419993	0	1175	0.04545925152456509	0.6539786427833286	0.30795728556665725	352.8067626953125	352.8076171875
894	352.8966369628906	1.6724166666666667					1	DETECTED	352.8966 m/z @1.67 [N1291_2.mzXML]	352.8966369628906	1.6724166666666667	1.46315	11.259166666666665	9.796016666666665	29965.5078125	5866363.786814696	0	1175	0.0694040114130472	23.796105496268993	41.50859672921633	352.88970947265625	352.9003601074219
895	353.0351867675781	1.8528666666666667					1	DETECTED	353.0352 m/z @1.85 [N1291_2.mzXML]	353.0351867675781	1.8528666666666667	1.73665	17.929333333333332	16.19268333333333	382131.3125	9385564.82794543	0	1175	0.29189120168174076	5.6831362212975085	10.501708840569439	353.0280456542969	353.0376281738281
896	353.1778869628906	15.291683333333333					1	DETECTED	353.1779 m/z @15.29 [N1291_2.mzXML]	353.1778869628906	15.291683333333333	10.031	16.780166666666666	6.749166666666666	3613.45703125	445979.47584957886	0	1175	0.8858388351485189	0.641472432288581	0.282944864577162	353.16864013671875	353.1791687011719
897	353.2359313964844	12.641133333333332					1	DETECTED	353.2359 m/z @12.64 [N1291_2.mzXML]	353.2359313964844	12.641133333333332	9.689516666666666	14.6483	4.958783333333335	7054.1806640625	752910.8201318056	0	1175	0.6604038669404844	0.8400114061785352	0.6800228123570705	353.22802734375	353.2458190917969
898	355.26220703125	12.304066666666667					1	DETECTED	355.2622 m/z @12.30 [N1291_2.mzXML]	355.26220703125	12.304066666666667	11.692683333333333	15.0598	3.367116666666666	121182.6640625	1498822.2169985673	1	1175	0.10025790237036425	1.03188506459036	2.1074066897717683	355.2524719238281	355.2628479003906
899	356.9090576171875	1.6265666666666665					1	DETECTED	356.9091 m/z @1.63 [N1291_2.mzXML]	356.9090576171875	1.6265666666666665	1.58115	1.6571833333333332	0.07603333333333318	60348.5078125	194528.97279248014	0	1175	0.060817887593543896	0.8370642201834887	0.6741284403669774	356.9087829589844	356.9092102050781
900	357.1051025390625	10.352033333333333					1	DETECTED	357.1051 m/z @10.35 [N1291_2.mzXML]	357.1051025390625	10.352033333333333	9.754716666666667	10.425199999999998	0.6704833333333315	1824.5970458984375	38541.7211550598	0	1175	0.14510954774807594	0.56124612851921	0.12249225703842	357.1039123535156	357.1067199707031
901	357.2145080566406	9.3152					1	DETECTED	357.2145 m/z @9.32 [N1291_2.mzXML]	357.2145080566406	9.3152	9.268516666666667	13.405766666666667	4.13725	3478.305908203125	404665.707433899	0	1175	0.0831394067871205	44.31185290967441	87.62370581934881	357.214111328125	357.22027587890625
902	357.2778015136719	12.624					1	DETECTED	357.2778 m/z @12.62 [N1291_2.mzXML]	357.2778015136719	12.624	11.757816666666667	15.381566666666666	3.6237499999999994	199565.609375	2909186.9524988034	1	1175	0.1291386148868625	1.0574183471697762	0.8089550255576057	357.2761535644531	357.27978515625
903	358.2587585449219	11.034600000000001					1	DETECTED	358.2588 m/z @11.03 [N1291_2.mzXML]	358.2587585449219	11.034600000000001	10.6642	11.069666666666667	0.4054666666666673	13896.291015625	130239.68859551928	0	1175	0.05644214136268211	0.5473362131029499	0.09467242620589983	358.2572326660156	358.2587585449219
904	358.294677734375	11.586866666666667					1	DETECTED	358.2947 m/z @11.59 [N1291_2.mzXML]	358.294677734375	11.586866666666667	11.557433333333334	11.70865	0.15121666666666655	10695.5771484375	66238.82980248993	0	1175	0.11436653690408782	2.568799546998858	4.137599093997716	358.2938232421875	358.2952575683594
905	358.6648254394531	14.145483333333335					1	DETECTED	358.6648 m/z @14.15 [N1291_2.mzXML]	358.6648254394531	14.145483333333335	14.0786	14.6483	0.569700000000001	3926.767333984375	56456.10148559581	0	1175	0.14477643949575558	4.258908547221433	7.517817094442868	358.6646728515625	358.6663818359375
906	359.0431823730469	1.8391					1	DETECTED	359.0432 m/z @1.84 [N1291_2.mzXML]	359.0431823730469	1.8391	1.6421	17.113833333333332	15.471733333333333	391555.40625	8676569.409589266	0	1175	0.26391205583349353	2.1732880169649715	4.778148517225366	359.0393981933594	359.052490234375
907	360.2384338378906	4.04575					1	DETECTED	360.2384 m/z @4.05 [N1291_2.mzXML]	360.2384338378906	4.04575	3.32485	4.694999999999999	1.3701499999999993	3971.895263671875	183262.11002035512	0	1175	0.09479273017098944	0.9503051740879453	0.9006103481758906	360.2366638183594	360.239013671875
908	360.3232421875	12.2697					1	DETECTED	360.3232 m/z @12.27 [N1291_2.mzXML]	360.3232421875	12.2697	8.820183333333334	12.998700000000001	4.178516666666667	6618.1640625	466408.1923256531	0	1175	0.06462825108831183	0.6056669774992633	0.2113339549985267	360.31640625	360.3233947753906
909	360.838623046875	1.7041499999999998					1	DETECTED	360.8386 m/z @1.70 [N1291_2.mzXML]	360.838623046875	1.7041499999999998	1.6880333333333333	1.7525333333333333	0.0645	14699.2109375	42188.757688476624	0	1175	0.03364499873007021	2.0010341261634057	3.0020682523268114	360.838623046875	360.83929443359375
910	360.9232482910156	1.5225499999999998					1	DETECTED	360.9232 m/z @1.52 [N1291_2.mzXML]	360.9232482910156	1.5225499999999998	1.49295	1.5516166666666666	0.058666666666666645	4409.0732421875	12792.222952636703	0	1175	0.2992622985979081	0.9909909909909956	0.9819819819819914	360.9232482910156	360.9250793457031
911	361.1387023925781	10.754316666666666					1	DETECTED	361.1387 m/z @10.75 [N1291_2.mzXML]	361.1387023925781	10.754316666666666	10.0664	10.893833333333333	0.8274333333333335	8585.33203125	111547.51445474205	0	1175	0.7185450917981804	0.6014052089642645	0.2555073420019427	361.137451171875	361.1401672363281
912	361.181640625	12.097483333333335					1	DETECTED	361.1816 m/z @12.10 [N1291_2.mzXML]	361.181640625	12.097483333333335	11.8904	12.304066666666667	0.41366666666666774	8865.478515625	143360.68456604006	0	1175	0.22795101174632038	0.9987927565392296	0.9975855130784593	361.1809997558594	361.18292236328125
913	361.3116760253906	12.574366666666666					1	DETECTED	361.3117 m/z @12.57 [N1291_2.mzXML]	361.3116760253906	12.574366666666666	11.809783333333334	15.273766666666667	3.463983333333333	6806.8525390625	531745.6809596863	0	1175	0.4375221341626041	2.2652752043596753	3.1500219785344616	361.3106384277344	361.3144226074219
914	362.9255676269531	1.6421					1	DETECTED	362.9256 m/z @1.64 [N1291_2.mzXML]	362.9255676269531	1.6421	1.596	9.754716666666667	8.158716666666667	122087.5	1274103.5956506343	0	1175	0.04326709313001942	1.1991485032910403	1.175548402335064	362.91607666015625	362.93359375
915	363.1111755371094	1.5076833333333333					1	DETECTED	363.1112 m/z @1.51 [N1291_2.mzXML]	363.1111755371094	1.5076833333333333	1.43085	16.522949999999998	15.092099999999999	11994.5947265625	2698985.571331573	0	1175	15.095250484142547	98.2132321041215	195.426464208243	363.109375	363.1124267578125
916	366.1844177246094	11.677150000000001					1	DETECTED	366.1844 m/z @11.68 [N1291_2.mzXML]	366.1844177246094	11.677150000000001	7.6711	14.8696	7.1985	3264.197998046875	891532.7333464661	0	1175	6.900046548612592	0.8984535889467179	0.7969071778934358	366.18316650390625	366.19122314453125
917	367.120361328125	1.8667166666666666					1	DETECTED	367.1204 m/z @1.87 [N1291_2.mzXML]	367.120361328125	1.8667166666666666	1.8667166666666666	2.0924666666666667	0.22575000000000012	26235.427734375	188566.36980249026	0	1175	0.34130891030184474	null	null	367.12005615234375	367.12139892578125
918	367.1497802734375	9.3152					1	DETECTED	367.1498 m/z @9.32 [N1291_2.mzXML]	367.1497802734375	9.3152	6.596100000000001	12.06425	5.468149999999999	6725.11279296875	666683.6913491518	0	1175	1.3886857385857798	1.0055073369865026	1.0952230663491727	367.14697265625	367.1561279296875
919	367.6186828613281	10.5769					1	DETECTED	367.6187 m/z @10.58 [N1291_2.mzXML]	367.6186828613281	10.5769	10.560300000000002	10.6642	0.10389999999999766	3457.617431640625	14620.577270873917	0	1175	0.03546333021599857	3.129518072289347	5.259036144578694	367.61773681640625	367.6192321777344
920	367.9913330078125	3.2800166666666666					1	DETECTED	367.9913 m/z @3.28 [N1291_2.mzXML]	367.9913330078125	3.2800166666666666	2.5773	19.909166666666668	17.331866666666667	4657.19677734375	1442427.462759644	0	1175	7.279238273564324	12.332044683727442	6.430491887322391	367.9875793457031	367.9942932128906
921	368.6263732910156	12.286783333333334					1	DETECTED	368.6264 m/z @12.29 [N1291_2.mzXML]	368.6263732910156	12.286783333333334	10.031	12.337816666666667	2.3068166666666663	9547.0810546875	411215.1908735964	0	1175	0.08739280413899664	0.5113116655707182	0.02165903465410709	368.6252136230469	368.6271667480469
922	368.8700256347656	1.6880333333333333					1	DETECTED	368.8700 m/z @1.69 [N1291_2.mzXML]	368.8700256347656	1.6880333333333333	1.6571833333333332	1.7674333333333334	0.11025000000000018	19215.48046875	94830.96688818368	0	1175	0.09432027019980693	1.7868719611021073	2.5737439222042147	368.8700256347656	368.8708801269531
923	369.00897216796875	1.8528666666666667					1	DETECTED	369.0090 m/z @1.85 [N1291_2.mzXML]	369.00897216796875	1.8528666666666667	1.7958833333333333	2.8006333333333333	1.00475	29425.580078125	657837.2718240357	0	1175	0.4644567750174604	8.816174319976593	11.646837476608532	369.0077819824219	369.0100402832031
924	369.3504943847656	12.574366666666666					1	DETECTED	369.3505 m/z @12.57 [N1291_2.mzXML]	369.3504943847656	12.574366666666666	0.1011	20.000833333333333	19.899733333333334	86985.4140625	7769855.820668939	1	1175	0.2890537876617145	1.6078255363554173	2.379352985218844	369.3490905761719	369.35247802734375
925	370.2943420410156	11.646583333333332					1	DETECTED	370.2943 m/z @11.65 [N1291_2.mzXML]	370.2943420410156	11.646583333333332	11.586866666666667	11.757816666666667	0.1709499999999995	44503.46484375	304602.5653598653	0	1175	0.12664609256639459	1.431342450460547	1.8626849009210937	370.29388427734375	370.2946472167969
926	370.3536682128906	12.574366666666666					1	DETECTED	370.3537 m/z @12.57 [N1291_2.mzXML]	370.3536682128906	12.574366666666666	1.0668666666666666	16.6329	15.566033333333333	23994.47265625	6288361.1371341245	0	1175	0.16316388169286533	0.6634485930357141	4.701735452427359	370.3525085449219	370.35540771484375
927	371.3153076171875	6.701716666666667					1	DETECTED	371.3153 m/z @6.70 [N1291_2.mzXML]	371.3153076171875	6.701716666666667	0.1011	20.000833333333333	19.899733333333334	10490.38671875	5862595.400439999	0	1175	15.391533589949583	1.5074147112517264	0.6614056322995786	371.3119812011719	371.3172912597656
928	372.31005859375	11.757816666666667					1	DETECTED	372.3101 m/z @11.76 [N1291_2.mzXML]	372.31005859375	11.757816666666667	0.37451666666666666	20.000833333333333	19.626316666666664	25040.68359375	2056238.0242156973	0	1175	0.12219351261523137	0.7997051063774973	0.01392789081080836	372.3096618652344	372.3197937011719
929	372.8825988769531	1.6265666666666665					1	DETECTED	372.8826 m/z @1.63 [N1291_2.mzXML]	372.8825988769531	1.6265666666666665	1.58115	1.6571833333333332	0.07603333333333318	24815.513671875	69478.31099865706	0	1175	0.048735798756737836	0.8370642201834887	0.6427389488002573	372.8825988769531	372.88360595703125
930	373.27264404296875	12.2697					1	DETECTED	373.2726 m/z @12.27 [N1291_2.mzXML]	373.27264404296875	12.2697	11.692683333333333	12.7082	1.0155166666666666	87926.4609375	995251.6845423587	1	1175	0.12066274745130556	1.5076805657282106	1.9970468893614357	373.2720642089844	373.27362060546875
931	375.0170593261719	1.8806666666666667					1	DETECTED	375.0171 m/z @1.88 [N1291_2.mzXML]	375.0170593261719	1.8806666666666667	1.58115	4.123916666666667	2.542766666666667	203493.890625	4260195.640862821	0	1175	0.3891233839450605	1.5708062876113322	3.1860932065311935	375.0074462890625	375.01898193359375
932	375.2886047363281	12.657933333333334					1	DETECTED	375.2886 m/z @12.66 [N1291_2.mzXML]	375.2886047363281	12.657933333333334	12.031633333333334	13.975999999999999	1.9443666666666655	16046.6767578125	420747.06888101116	0	1175	0.12787746013632706	1.5522646229176624	0.22536431454725678	375.279296875	375.2945556640625
933	376.6241455078125	10.59355					1	DETECTED	376.6241 m/z @10.59 [N1291_2.mzXML]	376.6241455078125	10.59355	10.191783333333332	11.414766666666667	1.2229833333333353	52900.640625	549859.5337004383	2	1175	0.09138857394739475	3.1497837765346355	2.77208802884888	376.6226501464844	376.6252136230469
934	377.0146179199219	1.8105					1	DETECTED	377.0146 m/z @1.81 [N1291_2.mzXML]	377.0146179199219	1.8105	1.7958833333333333	3.3854166666666665	1.5895333333333332	9470.8564453125	419666.2116690674	0	1175	0.3769024866585662	54.3740022805015	107.748004561003	377.01336669921875	377.01727294921875
935	377.14508056640625	9.823016666666666					1	DETECTED	377.1451 m/z @9.82 [N1291_2.mzXML]	377.14508056640625	9.823016666666666	9.771683333333334	19.909166666666668	10.137483333333334	8534.3173828125	746923.3722000119	0	1175	0.07874906934217663	98.74172077922312	193.08095913499017	377.1446533203125	377.15472412109375
936	377.6324157714844	12.286783333333334					1	DETECTED	377.6324 m/z @12.29 [N1291_2.mzXML]	377.6324157714844	12.286783333333334	9.654733333333333	12.337816666666667	2.683083333333334	5543.3994140625	458416.4947733765	0	1175	1.7364782859656405	0.5096945980002912	0.019389196000582358	377.628662109375	377.63299560546875
937	378.0313720703125	15.472616666666665					1	DETECTED	378.0314 m/z @15.47 [N1291_2.mzXML]	378.0313720703125	15.472616666666665	10.22685	17.410500000000003	7.183650000000002	1426.972412109375	381434.8634510804	0	1175	1.1190780413643377	0.684709257623608	0.3694185152472161	378.0290222167969	378.0333251953125
938	378.2391662597656	12.372800000000002					1	DETECTED	378.2392 m/z @12.37 [N1291_2.mzXML]	378.2391662597656	12.372800000000002	11.774866666666666	14.528983333333334	2.7541166666666683	38755.16796875	665430.681076782	0	1175	0.12390826686607781	1.9379383549804043	0.281088346064556	378.23846435546875	378.2436218261719
939	380.212158203125	8.802150000000001					1	DETECTED	380.2122 m/z @8.80 [N1291_2.mzXML]	380.212158203125	8.802150000000001	8.731866666666667	9.051033333333333	0.31916666666666593	10247.810546875	64192.06410812392	0	1175	0.26283053505526155	2.27057149632437	3.1459866641269842	380.2099914550781	380.21234130859375
940	380.2547912597656	12.641133333333332					1	DETECTED	380.2548 m/z @12.64 [N1291_2.mzXML]	380.2547912597656	12.641133333333332	11.382683333333334	14.5463	3.163616666666666	47873.63671875	1248349.6599357894	0	1175	0.1225626894936731	0.6162103406672923	4.484528736624793	380.2546691894531	380.2633056640625
941	381.0250244140625	1.8391					1	DETECTED	381.0250 m/z @1.84 [N1291_2.mzXML]	381.0250244140625	1.8391	1.6571833333333332	2.4957	0.8385166666666666	130741.3984375	2202044.815602356	0	1175	0.16197039038550676	1.9554066841223114	3.828433254199114	381.02435302734375	381.0264892578125
942	381.0789794921875	9.429					1	DETECTED	381.0790 m/z @9.43 [N1291_2.mzXML]	381.0789794921875	9.429	9.253716666666666	9.721966666666667	0.46825000000000117	12089.2890625	138951.51440704346	0	1175	0.1804494327954167	1.1713255136815348	0.9544291408876875	381.0783996582031	381.0804748535156
943	381.16864013671875	10.0664					1	DETECTED	381.1686 m/z @10.07 [N1291_2.mzXML]	381.16864013671875	10.0664	9.73835	10.5125	0.7741499999999988	7892.05419921875	182652.9914799804	0	1175	0.33391428134608603	1.1799268404206682	0.6180332630299028	381.1650695800781	381.17108154296875
944	383.1152038574219	1.7958833333333333					1	DETECTED	383.1152 m/z @1.80 [N1291_2.mzXML]	383.1152038574219	1.7958833333333333	1.73665	4.2331666666666665	2.4965166666666665	182413.75	1918733.549558624	0	1175	0.06712001857431504	4.157012900403348	5.036936918156932	383.1149597167969	383.12066650390625
945	383.6309814453125	10.718183333333334					1	DETECTED	383.6310 m/z @10.72 [N1291_2.mzXML]	383.6309814453125	10.718183333333334	10.646233333333333	10.8768	0.23056666666666636	12184.412109375	76163.98244964569	0	1175	0.16315292595733943	1.6022700949733353	2.141425975699557	383.6309814453125	383.6319885253906
946	384.11468505859375	9.0157					1	DETECTED	384.1147 m/z @9.02 [N1291_2.mzXML]	384.11468505859375	9.0157	2.049916666666667	9.086533333333334	7.036616666666667	10620.111328125	1239249.7475886228	0	1175	0.2219853331068542	0.5050843767271926	0.010168753454385296	384.1141662597656	384.1195068359375
947	384.84539794921875	1.6880333333333333					1	DETECTED	384.8454 m/z @1.69 [N1291_2.mzXML]	384.84539794921875	1.6880333333333333	1.6571833333333332	1.72015	0.06296666666666684	6543.2578125	20930.05104223635	0	1175	0.09509408067769543	1.0205294435440315	1.041058887088063	384.8440856933594	384.8455505371094
948	385.3093566894531	14.6483					1	DETECTED	385.3094 m/z @14.65 [N1291_2.mzXML]	385.3093566894531	14.6483	10.315833333333334	17.095166666666668	6.779333333333334	20787.490234375	2325481.097976564	0	1175	1.136720289614905	1.471476052661287	1.7899149270637198	385.3067321777344	385.31524658203125
949	386.0791931152344	12.641133333333332					1	DETECTED	386.0792 m/z @12.64 [N1291_2.mzXML]	386.0791931152344	12.641133333333332	0.1011	19.964499999999997	19.8634	2945.24365234375	1535824.5149712835	0	1175	8.342146553769199	0.7919994896345305	0.5839989792690609	386.0769958496094	386.08367919921875
950	386.3127746582031	14.580266666666667					1	DETECTED	386.3128 m/z @14.58 [N1291_2.mzXML]	386.3127746582031	14.580266666666667	13.836216666666667	15.509666666666668	1.6734500000000008	4172.29296875	231192.7526977539	0	1175	0.8786574764119095	1.1245548014246365	1.249109602849273	386.31085205078125	386.3134460449219
951	387.1792907714844	11.528466666666667					1	DETECTED	387.1793 m/z @11.53 [N1291_2.mzXML]	387.1792907714844	11.528466666666667	11.49715	12.06425	0.5670999999999999	169858.296875	1431874.1070523742	0	1175	0.10154945736798915	6.03043221062002	8.495637821211753	387.17864990234375	387.180419921875
952	388.0769348144531	12.69145					1	DETECTED	388.0769 m/z @12.69 [N1291_2.mzXML]	388.0769348144531	12.69145	0.13733333333333334	19.836000000000002	19.698666666666668	3403.46630859375	1434754.8017841186	0	1175	5.699333667138838	0.784550087819799	1.8531826590128988	388.0751953125	388.08087158203125
953	388.7109069824219	1.9792666666666667					1	DETECTED	388.7109 m/z @1.98 [N1291_2.mzXML]	388.7109069824219	1.9792666666666667	1.7674333333333334	2.12095	0.3535166666666667	9724.556640625	117941.71104284673	0	1175	0.11760745825865526	0.8344217151848939	0.6688434303697879	388.7108154296875	388.7132568359375
954	390.99090576171875	1.8528666666666667					1	DETECTED	390.9909 m/z @1.85 [N1291_2.mzXML]	390.99090576171875	1.8528666666666667	1.6724166666666667	2.4143499999999998	0.7419333333333331	33836.09375	722110.2555546877	0	1175	0.19157126079037967	2.010275863067336	3.1473520493877967	390.9897766113281	390.9923400878906
955	391.283447265625	12.252683333333332					1	DETECTED	391.2834 m/z @12.25 [N1291_2.mzXML]	391.283447265625	12.252683333333332	0.1011	20.000833333333333	19.899733333333334	16588.32421875	6411804.82090216	0	1175	18.497275585870124	0.818812363272276	0.03291066711567443	391.27874755859375	391.2855529785156
956	393.2959899902344	1.6421					1	DETECTED	393.2960 m/z @1.64 [N1291_2.mzXML]	393.2959899902344	1.6421	0.15553333333333336	20.000833333333333	19.845299999999998	9645.333984375	2849332.588257691	0	1175	4.3991844650092755	12.365401341034058	12.85325659225776	393.2946472167969	393.30023193359375
957	394.2220764160156	8.403883333333333					1	DETECTED	394.2221 m/z @8.40 [N1291_2.mzXML]	394.2220764160156	8.403883333333333	8.105283333333334	8.436583333333333	0.3312999999999988	2319.144287109375	30902.32162979118	0	1175	0.1910195089972646	0.5547555257870066	0.10951105157401314	394.2215270996094	394.22344970703125
958	394.2944030761719	11.6309					1	DETECTED	394.2944 m/z @11.63 [N1291_2.mzXML]	394.2944030761719	11.6309	2.986616666666667	18.281333333333336	15.29471666666667	10580.5654296875	1462463.8078957829	0	1175	0.06471278837070749	0.8846723364381471	0.7693446728762942	394.2915344238281	394.30072021484375
959	396.8851623535156	1.58115					1	DETECTED	396.8852 m/z @1.58 [N1291_2.mzXML]	396.8851623535156	1.58115	1.5661833333333335	1.6265666666666665	0.06038333333333301	20988.51953125	50527.36965039058	0	1175	0.0544618441377267	2.01726057906459	3.0345211581291798	396.8844299316406	396.8856201171875
960	396.9992370605469	1.8391					1	DETECTED	396.9992 m/z @1.84 [N1291_2.mzXML]	396.9992370605469	1.8391	1.6571833333333332	2.3592500000000003	0.7020666666666671	46136.70703125	896089.8109326172	0	1175	0.4348947829317946	1.9296381126889606	2.384860919718713	396.98931884765625	397.0001220703125
961	397.4141540527344	12.286783333333334					1	DETECTED	397.4142 m/z @12.29 [N1291_2.mzXML]	397.4141540527344	12.286783333333334	12.06425	14.295033333333333	2.230783333333333	26615.447265625	705092.935782226	0	1175	0.3908153466487896	1.8895097983176297	3.09673752984178	397.4125671386719	397.4150085449219
962	398.05047607421875	9.893049999999999					1	DETECTED	398.0505 m/z @9.89 [N1291_2.mzXML]	398.05047607421875	9.893049999999999	9.84085	10.031	0.19015000000000093	14295.6572265625	80246.72098626696	0	1175	0.09322443286337645	1.8650641066990865	2.4237563793486414	398.04998779296875	398.0509948730469
963	398.3254089355469	11.844283333333333					1	DETECTED	398.3254 m/z @11.84 [N1291_2.mzXML]	398.3254089355469	11.844283333333333	11.792283333333334	12.201233333333333	0.40894999999999904	48318.41796875	304366.9487218008	0	1175	0.06530673310258628	2.403191650000539	3.0252666253015397	398.32525634765625	398.3262634277344
964	398.7601318359375	13.532533333333333					1	DETECTED	398.7601 m/z @13.53 [N1291_2.mzXML]	398.7601318359375	13.532533333333333	11.774866666666666	15.583599999999999	3.8087333333333326	18197.94921875	1246594.298019776	0	1175	0.6235897607858654	1.006475880878424	0.6948956810987706	398.75909423828125	398.7631530761719
965	399.1263427734375	9.584866666666667					1	DETECTED	399.1263 m/z @9.58 [N1291_2.mzXML]	399.1263427734375	9.584866666666667	9.5154	9.8585	0.34309999999999974	2370.50927734375	21158.033093109112	0	1175	0.05491827738009292	2.4695297504798326	3.9390595009596647	399.1248474121094	399.12811279296875
966	399.235107421875	8.855933333333333					1	DETECTED	399.2351 m/z @8.86 [N1291_2.mzXML]	399.235107421875	8.855933333333333	8.820183333333334	8.891766666666665	0.07158333333333111	3333.80419921875	10541.59917858878	0	1175	0.0647409332420743	1.0011655011655152	1.0023310023310301	399.2340087890625	399.235107421875
967	400.34124755859375	11.9677					1	DETECTED	400.3412 m/z @11.97 [N1291_2.mzXML]	400.34124755859375	11.9677	11.921033333333332	12.557866666666666	0.6368333333333336	177535.203125	1524441.4705941216	1	1175	0.1117195958738364	4.53550691931348	4.129970704951612	400.34039306640625	400.3419494628906
968	401.6236572265625	10.893833333333333					1	DETECTED	401.6237 m/z @10.89 [N1291_2.mzXML]	401.6236572265625	10.893833333333333	10.244366666666668	10.893833333333333	0.6494666666666653	4886.57958984375	102219.19881753526	0	1175	0.5891283831026772	0.5	null	401.6224060058594	401.62493896484375
969	402.90191650390625	1.596					1	DETECTED	402.9019 m/z @1.60 [N1291_2.mzXML]	402.90191650390625	1.596	1.5661833333333335	3.1765166666666667	1.6103333333333332	37068.76171875	1528606.9116211548	0	1175	0.08874483256724242	27.00391280044723	49.68944925434968	402.9015197753906	402.91070556640625
970	403.00689697265625	1.7958833333333333					1	DETECTED	403.0069 m/z @1.80 [N1291_2.mzXML]	403.00689697265625	1.7958833333333333	1.6571833333333332	2.4143499999999998	0.7571666666666665	145851.09375	2527960.028391601	0	1175	0.3235874699786645	2.3715318045638067	3.5159689074491562	403.0062255859375	403.0086364746094
971	404.20562744140625	11.586866666666667					1	DETECTED	404.2056 m/z @11.59 [N1291_2.mzXML]	404.20562744140625	11.586866666666667	11.528466666666667	11.774866666666666	0.2463999999999995	14308.0576171875	115581.98679516584	0	1175	0.06543505197999266	2.109589041095862	3.2191780821917235	404.2048645019531	404.20611572265625
972	405.1352844238281	10.5443					1	DETECTED	405.1353 m/z @10.54 [N1291_2.mzXML]	405.1352844238281	10.5443	10.480016666666668	11.190083333333332	0.7100666666666644	42238.578125	413346.1625429696	0	1175	0.11003580245559874	2.093101511524637	3.8575638130096714	405.13323974609375	405.1352844238281
973	406.7467041015625	13.314783333333333					1	DETECTED	406.7467 m/z @13.31 [N1291_2.mzXML]	406.7467041015625	13.314783333333333	11.692683333333333	15.3637	3.6710166666666666	17364.197265625	1301739.9540368647	0	1175	1.4533911721681747	1.0939930371465414	2.0872355655225707	406.74542236328125	406.7490539550781
974	408.76873779296875	1.7525333333333333					1	DETECTED	408.7687 m/z @1.75 [N1291_2.mzXML]	408.76873779296875	1.7525333333333333	1.7041499999999998	13.195933333333333	11.491783333333332	18910.78125	2163915.3209246523	0	1175	0.06182080897844533	118.75766448501521	236.51532897003042	408.7679138183594	408.7752990722656
975	408.9184265136719	1.6265666666666665					1	DETECTED	408.9184 m/z @1.63 [N1291_2.mzXML]	408.9184265136719	1.6265666666666665	1.58115	1.6571833333333332	0.07603333333333318	50087.37890625	149236.31060058562	0	1175	0.05341708875820017	0.8370642201834887	0.6480684568559071	408.91839599609375	408.9190673828125
976	409.16094970703125	11.528466666666667					1	DETECTED	409.1609 m/z @11.53 [N1291_2.mzXML]	409.16094970703125	11.528466666666667	11.49715	12.031633333333334	0.5344833333333341	130715.953125	1057190.9504381772	0	1175	0.10239404121971063	5.502079905039472	8.049512449557694	409.16015625	409.1619873046875
977	409.1872253417969	9.19615					1	DETECTED	409.1872 m/z @9.20 [N1291_2.mzXML]	409.1872253417969	9.19615	9.121749999999999	12.304066666666667	3.1823166666666687	48260.1015625	588541.9532196656	0	1175	0.08235344894047003	1.2083597790073834	1.4410592027476745	409.1808166503906	409.1876220703125
978	410.2540588378906	3.7676666666666665					1	DETECTED	410.2541 m/z @3.77 [N1291_2.mzXML]	410.2540588378906	3.7676666666666665	3.4308833333333335	4.7608500000000005	1.329966666666667	2400.690673828125	107656.5916398926	0	1175	1.0153644558541006	1.9745137823526526	2.9490275647053052	410.25189208984375	410.25555419921875
979	410.3251953125	12.674833333333334					1	DETECTED	410.3252 m/z @12.67 [N1291_2.mzXML]	410.3251953125	12.674833333333334	12.097483333333335	12.792816666666665	0.6953333333333305	11853.5634765625	174616.38456005816	0	1175	0.09567682009948797	0.6021766115296887	0.20435322305937734	410.32470703125	410.32611083984375
980	410.76092529296875	13.240483333333334					1	DETECTED	410.7609 m/z @13.24 [N1291_2.mzXML]	410.76092529296875	13.240483333333334	1.7041499999999998	16.283	14.578850000000001	8079.2734375	3364466.9400617983	0	1175	0.706662086071038	0.5640215048353847	0.13636951281167722	410.75836181640625	410.76568603515625
981	410.8553466796875	1.7041499999999998					1	DETECTED	410.8553 m/z @1.70 [N1291_2.mzXML]	410.8553466796875	1.7041499999999998	1.6724166666666667	4.186333333333334	2.513916666666667	23248.525390625	681272.4384835206	0	1175	0.04745711018526122	39.61003151260525	78.22006302521051	410.8546447753906	410.856201171875
982	412.776611328125	13.405766666666667					1	DETECTED	412.7766 m/z @13.41 [N1291_2.mzXML]	412.776611328125	13.405766666666667	8.240416666666667	14.886383333333333	6.645966666666666	6602.3369140625	827362.4505264892	0	1175	0.31957860293800167	0.6433220078665208	0.2503240389870227	412.7667236328125	412.7851867675781
983	412.86236572265625	1.58115					1	DETECTED	412.8624 m/z @1.58 [N1291_2.mzXML]	412.86236572265625	1.58115	1.5516166666666666	1.6113333333333335	0.05971666666666686	20312.404296875	44694.695011474716	0	1175	0.03782351482645896	1.011004514672687	1.0162830539163459	412.86236572265625	412.8637390136719
984	412.9725341796875	1.8391					1	DETECTED	412.9725 m/z @1.84 [N1291_2.mzXML]	412.9725341796875	1.8391	1.7525333333333333	2.233966666666667	0.4814333333333336	15648.111328125	218951.5948902589	0	1175	0.1348965220650864	2.780708509819023	4.282773737888889	412.97222900390625	412.9749755859375
985	413.14105224609375	9.3474					1	DETECTED	413.1411 m/z @9.35 [N1291_2.mzXML]	413.14105224609375	9.3474	0.5024166666666666	15.00765	14.505233333333333	6395.232421875	827461.8790171813	0	1175	0.08154181229930302	0.8199695119078799	75.76366681198067	413.1357116699219	413.144775390625
986	413.2646484375	1.78175					1	DETECTED	413.2646 m/z @1.78 [N1291_2.mzXML]	413.2646484375	1.78175	0.11925000000000001	20.000833333333333	19.88158333333333	10158.00390625	1754735.2979840096	0	1175	10.614639396623817	2.397222243547296	4.054331922453896	413.2625732421875	413.26910400390625
987	413.3411560058594	14.8696					1	DETECTED	413.3412 m/z @14.87 [N1291_2.mzXML]	413.3411560058594	14.8696	11.827066666666667	16.706166666666668	4.879100000000001	4761.02880859375	672150.7414900201	0	1175	0.8183509918649268	0.8018153731539509	0.4003279043841679	413.3384094238281	413.34197998046875
988	414.2994079589844	12.235566666666667					1	DETECTED	414.2994 m/z @12.24 [N1291_2.mzXML]	414.2994079589844	12.235566666666667	6.176216666666666	15.731233333333334	9.555016666666667	126453.8828125	2943021.4663577583	1	1175	0.13359195986629224	1.0692537783783507	0.42599387339464806	414.2913818359375	414.301513671875
989	415.2105712890625	11.875516666666666					1	DETECTED	415.2106 m/z @11.88 [N1291_2.mzXML]	415.2105712890625	11.875516666666666	11.827066666666667	12.42375	0.596683333333333	264412.34375	2259282.5783798713	1	1175	0.14509965205876618	3.751378425051111	4.172270635076023	415.2099609375	415.2109680175781
990	415.2806701660156	12.69145					1	DETECTED	415.2807 m/z @12.69 [N1291_2.mzXML]	415.2806701660156	12.69145	7.371383333333333	13.749516666666667	6.378133333333333	52686.37109375	1415447.5243409716	0	1175	0.11921456665116992	1.392883727020394	1.5280368256631867	415.2801208496094	415.2895202636719
991	415.302734375	12.235566666666667					1	DETECTED	415.3027 m/z @12.24 [N1291_2.mzXML]	415.302734375	12.235566666666667	5.012566666666667	15.749933333333333	10.737366666666667	35450.03125	3870227.732530213	0	1175	0.14749163158446166	0.6773735819050991	38.620887443433794	415.3017578125	415.3097839355469
992	416.2140197753906	11.875516666666666					1	DETECTED	416.2140 m/z @11.88 [N1291_2.mzXML]	416.2140197753906	11.875516666666666	11.844283333333333	12.2697	0.425416666666667	73258.984375	560338.8317253384	0	1175	0.09266945945996241	4.975133738558857	6.624944017459248	416.21343994140625	416.21453857421875
993	416.30694580078125	12.252683333333332					1	DETECTED	416.3069 m/z @12.25 [N1291_2.mzXML]	416.30694580078125	12.252683333333332	12.201233333333333	12.337816666666667	0.13658333333333417	5062.1904296875	30713.446088867327	0	1175	0.08905515739920844	1.3273404599935523	1.6546809199871046	416.30474853515625	416.30694580078125
994	416.76055908203125	13.121683333333333					1	DETECTED	416.7606 m/z @13.12 [N1291_2.mzXML]	416.76055908203125	13.121683333333333	12.998700000000001	13.225616666666667	0.226916666666666	6873.4931640625	55795.50478503415	0	1175	0.08123378625103328	0.9225504810950057	0.8451009621900114	416.7590637207031	416.76226806640625
995	416.80023193359375	1.7525333333333333					1	DETECTED	416.8002 m/z @1.75 [N1291_2.mzXML]	416.80023193359375	1.7525333333333333	1.6880333333333333	3.73685	2.0488166666666667	20786.94140625	1380937.367101929	0	1175	2.0632694382108268	15.882299741602067	30.764599483204133	416.800048828125	416.807861328125
996	417.00201416015625	1.8391					1	DETECTED	417.0020 m/z @1.84 [N1291_2.mzXML]	417.00201416015625	1.8391	1.6724166666666667	17.095166666666668	15.42275	73198.734375	3494202.3911002195	0	1175	0.16118883207002166	2.0993697783432856	3.014344237120029	416.9921875	417.0035095214844
997	418.7469482421875	12.674833333333334					1	DETECTED	418.7469 m/z @12.67 [N1291_2.mzXML]	418.7469482421875	12.674833333333334	11.827066666666667	15.077316666666666	3.2502499999999994	12683.77734375	602425.5539637761	0	1175	0.4955617319275891	1.916948452797546	1.6791032585220145	418.74560546875	418.7491149902344
998	418.8799133300781	1.596					1	DETECTED	418.8799 m/z @1.60 [N1291_2.mzXML]	418.8799133300781	1.596	1.5661833333333335	12.490633333333333	10.92445	43072.48828125	3262968.052442382	0	1175	0.09818775340005126	183.19368362213567	365.38736724427133	418.87811279296875	418.8880615234375
999	418.9807434082031	1.7674333333333334					1	DETECTED	418.9807 m/z @1.77 [N1291_2.mzXML]	418.9807434082031	1.7674333333333334	1.6724166666666667	2.2620333333333336	0.5896166666666669	27755.412109375	588499.1483752442	0	1175	0.46331299441252605	3.102701280477108	5.205402560954216	418.9796142578125	418.98272705078125
1000	419.3147888183594	0.15553333333333336					1	DETECTED	419.3148 m/z @0.16 [N1291_2.mzXML]	419.3147888183594	0.15553333333333336	0.11925000000000001	20.000833333333333	19.88158333333333	2296.023193359375	1155172.5440404976	0	1175	6.568407215068569	273.9768029398253	546.9536058796506	419.3121032714844	419.31890869140625
1001	420.88409423828125	1.6571833333333332					1	DETECTED	420.8841 m/z @1.66 [N1291_2.mzXML]	420.88409423828125	1.6571833333333332	1.6571833333333332	1.73665	0.0794666666666668	37942.08203125	95109.59285595703	0	1175	0.040113204494033106	null	null	420.8834533691406	420.88494873046875
1002	421.78192138671875	14.261416666666666					1	DETECTED	421.7819 m/z @14.26 [N1291_2.mzXML]	421.78192138671875	14.261416666666666	14.128766666666667	14.8696	0.7408333333333328	6829.49560546875	132024.27291488647	0	1175	0.21713960516499142	2.79243623570804	3.1923431281671424	421.7807312011719	421.78448486328125
1003	422.32550048828125	11.774866666666666					1	DETECTED	422.3255 m/z @11.77 [N1291_2.mzXML]	422.32550048828125	11.774866666666666	11.757816666666667	12.320883333333335	0.5630666666666677	18726.529296875	176045.80314929175	0	1175	0.09778667544656017	16.512218963832535	8.03116726661515	422.3243103027344	422.32794189453125
1004	422.7610778808594	13.548466666666666					1	DETECTED	422.7611 m/z @13.55 [N1291_2.mzXML]	422.7610778808594	13.548466666666666	11.528466666666667	14.920683333333333	3.392216666666666	5605.951171875	568301.6698720091	0	1175	0.12096433933274753	0.839657590759076	0.679315181518152	422.7590026855469	422.7626953125
1005	423.16259765625	9.927433333333333					1	DETECTED	423.1626 m/z @9.93 [N1291_2.mzXML]	423.16259765625	9.927433333333333	9.805583333333335	14.631166666666667	4.8255833333333324	2005.27978515625	208958.95574966425	0	1175	0.14344109546530426	19.80132676788426	38.60265353576852	423.1612548828125	423.1689453125
1006	424.3414306640625	11.921033333333332					1	DETECTED	424.3414 m/z @11.92 [N1291_2.mzXML]	424.3414306640625	11.921033333333332	0.33821666666666667	12.641133333333332	12.302916666666667	397248.59375	2.339628338312976E7	1	1175	0.09900874429719231	0.5113662590596504	2.711718620482354	424.33978271484375	424.34869384765625
1007	424.7428894042969	1.73665					1	DETECTED	424.7429 m/z @1.74 [N1291_2.mzXML]	424.7428894042969	1.73665	1.7041499999999998	1.78175	0.07760000000000011	12864.306640625	42945.83772900396	0	1175	0.06977000607734518	1.1938461538461485	1.387692307692297	424.7416687011719	424.7432861328125
1008	424.8958740234375	1.6265666666666665					1	DETECTED	424.8959 m/z @1.63 [N1291_2.mzXML]	424.8958740234375	1.6265666666666665	1.5661833333333335	1.6571833333333332	0.09099999999999975	88363.9765625	295276.5352935786	0	1175	0.06200743152003585	0.7630968818245277	0.5649838279804523	424.8957824707031	424.89794921875
1009	426.3567810058594	12.031633333333334					1	DETECTED	426.3568 m/z @12.03 [N1291_2.mzXML]	426.3567810058594	12.031633333333334	7.951066666666667	12.759633333333333	4.808566666666667	431653.5	2.066609557190771E7	1	1175	0.0906547419587227	0.5454167396679164	0.05857408326041592	426.355712890625	426.3662109375
1010	426.8289794921875	1.6880333333333333					1	DETECTED	426.8290 m/z @1.69 [N1291_2.mzXML]	426.8289794921875	1.6880333333333333	1.6724166666666667	1.78175	0.10933333333333328	22648.798828125	96868.37604101565	0	1175	0.07913339328792035	3.500533617929573	6.001067235859146	426.8283996582031	426.8295593261719
1011	428.37274169921875	12.1669					1	DETECTED	428.3727 m/z @12.17 [N1291_2.mzXML]	428.37274169921875	12.1669	11.983566666666666	12.474033333333333	0.4904666666666664	62565.71484375	704793.1907320544	0	1175	0.17085212414047213	1.240926389748346	1.5252930413068502	428.36334228515625	428.3734130859375
1012	429.3755187988281	12.1669					1	DETECTED	429.3755 m/z @12.17 [N1291_2.mzXML]	429.3755187988281	12.1669	11.741366666666666	14.81945	3.0780833333333337	14369.7958984375	701848.6477739257	0	1175	1.5137730625796024	3.6167358608804587	32.26246786990636	429.3689880371094	429.376220703125
1013	430.24371337890625	9.619683333333334					1	DETECTED	430.2437 m/z @9.62 [N1291_2.mzXML]	430.24371337890625	9.619683333333334	9.584866666666667	18.022	8.437133333333332	3413.916015625	512669.6981171264	0	1175	0.0708368094720111	121.16515078984754	241.3303015796951	430.2426452636719	430.2493896484375
1014	430.29449462890625	11.9677					1	DETECTED	430.2945 m/z @11.97 [N1291_2.mzXML]	430.29449462890625	11.9677	11.921033333333332	12.047949999999998	0.12691666666666634	7907.5380859375	45763.98721215837	0	1175	0.13320483775239822	1.359821428571368	1.7196428571427356	430.2940673828125	430.2950744628906
1015	430.38916015625	13.314783333333333					1	DETECTED	430.3892 m/z @13.31 [N1291_2.mzXML]	430.38916015625	13.314783333333333	0.1011	19.964499999999997	19.8634	11123.9423828125	1642226.7318540653	0	1175	0.3916864217725582	1.3278304906352822	1.2529027905652799	430.37921142578125	430.3912658691406
1016	430.9130554199219	1.6421					1	DETECTED	430.9131 m/z @1.64 [N1291_2.mzXML]	430.9130554199219	1.6421	1.596	1.6880333333333333	0.09203333333333319	153465.265625	414793.6109746088	0	1175	0.04194383092557974	0.9981923355025333	0.9757545824834662	430.9124755859375	430.9136047363281
1017	431.1775817871094	12.590716666666667					1	DETECTED	431.1776 m/z @12.59 [N1291_2.mzXML]	431.1775817871094	12.590716666666667	9.167383333333333	14.937883333333334	5.7705	19450.04296875	1371538.8477058103	0	1175	0.17403049838237727	0.8414645164869301	0.685996325233798	431.1680908203125	431.178955078125
1018	431.2757873535156	12.286783333333334					1	DETECTED	431.2758 m/z @12.29 [N1291_2.mzXML]	431.2757873535156	12.286783333333334	12.0807	12.474033333333333	0.39333333333333265	65452.83203125	561636.1963634038	0	1175	0.11411316138677563	1.0623975499541893	2.845843241400256	431.2751159667969	431.2763671875
1019	431.3143005371094	12.742616666666667					1	DETECTED	431.3143 m/z @12.74 [N1291_2.mzXML]	431.3143005371094	12.742616666666667	12.674833333333334	12.843116666666667	0.16828333333333312	11734.2041015625	76475.99684008774	0	1175	0.09299876291746223	1.24133267764938	1.48266535529876	431.3141174316406	431.3168029785156
1020	432.2372131347656	11.875516666666666					1	DETECTED	432.2372 m/z @11.88 [N1291_2.mzXML]	432.2372131347656	11.875516666666666	11.827066666666667	12.149666666666667	0.32259999999999955	40893.75390625	270841.8661816391	0	1175	0.11005648595146944	3.3292053663571335	4.498283064176296	432.2361145019531	432.23785400390625
1021	432.3099060058594	12.235566666666667					1	DETECTED	432.3099 m/z @12.24 [N1291_2.mzXML]	432.3099060058594	12.235566666666667	11.646583333333332	14.682266666666667	3.035683333333335	92580.359375	1474427.580404664	1	1175	0.1569780194653152	0.7803699317262676	3.512981283901731	432.30859375	432.319091796875
1022	432.976318359375	1.8806666666666667					1	DETECTED	432.9763 m/z @1.88 [N1291_2.mzXML]	432.976318359375	1.8806666666666667	1.7525333333333333	6.614033333333333	4.8615	40890.04296875	1174117.2016734318	0	1175	0.18161334977305166	2.2739472107775125	4.061933866513164	432.9722900390625	432.97723388671875
1023	433.2409973144531	11.8904					1	DETECTED	433.2410 m/z @11.89 [N1291_2.mzXML]	433.2409973144531	11.8904	9.550099999999999	12.114683333333334	2.564583333333335	10377.826171875	476509.11211526487	0	1175	0.05006164422900916	0.5479176458858552	0.09583529177171045	433.2347106933594	433.2414855957031
1024	433.3131408691406	12.304066666666667					1	DETECTED	433.3131 m/z @12.30 [N1291_2.mzXML]	433.3131408691406	12.304066666666667	11.661533333333333	12.4572	0.7956666666666674	25510.638671875	410015.05369592307	0	1175	0.05222931149558363	0.619163726914297	0.24245598630850082	433.3114318847656	433.3139953613281
1025	435.3326416015625	10.5125					1	DETECTED	435.3326 m/z @10.51 [N1291_2.mzXML]	435.3326416015625	10.5125	10.443916666666667	10.6642	0.22028333333333272	8703.3408203125	53041.24241076672	0	1175	0.09015335192232854	1.5715803055196162	3.648630707036463	435.3311767578125	435.33331298828125
1026	435.73760986328125	9.104333333333333					1	DETECTED	435.7376 m/z @9.10 [N1291_2.mzXML]	435.73760986328125	9.104333333333333	9.086533333333334	9.167383333333333	0.08084999999999987	4802.2880859375	12546.930908050443	0	1175	0.04709408444308494	2.2710674157304136	5.790641235037282	435.73675537109375	435.7408142089844
1027	436.8580627441406	1.6724166666666667					1	DETECTED	436.8581 m/z @1.67 [N1291_2.mzXML]	436.8580627441406	1.6724166666666667	1.6421	1.7674333333333334	0.12533333333333352	25427.216796875	92450.06991564945	0	1175	0.05386979300943806	2.0670698185816345	3.436161892738976	436.8576354980469	436.85919189453125
1028	437.192626953125	11.875516666666666					1	DETECTED	437.1926 m/z @11.88 [N1291_2.mzXML]	437.192626953125	11.875516666666666	11.809783333333334	12.355133333333333	0.5453499999999991	167580.453125	1478531.1980115303	1	1175	0.16754761206164304	3.3272600814392947	4.790535770573785	437.1917724609375	437.1947021484375
1029	438.233642578125	10.29765					1	DETECTED	438.2336 m/z @10.30 [N1291_2.mzXML]	438.233642578125	10.29765	10.244366666666668	10.37025	0.12588333333333246	2675.31689453125	13255.515428009086	0	1175	0.07671907399227607	1.1812636847044116	1.3625273694088234	438.233642578125	438.2355651855469
1030	438.9836730957031	1.9089666666666667					1	DETECTED	438.9837 m/z @1.91 [N1291_2.mzXML]	438.9836730957031	1.9089666666666667	0.5570833333333333	9.5154	8.958316666666667	30325.72265625	1807313.290174927	0	1175	0.19793210775117998	0.635722173531189	0.31835619597429665	438.9823913574219	438.9912109375
1031	440.8702087402344	1.6265666666666665					1	DETECTED	440.8702 m/z @1.63 [N1291_2.mzXML]	440.8702087402344	1.6265666666666665	1.596	1.6571833333333332	0.061183333333333145	30873.7890625	88787.4380776365	0	1175	0.05586984017450858	1.000817884405676	1.001635768811352	440.8697204589844	440.87030029296875
1032	442.8792724609375	1.5516166666666666					1	DETECTED	442.8793 m/z @1.55 [N1291_2.mzXML]	442.8792724609375	1.5516166666666666	1.46315	1.596	0.13285000000000013	10579.2958984375	48404.62814978033	0	1175	0.09160239495891687	0.7508477769404678	0.4972831117675995	442.8766784667969	442.8796081542969
1033	443.4199523925781	12.2697					1	DETECTED	443.4200 m/z @12.27 [N1291_2.mzXML]	443.4199523925781	12.2697	12.131883333333333	12.474033333333333	0.3421500000000002	5275.51513671875	63388.02961523436	0	1175	0.2236078586965533	1.24132301366549	1.48264602733098	443.4180603027344	443.42108154296875
1034	444.2383728027344	8.38785					1	DETECTED	444.2384 m/z @8.39 [N1291_2.mzXML]	444.2383728027344	8.38785	7.9857499999999995	8.46995	0.4842000000000013	2642.70703125	38165.20338574226	0	1175	0.1777476092864223	0.6020890325789608	0.20417806515792178	444.2372131347656	444.2403869628906
1035	445.2417907714844	9.805583333333335					1	DETECTED	445.2418 m/z @9.81 [N1291_2.mzXML]	445.2417907714844	9.805583333333335	9.754716666666667	10.5769	0.8221833333333333	7088.47216796875	71187.51560736075	0	1175	0.07379823158057164	8.081749672345834	15.163499344691667	445.2356872558594	445.2439880371094
1036	445.3677978515625	12.859666666666667					1	DETECTED	445.3678 m/z @12.86 [N1291_2.mzXML]	445.3677978515625	12.859666666666667	11.936083333333332	14.903483333333332	2.9673999999999996	8751.1103515625	610308.5220238649	0	1175	0.9693200269996467	1.6064603446720171	1.4865235700568558	445.3642883300781	445.3683166503906
1037	446.2528991699219	11.586866666666667					1	DETECTED	446.2529 m/z @11.59 [N1291_2.mzXML]	446.2528991699219	11.586866666666667	8.766983333333334	12.2697	3.5027166666666663	194511.640625	2984604.312856389	0	1175	0.22450544173909037	2.771248834384845	2.595116615758699	446.2512512207031	446.2549743652344
1038	446.88702392578125	1.6421					1	DETECTED	446.8870 m/z @1.64 [N1291_2.mzXML]	446.88702392578125	1.6421	1.6113333333333335	1.7041499999999998	0.09281666666666633	81736.8828125	210369.6259475095	0	1175	0.042173769632872116	1.511350773784672	1.5282930933428456	446.8861999511719	446.88836669921875
1039	447.3469543457031	11.49715					1	DETECTED	447.3470 m/z @11.50 [N1291_2.mzXML]	447.3469543457031	11.49715	11.49715	16.669666666666664	5.172516666666665	5352.21435546875	720002.9660124208	0	1175	2.5820393935265145	null	null	447.34521484375	447.3490905761719
1040	448.34173583984375	11.8904					1	DETECTED	448.3417 m/z @11.89 [N1291_2.mzXML]	448.34173583984375	11.8904	4.4546833333333336	14.295033333333333	9.840349999999999	45049.16796875	1988415.623770386	0	1175	0.10597207293863065	0.5214802777184464	0.027459385200430928	448.3396301269531	448.350341796875
1041	449.200439453125	12.2697					1	DETECTED	449.2004 m/z @12.27 [N1291_2.mzXML]	449.200439453125	12.2697	4.92785	12.5075	7.57965	14176.154296875	1596144.1299525455	0	1175	0.24260206204243495	0.516194828278976	0.032389656557952014	449.1977844238281	449.2014465332031
1042	449.3447570800781	11.921033333333332					1	DETECTED	449.3448 m/z @11.92 [N1291_2.mzXML]	449.3447570800781	11.921033333333332	11.875516666666666	12.031633333333334	0.15611666666666757	13315.830078125	71211.5106628424	0	1175	0.09710028608388832	1.7149395825705227	2.4298791651410454	449.34423828125	449.345703125
1043	450.3206481933594	12.286783333333334					1	DETECTED	450.3206 m/z @12.29 [N1291_2.mzXML]	450.3206481933594	12.286783333333334	11.661533333333333	12.60735	0.9458166666666674	52645.765625	837241.3612176521	0	1175	0.16350608790128085	0.5741024591977334	null	450.3194580078125	450.32147216796875
1044	450.35699462890625	12.969066666666667					1	DETECTED	450.3570 m/z @12.97 [N1291_2.mzXML]	450.35699462890625	12.969066666666667	0.1011	20.000833333333333	19.899733333333334	47449.5859375	2671659.2816743487	0	1175	0.08816009715837936	1.3116931782698447	9.433599791318146	450.35406494140625	450.36004638671875
1045	451.3238220214844	12.304066666666667					1	DETECTED	451.3238 m/z @12.30 [N1291_2.mzXML]	451.3238220214844	12.304066666666667	11.792283333333334	12.42375	0.6314666666666664	14146.8466796875	252452.12298010234	0	1175	0.1381049711287865	0.6169277363467606	0.23385547269352125	451.3230285644531	451.326171875
1046	452.37261962890625	12.0807					1	DETECTED	452.3726 m/z @12.08 [N1291_2.mzXML]	452.37261962890625	12.0807	5.6009166666666665	12.474033333333333	6.873116666666666	20728.96484375	1303071.7679061284	0	1175	0.0910629511340737	0.5303508090548295	0.060701618109658906	452.3643493652344	452.375732421875
1047	453.16741943359375	11.85975					1	DETECTED	453.1674 m/z @11.86 [N1291_2.mzXML]	453.16741943359375	11.85975	11.844283333333333	12.031633333333334	0.18735000000000035	6770.12548828125	38533.183068542116	0	1175	0.06729394232957553	6.056573275862052	11.113146551724103	453.1656188964844	453.169189453125
1048	453.343505859375	10.5125					1	DETECTED	453.3435 m/z @10.51 [N1291_2.mzXML]	453.343505859375	10.5125	9.8759	17.169	7.293100000000001	110369.5546875	2108917.8408953883	1	1175	0.11153532315189629	2.3805743407441007	3.217942259140602	453.3415832519531	453.3461608886719
1049	454.292236328125	13.091583333333334					1	DETECTED	454.2922 m/z @13.09 [N1291_2.mzXML]	454.292236328125	13.091583333333334	6.666650000000001	15.327816666666667	8.661166666666666	21472.91796875	1087923.602045746	0	1175	0.14361247677943823	0.6423340078471582	0.03003736394761161	454.290283203125	454.30010986328125
1050	454.388916015625	12.1669					1	DETECTED	454.3889 m/z @12.17 [N1291_2.mzXML]	454.388916015625	12.1669	12.149666666666667	12.320883333333335	0.1712166666666679	10683.7919921875	78323.08486376947	0	1175	0.12757468293722063	4.967601547388789	8.935203094777577	454.3878479003906	454.3892822265625
1051	454.95831298828125	1.9089666666666667					1	DETECTED	454.9583 m/z @1.91 [N1291_2.mzXML]	454.95831298828125	1.9089666666666667	1.6724166666666667	2.318	0.6455833333333334	21083.216796875	459870.99616918934	0	1175	0.18495739125907185	1.3645811315437186	1.5606624534768443	454.95623779296875	454.9598388671875
1052	458.8566589355469	1.5516166666666666					1	DETECTED	458.8567 m/z @1.55 [N1291_2.mzXML]	458.8566589355469	1.5516166666666666	1.4476833333333334	1.596	0.14831666666666665	36626.4765625	163670.7139809572	0	1175	0.06936014119097456	0.7230720511550943	0.49479711544261434	458.8552551269531	458.85711669921875
1053	459.24761962890625	13.121683333333333					1	DETECTED	459.2476 m/z @13.12 [N1291_2.mzXML]	459.24761962890625	13.121683333333333	12.60735	15.620133333333333	3.012783333333333	23225.7890625	549045.4626248769	0	1175	0.15894621768799944	1.130717104194277	4.535884192504033	459.2431335449219	459.25506591796875
1054	460.96514892578125	1.7674333333333334					1	DETECTED	460.9651 m/z @1.77 [N1291_2.mzXML]	460.96514892578125	1.7674333333333334	1.6724166666666667	2.2201166666666667	0.5477000000000001	16868.4296875	224285.8326770018	0	1175	0.15205999860890884	2.8821259428170474	4.764251885634095	460.9644470214844	460.96728515625
1055	463.2138671875	12.252683333333332					1	DETECTED	463.2139 m/z @12.25 [N1291_2.mzXML]	463.2138671875	12.252683333333332	12.218333333333334	12.355133333333333	0.13679999999999914	5862.89306640625	33924.41009533691	0	1175	0.10068689995819113	1.991266375545949	2.982532751091898	463.2120666503906	463.2142028808594
1056	463.3021240234375	13.02885					1	DETECTED	463.3021 m/z @13.03 [N1291_2.mzXML]	463.3021240234375	13.02885	12.983749999999999	13.13645	0.15270000000000117	7494.380859375	42580.621152099644	0	1175	0.10596138093288943	1.6929046563192482	2.3858093126384965	463.30084228515625	463.302734375
1057	464.2182922363281	10.59355					1	DETECTED	464.2183 m/z @10.59 [N1291_2.mzXML]	464.2182922363281	10.59355	10.5443	10.718183333333334	0.17388333333333428	12388.4326171875	70056.62823388644	0	1175	0.08313617935202089	1.7653130287647905	2.3060553850719336	464.21588134765625	464.2190246582031
1058	466.3153991699219	11.951983333333335					1	DETECTED	466.3154 m/z @11.95 [N1291_2.mzXML]	466.3153991699219	11.951983333333335	8.355733333333333	12.38985	4.034116666666666	13757.45703125	540265.8355072635	0	1175	0.11855619107978832	0.5608782296373535	0.12175645927470684	466.3138732910156	466.32427978515625
1059	468.2181396484375	12.286783333333334					1	DETECTED	468.2181 m/z @12.29 [N1291_2.mzXML]	468.2181396484375	12.286783333333334	12.183966666666667	12.42375	0.23978333333333346	10255.21875	73758.69481695564	0	1175	0.11755611112433506	1.1660722969687063	1.3321445939374126	468.2166748046875	468.2196044921875
1060	468.30731201171875	12.674833333333334					1	DETECTED	468.3073 m/z @12.67 [N1291_2.mzXML]	468.30731201171875	12.674833333333334	12.5075	13.151250000000001	0.6437500000000007	101428.2578125	927318.6139069785	1	1175	0.1383435749940105	1.3839798452955927	1.8359344661707027	468.3054504394531	468.30877685546875
1061	469.3283386230469	11.983566666666666					1	DETECTED	469.3283 m/z @11.98 [N1291_2.mzXML]	469.3283386230469	11.983566666666666	2.716266666666667	15.842133333333333	13.125866666666667	5060.07470703125	2311945.505727143	0	1175	2.593785387633261	0.7081818149119306	0.416363629823861	469.325439453125	469.3315124511719
1062	469.3879089355469	12.304066666666667					1	DETECTED	469.3879 m/z @12.30 [N1291_2.mzXML]	469.3879089355469	12.304066666666667	12.015666666666668	18.85033333333333	6.834666666666664	18000.802734375	871537.8398707884	0	1175	0.22111248388812932	11.849283402681483	22.698566805362965	469.386474609375	469.3918151855469
1063	469.65667724609375	10.5769					1	DETECTED	469.6567 m/z @10.58 [N1291_2.mzXML]	469.65667724609375	10.5769	10.5283	10.8596	0.3313000000000006	7195.6484375	64427.97189709479	0	1175	0.11560034551056297	3.408436213991746	3.068825490971646	469.65289306640625	469.6571960449219
1064	470.287841796875	11.905716666666667					1	DETECTED	470.2878 m/z @11.91 [N1291_2.mzXML]	470.287841796875	11.905716666666667	11.85975	11.936083333333332	0.07633333333333248	5045.1328125	17407.013078857126	0	1175	0.07767508054984873	0.8303118201595258	0.6606236403190515	470.28643798828125	470.287841796875
1065	470.9317321777344	1.8806666666666667					1	DETECTED	470.9317 m/z @1.88 [N1291_2.mzXML]	470.9317321777344	1.8806666666666667	1.7674333333333334	7.51205	5.744616666666667	6355.1728515625	708993.485237854	0	1175	0.3140434974180726	25.366279069767455	49.7325581395349	470.9307556152344	470.9335632324219
1066	472.30206298828125	12.235566666666667					1	DETECTED	472.3021 m/z @12.24 [N1291_2.mzXML]	472.30206298828125	12.235566666666667	11.6309	12.7253	1.0944000000000003	72669.0234375	930085.4136464845	1	1175	0.16268856853404934	2.8314890401906987	0.3681076548830085	472.29931640625	472.30322265625
1067	474.283935546875	11.875516666666666					1	DETECTED	474.2839 m/z @11.88 [N1291_2.mzXML]	474.283935546875	11.875516666666666	11.809783333333334	12.843116666666667	1.0333333333333332	732495.3125	6363522.183406776	1	1175	0.08939969038910256	3.956255445827518	4.064108514654262	474.28228759765625	474.2845153808594
1068	474.76318359375	8.837933333333332					1	DETECTED	474.7632 m/z @8.84 [N1291_2.mzXML]	474.76318359375	8.837933333333332	1.73665	9.771683333333334	8.035033333333335	85104.8125	1.9574937006728556E7	4	1175	7.436443093620718	0.5236051172731451	0.013453926115488877	474.75860595703125	474.771240234375
1069	474.8336486816406	1.5516166666666666					1	DETECTED	474.8336 m/z @1.55 [N1291_2.mzXML]	474.8336486816406	1.5516166666666666	1.4476833333333334	1.596	0.14831666666666665	42006.265625	173557.53529956072	0	1175	0.06595407067907244	0.7264660969191011	0.5193192731398801	474.83154296875	474.8341064453125
1070	475.287841796875	11.8904					1	DETECTED	475.2878 m/z @11.89 [N1291_2.mzXML]	475.287841796875	11.8904	11.85975	12.38985	0.5300999999999991	180387.5	1497719.921377677	0	1175	0.10319798316748496	6.679558888779579	10.549058200924186	475.286376953125	475.2886657714844
1071	475.3256530761719	10.5283					1	DETECTED	475.3257 m/z @10.53 [N1291_2.mzXML]	475.3256530761719	10.5283	3.829533333333333	10.8768	7.047266666666666	42033.69921875	603303.9842879951	0	1175	0.09831662264594065	1.4170066336971912	1.3312696453001671	475.3225402832031	475.3276672363281
1072	476.9064636230469	1.6265666666666665					1	DETECTED	476.9065 m/z @1.63 [N1291_2.mzXML]	476.9064636230469	1.6265666666666665	1.596	8.6265	7.0305	19937.458984375	1088363.164814636	0	1175	0.04696376098053112	115.0027262813532	229.0054525627064	476.90179443359375	476.90673828125
1073	476.93902587890625	1.7525333333333333					1	DETECTED	476.9390 m/z @1.75 [N1291_2.mzXML]	476.93902587890625	1.7525333333333333	1.6880333333333333	2.2201166666666667	0.5320833333333335	12854.8779296875	208426.7595709229	0	1175	0.11193668518096445	4.12467700258398	7.249354005167961	476.9375915527344	476.9419860839844
1074	478.2918395996094	12.859666666666667					1	DETECTED	478.2918 m/z @12.86 [N1291_2.mzXML]	478.2918395996094	12.859666666666667	12.742616666666667	13.225616666666667	0.48300000000000054	111096.796875	980650.3063676788	0	1175	0.1036871573760969	2.0632208457923853	1.6575583569491141	478.29132080078125	478.2921142578125
1075	478.3287048339844	13.195933333333333					1	DETECTED	478.3287 m/z @13.20 [N1291_2.mzXML]	478.3287048339844	13.195933333333333	4.8105	15.472616666666665	10.662116666666666	61541.0625	3406594.256214962	0	1175	0.17407238012837567	1.0086859863029665	1.047094143086575	478.3253479003906	478.33245849609375
1076	479.2951354980469	12.859666666666667					1	DETECTED	479.2951 m/z @12.86 [N1291_2.mzXML]	479.2951354980469	12.859666666666667	3.553233333333333	12.969066666666667	9.415833333333333	31787.171875	1741542.3177320252	0	1175	1.025617830883462	0.5058776545257223	2.0950752006029174	479.2948303222656	479.2958068847656
1077	479.33172607421875	13.13645					1	DETECTED	479.3317 m/z @13.14 [N1291_2.mzXML]	479.33172607421875	13.13645	12.097483333333335	14.903483333333332	2.8059999999999974	17610.66015625	1183523.6710438833	0	1175	1.805392676459519	1.354592561886281	1.7378576697642383	479.3232421875	479.3355407714844
1078	480.3079833984375	13.210883333333333					1	DETECTED	480.3080 m/z @13.21 [N1291_2.mzXML]	480.3079833984375	13.210883333333333	13.166016666666668	13.329366666666665	0.16334999999999766	24934.033203125	177504.9702231439	0	1175	0.1338340477623312	1.8203937592867878	2.6407875185735756	480.3069152832031	480.3080749511719
1079	480.3442077636719	13.436649999999998					1	DETECTED	480.3442 m/z @13.44 [N1291_2.mzXML]	480.3442077636719	13.436649999999998	13.299466666666666	14.461283333333334	1.1618166666666685	71744.2265625	1108437.4429611822	0	1175	0.26153105803312293	2.495375985512121	3.0437019300083454	480.3430480957031	480.3466491699219
1080	482.3230895996094	12.907649999999999					1	DETECTED	482.3231 m/z @12.91 [N1291_2.mzXML]	482.3230895996094	12.907649999999999	12.7082	15.077316666666666	2.3691166666666668	27571.953125	606565.2703300788	0	1175	0.11089472267198808	5.458994530898262	9.485100574821313	482.32080078125	482.3249206542969
1081	482.3595275878906	13.801466666666666					1	DETECTED	482.3595 m/z @13.80 [N1291_2.mzXML]	482.3595275878906	13.801466666666666	13.597800000000001	15.453816666666667	1.8560166666666653	72994.453125	1650263.5333059686	1	1175	0.2970835919785486	2.3685233618967505	2.593727874255133	482.35882568359375	482.36273193359375
1082	483.3625793457031	13.81885					1	DETECTED	483.3626 m/z @13.82 [N1291_2.mzXML]	483.3625793457031	13.81885	13.597800000000001	14.61425	1.016449999999999	19049.68359375	394780.8700612176	0	1175	0.17302405518613995	2.277782154696485	null	483.3616943359375	483.3645324707031
1083	486.8671875	1.596					1	DETECTED	486.8672 m/z @1.60 [N1291_2.mzXML]	486.8671875	1.596	1.5661833333333335	2.5366166666666667	0.9704333333333333	22099.01171875	318947.052548767	0	1175	0.058204549655409554	16.273337059809982	31.294596332186785	486.8642883300781	486.8684997558594
1084	487.319580078125	14.394633333333333					1	DETECTED	487.3196 m/z @14.39 [N1291_2.mzXML]	487.319580078125	14.394633333333333	12.557866666666666	16.669666666666664	4.111799999999999	80432.5234375	3358925.396170747	1	1175	0.5628370739272022	1.5671467427136319	2.078529136124694	487.3179016113281	487.3209533691406
1085	488.29791259765625	11.951983333333335					1	DETECTED	488.2979 m/z @11.95 [N1291_2.mzXML]	488.29791259765625	11.951983333333335	11.8904	12.114683333333334	0.22428333333333406	8161.11865234375	62041.67821057148	0	1175	0.11909070315913617	1.8209742895804744	3.3410043378214995	488.2959899902344	488.30072021484375
1086	489.3357849121094	15.346183333333332					1	DETECTED	489.3358 m/z @15.35 [N1291_2.mzXML]	489.3357849121094	15.346183333333332	10.17385	17.68883333333333	7.514983333333332	19662.37890625	1700065.0439023445	0	1175	0.6665520930386091	1.2323955710092869	0.9939770810042048	489.3316650390625	489.33941650390625
1087	490.3404541015625	15.327816666666667					1	DETECTED	490.3405 m/z @15.33 [N1291_2.mzXML]	490.3404541015625	15.327816666666667	14.5463	15.970816666666668	1.4245166666666673	3661.019287109375	218201.91482769785	0	1175	1.3711705395049432	0.9113795824358624	0.8227591648717247	490.3376159667969	490.3404541015625
1088	491.3697814941406	12.304066666666667					1	DETECTED	491.3698 m/z @12.30 [N1291_2.mzXML]	491.3697814941406	12.304066666666667	11.8904	12.7082	0.8178000000000001	16501.55078125	246876.11195867934	0	1175	0.10557598531939227	0.9884770346494738	1.9485765765052034	491.3662414550781	491.3714294433594
1089	491.5574951171875	13.195933333333333					1	DETECTED	491.5575 m/z @13.20 [N1291_2.mzXML]	491.5574951171875	13.195933333333333	13.076416666666667	13.614733333333334	0.5383166666666668	18144.921875	228569.5463552241	0	1175	0.1716708761991672	2.2520568958304445	1.6831669939005791	491.5555419921875	491.56121826171875
1090	492.8830261230469	1.6265666666666665					1	DETECTED	492.8830 m/z @1.63 [N1291_2.mzXML]	492.8830261230469	1.6265666666666665	1.58115	1.6571833333333332	0.07603333333333318	37250.08984375	106539.17827392556	0	1175	0.04968280541360359	0.8370642201834887	0.6593564960256799	492.8821105957031	492.8855895996094
1091	493.7784118652344	13.195933333333333					1	DETECTED	493.7784 m/z @13.20 [N1291_2.mzXML]	493.7784118652344	13.195933333333333	13.106533333333335	13.329366666666665	0.22283333333333033	16337.7451171875	128551.88849291914	0	1175	0.11781841447808539	1.2462714392244745	1.4925428784489492	493.778076171875	493.7794189453125
1092	494.3229675292969	12.776316666666666					1	DETECTED	494.3230 m/z @12.78 [N1291_2.mzXML]	494.3229675292969	12.776316666666666	12.60735	14.580266666666667	1.9729166666666664	170886.0	2063898.046588316	1	1175	0.1454989888103757	1.461075270077016	1.5256832717479365	494.3215026855469	494.32452392578125
1093	494.8150634765625	1.6880333333333333					1	DETECTED	494.8151 m/z @1.69 [N1291_2.mzXML]	494.8150634765625	1.6880333333333333	1.6724166666666667	2.986616666666667	1.3142000000000003	6641.52392578125	286717.0063751831	0	1175	0.44560363047690976	42.076840981857146	83.15368196371429	494.8139343261719	494.8180847167969
1094	496.337646484375	13.195933333333333					1	DETECTED	496.3376 m/z @13.20 [N1291_2.mzXML]	496.337646484375	13.195933333333333	9.602333333333332	19.39783333333333	9.795499999999999	5316834.5	8.51186406230152E7	1	1175	0.16864014675151218	1.4982318263908223	2.816934224676523	496.3345642089844	496.3453674316406
1095	496.42645263671875	13.166016666666668					1	DETECTED	496.4265 m/z @13.17 [N1291_2.mzXML]	496.42645263671875	13.166016666666668	13.106533333333335	13.225616666666667	0.11908333333333232	7368.78759765625	34197.14375353989	0	1175	0.07460047177836948	1.000980666853463	1.0019613337069262	496.41778564453125	496.4343566894531
1096	497.3419189453125	13.195933333333333					1	DETECTED	497.3419 m/z @13.20 [N1291_2.mzXML]	497.3419189453125	13.195933333333333	5.35755	15.805066666666667	10.447516666666667	1164734.0	2.241492965080444E7	0	1175	0.1648172263265799	1.3381878370388252	19.015666649144972	497.3416748046875	497.3506774902344
1097	499.3478088378906	13.13645					1	DETECTED	499.3478 m/z @13.14 [N1291_2.mzXML]	499.3478088378906	13.13645	13.060166666666667	13.516216666666667	0.4560499999999994	21072.982421875	284155.4734321285	0	1175	0.19231128485532523	2.9891850557133743	4.920067748589616	499.3453063964844	499.34832763671875
1098	500.26837158203125	8.837933333333332					1	DETECTED	500.2684 m/z @8.84 [N1291_2.mzXML]	500.26837158203125	8.837933333333332	8.802150000000001	8.909916666666668	0.10776666666666657	3309.14599609375	12232.547584381056	0	1175	0.0622867547736039	1.5058220773172812	2.0116441546345625	500.2645568847656	500.26837158203125
1099	500.2800598144531	11.875516666666666					1	DETECTED	500.2801 m/z @11.88 [N1291_2.mzXML]	500.2800598144531	11.875516666666666	11.827066666666667	13.02885	1.2017833333333332	39159.171875	549887.9777131332	0	1175	0.12846133264551618	2.6783852167733606	3.990631909149923	500.2730712890625	500.28082275390625
1100	501.1874694824219	13.195933333333333					1	DETECTED	501.1875 m/z @13.20 [N1291_2.mzXML]	501.1874694824219	13.195933333333333	6.40275	13.37515	6.9723999999999995	17938.1015625	1108383.3704407956	0	1175	0.17148646898411712	0.5131909193284445	0.026381838656888947	501.1840515136719	501.19024658203125
1101	501.8729248046875	9.771683333333334					1	DETECTED	501.8729 m/z @9.77 [N1291_2.mzXML]	501.8729248046875	9.771683333333334	9.721966666666667	17.447666666666667	7.7257	2884.98974609375	744757.9271037596	0	1175	0.07788367642515048	77.6972846128056	154.3945692256112	501.8713073730469	501.88250732421875
1102	502.2917175292969	12.826233333333333					1	DETECTED	502.2917 m/z @12.83 [N1291_2.mzXML]	502.2917175292969	12.826233333333333	7.9857499999999995	13.284683333333334	5.298933333333334	46788.3671875	1034827.999186157	0	1175	0.07892166366779918	2.03220944838618	4.37960734847085	502.2856750488281	502.29376220703125
1103	502.3275146484375	12.9228					1	DETECTED	502.3275 m/z @12.92 [N1291_2.mzXML]	502.3275146484375	12.9228	12.372800000000002	14.178616666666667	1.805816666666665	21880.3125	587145.7735003657	0	1175	76.74615420711797	0.6690349322227537	0.33149145036148364	502.32147216796875	502.3306579589844
1104	502.4101257324219	4.170833333333333					1	DETECTED	502.4101 m/z @4.17 [N1291_2.mzXML]	502.4101257324219	4.170833333333333	3.4921	8.122300000000001	4.6302	1716.405517578125	206617.2546105957	0	1175	0.6378410644603947	3.410912484038897	5.821824968077794	502.4075622558594	502.4162292480469
1105	503.2947998046875	12.826233333333333					1	DETECTED	503.2948 m/z @12.83 [N1291_2.mzXML]	503.2947998046875	12.826233333333333	9.44595	12.891666666666667	3.4457166666666676	11018.6357421875	752778.0219400639	0	1175	0.08752555604421097	0.5096786758506439	0.0193573517012878	503.2856140136719	503.29559326171875
1106	503.3287658691406	12.969066666666667					1	DETECTED	503.3288 m/z @12.97 [N1291_2.mzXML]	503.3287658691406	12.969066666666667	12.759633333333333	13.060166666666667	0.300533333333334	8356.05078125	83274.03135510276	0	1175	0.1061530026398767	0.7174916441190536	0.4349832882381073	503.3287658691406	503.3334045410156
1107	503.40777587890625	13.784133333333333					1	DETECTED	503.4078 m/z @13.78 [N1291_2.mzXML]	503.40777587890625	13.784133333333333	7.0711	14.97305	7.90195	2729.8984375	665838.7220364687	0	1175	0.20524671931306315	0.5885528648251412	0.17710572965028243	503.4071350097656	503.410888671875
1108	504.2390441894531	12.235566666666667					1	DETECTED	504.2390 m/z @12.24 [N1291_2.mzXML]	504.2390441894531	12.235566666666667	12.1669	12.42375	0.25685	13141.3798828125	122267.8769926755	0	1175	0.2034102819968684	1.8702669902912505	2.569488520082781	504.2390441894531	504.2401123046875
1109	504.3440856933594	13.299466666666666					1	DETECTED	504.3441 m/z @13.30 [N1291_2.mzXML]	504.3440856933594	13.299466666666666	6.455316666666667	14.04515	7.589833333333333	8896.572265625	877356.425407287	0	1175	0.1519762117388641	0.5544759636575275	0.10895192731505506	504.33599853515625	504.3466796875
1110	506.3577880859375	14.211900000000002					1	DETECTED	506.3578 m/z @14.21 [N1291_2.mzXML]	506.3577880859375	14.211900000000002	11.6309	16.44846666666667	4.817566666666668	11015.1845703125	898362.0478502508	0	1175	0.31066267846878937	0.9332752163244218	0.2815539437004254	506.3555908203125	506.36212158203125
1111	507.32257080078125	13.151250000000001					1	DETECTED	507.3226 m/z @13.15 [N1291_2.mzXML]	507.32257080078125	13.151250000000001	4.533366666666667	13.255316666666666	8.72195	12212.4462890625	2026197.554420196	0	1175	0.04261621484136846	0.5060378321823029	0.012075664364605908	507.3141174316406	507.3278503417969
1112	508.374755859375	13.905933333333333					1	DETECTED	508.3748 m/z @13.91 [N1291_2.mzXML]	508.374755859375	13.905933333333333	11.827066666666667	15.842133333333333	4.015066666666666	32576.869140625	1548499.4032482621	0	1175	0.39895429048912767	0.8116327118442208	10.642540925930467	508.37408447265625	508.37847900390625
1113	509.26849365234375	9.4126					1	DETECTED	509.2685 m/z @9.41 [N1291_2.mzXML]	509.26849365234375	9.4126	9.331166666666666	9.480433333333334	0.14926666666666755	3602.9306640625	24878.68072863772	0	1175	0.14612754322275912	0.916496111338527	0.8329922226770542	509.2659912109375	509.2704162597656
1114	509.393310546875	12.304066666666667					1	DETECTED	509.3933 m/z @12.30 [N1291_2.mzXML]	509.393310546875	12.304066666666667	12.183966666666667	12.42375	0.23978333333333346	12378.92578125	106943.13294299302	0	1175	0.05096628601181408	0.9982653344435135	0.996530668887027	509.392333984375	509.39410400390625
1115	510.3537292480469	13.532533333333333					1	DETECTED	510.3537 m/z @13.53 [N1291_2.mzXML]	510.3537292480469	13.532533333333333	13.210883333333333	13.8883	0.6774166666666659	44019.66796875	754558.1040368658	0	1175	0.3349789503384528	1.053033835950048	1.3931430685939175	510.3534851074219	510.355224609375
1116	510.3907165527344	12.742616666666667					1	DETECTED	510.3907 m/z @12.74 [N1291_2.mzXML]	510.3907165527344	12.742616666666667	12.590716666666667	14.16195	1.571233333333332	11782.2080078125	318692.4771181636	0	1175	0.14732693298556399	5.171933289444823	9.343866578889646	510.3819885253906	510.3915710449219
1117	512.33349609375	11.951983333333335					1	DETECTED	512.3335 m/z @11.95 [N1291_2.mzXML]	512.33349609375	11.951983333333335	11.85975	12.776316666666666	0.9165666666666663	64788.2734375	725322.5090417494	0	1175	0.11711051847344578	4.898848118196874	4.58590845341435	512.3324584960938	512.3347778320312
1118	514.8743896484375	1.6421					1	DETECTED	514.8744 m/z @1.64 [N1291_2.mzXML]	514.8743896484375	1.6421	1.6113333333333335	1.6724166666666667	0.061083333333333156	23123.08984375	52375.097082031185	0	1175	0.040883215236724446	0.9926868905742207	0.9853737811484413	514.8739013671875	514.875244140625
1119	515.3114624023438	13.121683333333333					1	DETECTED	515.3115 m/z @13.12 [N1291_2.mzXML]	515.3114624023438	13.121683333333333	13.04425	13.45215	0.4078999999999997	49278.734375	499544.40952294733	0	1175	0.12383138354080003	2.762876982397614	5.303123439440155	515.3106079101562	515.3135986328125
1120	516.3042602539062	12.792816666666665					1	DETECTED	516.3043 m/z @12.79 [N1291_2.mzXML]	516.3042602539062	12.792816666666665	12.742616666666667	12.8758	0.1331833333333332	15370.017578125	96610.73790185552	0	1175	0.12207404442897918	1.3265272244356303	1.6530544488712604	516.3040161132812	516.3050537109375
1121	517.3663940429688	14.767816666666667					1	DETECTED	517.3664 m/z @14.77 [N1291_2.mzXML]	517.3663940429688	14.767816666666667	14.528983333333334	15.76825	1.2392666666666656	5460.04443359375	227668.75010223396	0	1175	0.6415220293721795	2.594417306350325	3.4890645706728542	517.3651123046875	517.3682861328125
1122	518.3204956054688	13.195933333333333					1	DETECTED	518.3205 m/z @13.20 [N1291_2.mzXML]	518.3204956054688	13.195933333333333	3.7676666666666665	14.631166666666667	10.8635	306956.21875	2.1073800392593693E7	1	1175	0.20776111978902456	0.5248932095206783	2.583541059092597	518.3145751953125	518.3221435546875
1123	518.458984375	12.907649999999999					1	DETECTED	518.4590 m/z @12.91 [N1291_2.mzXML]	518.458984375	12.907649999999999	11.741366666666666	14.97305	3.2316833333333346	44415.59765625	3262268.052869536	0	1175	1.1873514647267367	1.3199185220730403	1.1240992517654085	518.4573364257812	518.4616088867188
1124	519.3245239257812	13.13645					1	DETECTED	519.3245 m/z @13.14 [N1291_2.mzXML]	519.3245239257812	13.13645	1.46315	14.195216666666665	12.732066666666665	79507.7734375	5464483.804505799	0	1175	0.1934964870931033	0.5453499296114495	0.09069985922289887	519.3233642578125	519.33203125
1125	519.4622192382812	13.436649999999998					1	DETECTED	519.4622 m/z @13.44 [N1291_2.mzXML]	519.4622192382812	13.436649999999998	6.52545	14.04515	7.519699999999999	13904.671875	1898991.7395617368	0	1175	1.4175969513282691	0.5440227456881584	0.0880454913763169	519.4607543945312	519.469482421875
1126	520.3375244140625	12.907649999999999					1	DETECTED	520.3375 m/z @12.91 [N1291_2.mzXML]	520.3375244140625	12.907649999999999	11.601316666666666	19.39783333333333	7.796516666666665	2317956.5	2.5887619441287193E7	1	1175	0.11995863483774016	1.6467906061050492	1.633850787189116	520.3368530273438	520.3447875976562
1127	521.2991333007812	8.820183333333334					1	DETECTED	521.2991 m/z @8.82 [N1291_2.mzXML]	521.2991333007812	8.820183333333334	3.8762166666666666	8.873966666666666	4.99775	2349.90771484375	265508.6821929321	0	1175	0.06965565494651393	0.5054392896392234	0.010878579278446805	521.2979125976562	521.3075561523438
1128	521.3419189453125	12.907649999999999					1	DETECTED	521.3419 m/z @12.91 [N1291_2.mzXML]	521.3419189453125	12.907649999999999	5.150166666666666	14.682266666666667	9.5321	578631.3125	2.1847355439147234E7	0	1175	0.13718674782056084	0.614380952585568	0.2287619051711361	521.3396606445312	521.3427124023438
1129	522.3541870117188	13.314783333333333					1	DETECTED	522.3542 m/z @13.31 [N1291_2.mzXML]	522.3541870117188	13.314783333333333	12.047949999999998	15.43575	3.387800000000002	717112.4375	1.4811189604201721E7	1	1175	0.2273907648121387	1.7569864118255025	2.833604096806141	522.3446044921875	522.3580932617188
1130	523.3575439453125	13.314783333333333					1	DETECTED	523.3575 m/z @13.31 [N1291_2.mzXML]	523.3575439453125	13.314783333333333	4.1553	14.6483	10.493	199536.765625	6803334.916061161	0	1175	0.16739982647008844	0.572794317001141	6.151910014223928	523.3475952148438	523.358642578125
1131	524.369384765625	14.195216666666665					1	DETECTED	524.3694 m/z @14.20 [N1291_2.mzXML]	524.369384765625	14.195216666666665	10.01355	18.318499999999997	8.304949999999996	766938.75	4.273832570886672E7	1	1175	0.6748018624943963	0.8840473531628508	3.8700179018452285	524.3595581054688	524.3788452148438
1132	525.3732299804688	14.211900000000002					1	DETECTED	525.3732 m/z @14.21 [N1291_2.mzXML]	525.3732299804688	14.211900000000002	10.5443	17.335833333333333	6.791533333333334	209037.15625	1.2751843763929937E7	0	1175	0.9151768648670515	0.9258825026356923	7.804223836237673	525.3717651367188	525.3765258789062
1133	526.2913818359375	12.826233333333333					1	DETECTED	526.2914 m/z @12.83 [N1291_2.mzXML]	526.2913818359375	12.826233333333333	12.7082	12.891666666666667	0.18346666666666778	16950.859375	117598.05619384805	0	1175	0.1459526696886826	0.7771815871222888	0.5543631742445776	526.29052734375	526.2926025390625
1134	527.3114624023438	12.969066666666667					1	DETECTED	527.3115 m/z @12.97 [N1291_2.mzXML]	527.3114624023438	12.969066666666667	12.938683333333334	13.195933333333333	0.2572499999999991	10099.734375	97418.90410583472	0	1175	0.18097226656834486	4.23340647284699	7.466812945693978	527.3104858398438	527.3128662109375
1135	527.379150390625	14.195216666666665					1	DETECTED	527.3792 m/z @14.20 [N1291_2.mzXML]	527.379150390625	14.195216666666665	14.061916666666667	14.802216666666668	0.7403000000000013	4609.97900390625	119673.40455737305	0	1175	0.2705236923548302	2.776819204801238	4.553638409602476	527.377197265625	527.3815307617188
1136	528.3202514648438	13.2699					1	DETECTED	528.3203 m/z @13.27 [N1291_2.mzXML]	528.3202514648438	13.2699	13.166016666666668	13.499783333333333	0.33376666666666566	13194.7041015625	132992.05481640573	0	1175	0.16508464994912764	1.6064495427563095	2.212899085512619	528.3167724609375	528.3207397460938
1137	528.4607543945312	12.304066666666667					1	DETECTED	528.4608 m/z @12.30 [N1291_2.mzXML]	528.4607543945312	12.304066666666667	12.031633333333334	12.742616666666667	0.7109833333333331	20746.720703125	320261.91986499086	0	1175	0.1662300125026004	1.304875810595862	2.068990288875679	528.4581909179688	528.4635620117188
1138	533.3598022460938	14.261416666666666					1	DETECTED	533.3598 m/z @14.26 [N1291_2.mzXML]	533.3598022460938	14.261416666666666	13.9408	14.6483	0.7075000000000014	2883.498291015625	79155.18330084231	0	1175	0.4677406018929471	1.1033425170244882	1.2066850340489763	533.3570556640625	533.3639526367188
1139	534.29541015625	13.166016666666668					1	DETECTED	534.2954 m/z @13.17 [N1291_2.mzXML]	534.29541015625	13.166016666666668	13.106533333333335	13.42115	0.3146166666666659	12001.2275390625	128684.81062695259	0	1175	0.11033270005922091	2.644578313253035	3.775145381975311	534.2902221679688	534.2960815429688
1140	535.2978515625	13.181033333333334					1	DETECTED	535.2979 m/z @13.18 [N1291_2.mzXML]	535.2978515625	13.181033333333334	7.0009	13.181033333333334	6.180133333333334	8229.4736328125	841444.8106965633	0	1175	0.07667372033508713	0.5	null	535.2926025390625	535.2993774414062
1141	536.3051147460938	13.284683333333334					1	DETECTED	536.3051 m/z @13.28 [N1291_2.mzXML]	536.3051147460938	13.284683333333334	5.740383333333333	18.685833333333335	12.945450000000001	5755.05126953125	1979804.8916934817	0	1175	0.06428610620188557	0.8579623026655886	0.7159246053311773	536.2957153320312	536.3071899414062
1142	539.1067504882812	1.8528666666666667					1	DETECTED	539.1068 m/z @1.85 [N1291_2.mzXML]	539.1067504882812	1.8528666666666667	1.7958833333333333	2.2898	0.4939166666666668	12857.9267578125	118653.37391900636	0	1175	0.09106892639723418	4.333869552500728	7.8458516896060555	539.1038818359375	539.1101684570312
1143	540.3642578125	12.304066666666667					1	DETECTED	540.3643 m/z @12.30 [N1291_2.mzXML]	540.3642578125	12.304066666666667	12.252683333333332	12.42375	0.17106666666666825	10620.5029296875	51362.6517204592	0	1175	0.04822969262846044	1.6646123905286492	2.3292247810572984	540.3631591796875	540.3679809570312
1144	542.3203735351562	12.907649999999999					1	DETECTED	542.3204 m/z @12.91 [N1291_2.mzXML]	542.3203735351562	12.907649999999999	12.524116666666666	13.715216666666667	1.1911000000000005	177545.453125	1993900.1857803983	1	1175	0.14114195124765772	1.1382143993392004	1.4917720723795482	542.3184814453125	542.324951171875
1145	544.3385620117188	12.859666666666667					1	DETECTED	544.3386 m/z @12.86 [N1291_2.mzXML]	544.3385620117188	12.859666666666667	12.355133333333333	17.762999999999998	5.407866666666665	255519.40625	3724579.5195727902	1	1175	0.11096726773860333	2.8844759946914325	2.6008702399049417	544.3294677734375	544.339599609375
1146	546.3548583984375	13.076416666666667					1	DETECTED	546.3549 m/z @13.08 [N1291_2.mzXML]	546.3548583984375	13.076416666666667	10.893833333333333	16.338316666666667	5.444483333333334	40526.3203125	2188188.1395986653	0	1175	1.2442163625811506	1.7139032357081185	2.0127183980037024	546.3499755859375	546.35595703125
1147	548.3689575195312	13.532533333333333					1	DETECTED	548.3690 m/z @13.53 [N1291_2.mzXML]	548.3689575195312	13.532533333333333	13.359533333333333	13.8883	0.5287666666666659	15951.302734375	222853.61418505898	0	1175	0.2083803865991971	1.5282273603082828	2.0867080145662067	548.3667602539062	548.37060546875
1148	550.447021484375	12.69145					1	DETECTED	550.4470 m/z @12.69 [N1291_2.mzXML]	550.447021484375	12.69145	4.51755	14.095416666666667	9.577866666666667	5644.98583984375	945509.2441459659	0	1175	0.373762813368959	0.5858810767605835	0.17176215352116705	550.4439086914062	550.4555053710938
1149	563.4244995117188	13.81885					1	DETECTED	563.4245 m/z @13.82 [N1291_2.mzXML]	563.4244995117188	13.81885	3.2800166666666666	14.6483	11.368283333333334	3191.06103515625	1105444.9251285705	0	1175	0.3604075180886479	0.5393520788196038	0.0787041576392075	563.4226684570312	563.43017578125
1150	566.32080078125	12.859666666666667					1	DETECTED	566.3208 m/z @12.86 [N1291_2.mzXML]	566.32080078125	12.859666666666667	12.809500000000002	13.091583333333334	0.2820833333333326	21320.255859375	166140.16644543468	0	1175	0.06171524063471523	2.811461794019974	4.353849357029199	566.3191528320312	566.3211059570312
1151	567.404541015625	12.372800000000002					1	DETECTED	567.4045 m/z @12.37 [N1291_2.mzXML]	567.404541015625	12.372800000000002	12.218333333333334	12.5075	0.28916666666666657	6931.125	71908.90321832274	0	1175	0.1398811496027932	0.9360164005179036	0.872032801035807	567.4039916992188	567.4070434570312
1152	568.33837890625	12.826233333333333					1	DETECTED	568.3384 m/z @12.83 [N1291_2.mzXML]	568.33837890625	12.826233333333333	7.441866666666667	17.670166666666667	10.2283	52005.98046875	1437792.6513522957	0	1175	0.12856926179480688	1.5877129361816953	2.459884989068443	568.3338012695312	568.3419799804688
1153	583.254150390625	11.480766666666666					1	DETECTED	583.2542 m/z @11.48 [N1291_2.mzXML]	583.254150390625	11.480766666666666	10.560300000000002	12.440499999999998	1.8801999999999968	14344.865234375	547939.6002188717	0	1175	0.7821921519806931	1.0213297602665323	0.4347239929597025	583.250732421875	583.256591796875
1154	585.1868896484375	2.6047333333333333					1	DETECTED	585.1869 m/z @2.60 [N1291_2.mzXML]	585.1868896484375	2.6047333333333333	2.4687	3.10315	0.6344499999999997	3703.000732421875	74233.18937930296	0	1175	0.317170972739949	2.331965204606715	3.66393040921343	585.1847534179688	585.1912841796875
1155	585.2688598632812	10.963583333333334					1	DETECTED	585.2689 m/z @10.96 [N1291_2.mzXML]	585.2688598632812	10.963583333333334	10.315833333333334	13.46775	3.1519166666666667	25498.404296875	1299309.40303302	0	1175	0.13463603128020374	2.709276513696972	4.131886660609053	585.2659912109375	585.2716674804688
1156	591.3165283203125	11.792283333333334					1	DETECTED	591.3165 m/z @11.79 [N1291_2.mzXML]	591.3165283203125	11.792283333333334	10.443916666666667	12.304066666666667	1.8601500000000009	4723.162109375	231811.0433267823	0	1175	0.44420509291247434	0.689778991866703	0.379557983733406	591.3106079101562	591.3187255859375
1157	593.422119140625	12.557866666666666					1	DETECTED	593.4221 m/z @12.56 [N1291_2.mzXML]	593.422119140625	12.557866666666666	12.5075	12.574366666666666	0.06686666666666596	3908.942626953125	11973.372122253262	0	1175	0.5732583389998283	0.663798808735947	0.327597617471894	593.4151000976562	593.4252319335938
1158	595.3488159179688	10.5125					1	DETECTED	595.3488 m/z @10.51 [N1291_2.mzXML]	595.3488159179688	10.5125	3.4615666666666667	10.59355	7.131983333333334	4622.41552734375	562547.7166688843	0	1175	0.08079348601169123	0.5057474660565032	0.011494932113006484	595.34716796875	595.3552856445312
1159	597.3649291992188	11.951983333333335					1	DETECTED	597.3649 m/z @11.95 [N1291_2.mzXML]	597.3649291992188	11.951983333333335	11.8904	11.999616666666666	0.10921666666666674	6247.0546875	21374.59205450456	0	1175	0.08558652173666026	0.8867388362652017	0.7734776725304032	597.361083984375	597.3649291992188
1160	616.1743774414062	11.292300000000001					1	DETECTED	616.1744 m/z @11.29 [N1291_2.mzXML]	616.1743774414062	11.292300000000001	11.2422	12.355133333333333	1.1129333333333324	513479.0	4472329.941457575	1	1175	0.23244952040122158	3.564954684624861	4.6775745548161005	616.1732788085938	616.1775512695312
1161	619.0906372070312	14.211900000000002					1	DETECTED	619.0906 m/z @14.21 [N1291_2.mzXML]	619.0906372070312	14.211900000000002	14.02795	14.631166666666667	0.6032166666666665	3337.91748046875	58444.44937960821	0	1175	0.20071246476760862	1.6396212738968814	2.279242547793763	619.0875854492188	619.0939331054688
1162	629.1530151367188	2.3317833333333335					1	DETECTED	629.1530 m/z @2.33 [N1291_2.mzXML]	629.1530151367188	2.3317833333333335	1.8528666666666667	4.04575	2.1928833333333335	19267.623046875	592831.9199625241	0	1175	0.27389281869897975	1.2431566703363517	3.3768675367438217	629.1488037109375	629.158935546875
1163	633.2545166015625	11.724833333333333					1	DETECTED	633.2545 m/z @11.72 [N1291_2.mzXML]	633.2545166015625	11.724833333333333	11.677150000000001	19.452833333333334	7.775683333333333	11469.548828125	1068804.2331780395	0	1175	0.07865124691673664	81.5346032855672	162.0692065711344	633.2518310546875	633.2625122070312
1164	645.12841796875	2.4143499999999998					1	DETECTED	645.1284 m/z @2.41 [N1291_2.mzXML]	645.12841796875	2.4143499999999998	2.2759833333333335	2.6881833333333334	0.4121999999999999	5727.78076171875	80893.90351391601	0	1175	0.17590346557719272	1.489520597446402	1.979041194892804	645.1202392578125	645.1300048828125
1165	651.1343383789062	1.8667166666666666					1	DETECTED	651.1343 m/z @1.87 [N1291_2.mzXML]	651.1343383789062	1.8667166666666666	1.82485	15.237633333333333	13.412783333333334	22315.978515625	865868.5628105468	0	1175	0.5446766102702698	160.18451433121083	5.192067133719014	651.1292724609375	651.1436157226562
1166	673.1160278320312	1.8528666666666667					1	DETECTED	673.1160 m/z @1.85 [N1291_2.mzXML]	673.1160278320312	1.8528666666666667	1.8391	2.4143499999999998	0.5752499999999998	14825.6103515625	155486.23736694333	0	1175	0.36876153865165096	20.89285714285708	18.427039770644758	673.11279296875	673.1212158203125
1167	701.5568237304688	12.304066666666667					1	DETECTED	701.5568 m/z @12.30 [N1291_2.mzXML]	701.5568237304688	12.304066666666667	10.718183333333334	16.780166666666666	6.061983333333332	9672.5634765625	708549.3710681456	0	1175	0.29026650975356105	1.9112324361817281	2.8224648723634562	701.5503540039062	701.5602416992188
1168	703.5729370117188	13.01415					1	DETECTED	703.5729 m/z @13.01 [N1291_2.mzXML]	703.5729370117188	13.01415	0.68455	15.237633333333333	14.553083333333333	19671.939453125	1821683.7071831971	0	1175	0.9112870515408655	0.5806870891056314	1.303550149710866	703.5662841796875	703.57958984375
1169	722.521240234375	10.963583333333334					1	DETECTED	722.5212 m/z @10.96 [N1291_2.mzXML]	722.521240234375	10.963583333333334	10.963583333333334	13.715216666666667	2.7516333333333325	15414.7568359375	1051569.7980234362	0	1175	2.0076577785520957	null	null	722.521240234375	722.5284423828125
1170	758.5671997070312	12.574366666666666					1	DETECTED	758.5672 m/z @12.57 [N1291_2.mzXML]	758.5671997070312	12.574366666666666	0.46571666666666667	16.044683333333335	15.578966666666668	158425.0	1.2294776026309684E7	1	1175	1.1415178195557711	1.4546087635619556	2.612478219729044	758.5652465820312	758.5767211914062
1171	782.5669555664062	12.574366666666666					1	DETECTED	782.5670 m/z @12.57 [N1291_2.mzXML]	782.5669555664062	12.574366666666666	11.70865	15.309949999999999	3.6012999999999984	111902.671875	4253785.06059952	1	1175	0.4008110750477236	2.4635831982819876	3.3614103431969125	782.5626220703125	782.5764770507812
1172	784.5819091796875	12.69145					1	DETECTED	784.5819 m/z @12.69 [N1291_2.mzXML]	784.5819091796875	12.69145	11.936083333333332	14.920683333333333	2.9846000000000004	43435.3984375	2325100.170422972	0	1175	1.1377876189777627	1.8141537261988478	2.413922278304078	784.580322265625	784.588134765625
1173	786.5980834960938	12.574366666666666					1	DETECTED	786.5981 m/z @12.57 [N1291_2.mzXML]	786.5980834960938	12.574366666666666	11.692683333333333	15.89745	4.204766666666666	79649.265625	3978275.2812466407	0	1175	0.4510622102600639	1.7180969030407254	3.292788090216911	786.5949096679688	786.60302734375
1174	806.5684204101562	13.631616666666668					1	DETECTED	806.5684 m/z @13.63 [N1291_2.mzXML]	806.5684204101562	13.631616666666668	11.661533333333333	14.886383333333333	3.22485	18454.73046875	1125684.8463292846	0	1175	1.5852146213628622	0.7862531986721869	0.49005621451085773	806.558837890625	806.576904296875
1175	808.5819091796875	12.69145					1	DETECTED	808.5819 m/z @12.69 [N1291_2.mzXML]	808.5819091796875	12.69145	12.06425	14.444416666666665	2.380166666666666	17009.44921875	895177.0841340316	0	1175	1.061016777877704	1.8974542942176857	0.5689365170997002	808.5791015625	808.5867309570312
1176	810.5979614257812	12.574366666666666					1	DETECTED	810.5980 m/z @12.57 [N1291_2.mzXML]	810.5979614257812	12.574366666666666	0.6659166666666666	14.6483	13.982383333333335	33906.55078125	2571814.36205078	0	1175	0.7224811588506199	2.043203028041985	2.1269325945764623	810.5914306640625	810.6043090820312
1177	834.6004028320312	13.436649999999998					1	DETECTED	834.6004 m/z @13.44 [N1291_2.mzXML]	834.6004028320312	13.436649999999998	12.201233333333333	13.766699999999998	1.5654666666666657	3766.157470703125	216931.68941400142	0	1175	1.0663266992281848	0.6335784148397977	0.2671568296795954	834.5911254882812	834.6070556640625
