# Supplementary material for: MSFC: a new feature construction method for accurate diagnosis of mass spectrometry data
Source: Sci Rep. 2023 Sep 21;13:15694. doi: 10.1038/s41598-023-42395-5 (PMC10514077; doi:10.1038/s41598-023-42395-5)
Supplement: Supplementary file 1 — Supplementary Information. [file 41598_2023_42395_MOESM1_ESM.zip › dataset/CHD dataset/2-batch/N/N1292_2.mzXML_chromatograms.csv]

row ID	row m/z	row retention time	row identity (main ID)	row identity (all IDs)	row identity (main ID + details)	row comment	row number of detected peaks	N1292_2.mzXML Peak status	N1292_2.mzXML Peak name	N1292_2.mzXML Peak m/z	N1292_2.mzXML Peak RT	N1292_2.mzXML Peak RT start	N1292_2.mzXML Peak RT end	N1292_2.mzXML Peak duration time	N1292_2.mzXML Peak height	N1292_2.mzXML Peak area	N1292_2.mzXML Peak charge	N1292_2.mzXML Peak # data points	N1292_2.mzXML Peak FWHM	N1292_2.mzXML Peak tailing factor	N1292_2.mzXML Peak asymmetry factor	N1292_2.mzXML Peak m/z min	N1292_2.mzXML Peak m/z max
1	55.05391311645508	11.313899999999999					1	DETECTED	55.0539 m/z @11.31 [N1292_2.mzXML]	55.05391311645508	11.313899999999999	0.11926666666666666	19.996666666666666	19.877399999999998	3227.0224609375	1116868.3692467504	0	1177	11.293620253932783	0.887809337212176	1.7585190442943843	55.04454040527344	55.06181716918945
2	60.08053207397461	14.963249999999999					1	DETECTED	60.0805 m/z @14.96 [N1292_2.mzXML]	60.08053207397461	14.963249999999999	0.1011	19.996666666666666	19.895566666666667	113817.7421875	2.8741229855245978E7	0	1177	2.974856370114656	0.6764886753911928	0.34550289816226126	60.0804443359375	60.08076858520508
3	61.03940200805664	1.8401					1	DETECTED	61.0394 m/z @1.84 [N1292_2.mzXML]	61.03940200805664	1.8401	0.1011	19.996666666666666	19.895566666666667	151154.890625	3185310.7576681497	0	1177	0.04569382494380214	0.6260763633077716	0.19154901574522754	61.038002014160156	61.047607421875
4	61.08342742919922	11.432183333333334					1	DETECTED	61.0834 m/z @11.43 [N1292_2.mzXML]	61.08342742919922	11.432183333333334	1.4934666666666667	19.9045	18.411033333333332	3548.843017578125	1563859.4316842656	0	1177	4.3715831236802245	0.9262278999803796	4.487566089161744	61.07499313354492	61.08981704711914
5	68.98214721679688	1.5520333333333334					1	DETECTED	68.9821 m/z @1.55 [N1292_2.mzXML]	68.98214721679688	1.5520333333333334	1.4321833333333334	13.234016666666667	11.801833333333335	8075.11572265625	1659736.7245922245	0	1177	0.11699833397666226	49.2358503685162	97.47170073703239	68.98196411132812	68.98690032958984
6	69.03330993652344	1.9656666666666667					1	DETECTED	69.0333 m/z @1.97 [N1292_2.mzXML]	69.03330993652344	1.9656666666666667	1.8819000000000001	11.5443	9.6624	13305.7333984375	755298.7823899232	0	1177	0.03240326608381561	57.67449263828102	3.7671210130572717	69.03314208984375	69.041259765625
7	69.06968688964844	7.263999999999999					1	DETECTED	69.0697 m/z @7.26 [N1292_2.mzXML]	69.06968688964844	7.263999999999999	0.1011	19.996666666666666	19.895566666666667	8219.0009765625	4411985.160267091	0	1177	6.480315320163468	1.388792714310312	1.1271630117715994	69.06937408447266	69.06995391845703
8	70.98035430908203	1.53755					1	DETECTED	70.9804 m/z @1.54 [N1292_2.mzXML]	70.98035430908203	1.53755	0.11926666666666666	13.056866666666668	12.937600000000002	5935.53173828125	713228.8489416505	0	1177	0.0461578123213342	4.561006851005324	8.122013702010648	70.97149658203125	70.98947143554688
9	72.04888153076172	11.281933333333335					1	DETECTED	72.0489 m/z @11.28 [N1292_2.mzXML]	72.04888153076172	11.281933333333335	0.15560000000000002	19.8495	19.6939	4518.69384765625	1439022.625271515	0	1177	3.0237042568047325	0.8850130321459598	6.483626135559827	72.0390396118164	72.05438232421875
10	72.08060455322266	1.8956833333333334					1	DETECTED	72.0806 m/z @1.90 [N1292_2.mzXML]	72.08060455322266	1.8956833333333334	1.2319166666666668	8.586983333333334	7.3550666666666675	41662.09375	1266080.2623430796	0	1177	0.0828790166580633	1.1409435200165843	1.2055152102327484	72.07453155517578	72.09037017822266
11	73.04529571533203	13.760233333333334					1	DETECTED	73.0453 m/z @13.76 [N1292_2.mzXML]	73.04529571533203	13.760233333333334	0.1011	19.996666666666666	19.895566666666667	14991.515625	4281902.257059336	0	1177	2.6065302311977145	0.735162384835154	1.343045875325674	73.04513549804688	73.04700469970703
12	75.94770812988281	2.4708166666666664					1	DETECTED	75.9477 m/z @2.47 [N1292_2.mzXML]	75.94770812988281	2.4708166666666664	2.265016666666667	13.291683333333333	11.026666666666667	5090.19287109375	571173.7763805541	0	1177	0.3454340811835874	26.789763524457463	4.1090219241016355	75.945068359375	75.95719146728516
13	80.94756317138672	1.7529833333333333					1	DETECTED	80.9476 m/z @1.75 [N1292_2.mzXML]	80.94756317138672	1.7529833333333333	1.6565333333333332	15.135216666666668	13.478683333333334	169948.375	3040988.2223203136	0	1177	0.11036241795604895	3.497307677793862	4.501377189211645	80.94265747070312	80.94790649414062
14	81.06968688964844	5.3616					1	DETECTED	81.0697 m/z @5.36 [N1292_2.mzXML]	81.06968688964844	5.3616	0.1011	19.996666666666666	19.895566666666667	4009.48291015625	1983493.4496522206	0	1177	9.150846637599573	1.8910338054050628	6.9398485155670055	81.06652069091797	81.07250213623047
15	82.02202606201172	5.974900000000001					1	DETECTED	82.0220 m/z @5.97 [N1292_2.mzXML]	82.02202606201172	5.974900000000001	1.4134333333333333	11.808266666666666	10.394833333333333	3079.369384765625	945644.8421177367	0	1177	10.390286388341734	1.1394178772909294	1.2788357545818592	82.01345825195312	82.03189086914062
16	83.021240234375	1.8259166666666669					1	DETECTED	83.0212 m/z @1.83 [N1292_2.mzXML]	83.021240234375	1.8259166666666669	0.33858333333333335	19.996666666666666	19.658083333333334	1667465.125	8212717.837398783	0	1177	0.0420970698693055	1.7341905269368676	2.022240425031084	83.01640319824219	83.02171325683594
17	83.08535766601562	11.313899999999999					1	DETECTED	83.0854 m/z @11.31 [N1292_2.mzXML]	83.08535766601562	11.313899999999999	0.1011	19.996666666666666	19.895566666666667	13090.1376953125	4718556.328291631	0	1177	3.0412477997069587	0.7246574975946234	0.10935738967966722	83.07819366455078	83.08561706542969
18	84.0247573852539	1.8113166666666667					1	DETECTED	84.0248 m/z @1.81 [N1292_2.mzXML]	84.0247573852539	1.8113166666666667	0.22876666666666667	3.771666666666667	3.5429000000000004	21054.62890625	1736027.4683106693	0	1177	1.6118228143249627	1.1193643170831886	1.2387286341663772	84.01853942871094	84.02996826171875
19	84.0443115234375	2.1372500000000003					1	DETECTED	84.0443 m/z @2.14 [N1292_2.mzXML]	84.0443115234375	2.1372500000000003	0.28358333333333335	19.79416666666667	19.510583333333336	19371.40625	2839901.080889007	0	1177	0.6402201459506798	4.968405137340266	3.0150842114736016	84.0390396118164	84.0445556640625
20	84.61946868896484	1.53755					1	DETECTED	84.6195 m/z @1.54 [N1292_2.mzXML]	84.61946868896484	1.53755	1.4484166666666667	14.712366666666666	13.26395	4970.06591796875	996106.9042285765	0	1177	0.12270132729090699	74.40510471204192	147.81020942408384	84.61621856689453	84.62474822998047
21	84.95930480957031	1.5230833333333333					1	DETECTED	84.9593 m/z @1.52 [N1292_2.mzXML]	84.95930480957031	1.5230833333333333	0.1011	19.996666666666666	19.895566666666667	1538808.375	2.2330753692382637E7	0	1177	0.11971141297873156	1.2332541022204915	1.2828303043987772	84.9505386352539	84.95976257324219
22	85.02826690673828	1.9377666666666669					1	DETECTED	85.0283 m/z @1.94 [N1292_2.mzXML]	85.02826690673828	1.9377666666666669	1.8401	8.37065	6.53055	51028.17578125	2464469.262850219	0	1177	0.20525432226481377	20.9994023086429	23.460071018145076	85.02816009521484	85.02843475341797
23	85.06464385986328	7.157416666666666					1	DETECTED	85.0646 m/z @7.16 [N1292_2.mzXML]	85.06464385986328	7.157416666666666	0.1011	19.978333333333335	19.877233333333336	4285.79638671875	2453564.6414779965	0	1177	17.478869777333745	1.4084708972339206	1.8169417944678412	85.06019592285156	85.06786346435547
24	85.96293640136719	1.4934666666666667					1	DETECTED	85.9629 m/z @1.49 [N1292_2.mzXML]	85.96293640136719	1.4934666666666667	1.4321833333333334	12.777783333333334	11.345600000000001	8100.11083984375	1052424.753027527	0	1177	0.15368422575832952	92.56676638564043	184.13353277128087	85.96284484863281	85.97203063964844
25	86.05996704101562	2.5803333333333334					1	DETECTED	86.0600 m/z @2.58 [N1292_2.mzXML]	86.05996704101562	2.5803333333333334	0.11926666666666666	19.9045	19.78523333333333	9829.21484375	1561936.8552437131	0	1177	0.5147198870771823	1.8247358350895486	1.8076810961672722	86.05966186523438	86.0677719116211
26	86.09632110595703	4.0240833333333335					1	DETECTED	86.0963 m/z @4.02 [N1292_2.mzXML]	86.09632110595703	4.0240833333333335	0.1373666666666667	19.389499999999998	19.252133333333333	95542.2890625	7364852.345518403	1	1177	1.0509270512562692	0.905501160540903	0.6877635091347634	86.0959701538086	86.09648132324219
27	87.04402160644531	4.181383333333334					1	DETECTED	87.0440 m/z @4.18 [N1292_2.mzXML]	87.04402160644531	4.181383333333334	0.26539999999999997	19.7755	19.5101	6328.37353515625	1653149.7059636533	0	1177	1.1418919058696266	2.4910856787779996	0.7974914851039357	87.04375457763672	87.04412078857422
28	87.08023071289062	7.033516666666667					1	DETECTED	87.0802 m/z @7.03 [N1292_2.mzXML]	87.08023071289062	7.033516666666667	0.1011	19.996666666666666	19.895566666666667	115460.3046875	6.4935838554253876E7	1	1177	14.64748748041491	1.744117165194658	1.4369206126555472	87.08014678955078	87.08045959472656
29	88.03892517089844	2.416316666666667					1	DETECTED	88.0389 m/z @2.42 [N1292_2.mzXML]	88.03892517089844	2.416316666666667	0.4482333333333333	19.243	18.794766666666664	4817.544921875	2107782.5716553037	0	1177	2.594265236573541	4.77489096837024	8.549781936740482	88.0355453491211	88.03935241699219
30	88.0836181640625	7.475816666666666					1	DETECTED	88.0836 m/z @7.48 [N1292_2.mzXML]	88.0836181640625	7.475816666666666	0.1011	19.996666666666666	19.895566666666667	6411.74267578125	3458580.897680848	0	1177	14.784484368317155	1.3489037996939996	0.45232269677512066	88.0745620727539	88.08553314208984
31	88.11185455322266	13.011033333333334					1	DETECTED	88.1119 m/z @13.01 [N1292_2.mzXML]	88.11185455322266	13.011033333333334	8.657283333333334	19.114166666666666	10.456883333333332	4760.95263671875	1188713.7144985958	0	1177	2.5669620694334334	1.2009053497942386	1.4018106995884771	88.10272216796875	88.11219787597656
32	88.95256805419922	1.5520333333333334					1	DETECTED	88.9526 m/z @1.55 [N1292_2.mzXML]	88.95256805419922	1.5520333333333334	1.4321833333333334	11.248416666666666	9.816233333333333	20282.0703125	2679932.559533081	0	1177	0.1264017521006371	40.95216242525378	80.90432485050755	88.95233917236328	88.95556640625
33	88.96823120117188	11.6069					1	DETECTED	88.9682 m/z @11.61 [N1292_2.mzXML]	88.96823120117188	11.6069	0.1011	19.959999999999997	19.8589	19858.66015625	2815971.6247922345	0	1177	0.8067170860927	0.7809178667537235	7.437718048873121	88.96794891357422	88.96849060058594
34	89.0385971069336	9.191566666666667					1	DETECTED	89.0386 m/z @9.19 [N1292_2.mzXML]	89.0385971069336	9.191566666666667	0.46649999999999997	19.886166666666668	19.419666666666668	7289.92041015625	1100315.610512024	0	1177	0.04742963433299607	0.5017555647752283	0.04111282671379664	89.03424072265625	89.03862762451172
35	89.05960083007812	10.165183333333333					1	DETECTED	89.0596 m/z @10.17 [N1292_2.mzXML]	89.05960083007812	10.165183333333333	0.1011	19.996666666666666	19.895566666666667	19201.283203125	4682556.67567828	0	1177	0.9173842670089805	1.2971502212476382	1.1150013730599622	89.05449676513672	89.05980682373047
36	89.960693359375	11.5443					1	DETECTED	89.9607 m/z @11.54 [N1292_2.mzXML]	89.960693359375	11.5443	11.13045	17.978333333333335	6.8478833333333355	7872.572265625	869541.1909422609	0	1177	0.5453346550905476	8.273388103580205	15.546776207160407	89.95817565917969	89.96111297607422
37	90.05474090576172	1.8259166666666669					1	DETECTED	90.0547 m/z @1.83 [N1292_2.mzXML]	90.05474090576172	1.8259166666666669	0.1373666666666667	19.996666666666666	19.8593	153879.625	5438585.135324365	0	1177	0.10543503841238233	7.742715680818066	6.934724199250968	90.0462875366211	90.06133270263672
38	90.97637176513672	1.6415833333333334					1	DETECTED	90.9764 m/z @1.64 [N1292_2.mzXML]	90.97637176513672	1.6415833333333334	1.5665499999999999	15.987300000000001	14.420750000000002	402678.15625	1.6170701260515872E7	0	1177	0.09311193120663419	1.7600956189839878	2.884304821750683	90.97633361816406	90.98329162597656
39	91.03889465332031	10.112766666666666					1	DETECTED	91.0389 m/z @10.11 [N1292_2.mzXML]	91.03889465332031	10.112766666666666	0.1011	19.996666666666666	19.895566666666667	44110.76953125	2.246397993039575E7	0	1177	1.6909693091564044	1.0712339675685225	0.344572652381195	91.03309631347656	91.04136657714844
40	91.05419921875	9.191566666666667					1	DETECTED	91.0542 m/z @9.19 [N1292_2.mzXML]	91.05419921875	9.191566666666667	0.1011	19.978333333333335	19.877233333333336	90412.734375	1.2505012938016858E7	0	1177	0.10738196269923073	11.542898362586797	0.0553432235594626	91.05396270751953	91.06343078613281
41	93.06987762451172	8.3866					1	DETECTED	93.0699 m/z @8.39 [N1292_2.mzXML]	93.06987762451172	8.3866	0.3017666666666667	19.959999999999997	19.65823333333333	9472.1845703125	1223819.806350189	0	1177	0.4174610762082622	0.6268070238425738	6.849116610609412	93.06798553466797	93.0719985961914
42	94.04133605957031	8.3866					1	DETECTED	94.0413 m/z @8.39 [N1292_2.mzXML]	94.04133605957031	8.3866	3.386	19.996666666666666	16.610666666666667	12892.279296875	974197.829352692	0	1177	0.22754900859202642	0.5994664056542378	0.9617423620824637	94.04009246826172	94.04966735839844
43	95.01605224609375	2.0227666666666666					1	DETECTED	95.0161 m/z @2.02 [N1292_2.mzXML]	95.01605224609375	2.0227666666666666	1.68755	16.781	15.093449999999999	11221.125	1091222.0681802367	0	1177	0.45536703325857397	2.6431453553068955	2.4585028312095307	95.01268768310547	95.0201187133789
44	95.04911804199219	8.3866					1	DETECTED	95.0491 m/z @8.39 [N1292_2.mzXML]	95.04911804199219	8.3866	0.42996666666666666	8.904883333333334	8.474916666666667	8356.3310546875	557346.5285552366	0	1177	0.22995379843968422	0.5141564554999751	0.22293161506830705	95.04891967773438	95.04935455322266
45	95.0854721069336	11.47995					1	DETECTED	95.0855 m/z @11.48 [N1292_2.mzXML]	95.0854721069336	11.47995	0.1373666666666667	19.978333333333335	19.84096666666667	3618.63525390625	1268130.5287150573	0	1177	7.516920846774594	0.8746229180595251	0.5758443519857626	95.08477783203125	95.08582305908203
46	96.92153930664062	1.7529833333333333					1	DETECTED	96.9215 m/z @1.75 [N1292_2.mzXML]	96.92153930664062	1.7529833333333333	1.6415833333333334	3.585383333333333	1.9437999999999998	130517.2734375	1899676.0140639953	0	1177	0.26262562909371634	2.7563383787594633	1.0730711265001287	96.92121887207031	96.92185974121094
47	97.0282974243164	2.497916666666667					1	DETECTED	97.0283 m/z @2.50 [N1292_2.mzXML]	97.0282974243164	2.497916666666667	0.1373666666666667	19.15083333333333	19.013466666666666	10648.2822265625	1972176.1236258543	0	1177	0.4711650242247605	7.619216221858426	14.022050091500025	97.02808380126953	97.02864074707031
48	97.06742095947266	7.740566666666667					1	DETECTED	97.0674 m/z @7.74 [N1292_2.mzXML]	97.06742095947266	7.740566666666667	0.11926666666666666	19.978333333333335	19.859066666666667	3411.68310546875	1978593.7270858486	0	1177	16.646278294382448	1.302866090212081	0.9312335820665109	97.0643310546875	97.07711791992188
49	97.10103607177734	11.688966666666666					1	DETECTED	97.1010 m/z @11.69 [N1292_2.mzXML]	97.10103607177734	11.688966666666666	0.1011	19.941333333333333	19.840233333333334	5748.06005859375	2148352.8986012586	0	1177	6.743627978739628	0.8560779090773109	0.3668782279553395	97.09944152832031	97.10860443115234
50	98.91853332519531	1.7529833333333333					1	DETECTED	98.9185 m/z @1.75 [N1292_2.mzXML]	98.91853332519531	1.7529833333333333	1.6716833333333334	5.378950000000001	3.7072666666666674	37688.6953125	1237736.2337658692	0	1177	0.07702969243627145	3.503037632929746	5.374698023056254	98.91829681396484	98.92387390136719
51	98.98405456542969	2.0227666666666666					1	DETECTED	98.9841 m/z @2.02 [N1292_2.mzXML]	98.98405456542969	2.0227666666666666	0.1011	19.996666666666666	19.895566666666667	23440.615234375	5327563.759529304	0	1177	4.638728420103709	11.709207735689414	20.16489685920374	98.97549438476562	98.98446655273438
52	98.99530792236328	1.8113166666666667					1	DETECTED	98.9953 m/z @1.81 [N1292_2.mzXML]	98.99530792236328	1.8113166666666667	1.7969499999999998	7.7763	5.97935	94956.90625	3371109.382081788	0	1177	0.08461616932370086	208.09802784222458	7.379022853523434	98.98786163330078	99.00515747070312
53	99.04390716552734	1.9656666666666667					1	DETECTED	99.0439 m/z @1.97 [N1292_2.mzXML]	99.04390716552734	1.9656666666666667	0.5029	18.4545	17.9516	23493.8515625	2647214.6511470634	0	1177	0.2988969161140016	23.94815338947737	10.85745486716625	99.035400390625	99.04421997070312
54	100.07559204101562	8.833916666666665					1	DETECTED	100.0756 m/z @8.83 [N1292_2.mzXML]	100.07559204101562	8.833916666666665	0.11926666666666666	19.389499999999998	19.27023333333333	20209.40234375	1282374.7489384764	0	1177	0.18228640932347417	0.518897801908769	2.615702534676426	100.07518768310547	100.07597351074219
55	101.00807189941406	1.5230833333333333					1	DETECTED	101.0081 m/z @1.52 [N1292_2.mzXML]	101.00807189941406	1.5230833333333333	1.4134333333333333	19.959999999999997	18.546566666666664	750194.0625	1.1512462577156221E7	1	1177	0.13788685373790144	1.2385389686147092	1.3997151347655648	101.00626373291016	101.00862121582031
56	101.09574127197266	11.248416666666666					1	DETECTED	101.0957 m/z @11.25 [N1292_2.mzXML]	101.09574127197266	11.248416666666666	0.1011	19.996666666666666	19.895566666666667	21052.537109375	1.102382749670411E7	0	1177	9.83714372999222	0.946625797298337	0.3570992359396211	101.09568786621094	101.09953308105469
57	102.0090560913086	1.5081666666666667					1	DETECTED	102.0091 m/z @1.51 [N1292_2.mzXML]	102.0090560913086	1.5081666666666667	1.4321833333333334	17.483	16.050816666666666	67568.8359375	2312260.871331329	0	1177	0.13013476543584668	100.71178829038627	202.77810667227467	102.0055923461914	102.01628875732422
58	102.05481719970703	2.1231					1	DETECTED	102.0548 m/z @2.12 [N1292_2.mzXML]	102.05481719970703	2.1231	0.48471666666666663	19.8125	19.327783333333333	28807.939453125	3726652.5376269226	0	1177	6.436652737726047	2.5114362276955258	1.691902583679239	102.04617309570312	102.05504608154297
59	102.09103393554688	1.7969499999999998					1	DETECTED	102.0910 m/z @1.80 [N1292_2.mzXML]	102.09103393554688	1.7969499999999998	0.1011	19.978333333333335	19.877233333333336	12585.4326171875	2219873.086013887	0	1177	0.05519963077020895	10.85437738150688	31.99176578839169	102.08372497558594	102.09933471679688
60	102.12752532958984	12.59525					1	DETECTED	102.1275 m/z @12.60 [N1292_2.mzXML]	102.12752532958984	12.59525	0.74005	19.7755	19.03545	6051.77978515625	1832168.0140800166	0	1177	2.63983743132013	0.802831247047709	1.887793732407628	102.12727355957031	102.13536834716797
61	102.97006225585938	1.53755					1	DETECTED	102.9701 m/z @1.54 [N1292_2.mzXML]	102.97006225585938	1.53755	0.11926666666666666	19.187833333333334	19.068566666666666	333338.46875	4489987.829447691	0	1177	0.11255867868622071	1.342555154638153	1.1051612487739164	102.96990966796875	102.97038269042969
62	103.0387954711914	2.0082					1	DETECTED	103.0388 m/z @2.01 [N1292_2.mzXML]	103.0387954711914	2.0082	0.6304666666666667	18.583000000000002	17.952533333333335	76324.6171875	5084677.730415804	0	1177	0.34218239409672124	2.576507679495208	1.322073293687402	103.0384292602539	103.0401840209961
63	103.0541000366211	8.37065					1	DETECTED	103.0541 m/z @8.37 [N1292_2.mzXML]	103.0541000366211	8.37065	7.89985	8.536133333333334	0.636283333333334	155553.1875	2568619.007948244	1	1177	0.1943158740653086	0.6757469555366763	0.5650843724161292	103.05408477783203	103.05419921875
64	103.07515716552734	10.929166666666667					1	DETECTED	103.0752 m/z @10.93 [N1292_2.mzXML]	103.07515716552734	10.929166666666667	0.1011	19.996666666666666	19.895566666666667	90449.8359375	1.7493453455445923E7	1	1177	0.3954479716189514	0.6160702396877813	4.681343731748144	103.06884002685547	103.07544708251953
65	104.05754852294922	8.3866					1	DETECTED	104.0575 m/z @8.39 [N1292_2.mzXML]	104.05754852294922	8.3866	7.91735	9.558083333333334	1.6407333333333343	13571.9052734375	299719.83320880134	0	1177	0.4836969750919611	0.7666160182602578	0.7347109506058445	104.0492935180664	104.0575942993164
66	104.07039642333984	1.8545666666666667					1	DETECTED	104.0704 m/z @1.85 [N1292_2.mzXML]	104.07039642333984	1.8545666666666667	0.22876666666666667	19.996666666666666	19.7679	46955.4765625	4942826.535216098	0	1177	13.963719688885304	3.699425169630313	0.368441546016046	104.06580352783203	104.07909393310547
67	104.10665893554688	1.7826666666666666					1	DETECTED	104.1067 m/z @1.78 [N1292_2.mzXML]	104.10665893554688	1.7826666666666666	1.7370333333333332	15.014199999999999	13.277166666666666	460863.21875	4832789.959747834	1	1177	0.06369864238543532	2.5655775595744528	2.955795152068302	104.10648345947266	104.10711669921875
68	104.96314239501953	11.5598					1	DETECTED	104.9631 m/z @11.56 [N1292_2.mzXML]	104.96314239501953	11.5598	0.11926666666666666	19.959999999999997	19.84073333333333	11701.71875	2134795.7058398435	0	1177	11.839023812683932	1.7917944384459787	0.7473992132623678	104.96281433105469	104.96609497070312
69	105.00318908691406	1.5081666666666667					1	DETECTED	105.0032 m/z @1.51 [N1292_2.mzXML]	105.00318908691406	1.5081666666666667	1.4321833333333334	3.8507166666666666	2.4185333333333334	25197.208984375	471927.8556269226	0	1177	0.16718111104067668	15.914893617021287	1.9055313477696043	105.00301361083984	105.00325775146484
70	105.03339385986328	9.7285					1	DETECTED	105.0334 m/z @9.73 [N1292_2.mzXML]	105.03339385986328	9.7285	9.661466666666666	10.165183333333333	0.5037166666666675	28925.11328125	289280.2552026365	0	1177	0.10692600769798055	3.7572103431128134	6.514420686225627	105.03337097167969	105.03356170654297
71	105.07144927978516	13.514333333333333					1	DETECTED	105.0714 m/z @13.51 [N1292_2.mzXML]	105.07144927978516	13.514333333333333	0.1011	19.996666666666666	19.895566666666667	103832.9609375	1.6957530697670262E7	1	1177	1.3269891351819663	1.2125856524246064	1.2091869157349562	105.0699462890625	105.07315063476562
72	106.0496597290039	1.8956833333333334					1	DETECTED	106.0497 m/z @1.90 [N1292_2.mzXML]	106.0496597290039	1.8956833333333334	0.3753	19.738666666666667	19.363366666666668	12782.2734375	1974004.5274225157	0	1177	0.11441036634750623	1.6516768270428999	0.974124606236273	106.04569244384766	106.05510711669922
73	106.07479095458984	13.610516666666665					1	DETECTED	106.0748 m/z @13.61 [N1292_2.mzXML]	106.07479095458984	13.610516666666665	0.5029	19.867833333333333	19.364933333333333	3616.620361328125	1765066.5416466373	0	1177	4.494697092611073	0.7386901000308982	1.0602540192498147	106.0647964477539	106.0771713256836
74	106.95030212402344	1.6415833333333334					1	DETECTED	106.9503 m/z @1.64 [N1292_2.mzXML]	106.95030212402344	1.6415833333333334	1.5959166666666667	7.91735	6.321433333333333	57065.8984375	1327617.3200997924	0	1177	0.14032425036645346	3.5158431397396472	4.106895667822061	106.95022583007812	106.9583740234375
75	106.96308898925781	1.4934666666666667					1	DETECTED	106.9631 m/z @1.49 [N1292_2.mzXML]	106.96308898925781	1.4934666666666667	1.4321833333333334	12.74425	11.312066666666666	8592.2861328125	2673387.9147993163	0	1177	0.08219137643209162	92.29317378297522	173.36854317761447	106.96292877197266	106.96379852294922
76	107.0157470703125	14.514933333333333					1	DETECTED	107.0157 m/z @14.51 [N1292_2.mzXML]	107.0157470703125	14.514933333333333	2.5940999999999996	16.024433333333334	13.430333333333335	2950.167236328125	1113833.886884308	0	1177	0.8035172224726814	0.5633135267389026	0.12662705347780503	107.01105499267578	107.0160903930664
77	107.04901885986328	9.6959					1	DETECTED	107.0490 m/z @9.70 [N1292_2.mzXML]	107.04901885986328	9.6959	0.1373666666666667	19.463166666666666	19.3258	2251.30224609375	1118212.5345663757	0	1177	1.6135451276290773	1.0109186904546026	1.021837380909205	107.0484848022461	107.05271911621094
78	108.08031463623047	12.966266666666666					1	DETECTED	108.0803 m/z @12.97 [N1292_2.mzXML]	108.08031463623047	12.966266666666666	0.11926666666666666	19.996666666666666	19.877399999999998	2835.716552734375	1533559.2630279853	0	1177	11.794417187636748	0.7736203004592511	0.5472406009185025	108.08023834228516	108.08108520507812
79	109.06214141845703	1.6716833333333334					1	DETECTED	109.0621 m/z @1.67 [N1292_2.mzXML]	109.06214141845703	1.6716833333333334	1.58115	18.747666666666664	17.166516666666663	9986.6943359375	1549560.7012521666	0	1177	6.851262337260358	35.38667770028568	76.79410248966076	109.05525207519531	109.06675720214844
80	109.10093688964844	14.229333333333333					1	DETECTED	109.1009 m/z @14.23 [N1292_2.mzXML]	109.10093688964844	14.229333333333333	0.28358333333333335	19.941333333333333	19.65775	2681.9501953125	1156423.7555399477	0	1177	0.7016373951716446	0.7047935751035261	0.4095871502070523	109.09859466552734	109.1014404296875
81	110.05989837646484	2.265016666666667					1	DETECTED	110.0599 m/z @2.27 [N1292_2.mzXML]	110.05989837646484	2.265016666666667	0.1011	19.959999999999997	19.8589	5342.568359375	1281113.6985564888	0	1177	1.4072767326912654	4.588647129048407	5.882055121982423	110.05958557128906	110.06029510498047
82	111.0439682006836	2.1372500000000003					1	DETECTED	111.0440 m/z @2.14 [N1292_2.mzXML]	111.0439682006836	2.1372500000000003	0.1011	19.996666666666666	19.895566666666667	8031.69091796875	3223734.999365784	0	1177	3.588285253223977	3.571911080651582	6.630226303861193	111.04154205322266	111.05347442626953
83	111.11670684814453	14.1504					1	DETECTED	111.1167 m/z @14.15 [N1292_2.mzXML]	111.11670684814453	14.1504	0.15560000000000002	19.996666666666666	19.841066666666666	3888.246337890625	1399812.0878494876	0	1177	2.371925761441343	0.7088728194281686	0.7302232275795484	111.11631774902344	111.1173095703125
84	112.03662872314453	1.7826666666666666					1	DETECTED	112.0366 m/z @1.78 [N1292_2.mzXML]	112.03662872314453	1.7826666666666666	1.4134333333333333	15.100783333333334	13.68735	173399.5	3336837.1980299978	0	1177	0.08696579887455425	0.7659717262888188	0.4043106280832546	112.02771759033203	112.04173278808594
85	112.89545440673828	1.7370333333333332					1	DETECTED	112.8955 m/z @1.74 [N1292_2.mzXML]	112.89545440673828	1.7370333333333332	1.6716833333333334	17.446666666666665	15.774983333333331	87959.7421875	4569329.9930227045	0	1177	0.36419490629462326	3.885515296599455	7.805297669696216	112.89543151855469	112.90194702148438
86	113.02082061767578	2.20845					1	DETECTED	113.0208 m/z @2.21 [N1292_2.mzXML]	113.02082061767578	2.20845	0.1011	19.978333333333335	19.877233333333336	331743.84375	1.3590674080210933E7	0	1177	0.5705638736435485	2.0605418156123396	4.20056835439283	113.02046203613281	113.02129364013672
87	113.03591918945312	1.4637666666666667					1	DETECTED	113.0359 m/z @1.46 [N1292_2.mzXML]	113.03591918945312	1.4637666666666667	1.4134333333333333	16.947666666666667	15.534233333333333	4988.35986328125	1418066.2473265082	0	1177	13.214897189582402	154.31357615894038	298.5230209243672	113.03443145751953	113.03839111328125
88	113.05968475341797	10.182883333333333					1	DETECTED	113.0597 m/z @10.18 [N1292_2.mzXML]	113.05968475341797	10.182883333333333	0.21036666666666667	19.9045	19.694133333333333	4530.765625	1150572.8220620118	0	1177	0.07143735013919894	0.9874204271405915	0.933664232298748	113.05931091308594	113.05990600585938
89	114.05489349365234	2.5803333333333334					1	DETECTED	114.0549 m/z @2.58 [N1292_2.mzXML]	114.05489349365234	2.5803333333333334	0.19221666666666665	19.701999999999998	19.50978333333333	24211.673828125	3155647.764242554	0	1177	0.557236633089619	2.6053650435285163	1.2424978933421928	114.04814147949219	114.0553207397461
90	114.0659408569336	1.8259166666666669					1	DETECTED	114.0659 m/z @1.83 [N1292_2.mzXML]	114.0659408569336	1.8259166666666669	0.3017666666666667	19.941333333333333	19.639566666666667	486633.46875	5939911.9755295785	0	1177	0.057869091841165066	6.143333423312643	6.1702503893022245	114.06240844726562	114.06737518310547
91	114.08456420898438	2.8044166666666666					1	DETECTED	114.0846 m/z @2.80 [N1292_2.mzXML]	114.08456420898438	2.8044166666666666	0.1011	19.996666666666666	19.895566666666667	18405.79296875	4407710.340220523	0	1177	9.827540807236272	1.8866299329768852	3.3419406890463774	114.07850646972656	114.09159088134766
92	114.9876480102539	1.5230833333333333					1	DETECTED	114.9876 m/z @1.52 [N1292_2.mzXML]	114.9876480102539	1.5230833333333333	1.4134333333333333	1.6565333333333332	0.24309999999999987	36788.33984375	329346.22303192137	0	1177	0.1388169488574118	1.115038643742971	1.283659126178824	114.98741149902344	114.98774719238281
93	115.03641510009766	1.8401					1	DETECTED	115.0364 m/z @1.84 [N1292_2.mzXML]	115.03641510009766	1.8401	0.3753	19.996666666666666	19.621366666666667	176573.421875	2109564.502815642	0	1177	2.2594353039776105	0.5961924350082777	0.1521920208705568	115.0362548828125	115.03945922851562
94	115.05430603027344	9.191566666666667					1	DETECTED	115.0543 m/z @9.19 [N1292_2.mzXML]	115.05430603027344	9.191566666666667	0.8493166666666667	19.8495	19.000183333333332	53146.3203125	1582288.1938395083	0	1177	0.08812836932620094	17.036294479932128	1.9797846265261414	115.0497817993164	115.05620574951172
95	115.07534790039062	10.01135					1	DETECTED	115.0753 m/z @10.01 [N1292_2.mzXML]	115.07534790039062	10.01135	0.41178333333333333	19.738666666666667	19.326883333333335	10046.6396484375	2547629.2707946766	0	1177	0.08690600724467679	3.8100174138276643	6.625686035521166	115.06939697265625	115.07553100585938
96	115.11151123046875	11.639183333333333					1	DETECTED	115.1115 m/z @11.64 [N1292_2.mzXML]	115.11151123046875	11.639183333333333	0.1011	19.978333333333335	19.877233333333336	4215.94384765625	2254913.3929988416	0	1177	14.896600940295519	0.861375011736496	0.3068459143676993	115.10295867919922	115.11636352539062
97	116.05754852294922	9.22					1	DETECTED	116.0575 m/z @9.22 [N1292_2.mzXML]	116.05754852294922	9.22	9.147816666666667	9.2782	0.13038333333333263	5049.06884765625	27046.59219360346	0	1177	0.11085896815974294	0.9031401523897443	0.8062803047794885	116.05754852294922	116.05770874023438
98	116.07026672363281	1.8545666666666667					1	DETECTED	116.0703 m/z @1.85 [N1292_2.mzXML]	116.07026672363281	1.8545666666666667	0.1011	19.959999999999997	19.8589	2015314.0	1.9206925338637248E7	1	1177	0.03854038596926235	0.5523357535729468	0.02712604295724089	116.06945037841797	116.07089233398438
99	116.98551177978516	1.5081666666666667					1	DETECTED	116.9855 m/z @1.51 [N1292_2.mzXML]	116.98551177978516	1.5081666666666667	0.1011	19.996666666666666	19.895566666666667	2419707.0	4.106914915292447E7	0	1177	0.1332084704698957	1.367380707985037	1.6426161545471125	116.98542022705078	116.98636627197266
100	117.05733489990234	9.191566666666667					1	DETECTED	117.0573 m/z @9.19 [N1292_2.mzXML]	117.05733489990234	9.191566666666667	0.3203	19.996666666666666	19.676366666666667	117960.3046875	6777754.232650055	0	1177	0.08924449938655243	0.5419932500422501	0.02561771055786264	117.05435180664062	117.05745697021484
101	117.0908432006836	11.387166666666667					1	DETECTED	117.0908 m/z @11.39 [N1292_2.mzXML]	117.0908432006836	11.387166666666667	0.26539999999999997	19.941333333333333	19.675933333333333	77990.4765625	4140044.275034548	0	1177	0.23089943376664657	3.7268846156989643	1.18724819349393	117.09036254882812	117.09132385253906
102	117.98918151855469	1.5230833333333333					1	DETECTED	117.9892 m/z @1.52 [N1292_2.mzXML]	117.98918151855469	1.5230833333333333	1.4321833333333334	18.583000000000002	17.150816666666667	27835.271484375	8374303.802227784	0	1177	0.1968438265617518	94.33892555922262	187.67785111844526	117.98893737792969	117.99916076660156
103	118.064697265625	9.191566666666667					1	DETECTED	118.0647 m/z @9.19 [N1292_2.mzXML]	118.064697265625	9.191566666666667	3.0970333333333335	10.540416666666665	7.4433833333333315	1308539.875	1.311411234623277E7	1	1177	0.0946236846118289	1.5695259984652419	1.7433632687643401	118.05773162841797	118.06524658203125
104	118.08592224121094	1.9095666666666666					1	DETECTED	118.0859 m/z @1.91 [N1292_2.mzXML]	118.08592224121094	1.9095666666666666	0.1011	19.996666666666666	19.895566666666667	1153712.125	4.107000056113809E7	1	1177	0.1518509982748415	3.5164534564080103	5.390486739884439	118.08580017089844	118.09402465820312
105	118.6255874633789	9.191566666666667					1	DETECTED	118.6256 m/z @9.19 [N1292_2.mzXML]	118.6255874633789	9.191566666666667	9.147816666666667	9.248783333333334	0.10096666666666643	3807.890625	18190.476958007835	0	1177	0.09311267753475327	1.153904761904778	1.3078095238095557	118.62537384033203	118.62560272216797
106	118.97879028320312	11.248416666666666					1	DETECTED	118.9788 m/z @11.25 [N1292_2.mzXML]	118.97879028320312	11.248416666666666	0.11926666666666666	19.996666666666666	19.877399999999998	26575.787109375	4013300.9525091522	0	1177	0.7732014012376691	0.8493814894689911	20.701175992548087	118.9742660522461	118.98200225830078
107	119.01870727539062	1.4934666666666667					1	DETECTED	119.0187 m/z @1.49 [N1292_2.mzXML]	119.01870727539062	1.4934666666666667	0.35708333333333336	15.6555	15.298416666666666	188497.703125	2933827.6767575685	0	1177	0.15968778500144576	null	2.4082090983031508	119.01612854003906	119.01918029785156
108	119.04904174804688	3.8662833333333335					1	DETECTED	119.0490 m/z @3.87 [N1292_2.mzXML]	119.04904174804688	3.8662833333333335	3.0970333333333335	4.3556	1.2585666666666664	4309.85791015625	145137.35656860349	0	1177	0.5277736585203434	0.8180478821362798	0.3774293967170914	119.04902648925781	119.04975128173828
109	119.06842041015625	9.191566666666667					1	DETECTED	119.0684 m/z @9.19 [N1292_2.mzXML]	119.06842041015625	9.191566666666667	3.81925	10.361683333333334	6.542433333333333	63846.19140625	1050464.767482483	0	1177	0.11023793572395668	0.6524244472196221	0.18814698604318064	119.06817626953125	119.07312774658203
110	119.0893783569336	1.9095666666666666					1	DETECTED	119.0894 m/z @1.91 [N1292_2.mzXML]	119.0893783569336	1.9095666666666666	0.3753	18.363666666666667	17.988366666666668	49325.42578125	2198832.0322095333	0	1177	0.15836249791921286	1.1209231695771293	0.6761438866456295	119.08499145507812	119.08978271484375
111	119.15422058105469	14.6463					1	DETECTED	119.1542 m/z @14.65 [N1292_2.mzXML]	119.15422058105469	14.6463	0.1011	19.996666666666666	19.895566666666667	59637.9765625	1.3114499724400561E7	0	1177	1.1437724455359977	0.941954673303146	2.653506816127361	119.14424133300781	119.16249084472656
112	119.50946044921875	8.354683333333334					1	DETECTED	119.5095 m/z @8.35 [N1292_2.mzXML]	119.50946044921875	8.354683333333334	8.1723	8.3866	0.2142999999999997	2417.811767578125	17971.799220336925	0	1177	0.12319867945263674	0.5874988577172592	0.17499771543451845	119.50946044921875	119.50984191894531
113	120.01969909667969	1.5520333333333334					1	DETECTED	120.0197 m/z @1.55 [N1292_2.mzXML]	120.01969909667969	1.5520333333333334	1.4134333333333333	1.6716833333333334	0.2582500000000001	18411.396484375	182335.18044104005	0	1177	0.19495593198497607	0.9269780996057967	0.9183308980557848	120.01911163330078	120.01969909667969
114	120.06533813476562	1.8113166666666667					1	DETECTED	120.0653 m/z @1.81 [N1292_2.mzXML]	120.06533813476562	1.8113166666666667	1.76805	8.1217	6.353650000000001	37393.6328125	1243739.7469231572	0	1177	0.1526246177536661	31.57155110601602	29.093184145064676	120.06507110595703	120.06574249267578
115	120.0804443359375	8.354683333333334					1	DETECTED	120.0804 m/z @8.35 [N1292_2.mzXML]	120.0804443359375	8.354683333333334	1.10435	12.44465	11.3403	571209.3125	1.1867823242455063E7	1	1177	0.23711475649133362	0.8285930462901897	0.44313949302894373	120.0731201171875	120.0884780883789
116	120.15748596191406	14.118616666666666					1	DETECTED	120.1575 m/z @14.12 [N1292_2.mzXML]	120.15748596191406	14.118616666666666	10.02865	19.757	9.72835	3449.957763671875	875074.0096596071	0	1177	6.231384255120879	1.1892945337777818	1.3785890675555637	120.15699768066406	120.15789031982422
117	120.97883605957031	1.53755					1	DETECTED	120.9788 m/z @1.54 [N1292_2.mzXML]	120.97883605957031	1.53755	1.4134333333333333	19.206166666666665	17.79273333333333	32785.08984375	5783160.336949769	0	1177	0.16318885662255656	71.28590244822476	147.38454250057123	120.97856903076172	120.98471069335938
118	121.02814483642578	12.4283					1	DETECTED	121.0281 m/z @12.43 [N1292_2.mzXML]	121.02814483642578	12.4283	0.41178333333333333	19.996666666666666	19.584883333333334	17066.302734375	6742173.326407728	0	1177	1.07851548581902	0.8149151653765443	0.41503779136182906	121.027587890625	121.03667449951172
119	121.0717544555664	1.8401					1	DETECTED	121.0718 m/z @1.84 [N1292_2.mzXML]	121.0717544555664	1.8401	0.1011	19.959999999999997	19.8589	437956.03125	9508189.143093286	0	1177	0.040074216711908583	0.6969619977015927	0.30670633042020984	121.06188201904297	121.07217407226562
120	121.0840835571289	8.3384					1	DETECTED	121.0841 m/z @8.34 [N1292_2.mzXML]	121.0840835571289	8.3384	7.91735	8.7101	0.7927500000000007	32297.041015625	660867.841948975	0	1177	0.2958760871313366	0.9413965087281801	0.6952875852797634	121.08402252197266	121.08416748046875
121	122.09619140625	12.678066666666666					1	DETECTED	122.0962 m/z @12.68 [N1292_2.mzXML]	122.09619140625	12.678066666666666	0.24693333333333334	19.9045	19.657566666666664	8035.1884765625	2418717.065036256	0	1177	3.482710258210421	1.3072939402431656	1.5798225059626492	122.08741760253906	122.09672546386719
122	122.92420196533203	1.6716833333333334					1	DETECTED	122.9242 m/z @1.67 [N1292_2.mzXML]	122.92420196533203	1.6716833333333334	1.6109	19.62816666666667	18.017266666666668	32848.2734375	5145626.905234618	0	1177	0.10428626825759757	114.92697919167138	154.41793331288864	122.92402648925781	122.92967224121094
123	123.04408264160156	3.7561000000000004					1	DETECTED	123.0441 m/z @3.76 [N1292_2.mzXML]	123.04408264160156	3.7561000000000004	0.22876666666666667	19.831166666666665	19.6024	2578.35595703125	952144.6460727844	0	1177	4.191951117012235	2.7786429786429783	4.557285957285956	123.04346466064453	123.04436492919922
124	123.05535888671875	3.293633333333333					1	DETECTED	123.0554 m/z @3.29 [N1292_2.mzXML]	123.05535888671875	3.293633333333333	0.19221666666666665	19.867833333333333	19.675616666666667	3625.888427734375	1095485.9446174626	0	1177	5.374319487213726	3.1720369723513446	1.393772759630956	123.04695129394531	123.05577087402344
125	124.03677368164062	1.9095666666666666					1	DETECTED	124.0368 m/z @1.91 [N1292_2.mzXML]	124.03677368164062	1.9095666666666666	0.1011	19.978333333333335	19.877233333333336	23297.62109375	1695744.7978416143	0	1177	0.10530132487537958	2.817833308870975	0.46300309128977074	124.02714538574219	124.04251098632812
126	124.050537109375	9.357633333333332					1	DETECTED	124.0505 m/z @9.36 [N1292_2.mzXML]	124.050537109375	9.357633333333332	3.2323	9.644116666666667	6.411816666666667	15112.2509765625	1021159.4906942442	0	1177	0.09509053518512012	0.5166097693636091	3.308946378420645	124.04802703857422	124.05065155029297
127	124.97566986083984	1.5230833333333333					1	DETECTED	124.9757 m/z @1.52 [N1292_2.mzXML]	124.97566986083984	1.5230833333333333	1.4321833333333334	17.905166666666666	16.47298333333333	3354.955078125	898349.3309977415	0	1177	0.13176164815687463	90.61046938027137	180.22093876054277	124.97383880615234	124.9759750366211
128	124.99970245361328	12.996166666666666					1	DETECTED	124.9997 m/z @13.00 [N1292_2.mzXML]	124.99970245361328	12.996166666666666	12.22265	13.726949999999999	1.5042999999999989	7366.84619140625	289612.3900388182	0	1177	0.3676139648169219	0.9723772381547482	0.9447544763094965	124.99922180175781	124.99987030029297
129	125.02056884765625	1.7969499999999998					1	DETECTED	125.0206 m/z @1.80 [N1292_2.mzXML]	125.02056884765625	1.7969499999999998	0.1011	19.996666666666666	19.895566666666667	13433.9921875	2279510.245880767	0	1177	13.461448322527199	3.412935915589121	13.583113384679944	125.02042388916016	125.02696990966797
130	125.0708236694336	8.851616666666667					1	DETECTED	125.0708 m/z @8.85 [N1292_2.mzXML]	125.0708236694336	8.851616666666667	1.3591000000000002	19.978333333333335	18.619233333333334	3161.611083984375	894757.2948883667	0	1177	0.12104465257976571	1.2425219830453051	1.4850439660906105	125.07051849365234	125.07124328613281
131	126.05236053466797	1.86825					1	DETECTED	126.0524 m/z @1.87 [N1292_2.mzXML]	126.05236053466797	1.86825	0.21036666666666667	19.959999999999997	19.749633333333332	25782.169921875	1391811.0975739441	0	1177	0.044425992645516166	6.838674924432448	5.523339463329989	126.05208587646484	126.05532836914062
132	127.03874206542969	1.9377666666666669					1	DETECTED	127.0387 m/z @1.94 [N1292_2.mzXML]	127.03874206542969	1.9377666666666669	0.1011	19.8125	19.7114	28387.9140625	4470020.777783846	0	1177	0.8284005456064314	4.627716783276144	19.91714155774547	127.03627014160156	127.04749298095703
133	127.05352783203125	12.92115					1	DETECTED	127.0535 m/z @12.92 [N1292_2.mzXML]	127.05352783203125	12.92115	0.21036666666666667	19.996666666666666	19.7863	4591.939453125	1538346.2154216303	0	1177	0.2573104693415722	0.7783273257483475	0.3885617187234957	127.04928588867188	127.0570297241211
134	128.01051330566406	1.7826666666666666					1	DETECTED	128.0105 m/z @1.78 [N1292_2.mzXML]	128.01051330566406	1.7826666666666666	1.76805	19.886166666666668	18.11811666666667	9061.515625	2638677.442668428	0	1177	14.365996261339163	619.7759407069533	616.7312876056179	128.01034545898438	128.0177001953125
135	128.07041931152344	1.9656666666666667					1	DETECTED	128.0704 m/z @1.97 [N1292_2.mzXML]	128.07041931152344	1.9656666666666667	0.1011	19.867833333333333	19.766733333333335	24556.134765625	2991428.4033539114	0	1177	null	15.807075978055638	null	128.0613250732422	128.07086181640625
136	129.013671875	16.3565					1	DETECTED	129.0137 m/z @16.36 [N1292_2.mzXML]	129.013671875	16.3565	0.24693333333333334	19.206166666666665	18.95923333333333	8562.478515625	3848744.4992354726	0	1177	2.997349510395823	0.5884464096903081	0.14859119071323776	129.01287841796875	129.0181121826172
137	129.05442810058594	1.8956833333333334					1	DETECTED	129.0544 m/z @1.90 [N1292_2.mzXML]	129.05442810058594	1.8956833333333334	0.1011	19.996666666666666	19.895566666666667	64320.453125	7351763.586070005	0	1177	1.0952470819693376	2.687235243024636	4.729771963899138	129.05157470703125	129.05479431152344
138	129.0655975341797	1.8401					1	DETECTED	129.0656 m/z @1.84 [N1292_2.mzXML]	129.0655975341797	1.8401	1.8113166666666667	1.86825	0.05693333333333328	122117.25	280169.48710546823	0	1177	0.051596495873449166	0.9703682534409237	0.978288077240314	129.06553649902344	129.06565856933594
139	129.12725830078125	7.121849999999999					1	DETECTED	129.1273 m/z @7.12 [N1292_2.mzXML]	129.12725830078125	7.121849999999999	0.21036666666666667	19.941333333333333	19.730966666666667	2334.24853515625	1344575.9545085756	0	1177	19.33278924006326	1.4274046333517407	1.8548092667034817	129.12672424316406	129.1278839111328
140	130.0498809814453	3.3550666666666666					1	DETECTED	130.0499 m/z @3.36 [N1292_2.mzXML]	130.0498809814453	3.3550666666666666	0.1373666666666667	19.996666666666666	19.8593	29320.388671875	3289040.8114435114	0	1177	0.4130486028554241	1.526396684332105	0.45602725732477284	130.048828125	130.05459594726562
141	130.06468200683594	10.809483333333333					1	DETECTED	130.0647 m/z @10.81 [N1292_2.mzXML]	130.06468200683594	10.809483333333333	0.9038	19.316	18.4122	232837.28125	3541669.872609314	1	1177	0.0808113090523701	0.5635816749371321	0.09543008016513957	130.06289672851562	130.0720977783203
142	130.08587646484375	1.8956833333333334					1	DETECTED	130.0859 m/z @1.90 [N1292_2.mzXML]	130.08587646484375	1.8956833333333334	0.19221666666666665	19.978333333333335	19.78611666666667	53682.60546875	2972176.658771453	0	1177	0.6773243499946151	1.3358956537062394	4.288406784275707	130.08567810058594	130.08639526367188
143	130.93289184570312	1.5520333333333334					1	DETECTED	130.9329 m/z @1.55 [N1292_2.mzXML]	130.93289184570312	1.5520333333333334	1.4484166666666667	12.326716666666666	10.8783	13770.9716796875	6395301.374065795	0	1177	0.09185279457485085	52.49300305613639	99.22073461411469	130.9322967529297	130.93299865722656
144	130.96466064453125	1.5230833333333333					1	DETECTED	130.9647 m/z @1.52 [N1292_2.mzXML]	130.96466064453125	1.5230833333333333	0.1011	19.978333333333335	19.877233333333336	1221546.625	1.4873091009596653E7	0	1177	0.1379428593700982	1.2551329113807546	1.3316849401933553	130.96163940429688	130.9708709716797
145	131.018798828125	1.4934666666666667					1	DETECTED	131.0188 m/z @1.49 [N1292_2.mzXML]	131.018798828125	1.4934666666666667	1.4321833333333334	1.5665499999999999	0.13436666666666652	26330.00390625	159768.2816948242	0	1177	0.12104322465102979	1.096274136524339	1.1925482730486778	131.0186309814453	131.01882934570312
146	131.0491485595703	8.322283333333333					1	DETECTED	131.0491 m/z @8.32 [N1292_2.mzXML]	131.0491485595703	8.322283333333333	3.12695	8.536133333333334	5.409183333333334	3251.993408203125	644838.7672375184	0	1177	0.12357565543821636	0.520580970101373	0.0411619402027462	131.041259765625	131.05320739746094
147	131.06808471679688	10.809483333333333					1	DETECTED	131.0681 m/z @10.81 [N1292_2.mzXML]	131.06808471679688	10.809483333333333	3.493533333333333	18.179666666666666	14.686133333333332	18386.416015625	1362446.0564764705	0	1177	0.3851490194014815	0.9687974731161753	4.1308168359671775	131.06727600097656	131.07284545898438
148	131.0813446044922	2.705633333333333					1	DETECTED	131.0813 m/z @2.71 [N1292_2.mzXML]	131.0813446044922	2.705633333333333	0.9038	14.530983333333333	13.627183333333333	5836.6943359375	987594.8451341859	0	1177	0.346144263287548	3.7814771991490153	6.5629543982980305	131.0800018310547	131.08554077148438
149	131.4431915283203	4.149916666666667					1	DETECTED	131.4432 m/z @4.15 [N1292_2.mzXML]	131.4431915283203	4.149916666666667	3.293633333333333	4.643633333333333	1.3499999999999996	4762.9287109375	265099.8216803284	0	1177	1.168260613637448	0.7882904801759536	0.5765809603519073	131.442626953125	131.44325256347656
150	131.74969482421875	3.94485					1	DETECTED	131.7497 m/z @3.94 [N1292_2.mzXML]	131.74969482421875	3.94485	3.5239833333333332	19.334166666666665	15.810183333333331	3554.584228515625	2001644.8515012204	0	1177	0.7960750947566431	18.782888484080456	36.56577696816091	131.7494659423828	131.75555419921875
151	131.95021057128906	1.10435					1	DETECTED	131.9502 m/z @1.10 [N1292_2.mzXML]	131.95021057128906	1.10435	0.1011	19.996666666666666	19.895566666666667	4687.32470703125	2174593.6446692795	0	1177	18.647423348213334	9.915557770578951	18.831115541157903	131.94993591308594	131.95091247558594
152	131.9611053466797	11.34335					1	DETECTED	131.9611 m/z @11.34 [N1292_2.mzXML]	131.9611053466797	11.34335	0.7032666666666666	19.959999999999997	19.25673333333333	15818.31640625	3561792.260460876	0	1177	0.7436953391601957	5.361199242368764	3.277982877694347	131.9545135498047	131.96849060058594
153	132.04429626464844	9.5412					1	DETECTED	132.0443 m/z @9.54 [N1292_2.mzXML]	132.04429626464844	9.5412	2.10845	10.4332	8.32475	41136.5703125	5475716.023037475	0	1177	0.08275852911244819	1.8053580331191488	6.79777081173053	132.04400634765625	132.05126953125
154	132.06532287597656	2.5803333333333334					1	DETECTED	132.0653 m/z @2.58 [N1292_2.mzXML]	132.06532287597656	2.5803333333333334	2.06515	10.20065	8.1355	131428.0625	7747564.16399625	0	1177	0.7097527178791379	2.551136137605561	2.676600972790083	132.06515502929688	132.06576538085938
155	132.07635498046875	1.8401					1	DETECTED	132.0764 m/z @1.84 [N1292_2.mzXML]	132.07635498046875	1.8401	0.3017666666666667	15.673866666666667	15.3721	575013.8125	1.5747129158562876E7	0	1177	0.03503356580278916	0.5453561238322573	4.80941307249262	132.06674194335938	132.08619689941406
156	132.1016082763672	4.0713333333333335					1	DETECTED	132.1016 m/z @4.07 [N1292_2.mzXML]	132.1016082763672	4.0713333333333335	0.1373666666666667	19.867833333333333	19.73046666666667	1317457.75	9.144719663392632E7	1	1177	1.0954477446157274	0.8811403105980746	0.6649357467416718	132.0931396484375	132.10220336914062
157	132.1199951171875	17.41033333333333					1	DETECTED	132.1200 m/z @17.41 [N1292_2.mzXML]	132.1199951171875	17.41033333333333	3.4625666666666666	17.41033333333333	13.947766666666663	3055.592041015625	1913101.1931987912	0	1177	13.054659593415035	0.5	null	132.1116180419922	132.12413024902344
158	132.45506286621094	4.339833333333333					1	DETECTED	132.4551 m/z @4.34 [N1292_2.mzXML]	132.45506286621094	4.339833333333333	3.3241500000000004	4.6762999999999995	1.352149999999999	3604.127685546875	205762.17708032226	0	1177	0.9923901217448261	0.6656356147749463	0.3312712295498926	132.45481872558594	132.4551544189453
159	132.76087951660156	10.682566666666666					1	DETECTED	132.7609 m/z @10.68 [N1292_2.mzXML]	132.76087951660156	10.682566666666666	2.9634833333333335	10.682566666666666	7.719083333333333	16964.921875	3057283.2350257565	0	1177	6.5126732597939	0.5	null	132.76087951660156	132.76882934570312
160	132.957763671875	11.639183333333333					1	DETECTED	132.9578 m/z @11.64 [N1292_2.mzXML]	132.957763671875	11.639183333333333	0.1011	19.996666666666666	19.895566666666667	493693.1875	6.186205083485628E7	0	1177	1.2568106827666679	4.63478634682475	5.624346080251797	132.9577178955078	132.9611053466797
161	132.9980010986328	1.53755					1	DETECTED	132.9980 m/z @1.54 [N1292_2.mzXML]	132.9980010986328	1.53755	1.4321833333333334	1.6109	0.17871666666666663	24662.009765625	183786.73539306637	0	1177	0.135129964426	0.8480702309395765	0.6592920740178612	132.99790954589844	132.99807739257812
162	133.0340576171875	1.4934666666666667					1	DETECTED	133.0341 m/z @1.49 [N1292_2.mzXML]	133.0340576171875	1.4934666666666667	1.10435	19.573500000000003	18.469150000000003	779317.8125	1.3308013772412185E7	0	1177	0.12900089944741677	1.659447738408086	2.3716611834424217	133.0320587158203	133.03480529785156
163	133.04916381835938	1.9797666666666667					1	DETECTED	133.0492 m/z @1.98 [N1292_2.mzXML]	133.04916381835938	1.9797666666666667	1.3227499999999999	7.91735	6.5946	11699.82421875	1056382.2966870114	0	1177	0.47873204674119596	3.6935492868706006	3.304649185243541	133.04876708984375	133.05459594726562
164	133.0686492919922	2.5940999999999996					1	DETECTED	133.0686 m/z @2.59 [N1292_2.mzXML]	133.0686492919922	2.5940999999999996	2.4708166666666664	6.9093333333333335	4.438516666666667	6966.064453125	457326.96783581545	0	1177	0.5601350762127701	18.00128430444777	35.00256860889554	133.06210327148438	133.0692138671875
165	133.08380126953125	9.205683333333333					1	DETECTED	133.0838 m/z @9.21 [N1292_2.mzXML]	133.08380126953125	9.205683333333333	0.5575500000000001	10.1303	9.57275	9036.3125	529014.1450137942	0	1177	0.09181631948793445	0.5534575862228458	0.014089217979850055	133.07870483398438	133.08590698242188
166	133.10504150390625	4.0240833333333335					1	DETECTED	133.1050 m/z @4.02 [N1292_2.mzXML]	133.10504150390625	4.0240833333333335	1.5081666666666667	15.8766	14.368433333333334	57060.2265625	5700207.466558377	0	1177	1.1198487430685993	0.9115216231414014	0.7339939092795689	133.09658813476562	133.10552978515625
167	133.95840454101562	11.639183333333333					1	DETECTED	133.9584 m/z @11.64 [N1292_2.mzXML]	133.95840454101562	11.639183333333333	0.1011	19.996666666666666	19.895566666666667	10485.384765625	1847819.8859101266	0	1177	1.0372534860126752	1.1596797238376444	0.3930015217431505	133.9579620361328	133.96629333496094
168	134.01841735839844	1.7529833333333333					1	DETECTED	134.0184 m/z @1.75 [N1292_2.mzXML]	134.01841735839844	1.7529833333333333	1.7200833333333334	1.9095666666666666	0.18948333333333323	23909.95703125	154661.24909912108	0	1177	0.03839327192318365	2.8796859169199642	4.7593718338399285	134.018310546875	134.01849365234375
169	134.03514099121094	1.4934666666666667					1	DETECTED	134.0351 m/z @1.49 [N1292_2.mzXML]	134.03514099121094	1.4934666666666667	1.4134333333333333	18.931333333333335	17.5179	64381.0	1984681.4526882635	0	1177	0.16227778427846307	3.6736725931750653	7.962147260234462	134.03265380859375	134.0447998046875
170	134.05990600585938	10.112766666666666					1	DETECTED	134.0599 m/z @10.11 [N1292_2.mzXML]	134.05990600585938	10.112766666666666	6.115833333333333	19.059166666666666	12.943333333333333	13651.3095703125	1143657.2636992186	0	1177	0.26152783038547334	8.660345545402873	18.31586607025951	134.05929565429688	134.06671142578125
171	134.1061553955078	4.4033					1	DETECTED	134.1062 m/z @4.40 [N1292_2.mzXML]	134.1061553955078	4.4033	3.02305	4.70935	1.6862999999999997	3944.30419921875	225511.57420239245	0	1177	0.9447858700251586	0.6108675964499185	0.22173519289983698	134.10556030273438	134.10655212402344
172	134.9582061767578	11.6069					1	DETECTED	134.9582 m/z @11.61 [N1292_2.mzXML]	134.9582061767578	11.6069	0.1011	19.996666666666666	19.895566666666667	69808.9296875	1.0703827227131592E7	0	1177	1.446084754095228	0.8576317486937192	7.172344901749968	134.95782470703125	134.9589385986328
173	134.99615478515625	1.4934666666666667					1	DETECTED	134.9962 m/z @1.49 [N1292_2.mzXML]	134.99615478515625	1.4934666666666667	1.4134333333333333	3.5239833333333332	2.11055	140499.484375	2056747.7004315488	0	1177	0.1263586934602421	1.6466505595740317	2.2513344255524106	134.99595642089844	135.00376892089844
174	135.0317840576172	1.4934666666666667					1	DETECTED	135.0318 m/z @1.49 [N1292_2.mzXML]	135.0317840576172	1.4934666666666667	1.4637666666666667	19.62816666666667	18.1644	79337.8671875	4471173.14040753	0	1177	0.18579288607807465	174.03155964039001	349.0360606777243	135.02752685546875	135.03244018554688
175	135.04396057128906	10.182883333333333					1	DETECTED	135.0440 m/z @10.18 [N1292_2.mzXML]	135.04396057128906	10.182883333333333	0.17386666666666667	19.07766666666667	18.903800000000004	5012.47265625	1305873.8472634275	0	1177	0.7804576420142535	0.9443385214331746	0.011440149043137067	135.04347229003906	135.0441436767578
176	135.06280517578125	18.472666666666665					1	DETECTED	135.0628 m/z @18.47 [N1292_2.mzXML]	135.06280517578125	18.472666666666665	0.11926666666666666	19.959999999999997	19.84073333333333	1866.080078125	1038395.9496910397	0	1177	3.1180129793019518	0.540519286163145	0.08103857232629008	135.05511474609375	135.0634765625
177	135.08006286621094	11.574983333333334					1	DETECTED	135.0801 m/z @11.57 [N1292_2.mzXML]	135.08006286621094	11.574983333333334	11.012733333333333	19.757	8.744266666666668	5743.9228515625	723670.8205982057	0	1177	0.9014627559725561	7.776137542611524	14.552275085223048	135.0797119140625	135.08041381835938
178	135.1014862060547	9.389800000000001					1	DETECTED	135.1015 m/z @9.39 [N1292_2.mzXML]	135.1014862060547	9.389800000000001	9.357633333333332	9.523950000000001	0.16631666666666867	3533.323974609375	22012.61601602176	0	1177	0.09891831655516903	2.585233160621631	4.170466321243262	135.10128784179688	135.10159301757812
179	136.04766845703125	1.8113166666666667					1	DETECTED	136.0477 m/z @1.81 [N1292_2.mzXML]	136.04766845703125	1.8113166666666667	1.7826666666666666	5.3964	3.6137333333333332	154520.140625	1238701.1471013192	0	1177	0.04546116937020739	4.215232932154903	5.5729875605249815	136.03916931152344	136.05459594726562
180	136.075439453125	3.9291					1	DETECTED	136.0754 m/z @3.93 [N1292_2.mzXML]	136.075439453125	3.9291	0.1373666666666667	19.79416666666667	19.656800000000004	9233.841796875	1802840.8357852788	0	1177	0.38871620169492216	0.9946562653512065	0.3782191742733239	136.07467651367188	136.07876586914062
181	136.9537353515625	11.639183333333333					1	DETECTED	136.9537 m/z @11.64 [N1292_2.mzXML]	136.9537353515625	11.639183333333333	0.1011	19.978333333333335	19.877233333333336	28161.189453125	4313828.29130356	0	1177	1.7256997613832699	1.5184251617095508	5.550641625375173	136.95335388183594	136.95452880859375
182	136.96923828125	1.5959166666666667					1	DETECTED	136.9692 m/z @1.60 [N1292_2.mzXML]	136.96923828125	1.5959166666666667	1.5665499999999999	1.68755	0.12100000000000022	22314.443359375	106625.47519580086	0	1177	0.08248855377283437	2.0601589103291684	3.338300253455413	136.9690704345703	136.96925354003906
183	137.02940368652344	1.4637666666666667					1	DETECTED	137.0294 m/z @1.46 [N1292_2.mzXML]	137.02940368652344	1.4637666666666667	1.4321833333333334	16.153583333333334	14.721400000000001	3669.8193359375	2255744.1169740297	0	1177	0.11373411111534648	233.05646437994753	465.112928759895	137.0254669189453	137.0297088623047
184	137.04571533203125	3.3550666666666666					1	DETECTED	137.0457 m/z @3.36 [N1292_2.mzXML]	137.04571533203125	3.3550666666666666	1.9237833333333334	16.744333333333334	14.82055	10077.7998046875	1630944.1035129393	0	1177	0.35232342252302207	5.177364137079778	0.3268741858033927	137.04525756835938	137.05410766601562
185	137.05953979492188	10.165183333333333					1	DETECTED	137.0595 m/z @10.17 [N1292_2.mzXML]	137.05953979492188	10.165183333333333	3.8821	10.540416666666665	6.658316666666666	5161.98681640625	571770.3433015137	0	1177	0.5047065283344043	0.5298606045333368	0.059125157037455474	137.05908203125	137.0598602294922
186	137.13211059570312	5.92215					1	DETECTED	137.1321 m/z @5.92 [N1292_2.mzXML]	137.13211059570312	5.92215	0.1011	19.996666666666666	19.895566666666667	7452.43408203125	3555656.7602696186	0	1177	15.989152791197135	1.7089328099455137	0.7163620570602267	137.1316375732422	137.13278198242188
187	138.0522003173828	1.86825					1	DETECTED	138.0522 m/z @1.87 [N1292_2.mzXML]	138.0522003173828	1.86825	0.24693333333333334	19.316	19.069066666666664	342948.125	3917028.467136323	0	1177	0.058489787689191663	0.6308176549167486	0.037609393561106125	138.04339599609375	138.05545043945312
188	138.06605529785156	9.879233333333334					1	DETECTED	138.0661 m/z @9.88 [N1292_2.mzXML]	138.06605529785156	9.879233333333334	6.045283333333333	10.308833333333332	4.2635499999999995	22104.78515625	425247.21851483197	0	1177	0.10795062302514324	0.7210694668891232	4.527400534444321	138.06271362304688	138.06625366210938
189	138.90611267089844	1.9656666666666667					1	DETECTED	138.9061 m/z @1.97 [N1292_2.mzXML]	138.90611267089844	1.9656666666666667	1.68755	2.278766666666667	0.5912166666666667	33636.24609375	713845.8760447998	0	1177	0.34885874217244095	1.062893270210344	1.1055524096540872	138.9058074951172	138.9064483642578
190	139.00230407714844	3.1569833333333337					1	DETECTED	139.0023 m/z @3.16 [N1292_2.mzXML]	139.00230407714844	3.1569833333333337	3.0377666666666667	3.5086500000000003	0.47088333333333354	1773.314208984375	34410.51300109867	0	1177	0.13310143605967006	1.9749056339997162	2.9498112679994324	139.00216674804688	139.00286865234375
191	139.04168701171875	14.052333333333333					1	DETECTED	139.0417 m/z @14.05 [N1292_2.mzXML]	139.04168701171875	14.052333333333333	0.1011	19.959999999999997	19.8589	131960.8125	1.9647410616895236E7	1	1177	3.430472663491802	0.9248962825652275	0.7632546007210037	139.03587341308594	139.05020141601562
192	140.0413055419922	14.761983333333335					1	DETECTED	140.0413 m/z @14.76 [N1292_2.mzXML]	140.0413055419922	14.761983333333335	1.4321833333333334	16.578766666666667	15.146583333333334	6331.10888671875	1905757.7944790341	0	1177	3.050553607661991	0.5681474340700284	0.12767690087991745	140.04086303710938	140.04957580566406
193	140.0677490234375	1.7826666666666666					1	DETECTED	140.0677 m/z @1.78 [N1292_2.mzXML]	140.0677490234375	1.7826666666666666	0.26539999999999997	19.996666666666666	19.731266666666667	467743.0	4243263.084826903	1	1177	0.12788439362159343	4.02733950724577	4.920572541309007	140.06765747070312	140.07119750976562
194	140.95132446289062	12.72765					1	DETECTED	140.9513 m/z @12.73 [N1292_2.mzXML]	140.95132446289062	12.72765	11.097483333333335	19.334166666666665	8.23668333333333	1840.60986328125	542929.1068776245	0	1177	6.779446885665555	2.5263316634290973	4.052663326858195	140.94644165039062	140.95277404785156
195	141.0157012939453	3.94485					1	DETECTED	141.0157 m/z @3.94 [N1292_2.mzXML]	141.0157012939453	3.94485	2.9049666666666667	4.6273333333333335	1.7223666666666668	2359.697265625	108624.54666125492	0	1177	0.48523804952165017	0.8281537993044091	0.6563075986088182	141.01539611816406	141.01600646972656
196	141.0386962890625	14.085716666666666					1	DETECTED	141.0387 m/z @14.09 [N1292_2.mzXML]	141.0386962890625	14.085716666666666	2.7903666666666664	17.058833333333332	14.268466666666665	4836.7958984375	1210261.427730621	0	1177	2.661757876388277	0.6316079920793365	0.1657232005010549	141.03570556640625	141.04086303710938
197	141.0520782470703	9.357633333333332					1	DETECTED	141.0521 m/z @9.36 [N1292_2.mzXML]	141.0520782470703	9.357633333333332	2.334216666666667	19.059166666666666	16.72495	45239.6328125	1303242.3430646963	0	1177	0.1266204507817399	0.6352122780599447	0.43511570681906564	141.05160522460938	141.05484008789062
198	141.0911407470703	11.372233333333332					1	DETECTED	141.0911 m/z @11.37 [N1292_2.mzXML]	141.0911407470703	11.372233333333332	0.1011	19.978333333333335	19.877233333333336	2114.259033203125	1270824.5754307862	0	1177	12.509968264746202	0.8817761597473194	0.7635523194946386	141.0849151611328	141.09140014648438
199	142.03282165527344	16.4303					1	DETECTED	142.0328 m/z @16.43 [N1292_2.mzXML]	142.03282165527344	16.4303	5.066233333333333	18.4	13.333766666666666	1725.3817138671875	865810.8176140749	0	1177	0.825108163563808	0.5866635183414388	0.17332703668287758	142.02647399902344	142.03334045410156
200	142.04701232910156	1.7826666666666666					1	DETECTED	142.0470 m/z @1.78 [N1292_2.mzXML]	142.04701232910156	1.7826666666666666	1.7529833333333333	18.96783333333333	17.21485	25960.37890625	1026329.6219171144	0	1177	0.15196944402758228	9.595073625028867	13.534768995230953	142.04685974121094	142.0502166748047
201	142.0650634765625	9.191566666666667					1	DETECTED	142.0651 m/z @9.19 [N1292_2.mzXML]	142.0650634765625	9.191566666666667	9.0988	10.8269	1.7280999999999995	72795.7890625	572334.5059135443	0	1177	0.09531922663381565	1.8066943926118426	1.6976739039889168	142.0552978515625	142.065185546875
202	142.94764709472656	1.6565333333333332					1	DETECTED	142.9476 m/z @1.66 [N1292_2.mzXML]	142.94764709472656	1.6565333333333332	1.4786499999999998	19.206166666666665	17.727516666666666	23651.85546875	2299541.3346673897	0	1177	0.07328468868462545	10.53593990502435	24.30182448226427	142.9376983642578	142.95033264160156
203	143.03103637695312	1.7969499999999998					1	DETECTED	143.0310 m/z @1.80 [N1292_2.mzXML]	143.03103637695312	1.7969499999999998	0.3753	19.573500000000003	19.198200000000003	299141.03125	3943694.243430363	0	1177	0.1175800200851771	2.5576641725839315	3.0543272484052184	143.0286865234375	143.03424072265625
204	143.0728302001953	9.205683333333333					1	DETECTED	143.0728 m/z @9.21 [N1292_2.mzXML]	143.0728302001953	9.205683333333333	0.11926666666666666	19.996666666666666	19.877399999999998	74728.9609375	2989128.06061026	0	1177	0.09540817277096636	1.3363840281798738	0.019648970901481037	143.0641326904297	143.08163452148438
205	143.10638427734375	11.08095					1	DETECTED	143.1064 m/z @11.08 [N1292_2.mzXML]	143.10638427734375	11.08095	0.6486333333333333	19.867833333333333	19.2192	5553.806640625	1255220.3708210448	0	1177	0.058721146939470614	0.9211376827454433	2.1293362170459953	143.09959411621094	143.10690307617188
206	144.04437255859375	9.205683333333333					1	DETECTED	144.0444 m/z @9.21 [N1292_2.mzXML]	144.04437255859375	9.205683333333333	1.7529833333333333	13.101966666666668	11.348983333333335	18157.619140625	1837835.2389663695	0	1177	0.10190039584804822	0.51245486582341	2.6507211209727535	144.0344696044922	144.05136108398438
207	144.05703735351562	1.8259166666666669					1	DETECTED	144.0570 m/z @1.83 [N1292_2.mzXML]	144.05703735351562	1.8259166666666669	0.17386666666666667	19.978333333333335	19.80446666666667	9047.955078125	1438617.443929199	0	1177	5.1229745894004886	11.796353098660248	5.525253535421507	144.05703735351562	144.06590270996094
208	144.08047485351562	9.191566666666667					1	DETECTED	144.0805 m/z @9.19 [N1292_2.mzXML]	144.08047485351562	9.191566666666667	6.5739833333333335	19.7755	13.201516666666667	849967.5625	7240097.147013772	0	1177	0.09877261419329919	1.7594480265528678	1.7359437298105085	144.08013916015625	144.08091735839844
209	144.10162353515625	1.86825					1	DETECTED	144.1016 m/z @1.87 [N1292_2.mzXML]	144.10162353515625	1.86825	0.11926666666666666	19.8125	19.693233333333332	53207.046875	2221438.787489076	0	1177	0.17054045522207595	0.8117722156020598	0.10976221876553349	144.10122680664062	144.10946655273438
210	144.13819885253906	10.912066666666668					1	DETECTED	144.1382 m/z @10.91 [N1292_2.mzXML]	144.13819885253906	10.912066666666668	0.26539999999999997	11.097483333333335	10.832083333333335	3567.440185546875	1796685.724295288	0	1177	10.714841531228732	0.5087077332498434	0.01741546649968692	144.13796997070312	144.14535522460938
211	144.98028564453125	13.760233333333334					1	DETECTED	144.9803 m/z @13.76 [N1292_2.mzXML]	144.98028564453125	13.760233333333334	9.644116666666667	18.674500000000002	9.030383333333335	4245.50341796875	762014.7293777771	0	1177	3.054809794844422	1.0969542489482402	0.5957566631631328	144.97921752929688	144.9813995361328
212	144.99168395996094	1.8113166666666667					1	DETECTED	144.9917 m/z @1.81 [N1292_2.mzXML]	144.99168395996094	1.8113166666666667	1.4134333333333333	18.802666666666667	17.389233333333333	79320.015625	3.3078152892691445E7	0	1177	0.33718622954013355	21.892179656701806	43.169115372508465	144.9915771484375	144.99227905273438
213	145.04925537109375	1.9656666666666667					1	DETECTED	145.0493 m/z @1.97 [N1292_2.mzXML]	145.04925537109375	1.9656666666666667	0.1011	19.996666666666666	19.895566666666667	204546.0	1.0550150297565972E7	0	1177	0.2141880366330149	9.127611212275195	7.413060714312472	145.04685974121094	145.0498046875
214	145.06483459472656	9.191566666666667					1	DETECTED	145.0648 m/z @9.19 [N1292_2.mzXML]	145.06483459472656	9.191566666666667	9.147816666666667	18.509666666666664	9.361849999999997	3822.725341796875	634185.8121218871	0	1177	0.14928243038450084	106.99257142857313	212.98514285714626	145.06134033203125	145.07191467285156
215	145.08401489257812	9.205683333333333					1	DETECTED	145.0840 m/z @9.21 [N1292_2.mzXML]	145.08401489257812	9.205683333333333	6.5563666666666665	19.959999999999997	13.403633333333332	70456.5703125	2582117.540498597	0	1177	0.10166994528630369	0.5378889309042302	0.04927416526300186	145.08363342285156	145.0892333984375
216	146.05970764160156	9.191566666666667					1	DETECTED	146.0597 m/z @9.19 [N1292_2.mzXML]	146.05970764160156	9.191566666666667	0.9765	19.8495	18.872999999999998	916854.0	8544073.854498573	1	1177	0.09822733921503435	1.7458253010906055	1.7603877435891206	146.05258178710938	146.06008911132812
217	146.08090209960938	1.9516666666666667					1	DETECTED	146.0809 m/z @1.95 [N1292_2.mzXML]	146.08090209960938	1.9516666666666667	0.6304666666666667	19.316	18.685533333333332	153351.3125	8515588.507309724	0	1177	0.5275491738941935	0.9968244540528393	0.31663887971440835	146.0711669921875	146.08151245117188
218	146.11715698242188	1.8259166666666669					1	DETECTED	146.1172 m/z @1.83 [N1292_2.mzXML]	146.11715698242188	1.8259166666666669	1.8113166666666667	9.357633333333332	7.546316666666666	59236.23828125	1.3005716437218377E7	0	1177	7.616429509617423	247.30923385832295	506.55684239231107	146.11712646484375	146.11758422851562
219	146.8316650390625	9.191566666666667					1	DETECTED	146.8317 m/z @9.19 [N1292_2.mzXML]	146.8316650390625	9.191566666666667	9.147816666666667	9.234283333333334	0.08646666666666647	2921.84912109375	11168.647592895504	0	1177	0.08428471419993322	0.9881904761904899	0.97638095238098	146.83155822753906	146.83175659179688
220	147.0137176513672	1.5230833333333333					1	DETECTED	147.0137 m/z @1.52 [N1292_2.mzXML]	147.0137176513672	1.5230833333333333	1.4134333333333333	17.813166666666667	16.399733333333334	196264.28125	4265268.526179447	0	1177	0.11494338694981088	47.9307574140086	94.8360503156602	147.00375366210938	147.01416015625
221	147.02877807617188	3.293633333333333					1	DETECTED	147.0288 m/z @3.29 [N1292_2.mzXML]	147.02877807617188	3.293633333333333	3.0526666666666666	3.5701833333333335	0.5175166666666668	4122.3212890625	89451.10089764406	0	1177	0.38752131377846943	1.073834555263523	1.1476691105270456	147.0286102294922	147.02886962890625
222	147.06329345703125	9.191566666666667					1	DETECTED	147.0633 m/z @9.19 [N1292_2.mzXML]	147.06329345703125	9.191566666666667	0.1011	19.996666666666666	19.895566666666667	77507.53125	3182749.071136688	0	1177	0.09228317468786251	0.5177236636423425	1.944622228359189	147.05413818359375	147.06561279296875
223	147.0761260986328	1.8401					1	DETECTED	147.0761 m/z @1.84 [N1292_2.mzXML]	147.0761260986328	1.8401	1.7969499999999998	15.987300000000001	14.190350000000002	196387.40625	6656000.099937928	0	1177	0.22068004596586355	22.155666856388404	20.36921646904026	147.0670166015625	147.08580017089844
224	147.11257934570312	1.5959166666666667					1	DETECTED	147.1126 m/z @1.60 [N1292_2.mzXML]	147.11257934570312	1.5959166666666667	1.5081666666666667	15.293716666666667	13.78555	189023.328125	3797015.6734774783	0	1177	0.12178629708277389	5.400904616143531	7.603889957463806	147.11215209960938	147.1168670654297
225	148.03927612304688	9.945116666666667					1	DETECTED	148.0393 m/z @9.95 [N1292_2.mzXML]	148.03927612304688	9.945116666666667	0.9946833333333333	19.591833333333334	18.59715	39859.078125	2420951.7207582383	0	1177	7.522657922075911	1.4239350830840385	1.5541200983795762	148.03688049316406	148.04295349121094
226	148.06021118164062	1.8401					1	DETECTED	148.0602 m/z @1.84 [N1292_2.mzXML]	148.06021118164062	1.8401	1.7826666666666666	9.309283333333333	7.5266166666666665	36797.91015625	1150199.3490065918	0	1177	0.11544242317597542	14.753130161314822	27.10974608912081	148.05702209472656	148.06719970703125
227	148.08213806152344	18.472666666666665					1	DETECTED	148.0821 m/z @18.47 [N1292_2.mzXML]	148.08213806152344	18.472666666666665	0.17386666666666667	19.959999999999997	19.786133333333332	4647.38134765625	1570733.866851196	0	1177	1.7485398276236808	0.5406401876990112	0.08128037539802238	148.07530212402344	148.08248901367188
228	148.09664916992188	1.8819000000000001					1	DETECTED	148.0966 m/z @1.88 [N1292_2.mzXML]	148.09664916992188	1.8819000000000001	0.1011	19.978333333333335	19.877233333333336	16171.4306640625	1770030.9123782043	0	1177	1.2038663998595145	1.1149968242620039	0.8899646693552007	148.0961151123047	148.10069274902344
229	148.9348602294922	1.7529833333333333					1	DETECTED	148.9349 m/z @1.75 [N1292_2.mzXML]	148.9348602294922	1.7529833333333333	1.6716833333333334	14.829083333333333	13.157399999999999	60524.25390625	4238699.783326629	0	1177	0.1242939880506404	80.91881918819195	160.83763837638392	148.93482971191406	148.9351348876953
230	149.01190185546875	1.4934666666666667					1	DETECTED	149.0119 m/z @1.49 [N1292_2.mzXML]	149.01190185546875	1.4934666666666667	0.39361666666666667	19.8495	19.455883333333333	209508.359375	6640288.519729006	0	1177	0.1237148243432391	0.5896260015087799	0.09025622413220447	149.00196838378906	149.0157928466797
231	149.0229949951172	12.4283					1	DETECTED	149.0230 m/z @12.43 [N1292_2.mzXML]	149.0229949951172	12.4283	0.1011	19.996666666666666	19.895566666666667	141371.28125	4.937866044048581E7	1	1177	11.83914044185427	0.5369260535549919	0.07508070449786879	149.02273559570312	149.0233612060547
232	149.07852172851562	17.280666666666665					1	DETECTED	149.0785 m/z @17.28 [N1292_2.mzXML]	149.07852172851562	17.280666666666665	0.19221666666666665	19.923000000000002	19.730783333333335	8048.89404296875	3315139.771857606	0	1177	9.61580904733853	0.5773134290510062	0.1546268581020126	149.07833862304688	149.0788116455078
233	149.99703979492188	11.908216666666668					1	DETECTED	149.9970 m/z @11.91 [N1292_2.mzXML]	149.99703979492188	11.908216666666668	0.6304666666666667	19.978333333333335	19.34786666666667	12398.1064453125	5168203.772988461	0	1177	8.343036591365376	0.8577893048997658	0.22281221983547447	149.9923858642578	149.9977264404297
234	150.02635192871094	12.44465					1	DETECTED	150.0264 m/z @12.44 [N1292_2.mzXML]	150.02635192871094	12.44465	0.1011	19.996666666666666	19.895566666666667	13158.9833984375	4558769.473472961	0	1177	11.766927958650971	0.8059094290810451	0.8075690966100321	150.01663208007812	150.0269012451172
235	150.05824279785156	2.705633333333333					1	DETECTED	150.0582 m/z @2.71 [N1292_2.mzXML]	150.05824279785156	2.705633333333333	1.7200833333333334	9.575216666666668	7.855133333333335	34048.51171875	1743747.8597994999	0	1177	0.21868735266518424	0.6271536744982752	0.3403201137692416	150.052001953125	150.05841064453125
236	150.93191528320312	1.76805					1	DETECTED	150.9319 m/z @1.77 [N1292_2.mzXML]	150.93191528320312	1.76805	1.6565333333333332	1.76805	0.11151666666666671	19255.6875	97074.54400756836	0	1177	0.17537130240835164	0.5	null	150.93174743652344	150.93199157714844
237	150.96841430664062	11.496133333333335					1	DETECTED	150.9684 m/z @11.50 [N1292_2.mzXML]	150.96841430664062	11.496133333333335	0.1011	19.959999999999997	19.8589	17688.888671875	2488444.882244841	0	1177	0.5504978853166644	0.8458381335117929	0.9275427400409779	150.96810913085938	150.976806640625
238	151.0448455810547	1.5959166666666667					1	DETECTED	151.0448 m/z @1.60 [N1292_2.mzXML]	151.0448455810547	1.5959166666666667	0.922	9.558083333333334	8.636083333333334	7210.974609375	564397.5877188721	0	1177	8.110067465288703	6.4073822183751705	11.814764436750343	151.03538513183594	151.0475311279297
239	151.11141967773438	10.809483333333333					1	DETECTED	151.1114 m/z @10.81 [N1292_2.mzXML]	151.11141967773438	10.809483333333333	0.6667500000000001	18.19816666666667	17.53141666666667	5746.83251953125	1062920.584747925	0	1177	0.17857200101763127	0.8642353146094743	33.64800043893512	151.11099243164062	151.11203002929688
240	152.02166748046875	1.8113166666666667					1	DETECTED	152.0217 m/z @1.81 [N1292_2.mzXML]	152.02166748046875	1.8113166666666667	1.7826666666666666	10.945866666666666	9.1632	107057.8125	2075549.9854257822	0	1177	0.19351157324195767	22.484241911532912	7.2905742918077125	152.01580810546875	152.0316619873047
241	152.03172302246094	1.9656666666666667					1	DETECTED	152.0317 m/z @1.97 [N1292_2.mzXML]	152.03172302246094	1.9656666666666667	1.9656666666666667	11.639183333333333	9.673516666666666	15576.451171875	1254981.0114327394	0	1177	1.5066432601176103	null	null	152.03167724609375	152.04136657714844
242	152.04721069335938	18.234666666666666					1	DETECTED	152.0472 m/z @18.23 [N1292_2.mzXML]	152.04721069335938	18.234666666666666	0.1011	19.996666666666666	19.895566666666667	2094.789794921875	1281183.7910535273	0	1177	9.286621614127592	0.5485839336626184	0.09716786732523665	152.04644775390625	152.04925537109375
243	152.0679931640625	1.8956833333333334					1	DETECTED	152.0680 m/z @1.90 [N1292_2.mzXML]	152.0679931640625	1.8956833333333334	0.42996666666666666	17.151	16.721033333333335	8468.66796875	1376495.68051767	0	1177	9.290996273835395	0.7712593765312828	1.6290066253451916	152.06137084960938	152.0710906982422
244	152.94686889648438	1.5959166666666667					1	DETECTED	152.9469 m/z @1.60 [N1292_2.mzXML]	152.94686889648438	1.5959166666666667	1.5520333333333334	13.726949999999999	12.174916666666665	108331.2734375	1782342.7004727174	0	1177	0.07779505002715448	2.6944817576816456	2.7375021761185243	152.9467010498047	152.95364379882812
245	153.0048828125	1.4934666666666667					1	DETECTED	153.0049 m/z @1.49 [N1292_2.mzXML]	153.0048828125	1.4934666666666667	1.4321833333333334	1.5520333333333334	0.11985000000000001	5067.64111328125	23002.550348754885	0	1177	null	0.9778351917323903	0.9556703834647805	153.00416564941406	153.0049285888672
246	153.05735778808594	13.694016666666666					1	DETECTED	153.0574 m/z @13.69 [N1292_2.mzXML]	153.05735778808594	13.694016666666666	1.2682	19.059166666666666	17.790966666666666	78790.03125	1.3042392904685853E7	0	1177	2.4567974501371985	0.9096070828058531	0.3191552798679804	153.05162048339844	153.0660858154297
247	154.026123046875	1.86825					1	DETECTED	154.0261 m/z @1.87 [N1292_2.mzXML]	154.026123046875	1.86825	1.8113166666666667	2.2228333333333334	0.41151666666666675	46212.953125	235478.55302514645	0	1177	0.04839327469346588	3.7269265789770407	1.9099630893031099	154.01988220214844	154.02662658691406
248	154.0585174560547	1.8259166666666669					1	DETECTED	154.0585 m/z @1.83 [N1292_2.mzXML]	154.0585174560547	1.8259166666666669	1.8259166666666669	16.3009	14.474983333333332	7631.74609375	1854851.5705831903	0	1177	12.44964781018687	null	null	154.049560546875	154.0682830810547
249	154.0838165283203	3.616					1	DETECTED	154.0838 m/z @3.62 [N1292_2.mzXML]	154.0838165283203	3.616	0.4482333333333333	10.4332	9.984966666666667	7721.9326171875	994186.3599789125	0	1177	1.0823371879626449	1.5760262224700894	15.189326243704853	154.08335876464844	154.08612060546875
250	154.8801727294922	1.9941833333333332					1	DETECTED	154.8802 m/z @1.99 [N1292_2.mzXML]	154.8801727294922	1.9941833333333332	1.7200833333333334	2.0794166666666665	0.35933333333333306	9283.115234375	131814.06082226557	0	1177	0.079612162992577	0.6554785358141797	0.3109570716283595	154.8798370361328	154.88043212890625
251	155.02809143066406	2.733483333333333					1	DETECTED	155.0281 m/z @2.73 [N1292_2.mzXML]	155.02809143066406	2.733483333333333	1.9377666666666669	17.262166666666666	15.324399999999999	17692.083984375	1309222.0818221744	0	1177	0.29515867714744015	4.303419636492977	21.848051943705716	155.02789306640625	155.03350830078125
252	155.05520629882812	1.4934666666666667					1	DETECTED	155.0552 m/z @1.49 [N1292_2.mzXML]	155.05520629882812	1.4934666666666667	1.4934666666666667	15.3836	13.890133333333333	3143.29541015625	1092521.995529388	0	1177	13.252462161065857	null	null	155.04913330078125	155.05520629882812
253	155.06776428222656	10.01135					1	DETECTED	155.0678 m/z @10.01 [N1292_2.mzXML]	155.06776428222656	10.01135	9.9617	10.4332	0.4714999999999989	7730.0224609375	91085.3584216308	0	1177	0.35420773403834716	4.748237663645532	8.051428284973435	155.0676727294922	155.06797790527344
254	155.07870483398438	1.6716833333333334					1	DETECTED	155.0787 m/z @1.67 [N1292_2.mzXML]	155.07870483398438	1.6716833333333334	1.58115	16.8185	15.23735	28863.42578125	1461541.6386050414	0	1177	0.10602734003688075	84.15325846833576	154.07450747880338	155.07861328125	155.0878143310547
255	155.13046264648438	14.963249999999999					1	DETECTED	155.1305 m/z @14.96 [N1292_2.mzXML]	155.13046264648438	14.963249999999999	0.1011	19.996666666666666	19.895566666666667	423581.28125	8.613236238958204E7	1	1177	4.858898522718356	0.8450410596174458	1.231125154479873	155.12994384765625	155.13107299804688
256	156.04173278808594	1.7826666666666666					1	DETECTED	156.0417 m/z @1.78 [N1292_2.mzXML]	156.04173278808594	1.7826666666666666	1.7370333333333332	10.39655	8.659516666666667	189669.4375	4320426.232000642	0	1177	0.05387975504369136	91.7642132215355	196.72670911255724	156.04156494140625	156.042236328125
257	156.07643127441406	1.8819000000000001					1	DETECTED	156.0764 m/z @1.88 [N1292_2.mzXML]	156.07643127441406	1.8819000000000001	1.53755	15.491883333333334	13.954333333333334	42720.46875	1979883.714398926	0	1177	0.5812704158630335	2.1136324555493955	1.9077110273700781	156.06814575195312	156.07708740234375
258	156.13400268554688	14.963249999999999					1	DETECTED	156.1340 m/z @14.96 [N1292_2.mzXML]	156.13400268554688	14.963249999999999	0.1011	19.959999999999997	19.8589	21518.9453125	5219518.539573608	0	1177	4.7220564832292045	0.6745566568133119	1.1553268071712324	156.1334991455078	156.13461303710938
259	156.92913818359375	1.4321833333333334					1	DETECTED	156.9291 m/z @1.43 [N1292_2.mzXML]	156.92913818359375	1.4321833333333334	1.4321833333333334	1.5081666666666667	0.07598333333333329	4156.83935546875	10326.831020751963	0	1177	0.016545523621956715	null	null	156.9286346435547	156.92935180664062
260	157.127685546875	14.963249999999999					1	DETECTED	157.1277 m/z @14.96 [N1292_2.mzXML]	157.127685546875	14.963249999999999	0.1011	19.996666666666666	19.895566666666667	119549.203125	2.4833838675657775E7	0	1177	7.579917604478291	0.846272862402914	0.3321691046010879	157.1220245361328	157.12815856933594
261	158.1311798095703	14.963249999999999					1	DETECTED	158.1312 m/z @14.96 [N1292_2.mzXML]	158.1311798095703	14.963249999999999	0.1373666666666667	19.996666666666666	19.8593	5995.07470703125	1869677.591486572	0	1177	6.16136757976847	0.6697509872936184	0.307761657696379	158.13047790527344	158.1316680908203
262	158.927734375	1.5520333333333334					1	DETECTED	158.9277 m/z @1.55 [N1292_2.mzXML]	158.927734375	1.5520333333333334	1.4484166666666667	2.06515	0.6167333333333334	26822.77734375	300347.91536523437	0	1177	0.27338971220264896	2.9760334566511175	3.9983615473710707	158.92166137695312	158.927734375
263	158.96363830566406	1.6415833333333334					1	DETECTED	158.9636 m/z @1.64 [N1292_2.mzXML]	158.96363830566406	1.6415833333333334	1.58115	1.9237833333333334	0.34263333333333335	378705.65625	2544956.2836406254	0	1177	0.078419054679014	2.5506949165172133	2.6109244798509086	158.96356201171875	158.96388244628906
264	159.00515747070312	1.7969499999999998					1	DETECTED	159.0052 m/z @1.80 [N1292_2.mzXML]	159.00515747070312	1.7969499999999998	1.4134333333333333	6.309316666666667	4.895883333333334	20276.7734375	972361.9890138551	0	1177	0.5344842030954202	1.934542653072127	2.833039528522162	159.00515747070312	159.01431274414062
265	159.0650634765625	10.3263					1	DETECTED	159.0651 m/z @10.33 [N1292_2.mzXML]	159.0650634765625	10.3263	0.46649999999999997	17.794666666666668	17.328166666666668	16681.8671875	2110604.322543823	0	1177	7.9782078036869075	1.5501664920391216	0.01757984581095448	159.0645751953125	159.07284545898438
266	159.09165954589844	9.191566666666667					1	DETECTED	159.0917 m/z @9.19 [N1292_2.mzXML]	159.09165954589844	9.191566666666667	0.5757166666666667	17.611666666666668	17.03595	91536.765625	2379955.602391786	0	1177	0.09669503606619045	0.5178522688688104	1.727285504516039	159.09130859375	159.1014862060547
267	159.9818572998047	11.298399999999999					1	DETECTED	159.9819 m/z @11.30 [N1292_2.mzXML]	159.9818572998047	11.298399999999999	0.1011	19.996666666666666	19.895566666666667	8385.2880859375	2257442.9149497086	0	1177	5.874083974445275	8.404138541164595	5.863806259694738	159.9810791015625	159.98269653320312
268	160.06031799316406	2.5803333333333334					1	DETECTED	160.0603 m/z @2.58 [N1292_2.mzXML]	160.06031799316406	2.5803333333333334	0.22876666666666667	19.573500000000003	19.344733333333338	260133.5625	1.641276105019724E7	1	1177	0.6755764585534552	2.031168189517121	2.3120352767742403	160.0600128173828	160.06346130371094
269	160.07574462890625	9.191566666666667					1	DETECTED	160.0757 m/z @9.19 [N1292_2.mzXML]	160.07574462890625	9.191566666666667	0.3753	19.996666666666666	19.621366666666667	37605.83203125	2441723.8545561833	0	1177	0.15262504042219938	0.569404920844685	14.875303778017958	160.0750274658203	160.0759735107422
270	160.13299560546875	1.86825					1	DETECTED	160.1330 m/z @1.87 [N1292_2.mzXML]	160.13299560546875	1.86825	1.8545666666666667	10.236233333333333	8.381666666666666	126240.875	2213451.5309415283	0	1177	0.04127473794577674	304.13104454760946	603.9352027708023	160.1329345703125	160.1332550048828
271	160.95306396484375	11.842483333333332					1	DETECTED	160.9531 m/z @11.84 [N1292_2.mzXML]	160.95306396484375	11.842483333333332	1.4637666666666667	18.345000000000002	16.881233333333334	5195.9375	1405432.024100129	0	1177	0.5452119659128112	0.8132620763967287	0.3309210512203476	160.95217895507812	160.960693359375
272	161.0120391845703	1.5230833333333333					1	DETECTED	161.0120 m/z @1.52 [N1292_2.mzXML]	161.0120391845703	1.5230833333333333	1.4321833333333334	1.5959166666666667	0.1637333333333333	15029.998046875	97951.17805175783	0	1177	0.12948486338752296	0.9006233956729005	0.8012467913458011	161.0118865966797	161.01373291015625
273	161.02374267578125	12.309783333333334					1	DETECTED	161.0237 m/z @12.31 [N1292_2.mzXML]	161.02374267578125	12.309783333333334	1.5520333333333334	16.31925	14.767216666666666	58388.94921875	9807669.223142462	0	1177	1.6507600067486035	2.088573538998365	3.5817501371842044	161.0153045654297	161.02427673339844
274	161.06356811523438	2.4844166666666667					1	DETECTED	161.0636 m/z @2.48 [N1292_2.mzXML]	161.06356811523438	2.4844166666666667	0.48471666666666663	19.959999999999997	19.47528333333333	12802.8876953125	2064807.3903276375	0	1177	0.6673980290885391	4.649423148951413	0.896203934763439	161.0587158203125	161.06417846679688
275	161.12818908691406	1.7529833333333333					1	DETECTED	161.1282 m/z @1.75 [N1292_2.mzXML]	161.12818908691406	1.7529833333333333	1.6264333333333334	16.744333333333334	15.1179	6227.1953125	1751460.8567897032	0	1177	13.199469406763203	59.73093638877917	103.90677256988286	161.12509155273438	161.13661193847656
276	161.98117065429688	0.5757166666666667					1	DETECTED	161.9812 m/z @0.58 [N1292_2.mzXML]	161.98117065429688	0.5757166666666667	0.1011	19.996666666666666	19.895566666666667	3647.7685546875	1642169.7594720763	0	1177	18.850384871110922	20.959616532640375	30.72785860436694	161.98046875	161.988037109375
277	162.02345275878906	13.760233333333334					1	DETECTED	162.0235 m/z @13.76 [N1292_2.mzXML]	162.02345275878906	13.760233333333334	11.639183333333333	14.997033333333333	3.357849999999999	2960.148193359375	372845.7276014405	0	1177	1.790301738134609	0.7915537116051009	0.5831074232102018	162.02243041992188	162.02732849121094
278	162.0501708984375	2.06515					1	DETECTED	162.0502 m/z @2.07 [N1292_2.mzXML]	162.0501708984375	2.06515	2.06515	9.978100000000001	7.912950000000001	4390.48291015625	921240.1157557981	0	1177	3.8040434899649043	null	null	162.0501708984375	162.05836486816406
279	162.09793090820312	15.3836					1	DETECTED	162.0979 m/z @15.38 [N1292_2.mzXML]	162.09793090820312	15.3836	1.53755	19.352833333333333	17.815283333333333	9711.025390625	2473973.0047095018	0	1177	2.368993491953697	0.8330353698580685	0.5639048024443122	162.08853149414062	162.09837341308594
280	162.11180114746094	1.8113166666666667					1	DETECTED	162.1118 m/z @1.81 [N1292_2.mzXML]	162.11180114746094	1.8113166666666667	1.76805	8.354683333333334	6.586633333333334	2385950.5	1.6532609508321E7	1	1177	0.12895817041331314	3.9923490559822827	7.645607755634852	162.10813903808594	162.1128387451172
281	162.99119567871094	1.5520333333333334					1	DETECTED	162.9912 m/z @1.55 [N1292_2.mzXML]	162.99119567871094	1.5520333333333334	0.21036666666666667	19.867833333333333	19.657466666666668	399569.15625	6568854.926222993	0	1177	0.1274834680532977	0.977219461796194	0.8574281632070759	162.98153686523438	162.99185180664062
282	163.0387725830078	10.912066666666668					1	DETECTED	163.0388 m/z @10.91 [N1292_2.mzXML]	163.0387725830078	10.912066666666668	0.1011	19.996666666666666	19.895566666666667	33160.57421875	3936750.7832128913	0	1177	0.15145041500814393	0.7882932574402267	0.7329885067700515	163.02877807617188	163.04617309570312
283	163.05996704101562	1.9656666666666667					1	DETECTED	163.0600 m/z @1.97 [N1292_2.mzXML]	163.05996704101562	1.9656666666666667	0.17386666666666667	9.147816666666667	8.97395	60602.24609375	4618161.171733946	0	1177	0.2671248145892049	4.742032261924034	5.185973249620031	163.05442810058594	163.06134033203125
284	163.0942840576172	15.222949999999999					1	DETECTED	163.0943 m/z @15.22 [N1292_2.mzXML]	163.0942840576172	15.222949999999999	0.15560000000000002	19.9045	19.7489	17235.64453125	4484021.162762389	0	1177	7.266988013474515	0.9126839266151394	0.6786354825266413	163.0914306640625	163.09703063964844
285	163.11546325683594	1.8259166666666669					1	DETECTED	163.1155 m/z @1.83 [N1292_2.mzXML]	163.11546325683594	1.8259166666666669	0.9401166666666666	12.412083333333333	11.471966666666667	125145.0234375	3907842.40348578	0	1177	0.10512672181271943	6.369455521206464	11.769309785097827	163.10809326171875	163.1158447265625
286	163.97647094726562	19.261166666666668					1	DETECTED	163.9765 m/z @19.26 [N1292_2.mzXML]	163.97647094726562	19.261166666666668	0.1011	19.996666666666666	19.895566666666667	49685.92578125	1.9570683484054748E7	1	1177	8.442834042229162	0.5239129850355695	0.08881098242516604	163.9758758544922	163.97743225097656
287	163.99485778808594	1.5520333333333334					1	DETECTED	163.9949 m/z @1.55 [N1292_2.mzXML]	163.99485778808594	1.5520333333333334	1.5081666666666667	17.70266666666667	16.1945	10332.7587890625	2250354.9689265136	0	1177	0.09961065401491642	184.5877659574466	368.1755319148932	163.98716735839844	163.99485778808594
288	164.0915985107422	1.9656666666666667					1	DETECTED	164.0916 m/z @1.97 [N1292_2.mzXML]	164.0915985107422	1.9656666666666667	1.9516666666666667	17.335833333333333	15.384166666666667	22838.83203125	1286334.7130867317	0	1177	0.2708266401687194	82.45368073473013	75.5447529584691	164.09014892578125	164.09805297851562
289	164.11642456054688	1.8113166666666667					1	DETECTED	164.1164 m/z @1.81 [N1292_2.mzXML]	164.11642456054688	1.8113166666666667	1.7826666666666666	3.9131666666666667	2.1305	9912.8916015625	473406.1953081055	0	1177	0.4155066838874226	37.18150087260027	73.36300174520052	164.10659790039062	164.11663818359375
290	164.92959594726562	1.6565333333333332					1	DETECTED	164.9296 m/z @1.66 [N1292_2.mzXML]	164.92959594726562	1.6565333333333332	1.6264333333333334	11.791216666666665	10.164783333333332	34482.296875	1567669.6241267698	0	1177	0.15526375213013655	168.85022148394356	336.70044296788706	164.92050170898438	164.93011474609375
291	164.98414611816406	11.265066666666666					1	DETECTED	164.9841 m/z @11.27 [N1292_2.mzXML]	164.98414611816406	11.265066666666666	0.1011	19.996666666666666	19.895566666666667	142675.890625	1.736895714041676E7	1	1177	1.0582278157184177	8.445184005420382	11.422286975688149	164.97694396972656	164.99302673339844
292	165.02418518066406	1.5081666666666667					1	DETECTED	165.0242 m/z @1.51 [N1292_2.mzXML]	165.02418518066406	1.5081666666666667	1.4321833333333334	1.6109	0.17871666666666663	9385.2373046875	56622.22750939941	0	1177	0.09928545694271218	1.176025444176355	1.2479292254046095	165.0239715576172	165.02442932128906
293	165.05458068847656	3.94485					1	DETECTED	165.0546 m/z @3.94 [N1292_2.mzXML]	165.05458068847656	3.94485	1.4134333333333333	9.389800000000001	7.976366666666667	8617.80078125	818828.6787452699	0	1177	5.5366765258324815	1.5754748658524542	8.03226829858114	165.05421447753906	165.06065368652344
294	165.0755157470703	1.8819000000000001					1	DETECTED	165.0755 m/z @1.88 [N1292_2.mzXML]	165.0755157470703	1.8819000000000001	1.86825	19.16916666666667	17.30091666666667	39912.46484375	4053983.315686585	0	1177	0.22777100140092021	633.7332112332039	1266.4664224664075	165.0658721923828	165.08551025390625
295	165.1596221923828	15.821683333333334					1	DETECTED	165.1596 m/z @15.82 [N1292_2.mzXML]	165.1596221923828	15.821683333333334	7.882516666666667	19.941333333333333	12.058816666666665	16190.291015625	3804148.5332611715	0	1177	2.9113467591120656	0.7604749676566782	0.555725214143881	165.15272521972656	165.16006469726562
296	165.58990478515625	8.3866					1	DETECTED	165.5899 m/z @8.39 [N1292_2.mzXML]	165.58990478515625	8.3866	8.019983333333334	8.452516666666666	0.4325333333333319	4974.28466796875	82022.25548284897	0	1177	null	0.5898986225394371	0.17979724507887426	165.5895538330078	165.58990478515625
297	166.02603149414062	2.2928333333333333					1	DETECTED	166.0260 m/z @2.29 [N1292_2.mzXML]	166.02603149414062	2.2928333333333333	1.9237833333333334	12.92115	10.997366666666668	42148.5	7329912.110141173	0	1177	0.47210108472509216	3.2505190732256075	4.057779853771663	166.02239990234375	166.03195190429688
298	166.052978515625	2.1372500000000003					1	DETECTED	166.0530 m/z @2.14 [N1292_2.mzXML]	166.052978515625	2.1372500000000003	1.9656666666666667	18.491333333333333	16.525666666666666	14850.830078125	1736932.4531840822	0	1177	0.1702940522500982	18.890145382793452	35.88198944195912	166.04371643066406	166.06072998046875
299	166.07127380371094	18.179666666666666					1	DETECTED	166.0713 m/z @18.18 [N1292_2.mzXML]	166.07127380371094	18.179666666666666	3.3394666666666666	18.179666666666666	14.8402	6624.8134765625	2510614.4356218562	0	1177	9.906575809105247	0.5	null	166.0640411376953	166.0751953125
300	166.08590698242188	8.354683333333334					1	DETECTED	166.0859 m/z @8.35 [N1292_2.mzXML]	166.08590698242188	8.354683333333334	0.1373666666666667	19.757	19.619633333333336	2101538.0	5.0387267252665654E7	1	1177	0.25555889279438304	0.8658178231124657	0.4345780431096192	166.085205078125	166.08847045898438
301	166.09674072265625	8.354683333333334					1	DETECTED	166.0967 m/z @8.35 [N1292_2.mzXML]	166.09674072265625	8.354683333333334	8.037	11.16385	3.1268499999999992	4754.54931640625	407825.64144000254	0	1177	0.1650784956994471	4.921331514610988	8.842663029221976	166.09674072265625	166.10643005371094
302	166.1128387451172	8.37065					1	DETECTED	166.1128 m/z @8.37 [N1292_2.mzXML]	166.1128387451172	8.37065	8.206266666666666	8.452516666666666	0.24624999999999986	2251.65625	23409.55954727169	0	1177	0.19582206209898345	0.7490114569603565	0.49802291392071296	166.10958862304688	166.11434936523438
303	166.52757263183594	2.2928333333333333					1	DETECTED	166.5276 m/z @2.29 [N1292_2.mzXML]	166.52757263183594	2.2928333333333333	2.20845	5.135316666666667	2.926866666666667	3203.091064453125	278261.6545962525	0	1177	0.7393660508620918	17.34268220422676	33.68536440845352	166.5273895263672	166.53021240234375
304	166.58981323242188	12.980966666666665					1	DETECTED	166.5898 m/z @12.98 [N1292_2.mzXML]	166.58981323242188	12.980966666666665	7.98585	12.980966666666665	4.995116666666665	24229.111328125	3569630.874742797	0	1177	54.87816475678559	0.5	null	166.58399963378906	166.59567260742188
305	166.98455810546875	11.496133333333335					1	DETECTED	166.9846 m/z @11.50 [N1292_2.mzXML]	166.98455810546875	11.496133333333335	0.1011	19.996666666666666	19.895566666666667	66816.734375	1.00210661326201E7	0	1177	1.394814063228175	0.7811577410447762	0.5339333838606514	166.98387145996094	166.98556518554688
306	167.0314178466797	1.8819000000000001					1	DETECTED	167.0314 m/z @1.88 [N1292_2.mzXML]	167.0314178466797	1.8819000000000001	1.7826666666666666	18.106166666666663	16.323499999999996	40657.33203125	1621989.3490679325	0	1177	7.725140064338556	31.736387234742757	53.84412680773366	167.0215301513672	167.03419494628906
307	167.06785583496094	10.20065					1	DETECTED	167.0679 m/z @10.20 [N1292_2.mzXML]	167.06785583496094	10.20065	5.886716666666667	10.451533333333334	4.564816666666667	2198.203369140625	341099.6999641418	0	1177	4.339930108643081	0.5290782580475669	0.05815651609513381	167.06695556640625	167.0709228515625
308	167.08937072753906	8.354683333333334					1	DETECTED	167.0894 m/z @8.35 [N1292_2.mzXML]	167.08937072753906	8.354683333333334	7.634433333333333	9.523950000000001	1.889516666666668	142053.859375	2833180.523577181	0	1177	0.21943043841327814	0.8546687239394936	0.4845457240680943	167.081787109375	167.09002685546875
309	168.09043884277344	8.354683333333334					1	DETECTED	168.0904 m/z @8.35 [N1292_2.mzXML]	168.09043884277344	8.354683333333334	7.89985	8.586983333333334	0.6871333333333345	5500.701171875	100955.37128912374	0	1177	0.4715773732759807	0.7553682667643826	0.37846913500302143	168.0900421142578	168.09327697753906
310	168.98004150390625	11.6069					1	DETECTED	168.9800 m/z @11.61 [N1292_2.mzXML]	168.98004150390625	11.6069	0.17386666666666667	19.978333333333335	19.80446666666667	26424.3515625	4167687.570345339	0	1177	0.9732417786704719	0.8360337251299375	0.46721375875199306	168.97964477539062	168.98976135253906
311	169.03555297851562	3.0377666666666667					1	DETECTED	169.0356 m/z @3.04 [N1292_2.mzXML]	169.03555297851562	3.0377666666666667	1.9797666666666667	19.646666666666665	17.6669	100861.6015625	6782987.323712706	0	1177	0.4099065067614265	1.18537889390031	0.9926101662250906	169.02899169921875	169.0386962890625
312	169.04920959472656	10.860783333333334					1	DETECTED	169.0492 m/z @10.86 [N1292_2.mzXML]	169.04920959472656	10.860783333333334	1.76805	19.096	17.32795	165718.28125	5757136.641089723	1	1177	9.131585142807497	0.5142288648587108	0.026832048418293734	169.04666137695312	169.0583953857422
313	169.09454345703125	1.6565333333333332					1	DETECTED	169.0945 m/z @1.66 [N1292_2.mzXML]	169.09454345703125	1.6565333333333332	1.5959166666666667	8.745516666666667	7.1496	27660.029296875	4928599.25680481	0	1177	0.14528713963756212	58.97387957107519	127.37244509248866	169.09432983398438	169.09716796875
314	170.0600128173828	9.191566666666667					1	DETECTED	170.0600 m/z @9.19 [N1292_2.mzXML]	170.0600128173828	9.191566666666667	9.116283333333334	10.945866666666666	1.829583333333332	205782.78125	1897954.703538758	0	1177	0.09684485145780819	7.757836539770373	1.7970156335485972	170.052490234375	170.060302734375
315	170.09205627441406	1.8819000000000001					1	DETECTED	170.0921 m/z @1.88 [N1292_2.mzXML]	170.09205627441406	1.8819000000000001	0.1011	19.978333333333335	19.877233333333336	9947.2880859375	5746653.939830324	0	1177	14.447366489919295	5.580984201856844	5.984257018074106	170.08412170410156	170.0968017578125
316	171.03286743164062	1.5230833333333333					1	DETECTED	171.0329 m/z @1.52 [N1292_2.mzXML]	171.03286743164062	1.5230833333333333	1.4934666666666667	18.253333333333334	16.759866666666667	8936.841796875	2733213.1597695923	0	1177	0.08288590798408335	282.9465391108614	564.8930782217228	171.02809143066406	171.03289794921875
317	171.0526123046875	1.6415833333333334					1	DETECTED	171.0526 m/z @1.64 [N1292_2.mzXML]	171.0526123046875	1.6415833333333334	1.6109	10.894533333333333	9.283633333333334	6488.9599609375	1531443.8357713623	0	1177	0.09395451371652097	151.2813688212925	301.5627376425849	171.04293823242188	171.05287170410156
318	171.06333923339844	9.205683333333333					1	DETECTED	171.0633 m/z @9.21 [N1292_2.mzXML]	171.06333923339844	9.205683333333333	7.210166666666667	10.3263	3.116133333333333	22278.759765625	623609.4603206178	0	1177	0.08394884752763332	1.1066864390271376	1.185626473217553	171.0550994873047	171.06834411621094
319	171.1490020751953	1.10435					1	DETECTED	171.1490 m/z @1.10 [N1292_2.mzXML]	171.1490020751953	1.10435	0.1011	19.996666666666666	19.895566666666667	8493.3388671875	5157922.37365509	0	1177	4.561946130348251	9.915557770578951	13.105726078719833	171.14834594726562	171.1497344970703
320	172.03680419921875	9.506666666666666					1	DETECTED	172.0368 m/z @9.51 [N1292_2.mzXML]	172.03680419921875	9.506666666666666	9.472916666666666	9.6096	0.13668333333333393	8253.87890625	43063.321856689465	0	1177	0.08644932061291932	2.024938271604977	3.049876543209954	172.03680419921875	172.0371551513672
321	172.075439453125	10.809483333333333					1	DETECTED	172.0754 m/z @10.81 [N1292_2.mzXML]	172.075439453125	10.809483333333333	1.8113166666666667	10.996116666666667	9.184800000000001	19715.951171875	1917406.2710659788	0	1177	0.0846001153227558	0.5103706310544741	4.977140027506235	172.06619262695312	172.07568359375
322	172.1332244873047	1.86825					1	DETECTED	172.1332 m/z @1.87 [N1292_2.mzXML]	172.1332244873047	1.86825	1.8545666666666667	11.046533333333334	9.191966666666668	35331.30078125	2032877.215094116	0	1177	0.04209016611075578	9.32719462279323	618.9568476714251	172.1324920654297	172.13331604003906
323	172.98658752441406	1.5081666666666667					1	DETECTED	172.9866 m/z @1.51 [N1292_2.mzXML]	172.98658752441406	1.5081666666666667	1.4321833333333334	1.5520333333333334	0.11985000000000001	5024.24365234375	27229.326875976563	0	1177	0.08427399513177769	0.7886597938144335	0.577319587628867	172.97833251953125	172.98716735839844
324	173.02066040039062	15.401549999999999					1	DETECTED	173.0207 m/z @15.40 [N1292_2.mzXML]	173.02066040039062	15.401549999999999	0.11926666666666666	19.959999999999997	19.84073333333333	5877.828125	1987566.4607575678	0	1177	7.0541271931184095	0.6491416531342937	0.6778530030866683	173.01991271972656	173.02403259277344
325	173.1648406982422	9.7285					1	DETECTED	173.1648 m/z @9.73 [N1292_2.mzXML]	173.1648406982422	9.7285	9.6959	9.76145	0.06555	1995.2401123046875	6900.0244229125965	0	1177	0.17000906594768672	1.0053680981594966	1.0107361963189931	173.16470336914062	173.1649932861328
326	173.96092224121094	11.47995					1	DETECTED	173.9609 m/z @11.48 [N1292_2.mzXML]	173.96092224121094	11.47995	0.1011	19.959999999999997	19.8589	8498.9921875	1967636.7224064039	0	1177	0.5315564528279246	0.8726233318832746	1.2639145193742416	173.9605255126953	173.96563720703125
327	174.07867431640625	15.673866666666667					1	DETECTED	174.0787 m/z @15.67 [N1292_2.mzXML]	174.07867431640625	15.673866666666667	5.344133333333334	19.591833333333334	14.2477	9004.59375	2321789.003560213	0	1177	2.216129380629484	0.689645102164625	0.5219108018408389	174.07537841796875	174.07916259765625
328	174.12738037109375	12.645183333333334					1	DETECTED	174.1274 m/z @12.65 [N1292_2.mzXML]	174.12738037109375	12.645183333333334	0.1373666666666667	19.9045	19.767133333333334	2123.267578125	1590756.0916379692	0	1177	12.555506192056544	0.790191200435994	0.5803824008719879	174.1202392578125	174.12820434570312
329	174.93772888183594	1.6415833333333334					1	DETECTED	174.9377 m/z @1.64 [N1292_2.mzXML]	174.93772888183594	1.6415833333333334	1.58115	1.9095666666666666	0.3284166666666666	81936.3203125	553413.5977667237	0	1177	0.07855934816001353	2.7226928720701724	3.492223383596008	174.93756103515625	174.9379119873047
330	174.99142456054688	1.5230833333333333					1	DETECTED	174.9914 m/z @1.52 [N1292_2.mzXML]	174.99142456054688	1.5230833333333333	0.11926666666666666	19.978333333333335	19.859066666666667	44175.5234375	3391674.8233150933	0	1177	0.13135887198323126	1.3263351426390688	0.982839058047691	174.9840850830078	174.99215698242188
331	175.0081329345703	13.828100000000001					1	DETECTED	175.0081 m/z @13.83 [N1292_2.mzXML]	175.0081329345703	13.828100000000001	1.4484166666666667	18.765833333333333	17.317416666666666	4699.19482421875	1808648.516128968	0	1177	4.021030233519507	0.6994289030010191	1.2179169552770945	175.00782775878906	175.00901794433594
332	175.02391052246094	3.3550666666666666					1	DETECTED	175.0239 m/z @3.36 [N1292_2.mzXML]	175.02391052246094	3.3550666666666666	2.9049666666666667	19.941333333333333	17.036366666666666	7576.05322265625	1458748.5333779298	0	1177	0.3412305476833226	18.925090720580613	0.6521021704742485	175.01821899414062	175.03170776367188
333	175.0749969482422	15.365533333333333					1	DETECTED	175.0750 m/z @15.37 [N1292_2.mzXML]	175.0749969482422	15.365533333333333	8.815683333333334	19.7755	10.959816666666667	12161.884765625	2948952.99037335	0	1177	3.3860938818533377	0.7837740502089142	0.5488552259896557	175.07437133789062	175.07550048828125
334	175.0899200439453	7.210166666666667					1	DETECTED	175.0899 m/z @7.21 [N1292_2.mzXML]	175.0899200439453	7.210166666666667	0.1011	19.978333333333335	19.877233333333336	2163.538330078125	1384110.1505945134	0	1177	3.66310452881926	1.3980198994710982	1.7960397989421961	175.08599853515625	175.09698486328125
335	175.1185760498047	1.7969499999999998					1	DETECTED	175.1186 m/z @1.80 [N1292_2.mzXML]	175.1185760498047	1.7969499999999998	1.6415833333333334	12.101799999999999	10.460216666666666	16462.56640625	833544.4778039856	0	1177	0.19865670318164197	33.66300150182369	66.32600300364737	175.10879516601562	175.11923217773438
336	176.07061767578125	10.522766666666666					1	DETECTED	176.0706 m/z @10.52 [N1292_2.mzXML]	176.07061767578125	10.522766666666666	3.81925	15.83985	12.0206	54784.87109375	1090073.52307071	1	1177	0.0899422965421337	0.6525822806839222	0.1120620532551303	176.0657958984375	176.0784149169922
337	176.10276794433594	1.8401					1	DETECTED	176.1028 m/z @1.84 [N1292_2.mzXML]	176.10276794433594	1.8401	1.7969499999999998	3.8821	2.08515	30257.904296875	409341.71666284185	0	1177	0.08984937517187008	6.539229205755961	11.605672845096615	176.1023712158203	176.10313415527344
338	176.97059631347656	1.5230833333333333					1	DETECTED	176.9706 m/z @1.52 [N1292_2.mzXML]	176.97059631347656	1.5230833333333333	1.4134333333333333	1.5959166666666667	0.18248333333333333	28254.671875	192499.23936651606	0	1177	0.16193257991129673	0.8321109620088201	0.7002709610440554	176.9704132080078	176.97071838378906
339	177.0016326904297	11.639183333333333					1	DETECTED	177.0016 m/z @11.64 [N1292_2.mzXML]	177.0016326904297	11.639183333333333	9.911766666666667	17.813166666666667	7.901400000000001	6149.90087890625	929382.4737155763	0	1177	4.198543876561521	2.287056780356023	1.8902772610163694	176.99246215820312	177.0023193359375
340	177.06065368652344	1.68755					1	DETECTED	177.0607 m/z @1.69 [N1292_2.mzXML]	177.06065368652344	1.68755	1.58115	9.945116666666667	8.363966666666666	33211.16796875	1457381.5568203127	0	1177	0.09802699597571896	39.304354636591455	77.60870927318292	177.05392456054688	177.06101989746094
341	177.07550048828125	1.9237833333333334					1	DETECTED	177.0755 m/z @1.92 [N1292_2.mzXML]	177.07550048828125	1.9237833333333334	1.8956833333333334	13.219516666666667	11.323833333333333	15067.1171875	2313169.9833249515	0	1177	0.1271548993308138	155.20414253950833	309.0599921855122	177.07376098632812	177.0788116455078
342	177.0868682861328	3.0970333333333335					1	DETECTED	177.0869 m/z @3.10 [N1292_2.mzXML]	177.0868682861328	3.0970333333333335	2.306566666666667	9.325	7.018433333333332	5754.5634765625	831239.0357352907	0	1177	2.3616896624540265	4.439423968963481	3.2004253216643495	177.08627319335938	177.0874786376953
343	177.16322326660156	12.56265					1	DETECTED	177.1632 m/z @12.56 [N1292_2.mzXML]	177.16322326660156	12.56265	0.17386666666666667	19.996666666666666	19.8228	5622.1396484375	1839817.8632967551	0	1177	8.626566754418414	0.8000301347859018	0.3383584719971134	177.15481567382812	177.16397094726562
344	177.95570373535156	5.9042666666666666					1	DETECTED	177.9557 m/z @5.90 [N1292_2.mzXML]	177.95570373535156	5.9042666666666666	0.15560000000000002	19.243	19.0874	2921.25341796875	1211532.9919341127	0	1177	6.655098597744513	1.660158877420851	2.320317754841702	177.95465087890625	177.95648193359375
345	177.99908447265625	9.6786					1	DETECTED	177.9991 m/z @9.68 [N1292_2.mzXML]	177.99908447265625	9.6786	0.5757166666666667	13.93205	13.356333333333334	3674.78857421875	1754298.5920768129	0	1177	0.1087953503556971	0.7336320176940274	0.46726403538805483	177.99081420898438	178.00759887695312
346	178.96353149414062	11.328733333333334					1	DETECTED	178.9635 m/z @11.33 [N1292_2.mzXML]	178.96353149414062	11.328733333333334	0.19221666666666665	19.996666666666666	19.80445	5367.43896484375	1304587.3894435728	0	1177	0.37622739828858265	0.8891671692674699	0.7295882278821797	178.96261596679688	178.9643096923828
347	179.03994750976562	1.4934666666666667					1	DETECTED	179.0399 m/z @1.49 [N1292_2.mzXML]	179.03994750976562	1.4934666666666667	1.4321833333333334	16.929333333333332	15.49715	13537.7109375	1627504.486939911	0	1177	0.09887158973911991	126.43853685069345	216.1875424237609	179.03456115722656	179.0491943359375
348	179.0541534423828	14.6463					1	DETECTED	179.0542 m/z @14.65 [N1292_2.mzXML]	179.0541534423828	14.6463	0.11926666666666666	19.978333333333335	19.859066666666667	4185.91357421875	1622455.1527677306	0	1177	0.48664149843597215	0.6835210676187613	0.46976492075363946	179.05343627929688	179.0641326904297
349	180.0651397705078	9.712216666666666					1	DETECTED	180.0651 m/z @9.71 [N1292_2.mzXML]	180.0651397705078	9.712216666666666	2.03685	19.132833333333334	17.095983333333333	362384.5	3655776.7249767412	0	1177	0.09779929064278825	2.0849131289114986	2.0861776522888715	180.06468200683594	180.07009887695312
350	180.08795166015625	8.8694					1	DETECTED	180.0880 m/z @8.87 [N1292_2.mzXML]	180.08795166015625	8.8694	0.11926666666666666	19.923000000000002	19.803733333333334	3062.9453125	1174825.100577942	0	1177	9.106949185708283	1.1316246609575473	1.2632493219150946	180.0792999267578	180.08827209472656
351	180.94410705566406	11.416833333333333					1	DETECTED	180.9441 m/z @11.42 [N1292_2.mzXML]	180.94410705566406	11.416833333333333	7.334683333333333	18.472666666666665	11.137983333333331	3423.674560546875	1005119.5931166989	0	1177	8.750922703546902	1.3642300421754874	1.126322903757938	180.94410705566406	180.9491424560547
352	180.9611053466797	11.705716666666666					1	DETECTED	180.9611 m/z @11.71 [N1292_2.mzXML]	180.9611053466797	11.705716666666666	11.097483333333335	15.619183333333332	4.521699999999997	5083.83837890625	528984.76629187	0	1177	1.0544267133771879	3.717076779744628	5.142438577333863	180.960205078125	180.96189880371094
353	181.04905700683594	12.4283					1	DETECTED	181.0491 m/z @12.43 [N1292_2.mzXML]	181.04905700683594	12.4283	0.17386666666666667	19.978333333333335	19.80446666666667	4091.5908203125	1429112.839141967	0	1177	7.457986473133792	0.808053139952072	0.5977775694858996	181.04843139648438	181.05032348632812
354	181.0715789794922	9.357633333333332					1	DETECTED	181.0716 m/z @9.36 [N1292_2.mzXML]	181.0715789794922	9.357633333333332	0.11926666666666666	19.923000000000002	19.803733333333334	564913.625	6510044.71553664	1	1177	0.09481982087017116	0.9283682866128442	0.886965387549501	181.06878662109375	181.07229614257812
355	181.0855255126953	11.5443					1	DETECTED	181.0855 m/z @11.54 [N1292_2.mzXML]	181.0855255126953	11.5443	0.3753	12.101799999999999	11.7265	196873.171875	2059220.0548402378	1	1177	0.09293125984985373	2.998041428707869	4.160113467443659	181.0829315185547	181.09332275390625
356	182.08106994628906	3.94485					1	DETECTED	182.0811 m/z @3.94 [N1292_2.mzXML]	182.08106994628906	3.94485	1.9377666666666669	11.574983333333334	9.637216666666667	121212.28125	7313214.771560272	1	1177	0.41235635929788383	0.7237946822649153	0.24865734690564373	182.0750732421875	182.0890655517578
357	182.14971923828125	17.55666666666667					1	DETECTED	182.1497 m/z @17.56 [N1292_2.mzXML]	182.14971923828125	17.55666666666667	0.1011	19.996666666666666	19.895566666666667	74555.0546875	2.0904235150023103E7	1	1177	9.12374462855834	0.7355801265337417	0.1489568162433404	182.149169921875	182.15028381347656
358	182.96250915527344	1.5230833333333333					1	DETECTED	182.9625 m/z @1.52 [N1292_2.mzXML]	182.96250915527344	1.5230833333333333	1.4321833333333334	1.5959166666666667	0.1637333333333333	9146.62890625	59294.027192382826	0	1177	0.08382677006397832	0.9006233956729005	0.8012467913458011	182.9620361328125	182.96250915527344
359	183.04896545410156	16.171833333333332					1	DETECTED	183.0490 m/z @16.17 [N1292_2.mzXML]	183.04896545410156	16.171833333333332	0.24693333333333334	19.941333333333333	19.694399999999998	4810.17919921875	2422714.77205481	0	1177	2.905097904172333	0.6183523915377804	0.23670478307556098	183.0402374267578	183.0539093017578
360	183.08018493652344	11.859833333333334					1	DETECTED	183.0802 m/z @11.86 [N1292_2.mzXML]	183.08018493652344	11.859833333333334	2.8329666666666666	12.292466666666666	9.459499999999998	65088.2578125	2175167.9111799025	0	1177	0.10823826704636375	0.5210706215086746	0.032149917272185344	183.07557678222656	183.0865936279297
361	183.1531524658203	18.418166666666664					1	DETECTED	183.1532 m/z @18.42 [N1292_2.mzXML]	183.1531524658203	18.418166666666664	0.1011	19.996666666666666	19.895566666666667	5011.8388671875	2055404.3418704532	0	1177	0.43875338500429706	0.5430882310122437	0.0677654769572706	183.15213012695312	183.15382385253906
362	184.07298278808594	13.056866666666668					1	DETECTED	184.0730 m/z @13.06 [N1292_2.mzXML]	184.07298278808594	13.056866666666668	11.5443	15.3836	3.8392999999999997	65888.234375	2570053.6277196635	0	1177	0.22132127739956964	1.605699157637284	1.5874559787477271	184.07235717773438	184.07345581054688
363	184.08338928222656	11.842483333333332					1	DETECTED	184.0834 m/z @11.84 [N1292_2.mzXML]	184.08338928222656	11.842483333333332	11.82525	11.988249999999999	0.16299999999999848	8247.775390625	50133.36239697265	0	1177	0.13491721337428508	4.729206963249932	8.458413926499864	184.08338928222656	184.0836944580078
364	185.04165649414062	1.8956833333333334					1	DETECTED	185.0417 m/z @1.90 [N1292_2.mzXML]	185.04165649414062	1.8956833333333334	0.5941166666666666	18.784	18.18988333333333	385914.03125	6117438.482697569	1	1177	0.13686569363332213	2.5504746784534986	3.2338939406294553	185.0411834716797	185.04574584960938
365	185.07676696777344	12.92115					1	DETECTED	185.0768 m/z @12.92 [N1292_2.mzXML]	185.07676696777344	12.92115	9.472916666666666	13.071916666666668	3.599000000000002	5033.2158203125	556236.5757525638	0	1177	1.9586108820432955	0.5218614362910478	0.04372287258209544	185.0757293701172	185.08074951171875
366	185.12835693359375	9.116283333333334					1	DETECTED	185.1284 m/z @9.12 [N1292_2.mzXML]	185.12835693359375	9.116283333333334	9.0106	18.382	9.371400000000001	33768.20703125	781157.2313434458	0	1177	0.09850969151073663	1.4624652724817095	1.680913709507197	185.128173828125	185.13328552246094
367	186.07327270507812	1.8956833333333334					1	DETECTED	186.0733 m/z @1.90 [N1292_2.mzXML]	186.07327270507812	1.8956833333333334	0.11926666666666666	19.701999999999998	19.58273333333333	97018.203125	2559939.9633163763	0	1177	0.0634691148051989	2.7165333797494466	1.1297652141816528	186.07302856445312	186.07754516601562
368	186.22105407714844	11.416833333333333					1	DETECTED	186.2211 m/z @11.42 [N1292_2.mzXML]	186.22105407714844	11.416833333333333	10.02865	11.574983333333334	1.5463333333333331	11723.806640625	294345.30000097654	0	1177	0.07191806975539805	0.5569629371720838	0.11392587434416758	186.22093200683594	186.22154235839844
369	186.92269897460938	1.5520333333333334					1	DETECTED	186.9227 m/z @1.55 [N1292_2.mzXML]	186.92269897460938	1.5520333333333334	1.4484166666666667	4.7931	3.3446833333333332	21786.13671875	837502.3953309326	0	1177	0.08185538136937276	16.13969760334566	28.8937668807454	186.9208526611328	186.92269897460938
370	186.9517822265625	9.191566666666667					1	DETECTED	186.9518 m/z @9.19 [N1292_2.mzXML]	186.9517822265625	9.191566666666667	9.1326	15.401549999999999	6.2689499999999985	10312.25390625	360772.0051047668	0	1177	0.10137402636944692	53.15672696438669	105.31345392877338	186.95159912109375	186.96011352539062
371	187.05726623535156	1.86825					1	DETECTED	187.0573 m/z @1.87 [N1292_2.mzXML]	187.05726623535156	1.86825	1.8401	8.922533333333332	7.0824333333333325	647670.875	5557579.777429076	0	1177	0.05788059710117022	7.054588315192016	6.112726970998568	187.05320739746094	187.0598602294922
372	187.0712890625	2.5803333333333334					1	DETECTED	187.0713 m/z @2.58 [N1292_2.mzXML]	187.0712890625	2.5803333333333334	1.4786499999999998	6.6446499999999995	5.1659999999999995	16354.4853515625	1391185.7020260014	0	1177	0.7740182526871786	2.344593879063856	1.603721660338887	187.0708465576172	187.08099365234375
373	187.12611389160156	17.446666666666665					1	DETECTED	187.1261 m/z @17.45 [N1292_2.mzXML]	187.12611389160156	17.446666666666665	0.1011	19.996666666666666	19.895566666666667	4627.3701171875	3025218.447003967	0	1177	14.29304921031055	0.5735058141657715	0.14701162833154297	187.1249542236328	187.13265991210938
374	187.4726104736328	9.191566666666667					1	DETECTED	187.4726 m/z @9.19 [N1292_2.mzXML]	187.4726104736328	9.191566666666667	9.1326	9.293800000000001	0.1612000000000009	8920.369140625	52215.134106445395	0	1177	0.09581580887124375	1.3668739400791496	1.7337478801582993	187.47247314453125	187.47271728515625
375	188.05331420898438	9.191566666666667					1	DETECTED	188.0533 m/z @9.19 [N1292_2.mzXML]	188.05331420898438	9.191566666666667	9.147816666666667	19.7205	10.572683333333334	5581.17041015625	530277.8986842956	0	1177	0.09803113256118579	120.83066666666863	240.66133333333727	188.0474853515625	188.05892944335938
376	188.07029724121094	9.191566666666667					1	DETECTED	188.0703 m/z @9.19 [N1292_2.mzXML]	188.07029724121094	9.191566666666667	1.9797666666666667	11.18015	9.200383333333333	3283099.25	2.516193300724863E7	1	1177	0.09881324977502892	1.6652382961093053	1.7465506100864083	188.06060791015625	188.07899475097656
377	188.0951385498047	9.22					1	DETECTED	188.0951 m/z @9.22 [N1292_2.mzXML]	188.0951385498047	9.22	3.585383333333333	18.161333333333335	14.575950000000002	3057.511474609375	1334966.0656419985	0	1177	12.235884645346768	1.2934287159434092	1.1884803246073794	188.0915069580078	188.0951385498047
378	188.12767028808594	1.86825					1	DETECTED	188.1277 m/z @1.87 [N1292_2.mzXML]	188.12767028808594	1.86825	1.8401	3.6007000000000002	1.7606000000000002	101575.5390625	689538.9911993404	0	1177	0.05676118363819804	7.218736554291263	6.843097858875006	188.12667846679688	188.12855529785156
379	189.0238494873047	13.577766666666667					1	DETECTED	189.0238 m/z @13.58 [N1292_2.mzXML]	189.0238494873047	13.577766666666667	11.146733333333334	17.666333333333334	6.5196000000000005	5880.9833984375	773099.3566967775	0	1177	1.8164151632144598	1.340911272298474	1.6818225445969477	189.02294921875	189.0245819091797
380	189.04660034179688	1.4321833333333334					1	DETECTED	189.0466 m/z @1.43 [N1292_2.mzXML]	189.04660034179688	1.4321833333333334	1.4134333333333333	19.481333333333335	18.0679	9429.2509765625	1925921.1524319458	0	1177	0.05691759497043991	481.81066666666555	873.1532363940175	189.04647827148438	189.05601501464844
381	189.07369995117188	9.191566666666667					1	DETECTED	189.0737 m/z @9.19 [N1292_2.mzXML]	189.07369995117188	9.191566666666667	9.116283333333334	10.912066666666668	1.7957833333333344	324883.21875	2441848.1158642597	0	1177	0.09692381853967724	1.8661479910522714	1.7932224514404822	189.07321166992188	189.0782470703125
382	189.0867462158203	2.705633333333333					1	DETECTED	189.0867 m/z @2.71 [N1292_2.mzXML]	189.0867462158203	2.705633333333333	1.8545666666666667	18.802666666666667	16.9481	50487.15234375	5719444.603394235	0	1177	1.1558911839445924	7.6817964650125985	4.266560223854837	189.0862274169922	189.09129333496094
383	189.15899658203125	1.7370333333333332					1	DETECTED	189.1590 m/z @1.74 [N1292_2.mzXML]	189.15899658203125	1.7370333333333332	1.5959166666666667	15.0489	13.452983333333332	6646.2734375	3783743.715392243	0	1177	12.78637094516986	47.666174560056724	94.33234912011346	189.15899658203125	189.16383361816406
384	189.1988525390625	9.191566666666667					1	DETECTED	189.1989 m/z @9.19 [N1292_2.mzXML]	189.1988525390625	9.191566666666667	9.1326	9.325	0.19239999999999924	9993.4404296875	63696.763256591854	0	1177	0.10768989283410235	1.6314301865460663	2.3227553225081374	189.1983184814453	189.1988983154297
385	190.0497283935547	9.928683333333334					1	DETECTED	190.0497 m/z @9.93 [N1292_2.mzXML]	190.0497283935547	9.928683333333334	9.862833333333333	10.182883333333333	0.32005000000000017	3829.20361328125	48956.829654235815	0	1177	0.2513316140376993	2.4301442672740694	3.860288534548139	190.0497283935547	190.05014038085938
386	190.08570861816406	10.809483333333333					1	DETECTED	190.0857 m/z @10.81 [N1292_2.mzXML]	190.08570861816406	10.809483333333333	1.9516666666666667	11.92375	9.972083333333334	229971.078125	3162468.576292052	1	1177	0.08526428586589496	0.5711674728975275	4.514808096989298	190.07716369628906	190.09072875976562
387	190.14373779296875	10.379016666666667					1	DETECTED	190.1437 m/z @10.38 [N1292_2.mzXML]	190.14373779296875	10.379016666666667	0.5941166666666666	19.665333333333333	19.071216666666665	15972.4677734375	1815109.5141768493	0	1177	0.1792087173189323	0.9745228191737608	6.218072040392632	190.14324951171875	190.14389038085938
388	190.96343994140625	11.401883333333334					1	DETECTED	190.9634 m/z @11.40 [N1292_2.mzXML]	190.96343994140625	11.401883333333334	0.1011	19.996666666666666	19.895566666666667	5956.94482421875	1601279.1725372616	0	1177	11.183673147179448	0.8802737863304462	0.8245767338669819	190.9563446044922	190.96876525878906
389	190.98068237304688	11.496133333333335					1	DETECTED	190.9807 m/z @11.50 [N1292_2.mzXML]	190.98068237304688	11.496133333333335	1.4934666666666667	18.124833333333335	16.63136666666667	5828.478515625	1896290.351643524	0	1177	0.4103659988596	0.831346640895761	0.451824979283664	190.97955322265625	190.9888916015625
390	191.01747131347656	3.08215					1	DETECTED	191.0175 m/z @3.08 [N1292_2.mzXML]	191.01747131347656	3.08215	2.3614666666666664	15.729416666666667	13.36795	6388.97021484375	1047106.6485489502	0	1177	0.3785905626079451	9.274496427002148	17.568924890340572	191.0144805908203	191.01837158203125
391	191.03976440429688	1.7826666666666666					1	DETECTED	191.0398 m/z @1.78 [N1292_2.mzXML]	191.03976440429688	1.7826666666666666	1.4321833333333334	15.329550000000001	13.897366666666668	82133.1484375	2268147.514652726	0	1177	0.09472927919362006	0.8630544572372183	0.06504595191524647	191.03094482421875	191.044677734375
392	191.07618713378906	1.68755					1	DETECTED	191.0762 m/z @1.69 [N1292_2.mzXML]	191.07618713378906	1.68755	1.58115	9.234283333333334	7.653133333333334	64011.6171875	1937689.1904409488	0	1177	0.08974233603418491	35.96397243107768	68.5646229817518	191.0665283203125	191.0808563232422
393	191.08914184570312	10.809483333333333					1	DETECTED	191.0891 m/z @10.81 [N1292_2.mzXML]	191.08914184570312	10.809483333333333	1.9941833333333332	11.063916666666668	9.069733333333334	27305.888671875	1856985.46378949	0	1177	0.08204030296684017	2.978810603738526	4.393181193634066	191.08905029296875	191.09103393554688
394	192.00784301757812	11.313899999999999					1	DETECTED	192.0078 m/z @11.31 [N1292_2.mzXML]	192.00784301757812	11.313899999999999	0.15560000000000002	19.941333333333333	19.785733333333333	5739.57763671875	1472155.895216857	0	1177	0.6864106226589026	0.886592641053446	0.7785458797730775	192.00738525390625	192.00918579101562
395	192.03233337402344	1.9377666666666669					1	DETECTED	192.0323 m/z @1.94 [N1292_2.mzXML]	192.03233337402344	1.9377666666666669	1.7826666666666666	9.7285	7.945833333333334	10150.85546875	750172.4139731445	0	1177	0.055341021776585286	23.319946656379813	45.408999644697126	192.02432250976562	192.04220581054688
396	192.0687713623047	9.455833333333334					1	DETECTED	192.0688 m/z @9.46 [N1292_2.mzXML]	192.0687713623047	9.455833333333334	5.518633333333333	19.444833333333335	13.926200000000001	2303.706298828125	932908.7715000918	0	1177	1.5875848989911825	1.768541095194554	2.5370821903891083	192.06451416015625	192.0687713623047
397	192.961181640625	2.1231					1	DETECTED	192.9612 m/z @2.12 [N1292_2.mzXML]	192.961181640625	2.1231	2.0227666666666666	19.831166666666665	17.8084	13080.1103515625	1051858.8750151368	0	1177	0.09642439239910061	68.48322974106283	136.40725291049782	192.95542907714844	192.9654541015625
398	193.00201416015625	1.5520333333333334					1	DETECTED	193.0020 m/z @1.55 [N1292_2.mzXML]	193.00201416015625	1.5520333333333334	1.4484166666666667	19.334166666666665	17.885749999999998	8324.0498046875	1345345.8081148071	0	1177	0.05710805272367425	86.30730255750359	129.97903489932983	193.0001678466797	193.00894165039062
399	193.1537322998047	1.8259166666666669					1	DETECTED	193.1537 m/z @1.83 [N1292_2.mzXML]	193.1537322998047	1.8259166666666669	1.8113166666666667	15.52815	13.716833333333334	12586.884765625	2081957.492822693	0	1177	12.598356414219014	469.75456621004025	875.4491264683564	193.1537322998047	193.15966796875
400	193.9060516357422	9.879233333333334					1	DETECTED	193.9061 m/z @9.88 [N1292_2.mzXML]	193.9060516357422	9.879233333333334	9.846033333333333	10.078750000000001	0.23271666666666846	6895.79443359375	56496.30922033719	0	1177	0.16767059151584007	3.504769076305165	6.4452295726390965	193.90574645996094	193.90635681152344
401	194.00863647460938	11.34335					1	DETECTED	194.0086 m/z @11.34 [N1292_2.mzXML]	194.00863647460938	11.34335	1.8545666666666667	11.463933333333333	9.609366666666666	17882.01171875	4942843.217666503	0	1177	0.0957834879940993	0.506353993399224	0.01270798679844808	194.0081024169922	194.01739501953125
402	194.03323364257812	16.8185					1	DETECTED	194.0332 m/z @16.82 [N1292_2.mzXML]	194.03323364257812	16.8185	0.4482333333333333	19.959999999999997	19.511766666666663	3858.099365234375	2050750.1744762596	0	1177	1.512736506995374	0.5959513996921246	0.1919027993842493	194.03123474121094	194.03392028808594
403	194.4560089111328	9.911766666666667					1	DETECTED	194.4560 m/z @9.91 [N1292_2.mzXML]	194.4560089111328	9.911766666666667	9.862833333333333	10.04505	0.18221666666666714	5591.4296875	39949.43244970709	0	1177	0.12495976287826416	1.8618869209808997	2.7237738419617994	194.455810546875	194.4560546875
404	194.96302795410156	15.205466666666666					1	DETECTED	194.9630 m/z @15.21 [N1292_2.mzXML]	194.96302795410156	15.205466666666666	2.06515	17.59333333333333	15.528183333333331	3894.1572265625	1622177.3924530037	0	1177	4.35247283998722	0.5908603166590353	0.1817206333180705	194.95826721191406	194.9636688232422
405	194.97654724121094	11.939683333333333					1	DETECTED	194.9765 m/z @11.94 [N1292_2.mzXML]	194.97654724121094	11.939683333333333	9.879233333333334	14.62955	4.7503166666666665	13589.98046875	994341.5758140262	0	1177	0.38184113332843417	1.1527376705735806	1.1558554348901366	194.9668426513672	194.97706604003906
406	195.03038024902344	11.705716666666666					1	DETECTED	195.0304 m/z @11.71 [N1292_2.mzXML]	195.03038024902344	11.705716666666666	0.1011	19.996666666666666	19.895566666666667	12079.658203125	3071915.935524872	0	1177	6.943311075567724	0.8572263624965353	2.8693093028337846	195.0289764404297	195.03750610351562
407	195.0650177001953	10.894533333333333					1	DETECTED	195.0650 m/z @10.89 [N1292_2.mzXML]	195.0650177001953	10.894533333333333	9.862833333333333	10.929166666666667	1.0663333333333345	14921.1201171875	569431.9354106444	0	1177	1.0698073114358628	0.5167845950050081	0.033346253902068336	195.06362915039062	195.0735321044922
408	195.08741760253906	9.911766666666667					1	DETECTED	195.0874 m/z @9.91 [N1292_2.mzXML]	195.08741760253906	9.911766666666667	0.1011	19.996666666666666	19.895566666666667	2115665.25	2.8082254506469093E7	1	1177	0.13919993523469643	2.183922450022339	2.1961090538857313	195.0859832763672	195.09446716308594
409	195.11282348632812	9.309283333333333					1	DETECTED	195.1128 m/z @9.31 [N1292_2.mzXML]	195.11282348632812	9.309283333333333	9.2782	9.978100000000001	0.6999000000000013	12428.1279296875	158789.04223730438	0	1177	0.0876209378956343	11.258445040214571	17.881317734228578	195.10545349121094	195.11370849609375
410	195.13748168945312	12.118866666666666					1	DETECTED	195.1375 m/z @12.12 [N1292_2.mzXML]	195.13748168945312	12.118866666666666	9.911766666666667	12.309783333333334	2.398016666666667	9316.40234375	550054.3149254762	0	1177	0.11194017880558071	0.5432505701297332	0.09027774429923673	195.12757873535156	195.1378173828125
411	196.0603790283203	8.939933333333332					1	DETECTED	196.0604 m/z @8.94 [N1292_2.mzXML]	196.0603790283203	8.939933333333332	8.7631	17.335833333333333	8.572733333333334	4808.02734375	736873.1442174073	0	1177	3.105876155635955	24.23958529688981	39.64348214626119	196.0598907470703	196.0685577392578
412	196.0907745361328	9.911766666666667					1	DETECTED	196.0908 m/z @9.91 [N1292_2.mzXML]	196.0907745361328	9.911766666666667	0.3203	19.867833333333333	19.547533333333334	157309.640625	3304714.909657535	0	1177	0.12627521662242813	2.2860137119259525	2.2524327315021297	196.0899658203125	196.09890747070312
413	196.27980041503906	9.911766666666667					1	DETECTED	196.2798 m/z @9.91 [N1292_2.mzXML]	196.27980041503906	9.911766666666667	9.879233333333334	9.978100000000001	0.09886666666666777	6528.95654296875	32566.748510986345	0	1177	0.21916002032145343	1.5194672131147724	2.038934426229545	196.2796173095703	196.2798614501953
414	196.86483764648438	1.9797666666666667					1	DETECTED	196.8648 m/z @1.98 [N1292_2.mzXML]	196.86483764648438	1.9797666666666667	1.7200833333333334	2.1944500000000002	0.4743666666666668	19644.390625	307112.1134725342	0	1177	0.2923241605798692	0.9133560105256407	0.8267120210512815	196.8643341064453	196.86505126953125
415	196.95602416992188	11.5443					1	DETECTED	196.9560 m/z @11.54 [N1292_2.mzXML]	196.95602416992188	11.5443	10.979466666666667	16.337766666666667	5.3583	8710.7578125	816321.673283264	0	1177	0.8982507716202264	4.743257598111543	8.343452937277021	196.95553588867188	196.95645141601562
416	197.06455993652344	15.293716666666667					1	DETECTED	197.0646 m/z @15.29 [N1292_2.mzXML]	197.06455993652344	15.293716666666667	7.89985	19.9045	12.004649999999998	10251.5185546875	2288180.787670928	0	1177	2.159977015789563	0.8785790669009262	0.6029679775344018	197.05813598632812	197.0679168701172
417	197.09109497070312	9.911766666666667					1	DETECTED	197.0911 m/z @9.91 [N1292_2.mzXML]	197.09109497070312	9.911766666666667	1.76805	11.08095	9.312899999999999	7042.9169921875	2320002.2358515626	0	1177	0.09606809566201058	0.5717843818240238	0.14356876364804763	197.08287048339844	197.10000610351562
418	197.12828063964844	9.7285					1	DETECTED	197.1283 m/z @9.73 [N1292_2.mzXML]	197.12828063964844	9.7285	0.9401166666666666	10.06185	9.121733333333333	21236.06640625	1077432.868661621	0	1177	0.10827933140233093	0.7700527708002151	0.6043028752613149	197.12786865234375	197.1304168701172
419	198.05255126953125	10.522766666666666					1	DETECTED	198.0526 m/z @10.52 [N1292_2.mzXML]	198.05255126953125	10.522766666666666	10.48765	10.646416666666665	0.15876666666666495	16388.388671875	77427.87785101353	0	1177	0.0774286687507253	3.0774477820662747	2.6791819648849784	198.0522003173828	198.05255126953125
420	198.08444213867188	1.8113166666666667					1	DETECTED	198.0844 m/z @1.81 [N1292_2.mzXML]	198.08444213867188	1.8113166666666667	1.7969499999999998	19.5365	17.73955	22333.220703125	1532278.1946917728	0	1177	0.06783572597068765	617.3857308584604	1233.7714617169206	198.0758819580078	198.08526611328125
421	198.8618621826172	1.9797666666666667					1	DETECTED	198.8619 m/z @1.98 [N1292_2.mzXML]	198.8618621826172	1.9797666666666667	1.7200833333333334	2.1944500000000002	0.4743666666666668	18968.578125	331212.148065918	0	1177	1.0371377548808458	0.9133560105256407	0.8533448387443384	198.8614959716797	198.86239624023438
422	198.93994140625	1.5520333333333334					1	DETECTED	198.9399 m/z @1.55 [N1292_2.mzXML]	198.93994140625	1.5520333333333334	1.4321833333333334	1.6565333333333332	0.22434999999999983	271279.375	1779697.7728149414	0	1177	0.116279815446934	0.8700878679677245	0.6369287959965835	198.9395294189453	198.93994140625
423	199.01634216308594	14.662483333333334					1	DETECTED	199.0163 m/z @14.66 [N1292_2.mzXML]	199.01634216308594	14.662483333333334	9.43905	18.765833333333333	9.326783333333333	1951.02587890625	656629.8680218506	0	1177	1.172190219579246	0.8927828439787366	0.7855656879574734	199.010498046875	199.0181884765625
424	200.04005432128906	1.68755					1	DETECTED	200.0401 m/z @1.69 [N1292_2.mzXML]	200.04005432128906	1.68755	1.6109	13.4835	11.872599999999998	23226.408203125	1984124.9187182006	0	1177	0.07105858432623235	77.44683626875396	134.1316280869707	200.0354766845703	200.04443359375
425	200.12789916992188	1.9377666666666669					1	DETECTED	200.1279 m/z @1.94 [N1292_2.mzXML]	200.12789916992188	1.9377666666666669	1.9237833333333334	6.6798166666666665	4.756033333333333	10499.7119140625	419002.79538656614	0	1177	0.09193325508859873	58.89476951269045	112.24401244099253	200.12734985351562	200.12844848632812
426	200.9376678466797	1.5520333333333334					1	DETECTED	200.9377 m/z @1.55 [N1292_2.mzXML]	200.9376678466797	1.5520333333333334	1.4637666666666667	1.58115	0.1173833333333334	32924.96484375	177595.552225586	0	1177	0.11040602866383264	0.6649358006042296	0.32987160120845915	200.9374237060547	200.9376678466797
427	200.97308349609375	1.5520333333333334					1	DETECTED	200.9731 m/z @1.55 [N1292_2.mzXML]	200.97308349609375	1.5520333333333334	1.4484166666666667	1.6264333333333334	0.1780166666666667	44182.08203125	308096.7398540039	0	1177	0.11356073329581395	0.8590156023805694	0.7445139799525423	200.97264099121094	200.97308349609375
428	201.0156707763672	1.8819000000000001					1	DETECTED	201.0157 m/z @1.88 [N1292_2.mzXML]	201.0156707763672	1.8819000000000001	1.7529833333333333	2.6353333333333335	0.8823500000000002	52990.3046875	588026.3692811278	0	1177	0.11551022140082368	3.382162965994391	5.972823239191331	201.01516723632812	201.0160369873047
429	201.1118927001953	7.033516666666667					1	DETECTED	201.1119 m/z @7.03 [N1292_2.mzXML]	201.1118927001953	7.033516666666667	0.1011	19.996666666666666	19.895566666666667	38458.05078125	2.9230756429420926E7	0	1177	11.678903321362203	1.4349661613915299	1.1647203483728175	201.1112823486328	201.1123809814453
430	202.04734802246094	9.712216666666666					1	DETECTED	202.0473 m/z @9.71 [N1292_2.mzXML]	202.04734802246094	9.712216666666666	1.7529833333333333	10.39655	8.643566666666667	86779.9765625	3375292.788587432	1	1177	0.10914833461059281	0.5157068147221328	0.01725816966441094	202.0464630126953	202.04776000976562
431	202.1072235107422	2.06515					1	DETECTED	202.1072 m/z @2.07 [N1292_2.mzXML]	202.1072235107422	2.06515	0.22876666666666667	19.996666666666666	19.7679	4696.2861328125	3005752.7899728986	0	1177	16.590262397574136	5.382291279053938	9.764582558107875	202.10667419433594	202.1160888671875
432	202.97048950195312	1.5081666666666667					1	DETECTED	202.9705 m/z @1.51 [N1292_2.mzXML]	202.97048950195312	1.5081666666666667	1.4484166666666667	1.5959166666666667	0.14749999999999996	14939.7861328125	89315.59110925293	0	1177	0.10980783605364364	1.2343096234309627	1.4686192468619252	202.97047424316406	202.9708251953125
433	203.0313262939453	1.8819000000000001					1	DETECTED	203.0313 m/z @1.88 [N1292_2.mzXML]	203.0313262939453	1.8819000000000001	1.4321833333333334	9.422633333333332	7.990449999999998	122952.3828125	2481268.5317996205	0	1177	43.71881447529025	1.6383465161895778	1.1065746380707375	203.02259826660156	203.0375518798828
434	203.0518798828125	1.8113166666666667					1	DETECTED	203.0519 m/z @1.81 [N1292_2.mzXML]	203.0518798828125	1.8113166666666667	1.5230833333333333	15.5101	13.987016666666666	1774916.75	2.3844353388058476E7	1	1177	0.14969891839925564	3.58326260748226	5.796072455316278	203.05018615722656	203.05987548828125
435	203.08143615722656	9.205683333333333					1	DETECTED	203.0814 m/z @9.21 [N1292_2.mzXML]	203.08143615722656	9.205683333333333	9.205683333333333	17.776166666666665	8.570483333333332	13742.1171875	544590.9877581482	0	1177	0.05922611628745322	null	null	203.07196044921875	203.08526611328125
436	204.0554962158203	1.8113166666666667					1	DETECTED	204.0555 m/z @1.81 [N1292_2.mzXML]	204.0554962158203	1.8113166666666667	1.7200833333333334	10.737466666666668	9.017383333333335	102201.8828125	2087591.6416045532	0	1177	0.06359889802454166	11.90041199840946	3.622388702945026	204.0552978515625	204.06549072265625
437	204.1225128173828	1.8819000000000001					1	DETECTED	204.1225 m/z @1.88 [N1292_2.mzXML]	204.1225128173828	1.8819000000000001	1.8401	10.48765	8.64755	1310786.875	9022964.012404503	1	1177	0.04728802920241315	5.426103812911827	5.989119671815457	204.1225128173828	204.12335205078125
438	204.416259765625	9.191566666666667					1	DETECTED	204.4163 m/z @9.19 [N1292_2.mzXML]	204.416259765625	9.191566666666667	9.116283333333334	14.118616666666666	5.002333333333333	10455.04296875	577408.2792286378	0	1177	0.11615969321064235	33.223378348461445	65.44675669692289	204.41590881347656	204.4171142578125
439	204.95657348632812	1.6264333333333334					1	DETECTED	204.9566 m/z @1.63 [N1292_2.mzXML]	204.95657348632812	1.6264333333333334	1.5665499999999999	1.7034333333333334	0.13688333333333347	38272.5390625	188493.5347104493	0	1177	0.08654614119074111	1.190240275008954	1.147033207909157	204.9560546875	204.95693969726562
440	204.99632263183594	11.622866666666665					1	DETECTED	204.9963 m/z @11.62 [N1292_2.mzXML]	204.99632263183594	11.622866666666665	11.1975	16.07965	4.882150000000001	6818.6337890625	741238.1231121826	0	1177	0.7849748532689844	4.977610306890706	8.599785474097242	204.99520874023438	204.99746704101562
441	205.02401733398438	1.8259166666666669					1	DETECTED	205.0240 m/z @1.83 [N1292_2.mzXML]	205.02401733398438	1.8259166666666669	1.4321833333333334	1.86825	0.4360666666666666	23459.79296875	336414.17926220706	0	1177	0.43025092862842684	0.5537588892651538	0.10751777853030756	205.02401733398438	205.0289306640625
442	205.05625915527344	1.8401					1	DETECTED	205.0563 m/z @1.84 [N1292_2.mzXML]	205.05625915527344	1.8401	1.76805	11.892766666666667	10.124716666666666	13644.525390625	2290987.935088685	0	1177	7.610329104916709	70.26173953273172	102.82955361191777	205.04698181152344	205.06236267089844
443	205.08546447753906	12.478					1	DETECTED	205.0855 m/z @12.48 [N1292_2.mzXML]	205.08546447753906	12.478	0.1011	19.978333333333335	19.877233333333336	14597.4033203125	4248872.584025819	0	1177	3.4447625479097166	0.8029972502538333	0.9285690715000007	205.07733154296875	205.0863800048828
444	205.09689331054688	9.191566666666667					1	DETECTED	205.0969 m/z @9.19 [N1292_2.mzXML]	205.09689331054688	9.191566666666667	9.0988	11.328733333333334	2.2299333333333333	4001091.25	3.079576015781595E7	1	1177	0.10718589890756824	1.795290854645979	1.758954123157822	205.09637451171875	205.0972137451172
445	205.1259307861328	1.8819000000000001					1	DETECTED	205.1259 m/z @1.88 [N1292_2.mzXML]	205.1259307861328	1.8819000000000001	1.8401	9.293800000000001	7.453700000000001	113059.8359375	1349393.2203710936	0	1177	0.050111519329520515	85.4633300392594	7.542247395880999	205.11618041992188	205.13352966308594
446	205.98719787597656	11.387166666666667					1	DETECTED	205.9872 m/z @11.39 [N1292_2.mzXML]	205.98719787597656	11.387166666666667	0.1011	19.996666666666666	19.895566666666667	21677.65625	4549730.432383761	0	1177	0.8268872992874137	1.30776870380632	1.9220373810493463	205.98660278320312	205.9949188232422
447	206.08106994628906	10.291116666666666					1	DETECTED	206.0811 m/z @10.29 [N1292_2.mzXML]	206.08106994628906	10.291116666666666	1.4134333333333333	19.978333333333335	18.5649	67411.3203125	2114495.726550872	1	1177	0.09427462950741017	0.5159716069043366	4.045876876269566	206.08058166503906	206.0895538330078
448	206.10018920898438	9.191566666666667					1	DETECTED	206.1002 m/z @9.19 [N1292_2.mzXML]	206.10018920898438	9.191566666666667	9.0988	10.39655	1.2977499999999988	424069.03125	3160906.674523565	0	1177	0.09781373358721801	1.7182893654750526	1.786145012606023	206.1001434326172	206.10049438476562
449	206.38238525390625	9.191566666666667					1	DETECTED	206.3824 m/z @9.19 [N1292_2.mzXML]	206.38238525390625	9.191566666666667	9.1326	9.34105	0.20844999999999914	12342.7294921875	80252.92952825924	0	1177	0.10859291189331266	1.767524024872804	2.535048049745608	206.38174438476562	206.38243103027344
450	206.8932647705078	1.7529833333333333					1	DETECTED	206.8933 m/z @1.75 [N1292_2.mzXML]	206.8932647705078	1.7529833333333333	1.6716833333333334	1.9941833333333332	0.3224999999999998	78050.046875	545182.4598664549	0	1177	0.09870342640714158	1.98339483394834	2.96678966789668	206.89317321777344	206.89358520507812
451	206.9910125732422	16.5422					1	DETECTED	206.9910 m/z @16.54 [N1292_2.mzXML]	206.9910125732422	16.5422	0.1373666666666667	19.996666666666666	19.8593	6259.52978515625	2209775.4734080196	0	1177	6.99306274763973	0.6052880756687561	0.39120540483856325	206.9866485595703	206.99168395996094
452	207.0262908935547	10.218666666666667					1	DETECTED	207.0263 m/z @10.22 [N1292_2.mzXML]	207.0262908935547	10.218666666666667	1.4321833333333334	15.1879	13.755716666666668	15545.9599609375	3407517.8540009754	0	1177	2.9305503876678287	0.7827771444396601	0.5204851921942819	207.01629638671875	207.02639770507812
453	207.10418701171875	9.191566666666667					1	DETECTED	207.1042 m/z @9.19 [N1292_2.mzXML]	207.10418701171875	9.191566666666667	9.046016666666667	15.240716666666666	6.194699999999999	18209.513671875	1619392.5269315187	0	1177	0.1456578234990129	0.9841618811847308	0.7210054350240566	207.10337829589844	207.11280822753906
454	208.04898071289062	16.393633333333334					1	DETECTED	208.0490 m/z @16.39 [N1292_2.mzXML]	208.04898071289062	16.393633333333334	8.992916666666668	19.591833333333334	10.598916666666666	13423.126953125	3048039.1740369843	0	1177	2.1031498344501607	0.717380076639179	0.4370337193034384	208.04827880859375	208.0492401123047
455	208.133056640625	8.815683333333334					1	DETECTED	208.1331 m/z @8.82 [N1292_2.mzXML]	208.133056640625	8.815683333333334	0.9401166666666666	8.939933333333332	7.999816666666666	10991.224609375	524992.6808485717	0	1177	0.2509456616019996	0.507888321263655	0.016727111679570205	208.13275146484375	208.13323974609375
456	208.8904266357422	1.7529833333333333					1	DETECTED	208.8904 m/z @1.75 [N1292_2.mzXML]	208.8904266357422	1.7529833333333333	0.41178333333333333	13.334566666666666	12.922783333333332	49942.8515625	2679912.897999664	0	1177	0.09862079270696156	4.817619793220001	0.1502068420198497	208.8837890625	208.8995361328125
457	208.93080139160156	9.794649999999999					1	DETECTED	208.9308 m/z @9.79 [N1292_2.mzXML]	208.93080139160156	9.794649999999999	2.05105	9.794649999999999	7.743599999999999	8211.9189453125	926846.8900405883	0	1177	7.6849893346282725	0.5	null	208.93080139160156	208.93675231933594
458	208.97805786132812	11.248416666666666					1	DETECTED	208.9781 m/z @11.25 [N1292_2.mzXML]	208.97805786132812	11.248416666666666	11.231599999999998	15.276033333333334	4.044433333333336	5883.2333984375	853057.087857056	0	1177	2.9921382930451195	120.25074331020477	239.50148662040954	208.977783203125	208.97900390625
459	209.03314208984375	1.4637666666666667					1	DETECTED	209.0331 m/z @1.46 [N1292_2.mzXML]	209.03314208984375	1.4637666666666667	1.4321833333333334	5.049033333333333	3.6168499999999995	28546.515625	570819.9990250855	0	1177	0.04674972135333921	57.25883905013198	3.8779534800527626	209.032958984375	209.03329467773438
460	209.04531860351562	16.3009					1	DETECTED	209.0453 m/z @16.30 [N1292_2.mzXML]	209.04531860351562	16.3009	0.22876666666666667	19.996666666666666	19.7679	27011.697265625	6447917.360034668	0	1177	2.3621149254940548	0.7254594703182328	0.5001384473586146	209.04420471191406	209.0458526611328
461	209.0916748046875	7.722783333333334					1	DETECTED	209.0917 m/z @7.72 [N1292_2.mzXML]	209.0916748046875	7.722783333333334	0.17386666666666667	8.586983333333334	8.413116666666667	13367.548828125	1254013.121175751	0	1177	0.6009294392971478	0.5301028296795645	0.22079998396486475	209.0915069580078	209.0973663330078
462	209.11688232421875	12.0205					1	DETECTED	209.1169 m/z @12.02 [N1292_2.mzXML]	209.11688232421875	12.0205	1.0129833333333333	12.527883333333333	11.5149	226093.90625	3265344.8349999352	1	1177	0.09191764172653016	3.5918379792052533	5.072268848558451	209.1139373779297	209.11737060546875
463	210.12030029296875	12.0205					1	DETECTED	210.1203 m/z @12.02 [N1292_2.mzXML]	210.12030029296875	12.0205	3.293633333333333	12.858916666666666	9.565283333333333	25409.09375	5593119.913767242	0	1177	10.04233931708865	0.5477404269435603	0.0273708903301703	210.11172485351562	210.12222290039062
464	210.9348602294922	11.248416666666666					1	DETECTED	210.9349 m/z @11.25 [N1292_2.mzXML]	210.9348602294922	11.248416666666666	2.0794166666666665	17.9415	15.862083333333334	12063.7119140625	2350897.5532188118	0	1177	0.7669446751961235	0.8178357175732018	0.363231237090315	210.93212890625	210.93724060058594
465	211.00474548339844	11.046533333333334					1	DETECTED	211.0047 m/z @11.05 [N1292_2.mzXML]	211.00474548339844	11.046533333333334	10.522766666666666	11.146733333333334	0.6239666666666679	2444.94189453125	62115.26799322512	0	1177	0.3583699034611829	0.5956532807229671	0.19130656144593416	211.00259399414062	211.0057830810547
466	211.0418701171875	2.306566666666667					1	DETECTED	211.0419 m/z @2.31 [N1292_2.mzXML]	211.0418701171875	2.306566666666667	2.1516333333333337	18.124833333333335	15.973200000000002	21550.591796875	1601384.1505906985	0	1177	0.640110396871608	4.048292864599011	6.774852659071818	211.0411834716797	211.04258728027344
467	211.08001708984375	14.662483333333334					1	DETECTED	211.0800 m/z @14.66 [N1292_2.mzXML]	211.08001708984375	14.662483333333334	13.660816666666667	17.299333333333333	3.638516666666666	5000.95361328125	449936.1828289797	0	1177	1.0981927364608186	1.8162312811980026	2.632462562396005	211.07810974121094	211.0857696533203
468	211.12242126464844	12.810550000000001					1	DETECTED	211.1224 m/z @12.81 [N1292_2.mzXML]	211.12242126464844	12.810550000000001	0.11926666666666666	19.978333333333335	19.859066666666667	6468.0302734375	3390287.27176593	0	1177	0.6116839767195987	0.7823900130929758	0.5647800261859518	211.12152099609375	211.13241577148438
469	211.13259887695312	12.118866666666666					1	DETECTED	211.1326 m/z @12.12 [N1292_2.mzXML]	211.13259887695312	12.118866666666666	0.1011	19.996666666666666	19.895566666666667	5760.5693359375	3446527.59387085	0	1177	6.911330692032806	0.8277564051002267	0.6555128102004534	211.13243103027344	211.13352966308594
470	211.14398193359375	10.3263					1	DETECTED	211.1440 m/z @10.33 [N1292_2.mzXML]	211.14398193359375	10.3263	10.218666666666667	10.48765	0.2689833333333329	24970.98828125	239501.6256079102	0	1177	0.1564295330624219	1.4214343484715708	1.3910369116906565	211.1439208984375	211.1441650390625
471	212.01942443847656	11.34335					1	DETECTED	212.0194 m/z @11.34 [N1292_2.mzXML]	212.01942443847656	11.34335	5.03185	11.971466666666666	6.939616666666666	213629.6875	3481994.015645084	1	1177	0.1094367350693215	3.7494413665421664	4.5276952567570765	212.0112762451172	212.02337646484375
472	212.0677490234375	10.809483333333333					1	DETECTED	212.0677 m/z @10.81 [N1292_2.mzXML]	212.0677490234375	10.809483333333333	10.77365	11.046533333333334	0.2728833333333345	32924.2109375	230949.86725610355	0	1177	0.10727178320977515	3.9126658178594154	5.205745624851212	212.06759643554688	212.0680694580078
473	212.14720153808594	10.361683333333334					1	DETECTED	212.1472 m/z @10.36 [N1292_2.mzXML]	212.14720153808594	10.361683333333334	10.236233333333333	12.37795	2.1417166666666674	2934.650390625	141292.27849908452	0	1177	2.1157783119125213	8.536136574996632	16.072273149993265	212.13812255859375	212.14736938476562
474	212.83831787109375	1.7529833333333333					1	DETECTED	212.8383 m/z @1.75 [N1292_2.mzXML]	212.83831787109375	1.7529833333333333	1.7200833333333334	10.01135	8.291266666666667	15219.7109375	1867316.5422487794	0	1177	0.08599943187751258	126.00709219858183	251.0141843971637	212.83831787109375	212.84088134765625
475	212.9988250732422	1.8819000000000001					1	DETECTED	212.9988 m/z @1.88 [N1292_2.mzXML]	212.9988250732422	1.8819000000000001	1.86825	19.096	17.22775	20548.412109375	1814243.5964827272	0	1177	0.049651495315147676	631.0531135531061	1261.106227106212	212.98898315429688	213.00486755371094
476	213.1779327392578	10.522766666666666					1	DETECTED	213.1779 m/z @10.52 [N1292_2.mzXML]	213.1779327392578	10.522766666666666	5.85175	12.57885	6.727099999999999	5650.3994140625	702845.7894734496	0	1177	0.08896093268839955	0.7200894880129594	0.4401789760259188	213.17730712890625	213.18521118164062
477	213.95875549316406	19.261166666666668					1	DETECTED	213.9588 m/z @19.26 [N1292_2.mzXML]	213.95875549316406	19.261166666666668	0.19221666666666665	19.978333333333335	19.78611666666667	3615.217529296875	1483075.9666512164	0	1177	2.9990153601706027	0.518804566236386	0.2449461086459434	213.95680236816406	213.95962524414062
478	214.83563232421875	1.7370333333333332					1	DETECTED	214.8356 m/z @1.74 [N1292_2.mzXML]	214.83563232421875	1.7370333333333332	1.7034333333333334	1.7969499999999998	0.09351666666666647	12460.33203125	53019.822710327084	0	1177	0.08620704077166241	1.3916170634920666	1.7832341269841334	214.83546447753906	214.83584594726562
479	214.91729736328125	1.5520333333333334					1	DETECTED	214.9173 m/z @1.55 [N1292_2.mzXML]	214.91729736328125	1.5520333333333334	1.4321833333333334	16.5422	15.110016666666668	1036092.3125	7666707.701606842	0	1177	0.10044451802142595	0.852974273257566	0.6297485760326466	214.91590881347656	214.92202758789062
480	214.98878479003906	1.5520333333333334					1	DETECTED	214.9888 m/z @1.55 [N1292_2.mzXML]	214.98878479003906	1.5520333333333334	1.4637666666666667	1.58115	0.1173833333333334	40411.26953125	227270.7447968751	0	1177	0.11979462716439371	0.6649358006042296	0.32987160120845915	214.98837280273438	214.98878479003906
481	215.01597595214844	1.9377666666666669					1	DETECTED	215.0160 m/z @1.94 [N1292_2.mzXML]	215.01597595214844	1.9377666666666669	1.4321833333333334	13.422400000000001	11.990216666666669	45019.234375	2655367.4665824263	0	1177	1.2373631394968045	8.724023160320323	1.7543365614737176	215.01565551757812	215.0229949951172
482	215.12867736816406	11.328733333333334					1	DETECTED	215.1287 m/z @11.33 [N1292_2.mzXML]	215.12867736816406	11.328733333333334	0.9946833333333333	17.85	16.855316666666667	3471.106689453125	1365110.7031649782	0	1177	6.7181301110600575	0.8155232782242521	0.6310465564485044	215.12094116210938	215.13775634765625
483	215.92103576660156	1.5520333333333334					1	DETECTED	215.9210 m/z @1.55 [N1292_2.mzXML]	215.92103576660156	1.5520333333333334	1.4637666666666667	1.6109	0.14713333333333334	26127.7265625	149335.80521264643	0	1177	0.1006286521887203	0.8334592145015102	0.8214604568233506	215.92062377929688	215.9232940673828
484	216.12289428710938	1.9377666666666669					1	DETECTED	216.1229 m/z @1.94 [N1292_2.mzXML]	216.12289428710938	1.9377666666666669	1.86825	7.263999999999999	5.39575	10122.349609375	1043301.6719256593	0	1177	0.2416620884009768	38.809038599856024	76.61807719971205	216.1161651611328	216.12356567382812
485	216.922119140625	1.7529833333333333					1	DETECTED	216.9221 m/z @1.75 [N1292_2.mzXML]	216.922119140625	1.7529833333333333	1.4934666666666667	1.9095666666666666	0.4160999999999999	174995.984375	1374520.0163374022	0	1177	0.12319896341891456	0.6934485508293046	0.6372586896938538	216.91323852539062	216.9222412109375
486	216.95062255859375	1.5520333333333334					1	DETECTED	216.9506 m/z @1.55 [N1292_2.mzXML]	216.95062255859375	1.5520333333333334	1.4321833333333334	17.868166666666664	16.43598333333333	153058.21875	1.071657993808911E7	0	1177	0.14644178243439065	68.02611084559454	0.6770444147527683	216.94606018066406	216.95062255859375
487	217.04693603515625	10.912066666666668					1	DETECTED	217.0469 m/z @10.91 [N1292_2.mzXML]	217.04693603515625	10.912066666666668	1.5959166666666667	16.393633333333334	14.797716666666666	5591.4755859375	1593035.9296112368	0	1177	0.1398070246233747	0.7941969948243999	5.545817275106015	217.0372314453125	217.0537872314453
488	217.069580078125	9.911766666666667					1	DETECTED	217.0696 m/z @9.91 [N1292_2.mzXML]	217.069580078125	9.911766666666667	1.8819000000000001	10.522766666666666	8.640866666666666	36242.640625	6677791.8379545	0	1177	0.12112738222654507	2.4163098102541	2.2099787372611766	217.06790161132812	217.06968688964844
489	217.08148193359375	1.8545666666666667					1	DETECTED	217.0815 m/z @1.85 [N1292_2.mzXML]	217.08148193359375	1.8545666666666667	1.8545666666666667	15.152683333333332	13.298116666666665	37890.69140625	1349974.878782135	0	1177	0.07141710420382452	null	null	217.08045959472656	217.0900115966797
490	217.1214599609375	19.371166666666667					1	DETECTED	217.1215 m/z @19.37 [N1292_2.mzXML]	217.1214599609375	19.371166666666667	0.1011	19.996666666666666	19.895566666666667	10397.2744140625	2766968.788725218	0	1177	19.711897008249668	0.5293378187372246	0.15683991046296303	217.1175537109375	217.12286376953125
491	218.00474548339844	11.231599999999998					1	DETECTED	218.0047 m/z @11.23 [N1292_2.mzXML]	218.00474548339844	11.231599999999998	0.6667500000000001	19.463166666666666	18.796416666666666	2281.8154296875	1546526.718262146	0	1177	8.299701575998128	0.8895732862589941	0.7791465725179884	218.00396728515625	218.0052947998047
492	218.02137756347656	9.744866666666667					1	DETECTED	218.0214 m/z @9.74 [N1292_2.mzXML]	218.02137756347656	9.744866666666667	9.661466666666666	15.0664	5.404933333333334	6509.94091796875	303108.05195922847	0	1177	0.12378937173319393	32.40367705835292	63.807354116705845	218.01878356933594	218.02183532714844
493	218.0811767578125	9.205683333333333					1	DETECTED	218.0812 m/z @9.21 [N1292_2.mzXML]	218.0811767578125	9.205683333333333	4.6273333333333335	18.418166666666664	13.790833333333332	3515.549560546875	1245778.4883535772	0	1177	4.6075965180234535	1.5060920782960383	2.012184156592076	218.0720672607422	218.0865478515625
494	218.1385498046875	1.8819000000000001					1	DETECTED	218.1385 m/z @1.88 [N1292_2.mzXML]	218.1385498046875	1.8819000000000001	0.1011	19.996666666666666	19.895566666666667	27728.6171875	3495961.0970849884	0	1177	3.9805374433562455	7.020379844956805	11.99756920405539	218.13739013671875	218.13902282714844
495	218.21124267578125	10.39655					1	DETECTED	218.2112 m/z @10.40 [N1292_2.mzXML]	218.21124267578125	10.39655	10.343783333333333	10.505083333333333	0.16130000000000067	8564.609375	49962.12840588369	0	1177	0.11509175911490566	1.5284270372710054	2.5353940446285748	218.21107482910156	218.2115936279297
496	218.96990966796875	9.794649999999999					1	DETECTED	218.9699 m/z @9.79 [N1292_2.mzXML]	218.96990966796875	9.794649999999999	9.5412	10.610766666666667	1.0695666666666668	4504.2392578125	154239.87437042227	0	1177	0.29750244758380795	2.110015124613673	3.2200302492273454	218.9606475830078	218.96998596191406
497	218.98365783691406	1.5520333333333334					1	DETECTED	218.9837 m/z @1.55 [N1292_2.mzXML]	218.98365783691406	1.5520333333333334	1.4484166666666667	1.58115	0.13273333333333337	18670.30078125	114275.5299938965	0	1177	0.11779071613725045	0.6405018497667686	0.28100369953353715	218.98338317871094	218.98373413085938
498	219.02581787109375	1.7826666666666666					1	DETECTED	219.0258 m/z @1.78 [N1292_2.mzXML]	219.02581787109375	1.7826666666666666	1.68755	10.291116666666666	8.603566666666666	1069836.375	1.1435875894544866E7	1	1177	0.14245554490277956	3.79889825016426	6.428482853699587	219.01641845703125	219.02720642089844
499	219.04315185546875	8.727783333333333					1	DETECTED	219.0432 m/z @8.73 [N1292_2.mzXML]	219.04315185546875	8.727783333333333	8.1723	11.1975	3.0252	5481.11962890625	388947.19619903574	0	1177	2.4499969142278992	2.7230339944192754	4.446067988838551	219.04295349121094	219.04754638671875
500	219.1170654296875	14.87925					1	DETECTED	219.1171 m/z @14.88 [N1292_2.mzXML]	219.1170654296875	14.87925	9.389800000000001	19.886166666666668	10.496366666666667	13204.9951171875	1571555.2718484192	0	1177	1.1935414043770312	1.0066184518958259	0.6811628544086406	219.11585998535156	219.1179656982422
501	219.17388916015625	12.275233333333334					1	DETECTED	219.1739 m/z @12.28 [N1292_2.mzXML]	219.17388916015625	12.275233333333334	0.1011	19.959999999999997	19.8589	15817.7080078125	1871735.896611206	0	1177	0.442935449723878	2.0722851709444745	1.1744182057057624	219.17205810546875	219.17816162109375
502	219.210205078125	13.743516666666666					1	DETECTED	219.2102 m/z @13.74 [N1292_2.mzXML]	219.210205078125	13.743516666666666	10.4332	14.912316666666667	4.479116666666668	4704.78125	394856.76279913343	0	1177	3.351392738220632	0.6765390018074808	0.35307800361496156	219.20985412597656	219.21446228027344
503	220.029296875	1.7529833333333333					1	DETECTED	220.0293 m/z @1.75 [N1292_2.mzXML]	220.029296875	1.7529833333333333	1.7370333333333332	4.008083333333333	2.2710500000000002	65766.1953125	855538.0943539429	0	1177	0.19392395682937136	17.308782544004902	23.1238623724978	220.0292510986328	220.0375213623047
504	220.11770629882812	8.8871					1	DETECTED	220.1177 m/z @8.89 [N1292_2.mzXML]	220.11770629882812	8.8871	1.9797666666666667	14.8461	12.866333333333333	9306.2939453125	1601642.0606255494	0	1177	0.10710746120574655	0.9313531512402278	0.0165609863151147	220.11260986328125	220.1211395263672
505	220.9342498779297	1.6109					1	DETECTED	220.9342 m/z @1.61 [N1292_2.mzXML]	220.9342498779297	1.6109	1.5665499999999999	12.275233333333334	10.708683333333335	111643.015625	8114032.053660951	0	1177	0.0765252101233116	2.8053329117811936	2.1549380891952015	220.93020629882812	220.93850708007812
506	220.98097229003906	1.4786499999999998					1	DETECTED	220.9810 m/z @1.48 [N1292_2.mzXML]	220.98097229003906	1.4786499999999998	1.4637666666666667	18.71066666666667	17.2469	7006.7431640625	2295212.7978794253	0	1177	0.11528709911466573	579.4031354983279	1157.806270996656	220.97763061523438	220.98138427734375
507	221.0065460205078	16.190283333333333					1	DETECTED	221.0065 m/z @16.19 [N1292_2.mzXML]	221.0065460205078	16.190283333333333	9.7782	18.143166666666666	8.364966666666666	2454.386962890625	616614.750358093	0	1177	1.5847794701465716	0.6522814997725648	0.3045629995451295	221.0057830810547	221.007080078125
508	221.0241241455078	1.7529833333333333					1	DETECTED	221.0241 m/z @1.75 [N1292_2.mzXML]	221.0241241455078	1.7529833333333333	1.7370333333333332	9.373633333333334	7.636600000000001	73896.9375	2219492.6620886847	0	1177	0.17327063898463746	17.319962720423245	24.024838859741386	221.02130126953125	221.02491760253906
509	221.0529022216797	11.5598					1	DETECTED	221.0529 m/z @11.56 [N1292_2.mzXML]	221.0529022216797	11.5598	11.5121	11.773833333333332	0.26173333333333204	28953.3359375	190136.36192578098	0	1177	0.17207129053100623	2.743535988819054	3.472204342171248	221.05274963378906	221.05319213867188
510	221.09194946289062	8.60455					1	DETECTED	221.0919 m/z @8.60 [N1292_2.mzXML]	221.09194946289062	8.60455	4.6762999999999995	9.34105	4.66475	7619.22412109375	376887.3956046752	0	1177	0.1953055284726073	0.5937440336027493	0.18327807233439664	221.0911102294922	221.09254455566406
511	221.1534881591797	11.791216666666665					1	DETECTED	221.1535 m/z @11.79 [N1292_2.mzXML]	221.1534881591797	11.791216666666665	0.5941166666666666	18.802666666666667	18.20855	4936.748046875	1312665.51486026	0	1177	0.16014081493666765	0.8130922292379277	0.6261844584758556	221.15199279785156	221.1541290283203
512	222.06463623046875	16.07965					1	DETECTED	222.0646 m/z @16.08 [N1292_2.mzXML]	222.06463623046875	16.07965	9.4898	19.646666666666665	10.156866666666664	12485.767578125	2848378.6044589253	0	1177	2.3196166934315006	0.7103739455284848	0.4382630194015561	222.06402587890625	222.07205200195312
513	222.86729431152344	1.7370333333333332					1	DETECTED	222.8673 m/z @1.74 [N1292_2.mzXML]	222.86729431152344	1.7370333333333332	1.6716833333333334	2.0082	0.3365166666666666	68153.8671875	506962.12015624996	0	1177	0.10457487633414941	2.322657726648796	3.310664413605788	222.86721801757812	222.8677978515625
514	222.9940948486328	13.627233333333333					1	DETECTED	222.9941 m/z @13.63 [N1292_2.mzXML]	222.9940948486328	13.627233333333333	9.6959	16.005766666666666	6.309866666666666	22552.3359375	3190599.0176230455	0	1177	1.2123287766187438	0.8025097507207055	5.865073004336481	222.98593139648438	222.99476623535156
515	223.06094360351562	15.747683333333333					1	DETECTED	223.0609 m/z @15.75 [N1292_2.mzXML]	223.06094360351562	15.747683333333333	9.592416666666667	19.886166666666668	10.293750000000001	25529.66796875	5868844.011375853	0	1177	2.34748468714543	0.7787922096095281	0.7384205861969383	223.05996704101562	223.06124877929688
516	223.09605407714844	11.5443					1	DETECTED	223.0961 m/z @11.54 [N1292_2.mzXML]	223.09605407714844	11.5443	0.1011	19.996666666666666	19.895566666666667	121282.0859375	5286896.560788358	0	1177	0.10251340142654897	0.5205580147611286	0.020264024449797233	223.09178161621094	223.0973358154297
517	223.13255310058594	12.3438					1	DETECTED	223.1326 m/z @12.34 [N1292_2.mzXML]	223.13255310058594	12.3438	9.82915	12.56265	2.7334999999999994	22236.982421875	788722.4047462159	0	1177	0.08732891700980083	0.5435150020877657	0.12507021430551404	223.1298065185547	223.13670349121094
518	223.16929626464844	11.988249999999999					1	DETECTED	223.1693 m/z @11.99 [N1292_2.mzXML]	223.16929626464844	11.988249999999999	0.6122666666666666	14.963249999999999	14.350983333333332	4837.748046875	1861437.2605257258	0	1177	0.2218796434532635	0.6307579271535501	0.26151585430710017	223.1681365966797	223.1695098876953
519	224.86436462402344	1.7529833333333333					1	DETECTED	224.8644 m/z @1.75 [N1292_2.mzXML]	224.86436462402344	1.7529833333333333	1.6716833333333334	1.76805	0.09636666666666649	47425.71484375	175350.16695605457	0	1177	0.09552739281684142	0.5926609266092655	0.18532185321853106	224.86428833007812	224.86453247070312
520	224.9508819580078	11.688966666666666					1	DETECTED	224.9509 m/z @11.69 [N1292_2.mzXML]	224.9508819580078	11.688966666666666	2.4571666666666667	17.391833333333334	14.934666666666669	39245.57421875	3721242.9383599213	0	1177	0.9561323669859227	3.2186349925260966	2.55734955754093	224.94578552246094	224.95199584960938
521	225.10772705078125	1.86825					1	DETECTED	225.1077 m/z @1.87 [N1292_2.mzXML]	225.10772705078125	1.86825	1.8545666666666667	13.071916666666668	11.217350000000001	47343.76953125	1088675.8036139526	0	1177	0.11673402691457269	310.8553161524724	627.4928009869013	225.1011505126953	225.11021423339844
522	225.18463134765625	14.291816666666668					1	DETECTED	225.1846 m/z @14.29 [N1292_2.mzXML]	225.18463134765625	14.291816666666668	5.483716666666667	15.766216666666667	10.282499999999999	4828.85791015625	1279750.732346771	0	1177	0.32942540408888554	0.5836956891951726	0.16739137839034518	225.18345642089844	225.18629455566406
523	226.0445556640625	2.0227666666666666					1	DETECTED	226.0446 m/z @2.02 [N1292_2.mzXML]	226.0445556640625	2.0227666666666666	1.9797666666666667	19.261166666666668	17.2814	13715.828125	1133901.2772767944	0	1177	0.5712750312662769	21.989486118342132	49.67389326935316	226.04441833496094	226.04843139648438
524	226.14138793945312	10.254416666666666					1	DETECTED	226.1414 m/z @10.25 [N1292_2.mzXML]	226.14138793945312	10.254416666666666	10.20065	10.308833333333332	0.10818333333333285	2820.4765625	12516.56565148925	0	1177	0.05279549123743266	1.006044637321763	1.0120892746435264	226.14088439941406	226.14158630371094
525	226.95095825195312	1.6415833333333334					1	DETECTED	226.9510 m/z @1.64 [N1292_2.mzXML]	226.95095825195312	1.6415833333333334	0.35708333333333336	19.61	19.252916666666668	594544.0	1.5573804744633025E7	0	1177	0.06436809515481712	2.015412663966654	1.6652409322602149	226.946533203125	226.95242309570312
526	227.0791778564453	9.191566666666667					1	DETECTED	227.0792 m/z @9.19 [N1292_2.mzXML]	227.0791778564453	9.191566666666667	9.116283333333334	11.971466666666666	2.8551833333333327	39513.359375	746234.6468604127	0	1177	0.07056487618152474	18.63903852557186	2.2944726145821726	227.0788116455078	227.08273315429688
527	227.17532348632812	9.7782					1	DETECTED	227.1753 m/z @9.78 [N1292_2.mzXML]	227.17532348632812	9.7782	0.7946500000000001	19.831166666666665	19.036516666666664	95368.3203125	2780230.9080656106	1	1177	0.1342314028492737	1.4021022340302969	1.380087485196604	227.1743621826172	227.176513671875
528	227.9741973876953	11.739749999999999					1	DETECTED	227.9742 m/z @11.74 [N1292_2.mzXML]	227.9741973876953	11.739749999999999	11.046533333333334	19.61	8.563466666666665	2150.9609375	767282.8313331906	0	1177	5.6055479401568515	6.176616257543354	11.353232515086708	227.9735565185547	227.97520446777344
529	228.06295776367188	10.308833333333332					1	DETECTED	228.0630 m/z @10.31 [N1292_2.mzXML]	228.06295776367188	10.308833333333332	10.272433333333334	10.451533333333334	0.17910000000000004	21717.8125	124823.96257940645	0	1177	0.09381962448223113	2.4601648351649263	3.920329670329853	228.0629119873047	228.0631866455078
530	228.19515991210938	11.5121					1	DETECTED	228.1952 m/z @11.51 [N1292_2.mzXML]	228.19515991210938	11.5121	11.496133333333335	12.494416666666666	0.9982833333333314	77392.6796875	449984.68130340363	0	1177	0.07021855682240563	12.196382096489126	8.019365716921179	228.19500732421875	228.1961669921875
531	229.1431121826172	1.2501166666666668					1	DETECTED	229.1431 m/z @1.25 [N1292_2.mzXML]	229.1431121826172	1.2501166666666668	0.1011	19.996666666666666	19.895566666666667	81837.8828125	6.2277083056317136E7	1	1177	2.4686687203960487	8.657649294324132	0.49382745343174916	229.14263916015625	229.14358520507812
532	229.15432739257812	1.8819000000000001					1	DETECTED	229.1543 m/z @1.88 [N1292_2.mzXML]	229.15432739257812	1.8819000000000001	1.8545666666666667	2.0082	0.1536333333333333	63477.55859375	375710.65920898446	0	1177	0.11008236939917238	2.8103658536585256	4.620731707317051	229.15420532226562	229.1544647216797
533	230.14649963378906	19.8125					1	DETECTED	230.1465 m/z @19.81 [N1292_2.mzXML]	230.14649963378906	19.8125	0.15560000000000002	19.867833333333333	19.712233333333334	11583.7421875	7526100.483635744	0	1177	4.43102507823331	0.5014074786292175	0.009831280579516474	230.1457977294922	230.14707946777344
534	230.24729919433594	11.387166666666667					1	DETECTED	230.2473 m/z @11.39 [N1292_2.mzXML]	230.24729919433594	11.387166666666667	11.34335	11.92375	0.5804000000000009	282994.9375	1780061.7358518783	1	1177	0.0919316709575444	4.708859917469379	3.8436059755380216	230.2467803955078	230.24771118164062
535	230.96621704101562	1.5520333333333334					1	DETECTED	230.9662 m/z @1.55 [N1292_2.mzXML]	230.96621704101562	1.5520333333333334	1.4321833333333334	13.234016666666667	11.801833333333335	150451.0	5353578.0185537115	0	1177	0.13262519099812642	0.9018722941821959	0.6361030453117645	230.965576171875	230.97377014160156
536	230.98968505859375	1.9377666666666669					1	DETECTED	230.9897 m/z @1.94 [N1292_2.mzXML]	230.98968505859375	1.9377666666666669	1.9237833333333334	10.3263	8.402516666666667	8902.1494140625	623353.9126396484	0	1177	1.3005960898329243	300.4475566150152	599.8951132300303	230.98936462402344	230.995361328125
537	231.08351135253906	2.1372500000000003					1	DETECTED	231.0835 m/z @2.14 [N1292_2.mzXML]	231.08351135253906	2.1372500000000003	2.1372500000000003	4.1341833333333335	1.9969333333333332	5969.80029296875	279482.99490393064	0	1177	1.4596273873822474	null	null	231.08334350585938	231.0843963623047
538	231.13674926757812	14.963249999999999					1	DETECTED	231.1367 m/z @14.96 [N1292_2.mzXML]	231.13674926757812	14.963249999999999	0.1011	19.996666666666666	19.895566666666667	295426.875	2.399638008010155E7	1	1177	0.5854866623515189	0.8379791683687624	2.7644606659117694	231.13560485839844	231.1446990966797
539	231.25064086914062	11.387166666666667					1	DETECTED	231.2506 m/z @11.39 [N1292_2.mzXML]	231.25064086914062	11.387166666666667	11.34335	11.416833333333333	0.07348333333333379	35858.03125	123063.12941064504	0	1177	0.3365938224295473	0.8385317611258798	0.6473574447744573	231.25050354003906	231.25088500976562
540	232.11851501464844	1.9095666666666666					1	DETECTED	232.1185 m/z @1.91 [N1292_2.mzXML]	232.11851501464844	1.9095666666666666	1.8545666666666667	4.894166666666666	3.039599999999999	11304.3251953125	454330.02646350104	0	1177	0.22357297190184222	27.632727272727298	54.265454545454595	232.11676025390625	232.11907958984375
541	232.14039611816406	14.963249999999999					1	DETECTED	232.1404 m/z @14.96 [N1292_2.mzXML]	232.14039611816406	14.963249999999999	9.506666666666666	19.831166666666665	10.324499999999999	17716.47265625	1573290.459195802	0	1177	0.3845168992918264	0.9335474973497704	0.6182948762325898	232.1396026611328	232.14122009277344
542	232.15406799316406	8.536133333333334					1	DETECTED	232.1541 m/z @8.54 [N1292_2.mzXML]	232.15406799316406	8.536133333333334	7.8298499999999995	9.5412	1.7113500000000004	180662.109375	2211955.1773203127	1	1177	0.13019858107933935	0.9337963721311103	0.39456546589527774	232.1536407470703	232.15469360351562
543	232.89596557617188	1.7529833333333333					1	DETECTED	232.8960 m/z @1.75 [N1292_2.mzXML]	232.89596557617188	1.7529833333333333	1.6565333333333332	1.8956833333333334	0.2391500000000002	109093.3828125	830024.9754848633	0	1177	0.12093897539244658	1.012400910024739	1.7230056485623761	232.89593505859375	232.8962860107422
544	232.92813110351562	1.5520333333333334					1	DETECTED	232.9281 m/z @1.55 [N1292_2.mzXML]	232.92813110351562	1.5520333333333334	1.4321833333333334	1.6109	0.17871666666666663	93072.484375	549525.5530764159	0	1177	0.10942269406055916	0.7476222626431808	0.523702905622312	232.92774963378906	232.92813110351562
545	232.9852752685547	10.575283333333335					1	DETECTED	232.9853 m/z @10.58 [N1292_2.mzXML]	232.9852752685547	10.575283333333335	10.451533333333334	19.059166666666666	8.607633333333332	9617.3505859375	776105.0083402713	0	1177	0.23760128545625392	34.77831649831617	5.835059456704059	232.9845733642578	232.98709106445312
546	233.13272094726562	14.963249999999999					1	DETECTED	233.1327 m/z @14.96 [N1292_2.mzXML]	233.13272094726562	14.963249999999999	0.6486333333333333	19.132833333333334	18.4842	10530.826171875	1756313.3727489018	0	1177	0.3291755153920608	0.64810932635507	0.780381843929924	233.12527465820312	233.13783264160156
547	233.14691162109375	14.678816666666668					1	DETECTED	233.1469 m/z @14.68 [N1292_2.mzXML]	233.14691162109375	14.678816666666668	8.975216666666666	19.499833333333335	10.524616666666669	9015.02734375	1460383.9376389151	0	1177	1.827051563124929	0.906107619511152	0.7104600821353475	233.14561462402344	233.1475372314453
548	234.89324951171875	1.7034333333333334					1	DETECTED	234.8932 m/z @1.70 [N1292_2.mzXML]	234.89324951171875	1.7034333333333334	1.6565333333333332	1.7969499999999998	0.14041666666666663	36191.3125	231287.35698193347	0	1177	0.11391269127485404	1.496979388770428	1.993958777540856	234.89288330078125	234.8933868408203
549	234.94631958007812	11.892766666666667					1	DETECTED	234.9463 m/z @11.89 [N1292_2.mzXML]	234.94631958007812	11.892766666666667	11.1975	14.085716666666666	2.8882166666666667	5050.4658203125	374232.25754156505	0	1177	0.2598693618079295	2.077056764790487	3.154113529580975	234.94566345214844	234.9473419189453
550	234.9967498779297	1.4934666666666667					1	DETECTED	234.9967 m/z @1.49 [N1292_2.mzXML]	234.9967498779297	1.4934666666666667	1.4484166666666667	19.352833333333333	17.904416666666666	3928.28515625	2191092.33698578	0	1177	9.728244950519745	198.71716611172755	396.4343322234551	234.98690795898438	234.9969482421875
551	235.06863403320312	11.892766666666667					1	DETECTED	235.0686 m/z @11.89 [N1292_2.mzXML]	235.06863403320312	11.892766666666667	11.842483333333332	12.085016666666666	0.24253333333333416	21996.501953125	147884.48328112825	0	1177	0.10403652206190017	2.411667219091762	3.243210595562461	235.0682373046875	235.06884765625
552	235.09242248535156	2.7903666666666664					1	DETECTED	235.0924 m/z @2.79 [N1292_2.mzXML]	235.09242248535156	2.7903666666666664	0.21036666666666667	19.463166666666666	19.2528	69597.015625	8902059.585405095	0	1177	1.1835395146835705	4.168717787325533	5.720547520213328	235.09132385253906	235.09283447265625
553	235.10781860351562	9.22					1	DETECTED	235.1078 m/z @9.22 [N1292_2.mzXML]	235.10781860351562	9.22	9.162516666666667	9.263466666666666	0.10094999999999921	2673.3291015625	14392.032508972221	0	1177	0.16004002479733437	0.8780806030733409	0.7561612061466819	235.1075897216797	235.10804748535156
554	235.168701171875	12.292466666666666					1	DETECTED	235.1687 m/z @12.29 [N1292_2.mzXML]	235.168701171875	12.292466666666666	0.1011	19.996666666666666	19.895566666666667	16126.78515625	1597614.3313882446	0	1177	0.1398466807174561	0.7613585903847985	0.6443771613889153	235.16790771484375	235.17263793945312
555	236.07986450195312	15.0489					1	DETECTED	236.0799 m/z @15.05 [N1292_2.mzXML]	236.07986450195312	15.0489	10.078750000000001	18.124833333333335	8.046083333333334	3624.71240234375	749645.8006510315	0	1177	1.5805743524672113	0.8094406942781743	0.39496831233839524	236.07911682128906	236.08111572265625
556	236.11273193359375	10.308833333333332					1	DETECTED	236.1127 m/z @10.31 [N1292_2.mzXML]	236.11273193359375	10.308833333333332	10.291116666666666	18.528000000000002	8.236883333333337	5343.90966796875	729845.6874602664	0	1177	0.0834356441816606	232.461429915332	463.922859830664	236.11265563964844	236.1144561767578
557	236.97125244140625	11.939683333333333					1	DETECTED	236.9713 m/z @11.94 [N1292_2.mzXML]	236.97125244140625	11.939683333333333	11.372233333333332	14.895366666666666	3.523133333333334	6850.0751953125	540166.1905355225	0	1177	0.30658509603182793	3.1043557435309967	5.2087114870619935	236.96983337402344	236.97186279296875
558	237.07647705078125	14.795250000000001					1	DETECTED	237.0765 m/z @14.80 [N1292_2.mzXML]	237.07647705078125	14.795250000000001	9.744866666666667	16.3565	6.611633333333334	6811.0068359375	1341518.4689372862	0	1177	4.017547597285969	0.6545674750761492	0.3730660324712802	237.076171875	237.0769805908203
559	237.1118621826172	11.808266666666666					1	DETECTED	237.1119 m/z @11.81 [N1292_2.mzXML]	237.1118621826172	11.808266666666666	0.26539999999999997	19.8495	19.5841	15127.861328125	2682106.037041352	0	1177	2.8748472325488894	0.8347968913994022	2.801689323498033	237.10952758789062	237.11495971679688
560	238.10679626464844	14.434416666666667					1	DETECTED	238.1068 m/z @14.43 [N1292_2.mzXML]	238.10679626464844	14.434416666666667	0.3203	19.978333333333335	19.658033333333336	15944.2783203125	3184291.296846223	0	1177	5.980830008032477	0.9381282891023451	1.141116480379934	238.09963989257812	238.10775756835938
561	238.9663848876953	11.939683333333333					1	DETECTED	238.9664 m/z @11.94 [N1292_2.mzXML]	238.9663848876953	11.939683333333333	10.860783333333334	17.50133333333333	6.6405499999999975	92196.9609375	7529449.913040224	1	1177	1.0207462590628644	2.3371513777515136	3.8911119950210358	238.9658660888672	238.9713897705078
562	239.0633544921875	1.8545666666666667					1	DETECTED	239.0634 m/z @1.85 [N1292_2.mzXML]	239.0633544921875	1.8545666666666667	1.5665499999999999	9.176983333333334	7.610433333333335	88177.828125	834759.3066343684	0	1177	0.03819982106979869	2.612082916608818	7.5802695767235475	239.05882263183594	239.0684051513672
563	239.0913543701172	10.505083333333333					1	DETECTED	239.0914 m/z @10.51 [N1292_2.mzXML]	239.0913543701172	10.505083333333333	7.61675	10.877416666666667	3.2606666666666673	37833.5078125	701704.6203270562	0	1177	0.09013668721556733	0.5294208357595868	0.044011629599661234	239.08187866210938	239.0919952392578
564	239.13897705078125	9.712216666666666					1	DETECTED	239.1390 m/z @9.71 [N1292_2.mzXML]	239.13897705078125	9.712216666666666	3.262916666666667	10.20065	6.937733333333332	20689.931640625	554423.6070245663	0	1177	0.10690104378101672	0.5133630024806134	5.384474262322072	239.13795471191406	239.1433868408203
565	239.96583557128906	11.705716666666666					1	DETECTED	239.9658 m/z @11.71 [N1292_2.mzXML]	239.96583557128906	11.705716666666666	11.387166666666667	16.3565	4.969333333333333	5385.77294921875	608515.6202329713	0	1177	0.33639770340358766	7.7999267514257715	9.846138502483608	239.96463012695312	239.97039794921875
566	240.09902954101562	13.087333333333333					1	DETECTED	240.0990 m/z @13.09 [N1292_2.mzXML]	240.09902954101562	13.087333333333333	10.48765	14.997033333333333	4.509383333333332	28146.41796875	1203093.7057668455	0	1177	0.1957362551116777	0.7649925264383178	0.27320538648674497	240.0945587158203	240.0997314453125
567	240.83827209472656	1.7370333333333332					1	DETECTED	240.8383 m/z @1.74 [N1292_2.mzXML]	240.83827209472656	1.7370333333333332	1.7034333333333334	1.76805	0.06461666666666654	15022.18359375	45674.9368769531	0	1177	0.1864735028266744	0.9615575396825421	0.9231150793650842	240.83807373046875	240.83843994140625
568	240.96713256835938	11.92375					1	DETECTED	240.9671 m/z @11.92 [N1292_2.mzXML]	240.96713256835938	11.92375	10.894533333333333	19.831166666666665	8.936633333333331	11332.857421875	1245307.4416689759	0	1177	0.6091006705945556	2.933393210721213	4.432871789159896	240.96109008789062	240.9677276611328
569	241.03045654296875	1.9797666666666667					1	DETECTED	241.0305 m/z @1.98 [N1292_2.mzXML]	241.03045654296875	1.9797666666666667	1.9516666666666667	15.43735	13.485683333333334	4031.04443359375	680810.7254979858	0	1177	6.791910582991706	239.9587781731909	478.91755634638173	241.02105712890625	241.03517150878906
570	241.06825256347656	10.3263					1	DETECTED	241.0683 m/z @10.33 [N1292_2.mzXML]	241.06825256347656	10.3263	1.1769333333333334	10.46945	9.292516666666668	9034.3427734375	1429426.9280027766	0	1177	0.08524612661506126	0.5119098080280022	0.013022159032585185	241.06536865234375	241.06825256347656
571	241.10650634765625	11.5443					1	DETECTED	241.1065 m/z @11.54 [N1292_2.mzXML]	241.10650634765625	11.5443	1.8259166666666669	13.056866666666668	11.230950000000002	35295.77734375	1921672.1694187915	0	1177	0.08493186215792825	0.5778198705889012	0.15559425018617293	241.09776306152344	241.10679626464844
572	242.09954833984375	8.939933333333332					1	DETECTED	242.0995 m/z @8.94 [N1292_2.mzXML]	242.09954833984375	8.939933333333332	1.9237833333333334	9.028466666666667	7.104683333333333	3913.90625	715018.6636476133	0	1177	0.15194505725968277	0.506309253175412	0.014361839560971526	242.09754943847656	242.10081481933594
573	242.21116638183594	11.5121					1	DETECTED	242.2112 m/z @11.51 [N1292_2.mzXML]	242.21116638183594	11.5121	11.463933333333333	13.545983333333334	2.0820500000000006	16974.505859375	469366.5336875608	0	1177	0.07347306007951993	21.61297577854661	23.925353237844362	242.21009826660156	242.2115020751953
574	242.92483520507812	1.6415833333333334					1	DETECTED	242.9248 m/z @1.64 [N1292_2.mzXML]	242.92483520507812	1.6415833333333334	1.58115	1.8819000000000001	0.3007500000000001	201712.1875	969161.762059571	0	1177	0.06369145559219946	1.7054962110510727	2.3881983918210383	242.9246826171875	242.92611694335938
575	242.96240234375	11.988249999999999					1	DETECTED	242.9624 m/z @11.99 [N1292_2.mzXML]	242.96240234375	11.988249999999999	1.53755	18.436333333333334	16.898783333333334	5828.986328125	1641269.9247090153	0	1177	3.1476318299312496	0.8085000685759487	7.927847521249389	242.95297241210938	242.96578979492188
576	242.99464416503906	1.4786499999999998					1	DETECTED	242.9946 m/z @1.48 [N1292_2.mzXML]	242.99464416503906	1.4786499999999998	1.4321833333333334	4.979866666666666	3.5476833333333326	17458.826171875	495078.0351690674	0	1177	0.0725386908361374	38.17449784791984	75.34899569583968	242.9862518310547	243.0003662109375
577	243.01528930664062	15.91325					1	DETECTED	243.0153 m/z @15.91 [N1292_2.mzXML]	243.01528930664062	15.91325	10.078750000000001	18.71066666666667	8.631916666666667	1598.469482421875	500538.5105212708	0	1177	0.941530238316453	0.739730625303511	0.47946125060702194	243.01473999023438	243.0245819091797
578	244.18975830078125	11.496133333333335					1	DETECTED	244.1898 m/z @11.50 [N1292_2.mzXML]	244.18975830078125	11.496133333333335	11.416833333333333	11.72285	0.3060166666666664	19019.287109375	118342.6157105102	0	1177	0.08685752651131118	1.9294871794871362	2.8589743589742724	244.1890411376953	244.19053649902344
579	244.2017822265625	9.116283333333334					1	DETECTED	244.2018 m/z @9.12 [N1292_2.mzXML]	244.2017822265625	9.116283333333334	9.028466666666667	15.91325	6.884783333333333	37940.23046875	607314.2210185861	0	1177	0.1258196482297489	2.4178799847920542	1.507278884071326	244.2014923095703	244.2045135498047
580	244.92323303222656	1.6415833333333334					1	DETECTED	244.9232 m/z @1.64 [N1292_2.mzXML]	244.92323303222656	1.6415833333333334	1.5665499999999999	1.68755	0.12100000000000022	11288.22265625	49699.67847290043	0	1177	0.07318902486699908	0.8063083074189246	0.612616614837849	244.92271423339844	244.9291229248047
581	245.1282501220703	10.48765					1	DETECTED	245.1283 m/z @10.49 [N1292_2.mzXML]	245.1282501220703	10.48765	10.46945	10.592833333333335	0.12338333333333473	3212.522705078125	13298.543112090976	0	1177	0.1036080016022094	3.389652014652013	5.779304029304026	245.12759399414062	245.13796997070312
582	245.2256622314453	14.2762					1	DETECTED	245.2257 m/z @14.28 [N1292_2.mzXML]	245.2256622314453	14.2762	3.9291	18.363666666666667	14.434566666666667	35271.71484375	2383743.3470624704	0	1177	0.6696608625750269	2.537060875707117	2.2680684157826807	245.22262573242188	245.23468017578125
583	246.1333770751953	1.9377666666666669					1	DETECTED	246.1334 m/z @1.94 [N1292_2.mzXML]	246.1333770751953	1.9377666666666669	1.8401	3.9291	2.089	24240.560546875	455164.18616152945	0	1177	0.21287319995480924	10.694539249146745	3.5776469352593483	246.13250732421875	246.13433837890625
584	246.15185546875	11.892766666666667					1	DETECTED	246.1519 m/z @11.89 [N1292_2.mzXML]	246.15185546875	11.892766666666667	11.773833333333332	12.118866666666666	0.3450333333333333	13991.1396484375	133412.04976086476	0	1177	0.21450614675256574	1.4505325112107486	1.7672626279985764	246.15093994140625	246.1521759033203
585	246.17010498046875	9.248783333333334					1	DETECTED	246.1701 m/z @9.25 [N1292_2.mzXML]	246.17010498046875	9.248783333333334	0.1011	19.996666666666666	19.895566666666667	37640.3203125	3588706.7645158386	0	1177	0.15185728014840016	1.640892491517856	0.9397849629566616	246.16859436035156	246.1705780029297
586	246.22903442382812	14.2762					1	DETECTED	246.2290 m/z @14.28 [N1292_2.mzXML]	246.22903442382812	14.2762	14.1813	15.1879	1.0066000000000006	7422.4658203125	202440.49283325183	0	1177	0.4573632299537369	5.303477344573289	9.606954689146578	246.22842407226562	246.23001098632812
587	246.2424774169922	10.929166666666667					1	DETECTED	246.2425 m/z @10.93 [N1292_2.mzXML]	246.2424774169922	10.929166666666667	7.546233333333333	11.08095	3.5347166666666663	12064.17578125	657379.511720947	0	1177	0.0961353698218339	0.5224336867412895	0.05034612056871079	246.24075317382812	246.24578857421875
588	246.94386291503906	1.5520333333333334					1	DETECTED	246.9439 m/z @1.55 [N1292_2.mzXML]	246.94386291503906	1.5520333333333334	1.4484166666666667	1.6109	0.1624833333333333	73078.2109375	467089.0979838865	0	1177	0.11013609401828339	0.7840598359337299	0.5681196718674596	246.943359375	246.94386291503906
589	247.09243774414062	2.6216333333333335					1	DETECTED	247.0924 m/z @2.62 [N1292_2.mzXML]	247.09243774414062	2.6216333333333335	1.4321833333333334	10.182883333333333	8.7507	83942.96875	6506676.829788626	0	1177	0.824535717058235	1.6298311253811801	2.901998842579454	247.0887451171875	247.09730529785156
590	247.1331787109375	11.298399999999999					1	DETECTED	247.1332 m/z @11.30 [N1292_2.mzXML]	247.1331787109375	11.298399999999999	8.087816666666667	12.37795	4.290133333333333	6284.5791015625	751019.5875241697	0	1177	3.1012960131097493	0.6681236535416724	0.3362473070833446	247.12843322753906	247.1331787109375
591	247.1733856201172	9.263466666666666					1	DETECTED	247.1734 m/z @9.26 [N1292_2.mzXML]	247.1733856201172	9.263466666666666	0.15560000000000002	19.62816666666667	19.47256666666667	4770.5439453125	1419641.438705078	0	1177	0.16441517772025982	1.0689971306855615	1.1379942613711227	247.16812133789062	247.17442321777344
592	247.2412872314453	12.56265					1	DETECTED	247.2413 m/z @12.56 [N1292_2.mzXML]	247.2412872314453	12.56265	10.945866666666666	14.466116666666666	3.5202500000000008	13189.28125	501221.56721374526	0	1177	0.14342107091281342	1.0886585504138873	1.1773171008277747	247.2410888671875	247.24603271484375
593	248.8700408935547	1.7529833333333333					1	DETECTED	248.8700 m/z @1.75 [N1292_2.mzXML]	248.8700408935547	1.7529833333333333	1.6415833333333334	16.3565	14.714916666666667	28192.623046875	4067590.43271289	0	1177	0.10979221022305774	66.04540694195096	130.84671897625242	248.86978149414062	248.87771606445312
594	248.97569274902344	1.8956833333333334					1	DETECTED	248.9757 m/z @1.90 [N1292_2.mzXML]	248.97569274902344	1.8956833333333334	1.4637666666666667	15.894866666666667	14.4311	10579.830078125	3100651.288265381	0	1177	0.5381631159016655	16.705884622805325	32.41176924561065	248.96932983398438	248.97703552246094
595	249.00265502929688	11.248416666666666					1	DETECTED	249.0027 m/z @11.25 [N1292_2.mzXML]	249.00265502929688	11.248416666666666	10.843866666666665	19.132833333333334	8.288966666666669	9908.787109375	984496.2933346869	0	1177	0.28412472037961756	9.374407888761821	12.173704657161041	249.00186157226562	249.00453186035156
596	249.15736389160156	9.7782					1	DETECTED	249.1574 m/z @9.78 [N1292_2.mzXML]	249.15736389160156	9.7782	9.406283333333333	17.37316666666667	7.966883333333337	15339.0478515625	603810.0118013611	0	1177	0.12830046357489522	0.9277685245803093	1.2458684950540466	249.15660095214844	249.1580047607422
597	249.18450927734375	12.292466666666666					1	DETECTED	249.1845 m/z @12.29 [N1292_2.mzXML]	249.18450927734375	12.292466666666666	12.118866666666666	14.87925	2.760383333333335	8436.8896484375	444141.62761157245	0	1177	0.4141187265233306	7.950412826420877	14.900825652841753	249.1838836669922	249.18492126464844
598	249.21726989746094	10.379016666666667					1	DETECTED	249.2173 m/z @10.38 [N1292_2.mzXML]	249.21726989746094	10.379016666666667	10.095699999999999	10.558083333333334	0.46238333333333514	9875.603515625	141434.97756890877	0	1177	0.24335632996462842	0.8116355945073537	0.6322632915790991	249.2168426513672	249.21746826171875
599	251.12478637695312	1.6565333333333332					1	DETECTED	251.1248 m/z @1.66 [N1292_2.mzXML]	251.12478637695312	1.6565333333333332	0.1011	19.996666666666666	19.895566666666667	77982.703125	1.1313563879609428E7	0	1177	0.14386615472323605	8.301376334735796	121.29512418229623	251.12306213378906	251.127685546875
600	252.1305389404297	12.0205					1	DETECTED	252.1305 m/z @12.02 [N1292_2.mzXML]	252.1305389404297	12.0205	0.8493166666666667	19.867833333333333	19.018516666666667	8433.1142578125	2000587.4618101488	0	1177	0.08238893399933822	0.8896736166496519	1.352966680049512	252.12149047851562	252.13125610351562
601	253.04727172851562	1.58115					1	DETECTED	253.0473 m/z @1.58 [N1292_2.mzXML]	253.04727172851562	1.58115	0.42996666666666666	19.959999999999997	19.530033333333332	4434.37060546875	2419283.0676065953	0	1177	16.72090084909424	8.482590378016821	8.022469171265758	253.04727172851562	253.05337524414062
602	254.17555236816406	14.434416666666667					1	DETECTED	254.1756 m/z @14.43 [N1292_2.mzXML]	254.17555236816406	14.434416666666667	9.862833333333333	19.757	9.894166666666669	8962.3994140625	1853960.1492371208	0	1177	2.3939196776850267	1.0821378442917295	0.6902996301838659	254.1746063232422	254.17640686035156
603	254.8233642578125	2.0082					1	DETECTED	254.8234 m/z @2.01 [N1292_2.mzXML]	254.8233642578125	2.0082	1.7370333333333332	2.2228333333333334	0.48580000000000023	12725.576171875	189723.8810238037	0	1177	0.31105192887721156	0.8957590657652121	0.7915181315304242	254.8228302001953	254.8236846923828
604	254.94281005859375	13.760233333333334					1	DETECTED	254.9428 m/z @13.76 [N1292_2.mzXML]	254.94281005859375	13.760233333333334	0.11926666666666666	19.886166666666668	19.7669	18976.103515625	3594541.9854465346	0	1177	4.556979300539158	0.5770867364674503	0.8792454487326917	254.94163513183594	254.94357299804688
605	255.0020294189453	13.793949999999999					1	DETECTED	255.0020 m/z @13.79 [N1292_2.mzXML]	255.0020294189453	13.793949999999999	10.809483333333333	19.7755	8.966016666666668	18997.345703125	5701994.937054962	0	1177	8.99793323016976	1.502113722161414	2.0020177638715224	254.9944305419922	255.0020294189453
606	255.12217712402344	11.5443					1	DETECTED	255.1222 m/z @11.54 [N1292_2.mzXML]	255.12217712402344	11.5443	3.72495	11.6069	7.88195	14726.6357421875	2424189.748785919	0	1177	0.07379599416086613	0.5040028902658149	0.008005780531629838	255.1144561767578	255.12257385253906
607	255.17176818847656	14.434416666666667					1	DETECTED	255.1718 m/z @14.43 [N1292_2.mzXML]	255.17176818847656	14.434416666666667	9.028466666666667	19.978333333333335	10.949866666666669	43386.046875	6773490.0090540545	0	1177	1.1754184675493686	1.0302665715190389	2.3431594802643394	255.17086791992188	255.1730499267578
608	255.2313232421875	13.984316666666667					1	DETECTED	255.2313 m/z @13.98 [N1292_2.mzXML]	255.2313232421875	13.984316666666667	0.81285	19.9045	19.091649999999998	7835.5107421875	1680976.4671638792	0	1177	0.07403537472694843	0.7247351598404631	0.4494703196809263	255.23060607910156	255.23255920410156
609	256.17498779296875	14.291816666666668					1	DETECTED	256.1750 m/z @14.29 [N1292_2.mzXML]	256.17498779296875	14.291816666666668	12.204983333333333	18.161333333333335	5.956350000000002	4338.26220703125	584141.2466380312	0	1177	0.9098153773877442	1.4271264276016289	1.4931464338467852	256.1741027832031	256.1763916015625
610	256.26300048828125	11.357783333333334					1	DETECTED	256.2630 m/z @11.36 [N1292_2.mzXML]	256.26300048828125	11.357783333333334	0.1011	19.941333333333333	19.840233333333334	52287.87109375	2432599.793478943	0	1177	0.1651667316178056	0.6276192348233521	0.24347808540141763	256.2619934082031	256.264892578125
611	256.8206787109375	1.9797666666666667					1	DETECTED	256.8207 m/z @1.98 [N1292_2.mzXML]	256.8206787109375	1.9797666666666667	1.7370333333333332	11.622866666666665	9.885833333333332	17296.421875	1525956.6881935424	0	1177	0.31361082372370475	20.36356770118098	39.72713540236196	256.8125305175781	256.8232421875
612	257.07427978515625	2.2928333333333333					1	DETECTED	257.0743 m/z @2.29 [N1292_2.mzXML]	257.07427978515625	2.2928333333333333	2.1231	12.22265	10.09955	10202.537109375	936564.7050206303	0	1177	10.041569867661158	29.75122741555382	5.771045611682475	257.0663146972656	257.0837097167969
613	257.2468566894531	12.309783333333334					1	DETECTED	257.2469 m/z @12.31 [N1292_2.mzXML]	257.2468566894531	12.309783333333334	0.15560000000000002	19.978333333333335	19.822733333333336	7327.82958984375	1676630.2567550656	0	1177	6.472029681795263	0.8154695708336362	1.6785478320367941	257.2451171875	257.2483825683594
614	257.9774169921875	1.5665499999999999					1	DETECTED	257.9774 m/z @1.57 [N1292_2.mzXML]	257.9774169921875	1.5665499999999999	1.5665499999999999	10.558083333333334	8.991533333333335	5592.39501953125	1761842.5840252074	0	1177	8.495656240932806	null	null	257.9774169921875	257.9810485839844
615	258.10992431640625	1.8545666666666667					1	DETECTED	258.1099 m/z @1.85 [N1292_2.mzXML]	258.10992431640625	1.8545666666666667	1.8545666666666667	3.8975999999999997	2.043033333333333	15092.39453125	385752.49704687484	0	1177	0.47133538776042383	null	null	258.1094055175781	258.1112365722656
616	258.8175964355469	1.9941833333333332					1	DETECTED	258.8176 m/z @1.99 [N1292_2.mzXML]	258.8175964355469	1.9941833333333332	1.7529833333333333	2.05105	0.2980666666666667	8806.16796875	123892.67436718752	0	1177	0.14182967489543197	0.617882808181316	0.23576561636263216	258.81689453125	258.8179016113281
617	258.8987731933594	1.6415833333333334					1	DETECTED	258.8988 m/z @1.64 [N1292_2.mzXML]	258.8987731933594	1.6415833333333334	1.6109	1.7370333333333332	0.1261333333333332	32953.3671875	133515.883749878	0	1177	0.06549221592266297	2.2885178302243805	3.058438875365301	258.8982849121094	258.8991394042969
618	258.94384765625	1.5230833333333333					1	DETECTED	258.9438 m/z @1.52 [N1292_2.mzXML]	258.94384765625	1.5230833333333333	1.4321833333333334	1.58115	0.1489666666666667	11787.33984375	68871.77712304691	0	1177	0.09756762230566629	0.8193986065273197	0.6387972130546394	258.9434509277344	258.94384765625
619	258.9724426269531	1.4637666666666667					1	DETECTED	258.9724 m/z @1.46 [N1292_2.mzXML]	258.9724426269531	1.4637666666666667	1.4321833333333334	2.10845	0.6762666666666666	12759.7265625	237561.78859338374	0	1177	0.10444353046658783	10.706068601583125	20.41213720316625	258.97198486328125	258.9804992675781
620	259.0269775390625	14.728766666666667					1	DETECTED	259.0270 m/z @14.73 [N1292_2.mzXML]	259.0269775390625	14.728766666666667	9.028466666666667	18.472666666666665	9.444199999999999	3234.09130859375	874512.8682201843	0	1177	1.9914170983370187	0.8283949967545566	0.6567899935091132	259.0256652832031	259.0284729003906
621	259.0938415527344	11.842483333333332					1	DETECTED	259.0938 m/z @11.84 [N1292_2.mzXML]	259.0938415527344	11.842483333333332	8.087816666666667	11.988249999999999	3.900433333333332	10044.779296875	300058.08447171043	0	1177	0.09922363103545528	0.5194113991477273	2.0324555307317844	259.0917053222656	259.09423828125
622	259.6578369140625	13.161083333333332					1	DETECTED	259.6578 m/z @13.16 [N1292_2.mzXML]	259.6578369140625	13.161083333333332	12.966266666666666	13.694016666666666	0.7277500000000003	12648.2109375	230336.363902832	0	1177	0.11160687133567926	1.8677816750791396	2.7355633501582792	259.64794921875	259.6583251953125
623	260.1673889160156	12.135783333333334					1	DETECTED	260.1674 m/z @12.14 [N1292_2.mzXML]	260.1673889160156	12.135783333333334	12.0205	13.363416666666666	1.3429166666666656	6158.93505859375	248198.71775781238	0	1177	0.2157898646053038	5.824418100332473	10.648836200664945	260.15814208984375	260.1678161621094
624	260.1856994628906	9.879233333333334					1	DETECTED	260.1857 m/z @9.88 [N1292_2.mzXML]	260.1856994628906	9.879233333333334	0.8310166666666666	12.187466666666667	11.35645	50448.82421875	1053475.296547304	1	1177	0.08437313804135904	1.8402649624834446	1.846232304710893	260.1848449707031	260.1912841796875
625	260.6567077636719	13.862483333333333					1	DETECTED	260.6567 m/z @13.86 [N1292_2.mzXML]	260.6567077636719	13.862483333333333	1.9797666666666667	13.984316666666667	12.00455	3391.902099609375	1743702.7944046021	0	1177	0.12157285257763917	0.5051264932401821	0.010252986480364311	260.6529235839844	260.6576232910156
626	260.9760437011719	1.4934666666666667					1	DETECTED	260.9760 m/z @1.49 [N1292_2.mzXML]	260.9760437011719	1.4934666666666667	1.4321833333333334	17.978333333333335	16.54615	5047.189453125	2322216.745877929	0	1177	9.718800469796284	134.99714441120474	268.9942888224095	260.9758605957031	260.9847717285156
627	261.0106506347656	1.8113166666666667					1	DETECTED	261.0107 m/z @1.81 [N1292_2.mzXML]	261.0106506347656	1.8113166666666667	1.4321833333333334	11.265066666666666	9.832883333333333	44259.81640625	2194256.5718295285	0	1177	0.4271173691071273	13.288319615085511	5.818597183824826	261.00225830078125	261.01171875
628	261.1444091796875	9.5412					1	DETECTED	261.1444 m/z @9.54 [N1292_2.mzXML]	261.1444091796875	9.5412	0.22876666666666667	19.996666666666666	19.7679	54282.1640625	2813547.277248505	0	1177	0.10419252805842127	1.103432487703649	0.8009448105422168	261.1435852050781	261.14752197265625
629	261.1891784667969	9.862833333333333					1	DETECTED	261.1892 m/z @9.86 [N1292_2.mzXML]	261.1891784667969	9.862833333333333	0.1011	19.978333333333335	19.877233333333336	6364.74755859375	2113794.3491042466	0	1177	18.403111554887282	1.0181200743037442	6.909735069734641	261.1827697753906	261.1899108886719
630	262.147705078125	9.5412					1	DETECTED	262.1477 m/z @9.54 [N1292_2.mzXML]	262.147705078125	9.5412	9.472916666666666	9.592416666666667	0.11950000000000038	6667.11572265625	31816.324827697612	0	1177	0.09414632496836539	0.875030510129364	0.7500610202587279	262.14739990234375	262.1478271484375
631	262.25238037109375	12.37795					1	DETECTED	262.2524 m/z @12.38 [N1292_2.mzXML]	262.25238037109375	12.37795	12.36085	12.511066666666666	0.1502166666666671	10256.3271484375	42985.62462341338	0	1177	0.054470932737263666	4.392300194931529	7.7846003898630585	262.2522277832031	262.2530517578125
632	263.00775146484375	1.9797666666666667					1	DETECTED	263.0078 m/z @1.98 [N1292_2.mzXML]	263.00775146484375	1.9797666666666667	1.4484166666666667	12.858916666666666	11.410499999999999	11494.2861328125	2123589.1596992793	0	1177	0.47041462524635236	10.73727298390891	20.073635810798272	263.0025634765625	263.0165710449219
633	263.0189208984375	11.214699999999999					1	DETECTED	263.0189 m/z @11.21 [N1292_2.mzXML]	263.0189208984375	11.214699999999999	10.877416666666667	18.418166666666664	7.540749999999997	10620.5048828125	1341888.1003649905	0	1177	1.0353574537042203	10.594987928944015	16.943906506934827	263.01806640625	263.0196838378906
634	263.08441162109375	1.8113166666666667					1	DETECTED	263.0844 m/z @1.81 [N1292_2.mzXML]	263.08441162109375	1.8113166666666667	1.7826666666666666	11.739749999999999	9.957083333333333	130212.5078125	3286674.650130617	0	1177	9.765242644282159	173.89651321466354	4.669792245515932	263.0843200683594	263.093505859375
635	263.13897705078125	9.644116666666667					1	DETECTED	263.1390 m/z @9.64 [N1292_2.mzXML]	263.13897705078125	9.644116666666667	9.6096	9.712216666666666	0.10261666666666613	9262.4306640625	42712.20939819282	0	1177	0.09027197871014714	1.486479961371307	1.9729599227426138	263.1387634277344	263.13909912109375
636	263.2361755371094	14.2762					1	DETECTED	263.2362 m/z @14.28 [N1292_2.mzXML]	263.2361755371094	14.2762	0.26539999999999997	19.79416666666667	19.52876666666667	85798.0703125	5638388.024498196	0	1177	0.4824715383945204	4.041225719071687	6.5542826521950674	263.232177734375	263.2394104003906
637	264.1709899902344	9.191566666666667					1	DETECTED	264.1710 m/z @9.19 [N1292_2.mzXML]	264.1709899902344	9.191566666666667	9.116283333333334	9.7782	0.6619166666666665	23929.35546875	184551.81442709363	0	1177	0.07801298041750648	2.2890985702968645	1.9259659427642297	264.1701965332031	264.1716003417969
638	265.0224304199219	1.8113166666666667					1	DETECTED	265.0224 m/z @1.81 [N1292_2.mzXML]	265.0224304199219	1.8113166666666667	1.7370333333333332	16.966166666666666	15.229133333333333	27751.91015625	1521873.8207895504	0	1177	0.07060022976920366	9.752885394841138	14.534951403949622	265.0135803222656	265.0245361328125
639	265.08489990234375	19.261166666666668					1	DETECTED	265.0849 m/z @19.26 [N1292_2.mzXML]	265.08489990234375	19.261166666666668	0.1011	19.996666666666666	19.895566666666667	4211.63037109375	1363326.2581441652	0	1177	1.0465394884263297	0.5191935657843918	0.08223681049025389	265.074951171875	265.08599853515625
640	265.11810302734375	9.712216666666666					1	DETECTED	265.1181 m/z @9.71 [N1292_2.mzXML]	265.11810302734375	9.712216666666666	6.3271500000000005	10.4147	4.087549999999999	133872.625	1262741.1772277202	1	1177	0.09753523258673091	1.5917095254801392	1.9429801557063042	265.1174011230469	265.1236877441406
641	265.1429138183594	11.265066666666666					1	DETECTED	265.1429 m/z @11.27 [N1292_2.mzXML]	265.1429138183594	11.265066666666666	11.231599999999998	12.412083333333333	1.1804833333333349	16635.021484375	245516.89042974944	0	1177	0.11028934131339874	7.377574012113673	11.140488747254102	265.1396789550781	265.14361572265625
642	265.2520751953125	12.59525					1	DETECTED	265.2521 m/z @12.60 [N1292_2.mzXML]	265.2520751953125	12.59525	0.3017666666666667	17.188333333333333	16.886566666666667	26497.73828125	1459555.2543007506	0	1177	0.27491262798373484	0.6252896853199303	0.11936537513134715	265.2427673339844	265.2583923339844
643	265.98114013671875	10.218666666666667					1	DETECTED	265.9811 m/z @10.22 [N1292_2.mzXML]	265.98114013671875	10.218666666666667	10.182883333333333	10.3263	0.14341666666666697	14273.134765625	75830.73054675321	0	1177	0.09144920697618986	2.0039590125756197	3.0079180251512394	265.9808044433594	265.98126220703125
644	266.07159423828125	16.8925					1	DETECTED	266.0716 m/z @16.89 [N1292_2.mzXML]	266.07159423828125	16.8925	0.53935	19.941333333333333	19.401983333333334	5236.220703125	1696827.493843872	0	1177	2.630129797485621	0.5932185338400655	0.3835466537091007	266.0696105957031	266.0726318359375
645	266.1214599609375	9.6959					1	DETECTED	266.1215 m/z @9.70 [N1292_2.mzXML]	266.1214599609375	9.6959	9.644116666666667	9.811633333333333	0.16751666666666587	18527.921875	109902.74364025852	0	1177	0.08996157847644426	1.617476665593828	2.4558834710602473	266.1214294433594	266.1216735839844
646	266.6384582519531	12.810550000000001					1	DETECTED	266.6385 m/z @12.81 [N1292_2.mzXML]	266.6384582519531	12.810550000000001	12.74425	12.966266666666666	0.22201666666666675	13641.03125	107293.12134130871	0	1177	0.09730254153949502	1.6743338360984972	2.3486676721969943	266.6381530761719	266.63885498046875
647	266.9270324707031	1.6109					1	DETECTED	266.9270 m/z @1.61 [N1292_2.mzXML]	266.9270324707031	1.6109	1.5665499999999999	1.6415833333333334	0.07503333333333351	33654.41015625	110743.23462597674	0	1177	0.06470130259407236	0.845922585494175	0.69184517098835	266.926513671875	266.927490234375
648	267.0682067871094	16.5607					1	DETECTED	267.0682 m/z @16.56 [N1292_2.mzXML]	267.0682067871094	16.5607	0.22876666666666667	19.959999999999997	19.731233333333332	7680.95166015625	2481755.179921297	0	1177	7.635925277215096	0.6040691242922862	0.2629611899781806	267.05841064453125	267.06866455078125
649	267.0981140136719	1.6716833333333334					1	DETECTED	267.0981 m/z @1.67 [N1292_2.mzXML]	267.0981140136719	1.6716833333333334	1.5520333333333334	9.028466666666667	7.4764333333333335	9197.1630859375	559021.6064795229	0	1177	0.28233672432884216	17.610406403173613	21.15833297680743	267.0971984863281	267.10052490234375
650	267.6463928222656	13.205016666666667					1	DETECTED	267.6464 m/z @13.21 [N1292_2.mzXML]	267.6463928222656	13.205016666666667	12.935816666666666	15.222949999999999	2.2871333333333332	193295.4375	4208673.44034088	2	1177	0.29462460102308263	1.7804083000096727	2.2141558918740616	267.6459655761719	267.64715576171875
651	267.97906494140625	10.218666666666667					1	DETECTED	267.9791 m/z @10.22 [N1292_2.mzXML]	267.97906494140625	10.218666666666667	10.182883333333333	10.361683333333334	0.17880000000000074	15201.333984375	78699.71619189484	0	1177	0.08322784907710634	2.7817382460178184	3.723243944145121	267.97772216796875	267.9791564941406
652	268.9575500488281	11.265066666666666					1	DETECTED	268.9576 m/z @11.27 [N1292_2.mzXML]	268.9575500488281	11.265066666666666	7.6520166666666665	19.941333333333333	12.289316666666666	11420.123046875	1398469.24311911	0	1177	0.593020536853027	1.4711342794317994	14.56403534670923	268.9497375488281	268.9593811035156
653	269.0478210449219	1.86825					1	DETECTED	269.0478 m/z @1.87 [N1292_2.mzXML]	269.0478210449219	1.86825	1.7969499999999998	2.3891	0.5921500000000002	13274.7041015625	190627.93277587893	0	1177	3.4721321294049714	4.152524544179516	5.725567364947687	269.0474853515625	269.0489501953125
654	269.0865173339844	1.4484166666666667					1	DETECTED	269.0865 m/z @1.45 [N1292_2.mzXML]	269.0865173339844	1.4484166666666667	1.4321833333333334	1.5520333333333334	0.11985000000000001	4166.76708984375	25308.933460693366	0	1177	0.12764268931629053	3.691478439425054	6.382956878850108	269.0865173339844	269.0870666503906
655	269.1380920410156	12.0205					1	DETECTED	269.1381 m/z @12.02 [N1292_2.mzXML]	269.1380920410156	12.0205	11.988249999999999	12.240016666666666	0.2517666666666667	24545.0078125	164897.90484191896	0	1177	0.08580695942355909	3.9033591731264674	5.465640894791464	269.1378173828125	269.13824462890625
656	269.1685791015625	14.514933333333333					1	DETECTED	269.1686 m/z @14.51 [N1292_2.mzXML]	269.1685791015625	14.514933333333333	10.379016666666667	18.656	8.276983333333332	2757.343505859375	750882.7558790892	0	1177	6.4947506998063655	1.0006225947492493	1.0012451894984986	269.1671447753906	269.1695251464844
657	269.22576904296875	13.984316666666667					1	DETECTED	269.2258 m/z @13.98 [N1292_2.mzXML]	269.22576904296875	13.984316666666667	8.41925	15.222949999999999	6.803699999999999	31470.8515625	1648819.1481295775	0	1177	0.29350083630009216	0.5920579531859667	0.16862123359793	269.2245788574219	269.2272644042969
658	269.2832946777344	12.56265					1	DETECTED	269.2833 m/z @12.56 [N1292_2.mzXML]	269.2832946777344	12.56265	0.1373666666666667	19.352833333333333	19.215466666666668	7161.50732421875	1489637.4619773878	0	1177	1.2433684365749063	0.7982649728155125	0.40886656311498654	269.2816467285156	269.2846984863281
659	270.1411437988281	12.036333333333333					1	DETECTED	270.1411 m/z @12.04 [N1292_2.mzXML]	270.1411437988281	12.036333333333333	12.00455	12.0687	0.06414999999999971	4338.98876953125	13389.330077148166	0	1177	0.1682672393034288	1.0091767173571027	1.0183534347142054	270.14105224609375	270.14129638671875
660	270.2291259765625	14.0012					1	DETECTED	270.2291 m/z @14.00 [N1292_2.mzXML]	270.2291259765625	14.0012	13.914716666666667	15.0664	1.1516833333333327	7338.9794921875	178115.21952322358	0	1177	0.5484850270980477	6.6584120254383965	12.316824050876793	270.228515625	270.2300109863281
661	270.7973937988281	1.9377666666666669					1	DETECTED	270.7974 m/z @1.94 [N1292_2.mzXML]	270.7973937988281	1.9377666666666669	1.9377666666666669	2.10845	0.17068333333333308	10863.0498046875	59975.127735595604	0	1177	0.06263931727287919	null	null	270.7965087890625	270.7983093261719
662	271.0394592285156	1.7969499999999998					1	DETECTED	271.0395 m/z @1.80 [N1292_2.mzXML]	271.0394592285156	1.7969499999999998	1.7370333333333332	1.9095666666666666	0.17253333333333343	40904.94140625	245316.5186210939	0	1177	0.07254577675560081	1.4397774687065388	1.7744947233441235	271.0388488769531	271.04010009765625
663	271.2054748535156	14.678816666666668					1	DETECTED	271.2055 m/z @14.68 [N1292_2.mzXML]	271.2054748535156	14.678816666666668	14.245149999999999	15.1879	0.942750000000002	8274.640625	272759.2100247805	0	1177	0.4188877924534875	1.0869523443504958	1.1739046887009916	271.2046813964844	271.2056884765625
664	271.2625427246094	12.56265					1	DETECTED	271.2625 m/z @12.56 [N1292_2.mzXML]	271.2625427246094	12.56265	0.1011	19.996666666666666	19.895566666666667	76132.8046875	6042348.580308844	0	1177	0.20060167927628392	3.2774802845330617	0.4517901420861614	271.2617492675781	271.2645568847656
665	271.65777587890625	12.935816666666666					1	DETECTED	271.6578 m/z @12.94 [N1292_2.mzXML]	271.65777587890625	12.935816666666666	12.92115	13.219516666666667	0.29836666666666645	30415.5	230735.13053955103	0	1177	0.16032445924289362	10.171590909092021	13.046632915449157	271.6572570800781	271.6579895019531
666	272.2579650878906	11.372233333333332					1	DETECTED	272.2580 m/z @11.37 [N1292_2.mzXML]	272.2579650878906	11.372233333333332	0.11926666666666666	19.996666666666666	19.877399999999998	22402.2265625	2065835.7685142823	0	1177	1.9400199069016963	1.990511612330442	0.5797081407664363	272.2571105957031	272.2676086425781
667	272.6650390625	13.334566666666666					1	DETECTED	272.6650 m/z @13.33 [N1292_2.mzXML]	272.6650390625	13.334566666666666	12.95095	13.949583333333333	0.9986333333333324	18279.978515625	261377.1697597658	0	1177	0.13196462375542062	1.3016031628796154	1.46594474152624	272.6554260253906	272.6666259765625
668	272.7942810058594	2.03685					1	DETECTED	272.7943 m/z @2.04 [N1292_2.mzXML]	272.7942810058594	2.03685	1.7200833333333334	2.1516333333333337	0.4315500000000003	13624.06640625	190248.14656481933	0	1177	0.06556014851146008	0.6811796274860581	0.36235925497211613	272.7935485839844	272.7950134277344
669	272.9438781738281	1.6264333333333334					1	DETECTED	272.9439 m/z @1.63 [N1292_2.mzXML]	272.9438781738281	1.6264333333333334	1.5665499999999999	1.68755	0.12100000000000022	54125.10546875	216359.8949799806	0	1177	0.06409676596546698	0.9996318753455838	1.0570242623949169	272.94384765625	272.9443359375
670	274.0032043457031	11.214699999999999					1	DETECTED	274.0032 m/z @11.21 [N1292_2.mzXML]	274.0032043457031	11.214699999999999	10.877416666666667	19.022499999999997	8.14508333333333	11108.9736328125	1423079.6430122678	0	1177	4.162320797245755	12.09478632720651	20.107189367840505	274.001708984375	274.00384521484375
671	274.2012634277344	10.218666666666667					1	DETECTED	274.2013 m/z @10.22 [N1292_2.mzXML]	274.2012634277344	10.218666666666667	10.1303	11.18015	1.0498499999999993	6311.81494140625	97981.31437875362	0	1177	0.1368120168149467	5.6926039831572615	10.881306260901605	274.2003173828125	274.2015380859375
672	274.27288818359375	11.328733333333334					1	DETECTED	274.2729 m/z @11.33 [N1292_2.mzXML]	274.27288818359375	11.328733333333334	11.046533333333334	15.637183333333333	4.590649999999998	2709888.5	2.0765789691618998E7	1	1177	0.09911783179033584	3.0686106139278313	3.390770889382827	274.27276611328125	274.2740783691406
673	274.62481689453125	12.843					1	DETECTED	274.6248 m/z @12.84 [N1292_2.mzXML]	274.62481689453125	12.843	12.74425	13.234016666666667	0.489766666666668	12945.3095703125	175732.1428533938	0	1177	0.09878953367975463	2.479831223628679	3.9596624472573585	274.6241149902344	274.6347961425781
674	274.8806457519531	1.7529833333333333					1	DETECTED	274.8806 m/z @1.75 [N1292_2.mzXML]	274.8806457519531	1.7529833333333333	1.68755	1.7969499999999998	0.10939999999999972	21546.603515625	100250.34354418935	0	1177	0.09136156001987872	0.8359653591441663	0.6719307182883325	274.8804626464844	274.8807373046875
675	274.94171142578125	1.6109					1	DETECTED	274.9417 m/z @1.61 [N1292_2.mzXML]	274.94171142578125	1.6109	1.4484166666666667	1.6565333333333332	0.2081166666666665	6649.05029296875	58841.121212524406	0	1177	0.21273730828830528	0.6404246589393779	0.28084931787875594	274.94171142578125	274.9507141113281
676	274.99951171875	11.214699999999999					1	DETECTED	274.9995 m/z @11.21 [N1292_2.mzXML]	274.99951171875	11.214699999999999	1.4321833333333334	18.674500000000002	17.242316666666667	15612.044921875	2805925.915498842	0	1177	3.9034052790822855	16.718991132199054	17.75595932129082	274.9921875	275.00054931640625
677	275.0210266113281	1.4934666666666667					1	DETECTED	275.0210 m/z @1.49 [N1292_2.mzXML]	275.0210266113281	1.4934666666666667	1.4484166666666667	19.886166666666668	18.43775	5743.09228515625	2790729.956333008	0	1177	0.09084623255838342	204.63651498335167	408.2730299667034	275.0205383300781	275.0287780761719
678	275.2765808105469	11.328733333333334					1	DETECTED	275.2766 m/z @11.33 [N1292_2.mzXML]	275.2765808105469	11.328733333333334	8.002983333333333	12.0205	4.017516666666667	357087.5	6524457.681360716	0	1177	0.10967636185459284	0.5416975307969519	3.7545095765672367	275.2763366699219	275.27899169921875
679	275.6324462890625	13.13135					1	DETECTED	275.6324 m/z @13.13 [N1292_2.mzXML]	275.6324462890625	13.13135	11.688966666666666	14.97975	3.2907833333333336	116092.203125	2481885.3673359063	0	1177	0.22642718648668314	2.01760503057133	2.4687982752594384	275.63018798828125	275.6336669921875
680	275.6439514160156	11.971466666666666					1	DETECTED	275.6440 m/z @11.97 [N1292_2.mzXML]	275.6439514160156	11.971466666666666	11.939683333333333	14.085716666666666	2.1460333333333335	9275.9130859375	429420.9023446657	0	1177	0.07652344747976869	33.76035658101737	66.52071316203474	275.64349365234375	275.6482849121094
681	276.0393371582031	14.895366666666666					1	DETECTED	276.0393 m/z @14.90 [N1292_2.mzXML]	276.0393371582031	14.895366666666666	10.791950000000002	19.059166666666666	8.267216666666664	3316.58837890625	1084874.9824490354	0	1177	8.264031593415504	1.0073576897301033	1.0147153794602066	276.03082275390625	276.0474548339844
682	276.1341857910156	13.161083333333332					1	DETECTED	276.1342 m/z @13.16 [N1292_2.mzXML]	276.1341857910156	13.161083333333332	3.6007000000000002	13.561533333333333	9.960833333333333	33096.9140625	1618123.8208577267	0	1177	0.2119224595005651	0.5726607766104564	0.10961506029234845	276.1258850097656	276.1401672363281
683	276.2798156738281	11.357783333333334					1	DETECTED	276.2798 m/z @11.36 [N1292_2.mzXML]	276.2798156738281	11.357783333333334	11.313899999999999	11.6069	0.29300000000000104	31971.21875	190639.29816113377	0	1177	0.13585117469049557	3.338397265476507	5.676794530953014	276.2796325683594	276.2811279296875
684	276.6517333984375	13.205016666666667					1	DETECTED	276.6517 m/z @13.21 [N1292_2.mzXML]	276.6517333984375	13.205016666666667	13.071916666666668	13.793949999999999	0.7220333333333304	25112.6640625	432599.97109008714	0	1177	0.15950912517049076	2.712371650388191	3.3077724286572825	276.6509094238281	276.65216064453125
685	276.9541931152344	1.4934666666666667					1	DETECTED	276.9542 m/z @1.49 [N1292_2.mzXML]	276.9541931152344	1.4934666666666667	1.4637666666666667	14.1813	12.717533333333334	4119.1806640625	1960861.827915283	0	1177	10.394029747335457	214.09988776655402	427.19977553310804	276.9444580078125	276.954833984375
686	276.9847717285156	1.9377666666666669					1	DETECTED	276.9848 m/z @1.94 [N1292_2.mzXML]	276.9847717285156	1.9377666666666669	1.7826666666666666	19.5365	17.753833333333333	12577.9140625	1196965.9951801454	0	1177	0.36516721736989544	46.86242432834086	94.90746940191453	276.9836120605469	276.99468994140625
687	277.1580505371094	15.258583333333332					1	DETECTED	277.1581 m/z @15.26 [N1292_2.mzXML]	277.1580505371094	15.258583333333332	9.592416666666667	18.28966666666667	8.697250000000002	7198.869140625	1453368.028459962	0	1177	2.1349394661334085	0.7674721298938145	4.625360668421853	277.15289306640625	277.1590576171875
688	277.179443359375	12.17015					1	DETECTED	277.1794 m/z @12.17 [N1292_2.mzXML]	277.179443359375	12.17015	0.1373666666666667	19.978333333333335	19.84096666666667	10069.8857421875	1463670.5335356442	0	1177	0.11757419727004503	1.3348857199255753	1.445758631491281	277.1778259277344	277.1819152832031
689	277.21270751953125	13.743516666666666					1	DETECTED	277.2127 m/z @13.74 [N1292_2.mzXML]	277.21270751953125	13.743516666666666	12.00455	14.678816666666668	2.674266666666668	13207.9208984375	571319.1478052367	0	1177	0.18366289135497027	0.7689240736836057	0.19138219120929323	277.2111511230469	277.216064453125
690	278.0518798828125	17.391833333333334					1	DETECTED	278.0519 m/z @17.39 [N1292_2.mzXML]	278.0518798828125	17.391833333333334	8.798183333333332	19.7205	10.922316666666669	3000.146728515625	812316.596281067	0	1177	1.7446920630070757	0.6354876371894752	0.2709752743789503	278.0498046875	278.05792236328125
691	278.6271057128906	12.92115					1	DETECTED	278.6271 m/z @12.92 [N1292_2.mzXML]	278.6271057128906	12.92115	12.777783333333334	15.365533333333333	2.5877499999999998	43492.5703125	916949.9061608887	0	1177	0.10954057515052362	9.024936061381046	1.7222728061868637	278.6266174316406	278.62860107421875
692	278.9822082519531	2.0227666666666666					1	DETECTED	278.9822 m/z @2.02 [N1292_2.mzXML]	278.9822082519531	2.0227666666666666	1.9237833333333334	19.004166666666666	17.080383333333334	5657.4111328125	2365497.44360321	0	1177	14.728687047575491	86.27908738844935	76.72697143600556	278.9803161621094	278.983154296875
693	279.0876159667969	13.334566666666666					1	DETECTED	279.0876 m/z @13.33 [N1292_2.mzXML]	279.0876159667969	13.334566666666666	0.7218333333333333	19.573500000000003	18.85166666666667	17533.060546875	3433659.922918273	0	1177	6.292697133963305	0.5618534282731706	1.072949911251331	279.08294677734375	279.09393310546875
694	279.1582946777344	12.412083333333333					1	DETECTED	279.1583 m/z @12.41 [N1292_2.mzXML]	279.1582946777344	12.412083333333333	0.1011	19.996666666666666	19.895566666666667	115594.0703125	3.437780460023889E7	1	1177	0.1649419276026194	0.5411271398657075	0.07843596801895969	279.157958984375	279.15936279296875
695	279.2310485839844	13.4835					1	DETECTED	279.2310 m/z @13.48 [N1292_2.mzXML]	279.2310485839844	13.4835	12.187466666666667	17.22533333333333	5.037866666666664	88571.6796875	2864360.801974058	0	1177	0.265553907817603	1.070894442518367	0.946893695115643	279.2285461425781	279.23199462890625
696	279.6460876464844	12.92115					1	DETECTED	279.6461 m/z @12.92 [N1292_2.mzXML]	279.6460876464844	12.92115	12.761066666666666	14.434416666666667	1.673350000000001	155448.65625	2141287.407125125	2	1177	0.1994222346404868	2.2520815263743383	1.5545532106324218	279.6453857421875	279.64666748046875
697	280.09130859375	1.7529833333333333					1	DETECTED	280.0913 m/z @1.75 [N1292_2.mzXML]	280.09130859375	1.7529833333333333	1.6716833333333334	18.71066666666667	17.038983333333334	118595.8203125	4708936.795076169	0	1177	0.059756915130229515	81.16980713201721	191.31453538115434	280.0849304199219	280.092041015625
698	280.14776611328125	13.0265					1	DETECTED	280.1478 m/z @13.03 [N1292_2.mzXML]	280.14776611328125	13.0265	9.34105	13.407100000000002	4.066050000000002	34595.9453125	1578000.0875302753	0	1177	3.7063608560454444	0.5516354854902388	0.10327097098047756	280.1473083496094	280.1544189453125
699	280.16156005859375	12.412083333333333					1	DETECTED	280.1616 m/z @12.41 [N1292_2.mzXML]	280.16156005859375	12.412083333333333	0.1011	19.941333333333333	19.840233333333334	20204.421875	5887346.621645688	0	1177	0.20127574567285222	0.5785673826799451	3.837302931068367	280.1606140136719	280.1628112792969
700	280.2342529296875	13.4835					1	DETECTED	280.2343 m/z @13.48 [N1292_2.mzXML]	280.2342529296875	13.4835	13.407100000000002	13.77695	0.3698499999999978	15808.703125	210660.98347412032	0	1177	0.1317334977138227	2.4204842931937725	3.840968586387545	280.2340087890625	280.2347412109375
701	280.6539306640625	13.34895					1	DETECTED	280.6539 m/z @13.35 [N1292_2.mzXML]	280.6539306640625	13.34895	12.935816666666666	15.222949999999999	2.2871333333333332	93968.640625	1669958.0382702637	0	1177	0.24149479848583333	1.9759082660785505	3.2359467695415804	280.64849853515625	280.65484619140625
702	281.0836181640625	16.245549999999998					1	DETECTED	281.0836 m/z @16.25 [N1292_2.mzXML]	281.0836181640625	16.245549999999998	9.325	19.757	10.432000000000002	14051.4912109375	2831754.7635763856	0	1177	6.869735383298748	0.7536973217446593	0.38456694011420717	281.08245849609375	281.0845947265625
703	281.2467956542969	14.370916666666666					1	DETECTED	281.2468 m/z @14.37 [N1292_2.mzXML]	281.2467956542969	14.370916666666666	0.6486333333333333	19.16916666666667	18.520533333333336	130922.171875	8095670.323922606	0	1177	0.5830475848222694	0.76882426207666	0.480361592395654	281.2458801269531	281.2486267089844
704	281.6618347167969	14.085716666666666					1	DETECTED	281.6618 m/z @14.09 [N1292_2.mzXML]	281.6618347167969	14.085716666666666	11.08095	16.208566666666666	5.1276166666666665	46236.37109375	3048409.605102356	0	1177	0.23608087935052957	1.9298530762334583	2.8190699789125424	281.65625	281.6625061035156
705	282.1632080078125	14.307316666666667					1	DETECTED	282.1632 m/z @14.31 [N1292_2.mzXML]	282.1632080078125	14.307316666666667	1.9656666666666667	15.329550000000001	13.363883333333334	10683.2236328125	2247517.353233825	0	1177	0.9797676335933101	0.5414139654476239	0.08282793089524774	282.154296875	282.16448974609375
706	282.2031555175781	11.5443					1	DETECTED	282.2032 m/z @11.54 [N1292_2.mzXML]	282.2031555175781	11.5443	11.496133333333335	11.639183333333333	0.1430499999999988	12268.5703125	51029.83558996538	0	1177	0.039383686639936855	1.4849480968858477	1.9698961937716954	282.2030944824219	282.2037048339844
707	282.22149658203125	18.161333333333335					1	DETECTED	282.2215 m/z @18.16 [N1292_2.mzXML]	282.22149658203125	18.161333333333335	0.1011	19.996666666666666	19.895566666666667	4489.55810546875	2810252.535683593	0	1177	7.034552688842593	0.5508114513101529	0.10162290262030561	282.2198486328125	282.2223815917969
708	282.2500915527344	14.197566666666667					1	DETECTED	282.2501 m/z @14.20 [N1292_2.mzXML]	282.2500915527344	14.197566666666667	11.298399999999999	15.91325	4.614850000000001	23761.884765625	3013488.486002626	0	1177	3.40106477584475	0.7958924978442079	0.5287100584719745	282.24993896484375	282.2596130371094
709	282.27825927734375	13.967283333333334					1	DETECTED	282.2783 m/z @13.97 [N1292_2.mzXML]	282.27825927734375	13.967283333333334	12.4283	14.323116666666666	1.8948166666666655	40417.9921875	1097866.002242186	0	1177	0.3262054599111046	0.8978700833983069	1.4453943230113901	282.2772521972656	282.2872009277344
710	282.8230285644531	1.7529833333333333					1	DETECTED	282.8230 m/z @1.75 [N1292_2.mzXML]	282.8230285644531	1.7529833333333333	1.7034333333333334	1.8956833333333334	0.19225000000000003	15586.6669921875	96413.20240771482	0	1177	0.07014473559984014	1.9399596367305763	2.8799192734611525	282.8222351074219	282.8230285644531
711	282.9045104980469	1.5959166666666667					1	DETECTED	282.9045 m/z @1.60 [N1292_2.mzXML]	282.9045104980469	1.5959166666666667	1.5520333333333334	1.6264333333333334	0.07440000000000002	67000.6640625	204498.7948129883	0	1177	0.06242283499720469	0.8477022407899748	0.6570067484562907	282.9043273925781	282.9051208496094
712	282.9732666015625	11.248416666666666					1	DETECTED	282.9733 m/z @11.25 [N1292_2.mzXML]	282.9732666015625	11.248416666666666	10.860783333333334	17.243833333333335	6.383050000000001	9905.9580078125	956261.0173684695	0	1177	1.1388855975347116	8.23336056410701	7.905230289210331	282.97100830078125	282.97442626953125
713	283.0074157714844	10.218666666666667					1	DETECTED	283.0074 m/z @10.22 [N1292_2.mzXML]	283.0074157714844	10.218666666666667	10.182883333333333	10.308833333333332	0.12594999999999956	12758.197265625	59406.00218200705	0	1177	0.07853574973041866	1.7598975314391485	2.519795062878297	283.0072937011719	283.0076599121094
714	283.02783203125	1.9237833333333334					1	DETECTED	283.0278 m/z @1.92 [N1292_2.mzXML]	283.02783203125	1.9237833333333334	1.9237833333333334	17.00283333333333	15.079049999999999	4048.14111328125	1137784.040809845	0	1177	14.2827926130872	null	null	283.0265197753906	283.02838134765625
715	283.1534118652344	12.0205					1	DETECTED	283.1534 m/z @12.02 [N1292_2.mzXML]	283.1534118652344	12.0205	12.00455	12.15285	0.14830000000000076	7180.10888671875	45271.185278564386	0	1177	0.10307865257774296	4.6489028213166	8.2978056426332	283.1526184082031	283.1536560058594
716	283.26239013671875	12.645183333333334					1	DETECTED	283.2624 m/z @12.65 [N1292_2.mzXML]	283.26239013671875	12.645183333333334	0.11926666666666666	19.959999999999997	19.84073333333333	53536.421875	2727029.920431366	0	1177	0.259848545378766	5.721298504604311	5.474878196746101	283.2607421875	283.26409912109375
717	283.28167724609375	13.914716666666667					1	DETECTED	283.2817 m/z @13.91 [N1292_2.mzXML]	283.28167724609375	13.914716666666667	13.828100000000001	14.57995	0.7518499999999992	8682.044921875	177704.53648522933	0	1177	0.336711379039734	4.340100057725634	7.680200115451268	283.2811584472656	283.28228759765625
718	283.6295471191406	11.939683333333333					1	DETECTED	283.6295 m/z @11.94 [N1292_2.mzXML]	283.6295471191406	11.939683333333333	8.8694	12.22265	3.353249999999999	10177.2978515625	596667.2545744021	0	1177	0.11135211290761049	0.5460815234207484	0.09216304684149679	283.62933349609375	283.63922119140625
719	284.29412841796875	12.59525					1	DETECTED	284.2941 m/z @12.60 [N1292_2.mzXML]	284.29412841796875	12.59525	11.655366666666668	19.9045	8.249133333333331	12294.1015625	872940.1047035521	0	1177	7.368771720304792	4.388381536715553	7.776763073431105	284.29339599609375	284.29425048828125
720	284.33050537109375	11.892766666666667					1	DETECTED	284.3305 m/z @11.89 [N1292_2.mzXML]	284.33050537109375	11.892766666666667	9.794649999999999	12.0205	2.225850000000001	11222.9990234375	238345.3645733644	0	1177	0.11565719711856737	0.5304399977757831	1.787211236363704	284.32794189453125	284.3310546875
721	284.9091796875	1.6716833333333334					1	DETECTED	284.9092 m/z @1.67 [N1292_2.mzXML]	284.9091796875	1.6716833333333334	1.6565333333333332	1.7826666666666666	0.12613333333333343	24124.466796875	118131.05940527345	0	1177	0.10921961014391157	4.162816281628106	7.325632563256212	284.9090270996094	284.909423828125
722	285.0054016113281	10.218666666666667					1	DETECTED	285.0054 m/z @10.22 [N1292_2.mzXML]	285.0054016113281	10.218666666666667	10.182883333333333	10.3263	0.14341666666666697	11381.84765625	65825.20780523702	0	1177	0.12577506181728992	2.0039590125756197	3.0079180251512394	285.0052795410156	285.0056457519531
723	285.0643310546875	1.5081666666666667					1	DETECTED	285.0643 m/z @1.51 [N1292_2.mzXML]	285.0643310546875	1.5081666666666667	1.4321833333333334	17.4285	15.996316666666667	13838.1669921875	1491731.239107544	0	1177	0.10947650251290009	105.26200921254667	209.52401842509335	285.0600891113281	285.0684814453125
724	286.10321044921875	8.727783333333333					1	DETECTED	286.1032 m/z @8.73 [N1292_2.mzXML]	286.10321044921875	8.727783333333333	8.552933333333334	19.059166666666666	10.506233333333332	2174.491943359375	461024.4967786559	0	1177	0.08575547491412827	30.043561147650486	59.08712229530097	286.0942077636719	286.1036071777344
725	286.14300537109375	11.939683333333333					1	DETECTED	286.1430 m/z @11.94 [N1292_2.mzXML]	286.14300537109375	11.939683333333333	9.644116666666667	12.56265	2.9185333333333325	184213.421875	4388513.101110227	1	1177	0.09994700295680481	0.5585263140139639	2.314465337184576	286.13861083984375	286.14404296875
726	286.20074462890625	10.3263					1	DETECTED	286.2007 m/z @10.33 [N1292_2.mzXML]	286.20074462890625	10.3263	10.272433333333334	11.574983333333334	1.30255	271234.15625	2044872.8954757694	1	1177	0.09989863671029298	2.927016748632738	3.2256577540440268	286.1999816894531	286.2017517089844
727	286.24871826171875	9.7782					1	DETECTED	286.2487 m/z @9.78 [N1292_2.mzXML]	286.24871826171875	9.7782	8.957566666666667	19.022499999999997	10.06493333333333	78482.8984375	1796611.7818318773	1	1177	0.11741547630375138	1.0969326942147328	2.0230456217617587	286.2471618652344	286.24981689453125
728	286.6248474121094	12.694266666666666					1	DETECTED	286.6248 m/z @12.69 [N1292_2.mzXML]	286.6248474121094	12.694266666666666	12.527883333333333	13.04155	0.5136666666666674	12368.4892578125	170734.4547490236	0	1177	0.29530494942332375	1.543624161073838	2.087248322147676	286.62335205078125	286.6346740722656
729	287.0131530761719	1.8113166666666667					1	DETECTED	287.0132 m/z @1.81 [N1292_2.mzXML]	287.0131530761719	1.8113166666666667	1.4321833333333334	1.8819000000000001	0.44971666666666676	15413.16796875	116206.64101092538	0	1177	0.06925239067485789	0.5930851063829788	0.18617021276595774	287.0125427246094	287.0201416015625
730	287.1000061035156	9.712216666666666					1	DETECTED	287.1000 m/z @9.71 [N1292_2.mzXML]	287.1000061035156	9.712216666666666	9.661466666666666	10.218666666666667	0.5572000000000017	83173.84375	745734.4675061965	1	1177	0.10078649815543095	5.4896551724137295	9.979310344827459	287.0996398925781	287.1001892089844
731	287.2043151855469	10.3263					1	DETECTED	287.2043 m/z @10.33 [N1292_2.mzXML]	287.2043151855469	10.3263	10.272433333333334	12.44465	2.1722166666666656	37875.0546875	427953.34479785175	0	1177	0.09900206354531349	2.4340088909313056	3.2647931378795354	287.1995544433594	287.20477294921875
732	287.2362060546875	13.967283333333334					1	DETECTED	287.2362 m/z @13.97 [N1292_2.mzXML]	287.2362060546875	13.967283333333334	0.6122666666666666	14.812366666666666	14.200099999999999	4904.5751953125	1239516.982653503	0	1177	0.0549914747593494	0.5316391717968653	0.06327834359373055	287.235595703125	287.23858642578125
733	287.2686767578125	11.5598					1	DETECTED	287.2687 m/z @11.56 [N1292_2.mzXML]	287.2686767578125	11.5598	11.496133333333335	11.639183333333333	0.1430499999999988	10841.716796875	68731.47754479952	0	1177	0.15099928636327498	1.1234293193717557	1.2468586387435114	287.26806640625	287.2689208984375
734	287.6321716308594	12.92115					1	DETECTED	287.6322 m/z @12.92 [N1292_2.mzXML]	287.6321716308594	12.92115	11.739749999999999	14.712366666666666	2.972616666666667	173075.796875	2059802.128060457	2	1177	0.14796419144914985	1.6949975664681345	1.3709606914018397	287.6309814453125	287.6330261230469
735	288.1033020019531	9.712216666666666					1	DETECTED	288.1033 m/z @9.71 [N1292_2.mzXML]	288.1033020019531	9.712216666666666	9.6786	9.744866666666667	0.06626666666666736	11761.119140625	38871.94429882809	0	1177	0.1209905858941589	0.985622211204758	0.971244422409516	288.1032409667969	288.10333251953125
736	288.1981201171875	12.59525					1	DETECTED	288.1981 m/z @12.60 [N1292_2.mzXML]	288.1981201171875	12.59525	10.3263	12.628616666666666	2.302316666666666	5141.05322265625	315453.85312414553	0	1177	0.15643827870529137	0.5073528871651349	0.014705774330269894	288.197509765625	288.20611572265625
737	288.2165222167969	10.646416666666665					1	DETECTED	288.2165 m/z @10.65 [N1292_2.mzXML]	288.2165222167969	10.646416666666665	0.33858333333333335	19.831166666666665	19.492583333333332	181786.390625	2798190.7035429976	1	1177	0.09404486002739354	2.280104876134255	3.0396841683189186	288.2076416015625	288.2179870605469
738	288.64019775390625	13.291683333333333					1	DETECTED	288.6402 m/z @13.29 [N1292_2.mzXML]	288.64019775390625	13.291683333333333	12.827	14.795250000000001	1.9682500000000012	57799.23828125	1129832.1825076912	0	1177	0.24646784088464457	1.4922594677600152	2.1931400628811546	288.63116455078125	288.6499328613281
739	288.767822265625	1.9797666666666667					1	DETECTED	288.7678 m/z @1.98 [N1292_2.mzXML]	288.767822265625	1.9797666666666667	1.7826666666666666	5.25725	3.4745833333333334	7900.7294921875	702096.7841130372	0	1177	0.10480686599198208	8.814265178420428	16.628530356840855	288.7673645019531	288.7774658203125
740	288.9212951660156	1.6109					1	DETECTED	288.9213 m/z @1.61 [N1292_2.mzXML]	288.9212951660156	1.6109	1.5665499999999999	1.7529833333333333	0.18643333333333345	288836.40625	1160710.0558208018	0	1177	0.06575278320964406	1.4481149459504248	1.6832712944646153	288.9210510253906	288.92169189453125
741	289.17535400390625	1.3227499999999999					1	DETECTED	289.1754 m/z @1.32 [N1292_2.mzXML]	289.17535400390625	1.3227499999999999	0.1011	19.996666666666666	19.895566666666667	5865.4765625	1674017.0835112906	0	1177	6.673417370755127	8.142907815932006	2.5770470144133664	289.1737976074219	289.17718505859375
742	289.6301574707031	12.906016666666666					1	DETECTED	289.6302 m/z @12.91 [N1292_2.mzXML]	289.6301574707031	12.906016666666666	12.858916666666666	13.087333333333333	0.22841666666666782	9791.3642578125	88841.13038903818	0	1177	0.1329723155310063	2.424805378627028	3.8496107572540565	289.62872314453125	289.6301574707031
743	289.6477966308594	14.1504					1	DETECTED	289.6478 m/z @14.15 [N1292_2.mzXML]	289.6477966308594	14.1504	10.962966666666667	15.91325	4.950283333333333	31795.15234375	2218650.520895996	0	1177	2.7324765187094666	2.9873061984217752	0.41527516772512946	289.6393737792969	289.6495056152344
744	290.0322265625	17.483					1	DETECTED	290.0322 m/z @17.48 [N1292_2.mzXML]	290.0322265625	17.483	9.455833333333334	19.591833333333334	10.136	1842.5028076171875	563303.687153656	0	1177	2.0092452976477517	0.6313560201814671	0.2627120403629342	290.0289306640625	290.041015625
745	290.1595153808594	8.519183333333334					1	DETECTED	290.1595 m/z @8.52 [N1292_2.mzXML]	290.1595153808594	8.519183333333334	8.019983333333334	8.815683333333334	0.7957000000000001	4759.56396484375	72376.68617138673	0	1177	0.3855295525801665	0.7969751602564102	2.8422180620276154	290.1588439941406	290.1606750488281
746	290.2682800292969	11.387166666666667					1	DETECTED	290.2683 m/z @11.39 [N1292_2.mzXML]	290.2682800292969	11.387166666666667	10.912066666666668	11.5598	0.6477333333333313	39054.1875	338366.4170686051	0	1177	0.07499150441920932	0.7174339015301681	0.2953056670263817	290.26763916015625	290.2719421386719
747	290.626708984375	12.874666666666666					1	DETECTED	290.6267 m/z @12.87 [N1292_2.mzXML]	290.626708984375	12.874666666666666	12.74425	13.056866666666668	0.31261666666666876	21241.685546875	176876.88928613305	0	1177	0.11337437573039288	1.198530351437704	0.8935033562956491	290.62640380859375	290.6274108886719
748	290.66693115234375	14.418283333333333					1	DETECTED	290.6669 m/z @14.42 [N1292_2.mzXML]	290.66693115234375	14.418283333333333	13.677316666666666	15.329550000000001	1.652233333333335	4691.69287109375	242508.84281716932	0	1177	0.29254487063748336	1.1149174501776964	1.2298349003553928	290.6663818359375	290.66796875
749	290.85455322265625	1.7529833333333333					1	DETECTED	290.8546 m/z @1.75 [N1292_2.mzXML]	290.85455322265625	1.7529833333333333	0.5029	1.8113166666666667	1.3084166666666666	19331.994140625	416343.64449865726	0	1177	0.08268626202298268	0.5233317778814744	0.046663555762949144	290.84765625	290.8548278808594
750	290.9250183105469	2.705633333333333					1	DETECTED	290.9250 m/z @2.71 [N1292_2.mzXML]	290.9250183105469	2.705633333333333	1.6109	19.555166666666665	17.944266666666664	36152.65625	3510880.696525116	0	1177	0.7830178164794335	1.5300002630186351	1.898143914543845	290.9225769042969	290.9346008300781
751	291.1196594238281	12.036333333333333					1	DETECTED	291.1197 m/z @12.04 [N1292_2.mzXML]	291.1196594238281	12.036333333333333	11.988249999999999	12.89055	0.9023000000000003	97243.7265625	876251.0681544801	1	1177	0.1046305344122409	9.305011694088172	4.475409789763451	291.1116027832031	291.12835693359375
752	291.17352294921875	9.978100000000001					1	DETECTED	291.1735 m/z @9.98 [N1292_2.mzXML]	291.17352294921875	9.978100000000001	9.6959	15.258583333333332	5.562683333333332	2472.06396484375	489442.85052182	0	1177	0.23648911683142515	9.855923694779069	18.711847389558137	291.1684875488281	291.1741943359375
753	291.19488525390625	12.240016666666666					1	DETECTED	291.1949 m/z @12.24 [N1292_2.mzXML]	291.19488525390625	12.240016666666666	0.11926666666666666	12.4283	12.309033333333334	14133.4384765625	5431793.593473205	0	1177	12.178089699670917	0.5077669836162504	0.015533967232500834	291.1939392089844	291.1954040527344
754	291.6459045410156	12.92115					1	DETECTED	291.6459 m/z @12.92 [N1292_2.mzXML]	291.6459045410156	12.92115	11.773833333333332	14.728766666666667	2.9549333333333347	41605.55859375	861640.5712198487	0	1177	0.1207229308068829	4.68408638339805	6.35728040123338	291.644775390625	291.6480407714844
755	291.93505859375	2.5803333333333334					1	DETECTED	291.9351 m/z @2.58 [N1292_2.mzXML]	291.93505859375	2.5803333333333334	1.8545666666666667	16.670333333333335	14.815766666666669	29078.810546875	2717498.8796463925	0	1177	0.6770775699498919	1.6654934569425306	2.527129489239617	291.9338073730469	291.9371337890625
756	292.06829833984375	16.578766666666667					1	DETECTED	292.0683 m/z @16.58 [N1292_2.mzXML]	292.06829833984375	16.578766666666667	9.389800000000001	19.132833333333334	9.743033333333333	3599.423583984375	862493.9035855407	0	1177	2.6706646929701616	0.6776379544579889	0.3720360788888265	292.0665283203125	292.0695495605469
757	292.1231994628906	12.036333333333333					1	DETECTED	292.1232 m/z @12.04 [N1292_2.mzXML]	292.1231994628906	12.036333333333333	2.6913	16.61555	13.924249999999999	13355.904296875	2277000.662885559	0	1177	0.14304260745361752	0.7450080434883414	0.4900160869766827	292.1147155761719	292.1247253417969
758	292.63458251953125	10.361683333333334					1	DETECTED	292.6346 m/z @10.36 [N1292_2.mzXML]	292.63458251953125	10.361683333333334	2.7475	12.710716666666666	9.963216666666666	5696.50341796875	1140962.2030800474	0	1177	0.06672083473090851	0.6542537939065471	0.3085075878130944	292.62615966796875	292.6402282714844
759	292.6534118652344	13.071916666666668					1	DETECTED	292.6534 m/z @13.07 [N1292_2.mzXML]	292.6534118652344	13.071916666666668	2.34775	14.118616666666666	11.770866666666667	11134.79296875	1359423.4357635495	0	1177	0.12562537364113524	0.5488009946382779	0.007691044911264753	292.6516418457031	292.66265869140625
760	292.9317626953125	2.5940999999999996					1	DETECTED	292.9318 m/z @2.59 [N1292_2.mzXML]	292.9317626953125	2.5940999999999996	2.3891	3.3550666666666666	0.9659666666666666	4550.27880859375	140148.22798205563	0	1177	0.23678523561174591	2.356016260162606	3.7120325203252116	292.9282531738281	292.9359436035156
761	292.9560241699219	9.523950000000001					1	DETECTED	292.9560 m/z @9.52 [N1292_2.mzXML]	292.9560241699219	9.523950000000001	2.5115666666666665	9.523950000000001	7.012383333333334	109279.2734375	2.004839284768414E7	0	1177	7.415348743167267	0.5	null	292.94696044921875	292.9659729003906
762	292.9775390625	2.552983333333333					1	DETECTED	292.9775 m/z @2.55 [N1292_2.mzXML]	292.9775390625	2.552983333333333	2.402733333333333	4.578716666666667	2.175983333333334	4437.02490234375	198182.10123629772	0	1177	0.3138936596233508	7.2412090959511834	13.482418191902367	292.9696960449219	292.9854736328125
763	293.00018310546875	2.7903666666666664					1	DETECTED	293.0002 m/z @2.79 [N1292_2.mzXML]	293.00018310546875	2.7903666666666664	2.32055	15.45595	13.1354	6110.8310546875	988749.3445334474	0	1177	0.10442537481288161	13.979282698925116	1.5504708872433468	292.992431640625	293.00970458984375
764	293.0229797363281	2.6629333333333336					1	DETECTED	293.0230 m/z @2.66 [N1292_2.mzXML]	293.0229797363281	2.6629333333333336	1.7826666666666666	3.8032833333333333	2.0206166666666667	9093.1123046875	440283.8825848694	0	1177	0.11321975886699764	0.9927115364260866	0.97298052665646	293.0151672363281	293.02703857421875
765	293.0382080078125	2.6353333333333335					1	DETECTED	293.0382 m/z @2.64 [N1292_2.mzXML]	293.0382080078125	2.6353333333333335	2.2928333333333333	15.8766	13.583766666666666	9998.33203125	1770360.4238223266	0	1177	0.5646244464595847	19.830316301703146	3.435555561450536	293.0299377441406	293.0420837402344
766	293.0531921386719	2.497916666666667					1	DETECTED	293.0532 m/z @2.50 [N1292_2.mzXML]	293.0531921386719	2.497916666666667	1.1769333333333334	4.0240833333333335	2.84715	11714.474609375	746102.5287774659	0	1177	0.3037136249387107	1.077663104505482	0.8481459919637815	293.04534912109375	293.0533142089844
767	293.06427001953125	2.6769499999999997					1	DETECTED	293.0643 m/z @2.68 [N1292_2.mzXML]	293.06427001953125	2.6769499999999997	2.2510166666666667	19.224666666666668	16.97365	14933.0615234375	1973246.6134602365	0	1177	0.5933013007652481	14.918923719355837	29.789082905130115	293.0564270019531	293.0647888183594
768	293.09722900390625	2.5803333333333334					1	DETECTED	293.0972 m/z @2.58 [N1292_2.mzXML]	293.09722900390625	2.5803333333333334	0.1011	19.978333333333335	19.877233333333336	1.0647293E7	6.461178695455672E8	1	1177	0.7360876393864926	2.075699972571639	1.930271225126099	293.0907897949219	293.1068115234375
769	293.1275634765625	10.06185					1	DETECTED	293.1276 m/z @10.06 [N1292_2.mzXML]	293.1275634765625	10.06185	2.0794166666666665	10.272433333333334	8.193016666666667	70534.46875	1.2424147182351897E7	0	1177	7.575952951502435	0.5132472963233641	0.029850092577564213	293.11907958984375	293.13653564453125
770	293.138427734375	10.361683333333334					1	DETECTED	293.1384 m/z @10.36 [N1292_2.mzXML]	293.138427734375	10.361683333333334	2.278766666666667	12.37795	10.099183333333333	62390.6328125	9512819.974135652	2	1177	0.7661333479516035	0.6161555625207513	0.2314329685594866	293.1377258300781	293.1422424316406
771	293.1524658203125	9.7782					1	DETECTED	293.1525 m/z @9.78 [N1292_2.mzXML]	293.1524658203125	9.7782	2.1944500000000002	11.756783333333335	9.562333333333335	245408.515625	7640135.972822107	0	1177	0.48038334016545825	0.5509277809659248	0.07193608535920713	293.1446533203125	293.16082763671875
772	293.1778869628906	13.743516666666666					1	DETECTED	293.1779 m/z @13.74 [N1292_2.mzXML]	293.1778869628906	13.743516666666666	2.278766666666667	15.205466666666666	12.9267	23764.041015625	1687138.6829002076	0	1177	0.27887471579776957	0.5557102726807631	0.06375922918842013	293.1679992675781	293.18768310546875
773	293.1986083984375	2.6216333333333335					1	DETECTED	293.1986 m/z @2.62 [N1292_2.mzXML]	293.1986083984375	2.6216333333333335	2.3751499999999997	11.791216666666665	9.416066666666666	5945.5087890625	716879.705132843	0	1177	0.5629669836021716	19.100818175671066	3.1792724569668565	293.1899719238281	293.20831298828125
774	293.210205078125	12.494416666666666					1	DETECTED	293.2102 m/z @12.49 [N1292_2.mzXML]	293.210205078125	12.494416666666666	2.3891	12.494416666666666	10.105316666666667	4883.80517578125	1056708.9265633542	0	1177	9.726982868766125	0.5	null	293.2088928222656	293.21771240234375
775	293.2368469238281	10.379016666666667					1	DETECTED	293.2368 m/z @10.38 [N1292_2.mzXML]	293.2368469238281	10.379016666666667	2.4571666666666667	12.72765	10.270483333333335	41231.3515625	1.1783348867314301E7	0	1177	11.48739795241095	0.6536564591791141	0.2660121203506779	293.2281799316406	293.24658203125
776	293.315185546875	2.705633333333333					1	DETECTED	293.3152 m/z @2.71 [N1292_2.mzXML]	293.315185546875	2.705633333333333	2.4298	3.7090666666666667	1.2792666666666666	3710.496337890625	127322.11790005493	0	1177	0.640423197055934	2.318912386706952	3.6378247734139038	293.3074645996094	293.32012939453125
777	293.6802673339844	2.6078333333333332					1	DETECTED	293.6803 m/z @2.61 [N1292_2.mzXML]	293.6802673339844	2.6078333333333332	2.4433000000000002	3.7561000000000004	1.3128000000000002	4541.9833984375	147507.74976501465	0	1177	0.4019038517629858	3.9894651539708357	3.739403054882746	293.6719970703125	293.68310546875
778	293.9573974609375	11.063916666666668					1	DETECTED	293.9574 m/z @11.06 [N1292_2.mzXML]	293.9573974609375	11.063916666666668	10.877416666666667	18.931333333333335	8.053916666666668	3537.73291015625	781551.2053270569	0	1177	4.39870995035951	21.592269883824784	42.18453976764957	293.9555358886719	293.9586486816406
779	294.1004333496094	2.5803333333333334					1	DETECTED	294.1004 m/z @2.58 [N1292_2.mzXML]	294.1004333496094	2.5803333333333334	1.8545666666666667	18.2715	16.416933333333333	1012233.5	6.0916091500349104E7	0	1177	0.6489269746593456	2.025450214757118	1.9357469345766598	294.10028076171875	294.103271484375
780	294.15606689453125	9.6959					1	DETECTED	294.1561 m/z @9.70 [N1292_2.mzXML]	294.15606689453125	9.6959	9.5412	10.4332	0.8919999999999995	28069.888671875	712568.746506958	0	1177	0.3954601336249226	2.7830517069472163	4.4769104425026525	294.1556091308594	294.1564025878906
781	294.9186096191406	12.794683333333333					1	DETECTED	294.9186 m/z @12.79 [N1292_2.mzXML]	294.9186096191406	12.794683333333333	0.15560000000000002	19.996666666666666	19.841066666666666	22692.8828125	4612422.447467005	0	1177	1.6926348945068401	0.7739537117888431	4.608199266111735	294.9181213378906	294.9208984375
782	294.9380187988281	1.6415833333333334					1	DETECTED	294.9380 m/z @1.64 [N1292_2.mzXML]	294.9380187988281	1.6415833333333334	1.58115	13.594050000000001	12.012900000000002	97801.5234375	6447592.914537598	0	1177	0.05052358180318395	96.34725830355713	214.75302454440325	294.9378662109375	294.9479675292969
783	294.9539489746094	11.16385					1	DETECTED	294.9539 m/z @11.16 [N1292_2.mzXML]	294.9539489746094	11.16385	10.912066666666668	18.601333333333333	7.689266666666665	5979.255859375	1519208.7519423217	0	1177	4.61476024143319	15.269610114516519	20.46385612786776	294.9518737792969	294.9551086425781
784	295.1013488769531	2.5803333333333334					1	DETECTED	295.1013 m/z @2.58 [N1292_2.mzXML]	295.1013488769531	2.5803333333333334	1.8401	19.334166666666665	17.494066666666665	125184.2734375	8835338.073091095	0	1177	0.682176585956511	9.205485665318474	1.3769591631939175	295.0971984863281	295.1079406738281
785	295.1282653808594	9.644116666666667					1	DETECTED	295.1283 m/z @9.64 [N1292_2.mzXML]	295.1282653808594	9.644116666666667	2.7903666666666664	9.712216666666666	6.92185	27491.892578125	3706765.1531883534	0	1177	0.09288034208495333	0.5049680831661498	0.009936166332299745	295.11981201171875	295.12860107421875
786	295.14862060546875	9.7782					1	DETECTED	295.1486 m/z @9.78 [N1292_2.mzXML]	295.14862060546875	9.7782	9.4898	10.182883333333333	0.6930833333333322	10696.0390625	228482.49581646695	0	1177	29.21608460528475	1.201600785945447	1.0827306460266952	295.1481628417969	295.1488037109375
787	295.1938171386719	12.37795					1	DETECTED	295.1938 m/z @12.38 [N1292_2.mzXML]	295.1938171386719	12.37795	1.4134333333333333	18.821166666666667	17.407733333333333	38569.4921875	2907556.857603181	0	1177	0.3158830329601887	0.793944320772812	0.584991523731402	295.1875305175781	295.2036437988281
788	295.26220703125	13.5303					1	DETECTED	295.2622 m/z @13.53 [N1292_2.mzXML]	295.26220703125	13.5303	0.9038	19.16916666666667	18.26536666666667	12272.115234375	3993297.091395691	0	1177	12.906185858202853	0.7232949220554654	0.4465898441109309	295.2617492675781	295.2686462402344
789	295.29443359375	2.5803333333333334					1	DETECTED	295.2944 m/z @2.58 [N1292_2.mzXML]	295.29443359375	2.5803333333333334	1.9095666666666666	8.957566666666667	7.048	34721.80078125	2146482.6142593985	0	1177	0.7264995297593031	2.0884030310920667	3.193673273222666	295.29290771484375	295.2954406738281
790	296.06494140625	1.7529833333333333					1	DETECTED	296.0649 m/z @1.75 [N1292_2.mzXML]	296.06494140625	1.7529833333333333	1.68755	1.7826666666666666	0.09511666666666652	101946.734375	359700.2357119138	0	1177	0.06113572833168601	0.7268211920529801	0.4536423841059602	296.06494140625	296.0650329589844
791	296.184814453125	11.808266666666666					1	DETECTED	296.1848 m/z @11.81 [N1292_2.mzXML]	296.184814453125	11.808266666666666	9.5412	19.499833333333335	9.958633333333335	24847.263671875	2242539.90087845	0	1177	0.09953402754950247	2.3358223405999325	4.595754667333018	296.182861328125	296.1850891113281
792	296.19671630859375	12.326716666666666					1	DETECTED	296.1967 m/z @12.33 [N1292_2.mzXML]	296.19671630859375	12.326716666666666	12.240016666666666	18.656	6.415983333333333	8774.2900390625	940181.8525311889	0	1177	0.2640051083011805	37.00105728565917	73.00211457131834	296.19586181640625	296.19873046875
793	296.2573547363281	13.4835					1	DETECTED	296.2574 m/z @13.48 [N1292_2.mzXML]	296.2573547363281	13.4835	6.362583333333333	13.897216666666667	7.534633333333334	36033.94921875	3011962.1233276976	0	1177	0.2514612346567908	0.52904939673029	0.04317812752801273	296.25677490234375	296.26556396484375
794	296.9886169433594	11.655366666666668					1	DETECTED	296.9886 m/z @11.66 [N1292_2.mzXML]	296.9886169433594	11.655366666666668	11.214699999999999	19.114166666666666	7.899466666666667	7236.0830078125	842123.9889213564	0	1177	0.45234224192274297	8.96308623298029	16.92617246596058	296.9807434082031	296.9936218261719
795	297.1177978515625	1.5230833333333333					1	DETECTED	297.1178 m/z @1.52 [N1292_2.mzXML]	297.1177978515625	1.5230833333333333	1.4321833333333334	9.506666666666666	8.074483333333333	7689.42626953125	944702.1144239197	0	1177	8.076541126388337	44.41409974330767	87.82819948661535	297.1083068847656	297.12738037109375
796	297.1802062988281	15.821683333333334					1	DETECTED	297.1802 m/z @15.82 [N1292_2.mzXML]	297.1802062988281	15.821683333333334	9.309283333333333	19.8495	10.540216666666666	11011.6572265625	2523482.0575087266	0	1177	3.602863130845849	0.7688194163968984	0.5411229214520848	297.1788024902344	297.1887512207031
797	298.2153625488281	10.078750000000001					1	DETECTED	298.2154 m/z @10.08 [N1292_2.mzXML]	298.2153625488281	10.078750000000001	9.9617	10.379016666666667	0.41731666666666634	4223.5361328125	62147.836578796356	0	1177	0.04009106515035299	1.782642745265543	2.565285490531086	298.2149658203125	298.2166442871094
798	298.27294921875	14.2762					1	DETECTED	298.2729 m/z @14.28 [N1292_2.mzXML]	298.27294921875	14.2762	10.860783333333334	16.688666666666666	5.827883333333332	99728.6015625	4674736.699147028	0	1177	0.45910005401382037	0.8306050268951576	0.47236210748878943	298.2727355957031	298.27484130859375
799	299.13787841796875	11.298399999999999					1	DETECTED	299.1379 m/z @11.30 [N1292_2.mzXML]	299.13787841796875	11.298399999999999	10.218666666666667	15.637183333333333	5.418516666666665	58260.4296875	3619233.597058472	0	1177	1.6616408663512452	1.9947510714315504	2.9634657061371414	299.1368713378906	299.13916015625
800	299.2763671875	14.2762					1	DETECTED	299.2764 m/z @14.28 [N1292_2.mzXML]	299.2763671875	14.2762	11.808266666666666	15.692416666666666	3.88415	18407.16015625	1211850.7659844356	0	1177	0.6020158353405183	0.7484749423248688	0.43026614418982606	299.2760925292969	299.2779846191406
801	299.2933349609375	13.984316666666667					1	DETECTED	299.2933 m/z @13.98 [N1292_2.mzXML]	299.2933349609375	13.984316666666667	0.26539999999999997	19.959999999999997	19.694599999999998	7391.3525390625	1689361.2541517636	0	1177	2.749371529274603	0.71778991295474	0.23972570026138115	299.2919921875	299.2961120605469
802	299.632080078125	12.92115					1	DETECTED	299.6321 m/z @12.92 [N1292_2.mzXML]	299.632080078125	12.92115	12.74425	13.056866666666668	0.31261666666666876	46103.72265625	466445.628016115	0	1177	0.1146342071158486	0.8835971358582982	0.7117727864861714	299.6318359375	299.6323547363281
803	300.1414794921875	12.810550000000001					1	DETECTED	300.1415 m/z @12.81 [N1292_2.mzXML]	300.1414794921875	12.810550000000001	10.71915	13.984316666666667	3.2651666666666657	10704.978515625	811320.5409432983	0	1177	1.2064568463658105	0.7806174492365557	0.6519380512389096	300.14044189453125	300.14208984375
804	300.17926025390625	11.5598					1	DETECTED	300.1793 m/z @11.56 [N1292_2.mzXML]	300.17926025390625	11.5598	9.293800000000001	11.739749999999999	2.445949999999998	15718.177734375	991389.2989251092	0	1177	2.122106999658051	0.546130004632532	0.09422054245996755	300.17926025390625	300.1839294433594
805	300.21661376953125	10.558083333333334					1	DETECTED	300.2166 m/z @10.56 [N1292_2.mzXML]	300.21661376953125	10.558083333333334	10.522766666666666	10.682566666666666	0.1598000000000006	13164.9951171875	91867.83758007792	0	1177	0.0839527842115011	2.2623879188295315	3.5247758376590634	300.21649169921875	300.21661376953125
806	300.6322021484375	12.858916666666666					1	DETECTED	300.6322 m/z @12.86 [N1292_2.mzXML]	300.6322021484375	12.858916666666666	12.858916666666666	13.24855	0.38963333333333416	9721.02734375	146716.6530438234	0	1177	0.27675972722909314	null	null	300.6317138671875	300.641845703125
807	301.11749267578125	10.75575					1	DETECTED	301.1175 m/z @10.76 [N1292_2.mzXML]	301.11749267578125	10.75575	10.558083333333334	10.843866666666665	0.28578333333333106	22857.162109375	191948.4665080556	0	1177	0.10336882300626371	0.7228920741989825	0.44578414839796493	301.1171875	301.11798095703125
808	301.1400451660156	12.412083333333333					1	DETECTED	301.1400 m/z @12.41 [N1292_2.mzXML]	301.1400451660156	12.412083333333333	0.1011	19.996666666666666	19.895566666666667	109966.9921875	1.2665229417101435E7	1	1177	10.951090444039684	0.9292470964236816	0.3777386672343347	301.1390686035156	301.1413879394531
809	301.2127685546875	13.4835					1	DETECTED	301.2128 m/z @13.48 [N1292_2.mzXML]	301.2127685546875	13.4835	13.363416666666666	14.695416666666667	1.3320000000000007	123196.234375	1814622.5349433587	1	1177	0.1623529188917967	2.2360281386139556	3.170428729370621	301.21209716796875	301.21368408203125
810	302.1018371582031	10.592833333333335					1	DETECTED	302.1018 m/z @10.59 [N1292_2.mzXML]	302.1018371582031	10.592833333333335	10.575283333333335	10.737466666666668	0.16218333333333312	4247.888671875	29028.384392455908	0	1177	0.12839030019262232	4.6206077872744595	8.241215574548919	302.1010437011719	302.10211181640625
811	302.14349365234375	12.4283					1	DETECTED	302.1435 m/z @12.43 [N1292_2.mzXML]	302.14349365234375	12.4283	0.1011	19.959999999999997	19.8589	19118.599609375	2474892.907044556	0	1177	0.14536238269901247	0.615813513213201	0.9381934479530063	302.14239501953125	302.1449890136719
812	302.231689453125	10.809483333333333					1	DETECTED	302.2317 m/z @10.81 [N1292_2.mzXML]	302.231689453125	10.809483333333333	10.71915	11.214699999999999	0.49554999999999794	29009.779296875	219666.97722863726	0	1177	0.0797914245722815	1.5448828727919013	2.110225760247864	302.2314453125	302.2322998046875
813	302.2864990234375	11.5598					1	DETECTED	302.2865 m/z @11.56 [N1292_2.mzXML]	302.2864990234375	11.5598	11.5121	15.784483333333332	4.272383333333332	121353.234375	1550558.701327636	0	1177	0.11866270203118567	5.48230812060805	4.561344122529942	302.2849426269531	302.2883605957031
814	303.0269775390625	1.4637666666666667					1	DETECTED	303.0270 m/z @1.46 [N1292_2.mzXML]	303.0269775390625	1.4637666666666667	1.4321833333333334	1.5081666666666667	0.07598333333333329	10721.7841796875	36217.225993652326	0	1177	0.06622906830440334	1.2029023746701855	1.405804749340371	303.02655029296875	303.0270080566406
815	303.05279541015625	17.169666666666668					1	DETECTED	303.0528 m/z @17.17 [N1292_2.mzXML]	303.05279541015625	17.169666666666668	10.1303	19.79416666666667	9.663866666666669	2340.396728515625	674521.5269012151	0	1177	0.9220897430010986	0.6864159180986926	0.3728318361973853	303.0511474609375	303.053466796875
816	303.0738220214844	9.6959					1	DETECTED	303.0738 m/z @9.70 [N1292_2.mzXML]	303.0738220214844	9.6959	9.661466666666666	9.811633333333333	0.15016666666666723	8073.14697265625	46679.8959304199	0	1177	0.09672389035865159	2.180542110358133	3.361084220716266	303.0735778808594	303.0740966796875
817	303.2284240722656	14.245149999999999					1	DETECTED	303.2284 m/z @14.25 [N1292_2.mzXML]	303.2284240722656	14.245149999999999	10.343783333333333	16.8185	6.474716666666668	344778.75	1.407641950783075E7	1	1177	0.5668232602242078	0.7997712536270548	0.40397516618885	303.22705078125	303.23516845703125
818	303.2906188964844	11.6069					1	DETECTED	303.2906 m/z @11.61 [N1292_2.mzXML]	303.2906188964844	11.6069	11.5121	11.756783333333335	0.24468333333333447	21374.228515625	183466.59228686558	0	1177	0.22289656554771753	1.2905239099859505	1.581047819971901	303.2899475097656	303.29107666015625
819	303.6457824707031	12.827					1	DETECTED	303.6458 m/z @12.83 [N1292_2.mzXML]	303.6457824707031	12.827	12.710716666666666	13.334566666666666	0.6238499999999991	18992.935546875	208178.56611340272	0	1177	0.07357520240873683	2.682456643256406	4.364913286512812	303.6445617675781	303.6510009765625
820	304.0484924316406	17.446666666666665					1	DETECTED	304.0485 m/z @17.45 [N1292_2.mzXML]	304.0484924316406	17.446666666666665	0.5029	19.8495	19.3466	4613.015625	1581851.891368104	0	1177	0.6426843775315128	0.5709061149331219	0.2503199927254375	304.0469055175781	304.0529479980469
821	304.1501770019531	9.309283333333333					1	DETECTED	304.1502 m/z @9.31 [N1292_2.mzXML]	304.1501770019531	9.309283333333333	9.293800000000001	9.357633333333332	0.06383333333333141	1971.7908935546875	5949.174380737181	0	1177	0.06471060768361703	2.0613562970937402	3.12271259418748	304.1498718261719	304.1506652832031
822	304.2115783691406	10.06185					1	DETECTED	304.2116 m/z @10.06 [N1292_2.mzXML]	304.2115783691406	10.06185	10.02865	10.343783333333333	0.31513333333333193	21655.955078125	175667.55739257715	0	1177	0.08907893157601521	4.769056921578727	7.406704758368916	304.211181640625	304.2118225097656
823	304.23193359375	14.245149999999999					1	DETECTED	304.2319 m/z @14.25 [N1292_2.mzXML]	304.23193359375	14.245149999999999	4.387566666666667	15.931999999999999	11.54443333333333	64182.11328125	3463991.4388735034	0	1177	0.3557199700621396	0.7851254951090518	0.5093124489385846	304.2230529785156	304.239501953125
824	304.29876708984375	11.5121					1	DETECTED	304.2988 m/z @11.51 [N1292_2.mzXML]	304.29876708984375	11.5121	11.463933333333333	11.82525	0.3613166666666672	28702.66796875	186346.11474450596	0	1177	0.08614679643813261	2.888618491781675	3.0831677933488475	304.29876708984375	304.2996826171875
825	304.895263671875	1.6109					1	DETECTED	304.8953 m/z @1.61 [N1292_2.mzXML]	304.895263671875	1.6109	0.6122666666666666	14.912316666666667	14.30005	74231.265625	3714179.9425838618	0	1177	0.06622189843728843	1.6314517631426046	2.2012895171397138	304.8946838378906	304.90478515625
826	305.044921875	16.5422					1	DETECTED	305.0449 m/z @16.54 [N1292_2.mzXML]	305.044921875	16.5422	0.26539999999999997	19.8125	19.5471	3264.666748046875	1517845.6778718263	0	1177	2.5727809500618513	0.600458935417281	0.200917870834562	305.043212890625	305.0458068847656
827	305.08685302734375	15.729416666666667					1	DETECTED	305.0869 m/z @15.73 [N1292_2.mzXML]	305.08685302734375	15.729416666666667	10.737466666666668	16.1166	5.37913333333333	2623.88916015625	337716.0627636716	0	1177	0.6693019218098293	0.5387807703736347	0.07756154074726931	305.0862731933594	305.08758544921875
828	305.135009765625	12.3438					1	DETECTED	305.1350 m/z @12.34 [N1292_2.mzXML]	305.135009765625	12.3438	5.431533333333333	12.478	7.046466666666666	11828.15625	630786.5855779723	0	1177	0.09856310760757303	0.5097073801165078	3.5663573943327926	305.1340026855469	305.137939453125
829	305.15625	9.422633333333332					1	DETECTED	305.1562 m/z @9.42 [N1292_2.mzXML]	305.15625	9.422633333333332	9.406283333333333	14.712366666666666	5.3060833333333335	1820.5693359375	361276.2255649414	0	1177	0.06349605721086782	162.2655453618836	323.5310907237672	305.15625	305.1575622558594
830	305.17144775390625	12.101799999999999					1	DETECTED	305.1714 m/z @12.10 [N1292_2.mzXML]	305.17144775390625	12.101799999999999	11.988249999999999	12.240016666666666	0.2517666666666667	4057.527587890625	42317.65799023444	0	1177	0.11046834822754725	1.1086158814031994	1.2172317628063989	305.17144775390625	305.17236328125
831	305.2132263183594	14.2762					1	DETECTED	305.2132 m/z @14.28 [N1292_2.mzXML]	305.2132263183594	14.2762	3.1419833333333336	14.912316666666667	11.770333333333333	3833.968505859375	1437904.2233641052	0	1177	4.798813430449268	0.528565847320497	0.05713169464099418	305.20501708984375	305.2156066894531
832	305.244140625	12.59525					1	DETECTED	305.2441 m/z @12.60 [N1292_2.mzXML]	305.244140625	12.59525	1.6716833333333334	15.365533333333333	13.69385	137087.34375	3333777.982725281	1	1177	0.19782972698368617	6.9943912816366804	17.520825320219842	305.2355651855469	305.24859619140625
833	306.0830993652344	16.024433333333334					1	DETECTED	306.0831 m/z @16.02 [N1292_2.mzXML]	306.0830993652344	16.024433333333334	9.2782	19.352833333333333	10.074633333333333	5846.24560546875	1245266.0455289313	0	1177	2.2191156295151764	0.7466858049183	0.5456156162843595	306.0813293457031	306.0846252441406
834	306.24755859375	12.57885					1	DETECTED	306.2476 m/z @12.58 [N1292_2.mzXML]	306.24755859375	12.57885	12.57885	14.2762	1.6973500000000001	25360.205078125	581900.2328963627	0	1177	1.475662315541964	null	null	306.2472839355469	306.2507629394531
835	306.99249267578125	11.063916666666668					1	DETECTED	306.9925 m/z @11.06 [N1292_2.mzXML]	306.99249267578125	11.063916666666668	6.045283333333333	11.214699999999999	5.169416666666666	4181.587890625	482139.8869523619	0	1177	0.25122697374690617	0.515022350042176	0.030044700084351894	306.9922180175781	307.0020446777344
836	307.06158447265625	14.1504					1	DETECTED	307.0616 m/z @14.15 [N1292_2.mzXML]	307.06158447265625	14.1504	11.08095	14.997033333333333	3.916083333333333	4294.681640625	647720.5753651734	0	1177	3.715207206385987	0.6379128725558868	0.2758257451117735	307.06085205078125	307.06292724609375
837	307.07861328125	10.1303					1	DETECTED	307.0786 m/z @10.13 [N1292_2.mzXML]	307.07861328125	10.1303	3.1868666666666665	18.858	15.671133333333334	6697.05078125	1620363.1985907601	0	1177	13.247933451139303	1.128485907548139	87.028452839051	307.0785827636719	307.0838623046875
838	307.167724609375	10.558083333333334					1	DETECTED	307.1677 m/z @10.56 [N1292_2.mzXML]	307.167724609375	10.558083333333334	9.644116666666667	15.365533333333333	5.721416666666666	490298.8125	1.0443760157238567E7	1	1177	0.6896322692336554	4.184029077177766	1.7026295520164727	307.16619873046875	307.169921875
839	308.17169189453125	10.558083333333334					1	DETECTED	308.1717 m/z @10.56 [N1292_2.mzXML]	308.17169189453125	10.558083333333334	10.451533333333334	12.085016666666666	1.6334833333333325	54260.05078125	1431298.1904837037	0	1177	1.252786247242451	6.346944518132195	8.772173622903066	308.170654296875	308.1722412109375
840	309.1478271484375	9.309283333333333					1	DETECTED	309.1478 m/z @9.31 [N1292_2.mzXML]	309.1478271484375	9.309283333333333	8.939933333333332	14.466116666666666	5.526183333333334	18664.333984375	1023859.0198616637	0	1177	0.22984108030583883	1.4192864718590443	1.710448946661197	309.14630126953125	309.1513977050781
841	309.1640319824219	10.558083333333334					1	DETECTED	309.1640 m/z @10.56 [N1292_2.mzXML]	309.1640319824219	10.558083333333334	10.505083333333333	12.511066666666666	2.005983333333333	18334.541015625	902462.7553189707	0	1177	0.5763586906179778	18.924371069182094	37.615016890615834	309.1634216308594	309.17108154296875
842	309.20263671875	12.761066666666666					1	DETECTED	309.2026 m/z @12.76 [N1292_2.mzXML]	309.20263671875	12.761066666666666	6.168633333333333	12.89055	6.721916666666666	19319.673828125	773876.9106937565	0	1177	0.625254617593578	0.5847673618548824	0.1313921286975218	309.2016906738281	309.2099914550781
843	310.11285400390625	0.74005					1	DETECTED	310.1129 m/z @0.74 [N1292_2.mzXML]	310.11285400390625	0.74005	0.1011	19.978333333333335	19.877233333333336	1899.0440673828125	915311.7934971923	0	1177	7.377801369303273	15.554607820121555	30.10921564024311	310.109619140625	310.114501953125
844	310.1534423828125	13.726949999999999					1	DETECTED	310.1534 m/z @13.73 [N1292_2.mzXML]	310.1534423828125	13.726949999999999	9.263466666666666	13.810783333333335	4.547316666666669	3513.119140625	439284.5549848939	0	1177	4.4923646579698016	0.5093910212128797	0.018782042425759326	310.1497802734375	310.15350341796875
845	310.2008361816406	10.610766666666667					1	DETECTED	310.2008 m/z @10.61 [N1292_2.mzXML]	310.2008361816406	10.610766666666667	10.39655	17.611666666666668	7.215116666666669	69481.84375	1165075.4195766281	1	1177	0.10297626819205163	1.0592470977226514	0.7705425523699629	310.1979675292969	310.20343017578125
846	310.9117431640625	1.6415833333333334					1	DETECTED	310.9117 m/z @1.64 [N1292_2.mzXML]	310.9117431640625	1.6415833333333334	1.6109	13.514333333333333	11.903433333333332	63077.359375	4271278.473822266	0	1177	0.056652849700442154	2.5267118945330957	2.574362890519956	310.9110412597656	310.91650390625
847	311.0046691894531	11.67195					1	DETECTED	311.0047 m/z @11.67 [N1292_2.mzXML]	311.0046691894531	11.67195	9.994666666666665	19.646666666666665	9.652	3902.850830078125	842453.556242188	0	1177	2.071768983444249	2.8772717787692366	3.049565918595545	310.9961853027344	311.0098571777344
848	311.1231689453125	8.745516666666667					1	DETECTED	311.1232 m/z @8.75 [N1292_2.mzXML]	311.1231689453125	8.745516666666667	8.40265	9.0807	0.6780500000000007	17320.5859375	170708.22043853725	0	1177	0.13013746084114608	0.7330740164138212	0.3923684920144662	311.1225280761719	311.1244812011719
849	311.1502685546875	13.710366666666665					1	DETECTED	311.1503 m/z @13.71 [N1292_2.mzXML]	311.1502685546875	13.710366666666665	9.389800000000001	14.068983333333334	4.679183333333333	3716.276123046875	446442.01521307376	0	1177	0.16157770544176842	0.5415011148229015	0.08300222964580302	311.1429748535156	311.1532897949219
850	311.1659851074219	12.309783333333334					1	DETECTED	311.1660 m/z @12.31 [N1292_2.mzXML]	311.1659851074219	12.309783333333334	9.1326	17.70266666666667	8.57006666666667	73502.9609375	1919058.2562964477	1	1177	0.23429998644420458	3.5655794921048622	5.867940209535022	311.1649169921875	311.1759338378906
851	311.2041320800781	10.592833333333335					1	DETECTED	311.2041 m/z @10.59 [N1292_2.mzXML]	311.2041320800781	10.592833333333335	10.451533333333334	17.169666666666668	6.718133333333334	12274.03515625	1677369.8264988705	0	1177	4.183009400282149	23.772587874498523	26.615079067360057	311.1944885253906	311.2046203613281
852	311.6318359375	12.827					1	DETECTED	311.6318 m/z @12.83 [N1292_2.mzXML]	311.6318359375	12.827	4.826433333333333	13.071916666666668	8.245483333333336	20933.751953125	1100475.314141388	0	1177	0.11636684880198622	0.5153062074769705	0.030612414953940983	311.6299743652344	311.6321716308594
853	312.002197265625	14.03565					1	DETECTED	312.0022 m/z @14.04 [N1292_2.mzXML]	312.002197265625	14.03565	10.291116666666666	19.8495	9.558383333333333	4683.37939453125	1197280.592843292	0	1177	6.027092553664863	1.276311689930209	1.3310869580727391	311.9922180175781	312.002197265625
854	312.02874755859375	13.219516666666667					1	DETECTED	312.0287 m/z @13.22 [N1292_2.mzXML]	312.02874755859375	13.219516666666667	9.22	16.947666666666667	7.727666666666666	38148.06640625	1636857.7630322878	0	1177	0.4665072467160414	1.244918907190173	0.9516310268581829	312.02215576171875	312.0307922363281
855	312.1335144042969	12.794683333333333					1	DETECTED	312.1335 m/z @12.79 [N1292_2.mzXML]	312.1335144042969	12.794683333333333	8.586983333333334	12.858916666666666	4.271933333333331	9760.5400390625	530796.1896167295	0	1177	4.012168721150161	0.5076328318717271	0.01664389146365544	312.1264953613281	312.1340026855469
856	312.1586608886719	12.15285					1	DETECTED	312.1587 m/z @12.15 [N1292_2.mzXML]	312.1586608886719	12.15285	4.2128	12.694266666666666	8.481466666666666	29722.033203125	5035664.065679625	0	1177	0.15292815438756158	0.5340940338327004	0.0681880676654007	312.1586608886719	312.16534423828125
857	312.2163391113281	10.75575					1	DETECTED	312.2163 m/z @10.76 [N1292_2.mzXML]	312.2163391113281	10.75575	6.150833333333334	18.069666666666667	11.918833333333332	38417.625	1226630.3020061045	1	1177	0.13650301780262097	0.5394799950573593	0.04289620756063992	312.2152404785156	312.2216796875
858	312.3620910644531	12.052416666666666					1	DETECTED	312.3621 m/z @12.05 [N1292_2.mzXML]	312.3620910644531	12.052416666666666	12.0205	12.3438	0.3232999999999997	13305.96875	135017.80459326188	0	1177	0.14651086426809634	5.064751958224691	9.129503916449382	312.3609924316406	312.3620910644531
859	312.6581726074219	2.334216666666667					1	DETECTED	312.6582 m/z @2.33 [N1292_2.mzXML]	312.6581726074219	2.334216666666667	1.8545666666666667	4.726233333333334	2.871666666666667	23402.12890625	898822.0846967163	0	1177	0.4342868069583661	2.096797509037612	1.934772066000679	312.65576171875	312.6592712402344
860	313.03509521484375	1.6264333333333334					1	DETECTED	313.0351 m/z @1.63 [N1292_2.mzXML]	313.03509521484375	1.6264333333333334	1.6109	13.146066666666666	11.535166666666665	17786.3203125	3535541.06653479	0	1177	0.06208162513946336	371.30364806866794	5.108066633452207	313.03070068359375	313.03509521484375
861	313.0955810546875	1.5081666666666667					1	DETECTED	313.0956 m/z @1.51 [N1292_2.mzXML]	313.0955810546875	1.5081666666666667	1.4134333333333333	17.6845	16.271066666666666	19129.404296875	3344368.8316060486	0	1177	0.21406031558488658	85.87825475017593	167.80268929042444	313.0943908691406	313.10382080078125
862	313.1668701171875	12.292466666666666					1	DETECTED	313.1669 m/z @12.29 [N1292_2.mzXML]	313.1668701171875	12.292466666666666	12.15285	13.1165	0.9636499999999995	14995.97265625	296135.0310573728	0	1177	0.2229549058419238	3.4510564641280044	5.902112928256009	313.1611022949219	313.167236328125
863	313.7837829589844	2.334216666666667					1	DETECTED	313.7838 m/z @2.33 [N1292_2.mzXML]	313.7837829589844	2.334216666666667	1.8819000000000001	4.4033	2.5214	18418.98046875	673313.541339905	0	1177	0.48366928335176107	2.049322133110382	2.013828972139724	313.7811584472656	313.7852783203125
864	314.02899169921875	13.205016666666667					1	DETECTED	314.0290 m/z @13.21 [N1292_2.mzXML]	314.02899169921875	13.205016666666667	11.67195	15.205466666666666	3.5335166666666655	9132.69140625	466346.0192251892	0	1177	0.11293351176402666	1.0044310585720204	1.0026049149357066	314.02777099609375	314.0299377441406
865	314.2318115234375	10.929166666666667					1	DETECTED	314.2318 m/z @10.93 [N1292_2.mzXML]	314.2318115234375	10.929166666666667	10.75575	12.036333333333333	1.2805833333333325	190631.46875	1895878.8066859122	1	1177	0.1251984758730469	1.8583904781175307	2.8914701446596878	314.2226867675781	314.23291015625
866	315.0342102050781	2.32055					1	DETECTED	315.0342 m/z @2.32 [N1292_2.mzXML]	315.0342102050781	2.32055	1.0315166666666666	2.978216666666667	1.9467000000000003	9153.5732421875	280688.36214923096	0	1177	0.16164271195267732	0.7551007214708698	0.5102014429417396	315.0284118652344	315.03900146484375
867	315.0508117675781	1.8819000000000001					1	DETECTED	315.0508 m/z @1.88 [N1292_2.mzXML]	315.0508117675781	1.8819000000000001	1.8819000000000001	17.721166666666665	15.839266666666665	10067.125	1309398.9081469728	0	1177	0.7536866597407765	null	null	315.0414123535156	315.0514221191406
868	315.07904052734375	2.334216666666667					1	DETECTED	315.0790 m/z @2.33 [N1292_2.mzXML]	315.07904052734375	2.334216666666667	1.6716833333333334	12.17015	10.498466666666666	6518835.0	2.920835068436292E8	1	1177	0.5815030161111063	1.9657295795885514	2.1578919830789314	315.0783996582031	315.0881652832031
869	315.1332702636719	11.463933333333333					1	DETECTED	315.1333 m/z @11.46 [N1292_2.mzXML]	315.1332702636719	11.463933333333333	2.09415	11.808266666666666	9.714116666666666	14203.8046875	1425378.6982663572	0	1177	9.132371685693862	0.7217744451487198	1.0591386527108733	315.12335205078125	315.1407470703125
870	315.16180419921875	12.326716666666666					1	DETECTED	315.1618 m/z @12.33 [N1292_2.mzXML]	315.16180419921875	12.326716666666666	2.278766666666667	13.845083333333333	11.566316666666665	6686.4697265625	1841342.137370422	0	1177	0.23705055013248355	0.5755560421114091	0.1511120842228183	315.1531982421875	315.16583251953125
871	315.2351379394531	10.929166666666667					1	DETECTED	315.2351 m/z @10.93 [N1292_2.mzXML]	315.2351379394531	10.929166666666667	10.843866666666665	11.939683333333333	1.0958166666666678	34648.8125	465743.84939184575	0	1177	0.12981626552308434	7.420756470910625	9.64928017511709	315.2287292480469	315.23565673828125
872	316.0825500488281	2.334216666666667					1	DETECTED	316.0826 m/z @2.33 [N1292_2.mzXML]	316.0825500488281	2.334216666666667	0.5575500000000001	10.4147	9.857149999999999	557362.375	2.9135107788878523E7	0	1177	0.5394849642885715	0.9886458850361222	2.4726591241591054	316.0821228027344	316.08587646484375
873	316.24737548828125	11.114233333333335					1	DETECTED	316.2474 m/z @11.11 [N1292_2.mzXML]	316.24737548828125	11.114233333333335	10.894533333333333	12.0687	1.1741666666666664	360366.0	2452906.0739257117	1	1177	0.08560593011449846	2.4757846748501993	3.2804990995904193	316.2386474609375	316.2481689453125
874	317.0837097167969	2.334216666666667					1	DETECTED	317.0837 m/z @2.33 [N1292_2.mzXML]	317.0837097167969	2.334216666666667	1.8259166666666669	18.161333333333335	16.335416666666667	74910.7890625	4094124.007416319	0	1177	0.3970096402642489	1.9727775237348149	2.4649788787822664	317.0823974609375	317.09088134765625
875	317.1138610839844	1.6264333333333334					1	DETECTED	317.1139 m/z @1.63 [N1292_2.mzXML]	317.1138610839844	1.6264333333333334	0.7946500000000001	12.4283	11.63365	19650.140625	1842836.009672547	0	1177	0.11931581682158088	2.999215261552598	142.04194205439987	317.10589599609375	317.1153564453125
876	317.1778564453125	13.4835					1	DETECTED	317.1779 m/z @13.48 [N1292_2.mzXML]	317.1778564453125	13.4835	12.00455	14.40265	2.3980999999999995	48745.09765625	1150289.3535681146	0	1177	0.15444661513850555	0.8453875193942681	0.6346874506826308	317.1702880859375	317.17803955078125
877	317.2508544921875	11.114233333333335					1	DETECTED	317.2509 m/z @11.11 [N1292_2.mzXML]	317.2508544921875	11.114233333333335	11.063916666666668	14.514933333333333	3.451016666666666	58909.99609375	1806121.5705252683	0	1177	0.08802003062882058	13.7846484258619	62.52985034229673	317.2432861328125	317.2510681152344
878	317.52801513671875	2.334216666666667					1	DETECTED	317.5280 m/z @2.33 [N1292_2.mzXML]	317.52801513671875	2.334216666666667	1.8401	4.6273333333333335	2.7872333333333335	23465.751953125	881694.2708190612	0	1177	0.32183997432305755	1.8442434152462674	3.404658691348093	317.5268859863281	317.52947998046875
879	318.0639953613281	16.8185					1	DETECTED	318.0640 m/z @16.82 [N1292_2.mzXML]	318.0639953613281	16.8185	9.661466666666666	19.243	9.581533333333333	4385.111328125	1012856.2816240848	0	1177	2.243058851728385	0.6693788394632784	0.322717100645213	318.0606689453125	318.06524658203125
880	318.29925537109375	11.357783333333334					1	DETECTED	318.2993 m/z @11.36 [N1292_2.mzXML]	318.29925537109375	11.357783333333334	11.1975	12.843	1.6455000000000002	290658.09375	2306272.5618708516	1	1177	0.09902420465829209	1.9787128112326924	2.865236523124667	318.2982177734375	318.3002624511719
881	318.9691162109375	1.8113166666666667					1	DETECTED	318.9691 m/z @1.81 [N1292_2.mzXML]	318.9691162109375	1.8113166666666667	1.7969499999999998	2.7618333333333336	0.9648833333333338	15904.28515625	321054.37239721697	0	1177	0.2649919476512488	33.580626450115574	18.94889321998319	318.9681396484375	318.9695739746094
882	319.060302734375	16.282516666666666					1	DETECTED	319.0603 m/z @16.28 [N1292_2.mzXML]	319.060302734375	16.282516666666666	9.373633333333334	18.96783333333333	9.594199999999997	3567.377685546875	939392.2856278073	0	1177	7.254016262718633	0.6943379658555531	0.3886759317111061	319.05859375	319.06268310546875
883	319.1284484863281	10.664533333333333					1	DETECTED	319.1284 m/z @10.66 [N1292_2.mzXML]	319.1284484863281	10.664533333333333	9.43905	10.791950000000002	1.3529000000000018	8398.2041015625	145351.98367541516	0	1177	0.13373439175937207	0.5519862911232312	0.10743793280770107	319.1279296875	319.136962890625
884	319.1649475097656	9.558083333333334					1	DETECTED	319.1649 m/z @9.56 [N1292_2.mzXML]	319.1649475097656	9.558083333333334	9.5412	9.644116666666667	0.10291666666666721	5236.58837890625	19787.523204284833	0	1177	0.06756268330470405	3.0478775913127825	5.095755182625565	319.16448974609375	319.1658630371094
885	319.1933288574219	14.2762					1	DETECTED	319.1933 m/z @14.28 [N1292_2.mzXML]	319.1933288574219	14.2762	10.522766666666666	19.683666666666667	9.160900000000002	108859.5234375	5557917.105783441	0	1177	0.5688448570896405	1.7619298567808217	0.4640646624903923	319.1864318847656	319.1986999511719
886	319.2623596191406	13.291683333333333					1	DETECTED	319.2624 m/z @13.29 [N1292_2.mzXML]	319.2623596191406	13.291683333333333	0.8674666666666667	13.93205	13.064583333333333	8759.9365234375	2772650.6552169495	0	1177	0.2113356816587828	0.5257709070860269	0.0515418141720538	319.26129150390625	319.2633056640625
887	319.3026123046875	11.34335					1	DETECTED	319.3026 m/z @11.34 [N1292_2.mzXML]	319.3026123046875	11.34335	11.298399999999999	11.5598	0.2614000000000001	55579.40625	394060.8176362312	0	1177	0.136611928809371	2.907675194660732	3.5195300124277082	319.2941589355469	319.3028259277344
888	320.0035705566406	16.63393333333333					1	DETECTED	320.0036 m/z @16.63 [N1292_2.mzXML]	320.0035705566406	16.63393333333333	9.712216666666666	19.371166666666667	9.65895	1772.1654052734375	690421.7778460996	0	1177	6.357004155668463	0.6977279239495021	0.39545584789900434	320.0025939941406	320.00543212890625
889	320.08843994140625	10.979466666666667					1	DETECTED	320.0884 m/z @10.98 [N1292_2.mzXML]	320.08843994140625	10.979466666666667	10.979466666666667	11.046533333333334	0.06706666666666727	3273.187744140625	9107.94601647951	0	1177	0.1050983543367785	null	null	320.08843994140625	320.0978698730469
890	320.19659423828125	14.2762					1	DETECTED	320.1966 m/z @14.28 [N1292_2.mzXML]	320.19659423828125	14.2762	11.773833333333332	16.153583333333334	4.379750000000001	22529.220703125	1054623.3642469486	0	1177	0.5077016167433293	0.7911873755374835	0.47284119070548863	320.19659423828125	320.1983642578125
891	321.1835021972656	11.705716666666666					1	DETECTED	321.1835 m/z @11.71 [N1292_2.mzXML]	321.1835021972656	11.705716666666666	10.860783333333334	12.412083333333333	1.5512999999999995	25737.087890625	728775.9381119079	0	1177	0.467756722411929	1.1279187944646565	0.9320704749708516	321.1824951171875	321.18463134765625
892	321.20904541015625	12.59525					1	DETECTED	321.2090 m/z @12.60 [N1292_2.mzXML]	321.20904541015625	12.59525	1.4321833333333334	15.276033333333334	13.843850000000002	59633.35546875	2800443.1228420385	0	1177	0.2733393386214633	0.5440631001184637	4.4869600090567205	321.2006530761719	321.2110290527344
893	322.2123107910156	12.56265					1	DETECTED	322.2123 m/z @12.56 [N1292_2.mzXML]	322.2123107910156	12.56265	12.527883333333333	12.996166666666666	0.46828333333333205	11741.7861328125	200601.5872027587	0	1177	0.3818890572642406	6.734659635666425	11.469008988958539	322.21209716796875	322.2130126953125
894	322.2730407714844	13.984316666666667					1	DETECTED	322.2730 m/z @13.98 [N1292_2.mzXML]	322.2730407714844	13.984316666666667	13.793949999999999	14.712366666666666	0.9184166666666673	5269.47412109375	130088.18703381365	0	1177	0.43127151061963964	2.4122307827000413	3.8244615654000826	322.2721252441406	322.27392578125
895	323.1632995605469	9.945116666666667					1	DETECTED	323.1633 m/z @9.95 [N1292_2.mzXML]	323.1632995605469	9.945116666666667	9.558083333333334	11.876533333333333	2.3184499999999986	6731.23974609375	360995.8585301513	0	1177	0.28422775801514	2.9951554560330718	4.9903109120661435	323.1622619628906	323.1667175292969
896	323.22491455078125	13.967283333333334					1	DETECTED	323.2249 m/z @13.97 [N1292_2.mzXML]	323.22491455078125	13.967283333333334	1.4484166666666667	15.491883333333334	14.043466666666667	14950.5546875	1636605.855037017	0	1177	0.28225630313705175	3.0401889430627493	3.0778895614271886	323.2196350097656	323.2270202636719
897	323.25439453125	12.611616666666666					1	DETECTED	323.2544 m/z @12.61 [N1292_2.mzXML]	323.25439453125	12.611616666666666	12.135783333333334	14.118616666666666	1.982833333333332	6610.51171875	412479.7709902948	0	1177	0.48735195237246387	2.0835376532399335	3.1670753064798665	323.2525634765625	323.26318359375
898	324.1787414550781	16.5422					1	DETECTED	324.1787 m/z @16.54 [N1292_2.mzXML]	324.1787414550781	16.5422	8.922533333333332	19.941333333333333	11.0188	7356.3076171875	1861810.6360296027	0	1177	7.717875812684317	0.7230500021873221	0.41021510597230443	324.1772155761719	324.1800842285156
899	324.19140625	9.6959					1	DETECTED	324.1914 m/z @9.70 [N1292_2.mzXML]	324.19140625	9.6959	9.661466666666666	9.794649999999999	0.1331833333333332	21781.509765625	121693.59832324201	0	1177	0.10861004027339405	1.9339303000967547	2.8678606001935094	324.1912536621094	324.1915283203125
900	324.8066101074219	1.7370333333333332					1	DETECTED	324.8066 m/z @1.74 [N1292_2.mzXML]	324.8066101074219	1.7370333333333332	1.7034333333333334	1.7969499999999998	0.09351666666666647	7083.47265625	29936.6930026855	0	1177	0.08362953816604057	1.3916170634920666	1.7832341269841334	324.8061218261719	324.8085632324219
901	325.1426086425781	8.975216666666666					1	DETECTED	325.1426 m/z @8.98 [N1292_2.mzXML]	325.1426086425781	8.975216666666666	8.745516666666667	9.422633333333332	0.6771166666666648	9755.2529296875	182900.2534968872	0	1177	0.39081212731462855	1.4739152517776812	2.022379390137016	325.1413879394531	325.14306640625
902	325.1750183105469	16.4303					1	DETECTED	325.1750 m/z @16.43 [N1292_2.mzXML]	325.1750183105469	16.4303	8.519183333333334	19.978333333333335	11.459150000000001	11275.6748046875	2449552.902971681	0	1177	1.234170561672748	0.7242435223008975	1.2769038447270022	325.1734924316406	325.1760559082031
903	326.17767333984375	16.5422					1	DETECTED	326.1777 m/z @16.54 [N1292_2.mzXML]	326.17767333984375	16.5422	10.4147	19.114166666666666	8.699466666666666	3901.03076171875	871399.1171543276	0	1177	1.6244803205777263	0.7098708010335916	0.4197416020671831	326.17449951171875	326.17840576171875
904	326.9797058105469	11.248416666666666					1	DETECTED	326.9797 m/z @11.25 [N1292_2.mzXML]	326.9797058105469	11.248416666666666	1.9237833333333334	11.688966666666666	9.765183333333333	4832.0576171875	1653049.98316333	0	1177	0.09202446115801877	0.5236229127865618	0.04724582557312352	326.9751281738281	326.9805603027344
905	327.0075378417969	1.0315166666666666					1	DETECTED	327.0075 m/z @1.03 [N1292_2.mzXML]	327.0075378417969	1.0315166666666666	0.11926666666666666	19.996666666666666	19.877399999999998	7257.56201171875	4676929.403186828	0	1177	9.921323995075706	10.894710879693065	20.789421759386133	327.0004577636719	327.0135498046875
906	327.0504150390625	1.6565333333333332					1	DETECTED	327.0504 m/z @1.66 [N1292_2.mzXML]	327.0504150390625	1.6565333333333332	1.6109	11.72285	10.11195	20637.888671875	6407374.598937132	0	1177	9.990215468261301	110.79565376187033	219.5666783648248	327.0503845214844	327.0525817871094
907	327.1736755371094	16.4303					1	DETECTED	327.1737 m/z @16.43 [N1292_2.mzXML]	327.1736755371094	16.4303	3.616	18.601333333333333	14.985333333333333	5907.60205078125	2452425.447026062	0	1177	0.3968653052864468	0.5847113511207531	0.16942270224150627	327.1639099121094	327.174560546875
908	327.22857666015625	13.897216666666667					1	DETECTED	327.2286 m/z @13.90 [N1292_2.mzXML]	327.22857666015625	13.897216666666667	7.98585	14.62955	6.6437	21041.599609375	1820604.9779490351	0	1177	0.24168229315581868	0.7154647724918293	0.5163789447484306	327.2191162109375	327.2333068847656
909	328.2113342285156	12.036333333333333					1	DETECTED	328.2113 m/z @12.04 [N1292_2.mzXML]	328.2113342285156	12.036333333333333	11.988249999999999	12.187466666666667	0.19921666666666837	16525.4609375	100577.04982543932	0	1177	0.13623159712734	2.071577123050233	2.9002710174258106	328.2108459472656	328.21142578125
910	328.2475280761719	11.114233333333335					1	DETECTED	328.2475 m/z @11.11 [N1292_2.mzXML]	328.2475280761719	11.114233333333335	5.553833333333333	12.257666666666667	6.703833333333334	78447.6015625	2015403.3343610817	1	1177	0.09795268427884274	2.404651267145833	3.432809578642377	328.2464294433594	328.2482604980469
911	328.6747131347656	13.19035					1	DETECTED	328.6747 m/z @13.19 [N1292_2.mzXML]	328.6747131347656	13.19035	13.011033333333334	13.627233333333333	0.6161999999999992	9063.2431640625	189380.05188049295	0	1177	0.2579062124036593	1.7181894228088077	2.4363788456176154	328.6731872558594	328.6753845214844
912	328.89764404296875	1.5665499999999999					1	DETECTED	328.8976 m/z @1.57 [N1292_2.mzXML]	328.89764404296875	1.5665499999999999	1.4484166666666667	1.6264333333333334	0.1780166666666667	70856.7890625	420767.6108532714	0	1177	0.10519200415120178	0.7471725458894438	0.5139053790782775	328.8968200683594	328.89794921875
913	328.9976806640625	1.7529833333333333					1	DETECTED	328.9977 m/z @1.75 [N1292_2.mzXML]	328.9976806640625	1.7529833333333333	0.1373666666666667	19.996666666666666	19.8593	12315.9287109375	4817123.951041199	0	1177	0.7324327792037877	6.146043306477403	6.2584119339584765	328.99755859375	329.0060119628906
914	329.1767578125	12.3438					1	DETECTED	329.1768 m/z @12.34 [N1292_2.mzXML]	329.1767578125	12.3438	11.988249999999999	13.49865	1.5104000000000006	9152.896484375	356367.21227856434	0	1177	0.25993258516858475	2.1240331880185583	3.2480663760371162	329.1710510253906	329.1774597167969
915	329.24658203125	13.694016666666666					1	DETECTED	329.2466 m/z @13.69 [N1292_2.mzXML]	329.24658203125	13.694016666666666	11.08095	14.77835	3.6974	30888.900390625	1538876.9546262808	0	1177	2.8287573081257325	0.7033734856532274	0.5050003303790793	329.2437744140625	329.2513122558594
916	330.2499084472656	13.710366666666665					1	DETECTED	330.2499 m/z @13.71 [N1292_2.mzXML]	330.2499084472656	13.710366666666665	11.705716666666666	14.134500000000001	2.4287833333333353	7745.2509765625	501611.38975598174	0	1177	2.0164679045836813	0.6057873776802274	0.2115747553604547	330.2451171875	330.2509460449219
917	330.2628173828125	11.248416666666666					1	DETECTED	330.2628 m/z @11.25 [N1292_2.mzXML]	330.2628173828125	11.248416666666666	11.1975	11.528616666666666	0.3311166666666665	32153.48046875	207094.02194860848	0	1177	0.0956864848136334	3.3033108947095355	2.4556259275932732	330.2614440917969	330.2633056640625
918	330.336181640625	11.876533333333333					1	DETECTED	330.3362 m/z @11.88 [N1292_2.mzXML]	330.336181640625	11.876533333333333	11.82525	12.0205	0.1952499999999997	8085.1669921875	64223.714925537344	0	1177	0.10102928610319495	1.9036399090023126	2.8072798180046252	330.33551025390625	330.33648681640625
919	330.99566650390625	12.44465					1	DETECTED	330.9957 m/z @12.44 [N1292_2.mzXML]	330.99566650390625	12.44465	0.17386666666666667	19.959999999999997	19.786133333333332	2881.44140625	1962455.5427393178	0	1177	8.379916433864093	0.8062294311555769	0.6124588623111537	330.9942932128906	331.0029296875
920	331.05303955078125	2.334216666666667					1	DETECTED	331.0530 m/z @2.33 [N1292_2.mzXML]	331.05303955078125	2.334216666666667	1.6716833333333334	11.6069	9.935216666666665	874052.75	3.349746010218326E7	1	1177	0.4125956668425901	1.7212597236468201	1.7364868465417662	331.0439453125	331.0542297363281
921	331.16497802734375	8.37065					1	DETECTED	331.1650 m/z @8.37 [N1292_2.mzXML]	331.16497802734375	8.37065	8.054	13.49865	5.444649999999999	4603.4521484375	545805.1370604858	0	1177	0.1423606050622741	8.597268277277772	16.194536554555544	331.1554870605469	331.1654357910156
922	331.1874084472656	12.135783333333334					1	DETECTED	331.1874 m/z @12.14 [N1292_2.mzXML]	331.1874084472656	12.135783333333334	12.101799999999999	12.4283	0.3265000000000011	17515.943359375	211176.47351733458	0	1177	0.22045021436292878	4.8038254046098485	8.607650809219697	331.1868896484375	331.1874694824219
923	331.2044372558594	11.16385					1	DETECTED	331.2044 m/z @11.16 [N1292_2.mzXML]	331.2044372558594	11.16385	11.097483333333335	11.1975	0.10001666666666509	9939.9541015625	42031.75667297351	0	1177	0.08618262808119681	0.7535158211953822	0.5070316423907645	331.2039489746094	331.20465087890625
924	331.22625732421875	11.046533333333334					1	DETECTED	331.2263 m/z @11.05 [N1292_2.mzXML]	331.22625732421875	11.046533333333334	10.979466666666667	11.08095	0.10148333333333248	4553.67626953125	22575.572950439226	0	1177	0.11747965271388949	0.7565854870775216	0.5131709741550432	331.2258605957031	331.22625732421875
925	331.262451171875	14.678816666666668					1	DETECTED	331.2625 m/z @14.68 [N1292_2.mzXML]	331.262451171875	14.678816666666668	11.231599999999998	16.098216666666666	4.866616666666667	8379.638671875	974502.2510857855	0	1177	3.0594853926177397	0.675589994757556	0.34695235645817163	331.2604675292969	331.2678527832031
926	332.0568542480469	2.334216666666667					1	DETECTED	332.0569 m/z @2.33 [N1292_2.mzXML]	332.0568542480469	2.334216666666667	1.10435	4.9627	3.8583499999999997	81651.640625	3618430.0621758723	0	1177	0.30852823685203523	1.3021036938124748	1.6886012422004033	332.0546569824219	332.0580139160156
927	332.1634521484375	10.182883333333333					1	DETECTED	332.1635 m/z @10.18 [N1292_2.mzXML]	332.1634521484375	10.182883333333333	9.5412	14.62955	5.08835	131171.953125	4380936.220891783	1	1177	0.4157059270375765	0.8968698286850058	0.8651499128569446	332.1622314453125	332.17181396484375
928	332.2425537109375	10.75575					1	DETECTED	332.2426 m/z @10.76 [N1292_2.mzXML]	332.2425537109375	10.75575	10.700766666666668	10.8269	0.12613333333333188	18069.615234375	112334.37392907724	0	1177	0.12198081701498609	1.147014246741441	1.271659737786222	332.2420959472656	332.242919921875
929	332.87139892578125	9.1326					1	DETECTED	332.8714 m/z @9.13 [N1292_2.mzXML]	332.87139892578125	9.1326	9.116283333333334	9.248783333333334	0.13250000000000028	4948.65087890625	19556.83587768569	0	1177	0.08491332636830684	4.0602655771195515	7.120531154239102	332.87066650390625	332.8719177246094
930	333.0513916015625	2.334216666666667					1	DETECTED	333.0514 m/z @2.33 [N1292_2.mzXML]	333.0513916015625	2.334216666666667	1.8819000000000001	4.8434	2.9615	58217.08984375	1947899.6350693663	0	1177	0.6269403053960192	2.241729783892712	5.473088904308068	333.05010986328125	333.05169677734375
931	333.15020751953125	13.4835					1	DETECTED	333.1502 m/z @13.48 [N1292_2.mzXML]	333.15020751953125	13.4835	10.664533333333333	15.4193	4.754766666666667	46110.26953125	1866215.5357065112	0	1177	0.20219436603927754	1.319272646173351	0.6316860385652556	333.1437072753906	333.1515197753906
932	333.1671447753906	10.182883333333333					1	DETECTED	333.1671 m/z @10.18 [N1292_2.mzXML]	333.1671447753906	10.182883333333333	9.82915	15.45595	5.626799999999999	17844.576171875	1196258.771984863	0	1177	0.15580509691896083	7.953448925744457	1.0122963284287543	333.1666564941406	333.171875
933	333.2025451660156	12.412083333333333					1	DETECTED	333.2025 m/z @12.41 [N1292_2.mzXML]	333.2025451660156	12.412083333333333	12.275233333333334	12.545266666666667	0.27003333333333224	7603.3046875	92325.8586469726	0	1177	0.18039978792006472	0.9866033369869717	0.9732066739739434	333.2023010253906	333.2032165527344
934	334.13946533203125	9.744866666666667					1	DETECTED	334.1395 m/z @9.74 [N1292_2.mzXML]	334.13946533203125	9.744866666666667	9.6959	10.929166666666667	1.2332666666666672	9395.6259765625	163532.74224517817	0	1177	0.09743724826438438	12.592920353982265	24.18584070796453	334.1391906738281	334.1474609375
935	334.9141540527344	1.5959166666666667					1	DETECTED	334.9142 m/z @1.60 [N1292_2.mzXML]	334.9141540527344	1.5959166666666667	1.5665499999999999	1.6565333333333332	0.0899833333333333	50361.1640625	194195.5176103517	0	1177	0.07510926576988197	1.5320658342792226	2.148972394225928	334.913818359375	334.91455078125
936	335.1236572265625	10.3263					1	DETECTED	335.1237 m/z @10.33 [N1292_2.mzXML]	335.1236572265625	10.3263	9.661466666666666	10.4332	0.7717333333333336	3115.54443359375	70551.05662091065	0	1177	0.6743766314333577	0.5803960892454245	0.16079217849084898	335.1222229003906	335.12420654296875
937	335.1506652832031	13.4374					1	DETECTED	335.1507 m/z @13.44 [N1292_2.mzXML]	335.1506652832031	13.4374	9.744866666666667	13.710366666666665	3.9654999999999987	10360.884765625	788595.7742043762	0	1177	0.06483409528693151	0.5369619773236078	0.07392395464721561	335.1428527832031	335.15191650390625
938	335.1659240722656	14.16595					1	DETECTED	335.1659 m/z @14.17 [N1292_2.mzXML]	335.1659240722656	14.16595	10.877416666666667	16.337766666666667	5.46035	167027.3125	7743553.530553223	0	1177	2.6805531634670228	0.9906336460041586	0.3702144721766834	335.1650085449219	335.1668701171875
939	335.2186279296875	12.545266666666667					1	DETECTED	335.2186 m/z @12.55 [N1292_2.mzXML]	335.2186279296875	12.545266666666667	12.4283	12.678066666666666	0.24976666666666603	13648.662109375	124330.9179497072	0	1177	0.15412295307536006	1.0676831005984604	1.1353662011969208	335.21783447265625	335.21881103515625
940	336.07470703125	16.393633333333334					1	DETECTED	336.0747 m/z @16.39 [N1292_2.mzXML]	336.07470703125	16.393633333333334	9.558083333333334	19.352833333333333	9.794749999999999	2579.594970703125	794668.6529935001	0	1177	0.7782994569903074	0.7164566128548544	0.4329132257097087	336.0730895996094	336.0762634277344
941	336.1692810058594	14.16595					1	DETECTED	336.1693 m/z @14.17 [N1292_2.mzXML]	336.1692810058594	14.16595	10.996116666666667	16.005766666666666	5.009649999999999	31223.337890625	2211205.551393586	0	1177	0.32985220275505434	0.7040212544623303	0.47826998457501474	336.1683044433594	336.17059326171875
942	336.2528076171875	12.17015					1	DETECTED	336.2528 m/z @12.17 [N1292_2.mzXML]	336.2528076171875	12.17015	12.135783333333334	12.309783333333334	0.1739999999999995	8403.576171875	56584.62156506305	0	1177	0.15293162059306908	2.531522793404553	4.063045586809106	336.25213623046875	336.2533874511719
943	336.6632385253906	13.13135					1	DETECTED	336.6632 m/z @13.13 [N1292_2.mzXML]	336.6632385253906	13.13135	12.996166666666666	14.678816666666668	1.6826500000000024	22779.95703125	615582.8603982549	0	1177	0.39180472075920925	3.61087140793112	4.409809849254334	336.66241455078125	336.66473388671875
944	337.06103515625	1.8545666666666667					1	DETECTED	337.0610 m/z @1.85 [N1292_2.mzXML]	337.06103515625	1.8545666666666667	1.6565333333333332	19.040666666666667	17.384133333333335	952682.0625	2.386091728223052E7	1	1177	0.11275759416982911	6.997750623014193	12.549235756227946	337.05975341796875	337.0710144042969
945	337.1663513183594	14.16595					1	DETECTED	337.1664 m/z @14.17 [N1292_2.mzXML]	337.1663513183594	14.16595	11.046533333333334	15.8766	4.830066666666665	46563.609375	2109808.9895189805	0	1177	0.2518457235934335	0.715092848434096	0.4586377901407966	337.16436767578125	337.16790771484375
946	337.1814880371094	12.59525					1	DETECTED	337.1815 m/z @12.60 [N1292_2.mzXML]	337.1814880371094	12.59525	12.135783333333334	14.018666666666666	1.8828833333333321	88482.296875	1874552.6239460437	0	1177	0.298466742767566	5.487241358328116	4.316659411495301	337.1806640625	337.18280029296875
947	337.2040100097656	14.40265					1	DETECTED	337.2040 m/z @14.40 [N1292_2.mzXML]	337.2040100097656	14.40265	1.86825	18.528000000000002	16.659750000000003	5814.45458984375	2617674.2699466534	0	1177	0.7387248431643023	0.6645611277763596	0.06347268384861168	337.1949768066406	337.205322265625
948	338.0646057128906	1.86825					1	DETECTED	338.0646 m/z @1.87 [N1292_2.mzXML]	338.0646057128906	1.86825	1.7826666666666666	13.011033333333334	11.228366666666666	108333.2890625	7326497.354628906	0	1177	0.49625105956971094	65.59902629016553	8.657594593529103	338.0596618652344	338.0653076171875
949	338.2315673828125	12.412083333333333					1	DETECTED	338.2316 m/z @12.41 [N1292_2.mzXML]	338.2315673828125	12.412083333333333	0.1011	19.996666666666666	19.895566666666667	539459.4375	1.793896403820632E7	0	1177	0.19018575504929203	0.8618106209565368	0.8694428021509127	338.23040771484375	338.2336730957031
950	338.34075927734375	12.59525					1	DETECTED	338.3408 m/z @12.60 [N1292_2.mzXML]	338.34075927734375	12.59525	11.756783333333335	14.812366666666666	3.055583333333331	176531.25	5959191.395514461	0	1177	0.47465716433398164	1.8221257056531779	0.8688898715250561	338.3403015136719	338.3417053222656
951	339.157958984375	9.592416666666667					1	DETECTED	339.1580 m/z @9.59 [N1292_2.mzXML]	339.157958984375	9.592416666666667	8.8694	15.3836	6.514199999999999	18668.576171875	2316554.500609253	0	1177	6.553282338717784	4.275970620860829	7.535242949260298	339.1575622558594	339.1628112792969
952	339.1973876953125	11.756783333333335					1	DETECTED	339.1974 m/z @11.76 [N1292_2.mzXML]	339.1973876953125	11.756783333333335	11.16385	14.085716666666666	2.9218666666666664	14359.73828125	1025553.5391477053	0	1177	0.32070553938489965	2.4639082527546603	3.9278165055093206	339.19622802734375	339.2066955566406
953	339.2348937988281	12.511066666666666					1	DETECTED	339.2349 m/z @12.51 [N1292_2.mzXML]	339.2348937988281	12.511066666666666	0.15560000000000002	19.978333333333335	19.822733333333336	60620.29296875	3653718.473806395	0	1177	0.555224258283527	1.2392385033832067	4.77317348454731	339.2339782714844	339.2364196777344
954	339.3440246582031	12.59525					1	DETECTED	339.3440 m/z @12.60 [N1292_2.mzXML]	339.3440246582031	12.59525	12.15285	14.018666666666666	1.8658166666666656	43274.921875	1199513.8316418456	0	1177	0.41855659654455835	2.0509723199201257	0.6999971719107054	339.343017578125	339.3446350097656
955	340.24737548828125	11.214699999999999					1	DETECTED	340.2474 m/z @11.21 [N1292_2.mzXML]	340.24737548828125	11.214699999999999	11.097483333333335	15.52815	4.430666666666665	19724.337890625	988665.9284259026	0	1177	0.10217550103598683	18.899473908716466	30.610589795600237	340.2376403808594	340.24786376953125
956	340.9964294433594	11.146733333333334					1	DETECTED	340.9964 m/z @11.15 [N1292_2.mzXML]	340.9964294433594	11.146733333333334	10.929166666666667	16.874000000000002	5.944833333333335	3612.45068359375	597583.608434876	0	1177	4.572817901333028	13.662095909299849	26.324191818599697	340.9946594238281	340.9969482421875
957	341.0308532714844	11.5443					1	DETECTED	341.0309 m/z @11.54 [N1292_2.mzXML]	341.0308532714844	11.5443	11.5121	11.791216666666665	0.2791166666666651	25973.697265625	181945.3593461907	0	1177	0.12192281220317369	4.0009845563704545	5.520093314306878	341.0305480957031	341.0322265625
958	341.1772155761719	12.628616666666666					1	DETECTED	341.1772 m/z @12.63 [N1292_2.mzXML]	341.1772155761719	12.628616666666666	12.59525	17.611666666666668	5.016416666666668	7421.62353515625	607265.1567819517	0	1177	1.465831872407323	75.17107892108072	39.18190012567708	341.17510986328125	341.1871032714844
959	341.1976623535156	12.275233333333334					1	DETECTED	341.1977 m/z @12.28 [N1292_2.mzXML]	341.1976623535156	12.275233333333334	11.59105	17.151	5.559950000000001	7527.2705078125	594876.2703473206	0	1177	0.7547952965935583	4.063201870843574	4.022446766346115	341.18768310546875	341.2000427246094
960	341.3515625	13.984316666666667					1	DETECTED	341.3516 m/z @13.98 [N1292_2.mzXML]	341.3515625	13.984316666666667	13.77695	14.94665	1.1697000000000006	13061.048828125	303253.4659324336	0	1177	0.2987777270639569	1.676954700751847	2.2439392508575473	341.3507385253906	341.3539123535156
961	342.0145263671875	8.939933333333332					1	DETECTED	342.0145 m/z @8.94 [N1292_2.mzXML]	342.0145263671875	8.939933333333332	0.19221666666666665	19.7205	19.528283333333334	9091.4580078125	2578418.021925995	0	1177	4.837063651698738	1.0166579561706204	1.0440454514613462	342.0117492675781	342.0167541503906
962	342.26287841796875	11.357783333333334					1	DETECTED	342.2629 m/z @11.36 [N1292_2.mzXML]	342.26287841796875	11.357783333333334	11.214699999999999	14.212950000000001	2.9982500000000023	83980.515625	1569621.8298602914	0	1177	0.13581691662661832	12.778234582127023	40.72274396601725	342.2615051269531	342.2701416015625
963	342.86737060546875	1.7034333333333334					1	DETECTED	342.8674 m/z @1.70 [N1292_2.mzXML]	342.86737060546875	1.7034333333333334	1.6716833333333334	1.76805	0.09636666666666649	16643.4453125	76101.4936318359	0	1177	0.08633220832887556	1.5175853018372703	2.0351706036745405	342.86737060546875	342.8677062988281
964	343.1922607421875	12.37795					1	DETECTED	343.1923 m/z @12.38 [N1292_2.mzXML]	343.1922607421875	12.37795	3.8507166666666666	17.59333333333333	13.742616666666663	45861.73046875	1745954.744338195	0	1177	0.2577813218337237	2.8447025848576852	8.820875031578352	343.1833190917969	343.19635009765625
965	343.26165771484375	12.326716666666666					1	DETECTED	343.2617 m/z @12.33 [N1292_2.mzXML]	343.26165771484375	12.326716666666666	12.326716666666666	13.219516666666667	0.8928000000000011	11317.365234375	242772.52347692905	0	1177	0.6555740248228279	null	null	343.26068115234375	343.2635498046875
966	344.196044921875	12.37795					1	DETECTED	344.1960 m/z @12.38 [N1292_2.mzXML]	344.196044921875	12.37795	12.22265	13.897216666666667	1.6745666666666672	9124.2763671875	271501.0082734982	0	1177	0.17590190616578383	5.391393002790285	9.78278600558057	344.1948547363281	344.19635009765625
967	344.2232360839844	16.4303					1	DETECTED	344.2232 m/z @16.43 [N1292_2.mzXML]	344.2232360839844	16.4303	9.626966666666668	17.538333333333334	7.911366666666666	2214.341552734375	539147.6159377137	0	1177	1.9577869646430894	0.5814331210191084	0.16286624203821687	344.2218933105469	344.2265625
968	344.27838134765625	11.496133333333335					1	DETECTED	344.2784 m/z @11.50 [N1292_2.mzXML]	344.27838134765625	11.496133333333335	11.432183333333334	12.0205	0.5883166666666657	70431.4140625	539185.3379551971	0	1177	0.12114877262794899	2.0108336111995513	2.611156785653778	344.2781677246094	344.2803649902344
969	344.6495666503906	13.219516666666667					1	DETECTED	344.6496 m/z @13.22 [N1292_2.mzXML]	344.6495666503906	13.219516666666667	12.966266666666666	14.863	1.8967333333333336	18131.490234375	486794.2169594425	0	1177	0.19932122681685271	1.2330372700203878	1.3246587628551971	344.6479797363281	344.6506652832031
970	344.86468505859375	1.7034333333333334					1	DETECTED	344.8647 m/z @1.70 [N1292_2.mzXML]	344.86468505859375	1.7034333333333334	1.6716833333333334	1.76805	0.09636666666666649	10268.6865234375	50555.109843749975	0	1177	0.12501510354463696	1.5175853018372703	2.0351706036745405	344.86419677734375	344.86505126953125
971	344.87542724609375	1.5520333333333334					1	DETECTED	344.8754 m/z @1.55 [N1292_2.mzXML]	344.87542724609375	1.5520333333333334	1.4484166666666667	1.6264333333333334	0.1780166666666667	161242.25	875376.1299941402	0	1177	0.08965710550942929	0.8614365438733419	0.6646701361013292	344.87457275390625	344.87542724609375
972	345.2164306640625	11.939683333333333					1	DETECTED	345.2164 m/z @11.94 [N1292_2.mzXML]	345.2164306640625	11.939683333333333	11.859833333333334	12.309783333333334	0.4499499999999994	42420.5703125	357144.3913110346	0	1177	0.10483125132779847	2.055979397099059	2.9350804370362407	345.2160949707031	345.2170104980469
973	345.8779296875	1.5665499999999999					1	DETECTED	345.8779 m/z @1.57 [N1292_2.mzXML]	345.8779296875	1.5665499999999999	1.4934666666666667	1.58115	0.08768333333333334	7577.8193359375	29879.635075439426	0	1177	0.28822474056503466	0.5998859749144826	0.19977194982896512	345.8779296875	345.879638671875
974	346.0088195800781	4.91105					1	DETECTED	346.0088 m/z @4.91 [N1292_2.mzXML]	346.0088195800781	4.91105	0.1011	19.996666666666666	19.895566666666667	19329.154296875	8674812.387939157	0	1177	3.1451319888572447	1.2139803753114733	4.130983911145502	346.0072937011719	346.00982666015625
975	346.2730712890625	13.694016666666666					1	DETECTED	346.2731 m/z @13.69 [N1292_2.mzXML]	346.2730712890625	13.694016666666666	13.643633333333334	14.260683333333333	0.617049999999999	15782.3828125	256557.6741284177	0	1177	0.17197777790108582	6.123552762156882	9.224100765201557	346.27239990234375	346.2737731933594
976	346.2937927246094	12.794683333333333					1	DETECTED	346.2938 m/z @12.79 [N1292_2.mzXML]	346.2937927246094	12.794683333333333	11.34335	12.935816666666666	1.5924666666666667	15132.263671875	570479.5156765138	0	1177	1.4639090798111933	0.5486219568213134	0.0972439136426268	346.29327392578125	346.29443359375
977	346.3309020996094	11.639183333333333					1	DETECTED	346.3309 m/z @11.64 [N1292_2.mzXML]	346.3309020996094	11.639183333333333	11.6069	11.808266666666666	0.20136666666666692	8735.98828125	54234.03737725837	0	1177	0.7836339472924934	3.1187403200825523	4.258937425390012	346.33013916015625	346.3316650390625
978	346.908203125	1.5665499999999999					1	DETECTED	346.9082 m/z @1.57 [N1292_2.mzXML]	346.908203125	1.5665499999999999	1.5230833333333333	1.5959166666666667	0.0728333333333333	9646.7333984375	34635.22867480462	0	1177	0.06967802585471095	0.8378067484662597	0.6756134969325195	346.9078369140625	346.9087829589844
979	347.13336181640625	1.4934666666666667					1	DETECTED	347.1334 m/z @1.49 [N1292_2.mzXML]	347.13336181640625	1.4934666666666667	1.4321833333333334	10.01135	8.579166666666667	6138.2373046875	1859784.9657880552	0	1177	8.429152049084491	69.99592058743539	138.99184117487079	347.1233825683594	347.1338806152344
980	347.1590881347656	11.248416666666666					1	DETECTED	347.1591 m/z @11.25 [N1292_2.mzXML]	347.1590881347656	11.248416666666666	9.661466666666666	11.328733333333334	1.6672666666666682	16595.48046875	282203.3952754216	0	1177	0.10030211094627006	0.5415245973590066	0.29844140177332606	347.1582336425781	347.16033935546875
981	347.2207946777344	11.114233333333335					1	DETECTED	347.2208 m/z @11.11 [N1292_2.mzXML]	347.2207946777344	11.114233333333335	11.08095	12.56265	1.4817	5460.28759765625	229367.63352429218	0	1177	1.4883191161702864	22.258888332497563	43.517776664995125	347.2170715332031	347.22149658203125
982	348.86785888671875	1.5665499999999999					1	DETECTED	348.8679 m/z @1.57 [N1292_2.mzXML]	348.86785888671875	1.5665499999999999	1.5081666666666667	1.58115	0.0729833333333334	9171.6689453125	32699.489297729502	0	1177	0.07713934319697202	0.6250356836996876	0.2500713673993753	348.8677062988281	348.8688049316406
983	349.0176086425781	3.1569833333333337					1	DETECTED	349.0176 m/z @3.16 [N1292_2.mzXML]	349.0176086425781	3.1569833333333337	0.6667500000000001	19.683666666666667	19.016916666666667	2870.319580078125	1191091.545576935	0	1177	6.737998989127899	3.8183001592889547	6.63660031857791	349.0151672363281	349.01959228515625
984	349.1088562011719	12.135783333333334					1	DETECTED	349.1089 m/z @12.14 [N1292_2.mzXML]	349.1088562011719	12.135783333333334	12.0205	12.187466666666667	0.16696666666666715	3530.348388671875	25591.000679321394	0	1177	0.14689193774332487	0.724157871909785	0.4483157438195699	349.1083984375	349.1099548339844
985	350.0903015136719	16.448600000000003					1	DETECTED	350.0903 m/z @16.45 [N1292_2.mzXML]	350.0903015136719	16.448600000000003	10.147966666666667	18.895	8.747033333333333	3040.177490234375	650314.6991610713	0	1177	2.4622062895002177	0.6941392135182174	0.3882784270364349	350.0887451171875	350.0919494628906
986	350.6796569824219	14.068983333333334					1	DETECTED	350.6797 m/z @14.07 [N1292_2.mzXML]	350.6796569824219	14.068983333333334	14.068983333333334	16.412033333333333	2.34305	4674.044921875	276423.9823138427	0	1177	0.46038011919305255	null	null	350.6710510253906	350.6806945800781
987	350.8099365234375	1.7529833333333333					1	DETECTED	350.8099 m/z @1.75 [N1292_2.mzXML]	350.8099365234375	1.7529833333333333	1.68755	1.7969499999999998	0.10939999999999972	18238.15625	68558.96176733394	0	1177	0.06669150210846775	0.8359653591441663	0.6719307182883325	350.8094177246094	350.81005859375
988	350.89208984375	1.5959166666666667					1	DETECTED	350.8921 m/z @1.60 [N1292_2.mzXML]	350.89208984375	1.5959166666666667	1.5520333333333334	1.6565333333333332	0.10449999999999982	71970.34375	250023.74703466805	0	1177	0.053547315744289836	1.2066472619049302	1.6335380018711656	350.8913269042969	350.892333984375
989	350.98687744140625	5.344133333333334					1	DETECTED	350.9869 m/z @5.34 [N1292_2.mzXML]	350.98687744140625	5.344133333333334	0.24693333333333334	19.426499999999997	19.179566666666663	2141.278564453125	1115014.7173226015	0	1177	1.0131106883838665	1.881382589133903	2.7627651782678067	350.9837646484375	350.9927062988281
990	351.0857849121094	15.747683333333333					1	DETECTED	351.0858 m/z @15.75 [N1292_2.mzXML]	351.0857849121094	15.747683333333333	9.6786	18.913166666666665	9.234566666666666	2269.666748046875	623555.5314661864	0	1177	1.4149930615173876	0.7607875983468123	0.5215751966936246	351.0780029296875	351.0935363769531
991	351.2285461425781	13.694016666666666					1	DETECTED	351.2285 m/z @13.69 [N1292_2.mzXML]	351.2285461425781	13.694016666666666	13.594050000000001	15.240716666666666	1.6466666666666647	31797.111328125	696965.4146871335	0	1177	0.336054446215174	6.291070633898754	7.080093150306525	351.2194519042969	351.2291259765625
992	352.1654357910156	9.978100000000001					1	DETECTED	352.1654 m/z @9.98 [N1292_2.mzXML]	352.1654357910156	9.978100000000001	3.6465	10.06185	6.41535	22103.041015625	728723.6153131106	0	1177	0.11377376976343889	0.5066136521574325	1.6712854726351762	352.1646423339844	352.1679382324219
993	352.2241516113281	12.292466666666666					1	DETECTED	352.2242 m/z @12.29 [N1292_2.mzXML]	352.2241516113281	12.292466666666666	9.234283333333334	14.0012	4.766916666666667	6177.58642578125	684268.0608078614	0	1177	0.16545655081109345	0.7793706503316242	0.5587413006632485	352.22344970703125	352.2327575683594
994	352.8965759277344	1.6716833333333334					1	DETECTED	352.8966 m/z @1.67 [N1292_2.mzXML]	352.8965759277344	1.6716833333333334	1.5230833333333333	1.76805	0.24496666666666655	35478.171875	235218.05771411143	0	1177	0.6517923724391546	0.6463983694850365	0.7157747285403863	352.8961181640625	352.90045166015625
995	353.0350036621094	1.8545666666666667					1	DETECTED	353.0350 m/z @1.85 [N1292_2.mzXML]	353.0350036621094	1.8545666666666667	1.6716833333333334	17.70266666666667	16.030983333333335	345344.0625	8407009.34346933	0	1177	0.4473281486305929	5.7724026207968455	12.28364921587888	353.02703857421875	353.03656005859375
996	353.173828125	10.078750000000001					1	DETECTED	353.1738 m/z @10.08 [N1292_2.mzXML]	353.173828125	10.078750000000001	9.7782	17.520166666666668	7.741966666666668	18571.564453125	908074.2421715697	0	1177	0.21072195772199898	11.269384008580927	1.4393213150592963	353.1729736328125	353.17889404296875
997	353.2348937988281	12.678066666666666					1	DETECTED	353.2349 m/z @12.68 [N1292_2.mzXML]	353.2348937988281	12.678066666666666	11.639183333333333	15.637183333333333	3.9979999999999993	7369.4443359375	600080.2653665772	0	1177	0.5739740626086025	1.9241814127348282	2.31904765120901	353.229248046875	353.244873046875
998	355.0098876953125	11.328733333333334					1	DETECTED	355.0099 m/z @11.33 [N1292_2.mzXML]	355.0098876953125	11.328733333333334	2.6769499999999997	16.1166	13.439649999999999	4529.1796875	1022920.0899926149	0	1177	8.866361791044007	0.7766982529613353	0.4191917018662544	355.0089416503906	355.012939453125
999	355.1253662109375	10.791950000000002					1	DETECTED	355.1254 m/z @10.79 [N1292_2.mzXML]	355.1253662109375	10.791950000000002	10.737466666666668	10.8269	0.08943333333333214	2193.490966796875	9875.444104370086	0	1177	0.11740679712861812	0.8207402875496935	0.641480575099387	355.12506103515625	355.1259460449219
1000	355.1996154785156	12.0205					1	DETECTED	355.1996 m/z @12.02 [N1292_2.mzXML]	355.1996154785156	12.0205	12.0205	12.827	0.8064999999999998	14608.3486328125	348542.50787475583	0	1177	0.6427908360463395	null	null	355.19158935546875	355.1996154785156
1001	355.2622375488281	12.135783333333334					1	DETECTED	355.2622 m/z @12.14 [N1292_2.mzXML]	355.2622375488281	12.135783333333334	11.705716666666666	14.712366666666666	3.0066500000000005	8771.08203125	409638.33380288724	0	1177	0.59730648481594	3.4955627034568133	5.991125406913627	355.260498046875	355.2632751464844
1002	356.24273681640625	10.860783333333334					1	DETECTED	356.2427 m/z @10.86 [N1292_2.mzXML]	356.24273681640625	10.860783333333334	10.843866666666665	11.012733333333333	0.16886666666666805	3386.552490234375	18908.539298339918	0	1177	0.1960024782443064	4.991133004925553	8.982266009851106	356.24151611328125	356.2431945800781
1003	356.2782287597656	11.463933333333333					1	DETECTED	356.2782 m/z @11.46 [N1292_2.mzXML]	356.2782287597656	11.463933333333333	11.416833333333333	11.639183333333333	0.2223500000000005	33299.58984375	189093.50491577075	0	1177	0.06589638870555348	2.2703165386155755	3.4195746303521624	356.2778015136719	356.2798156738281
1004	356.9088134765625	1.6264333333333334					1	DETECTED	356.9088 m/z @1.63 [N1292_2.mzXML]	356.9088134765625	1.6264333333333334	1.58115	1.6716833333333334	0.09053333333333335	60377.1015625	248738.0241093753	0	1177	0.9941517897283019	0.9996319470003681	0.9992638940007362	356.9085388183594	356.90911865234375
1005	357.1056213378906	10.343783333333333					1	DETECTED	357.1056 m/z @10.34 [N1292_2.mzXML]	357.1056213378906	10.343783333333333	8.745516666666667	10.4147	1.6691833333333328	1331.4442138671875	84036.23823141475	0	1177	1.6690899797379277	0.522185492617002	0.04437098523400385	357.1023254394531	357.10601806640625
1006	357.2144775390625	9.309283333333333					1	DETECTED	357.2145 m/z @9.31 [N1292_2.mzXML]	357.2144775390625	9.309283333333333	9.263466666666666	9.357633333333332	0.09416666666666629	4074.70947265625	16214.88938104236	0	1177	0.06441299281599733	1.0276464168788522	1.055292833757704	357.2139892578125	357.2158203125
1007	357.278076171875	12.645183333333334					1	DETECTED	357.2781 m/z @12.65 [N1292_2.mzXML]	357.278076171875	12.645183333333334	6.82115	13.694016666666666	6.872866666666666	12799.849609375	1129659.9993316338	0	1177	0.519098093987715	0.5900435551536449	3.7881687597905005	357.2766418457031	357.28558349609375
1008	358.23797607421875	16.1348					1	DETECTED	358.2380 m/z @16.13 [N1292_2.mzXML]	358.23797607421875	16.1348	15.117833333333333	17.611666666666668	2.4938333333333347	2280.223876953125	155390.05534484884	0	1177	0.4393080263526805	1.2261136058212356	1.4522272116424715	358.2367248535156	358.2403869628906
1009	358.2580871582031	11.012733333333333					1	DETECTED	358.2581 m/z @11.01 [N1292_2.mzXML]	358.2580871582031	11.012733333333333	10.592833333333335	11.214699999999999	0.6218666666666639	15116.529296875	185388.64580017037	0	1177	0.1260378290383919	0.740493768357545	0.48098753671509	358.25775146484375	358.258544921875
1010	358.2942810058594	11.6069					1	DETECTED	358.2943 m/z @11.61 [N1292_2.mzXML]	358.2942810058594	11.6069	11.5443	18.179666666666666	6.635366666666666	34005.7890625	638422.8204584954	0	1177	0.101055931794102	2.1970963565041237	2.1780246713333193	358.2879943847656	358.294677734375
1011	359.0429992675781	1.86825					1	DETECTED	359.0430 m/z @1.87 [N1292_2.mzXML]	359.0429992675781	1.86825	1.6565333333333332	12.74425	11.087716666666665	504389.625	1.0376361837700987E7	0	1177	0.4008164755254122	1.9801787403333337	2.9530378054695516	359.03448486328125	359.0452880859375
1012	359.0603332519531	11.756783333333335					1	DETECTED	359.0603 m/z @11.76 [N1292_2.mzXML]	359.0603332519531	11.756783333333335	11.756783333333335	17.335833333333333	5.579049999999999	3999.35302734375	690870.0662095641	0	1177	0.0871018379617059	null	null	359.0535888671875	359.0604553222656
1013	359.1655578613281	14.134500000000001					1	DETECTED	359.1656 m/z @14.13 [N1292_2.mzXML]	359.1655578613281	14.134500000000001	12.187466666666667	14.62955	2.4420833333333327	5173.271484375	370004.59766888426	0	1177	0.6436585561175061	0.6271293078358526	0.25425861567170516	359.1643981933594	359.1671142578125
1014	360.0684509277344	9.7782					1	DETECTED	360.0685 m/z @9.78 [N1292_2.mzXML]	360.0684509277344	9.7782	9.744866666666667	9.879233333333334	0.13436666666666675	1867.579345703125	9368.976591583249	0	1177	0.06705471652182737	2.0155000000000083	3.0310000000000166	360.0674743652344	360.0696716308594
1015	360.23748779296875	4.3556					1	DETECTED	360.2375 m/z @4.36 [N1292_2.mzXML]	360.23748779296875	4.3556	3.3550666666666666	4.6762999999999995	1.3212333333333328	3643.51220703125	168128.3620222777	0	1177	0.14364878252493885	0.6602645255863537	0.32052905117270747	360.23663330078125	360.23858642578125
1016	360.3226013183594	12.3438					1	DETECTED	360.3226 m/z @12.34 [N1292_2.mzXML]	360.3226013183594	12.3438	12.22265	12.827	0.6043500000000002	11375.2705078125	261519.02464819298	0	1177	0.19871276338093224	2.4942220387948812	3.9884440775897625	360.32177734375	360.3233337402344
1017	360.83868408203125	1.7200833333333334					1	DETECTED	360.8387 m/z @1.72 [N1292_2.mzXML]	360.83868408203125	1.7200833333333334	1.68755	1.76805	0.0804999999999998	11131.40625	46931.82811621092	0	1177	0.15231497744462952	1.2371926229508177	1.4743852459016353	360.83843994140625	360.83880615234375
1018	361.1383056640625	10.75575					1	DETECTED	361.1383 m/z @10.76 [N1292_2.mzXML]	361.1383056640625	10.75575	10.078750000000001	10.945866666666666	0.8671166666666643	3257.66748046875	69339.88886648547	0	1177	0.6927603396607545	0.6404111275233861	0.2808222550467723	361.13726806640625	361.14117431640625
1019	361.2006530761719	11.16385					1	DETECTED	361.2007 m/z @11.16 [N1292_2.mzXML]	361.2006530761719	11.16385	11.13045	11.231599999999998	0.10114999999999874	13925.298828125	54068.05864184545	0	1177	0.07290920642113541	1.5142215568861943	2.0284431137723886	361.1999816894531	361.2006530761719
1020	361.312255859375	12.57885					1	DETECTED	361.3123 m/z @12.58 [N1292_2.mzXML]	361.312255859375	12.57885	11.756783333333335	15.293716666666667	3.536933333333332	9629.998046875	637403.1677143243	0	1177	0.3749591918548969	1.88844213959596	3.625981189245678	361.3106994628906	361.314697265625
1021	362.2867736816406	11.357783333333334					1	DETECTED	362.2868 m/z @11.36 [N1292_2.mzXML]	362.2867736816406	11.357783333333334	11.298399999999999	11.401883333333334	0.10348333333333493	16205.2392578125	72557.03357739307	0	1177	0.08231186785074662	0.8713163064832943	0.7426326129665886	362.2864990234375	362.2890319824219
1022	362.32550048828125	11.357783333333334					1	DETECTED	362.3255 m/z @11.36 [N1292_2.mzXML]	362.32550048828125	11.357783333333334	11.328733333333334	11.791216666666665	0.46248333333333136	53192.30859375	338838.7563710302	0	1177	0.1555321338639537	3.7836677238859235	5.674065967761301	362.3238220214844	362.32598876953125
1023	362.9255065917969	1.6415833333333334					1	DETECTED	362.9255 m/z @1.64 [N1292_2.mzXML]	362.9255065917969	1.6415833333333334	1.5959166666666667	2.1516333333333337	0.5557166666666671	112019.3125	629549.902608765	0	1177	0.052460034456548454	6.084489051094884	0.9707639619382993	362.9253234863281	362.9333801269531
1024	363.1116027832031	1.5230833333333333					1	DETECTED	363.1116 m/z @1.52 [N1292_2.mzXML]	363.1116027832031	1.5230833333333333	1.4321833333333334	19.371166666666667	17.938983333333333	11948.6689453125	1972179.4905599977	0	1177	10.99712140010278	98.67427576090944	120.46120591848872	363.1073913574219	363.1123352050781
1025	365.2095031738281	11.214699999999999					1	DETECTED	365.2095 m/z @11.21 [N1292_2.mzXML]	365.2095031738281	11.214699999999999	11.16385	15.1879	4.024050000000001	9771.1015625	558822.6633368832	0	1177	0.5517077045731931	39.56784660767061	20.241594906035782	365.1995544433594	365.21441650390625
1026	365.2310791015625	11.13045					1	DETECTED	365.2311 m/z @11.13 [N1292_2.mzXML]	365.2310791015625	11.13045	11.08095	11.146733333333334	0.06578333333333397	4547.04931640625	13112.236281860285	0	1177	0.05971722397052126	0.6644781144781196	0.32895622895623916	365.2310791015625	365.23260498046875
1027	366.18414306640625	14.229333333333333					1	DETECTED	366.1841 m/z @14.23 [N1292_2.mzXML]	366.18414306640625	14.229333333333333	11.5598	17.63	6.0702	11260.4013671875	1175200.6856787717	0	1177	0.5804346797961877	1.1369402891891214	0.372502444042566	366.174560546875	366.1856994628906
1028	367.1502685546875	8.1723					1	DETECTED	367.1503 m/z @8.17 [N1292_2.mzXML]	367.1502685546875	8.1723	7.865116666666666	12.527883333333333	4.662766666666667	5210.3330078125	425220.61419235234	0	1177	0.1713616877990809	7.589550214312837	12.486856236220513	367.1473083496094	367.1556701660156
1029	367.19317626953125	13.710366666666665					1	DETECTED	367.1932 m/z @13.71 [N1292_2.mzXML]	367.19317626953125	13.710366666666665	13.660816666666667	15.205466666666666	1.544649999999999	7644.25146484375	223532.7473304748	0	1177	0.34307251556076324	15.586781029263925	30.17356205852785	367.1856994628906	367.1956481933594
1030	367.2832946777344	12.0205					1	DETECTED	367.2833 m/z @12.02 [N1292_2.mzXML]	367.2832946777344	12.0205	7.6520166666666665	13.04155	5.389533333333334	4281.17529296875	755830.7073265687	0	1177	4.391874509418697	0.6168655025199441	0.2337310050398881	367.2806396484375	367.2867431640625
1031	367.9908447265625	3.7876666666666665					1	DETECTED	367.9908 m/z @3.79 [N1292_2.mzXML]	367.9908447265625	3.7876666666666665	2.6769499999999997	18.674500000000002	15.997550000000002	4830.720703125	1405977.2264588003	0	1177	6.542792358121169	7.2014540161757425	2.656333815708013	367.98699951171875	367.9923095703125
1032	368.2785949707031	11.463933333333333					1	DETECTED	368.2786 m/z @11.46 [N1292_2.mzXML]	368.2785949707031	11.463933333333333	4.165566666666667	12.240016666666666	8.074449999999999	81041.1015625	4773532.060401242	1	1177	0.13509654711655372	0.5526933962127171	3.843940171771416	368.27783203125	368.28076171875
1033	368.4243469238281	12.37795					1	DETECTED	368.4243 m/z @12.38 [N1292_2.mzXML]	368.4243469238281	12.37795	4.419383333333333	12.494416666666666	8.075033333333334	12913.52734375	2688777.613400635	0	1177	0.08830091964220799	0.5073170629552223	0.014634125910444405	368.42376708984375	368.4311828613281
1034	368.62158203125	11.248416666666666					1	DETECTED	368.6216 m/z @11.25 [N1292_2.mzXML]	368.62158203125	11.248416666666666	9.978100000000001	12.3438	2.3656999999999986	13793.2109375	939207.1690501713	0	1177	2.2812351117912772	0.9311457772996247	15.459973203250454	368.62158203125	368.6271667480469
1035	368.8704528808594	1.6716833333333334					1	DETECTED	368.8705 m/z @1.67 [N1292_2.mzXML]	368.8704528808594	1.6716833333333334	1.6565333333333332	3.1718333333333333	1.5153	29443.84375	399759.5340191651	0	1177	0.05038834026915806	50.00990099009829	99.01980198019658	368.87005615234375	368.8766784667969
1036	369.009033203125	1.86825					1	DETECTED	369.0090 m/z @1.87 [N1292_2.mzXML]	369.009033203125	1.86825	1.8113166666666667	2.6216333333333335	0.8103166666666668	26715.123046875	511147.67805847165	0	1177	0.3545196277814717	71.01357427483613	null	369.0078430175781	369.01025390625
1037	369.06231689453125	12.0205					1	DETECTED	369.0623 m/z @12.02 [N1292_2.mzXML]	369.06231689453125	12.0205	11.988249999999999	12.17015	0.18190000000000062	18774.07421875	112341.58771374499	0	1177	0.09634777172160724	2.8201550387595926	5.184651731612543	369.0620422363281	369.0626525878906
1038	369.3505554199219	12.59525					1	DETECTED	369.3506 m/z @12.60 [N1292_2.mzXML]	369.3505554199219	12.59525	0.1011	19.738666666666667	19.637566666666668	68426.90625	6856322.935535918	0	1177	0.37589841174621696	0.6721884518660893	2.414429922853572	369.3492736816406	369.3525085449219
1039	370.29412841796875	11.6069					1	DETECTED	370.2941 m/z @11.61 [N1292_2.mzXML]	370.29412841796875	11.6069	11.574983333333334	12.052416666666666	0.47743333333333204	147996.828125	1184177.144544921	1	1177	0.15220546274700197	4.215529255445385	6.075051160294966	370.2940368652344	370.2949523925781
1040	370.3536376953125	12.611616666666666					1	DETECTED	370.3536 m/z @12.61 [N1292_2.mzXML]	370.3536376953125	12.611616666666666	10.979466666666667	16.5422	5.562733333333334	20267.55078125	1786738.3100905153	0	1177	0.47246285280299105	1.6535711095809171	2.216203521387939	370.35345458984375	370.3554382324219
1041	371.2319641113281	12.17015					1	DETECTED	371.2320 m/z @12.17 [N1292_2.mzXML]	371.2319641113281	12.17015	11.5121	14.94665	3.4345499999999998	8971.970703125	537037.1177286983	0	1177	0.5086655939008491	2.60964212445863	0.27376805472572774	371.22235107421875	371.2325134277344
1042	371.29736328125	11.6069					1	DETECTED	371.2974 m/z @11.61 [N1292_2.mzXML]	371.29736328125	11.6069	11.574983333333334	11.955266666666667	0.38028333333333286	34232.5234375	266915.49617993145	0	1177	0.10935146698516895	5.957441253263879	4.9854400964347985	371.29736328125	371.29998779296875
1043	371.314453125	0.81285					1	DETECTED	371.3145 m/z @0.81 [N1292_2.mzXML]	371.314453125	0.81285	0.1011	19.996666666666666	19.895566666666667	5909.80859375	3074700.794331209	0	1177	17.622021784349887	13.976513288842057	3.5810664431552226	371.31085205078125	371.31683349609375
1044	372.31005859375	11.756783333333335					1	DETECTED	372.3101 m/z @11.76 [N1292_2.mzXML]	372.31005859375	11.756783333333335	0.17386666666666667	19.481333333333335	19.30746666666667	28631.353515625	1596289.4306336064	0	1177	0.10575604877849365	0.8535894292425611	0.042428847000685735	372.3081359863281	372.3196105957031
1045	372.8828125	1.6109					1	DETECTED	372.8828 m/z @1.61 [N1292_2.mzXML]	372.8828125	1.6109	1.58115	1.6565333333333332	0.07538333333333314	18992.12890625	65736.85867089845	0	1177	0.07168908467358981	1.2669467787114836	1.4828898129720283	372.8817138671875	372.8828125
1046	373.27288818359375	12.0687					1	DETECTED	373.2729 m/z @12.07 [N1292_2.mzXML]	373.27288818359375	12.0687	0.7946500000000001	12.511066666666666	11.716416666666666	5385.09912109375	1021736.8903261715	0	1177	0.39760909687358215	0.5196188001058478	0.03923760021169558	373.2655334472656	373.27545166015625
1047	373.31341552734375	11.756783333333335					1	DETECTED	373.3134 m/z @11.76 [N1292_2.mzXML]	373.31341552734375	11.756783333333335	11.72285	11.791216666666665	0.06836666666666602	5950.3369140625	18720.931582519457	0	1177	0.054808390800657136	1.0073673870333288	1.0147347740666577	373.31329345703125	373.314697265625
1048	374.3263244628906	11.639183333333333					1	DETECTED	374.3263 m/z @11.64 [N1292_2.mzXML]	374.3263244628906	11.639183333333333	11.639183333333333	16.1348	4.495616666666665	4354.3154296875	382342.5217142027	0	1177	0.597726677937322	null	null	374.3235778808594	374.3263244628906
1049	375.01678466796875	1.86825					1	DETECTED	375.0168 m/z @1.87 [N1292_2.mzXML]	375.01678466796875	1.86825	0.46649999999999997	10.664533333333333	10.198033333333333	205744.203125	4885131.0289120795	0	1177	0.16512721933327557	2.0273858579401756	2.9705181394871527	375.0108337402344	375.0267333984375
1050	375.2486572265625	13.011033333333334					1	DETECTED	375.2487 m/z @13.01 [N1292_2.mzXML]	375.2486572265625	13.011033333333334	12.710716666666666	13.101966666666668	0.3912500000000012	4464.62109375	65115.73912402354	0	1177	0.07514987446966614	0.6513957489316841	0.302791497863368	375.24847412109375	375.25115966796875
1051	376.62408447265625	10.610766666666667					1	DETECTED	376.6241 m/z @10.61 [N1292_2.mzXML]	376.62408447265625	10.610766666666667	10.165183333333333	12.92115	2.7559666666666676	19652.994140625	429954.20460897754	0	1177	0.08237814390100517	0.9129673048453399	0.9006730456667142	376.6165466308594	376.6242370605469
1052	377.14605712890625	9.846033333333333					1	DETECTED	377.1461 m/z @9.85 [N1292_2.mzXML]	377.14605712890625	9.846033333333333	9.811633333333333	9.928683333333334	0.11705000000000076	4286.0810546875	19251.348489410524	0	1177	0.40648459222844124	1.7013081395349066	2.883821269260664	377.144775390625	377.14605712890625
1053	377.63238525390625	10.078750000000001					1	DETECTED	377.6324 m/z @10.08 [N1292_2.mzXML]	377.63238525390625	10.078750000000001	9.626966666666668	12.326716666666666	2.699749999999998	9743.0654296875	402939.5338345329	0	1177	0.5199828812681133	9.917050352794982	3.2980562631887103	377.6297912597656	377.6337890625
1054	378.2396545410156	12.37795					1	DETECTED	378.2397 m/z @12.38 [N1292_2.mzXML]	378.2396545410156	12.37795	11.639183333333333	12.996166666666666	1.356983333333332	41484.21484375	481564.997759033	0	1177	0.1215920044150316	0.6761589968224978	0.7223047468852166	378.2387390136719	378.24505615234375
1055	378.89923095703125	1.6415833333333334					1	DETECTED	378.8992 m/z @1.64 [N1292_2.mzXML]	378.89923095703125	1.6415833333333334	1.6109	1.6716833333333334	0.06078333333333341	65251.66796875	164691.11271093765	0	1177	0.05524981613916502	0.9904942965779461	0.980988593155892	378.8991394042969	378.8992919921875
1056	379.2425842285156	12.37795					1	DETECTED	379.2426 m/z @12.38 [N1292_2.mzXML]	379.2425842285156	12.37795	11.59105	13.984316666666667	2.3932666666666673	7581.44921875	456615.38116406265	0	1177	0.7494312476497385	1.520693014783749	2.041386029567498	379.24237060546875	379.251220703125
1057	380.25506591796875	12.661833333333334					1	DETECTED	380.2551 m/z @12.66 [N1292_2.mzXML]	380.25506591796875	12.661833333333334	11.357783333333334	12.874666666666666	1.5168833333333325	57575.859375	811850.9955083007	0	1177	0.104391007103251	2.043433240368465	2.9005425706637125	380.2545471191406	380.26416015625
1058	381.02471923828125	1.8819000000000001					1	DETECTED	381.0247 m/z @1.88 [N1292_2.mzXML]	381.02471923828125	1.8819000000000001	1.6565333333333332	3.9923333333333333	2.3358	170150.234375	2724584.808375092	0	1177	2.718696761553648	1.5668849561917437	2.0290994858402285	381.0220947265625	381.0268249511719
1059	383.1149597167969	1.7969499999999998					1	DETECTED	383.1150 m/z @1.80 [N1292_2.mzXML]	383.1149597167969	1.7969499999999998	1.7370333333333332	2.2369333333333334	0.49990000000000023	158254.734375	1538357.2928193372	0	1177	0.11998391561040656	4.088568739865774	5.253216839095381	383.1146545410156	383.1163330078125
1060	384.11834716796875	1.7826666666666666					1	DETECTED	384.1183 m/z @1.78 [N1292_2.mzXML]	384.11834716796875	1.7826666666666666	1.7826666666666666	9.0807	7.298033333333334	17760.88671875	1360063.140260376	0	1177	7.3460458965413435	null	null	384.1137390136719	384.11834716796875
1061	384.2192687988281	12.0687					1	DETECTED	384.2193 m/z @12.07 [N1292_2.mzXML]	384.2192687988281	12.0687	12.052416666666666	12.17015	0.11773333333333369	2872.606689453125	17143.56514416497	0	1177	0.4311109744264403	3.6151484135106386	6.230296827021277	384.2188720703125	384.2206115722656
1062	385.3085021972656	14.434416666666667					1	DETECTED	385.3085 m/z @14.43 [N1292_2.mzXML]	385.3085021972656	14.434416666666667	10.4332	17.262166666666666	6.828966666666666	46453.8515625	3256367.8733193353	0	1177	0.5408285231641479	0.9343430798893256	0.7804994258683458	385.30694580078125	385.3144226074219
1063	386.0796813964844	12.92115					1	DETECTED	386.0797 m/z @12.92 [N1292_2.mzXML]	386.0796813964844	12.92115	0.11926666666666666	19.996666666666666	19.877399999999998	3786.334716796875	1546432.241815857	0	1177	7.555386361563233	0.776346709403434	1.9638995776948491	386.07574462890625	386.0825500488281
1064	386.2888488769531	11.416833333333333					1	DETECTED	386.2888 m/z @11.42 [N1292_2.mzXML]	386.2888488769531	11.416833333333333	11.372233333333332	11.791216666666665	0.41898333333333326	24797.396484375	223574.12985961963	0	1177	0.10642610656183926	4.697122571001403	8.394245142002806	386.28851318359375	386.28936767578125
1065	386.3117980957031	14.16595					1	DETECTED	386.3118 m/z @14.17 [N1292_2.mzXML]	386.3117980957031	14.16595	12.00455	15.968616666666666	3.9640666666666657	6446.3779296875	622562.2394425654	0	1177	1.2352124057670721	0.9170136639832204	0.8340273279664407	386.3110046386719	386.31353759765625
1066	386.3248291015625	12.72765					1	DETECTED	386.3248 m/z @12.73 [N1292_2.mzXML]	386.3248291015625	12.72765	11.876533333333333	12.777783333333334	0.901250000000001	5561.68505859375	181570.45336340342	0	1177	0.399816486847854	0.5294515048857382	0.05890300977147638	386.3246765136719	386.32623291015625
1067	387.1791076660156	11.5443					1	DETECTED	387.1791 m/z @11.54 [N1292_2.mzXML]	387.1791076660156	11.5443	11.496133333333335	17.666333333333334	6.1701999999999995	212459.90625	2364312.9067162434	1	1177	0.09876516170475647	4.066680886541824	6.351252376615463	387.1720275878906	387.18084716796875
1068	388.0777587890625	13.694016666666666					1	DETECTED	388.0778 m/z @13.69 [N1292_2.mzXML]	388.0777587890625	13.694016666666666	0.1011	19.959999999999997	19.8589	4567.5263671875	1456031.774590331	0	1177	2.139461881922575	0.7304870796677191	0.38899483396428375	388.0757141113281	388.0801696777344
1069	388.1827392578125	11.5598					1	DETECTED	388.1827 m/z @11.56 [N1292_2.mzXML]	388.1827392578125	11.5598	11.5598	11.988249999999999	0.4284499999999998	46607.5625	257860.7995214854	0	1177	0.05971251892825613	null	null	388.1820068359375	388.1835632324219
1070	388.7114562988281	1.9377666666666669					1	DETECTED	388.7115 m/z @1.94 [N1292_2.mzXML]	388.7114562988281	1.9377666666666669	1.9237833333333334	2.1516333333333337	0.22785000000000033	11565.337890625	96724.98557360834	0	1177	0.17384040264296274	8.147199046483848	15.294398092967697	388.7106018066406	388.7121887207031
1071	389.26806640625	12.187466666666667					1	DETECTED	389.2681 m/z @12.19 [N1292_2.mzXML]	389.26806640625	12.187466666666667	12.135783333333334	12.906016666666666	0.7702333333333318	9426.1865234375	177397.039267883	0	1177	0.587320336510226	7.451467268623046	13.902934537246091	389.2648620605469	389.27081298828125
1072	390.9912414550781	1.86825					1	DETECTED	390.9912 m/z @1.87 [N1292_2.mzXML]	390.9912414550781	1.86825	1.7200833333333334	2.3614666666666664	0.641383333333333	29152.171875	552337.5319119872	0	1177	0.19738420485186436	2.1643982002249724	3.6829786352773772	390.9894714355469	390.9919738769531
1073	391.2829284667969	12.996166666666666					1	DETECTED	391.2829 m/z @13.00 [N1292_2.mzXML]	391.2829284667969	12.996166666666666	0.1011	19.996666666666666	19.895566666666667	10753.8271484375	6922308.919142757	0	1177	11.844895955447349	0.7714410162025789	0.6873543195961468	391.278076171875	391.2855224609375
1074	392.2779846191406	11.496133333333335					1	DETECTED	392.2780 m/z @11.50 [N1292_2.mzXML]	392.2779846191406	11.496133333333335	0.22876666666666667	19.9045	19.675733333333334	14681.2216796875	2133019.786118408	0	1177	0.08947847166492018	2.4064152044256546	1.8819152795683107	392.2777099609375	392.2879333496094
1075	392.794677734375	1.7826666666666666					1	DETECTED	392.7947 m/z @1.78 [N1292_2.mzXML]	392.794677734375	1.7826666666666666	1.7034333333333334	1.7826666666666666	0.07923333333333327	16254.2333984375	63542.34758398427	0	1177	0.09677534436479251	0.5	null	392.7942199707031	392.7947082519531
1076	393.2091369628906	9.744866666666667					1	DETECTED	393.2091 m/z @9.74 [N1292_2.mzXML]	393.2091369628906	9.744866666666667	9.7285	9.794649999999999	0.0661499999999986	1855.5592041015625	6220.68306140127	0	1177	4.013672059656367	2.020875763747442	3.041751527494884	393.2091064453125	393.2104187011719
1077	393.2969970703125	1.6716833333333334					1	DETECTED	393.2970 m/z @1.67 [N1292_2.mzXML]	393.2969970703125	1.6716833333333334	0.3203	19.096	18.7757	4087.18701171875	1688224.0263992911	0	1177	4.455678522290425	6.9468445913446715	12.893689182689343	393.29486083984375	393.3005065917969
1078	394.2226867675781	8.322283333333333					1	DETECTED	394.2227 m/z @8.32 [N1292_2.mzXML]	394.2226867675781	8.322283333333333	8.037	8.452516666666666	0.4155166666666652	1860.5616455078125	28312.853891113235	0	1177	0.21121931130655902	0.7282526143599932	0.4565052287199865	394.2196044921875	394.2241516113281
1079	394.2939758300781	11.6069					1	DETECTED	394.2940 m/z @11.61 [N1292_2.mzXML]	394.2939758300781	11.6069	4.7931	18.656	13.8629	22040.2109375	1974647.3602023008	0	1177	0.10727833703908018	1.0172664298922776	1.034532859784555	394.2937927246094	394.3004455566406
1080	394.7583923339844	13.710366666666665					1	DETECTED	394.7584 m/z @13.71 [N1292_2.mzXML]	394.7583923339844	13.710366666666665	6.962516666666667	13.845083333333333	6.8825666666666665	5796.07958984375	693830.2422950441	0	1177	0.05468019909391231	0.5099821918586415	0.019964383717282947	394.7571716308594	394.7647705078125
1081	394.7920227050781	1.7529833333333333					1	DETECTED	394.7920 m/z @1.75 [N1292_2.mzXML]	394.7920227050781	1.7529833333333333	1.68755	12.858916666666666	11.171366666666666	8133.64306640625	2877357.901059509	0	1177	11.150137298453636	85.36449312277139	169.72898624554279	394.7908935546875	394.8001708984375
1082	396.3099365234375	11.705716666666666					1	DETECTED	396.3099 m/z @11.71 [N1292_2.mzXML]	396.3099365234375	11.705716666666666	11.655366666666668	19.518166666666666	7.862799999999998	16920.884765625	561430.0173658443	0	1177	0.10764549393102918	3.095947711290554	3.1215559331405767	396.3097229003906	396.3114929199219
1083	396.9987487792969	1.8819000000000001					1	DETECTED	396.9987 m/z @1.88 [N1292_2.mzXML]	396.9987487792969	1.8819000000000001	1.6716833333333334	2.3751499999999997	0.7034666666666662	61995.66796875	851086.0079069827	0	1177	0.08479600398750664	1.6196745360882	2.4735301413367736	396.9888000488281	397.00006103515625
1084	397.4141845703125	12.326716666666666					1	DETECTED	397.4142 m/z @12.33 [N1292_2.mzXML]	397.4141845703125	12.326716666666666	12.15285	14.1813	2.0284499999999994	32884.16796875	940776.1770054926	0	1177	0.3472231821937495	2.4962443078628316	4.427070886367702	397.41351318359375	397.4152526855469
1085	398.050537109375	9.895633333333334					1	DETECTED	398.0505 m/z @9.90 [N1292_2.mzXML]	398.050537109375	9.895633333333334	9.846033333333333	10.218666666666667	0.3726333333333347	10376.8349609375	80045.892797028	0	1177	0.1283985616173151	2.1193769425465647	2.8698167268200607	398.0491638183594	398.0511474609375
1086	398.3258361816406	11.82525					1	DETECTED	398.3258 m/z @11.83 [N1292_2.mzXML]	398.3258361816406	11.82525	11.791216666666665	12.135783333333334	0.3445666666666689	47527.69921875	395525.9530231956	0	1177	0.14156592421432102	5.062193927521802	9.124387855043604	398.3253173828125	398.32586669921875
1087	398.4172058105469	12.275233333333334					1	DETECTED	398.4172 m/z @12.28 [N1292_2.mzXML]	398.4172058105469	12.275233333333334	12.22265	12.74425	0.5215999999999994	6215.84521484375	148402.54350805632	0	1177	null	4.95974643423126	8.91949286846252	398.41693115234375	398.41845703125
1088	398.7603454589844	13.468133333333332					1	DETECTED	398.7603 m/z @13.47 [N1292_2.mzXML]	398.7603454589844	13.468133333333332	9.325	15.45595	6.13095	13143.740234375	1212812.3172734075	0	1177	0.9124755848810135	0.7103951511146263	0.4156676881220237	398.7536926269531	398.7628479003906
1089	399.3293762207031	11.82525					1	DETECTED	399.3294 m/z @11.83 [N1292_2.mzXML]	399.3293762207031	11.82525	11.791216666666665	14.912316666666667	3.121100000000002	13027.1005859375	718213.9138025214	0	1177	0.079355502279018	45.853574926540205	73.9730963530101	399.3233642578125	399.32952880859375
1090	400.3412170410156	11.971466666666666					1	DETECTED	400.3412 m/z @11.97 [N1292_2.mzXML]	400.3412170410156	11.971466666666666	11.908216666666668	19.757	7.8487833333333334	168699.953125	1864205.3528156134	1	1177	0.188194035283189	3.888582876010596	4.474627662948703	400.3312683105469	400.3420104980469
1091	400.8259582519531	1.7529833333333333					1	DETECTED	400.8260 m/z @1.75 [N1292_2.mzXML]	400.8259582519531	1.7529833333333333	1.6716833333333334	18.637666666666668	16.965983333333334	18629.861328125	7616234.4841944575	0	1177	0.08717898607352037	104.34184091840928	207.68368183681858	400.82269287109375	400.8266296386719
1092	401.3448181152344	11.988249999999999					1	DETECTED	401.3448 m/z @11.99 [N1292_2.mzXML]	401.3448181152344	11.988249999999999	0.42996666666666666	12.827	12.397033333333333	35306.36328125	2292684.676648804	0	1177	12.497274129649599	0.5178906765614468	0.016660664466397045	401.3387756347656	401.3483581542969
1093	401.62408447265625	10.929166666666667					1	DETECTED	401.6241 m/z @10.93 [N1292_2.mzXML]	401.62408447265625	10.929166666666667	1.5230833333333333	11.063916666666668	9.540833333333333	5929.43798828125	1388793.1680480652	0	1177	0.09657181045222707	0.507162917615373	7.118030849583814	401.6236877441406	401.6260681152344
1094	402.9017639160156	1.5959166666666667					1	DETECTED	402.9018 m/z @1.60 [N1292_2.mzXML]	402.9017639160156	1.5959166666666667	1.5665499999999999	1.6415833333333334	0.07503333333333351	40548.04296875	142430.51258886742	0	1177	0.07695192716760446	1.2775255391600442	1.529416251253659	402.900634765625	402.9017639160156
1095	403.0066223144531	1.8956833333333334					1	DETECTED	403.0066 m/z @1.90 [N1292_2.mzXML]	403.0066223144531	1.8956833333333334	1.6565333333333332	2.4708166666666664	0.8142833333333332	154911.390625	2459852.6057475	0	1177	0.1068756839806404	1.4397144674546731	1.7409301406505682	403.00006103515625	403.0078125
1096	403.1575012207031	9.744866666666667					1	DETECTED	403.1575 m/z @9.74 [N1292_2.mzXML]	403.1575012207031	9.744866666666667	9.644116666666667	12.257666666666667	2.61355	1780.4940185546875	174250.4848661194	0	1177	2.613266120020789	12.970471464019893	24.940942928039785	403.1554870605469	403.159912109375
1097	404.2055358886719	11.5443					1	DETECTED	404.2055 m/z @11.54 [N1292_2.mzXML]	404.2055358886719	11.5443	2.53925	11.791216666666665	9.251966666666664	23286.193359375	1519121.5895817257	0	1177	0.1263790060975971	0.5149584030029907	4.230128884403947	404.19610595703125	404.2061767578125
1098	404.6864929199219	1.9377666666666669					1	DETECTED	404.6865 m/z @1.94 [N1292_2.mzXML]	404.6864929199219	1.9377666666666669	1.9377666666666669	2.05105	0.11328333333333318	9914.4296875	41895.587062255814	0	1177	0.014113964899422626	null	null	404.6838684082031	404.6870422363281
1099	405.13543701171875	10.558083333333334					1	DETECTED	405.1354 m/z @10.56 [N1292_2.mzXML]	405.13543701171875	10.558083333333334	10.505083333333333	10.791950000000002	0.2868666666666684	7234.13720703125	45917.76869766269	0	1177	0.09079064254857805	2.6259564232727475	3.0691663920865317	405.1321105957031	405.136474609375
1100	405.4195861816406	12.15285					1	DETECTED	405.4196 m/z @12.15 [N1292_2.mzXML]	405.4195861816406	12.15285	12.118866666666666	12.257666666666667	0.1388000000000016	7412.962890625	47382.692062622446	0	1177	0.12280244275338426	2.042177538008736	3.084355076017472	405.4189758300781	405.4195861816406
1101	406.3521728515625	11.328733333333334					1	DETECTED	406.3522 m/z @11.33 [N1292_2.mzXML]	406.3521728515625	11.328733333333334	11.328733333333334	11.401883333333334	0.07315000000000005	8279.9560546875	24189.165982055474	0	1177	0.1901867015742713	null	null	406.35052490234375	406.3521728515625
1102	406.67425537109375	11.248416666666666					1	DETECTED	406.6743 m/z @11.25 [N1292_2.mzXML]	406.67425537109375	11.248416666666666	1.9797666666666667	11.248416666666666	9.26865	5504.76953125	1010488.584953003	0	1177	0.03352846199539172	0.5	null	406.6737060546875	406.6834411621094
1103	406.7473449707031	12.0205					1	DETECTED	406.7473 m/z @12.02 [N1292_2.mzXML]	406.7473449707031	12.0205	11.097483333333335	15.45595	4.358466666666665	16401.93359375	1344896.1321127326	0	1177	0.8825486612781042	2.1457282928278048	5.4398423494495605	406.7452392578125	406.75732421875
1104	407.09423828125	9.4898					1	DETECTED	407.0942 m/z @9.49 [N1292_2.mzXML]	407.09423828125	9.4898	8.798183333333332	9.592416666666667	0.7942333333333345	3496.55126953125	72547.45325735482	0	1177	0.12401720840004771	0.5741860857411374	0.1483721714822747	407.09405517578125	407.0968017578125
1105	407.18505859375	9.978100000000001					1	DETECTED	407.1851 m/z @9.98 [N1292_2.mzXML]	407.18505859375	9.978100000000001	9.6786	16.578766666666667	6.900166666666667	3700.007568359375	331678.27884210204	0	1177	0.12887925339930462	11.519476905954297	22.038953811908595	407.1842956542969	407.1944885253906
1106	407.7652587890625	14.229333333333333					1	DETECTED	407.7653 m/z @14.23 [N1292_2.mzXML]	407.7652587890625	14.229333333333333	12.135783333333334	14.662483333333334	2.5267	6208.9189453125	406257.56106945785	0	1177	0.2970851869662816	0.6034486876358343	0.17173992758708304	407.7556457519531	407.7677307128906
1107	408.7685241699219	1.7529833333333333					1	DETECTED	408.7685 m/z @1.75 [N1292_2.mzXML]	408.7685241699219	1.7529833333333333	1.7034333333333334	18.4	16.696566666666666	19409.630859375	5764546.760854891	0	1177	0.0893214337677557	121.82009263660001	244.16568816859515	408.75946044921875	408.7747802734375
1108	408.91839599609375	1.6109					1	DETECTED	408.9184 m/z @1.61 [N1292_2.mzXML]	408.91839599609375	1.6109	1.58115	16.8	15.21885	51524.921875	3969945.9608323365	0	1177	0.0600589753942109	255.77899159663914	1.9633897680590722	408.91107177734375	408.91900634765625
1109	409.1611328125	11.5443					1	DETECTED	409.1611 m/z @11.54 [N1292_2.mzXML]	409.1611328125	11.5443	11.496133333333335	12.187466666666667	0.6913333333333327	187552.75	1346996.594765744	1	1177	0.09508306258641142	3.460720750346135	4.5793487651826705	409.1590270996094	409.16302490234375
1110	409.1871032714844	9.191566666666667					1	DETECTED	409.1871 m/z @9.19 [N1292_2.mzXML]	409.1871032714844	9.191566666666667	9.116283333333334	15.619183333333332	6.502899999999999	45859.65625	548257.743224396	0	1177	0.05354446694409809	1.2427004880361079	1.4321595487189074	409.1849365234375	409.1885986328125
1111	410.8552551269531	1.7034333333333334					1	DETECTED	410.8553 m/z @1.70 [N1292_2.mzXML]	410.8552551269531	1.7034333333333334	1.6565333333333332	1.7826666666666666	0.12613333333333343	22082.982421875	120750.96686718744	0	1177	0.11917836582353525	1.3447050461975798	1.6894100923951596	410.85467529296875	410.8554992675781
1112	412.30523681640625	11.59105					1	DETECTED	412.3052 m/z @11.59 [N1292_2.mzXML]	412.30523681640625	11.59105	11.528616666666666	11.773833333333332	0.24521666666666597	11015.6748046875	61122.030035430755	0	1177	0.20710200725113204	1.9638280832888495	2.927656166577699	412.3040771484375	412.3056640625
1113	412.9722595214844	1.8259166666666669					1	DETECTED	412.9723 m/z @1.83 [N1292_2.mzXML]	412.9722595214844	1.8259166666666669	1.7969499999999998	2.278766666666667	0.481816666666667	13597.666015625	196349.54101464854	0	1177	0.28322090231346375	8.31674338319898	12.745234805840981	412.9712219238281	412.97503662109375
1114	413.1419982910156	9.34105					1	DETECTED	413.1420 m/z @9.34 [N1292_2.mzXML]	413.1419982910156	9.34105	9.293800000000001	14.6463	5.352499999999999	5031.3876953125	382516.8499933166	0	1177	0.10405823812303439	56.64021164021374	39.46214461285156	413.1369934082031	413.15155029296875
1115	413.2652282714844	1.6415833333333334					1	DETECTED	413.2652 m/z @1.64 [N1292_2.mzXML]	413.2652282714844	1.6415833333333334	0.21036666666666667	19.9045	19.694133333333333	9759.0595703125	1901838.1057673942	0	1177	11.287039823744164	4.222051161295175	16.506803992805647	413.2631530761719	413.2699890136719
1116	413.3399963378906	12.0687					1	DETECTED	413.3400 m/z @12.07 [N1292_2.mzXML]	413.3399963378906	12.0687	11.739749999999999	16.5048	4.7650500000000005	5578.5986328125	588859.8259734494	0	1177	1.8076794275173214	7.2428180574555245	10.25917216837869	413.3369445800781	413.3438720703125
1117	413.7925720214844	14.291816666666668					1	DETECTED	413.7926 m/z @14.29 [N1292_2.mzXML]	413.7925720214844	14.291816666666668	14.118616666666666	14.482433333333335	0.36381666666666845	4411.74609375	72161.8008457034	0	1177	0.08245054416402908	1.0502790608160093	1.1005581216320186	413.79193115234375	413.7949523925781
1118	414.2992248535156	12.22265					1	DETECTED	414.2992 m/z @12.22 [N1292_2.mzXML]	414.2992248535156	12.22265	10.505083333333333	15.83985	5.334766666666667	18068.322265625	765788.6525007935	0	1177	0.09902407181449568	1.4441752312750422	54.70916975462287	414.2937316894531	414.302734375
1119	414.33612060546875	10.700766666666668					1	DETECTED	414.3361 m/z @10.70 [N1292_2.mzXML]	414.33612060546875	10.700766666666668	10.682566666666666	10.791950000000002	0.10938333333333539	2798.172119140625	14018.627198364444	0	1177	0.11628410768943809	3.0050366300363573	5.010073260072715	414.33489990234375	414.33612060546875
1120	415.2107849121094	11.859833333333334					1	DETECTED	415.2108 m/z @11.86 [N1292_2.mzXML]	415.2107849121094	11.859833333333334	1.4134333333333333	12.412083333333333	10.99865	116907.1328125	5614919.297074249	1	1177	0.1183202178381304	0.5251759470298244	7.015011853618985	415.209716796875	415.2121276855469
1121	416.21417236328125	11.908216666666668					1	DETECTED	416.2142 m/z @11.91 [N1292_2.mzXML]	416.21417236328125	11.908216666666668	11.908216666666668	12.17015	0.2619333333333316	31772.501953125	165967.30578442194	0	1177	0.06496781552310438	null	null	416.21405029296875	416.2150573730469
1122	416.3149719238281	14.57995					1	DETECTED	416.3150 m/z @14.58 [N1292_2.mzXML]	416.3149719238281	14.57995	10.254416666666666	16.578766666666667	6.324350000000001	3453.06494140625	648865.3614634702	0	1177	0.5071730531516909	0.7310485797512445	0.21833148122691165	416.3132629394531	416.31903076171875
1123	417.0015563964844	1.8819000000000001					1	DETECTED	417.0016 m/z @1.88 [N1292_2.mzXML]	417.0015563964844	1.8819000000000001	1.6716833333333334	9.879233333333334	8.20755	84940.8671875	1987925.6890814211	0	1177	0.21499494891636717	1.7093520599517904	2.223850699617888	416.9915771484375	417.00311279296875
1124	418.7471618652344	12.827					1	DETECTED	418.7472 m/z @12.83 [N1292_2.mzXML]	418.7471618652344	12.827	11.6069	14.466116666666666	2.8592166666666667	8709.119140625	460095.9256606443	0	1177	0.1819552424037063	1.1717140671529653	1.3434281343059304	418.74407958984375	418.7485046386719
1125	418.8790283203125	1.6109					1	DETECTED	418.8790 m/z @1.61 [N1292_2.mzXML]	418.8790283203125	1.6109	1.5665499999999999	1.6415833333333334	0.07503333333333351	47447.8828125	153101.7151513674	0	1177	0.0617810157872698	0.845922585494175	0.663551933641468	418.87860107421875	418.87939453125
1126	418.9806213378906	1.8956833333333334					1	DETECTED	418.9806 m/z @1.90 [N1292_2.mzXML]	418.9806213378906	1.8956833333333334	1.6565333333333332	10.4332	8.776666666666666	39771.2734375	1062066.646256714	0	1177	0.20353245791723307	18.349710781239093	34.86711070975268	418.97821044921875	418.9872131347656
1127	419.27618408203125	13.0265					1	DETECTED	419.2762 m/z @13.03 [N1292_2.mzXML]	419.27618408203125	13.0265	12.95095	13.1165	0.16554999999999964	9634.62109375	54532.69265612804	0	1177	0.1629962640348861	1.0956320317670425	1.191264063534085	419.27447509765625	419.2768859863281
1128	419.31317138671875	11.432183333333334					1	DETECTED	419.3132 m/z @11.43 [N1292_2.mzXML]	419.31317138671875	11.432183333333334	0.1011	19.996666666666666	19.895566666666667	3590.556884765625	1454476.9333946824	0	1177	11.51992600564669	0.8779198811528759	1.1412855667771609	419.3106384277344	419.31854248046875
1129	419.7658386230469	13.468133333333332					1	DETECTED	419.7658 m/z @13.47 [N1292_2.mzXML]	419.7658386230469	13.468133333333332	11.892766666666667	13.561533333333333	1.6687666666666665	7394.544921875	310797.06991271966	0	1177	0.040984930721057466	0.5296438924271601	0.05928778485432019	419.75665283203125	419.76641845703125
1130	420.1575622558594	11.114233333333335					1	DETECTED	420.1576 m/z @11.11 [N1292_2.mzXML]	420.1575622558594	11.114233333333335	9.422633333333332	11.231599999999998	1.8089666666666666	6830.63671875	193340.73337777687	0	1177	0.13177803480477301	0.5346910223062968	0.0732034451224307	420.1573486328125	420.163330078125
1131	420.79510498046875	1.7529833333333333					1	DETECTED	420.7951 m/z @1.75 [N1292_2.mzXML]	420.79510498046875	1.7529833333333333	1.7034333333333334	1.76805	0.06461666666666654	10335.9775390625	26167.182707031243	0	1177	0.05554926359883394	0.6520349815001671	0.30406996300033434	420.7944030761719	420.795166015625
1132	420.8843078613281	1.6716833333333334					1	DETECTED	420.8843 m/z @1.67 [N1292_2.mzXML]	420.8843078613281	1.6716833333333334	1.6565333333333332	1.7826666666666666	0.12613333333333343	38526.6171875	107104.61054138196	0	1177	0.0505435359618045	4.162816281628106	4.0820414989595974	420.8836364746094	420.8857727050781
1133	421.7813720703125	14.291816666666668					1	DETECTED	421.7814 m/z @14.29 [N1292_2.mzXML]	421.7813720703125	14.291816666666668	2.497916666666667	15.329550000000001	12.831633333333334	22117.173828125	1884638.1809370115	0	1177	0.36523924280783504	1.8341545871405485	2.9389242702592395	421.7777099609375	421.786376953125
1134	422.1384582519531	9.293800000000001					1	DETECTED	422.1385 m/z @9.29 [N1292_2.mzXML]	422.1384582519531	9.293800000000001	9.2782	10.575283333333335	1.297083333333335	2412.0009765625	80167.3064838257	0	1177	0.12259397969534547	41.57318376068129	82.14636752136258	422.13385009765625	422.1387634277344
1135	422.3255920410156	11.808266666666666					1	DETECTED	422.3256 m/z @11.81 [N1292_2.mzXML]	422.3255920410156	11.808266666666666	11.739749999999999	12.3438	0.6040500000000009	40837.015625	320441.1177918703	0	1177	0.10387890016951395	2.3967267440236655	2.1786072967685777	422.32464599609375	422.326904296875
1136	424.3411865234375	11.908216666666668					1	DETECTED	424.3412 m/z @11.91 [N1292_2.mzXML]	424.3411865234375	11.908216666666668	11.773833333333332	12.74425	0.9704166666666669	324580.1875	2620504.9538263534	1	1177	0.10133232469457099	3.1651972338522274	3.89340896421242	424.33319091796875	424.34185791015625
1137	424.8960266113281	1.6109					1	DETECTED	424.8960 m/z @1.61 [N1292_2.mzXML]	424.8960266113281	1.6109	0.9765	1.6565333333333332	0.6800333333333332	93434.2109375	671686.0715000916	0	1177	0.059320817208902366	0.5359657419083648	0.0719314838167295	424.8895568847656	424.8963623046875
1138	426.3567810058594	12.0205					1	DETECTED	426.3568 m/z @12.02 [N1292_2.mzXML]	426.3567810058594	12.0205	5.588983333333333	13.561533333333333	7.97255	534103.75	1.2662180059545431E7	1	1177	0.09562757040473002	0.5265415672180158	4.256744775932913	426.35589599609375	426.3638000488281
1139	426.8292541503906	1.7034333333333334					1	DETECTED	426.8293 m/z @1.70 [N1292_2.mzXML]	426.8292541503906	1.7034333333333334	1.6716833333333334	1.7826666666666666	0.11098333333333321	17874.970703125	88967.24219775382	0	1177	0.09561210316710578	1.7477690288713923	2.4955380577427846	426.8288879394531	426.82965087890625
1140	427.4320373535156	12.59525					1	DETECTED	427.4320 m/z @12.60 [N1292_2.mzXML]	427.4320373535156	12.59525	3.3241500000000004	14.795250000000001	11.4711	6590.61376953125	954257.533807831	0	1177	1.139230285191573	0.6186482725890131	0.23729654517802645	427.4308776855469	427.43597412109375
1141	428.37286376953125	12.15285					1	DETECTED	428.3729 m/z @12.15 [N1292_2.mzXML]	428.37286376953125	12.15285	12.036333333333333	12.527883333333333	0.49155000000000015	56236.1875	504042.67021399015	0	1177	0.11223491866712187	1.7562791264553994	1.8590536271921232	428.36334228515625	428.3738708496094
1142	429.3759765625	12.15285					1	DETECTED	429.3760 m/z @12.15 [N1292_2.mzXML]	429.3759765625	12.15285	11.756783333333335	14.03565	2.2788666666666657	14302.9423828125	547198.5874490965	0	1177	0.12393996439544708	2.876872580373677	3.8590415871599983	429.368896484375	429.3770446777344
1143	429.7680358886719	14.16595					1	DETECTED	429.7680 m/z @14.17 [N1292_2.mzXML]	429.7680358886719	14.16595	11.574983333333334	15.083633333333333	3.5086499999999994	19249.478515625	709197.740014984	0	1177	0.2874066189016453	0.666340224228856	8.643137760504551	429.76641845703125	429.77032470703125
1144	430.243408203125	9.626966666666668					1	DETECTED	430.2434 m/z @9.63 [N1292_2.mzXML]	430.243408203125	9.626966666666668	4.0870500000000005	9.712216666666666	5.625166666666666	3929.245361328125	269753.1188901367	0	1177	0.05772544371070332	0.5076941590577474	0.0197808550986071	430.24017333984375	430.24896240234375
1145	430.3887634277344	13.234016666666667					1	DETECTED	430.3888 m/z @13.23 [N1292_2.mzXML]	430.3887634277344	13.234016666666667	0.5212666666666667	19.407833333333333	18.886566666666667	8128.6572265625	1185194.0073981327	0	1177	0.20481351583219443	0.5937090948969176	0.2640924249750113	430.3792419433594	430.3927917480469
1146	430.74761962890625	12.00455					1	DETECTED	430.7476 m/z @12.00 [N1292_2.mzXML]	430.74761962890625	12.00455	11.639183333333333	14.102083333333333	2.4628999999999994	3263.88818359375	303509.2645187378	0	1177	0.15096852564933805	3.370449776480248	5.740899552960496	430.7455139160156	430.74853515625
1147	430.91265869140625	1.6415833333333334					1	DETECTED	430.9127 m/z @1.64 [N1292_2.mzXML]	430.91265869140625	1.6415833333333334	1.58115	1.68755	0.10640000000000005	135492.09375	437399.6854152834	0	1177	0.05444716137219108	0.8927089017258161	0.8607815670254583	430.91253662109375	430.9131164550781
1148	431.177734375	12.56265					1	DETECTED	431.1777 m/z @12.56 [N1292_2.mzXML]	431.177734375	12.56265	9.147816666666667	13.071916666666668	3.924100000000001	34887.87890625	929304.6325744938	0	1177	0.2678482714264412	0.5761594180151145	0.9946399572213397	431.1680603027344	431.1793212890625
1149	431.3146667480469	12.72765					1	DETECTED	431.3147 m/z @12.73 [N1292_2.mzXML]	431.3146667480469	12.72765	12.22265	14.482433333333335	2.259783333333335	22813.4765625	651460.431815491	0	1177	0.14834182240778837	2.2374092409240904	3.474818481848181	431.31243896484375	431.3240661621094
1150	432.1805114746094	12.56265					1	DETECTED	432.1805 m/z @12.56 [N1292_2.mzXML]	432.1805114746094	12.56265	12.3438	12.678066666666666	0.33426666666666627	9630.2978515625	111179.34125793404	0	1177	0.30470864300135325	0.7636889802756834	0.5273779605513668	432.18048095703125	432.1822509765625
1151	432.2367858886719	11.892766666666667					1	DETECTED	432.2368 m/z @11.89 [N1292_2.mzXML]	432.2367858886719	11.892766666666667	11.842483333333332	13.897216666666667	2.054733333333335	17015.43359375	299257.44513873337	0	1177	0.24020113045361668	2.674611693484517	4.0924971458057575	432.2359924316406	432.24462890625
1152	432.31036376953125	12.22265					1	DETECTED	432.3104 m/z @12.22 [N1292_2.mzXML]	432.31036376953125	12.22265	11.655366666666668	14.912316666666667	3.25695	15249.677734375	609395.0747599792	0	1177	0.10913231752720343	2.8706554631724353	48.718708651836906	432.3088073730469	432.31951904296875
1153	432.9761962890625	1.8819000000000001					1	DETECTED	432.9762 m/z @1.88 [N1292_2.mzXML]	432.9761962890625	1.8819000000000001	1.68755	2.402733333333333	0.7151833333333328	44827.125	690597.1204556886	0	1177	0.09816651065039106	1.8399365406054355	2.335693373092647	432.9753723144531	432.9773864746094
1154	435.33306884765625	10.505083333333333					1	DETECTED	435.3331 m/z @10.51 [N1292_2.mzXML]	435.33306884765625	10.505083333333333	10.4332	11.739749999999999	1.3065499999999997	10439.3359375	218006.36235183696	0	1177	0.07317823191493211	1.9063116964555162	3.8221302022389194	435.32965087890625	435.333251953125
1155	436.8575439453125	1.6716833333333334					1	DETECTED	436.8575 m/z @1.67 [N1292_2.mzXML]	436.8575439453125	1.6716833333333334	1.6565333333333332	1.7200833333333334	0.06355000000000022	24333.3671875	56563.56837939462	0	1177	0.05362936827153142	2.097359735973574	3.1947194719471486	436.8572082519531	436.85845947265625
1156	437.19256591796875	11.908216666666668					1	DETECTED	437.1926 m/z @11.91 [N1292_2.mzXML]	437.19256591796875	11.908216666666668	9.575216666666668	12.3438	2.768583333333332	97952.2890625	1513563.935855896	0	1177	0.0800125933666429	0.5600856954454798	2.4874522737357485	437.1919860839844	437.1965637207031
1157	438.23565673828125	10.272433333333334					1	DETECTED	438.2357 m/z @10.27 [N1292_2.mzXML]	438.23565673828125	10.272433333333334	4.578716666666667	10.343783333333333	5.765066666666666	1805.20068359375	416285.9054596557	0	1177	5.763381102894391	0.5062656788330996	0.0125313576661991	438.23468017578125	438.237060546875
1158	438.98358154296875	1.8819000000000001					1	DETECTED	438.9836 m/z @1.88 [N1292_2.mzXML]	438.98358154296875	1.8819000000000001	1.7034333333333334	2.32055	0.6171166666666665	46115.50390625	603773.9987797854	0	1177	0.12641399048281987	1.728940978707507	2.2159076799516453	438.9822998046875	438.9850158691406
1159	440.8703918457031	1.6109					1	DETECTED	440.8704 m/z @1.61 [N1292_2.mzXML]	440.8703918457031	1.6109	1.5959166666666667	1.6716833333333334	0.07576666666666676	27530.5703125	96334.20319042979	0	1177	0.06665806465345359	2.5283648498331486	4.056729699666297	440.86810302734375	440.87066650390625
1160	442.87884521484375	1.5520333333333334					1	DETECTED	442.8788 m/z @1.55 [N1292_2.mzXML]	442.87884521484375	1.5520333333333334	1.4637666666666667	1.58115	0.1173833333333334	12435.1728515625	49057.56058178711	0	1177	0.08853906951902712	0.6649358006042296	0.32987160120845915	442.8775329589844	442.8796691894531
1161	443.4203186035156	12.22265					1	DETECTED	443.4203 m/z @12.22 [N1292_2.mzXML]	443.4203186035156	12.22265	12.052416666666666	12.461033333333335	0.40861666666666885	6628.2119140625	100674.9077647095	0	1177	0.24364643558092958	1.2001664382220505	1.4003328764441012	443.4188537597656	443.42083740234375
1162	444.2381896972656	8.3384					1	DETECTED	444.2382 m/z @8.34 [N1292_2.mzXML]	444.2381896972656	8.3384	3.63125	8.46915	4.837900000000001	1845.5146484375	239388.01394021616	0	1177	0.07971279186538638	0.513888446299778	0.027776892599556166	444.2371826171875	444.2396545410156
1163	445.32958984375	13.4835					1	DETECTED	445.3296 m/z @13.48 [N1292_2.mzXML]	445.32958984375	13.4835	13.4835	15.45595	1.9724500000000003	4772.064453125	234057.69875396727	0	1177	0.27582737762668685	null	null	445.3257751464844	445.3329772949219
1164	445.3661804199219	12.794683333333333					1	DETECTED	445.3662 m/z @12.79 [N1292_2.mzXML]	445.3661804199219	12.794683333333333	12.628616666666666	14.563683333333334	1.9350666666666676	7092.734375	372251.1713793944	0	1177	0.13090481817982358	5.826174227217959	10.652348454435918	445.36541748046875	445.3680725097656
1165	445.3982849121094	12.412083333333333					1	DETECTED	445.3983 m/z @12.41 [N1292_2.mzXML]	445.3982849121094	12.412083333333333	11.842483333333332	12.59525	0.7527666666666679	13113.8603515625	288132.1716939698	0	1177	0.2176689659393567	0.6607853464419472	0.3215706928838945	445.3982849121094	445.3999328613281
1166	446.2526550292969	11.5443					1	DETECTED	446.2527 m/z @11.54 [N1292_2.mzXML]	446.2526550292969	11.5443	4.776183333333334	12.15285	7.376666666666667	440820.65625	4274048.373056391	1	1177	0.09393387356996463	4.367925466557782	5.001184379202411	446.2517395019531	446.26116943359375
1167	446.8868103027344	1.6415833333333334					1	DETECTED	446.8868 m/z @1.64 [N1292_2.mzXML]	446.8868103027344	1.6415833333333334	1.5959166666666667	1.7034333333333334	0.1075166666666667	68940.875	198002.59729711927	0	1177	0.04957202275938144	1.1114619827435008	0.9993649493899577	446.8865966796875	446.8873291015625
1168	447.25628662109375	11.528616666666666					1	DETECTED	447.2563 m/z @11.53 [N1292_2.mzXML]	447.25628662109375	11.528616666666666	11.528616666666666	12.085016666666666	0.5564	71684.40625	644285.1176575928	0	1177	0.22769942654826103	null	null	447.255859375	447.25836181640625
1169	447.3460388183594	12.694266666666666					1	DETECTED	447.3460 m/z @12.69 [N1292_2.mzXML]	447.3460388183594	12.694266666666666	11.773833333333332	15.222949999999999	3.449116666666667	8613.853515625	869104.0851354981	0	1177	2.015378041183446	1.8736374171585846	2.6479075170885817	447.3444519042969	447.34869384765625
1170	448.3412780761719	11.908216666666668					1	DETECTED	448.3413 m/z @11.91 [N1292_2.mzXML]	448.3412780761719	11.908216666666668	5.711566666666667	14.912316666666667	9.20075	41598.40234375	1323550.2458311156	0	1177	0.08414540065435894	2.450068891904331	3.3980345033434967	448.3398132324219	448.3507995605469
1171	449.2006530761719	12.309783333333334					1	DETECTED	449.2007 m/z @12.31 [N1292_2.mzXML]	449.2006530761719	12.309783333333334	3.96075	12.545266666666667	8.584516666666666	17452.197265625	1087984.518596466	0	1177	0.2606352851818947	0.5141024310199582	1.825059077117636	449.20001220703125	449.2018127441406
1172	450.3568115234375	13.056866666666668					1	DETECTED	450.3568 m/z @13.06 [N1292_2.mzXML]	450.3568115234375	13.056866666666668	0.1011	19.996666666666666	19.895566666666667	46524.87109375	3113127.536123997	0	1177	1.1408459305917358	1.8358116569087877	1.0347804774536633	450.35406494140625	450.3602294921875
1173	452.3728332519531	12.0687					1	DETECTED	452.3728 m/z @12.07 [N1292_2.mzXML]	452.3728332519531	12.0687	12.052416666666666	12.187466666666667	0.13505000000000145	13845.8720703125	73122.34238012765	0	1177	0.14122546310058048	4.14687819856695	7.293756397133898	452.3725891113281	452.3734130859375
1174	453.29620361328125	12.72765					1	DETECTED	453.2962 m/z @12.73 [N1292_2.mzXML]	453.29620361328125	12.72765	9.744866666666667	12.858916666666666	3.114049999999999	9532.607421875	443023.30883093266	0	1177	0.0807642779315394	0.5220040566137889	0.044008113227577736	453.2926025390625	453.2972717285156
1175	453.3434753417969	10.505083333333333					1	DETECTED	453.3435 m/z @10.51 [N1292_2.mzXML]	453.3434753417969	10.505083333333333	2.09415	17.280666666666665	15.186516666666666	164489.265625	4360412.376709011	1	1177	0.10244618776672887	1.484849918490818	3.056805207304696	453.3409118652344	453.3479919433594
1176	454.2917175292969	13.087333333333333					1	DETECTED	454.2917 m/z @13.09 [N1292_2.mzXML]	454.2917175292969	13.087333333333333	12.906016666666666	14.812366666666666	1.9063499999999998	31733.7421875	452927.7969517205	0	1177	0.0743597301284229	5.03979725564445	1.3895484658561519	454.28955078125	454.2945861816406
1177	454.3885498046875	12.187466666666667					1	DETECTED	454.3885 m/z @12.19 [N1292_2.mzXML]	454.3885498046875	12.187466666666667	12.135783333333334	12.478	0.3422166666666655	22621.79296875	205043.55531433012	0	1177	0.13347110372543192	7.125609150003878	4.587461514372439	454.38720703125	454.389404296875
1178	454.95721435546875	1.8819000000000001					1	DETECTED	454.9572 m/z @1.88 [N1292_2.mzXML]	454.95721435546875	1.8819000000000001	1.7034333333333334	4.0870500000000005	2.383616666666667	23093.892578125	501039.6425889894	0	1177	0.3136786291337039	1.7820445340550504	2.3660815828620683	454.9558410644531	454.96099853515625
1179	458.8558349609375	1.5520333333333334					1	DETECTED	458.8558 m/z @1.55 [N1292_2.mzXML]	458.8558349609375	1.5520333333333334	1.4484166666666667	1.6109	0.1624833333333333	37115.484375	179807.64319897452	0	1177	0.049274752321427195	0.7840598359337299	0.5713134724791962	458.8541564941406	458.8564453125
1180	459.24688720703125	13.101966666666668					1	DETECTED	459.2469 m/z @13.10 [N1292_2.mzXML]	459.24688720703125	13.101966666666668	13.011033333333334	14.40265	1.3916166666666658	16980.501953125	382339.5374943846	0	1177	0.3478333023000104	3.7227814470272964	6.326474579117664	459.2447204589844	459.2486877441406
1181	460.9654846191406	1.8259166666666669					1	DETECTED	460.9655 m/z @1.83 [N1292_2.mzXML]	460.9654846191406	1.8259166666666669	1.6716833333333334	7.7941666666666665	6.122483333333333	16320.056640625	784067.8468604127	0	1177	0.17540595140651583	19.848119732007767	2.537623052171334	460.9595947265625	460.967041015625
1182	463.30181884765625	13.0265					1	DETECTED	463.3018 m/z @13.03 [N1292_2.mzXML]	463.30181884765625	13.0265	12.935816666666666	13.1165	0.18068333333333442	12062.53125	91954.94366088904	0	1177	0.1479941541469163	0.9962323102370813	0.9924646204741625	463.3011169433594	463.3027648925781
1183	463.3375244140625	13.577766666666667					1	DETECTED	463.3375 m/z @13.58 [N1292_2.mzXML]	463.3375244140625	13.577766666666667	12.4283	14.434416666666667	2.006116666666667	4013.82861328125	266978.28390667733	0	1177	0.4429404203906735	0.8726293353439275	0.7452586706878551	463.3365173339844	463.3412170410156
1184	464.19073486328125	10.8269					1	DETECTED	464.1907 m/z @10.83 [N1292_2.mzXML]	464.19073486328125	10.8269	10.791950000000002	11.08095	0.2889999999999979	15300.9072265625	119448.86646832236	0	1177	0.10547195053922742	5.45502224217226	5.843670847876534	464.1883239746094	464.1921691894531
1185	464.218017578125	10.592833333333335					1	DETECTED	464.2180 m/z @10.59 [N1292_2.mzXML]	464.218017578125	10.592833333333335	10.46945	10.75575	0.28630000000000067	8832.8623046875	52021.39748126186	0	1177	0.07736368219455159	1.9997281350803022	3.2190706122609667	464.21722412109375	464.22076416015625
1186	464.8724365234375	1.5959166666666667					1	DETECTED	464.8724 m/z @1.60 [N1292_2.mzXML]	464.8724365234375	1.5959166666666667	1.5665499999999999	1.6264333333333334	0.05988333333333351	12971.1142578125	32677.11802172852	0	1177	0.04252900467521137	1.0195800227014753	1.0391600454029506	464.8719177246094	464.87274169921875
1187	467.1521911621094	11.6069					1	DETECTED	467.1522 m/z @11.61 [N1292_2.mzXML]	467.1521911621094	11.6069	11.59105	11.739749999999999	0.14869999999999983	4059.383544921875	28139.014312866315	0	1177	0.1790539129912787	4.69085173501566	8.38170347003132	467.1505126953125	467.1521911621094
1188	467.3119812011719	13.545983333333334					1	DETECTED	467.3120 m/z @13.55 [N1292_2.mzXML]	467.3119812011719	13.545983333333334	7.59915	14.386683333333334	6.787533333333334	5850.36962890625	901397.1088163757	0	1177	0.2448280046123834	0.5706846781200079	0.14136935624001568	467.3077087402344	467.3143005371094
1189	468.3072509765625	12.661833333333334					1	DETECTED	468.3073 m/z @12.66 [N1292_2.mzXML]	468.3072509765625	12.661833333333334	12.494416666666666	13.4374	0.9429833333333342	228984.875	2279765.873386106	1	1177	0.11543679804293205	1.4555157467759843	2.741990082355838	468.305419921875	468.3096008300781
1190	469.3277893066406	12.00455					1	DETECTED	469.3278 m/z @12.00 [N1292_2.mzXML]	469.3277893066406	12.00455	11.447716666666668	15.365533333333333	3.917816666666665	6427.76904296875	595318.7792022704	0	1177	2.2248822597588838	3.5179437294223375	5.034549659557689	469.3225402832031	469.3299255371094
1191	469.3882141113281	12.3438					1	DETECTED	469.3882 m/z @12.34 [N1292_2.mzXML]	469.3882141113281	12.3438	6.0808	12.59525	6.51445	11264.5400390625	765018.86116272	0	1177	0.39968658133259005	0.520074245569216	0.04014849113843209	469.38665771484375	469.3892517089844
1192	470.3144226074219	12.694266666666666					1	DETECTED	470.3144 m/z @12.69 [N1292_2.mzXML]	470.3144226074219	12.694266666666666	12.645183333333334	12.761066666666666	0.11588333333333267	7491.3955078125	39237.90765026838	0	1177	0.09064922081524607	1.1804753820034202	1.3609507640068401	470.3123474121094	470.3144226074219
1193	470.8890380859375	1.6109					1	DETECTED	470.8890 m/z @1.61 [N1292_2.mzXML]	470.8890380859375	1.6109	1.58115	1.6415833333333334	0.06043333333333334	23210.345703125	53946.27282202155	0	1177	0.043113198048626344	1.0156862745098059	1.031372549019612	470.8883361816406	470.8895263671875
1194	472.24853515625	11.5598					1	DETECTED	472.2485 m/z @11.56 [N1292_2.mzXML]	472.24853515625	11.5598	11.528616666666666	11.908216666666668	0.3796000000000017	37026.90625	239803.65161053475	0	1177	0.11916223637207324	4.058304517866959	6.116916614982145	472.24853515625	472.25
1195	472.302490234375	12.22265					1	DETECTED	472.3025 m/z @12.22 [N1292_2.mzXML]	472.302490234375	12.22265	12.187466666666667	12.4283	0.2408333333333328	11404.4306640625	75108.53276245088	0	1177	0.08073929466541152	3.4225485551871926	5.845097110374385	472.300537109375	472.3027648925781
1196	474.283935546875	11.892766666666667					1	DETECTED	474.2839 m/z @11.89 [N1292_2.mzXML]	474.283935546875	11.892766666666667	11.82525	12.761066666666666	0.9358166666666659	366240.1875	3375363.5488179964	1	1177	0.11814176373433405	2.7577710027075364	3.5653697152878348	474.2819519042969	474.2854919433594
1197	474.83367919921875	1.5520333333333334					1	DETECTED	474.8337 m/z @1.55 [N1292_2.mzXML]	474.83367919921875	1.5520333333333334	1.4637666666666667	17.077166666666667	15.6134	36369.51171875	9029397.062016632	0	1177	0.07134807706488311	88.4444864048338	139.739141451214	474.8323669433594	474.83880615234375
1198	475.2874755859375	11.939683333333333					1	DETECTED	475.2875 m/z @11.94 [N1292_2.mzXML]	475.2874755859375	11.939683333333333	1.7034333333333334	12.135783333333334	10.432350000000001	85741.515625	3510610.2224593535	0	1177	0.07509786219953085	0.5095787031383564	0.024020784926628926	475.2874755859375	475.2959899902344
1199	475.3251647949219	10.505083333333333					1	DETECTED	475.3252 m/z @10.51 [N1292_2.mzXML]	475.3251647949219	10.505083333333333	10.078750000000001	15.8582	5.779449999999999	53768.34765625	679007.4472503045	1	1177	0.09889727198389764	1.571102562850113	1.9147896395629533	475.3237609863281	475.327392578125
1200	476.9389953613281	1.8819000000000001					1	DETECTED	476.9390 m/z @1.88 [N1292_2.mzXML]	476.9389953613281	1.8819000000000001	1.7529833333333333	2.265016666666667	0.5120333333333336	13823.0029296875	183166.90550402834	0	1177	0.14051766986684977	1.9859082094376201	2.9718164188752403	476.93829345703125	476.9421081542969
1201	478.2914123535156	12.89055					1	DETECTED	478.2914 m/z @12.89 [N1292_2.mzXML]	478.2914123535156	12.89055	12.74425	13.514333333333333	0.7700833333333339	55616.10546875	747125.0475961909	0	1177	0.12001673029186932	2.6318637502848032	4.2637275005696065	478.2893981933594	478.2919616699219
1202	478.3272705078125	13.19035					1	DETECTED	478.3273 m/z @13.19 [N1292_2.mzXML]	478.3272705078125	13.19035	6.803566666666667	15.401549999999999	8.597983333333332	60437.9921875	2649062.7622590945	0	1177	0.32494803188568433	0.8508354875100995	0.9356476397728812	478.3243713378906	478.3306884765625
1203	480.21246337890625	11.639183333333333					1	DETECTED	480.2125 m/z @11.64 [N1292_2.mzXML]	480.21246337890625	11.639183333333333	7.722783333333334	11.756783333333335	4.034000000000001	6503.00244140625	277980.16156036395	0	1177	0.5945200110176874	0.515013788172812	0.10738584042725065	480.2102355957031	480.2152404785156
1204	480.343505859375	13.4835					1	DETECTED	480.3435 m/z @13.48 [N1292_2.mzXML]	480.343505859375	13.4835	0.5575500000000001	15.135216666666668	14.577666666666667	100301.640625	5175102.810475467	0	1177	0.17245136621058776	2.6415368155031267	3.1257811069793324	480.33624267578125	480.3448486328125
1205	482.32244873046875	12.92115					1	DETECTED	482.3224 m/z @12.92 [N1292_2.mzXML]	482.32244873046875	12.92115	12.710716666666666	15.52815	2.8174333333333337	85747.296875	1306610.5815464484	0	1177	0.15765802635691628	4.662612250339429	1.129810716443295	482.32208251953125	482.3247375488281
1206	482.35919189453125	13.77695					1	DETECTED	482.3592 m/z @13.78 [N1292_2.mzXML]	482.35919189453125	13.77695	11.892766666666667	15.347316666666668	3.454550000000001	57777.28125	1666184.5959657894	0	1177	0.497339778247591	3.018694029099645	3.9016177679487964	482.357177734375	482.3627624511719
1207	483.3260192871094	12.92115					1	DETECTED	483.3260 m/z @12.92 [N1292_2.mzXML]	483.3260192871094	12.92115	12.761066666666666	13.056866666666668	0.2958000000000016	21902.091796875	187889.16912280285	0	1177	0.12429993146707652	0.9238938053097331	0.8477876106194661	483.3253479003906	483.3272399902344
1208	483.3624572753906	13.793949999999999					1	DETECTED	483.3625 m/z @13.79 [N1292_2.mzXML]	483.3624572753906	13.793949999999999	13.710366666666665	14.997033333333333	1.286666666666667	15496.2099609375	323627.8286907965	0	1177	0.2770751555890225	7.6969092721834516	14.393818544366903	483.35986328125	483.3647155761719
1209	486.8675231933594	1.5959166666666667					1	DETECTED	486.8675 m/z @1.60 [N1292_2.mzXML]	486.8675231933594	1.5959166666666667	1.5665499999999999	1.6415833333333334	0.07503333333333351	23528.552734375	74453.69388330088	0	1177	0.0606305439777135	1.2534885850298219	1.5744513908443158	486.8658752441406	486.8675231933594
1210	487.1038513183594	11.574983333333334					1	DETECTED	487.1039 m/z @11.57 [N1292_2.mzXML]	487.1038513183594	11.574983333333334	9.422633333333332	11.739749999999999	2.317116666666667	9916.88671875	528169.7836724549	0	1177	0.11112884824596492	0.5382759929069773	0.07655198581395453	487.0955810546875	487.1047058105469
1211	487.319091796875	14.434416666666667					1	DETECTED	487.3191 m/z @14.43 [N1292_2.mzXML]	487.319091796875	14.434416666666667	14.018666666666666	16.966166666666666	2.9475	70947.3046875	1720019.5784313658	0	1177	0.22123816623339465	1.9253703781087308	2.2240240367857833	487.318359375	487.322509765625
1212	487.33782958984375	12.72765					1	DETECTED	487.3378 m/z @12.73 [N1292_2.mzXML]	487.33782958984375	12.72765	12.611616666666666	13.967283333333334	1.355666666666668	6552.0009765625	223905.26077459715	0	1177	0.05320948258920133	5.841712151680518	10.683424303361036	487.3354187011719	487.34124755859375
1213	489.3352355957031	15.45595					1	DETECTED	489.3352 m/z @15.46 [N1292_2.mzXML]	489.3352355957031	15.45595	10.272433333333334	17.151	6.878566666666666	7442.63623046875	906034.4428842166	0	1177	0.6621981898771736	0.6695071049718923	0.3076666462940922	489.3299560546875	489.3428039550781
1214	490.20684814453125	11.16385					1	DETECTED	490.2068 m/z @11.16 [N1292_2.mzXML]	490.20684814453125	11.16385	2.8329666666666666	11.231599999999998	8.398633333333333	8282.9853515625	620074.6531338498	0	1177	0.06029887478882756	0.5040661954614657	0.008132390922931153	490.2021789550781	490.2150573730469
1215	490.2895812988281	12.678066666666666					1	DETECTED	490.2896 m/z @12.68 [N1292_2.mzXML]	490.2895812988281	12.678066666666666	12.611616666666666	12.858916666666666	0.2472999999999992	16228.517578125	138524.50506445311	0	1177	0.29440012932312953	1.8607975921745703	2.7215951843491406	490.2878723144531	490.2898864746094
1216	491.3702087402344	12.37795					1	DETECTED	491.3702 m/z @12.38 [N1292_2.mzXML]	491.3702087402344	12.37795	11.892766666666667	13.949583333333333	2.0568166666666663	7716.87939453125	309904.91398760985	0	1177	0.23662626950737042	2.119628319192057	11.01767336433574	491.36810302734375	491.3719482421875
1217	491.55792236328125	13.161083333333332					1	DETECTED	491.5579 m/z @13.16 [N1292_2.mzXML]	491.55792236328125	13.161083333333332	13.0265	14.370916666666666	1.3444166666666657	19656.0	380656.1452847895	0	1177	0.20025627791899758	4.994736842105319	3.1120783110984283	491.5544128417969	491.56072998046875
1218	494.32257080078125	12.794683333333333					1	DETECTED	494.3226 m/z @12.79 [N1292_2.mzXML]	494.32257080078125	12.794683333333333	12.611616666666666	14.613066666666667	2.00145	341613.5625	3415317.1096041873	1	1177	0.11064219319344915	1.4256108695028016	1.4422948586613613	494.3214416503906	494.32598876953125
1219	494.81658935546875	1.6716833333333334					1	DETECTED	494.8166 m/z @1.67 [N1292_2.mzXML]	494.81658935546875	1.6716833333333334	1.6716833333333334	19.591833333333334	17.92015	5751.66650390625	1711970.7169976807	0	1177	0.0625909950283372	null	null	494.8160095214844	494.8247985839844
1220	496.337158203125	13.161083333333332					1	DETECTED	496.3372 m/z @13.16 [N1292_2.mzXML]	496.337158203125	13.161083333333332	0.26539999999999997	19.978333333333335	19.712933333333336	5356271.5	1.0842671129273954E8	1	1177	0.25860368131458245	2.022664904075947	2.466901641284573	496.3328552246094	496.3421325683594
1221	497.3416748046875	13.161083333333332					1	DETECTED	497.3417 m/z @13.16 [N1292_2.mzXML]	497.3416748046875	13.161083333333332	0.6486333333333333	16.5048	15.856166666666667	1178046.375	2.704014433253693E7	0	1177	0.2178716624710333	0.5281269220912533	0.02947621156956018	497.33721923828125	497.3458557128906
1222	498.89990234375	1.6415833333333334					1	DETECTED	498.8999 m/z @1.64 [N1292_2.mzXML]	498.89990234375	1.6415833333333334	1.5959166666666667	1.6716833333333334	0.07576666666666676	38448.45703125	102655.07329541026	0	1177	0.042735525583499356	0.82956204379562	0.5731060845873593	498.8997802734375	498.9013977050781
1223	499.3476867675781	13.175666666666666					1	DETECTED	499.3477 m/z @13.18 [N1292_2.mzXML]	499.3476867675781	13.175666666666666	12.996166666666666	18.308	5.311833333333334	22836.392578125	887302.1779809572	0	1177	0.3028451279062825	14.79619312906214	1.5727225354702752	499.3458251953125	499.35028076171875
1224	500.2806396484375	11.908216666666668					1	DETECTED	500.2806 m/z @11.91 [N1292_2.mzXML]	500.2806396484375	11.908216666666668	11.842483333333332	13.056866666666668	1.2143833333333358	20370.55078125	422859.9683146362	0	1177	0.13639804425797664	9.237195740364776	2.966215366600761	500.2731628417969	500.2814636230469
1225	500.4298095703125	13.627233333333333					1	DETECTED	500.4298 m/z @13.63 [N1292_2.mzXML]	500.4298095703125	13.627233333333333	6.027833333333334	18.583000000000002	12.555166666666668	3866.50634765625	1135341.8794259946	0	1177	7.688002243739625	0.8260630225193218	0.6521260450386438	500.4283752441406	500.4382629394531
1226	501.1874084472656	13.19035					1	DETECTED	501.1874 m/z @13.19 [N1292_2.mzXML]	501.1874084472656	13.19035	13.087333333333333	13.561533333333333	0.47419999999999973	18485.193359375	261096.96419848633	0	1177	0.19663856034272698	2.3015693253518767	3.603138650703753	501.18548583984375	501.1890563964844
1227	502.291259765625	12.827					1	DETECTED	502.2913 m/z @12.83 [N1292_2.mzXML]	502.291259765625	12.827	11.939683333333333	14.498783333333334	2.559100000000001	42203.87109375	1399896.8981243887	0	1177	0.10438263853237473	1.4420443659723134	14.93769516974245	502.28875732421875	502.2927551269531
1228	502.3251647949219	12.966266666666666					1	DETECTED	502.3252 m/z @12.97 [N1292_2.mzXML]	502.3251647949219	12.966266666666666	1.0129833333333333	13.845083333333333	12.8321	16953.2890625	1682164.0705498047	0	1177	2.73243907571217	0.5367604716695692	0.0716824309143876	502.3241882324219	502.3302001953125
1229	503.2948303222656	12.827					1	DETECTED	503.2948 m/z @12.83 [N1292_2.mzXML]	503.2948303222656	12.827	6.627083333333333	12.935816666666666	6.308733333333333	10172.1474609375	1388433.7022739253	0	1177	0.08676967171968641	0.5087756555867686	0.017551311173537153	503.28607177734375	503.2967834472656
1230	503.40643310546875	13.545983333333334					1	DETECTED	503.4064 m/z @13.55 [N1292_2.mzXML]	503.40643310546875	13.545983333333334	9.558083333333334	14.6463	5.088216666666666	4251.38134765625	616573.8898741149	0	1177	4.409370607519888	0.6379569029648018	0.27591380592960363	503.40533447265625	503.41156005859375
1231	504.3434143066406	13.4374					1	DETECTED	504.3434 m/z @13.44 [N1292_2.mzXML]	504.3434143066406	13.4374	13.234016666666667	13.949583333333333	0.7155666666666658	8099.93115234375	174270.41959240692	0	1177	0.07890579441320433	1.7591575842006069	2.5183151684012137	504.34002685546875	504.3443603515625
1232	506.3588562011719	13.710366666666665					1	DETECTED	506.3589 m/z @13.71 [N1292_2.mzXML]	506.3588562011719	13.710366666666665	11.18015	16.5048	5.32465	13681.990234375	1058969.1851080018	0	1177	0.2481657556072978	1.3462548068760332	0.7231817974738757	506.3505859375	506.3650207519531
1233	507.32177734375	13.175666666666666					1	DETECTED	507.3218 m/z @13.18 [N1292_2.mzXML]	507.32177734375	13.175666666666666	12.935816666666666	13.34895	0.41313333333333446	15430.76171875	173060.54177441436	0	1177	0.156562488159377	0.8612327148912519	0.7224654297825036	507.3207092285156	507.3282165527344
1234	508.3385009765625	13.04155					1	DETECTED	508.3385 m/z @13.04 [N1292_2.mzXML]	508.3385009765625	13.04155	12.89055	13.205016666666667	0.314466666666668	18338.578125	177976.7425241706	0	1177	0.1316891609042301	1.0412803532008765	1.082560706401753	508.3354187011719	508.3407287597656
1235	508.3746643066406	14.03565					1	DETECTED	508.3747 m/z @14.04 [N1292_2.mzXML]	508.3746643066406	14.03565	11.18015	15.91325	4.7331	37589.6875	1659627.1682483829	0	1177	0.5321227490110108	0.8311046793899973	0.46032572770877644	508.3733215332031	508.3782043457031
1236	509.2667541503906	9.357633333333332					1	DETECTED	509.2668 m/z @9.36 [N1292_2.mzXML]	509.2667541503906	9.357633333333332	9.357633333333332	9.455833333333334	0.09820000000000206	3155.75341796875	12109.409583740324	0	1177	0.09043235042194908	null	null	509.2666015625	509.2682800292969
1237	510.35369873046875	13.4835					1	DETECTED	510.3537 m/z @13.48 [N1292_2.mzXML]	510.35369873046875	13.4835	13.219516666666667	14.829083333333333	1.609566666666666	134066.40625	2294943.6507618404	1	1177	0.22436253698563036	2.242173208142319	2.3276614246115557	510.3529357910156	510.3569030761719
1238	510.3905334472656	12.710716666666666					1	DETECTED	510.3905 m/z @12.71 [N1292_2.mzXML]	510.3905334472656	12.710716666666666	12.661833333333334	12.966266666666666	0.304433333333332	5420.3994140625	69891.15863525374	0	1177	0.21259227010166093	3.113876576883776	5.227753153767552	510.3883361816406	510.3917236328125
1239	512.3336791992188	11.939683333333333					1	DETECTED	512.3337 m/z @11.94 [N1292_2.mzXML]	512.3336791992188	11.939683333333333	11.842483333333332	12.874666666666666	1.0321833333333341	55084.33203125	693470.2715627446	0	1177	0.11002936876130143	2.4069637254017016	3.362832433382515	512.3313598632812	512.3356323242188
1240	514.8740844726562	1.6415833333333334					1	DETECTED	514.8741 m/z @1.64 [N1292_2.mzXML]	514.8740844726562	1.6415833333333334	1.6109	1.6716833333333334	0.06078333333333341	20360.505859375	43761.449526611366	0	1177	0.031701634698405146	0.9904942965779461	0.980988593155892	514.8734130859375	514.874267578125
1241	515.3115844726562	13.205016666666667					1	DETECTED	515.3116 m/z @13.21 [N1292_2.mzXML]	515.3115844726562	13.205016666666667	13.0265	13.5303	0.5038	57058.359375	616735.4676411132	0	1177	0.1780475024492354	1.2360047654495825	1.9406177891928085	515.3104248046875	515.3121948242188
1242	516.304443359375	12.794683333333333					1	DETECTED	516.3044 m/z @12.79 [N1292_2.mzXML]	516.304443359375	12.794683333333333	12.461033333333335	13.011033333333334	0.5499999999999989	33792.578125	289137.1569146121	0	1177	0.06019506463589863	0.8242169938558387	0.5794487543008003	516.302978515625	516.3084716796875
1243	517.3656616210938	14.863					1	DETECTED	517.3657 m/z @14.86 [N1292_2.mzXML]	517.3656616210938	14.863	14.712366666666666	15.894866666666667	1.182500000000001	5328.76953125	154118.55667059327	0	1177	0.37315836493930377	3.9250940473556115	6.850188094711223	517.364990234375	517.3688354492188
1244	518.3203735351562	13.205016666666667					1	DETECTED	518.3204 m/z @13.21 [N1292_2.mzXML]	518.3203735351562	13.205016666666667	12.628616666666666	14.695416666666667	2.0668000000000006	320965.84375	8001451.425548702	1	1177	0.2223817695380017	0.9630375282556443	0.8691857165970552	518.3198852539062	518.3229370117188
1245	518.4583740234375	12.92115					1	DETECTED	518.4584 m/z @12.92 [N1292_2.mzXML]	518.4583740234375	12.92115	11.639183333333333	14.929216666666667	3.2900333333333336	50457.9375	3866811.136450623	0	1177	1.4328047685450116	1.2996731468240466	1.283898740002783	518.456298828125	518.4605712890625
1246	519.32373046875	13.205016666666667					1	DETECTED	519.3237 m/z @13.21 [N1292_2.mzXML]	519.32373046875	13.205016666666667	2.566683333333333	14.712366666666666	12.145683333333332	84052.875	1.0773770805767516E7	0	1177	0.30228441193493083	0.5708452138492871	0.14169042769857423	519.3171997070312	519.3261108398438
1247	519.4617309570312	12.92115					1	DETECTED	519.4617 m/z @12.92 [N1292_2.mzXML]	519.4617309570312	12.92115	12.085016666666666	14.245149999999999	2.1601333333333326	16213.7724609375	1152847.4341308593	0	1177	0.4483430412032199	1.2917397544251292	1.5834795088502587	519.4608154296875	519.4625244140625
1248	520.337646484375	12.92115					1	DETECTED	520.3376 m/z @12.92 [N1292_2.mzXML]	520.337646484375	12.92115	6.09835	16.227283333333332	10.128933333333332	2083632.75	2.6037915847677853E7	1	1177	0.14185770455223867	1.8503197583636466	2.086320369310354	520.3292236328125	520.341796875
1249	521.2981567382812	8.798183333333332					1	DETECTED	521.2982 m/z @8.80 [N1292_2.mzXML]	521.2981567382812	8.798183333333332	8.780533333333333	8.851616666666667	0.07108333333333405	1793.5438232421875	5155.694591064448	0	1177	0.032170958257978555	2.013692162417427	3.027384324834854	521.2977905273438	521.300048828125
1250	521.341552734375	12.935816666666666					1	DETECTED	521.3416 m/z @12.94 [N1292_2.mzXML]	521.341552734375	12.935816666666666	12.461033333333335	14.895366666666666	2.4343333333333312	523427.71875	6639906.1520299725	0	1177	0.1238049414171325	2.5636255133920836	16.168328288835518	521.3411254882812	521.3445434570312
1251	522.3536376953125	13.32045					1	DETECTED	522.3536 m/z @13.32 [N1292_2.mzXML]	522.3536376953125	13.32045	11.808266666666666	15.692416666666666	3.88415	1155817.25	2.02130341985103E7	1	1177	0.21244741252127142	2.5907444328521363	1.768741479387535	522.3438110351562	522.357421875
1252	523.3460083007812	12.935816666666666					1	DETECTED	523.3460 m/z @12.94 [N1292_2.mzXML]	523.3460083007812	12.935816666666666	12.89055	13.04155	0.15100000000000158	14137.01171875	81302.62881469747	0	1177	0.09756673652867143	1.6678939617084159	2.3357879234168317	523.3444213867188	523.3466186523438
1253	523.3572998046875	13.32045					1	DETECTED	523.3573 m/z @13.32 [N1292_2.mzXML]	523.3572998046875	13.32045	12.292466666666666	14.77835	2.4858833333333337	303740.03125	6400416.553280633	0	1177	0.3686643626527104	2.0320403895755934	3.394610129169199	523.3565063476562	523.3594970703125
1254	524.369140625	14.16595					1	DETECTED	524.3691 m/z @14.17 [N1292_2.mzXML]	524.369140625	14.16595	9.862833333333333	18.583000000000002	8.72016666666667	1080309.0	5.219853888140874E7	1	1177	0.3838724495100596	1.8375574491577946	0.47814478227295804	524.3591918945312	524.3738403320312
1255	525.3733520507812	14.197566666666667					1	DETECTED	525.3734 m/z @14.20 [N1292_2.mzXML]	525.3733520507812	14.197566666666667	0.33858333333333335	16.966166666666666	16.627583333333334	275061.59375	1.4435652068893615E7	0	1177	0.5084532747204289	2.7183291881267695	3.312146687889534	525.3665161132812	525.3750610351562
1256	526.2908935546875	12.794683333333333					1	DETECTED	526.2909 m/z @12.79 [N1292_2.mzXML]	526.2908935546875	12.794683333333333	12.694266666666666	12.935816666666666	0.24155000000000015	46985.5	282305.6060697025	0	1177	0.09091341806599296	1.153172937734185	2.855693866042349	526.2902221679688	526.2916870117188
1257	527.3113403320312	13.101966666666668					1	DETECTED	527.3113 m/z @13.10 [N1292_2.mzXML]	527.3113403320312	13.101966666666668	12.95095	13.19035	0.23939999999999984	14198.322265625	99740.240803955	0	1177	0.16401810853995613	0.7926277452819753	0.5852554905639507	527.3058471679688	527.3125
1258	527.378662109375	14.197566666666667					1	DETECTED	527.3787 m/z @14.20 [N1292_2.mzXML]	527.378662109375	14.197566666666667	7.89985	15.031749999999999	7.131899999999999	7323.7109375	716970.0672243956	0	1177	0.45102774503858356	0.5662290300982101	0.10308157034879868	527.37646484375	527.3811645507812
1259	528.3192749023438	13.32045					1	DETECTED	528.3193 m/z @13.32 [N1292_2.mzXML]	528.3192749023438	13.32045	13.219516666666667	13.4835	0.2639833333333321	14645.357421875	136675.10600720166	0	1177	0.1703233769084207	1.3077113606340933	1.6154227212681866	528.3182983398438	528.3218994140625
1260	528.4608154296875	12.309783333333334					1	DETECTED	528.4608 m/z @12.31 [N1292_2.mzXML]	528.4608154296875	12.309783333333334	11.939683333333333	14.260683333333333	2.3209999999999997	10006.7109375	727861.2121082153	0	1177	0.09875364739641057	3.135639016482025	15.024343254186943	528.453369140625	528.4620361328125
1261	532.3356323242188	13.545983333333334					1	DETECTED	532.3356 m/z @13.55 [N1292_2.mzXML]	532.3356323242188	13.545983333333334	13.334566666666666	13.760233333333334	0.4256666666666682	10220.2763671875	119908.7883985601	0	1177	0.09616004229972575	1.0067008277493057	1.0134016554986114	532.33349609375	532.336181640625
1262	534.293701171875	13.101966666666668					1	DETECTED	534.2937 m/z @13.10 [N1292_2.mzXML]	534.293701171875	13.101966666666668	13.101966666666668	13.545983333333334	0.4440166666666663	11643.767578125	172512.95699768007	0	1177	0.05814389876316639	null	null	534.2929077148438	534.2980346679688
1263	535.298583984375	13.087333333333333					1	DETECTED	535.2986 m/z @13.09 [N1292_2.mzXML]	535.298583984375	13.087333333333333	12.966266666666666	13.262783333333335	0.296516666666669	10551.990234375	110129.16912915067	0	1177	0.26028900659819776	1.2246007709251108	1.4492015418502215	535.295166015625	535.298828125
1264	536.3048706054688	13.32045					1	DETECTED	536.3049 m/z @13.32 [N1292_2.mzXML]	536.3048706054688	13.32045	12.966266666666666	13.468133333333332	0.5018666666666665	12559.2890625	174637.93300207518	0	1177	0.17438573520785106	0.7084843066208647	0.4169686132417294	536.2974243164062	536.3070068359375
1265	539.3118286132812	12.966266666666666					1	DETECTED	539.3118 m/z @12.97 [N1292_2.mzXML]	539.3118286132812	12.966266666666666	12.92115	13.04155	0.12040000000000006	11951.4306640625	56739.66998876974	0	1177	0.11574769818897934	1.334318433690478	1.6686368673809562	539.3101196289062	539.3118286132812
1266	540.3658447265625	12.309783333333334					1	DETECTED	540.3658 m/z @12.31 [N1292_2.mzXML]	540.3658447265625	12.309783333333334	12.22265	12.44465	0.22199999999999953	8325.1591796875	68190.70865728728	0	1177	0.1269637494571647	1.2739097169089402	1.5478194338178801	540.36376953125	540.3658447265625
1267	542.3197631835938	12.92115					1	DETECTED	542.3198 m/z @12.92 [N1292_2.mzXML]	542.3197631835938	12.92115	12.527883333333333	14.291816666666668	1.763933333333334	165642.015625	2701563.9812846063	1	1177	0.5898558220316872	0.8801872799607718	0.618787114975267	542.3187866210938	542.3234252929688
1268	544.3379516601562	12.858916666666666					1	DETECTED	544.3380 m/z @12.86 [N1292_2.mzXML]	544.3379516601562	12.858916666666666	10.809483333333333	14.6463	3.8368166666666674	376763.28125	5914195.360210447	1	1177	0.12251651721929946	3.01017934166084	5.501188718551284	544.329345703125	544.3394165039062
1269	546.3543701171875	13.087333333333333					1	DETECTED	546.3544 m/z @13.09 [N1292_2.mzXML]	546.3543701171875	13.087333333333333	11.029616666666668	16.393633333333334	5.364016666666666	76537.46875	2829802.271198485	0	1177	0.12432585972664434	1.1429805307497547	17.47857596892095	546.3468627929688	546.357666015625
1270	547.357177734375	13.087333333333333					1	DETECTED	547.3572 m/z @13.09 [N1292_2.mzXML]	547.357177734375	13.087333333333333	11.955266666666667	16.07965	4.124383333333334	24020.361328125	1306436.5231201474	0	1177	0.06627237550781828	1.8216168070196104	2.6432336140392207	547.3547973632812	547.3585205078125
1271	548.369140625	13.468133333333332					1	DETECTED	548.3691 m/z @13.47 [N1292_2.mzXML]	548.369140625	13.468133333333332	13.407100000000002	13.967283333333334	0.5601833333333328	18694.8203125	252052.99060046396	0	1177	0.1381814236575334	4.58915892954688	5.632403303383007	548.3685913085938	548.3713989257812
1272	550.3851928710938	11.808266666666666					1	DETECTED	550.3852 m/z @11.81 [N1292_2.mzXML]	550.3851928710938	11.808266666666666	11.622866666666665	16.04265	4.419783333333333	4720.26806640625	500556.4500121461	0	1177	0.21351873576131375	11.9195882775979	18.502304380337684	550.38330078125	550.3877563476562
1273	550.4475708007812	12.694266666666666					1	DETECTED	550.4476 m/z @12.69 [N1292_2.mzXML]	550.4475708007812	12.694266666666666	11.876533333333333	13.897216666666667	2.0206833333333343	6654.21484375	429961.07998083497	0	1177	0.4304762668805946	1.235539295613893	1.4710785912277864	550.4444580078125	550.45166015625
1274	555.4104614257812	13.175666666666666					1	DETECTED	555.4105 m/z @13.18 [N1292_2.mzXML]	555.4104614257812	13.175666666666666	13.13135	14.16595	1.034600000000001	6501.3837890625	212779.5182500612	0	1177	0.11194504257316851	11.672809326814516	22.34561865362903	555.4104614257812	555.4147338867188
1275	560.8713989257812	1.6109					1	DETECTED	560.8714 m/z @1.61 [N1292_2.mzXML]	560.8713989257812	1.6109	1.58115	1.6415833333333334	0.06043333333333334	16219.291015625	36866.58654077158	0	1177	0.05829955141113752	1.0156862745098059	0.8899146392498328	560.868896484375	560.87158203125
1276	561.4122924804688	13.967283333333334					1	DETECTED	561.4123 m/z @13.97 [N1292_2.mzXML]	561.4122924804688	13.967283333333334	12.00455	14.863	2.8584499999999995	3604.03662109375	296945.13807351666	0	1177	2.026902075840855	0.7281809381474809	0.45636187629496183	561.4078979492188	561.4161376953125
1277	563.426513671875	13.845083333333333					1	DETECTED	563.4265 m/z @13.85 [N1292_2.mzXML]	563.426513671875	13.845083333333333	11.988249999999999	19.7755	7.787250000000002	4772.05029296875	629623.5628186036	0	1177	0.45872547616577286	2.096916793824611	0.5326625087970569	563.4198608398438	563.4340209960938
1278	566.3196411132812	12.858916666666666					1	DETECTED	566.3196 m/z @12.86 [N1292_2.mzXML]	566.3196411132812	12.858916666666666	12.810550000000001	13.071916666666668	0.2613666666666674	31281.5703125	272518.07199536107	0	1177	0.1693098209397661	2.7019297036527727	4.636236996642061	566.3192749023438	566.3209228515625
1279	567.4066772460938	12.326716666666666					1	DETECTED	567.4067 m/z @12.33 [N1292_2.mzXML]	567.4066772460938	12.326716666666666	12.275233333333334	12.527883333333333	0.25264999999999915	6625.73876953125	59242.1170866088	0	1177	0.14972376899289053	2.453706701197865	3.9074134023957297	567.4044799804688	567.408935546875
1280	568.3380126953125	12.827					1	DETECTED	568.3380 m/z @12.83 [N1292_2.mzXML]	568.3380126953125	12.827	12.694266666666666	14.498783333333334	1.804516666666668	123667.8046875	1261217.0784447303	1	1177	0.143872265047861	1.5053304793853917	2.0110026578006734	568.3345947265625	568.3404541015625
1281	569.2908325195312	16.31925					1	DETECTED	569.2908 m/z @16.32 [N1292_2.mzXML]	569.2908325195312	16.31925	15.258583333333332	17.868166666666664	2.6095833333333314	1472.3057861328125	131339.4758407898	0	1177	0.7550613980202137	1.2301618478944036	1.4603236957888073	569.2842407226562	569.2947998046875
1282	570.3545532226562	13.056866666666668					1	DETECTED	570.3546 m/z @13.06 [N1292_2.mzXML]	570.3545532226562	13.056866666666668	12.966266666666666	13.627233333333333	0.6609666666666669	15051.1318359375	179212.0827150883	0	1177	0.09472088843071447	3.6477189109638646	5.841650724873182	570.348388671875	570.35693359375
1283	583.2529296875	11.432183333333334					1	DETECTED	583.2529 m/z @11.43 [N1292_2.mzXML]	583.2529296875	11.432183333333334	10.682566666666666	14.260683333333333	3.5781166666666664	13423.408203125	434076.4918915407	0	1177	0.23540144594467982	0.7572143993838509	0.470122172115891	583.251220703125	583.25634765625
1284	585.2693481445312	10.979466666666667					1	DETECTED	585.2693 m/z @10.98 [N1292_2.mzXML]	585.2693481445312	10.979466666666667	2.497916666666667	13.77695	11.279033333333333	114619.25	2695271.418316226	1	1177	0.6795325257374554	2.6788603654944865	3.1935989756955596	585.2656860351562	585.274169921875
1285	600.517578125	13.77695					1	DETECTED	600.5176 m/z @13.78 [N1292_2.mzXML]	600.517578125	13.77695	9.928683333333334	14.761983333333335	4.833300000000001	2141.5107421875	447325.0857571717	0	1177	3.954325219852178	0.6279840274409261	0.25596805488185226	600.516845703125	600.5234985351562
1286	601.2613525390625	11.705716666666666					1	DETECTED	601.2614 m/z @11.71 [N1292_2.mzXML]	601.2613525390625	11.705716666666666	10.147966666666667	11.842483333333332	1.6945166666666651	2310.687255859375	176815.704399475	0	1177	1.6101193586445408	0.543898785641684	0.08779757128336807	601.2613525390625	601.2705078125
1287	615.40625	14.16595					1	DETECTED	615.4062 m/z @14.17 [N1292_2.mzXML]	615.40625	14.16595	14.134500000000001	14.370916666666666	0.23641666666666517	3635.260009765625	32268.14530291738	0	1177	0.0787375496194791	3.7586115527292314	6.517223105458463	615.4033203125	615.408447265625
1288	619.4373779296875	12.57885					1	DETECTED	619.4374 m/z @12.58 [N1292_2.mzXML]	619.4373779296875	12.57885	11.892766666666667	12.72765	0.8348833333333339	4561.9384765625	108650.52559399403	0	1177	0.8135561858334981	0.6084416373132527	0.21688327462650536	619.4342041015625	619.4398193359375
1289	623.13525390625	2.334216666666667					1	DETECTED	623.1353 m/z @2.33 [N1292_2.mzXML]	623.13525390625	2.334216666666667	2.265016666666667	9.422633333333332	7.157616666666665	5240.55224609375	416203.04141543567	0	1177	0.13219127659286434	51.716883429672485	102.43376685934498	623.13134765625	623.1429443359375
1290	629.15087890625	1.8545666666666667					1	DETECTED	629.1509 m/z @1.85 [N1292_2.mzXML]	629.15087890625	1.8545666666666667	1.8545666666666667	4.308216666666667	2.4536499999999997	16983.779296875	502159.487116272	0	1177	0.4249017225653995	null	null	629.1487426757812	629.156982421875
1291	633.2552490234375	11.705716666666666					1	DETECTED	633.2552 m/z @11.71 [N1292_2.mzXML]	633.2552490234375	11.705716666666666	11.67195	18.858	7.18605	6133.8349609375	439223.7773021546	0	1177	0.14321697710660253	106.40745310958094	211.81490621916188	633.2530517578125	633.2578125
1292	651.1336669921875	1.8545666666666667					1	DETECTED	651.1337 m/z @1.85 [N1292_2.mzXML]	651.1336669921875	1.8545666666666667	1.8401	4.118566666666667	2.278466666666667	21047.890625	357108.3758900757	0	1177	0.5019384492047356	26.773777508862786	51.46209789403304	651.1310424804688	651.1370239257812
1293	673.1162109375	1.8545666666666667					1	DETECTED	673.1162 m/z @1.85 [N1292_2.mzXML]	673.1162109375	1.8545666666666667	1.8545666666666667	2.334216666666667	0.47965000000000013	13846.365234375	132115.1015977783	0	1177	0.4478437903307635	null	null	673.1139526367188	673.1189575195312
1294	701.5573120117188	12.611616666666666					1	DETECTED	701.5573 m/z @12.61 [N1292_2.mzXML]	701.5573120117188	12.611616666666666	11.908216666666668	13.04155	1.1333333333333329	9945.736328125	302337.02322595235	0	1177	0.31007724258008906	0.805610842574165	0.6837663293282096	701.5518188476562	701.5594482421875
1295	703.5723266601562	13.545983333333334					1	DETECTED	703.5723 m/z @13.55 [N1292_2.mzXML]	703.5723266601562	13.545983333333334	11.82525	15.329550000000001	3.5043000000000006	27951.921875	1287845.6937677914	0	1177	0.4597599352162014	0.9690212678861954	0.6312131597287178	703.5689086914062	703.57861328125
1296	722.524658203125	12.935816666666666					1	DETECTED	722.5247 m/z @12.94 [N1292_2.mzXML]	722.524658203125	12.935816666666666	12.412083333333333	13.967283333333334	1.555200000000001	8981.6162109375	290083.7957599488	0	1177	0.3786411234905298	1.4847250509165002	2.4633477017372645	722.5214233398438	722.5293579101562
[truncated: 11 more rows]
