# Supplementary material for: MSFC: a new feature construction method for accurate diagnosis of mass spectrometry data
Source: Sci Rep. 2023 Sep 21;13:15694. doi: 10.1038/s41598-023-42395-5 (PMC10514077; doi:10.1038/s41598-023-42395-5)
Supplement: Supplementary file 1 — Supplementary Information. [file 41598_2023_42395_MOESM1_ESM.zip › dataset/CHD dataset/2-batch/N/N1293_2.mzXML_chromatograms.csv]

row ID	row m/z	row retention time	row identity (main ID)	row identity (all IDs)	row identity (main ID + details)	row comment	row number of detected peaks	N1293_2.mzXML Peak status	N1293_2.mzXML Peak name	N1293_2.mzXML Peak m/z	N1293_2.mzXML Peak RT	N1293_2.mzXML Peak RT start	N1293_2.mzXML Peak RT end	N1293_2.mzXML Peak duration time	N1293_2.mzXML Peak height	N1293_2.mzXML Peak area	N1293_2.mzXML Peak charge	N1293_2.mzXML Peak # data points	N1293_2.mzXML Peak FWHM	N1293_2.mzXML Peak tailing factor	N1293_2.mzXML Peak asymmetry factor	N1293_2.mzXML Peak m/z min	N1293_2.mzXML Peak m/z max
1	55.0538330078125	11.69835					1	DETECTED	55.0538 m/z @11.70 [N1293_2.mzXML]	55.0538330078125	11.69835	0.10149999999999999	20.009166666666665	19.907666666666664	2376.968505859375	1178421.3052368616	0	1181	14.454307458558706	0.8583221593219997	0.7166443186439996	55.049381256103516	55.0609245300293
2	57.0603141784668	2.5069500000000002					1	DETECTED	57.0603 m/z @2.51 [N1293_2.mzXML]	57.0603141784668	2.5069500000000002	0.19283333333333333	19.661166666666666	19.468333333333334	1850.2210693359375	962685.3718227692	0	1181	6.157293423979292	4.206428658883518	7.412857317767037	57.05107116699219	57.07002639770508
3	60.08056640625	10.293083333333334					1	DETECTED	60.0806 m/z @10.29 [N1293_2.mzXML]	60.08056640625	10.293083333333334	0.10149999999999999	20.009166666666665	19.907666666666664	105896.15625	2.884719555972082E7	0	1181	8.83567660843436	0.5757440201847769	0.05439643347935044	60.078800201416016	60.08080291748047
4	61.03947830200195	1.8508833333333332					1	DETECTED	61.0395 m/z @1.85 [N1293_2.mzXML]	61.03947830200195	1.8508833333333332	0.10149999999999999	20.009166666666665	19.907666666666664	90156.6640625	2143736.662571824	0	1181	0.043208966130006354	0.6286329272392753	0.951475769907182	61.03927230834961	61.049461364746094
5	61.07688522338867	11.277066666666666					1	DETECTED	61.0769 m/z @11.28 [N1293_2.mzXML]	61.07688522338867	11.277066666666666	0.3748666666666667	19.954166666666666	19.5793	8167.19775390625	1858807.998282776	0	1181	6.5511496714997985	2.573006293832448	4.785841081034115	61.07688522338867	61.08592224121094
6	68.98213195800781	1.5512000000000001					1	DETECTED	68.9821 m/z @1.55 [N1293_2.mzXML]	68.98213195800781	1.5512000000000001	1.4483833333333334	13.941483333333334	12.4931	11827.4267578125	1688068.606314575	0	1181	0.16999519901181892	60.75425514670118	120.50851029340238	68.97908020019531	68.9821548461914
7	69.03330993652344	1.9348999999999998					1	DETECTED	69.0333 m/z @1.93 [N1293_2.mzXML]	69.03330993652344	1.9348999999999998	1.8786833333333335	7.4754	5.596716666666666	6110.1201171875	372710.9229556274	0	1181	0.09117782479598158	49.77809072042718	98.55618144085437	69.03309631347656	69.03365325927734
8	69.06954193115234	11.341783333333332					1	DETECTED	69.0695 m/z @11.34 [N1293_2.mzXML]	69.06954193115234	11.341783333333332	0.10149999999999999	20.009166666666665	19.907666666666664	9617.52734375	4711252.187605346	0	1181	17.91678513040805	0.885550038032849	0.16516665899347566	69.06018829345703	69.06993865966797
9	72.04888153076172	10.821050000000001					1	DETECTED	72.0489 m/z @10.82 [N1293_2.mzXML]	72.04888153076172	10.821050000000001	0.2657	20.009166666666665	19.743466666666666	3984.19677734375	1668754.5479383704	0	1181	3.996582234104224	0.9352350545773785	0.8462097474061491	72.04145050048828	72.05656433105469
10	72.08062744140625	1.9488333333333334					1	DETECTED	72.0806 m/z @1.95 [N1293_2.mzXML]	72.08062744140625	1.9488333333333334	0.6478666666666667	19.258666666666667	18.6108	57821.46484375	2556433.7697512205	0	1181	0.2176695602228056	0.7944703657057305	0.47139391787315316	72.08038330078125	72.09046936035156
11	73.0452651977539	11.294133333333333					1	DETECTED	73.0453 m/z @11.29 [N1293_2.mzXML]	73.0452651977539	11.294133333333333	0.10149999999999999	20.009166666666665	19.907666666666664	20354.02734375	5555220.170586367	0	1181	2.7981218705811646	0.9235433427340901	3.2760687681394045	73.04510498046875	73.05155944824219
12	75.94778442382812	2.4253833333333334					1	DETECTED	75.9478 m/z @2.43 [N1293_2.mzXML]	75.94778442382812	2.4253833333333334	0.39299999999999996	15.493416666666667	15.100416666666666	6648.1748046875	941418.773038437	0	1181	0.232543810537857	0.7188166203288368	0.45116937598520873	75.93821716308594	75.95669555664062
13	80.9476547241211	1.7502833333333332					1	DETECTED	80.9477 m/z @1.75 [N1293_2.mzXML]	80.9476547241211	1.7502833333333332	1.6549833333333335	13.3141	11.659116666666666	221637.734375	3234267.7531955256	0	1181	0.16222851051795306	3.0270701303357628	4.143918614912515	80.93931579589844	80.95298767089844
14	81.0677490234375	11.209166666666667					1	DETECTED	81.0677 m/z @11.21 [N1293_2.mzXML]	81.0677490234375	11.209166666666667	0.10149999999999999	20.009166666666665	19.907666666666664	7932.83349609375	2378571.3002682524	0	1181	9.634497676449936	3.615663509555269	3.2669715433382462	81.0677490234375	81.0755844116211
15	82.0174560546875	1.4784333333333335					1	DETECTED	82.0175 m/z @1.48 [N1293_2.mzXML]	82.0174560546875	1.4784333333333335	1.4323000000000001	16.925833333333333	15.493533333333334	3945.97021484375	872134.740808197	0	1181	0.11216804003806735	167.9212427745664	334.84248554913273	82.00921630859375	82.02088928222656
16	82.94473266601562	1.7502833333333332					1	DETECTED	82.9447 m/z @1.75 [N1293_2.mzXML]	82.94473266601562	1.7502833333333332	1.6857833333333334	2.147266666666667	0.46148333333333347	81290.171875	932998.7814267577	0	1181	0.08191793964829763	3.577390180878566	6.214457805398608	82.94468688964844	82.9448471069336
17	83.02129364013672	1.8222166666666666					1	DETECTED	83.0213 m/z @1.82 [N1293_2.mzXML]	83.02129364013672	1.8222166666666666	0.1562	19.826166666666666	19.669966666666667	1245780.0	7403043.161227632	0	1181	0.05841681926456399	0.6280575198815853	3.3508551482142837	83.02118682861328	83.02173614501953
18	83.08527374267578	11.17585					1	DETECTED	83.0853 m/z @11.18 [N1293_2.mzXML]	83.08527374267578	11.17585	0.10149999999999999	20.009166666666665	19.907666666666664	10651.337890625	4755841.800246638	0	1181	16.96194750994044	0.8988187418072692	0.3924547552633415	83.0848617553711	83.08563232421875
19	84.02484893798828	1.8222166666666666					1	DETECTED	84.0248 m/z @1.82 [N1293_2.mzXML]	84.02484893798828	1.8222166666666666	0.2657	19.60666666666667	19.34096666666667	13570.1630859375	4088259.618700012	0	1181	0.04740677281572747	6.212900600700284	11.425801201400565	84.01870727539062	84.03299713134766
20	84.04434967041016	2.548016666666667					1	DETECTED	84.0443 m/z @2.55 [N1293_2.mzXML]	84.04434967041016	2.548016666666667	0.1562	19.972666666666665	19.816466666666667	15165.5322265625	2348829.3694346	0	1181	0.28641160410926947	1.7276271698011232	1.3206249608528993	84.04398345947266	84.05182647705078
21	84.95938110351562	1.5368333333333333					1	DETECTED	84.9594 m/z @1.54 [N1293_2.mzXML]	84.95938110351562	1.5368333333333333	0.10149999999999999	20.009166666666665	19.907666666666664	2070584.625	2.848182303777656E7	0	1181	0.12468994312409487	1.044802766930264	0.969436656749824	84.95922088623047	84.95975494384766
22	85.02830505371094	1.8786833333333335					1	DETECTED	85.0283 m/z @1.88 [N1293_2.mzXML]	85.02830505371094	1.8786833333333335	1.32215	17.883333333333333	16.561183333333332	46854.953125	3108916.3420737907	0	1181	0.20082954693109878	2.911357590315771	3.1292351695173926	85.02190399169922	85.02848052978516
23	85.05795288085938	1.9207166666666666					1	DETECTED	85.0580 m/z @1.92 [N1293_2.mzXML]	85.05795288085938	1.9207166666666666	0.11981666666666667	19.991	19.871183333333335	35730.3203125	4355882.702449922	0	1181	4.497483129803762	2.3333598895114287	3.144308012671264	85.05795288085938	85.06502532958984
24	85.96302795410156	1.4930999999999999					1	DETECTED	85.9630 m/z @1.49 [N1293_2.mzXML]	85.96302795410156	1.4930999999999999	1.4323000000000001	14.792316666666666	13.360016666666667	12487.583984375	1944975.1958756407	0	1181	0.07392844451030522	109.86855811403555	218.7371162280711	85.95927429199219	85.963134765625
25	86.05997467041016	2.4934333333333334					1	DETECTED	86.0600 m/z @2.49 [N1293_2.mzXML]	86.05997467041016	2.4934333333333334	0.5387833333333333	19.552	19.013216666666665	12448.8662109375	1720667.9536926572	0	1181	0.3456700561578998	1.6183639743416	0.6487910654526635	86.05126953125	86.06869506835938
26	86.09634399414062	4.092716666666666					1	DETECTED	86.0963 m/z @4.09 [N1293_2.mzXML]	86.09634399414062	4.092716666666666	1.4784333333333335	16.59355	15.115116666666667	117855.34375	7968699.517340671	1	1181	0.9589510196725373	0.901662169533801	0.6012435196210487	86.09224700927734	86.10100555419922
27	86.99270629882812	1.5222					1	DETECTED	86.9927 m/z @1.52 [N1293_2.mzXML]	86.99270629882812	1.5222	1.4323000000000001	1.7348666666666666	0.30256666666666643	42926.5390625	419661.6124953613	0	1181	0.18246210688279385	1.6161002421429786	2.541688021246814	86.99249267578125	86.9927749633789
28	87.08019256591797	7.28					1	DETECTED	87.0802 m/z @7.28 [N1293_2.mzXML]	87.08019256591797	7.28	0.10149999999999999	20.009166666666665	19.907666666666664	119926.9296875	7.062859336863019E7	1	1181	14.844602428491056	1.6680006790465682	1.1199875972646753	87.08008575439453	87.0804672241211
29	88.03936767578125	2.7559166666666663					1	DETECTED	88.0394 m/z @2.76 [N1293_2.mzXML]	88.03936767578125	2.7559166666666663	2.3156666666666665	4.661183333333333	2.3455166666666663	4211.9521484375	246816.37987728877	0	1181	0.3848266272055598	2.66384629945107	4.32769259890214	88.0389175415039	88.03955078125
30	88.08361053466797	7.244716666666666					1	DETECTED	88.0836 m/z @7.24 [N1293_2.mzXML]	88.08361053466797	7.244716666666666	0.10149999999999999	20.009166666666665	19.907666666666664	6621.50244140625	3684568.377332394	0	1181	13.993756049554332	1.393466528851381	1.0322556408539016	88.07523345947266	88.08391571044922
31	88.95259857177734	1.5222					1	DETECTED	88.9526 m/z @1.52 [N1293_2.mzXML]	88.95259857177734	1.5222	1.4323000000000001	12.931099999999999	11.4988	30028.044921875	2185215.986296875	0	1181	0.12408566485531813	63.95328142380431	117.316416966411	88.951904296875	88.95948028564453
32	88.96808624267578	11.356816666666667					1	DETECTED	88.9681 m/z @11.36 [N1293_2.mzXML]	88.96808624267578	11.356816666666667	0.33841666666666664	19.991	19.652583333333332	19707.412109375	3051506.9598814077	0	1181	0.7076016777701923	0.8316900234657377	0.4523082918459088	88.9679946899414	88.97735595703125
33	89.03858947753906	9.202933333333334					1	DETECTED	89.0386 m/z @9.20 [N1293_2.mzXML]	89.03858947753906	9.202933333333334	0.3748666666666667	19.5885	19.213633333333334	14594.515625	1079741.5785842284	0	1181	0.1359842818986028	0.5111085897368752	0.12504623016718863	89.03418731689453	89.0461654663086
34	89.05961608886719	10.169766666666668					1	DETECTED	89.0596 m/z @10.17 [N1293_2.mzXML]	89.05961608886719	10.169766666666668	0.10149999999999999	20.009166666666665	19.907666666666664	21301.435546875	5120321.459636691	0	1181	1.1377459279878472	1.2535357262479319	4.370944443671587	89.0593490600586	89.05986785888672
35	90.05479431152344	1.8368					1	DETECTED	90.0548 m/z @1.84 [N1293_2.mzXML]	90.05479431152344	1.8368	0.10149999999999999	20.009166666666665	19.907666666666664	109514.1015625	5208545.469045904	0	1181	0.41560315934678926	64.14248920496759	5.684802837645193	90.04633331298828	90.05986785888672
36	90.09158325195312	11.277066666666666					1	DETECTED	90.0916 m/z @11.28 [N1293_2.mzXML]	90.09158325195312	11.277066666666666	0.13793333333333332	19.862666666666666	19.724733333333333	25735.763671875	6715613.082918608	0	1181	18.891657282305463	0.9057040610310465	0.8462210223128299	90.08325958251953	90.09158325195312
37	90.97642517089844	1.6549833333333335					1	DETECTED	90.9764 m/z @1.65 [N1293_2.mzXML]	90.97642517089844	1.6549833333333335	1.5659666666666667	13.80485	12.238883333333334	388373.4375	1.7380467831251465E7	0	1181	0.09411210904215728	1.6076878472091574	2.267453055719492	90.97639465332031	90.98419189453125
38	91.0389404296875	10.012916666666666					1	DETECTED	91.0389 m/z @10.01 [N1293_2.mzXML]	91.0389404296875	10.012916666666666	0.10149999999999999	20.009166666666665	19.907666666666664	45919.64453125	2.2006004157063957E7	0	1181	18.354959558309393	1.0871039496020423	0.3615526441357391	91.03126525878906	91.04415893554688
39	91.0541763305664	9.216983333333333					1	DETECTED	91.0542 m/z @9.22 [N1293_2.mzXML]	91.0541763305664	9.216983333333333	0.10149999999999999	20.009166666666665	19.907666666666664	165410.984375	1.6082851269904211E7	0	1181	0.09658651226992632	13.400409320821808	8.169177879656798	91.04721069335938	91.06394958496094
40	92.05763244628906	9.231366666666666					1	DETECTED	92.0576 m/z @9.23 [N1293_2.mzXML]	92.05763244628906	9.231366666666666	1.4784333333333335	18.801499999999997	17.323066666666662	9330.5185546875	1038862.1477611389	0	1181	1.0457231057696266	0.9029573600652497	1.1392501934845845	92.05618286132812	92.06546020507812
41	93.06985473632812	8.3532					1	DETECTED	93.0699 m/z @8.35 [N1293_2.mzXML]	93.06985473632812	8.3532	0.17465	19.9175	19.74285	7748.34375	1197308.8428515466	0	1181	3.835147670557099	0.9615151190206925	8.239903595445663	93.06036376953125	93.07880401611328
42	94.04129028320312	8.369233333333334					1	DETECTED	94.0413 m/z @8.37 [N1293_2.mzXML]	94.04129028320312	8.369233333333334	5.046233333333333	18.563666666666666	13.517433333333333	8587.4052734375	1156366.7088832553	0	1181	0.18716251522130634	0.7866008991137033	2.7996888718305883	94.04100036621094	94.04988861083984
43	95.01606750488281	2.07575					1	DETECTED	95.0161 m/z @2.08 [N1293_2.mzXML]	95.01606750488281	2.07575	1.9627000000000001	18.545166666666667	16.582466666666665	5976.1455078125	1046535.159696411	0	1181	0.44653813607817305	73.34129441250178	10.819329654785017	95.01302337646484	95.018798828125
44	95.04916381835938	8.369233333333334					1	DETECTED	95.0492 m/z @8.37 [N1293_2.mzXML]	95.04916381835938	8.369233333333334	3.4414000000000002	12.089816666666668	8.648416666666668	5436.865234375	638757.0742932437	0	1181	0.3117109852416622	0.8775070179592113	0.8145136308109732	95.04891204833984	95.04934692382812
45	95.08527374267578	11.549683333333332					1	DETECTED	95.0853 m/z @11.55 [N1293_2.mzXML]	95.08527374267578	11.549683333333332	0.10149999999999999	20.009166666666665	19.907666666666664	4206.984375	1445616.6814986565	0	1181	11.045414124744914	0.8694683727112452	0.5390038536094544	95.08474731445312	95.08610534667969
46	96.92163848876953	1.7502833333333332					1	DETECTED	96.9216 m/z @1.75 [N1293_2.mzXML]	96.92163848876953	1.7502833333333332	1.6549833333333335	13.622000000000002	11.967016666666668	160353.3125	3432031.1985620726	0	1181	0.07867827611684053	3.116668434543713	5.172983059638449	96.91695404052734	96.93144226074219
47	97.02832794189453	1.9488333333333334					1	DETECTED	97.0283 m/z @1.95 [N1293_2.mzXML]	97.02832794189453	1.9488333333333334	0.1562	19.8445	19.6883	13193.7802734375	2302079.244965943	0	1181	2.7592317935247395	5.491446475390022	3.3062047755366604	97.02542114257812	97.0357894897461
48	97.0646743774414	6.854733333333333					1	DETECTED	97.0647 m/z @6.85 [N1293_2.mzXML]	97.0646743774414	6.854733333333333	0.10149999999999999	19.991	19.889499999999998	3644.314208984375	2176148.745088135	0	1181	9.001359956340176	1.4725909070716743	1.9451818141433488	97.06425476074219	97.06856536865234
49	97.10111236572266	11.764966666666668					1	DETECTED	97.1011 m/z @11.76 [N1293_2.mzXML]	97.10111236572266	11.764966666666668	0.11981666666666667	20.009166666666665	19.88935	4566.99951171875	2174842.0533971856	0	1181	13.325781614433872	0.8539756894501144	0.4799872378897753	97.10057067871094	97.11003112792969
50	98.91864776611328	1.7502833333333332					1	DETECTED	98.9186 m/z @1.75 [N1293_2.mzXML]	98.91864776611328	1.7502833333333332	1.6705166666666666	19.1675	17.496983333333333	42261.90234375	5500726.03173767	0	1181	0.37195904137657343	3.568949581661019	5.492167126106876	98.9142837524414	98.9249267578125
51	98.98400115966797	2.07575					1	DETECTED	98.9840 m/z @2.08 [N1293_2.mzXML]	98.98400115966797	2.07575	0.10149999999999999	20.009166666666665	19.907666666666664	14147.69140625	5005936.911950104	0	1181	4.904284137550862	11.233416332917317	14.244207290890873	98.97432708740234	98.98438262939453
52	98.99542236328125	1.8079500000000002					1	DETECTED	98.9954 m/z @1.81 [N1293_2.mzXML]	98.99542236328125	1.8079500000000002	1.7938833333333333	10.0813	8.287416666666667	61761.640625	3986244.721133301	0	1181	0.08011630721368812	294.57642180094314	588.1528436018863	98.98554992675781	98.99546813964844
53	99.04389953613281	1.9767166666666667					1	DETECTED	99.0439 m/z @1.98 [N1293_2.mzXML]	99.04389953613281	1.9767166666666667	0.3202166666666667	19.31383333333333	18.993616666666664	16229.4814453125	2919259.3901032414	0	1181	0.5905157880850749	5.73305664553778	45.7236264424264	99.04119873046875	99.04419708251953
54	100.07561492919922	8.814					1	DETECTED	100.0756 m/z @8.81 [N1293_2.mzXML]	100.07561492919922	8.814	0.10149999999999999	19.972666666666665	19.871166666666664	17826.30078125	1753681.9420468754	0	1181	0.21905213576804172	3.088579665749259	49.91496617845398	100.0748519897461	100.07598876953125
55	100.5674819946289	1.4930999999999999					1	DETECTED	100.5675 m/z @1.49 [N1293_2.mzXML]	100.5674819946289	1.4930999999999999	1.4483833333333334	12.329566666666667	10.881183333333333	3648.190673828125	1573283.5376221924	0	1181	0.09194866459274276	121.66809541557997	242.33619083115997	100.56729888916016	100.57653045654297
56	101.00811004638672	1.5222					1	DETECTED	101.0081 m/z @1.52 [N1293_2.mzXML]	101.00811004638672	1.5222	0.3020833333333333	19.880999999999997	19.578916666666665	1060770.375	1.5377020202615706E7	1	1181	0.14362643514777051	1.2558345436611937	1.4216328019662194	101.00285339355469	101.01654052734375
57	101.095947265625	7.3153					1	DETECTED	101.0959 m/z @7.32 [N1293_2.mzXML]	101.095947265625	7.3153	0.10149999999999999	20.009166666666665	19.907666666666664	19506.46875	1.1264254532526055E7	0	1181	13.159926536563269	1.5834313800471365	0.9526113324551435	101.09310150146484	101.09632110595703
58	102.00912475585938	1.5076500000000002					1	DETECTED	102.0091 m/z @1.51 [N1293_2.mzXML]	102.00912475585938	1.5076500000000002	1.4137	18.1585	16.7448	87808.2109375	2289092.9348830865	0	1181	0.15732235117008098	1.4570115149694614	1.9063410058936743	102.00743103027344	102.01730346679688
59	102.04635620117188	8.369233333333334					1	DETECTED	102.0464 m/z @8.37 [N1293_2.mzXML]	102.04635620117188	8.369233333333334	0.4842333333333333	9.026633333333333	8.542399999999999	24950.3671875	2448953.876272491	0	1181	5.805827820127149	0.851318364803354	0.07277843603247909	102.0461654663086	102.05506896972656
60	102.09117889404297	1.8368					1	DETECTED	102.0912 m/z @1.84 [N1293_2.mzXML]	102.09117889404297	1.8368	0.10149999999999999	20.009166666666665	19.907666666666664	12881.64453125	2532050.7646835926	0	1181	8.721385181023466	4.448135413481286	5.686668668732769	102.09070587158203	102.09941101074219
61	102.12733459472656	12.70125					1	DETECTED	102.1273 m/z @12.70 [N1293_2.mzXML]	102.12733459472656	12.70125	0.13793333333333332	20.009166666666665	19.871233333333333	8569.63671875	2212423.5364505295	0	1181	0.6257205474315342	1.3947116283982364	0.6226842015515306	102.12710571289062	102.12785339355469
62	102.97015380859375	1.5222					1	DETECTED	102.9702 m/z @1.52 [N1293_2.mzXML]	102.97015380859375	1.5222	1.3955666666666666	8.13935	6.743783333333334	324650.5	3271849.5490903314	0	1181	0.12107913186894859	1.7175537982399411	1.447380674560289	102.96996307373047	102.97038269042969
63	103.0387954711914	2.061716666666667					1	DETECTED	103.0388 m/z @2.06 [N1293_2.mzXML]	103.0387954711914	2.061716666666667	0.5570166666666666	17.16466666666667	16.607650000000003	73223.6953125	4768139.619326844	0	1181	0.3114118656261835	2.386281782148062	5.340576611486349	103.03861236572266	103.04354858398438
64	103.05406188964844	8.369233333333334					1	DETECTED	103.0541 m/z @8.37 [N1293_2.mzXML]	103.05406188964844	8.369233333333334	2.827733333333333	8.553333333333335	5.725600000000002	170824.65625	7260050.91309815	1	1181	0.2460650019124504	0.5166110258955158	0.3335260224894879	103.05020141601562	103.05415344238281
65	103.07501983642578	10.975150000000001					1	DETECTED	103.0750 m/z @10.98 [N1293_2.mzXML]	103.07501983642578	10.975150000000001	0.10149999999999999	20.009166666666665	19.907666666666664	106201.234375	1.9072077568175558E7	0	1181	0.3248200947653679	1.120466258165192	0.972818713470792	103.07392883300781	103.08431243896484
66	104.05752563476562	8.337383333333333					1	DETECTED	104.0575 m/z @8.34 [N1293_2.mzXML]	104.05752563476562	8.337383333333333	7.86395	8.868283333333332	1.0043333333333324	12412.8486328125	252226.46234460454	0	1181	0.2388636402264268	0.9192487160949183	0.7857985263579454	104.0572738647461	104.0576171875
67	104.07051849365234	1.8649					1	DETECTED	104.0705 m/z @1.86 [N1293_2.mzXML]	104.07051849365234	1.8649	0.10149999999999999	19.954166666666666	19.852666666666664	78026.7734375	6564279.739573363	0	1181	4.408133578801063	826.4991417524457	null	104.07012176513672	104.0789794921875
68	104.1067123413086	1.7798					1	DETECTED	104.1067 m/z @1.78 [N1293_2.mzXML]	104.1067123413086	1.7798	1.7348666666666666	15.239233333333335	13.504366666666668	619083.375	7274077.361129882	1	1181	0.04903574123881249	2.5656669210605734	3.0387914829166762	104.1064453125	104.10713958740234
69	105.0032730102539	1.5076500000000002					1	DETECTED	105.0033 m/z @1.51 [N1293_2.mzXML]	105.0032730102539	1.5076500000000002	1.4323000000000001	1.6549833333333335	0.22268333333333334	29960.296875	249574.70794506834	0	1181	0.142373329472534	1.4776598097765976	1.7405817725818833	105.00302124023438	105.00333404541016
70	105.07144927978516	13.60585					1	DETECTED	105.0714 m/z @13.61 [N1293_2.mzXML]	105.07144927978516	13.60585	0.10149999999999999	19.991	19.889499999999998	100813.3359375	2.0357613539255023E7	1	1181	1.9622661416221607	1.170063344507304	1.4343001944491935	105.070068359375	105.07319641113281
71	106.04972076416016	1.8786833333333335					1	DETECTED	106.0497 m/z @1.88 [N1293_2.mzXML]	106.04972076416016	1.8786833333333335	0.21098333333333336	19.954166666666666	19.74318333333333	12803.8671875	1283246.2558319091	0	1181	0.10189806106044674	1.507075640324478	1.6679510233080679	106.04776763916016	106.05010223388672
72	106.07481384277344	14.33995					1	DETECTED	106.0748 m/z @14.34 [N1293_2.mzXML]	106.07481384277344	14.33995	7.9504	19.4055	11.4551	3487.48095703125	920338.9634318841	0	1181	1.1062484762918352	0.8963933297337058	0.31069110131394406	106.0648193359375	106.07527160644531
73	106.95039367675781	1.6549833333333335					1	DETECTED	106.9504 m/z @1.65 [N1293_2.mzXML]	106.95039367675781	1.6549833333333335	1.5949333333333333	2.357133333333333	0.7621999999999998	46494.91015625	525471.0312910156	0	1181	0.15556153828078334	6.34637801831805	6.668985743565004	106.94807434082031	106.95050811767578
74	106.96315002441406	1.5222					1	DETECTED	106.9632 m/z @1.52 [N1293_2.mzXML]	106.96315002441406	1.5222	1.4323000000000001	18.2135	16.7812	7930.54541015625	3396007.8704021303	0	1181	0.1005102757309484	93.33259176863194	176.97600248761873	106.96306610107422	106.96366882324219
75	107.01561737060547	14.71					1	DETECTED	107.0156 m/z @14.71 [N1293_2.mzXML]	107.01561737060547	14.71	4.422266666666667	18.948333333333334	14.526066666666667	2902.343017578125	1179112.165912201	0	1181	0.7286186374227555	0.7059896575857332	0.4119793151714663	107.01142120361328	107.0166015625
76	107.04908752441406	8.288933333333334					1	DETECTED	107.0491 m/z @8.29 [N1293_2.mzXML]	107.04908752441406	8.288933333333334	0.13793333333333332	19.972666666666665	19.834733333333332	2565.12939453125	1166297.2420440214	0	1181	0.2370218114227498	1.2167055167055165	1.4334110334110328	107.04859924316406	107.0589370727539
77	108.08061218261719	6.3777					1	DETECTED	108.0806 m/z @6.38 [N1293_2.mzXML]	108.08061218261719	6.3777	0.11981666666666667	20.009166666666665	19.88935	2656.595458984375	1539135.6353710936	0	1181	14.833294944314709	1.5891435602559971	2.178287120511994	108.0798568725586	108.0818862915039
78	109.06220245361328	1.6400333333333335					1	DETECTED	109.0622 m/z @1.64 [N1293_2.mzXML]	109.06220245361328	1.6400333333333335	0.42965	14.12115	13.6915	7190.15966796875	1571088.561329163	0	1181	6.808899099941807	5.655852828993568	6.977731246652003	109.06210327148438	109.06494903564453
79	109.10084533691406	12.432233333333333					1	DETECTED	109.1008 m/z @12.43 [N1293_2.mzXML]	109.10084533691406	12.432233333333333	0.13793333333333332	19.991	19.853066666666667	2380.818603515625	1282078.9513056641	0	1181	7.869175639951543	0.8074093956820099	0.6148187913640197	109.1004409790039	109.1031723022461
80	110.05998992919922	2.411983333333333					1	DETECTED	110.0600 m/z @2.41 [N1293_2.mzXML]	110.05998992919922	2.411983333333333	0.10149999999999999	19.624833333333335	19.523333333333333	4532.2607421875	1176990.7509311212	0	1181	0.5800022256156594	4.224945718428324	2.3534459954117946	110.05945587158203	110.06050109863281
81	110.07124328613281	9.897316666666667					1	DETECTED	110.0712 m/z @9.90 [N1293_2.mzXML]	110.07124328613281	9.897316666666667	1.8222166666666666	18.122	16.299783333333334	5104.037109375	1311689.4145424804	0	1181	0.16969019543025254	1.0092620112031636	9.245994061802396	110.07122802734375	110.08074951171875
82	111.04387664794922	11.242966666666666					1	DETECTED	111.0439 m/z @11.24 [N1293_2.mzXML]	111.04387664794922	11.242966666666666	0.10149999999999999	20.009166666666665	19.907666666666664	7495.6884765625	3563207.2792589073	0	1181	13.022611684725412	0.8934042196718565	0.2469279815652939	111.04330444335938	111.04429626464844
83	112.0367431640625	1.7798					1	DETECTED	112.0367 m/z @1.78 [N1293_2.mzXML]	112.0367431640625	1.7798	1.23125	13.72055	12.4893	91482.5703125	4687620.639419068	0	1181	0.13950238208805033	0.7196111343102555	0.32738604113593717	112.02696228027344	112.03914642333984
84	112.05043029785156	6.3777					1	DETECTED	112.0504 m/z @6.38 [N1293_2.mzXML]	112.05043029785156	6.3777	0.10149999999999999	20.009166666666665	19.907666666666664	10927.2822265625	6290015.901968925	0	1181	6.083247580537003	1.5859649681866945	1.9313615974313636	112.04985046386719	112.05082702636719
85	112.89559936523438	1.7502833333333332					1	DETECTED	112.8956 m/z @1.75 [N1293_2.mzXML]	112.89559936523438	1.7502833333333332	1.6705166666666666	14.183833333333332	12.513316666666666	119508.578125	2732617.882021851	0	1181	0.2929390007973993	3.121572468390721	5.99015329390432	112.8940200805664	112.90294647216797
86	113.02069091796875	2.1899					1	DETECTED	113.0207 m/z @2.19 [N1293_2.mzXML]	113.02069091796875	2.1899	0.19283333333333333	19.972666666666665	19.779833333333332	567209.6875	1.8324847469586875E7	0	1181	0.6193078180704568	3.304379153132516	4.669012521411299	113.0204086303711	113.03055572509766
87	113.03596496582031	1.4930999999999999					1	DETECTED	113.0360 m/z @1.49 [N1293_2.mzXML]	113.03596496582031	1.4930999999999999	0.7206833333333333	19.807833333333335	19.08715	9815.30859375	1694641.0119731436	0	1181	0.059260772194480005	10.042150101327152	18.598612977463343	113.03404235839844	113.03832244873047
88	113.0597152709961	10.169766666666668					1	DETECTED	113.0597 m/z @10.17 [N1293_2.mzXML]	113.0597152709961	10.169766666666668	0.11981666666666667	19.954166666666666	19.83435	3412.278076171875	1131529.2274514462	0	1181	9.340739697719439	0.9867884914850322	0.8402433294109758	113.05366516113281	113.06037902832031
89	114.0241470336914	2.2182166666666663					1	DETECTED	114.0241 m/z @2.22 [N1293_2.mzXML]	114.0241470336914	2.2182166666666663	2.147266666666667	14.483283333333333	12.336016666666666	15291.7236328125	1259338.816793457	0	1181	0.03176246763477231	86.9345783415558	172.8691566831116	114.01626586914062	114.02424621582031
90	114.0549545288086	2.6853					1	DETECTED	114.0550 m/z @2.69 [N1293_2.mzXML]	114.0549545288086	2.6853	0.22918333333333332	19.972666666666665	19.74348333333333	29023.564453125	3426634.5430676285	0	1181	0.3885765268213155	1.847495198243601	1.5374180451731365	114.05326080322266	114.0553970336914
91	114.0658950805664	1.8222166666666666					1	DETECTED	114.0659 m/z @1.82 [N1293_2.mzXML]	114.0658950805664	1.8222166666666666	0.2657	19.991	19.7253	1068613.875	9682790.941455618	0	1181	0.05737847405919183	6.457650912360037	6.017739090193077	114.05992889404297	114.07386016845703
92	114.08333587646484	2.6301166666666664					1	DETECTED	114.0833 m/z @2.63 [N1293_2.mzXML]	114.08333587646484	2.6301166666666664	0.13793333333333332	19.972666666666665	19.834733333333332	27674.173828125	4118640.236204011	0	1181	10.99749579478476	1.95632044478884	2.718482989182115	114.07705688476562	114.09178161621094
93	114.89244842529297	1.7348666666666666					1	DETECTED	114.8924 m/z @1.73 [N1293_2.mzXML]	114.89244842529297	1.7348666666666666	1.6549833333333335	2.118333333333333	0.4633499999999997	30404.6953125	263132.12400451646	0	1181	0.09265171304420794	2.900166910077203	4.9305966734751765	114.89228820800781	114.89274597167969
94	114.98772430419922	1.5512000000000001					1	DETECTED	114.9877 m/z @1.55 [N1293_2.mzXML]	114.98772430419922	1.5512000000000001	1.1398000000000001	16.722833333333334	15.583033333333333	58376.015625	1946387.225026184	0	1181	0.1435484589277629	56.7605309929405	0.8581479295049823	114.98394775390625	114.9956283569336
95	115.0365219116211	1.8508833333333332					1	DETECTED	115.0365 m/z @1.85 [N1293_2.mzXML]	115.0365219116211	1.8508833333333332	0.10149999999999999	19.862666666666666	19.761166666666664	109641.7421875	2569739.8829836445	0	1181	0.05377408915410631	0.5385103492050175	0.04669895565808035	115.03336334228516	115.03943634033203
96	115.05429077148438	9.216983333333333					1	DETECTED	115.0543 m/z @9.22 [N1293_2.mzXML]	115.05429077148438	9.216983333333333	0.5751833333333334	19.258666666666667	18.683483333333335	90164.9609375	2212547.1364547415	0	1181	0.10093725762178707	1.685507356351929	1.2174063042674534	115.05329132080078	115.05844116210938
97	115.06938934326172	1.8222166666666666					1	DETECTED	115.0694 m/z @1.82 [N1293_2.mzXML]	115.06938934326172	1.8222166666666666	1.8079500000000002	19.130499999999998	17.322549999999996	35130.69140625	1753951.529512634	0	1181	0.05451607315156659	297.4092111694981	16.910004570122794	115.06865692138672	115.07550048828125
98	115.08655548095703	1.6400333333333335					1	DETECTED	115.0866 m/z @1.64 [N1293_2.mzXML]	115.08655548095703	1.6400333333333335	1.5803833333333333	1.6400333333333335	0.0596500000000002	5747.47802734375	18170.081509765663	0	1181	0.10040197240995341	0.5	null	115.08655548095703	115.08687591552734
99	115.11138153076172	11.682266666666667					1	DETECTED	115.1114 m/z @11.68 [N1293_2.mzXML]	115.11138153076172	11.682266666666667	0.10149999999999999	20.009166666666665	19.907666666666664	4704.00927734375	2186979.42758792	0	1181	17.893658302683072	0.8595141945121652	4.782569085253949	115.10205841064453	115.11210632324219
100	116.0576400756836	9.202933333333334					1	DETECTED	116.0576 m/z @9.20 [N1293_2.mzXML]	116.0576400756836	9.202933333333334	9.129416666666666	9.35135	0.2219333333333342	7920.162109375	51882.478136108504	0	1181	0.11596643445843746	1.5094082974381964	2.298163306428387	116.04947662353516	116.057861328125
101	116.0703125	1.8649					1	DETECTED	116.0703 m/z @1.86 [N1293_2.mzXML]	116.0703125	1.8649	0.11981666666666667	20.009166666666665	19.88935	2409228.5	1.5264757499873653E7	1	1181	0.03401437455329548	0.5956734502181685	11.407894175169638	116.0702133178711	116.07086181640625
102	116.43639373779297	1.5222					1	DETECTED	116.4364 m/z @1.52 [N1293_2.mzXML]	116.43639373779297	1.5222	1.4323000000000001	11.53505	10.10275	10603.13671875	2684964.4897913206	0	1181	0.125946009729623	56.18882091212467	108.8150762430455	116.43639373779297	116.44084930419922
103	116.98551940917969	1.5222					1	DETECTED	116.9855 m/z @1.52 [N1293_2.mzXML]	116.98551940917969	1.5222	0.10149999999999999	20.009166666666665	19.907666666666664	3027202.25	4.19176170549168E7	0	1181	0.12484701597666237	1.1750158908610888	1.2101473407141157	116.9854965209961	116.98612976074219
104	117.05731201171875	9.216983333333333					1	DETECTED	117.0573 m/z @9.22 [N1293_2.mzXML]	117.05731201171875	9.216983333333333	0.2475	20.009166666666665	19.761666666666667	225940.28125	1.277057034050922E7	0	1181	0.09396699955267707	0.5176243229229539	0.02457702664601866	117.05250549316406	117.05745697021484
105	117.07383728027344	1.8508833333333332					1	DETECTED	117.0738 m/z @1.85 [N1293_2.mzXML]	117.07383728027344	1.8508833333333332	1.8368	11.834283333333333	9.997483333333333	93057.375	5988965.552224122	0	1181	0.03494032265412916	354.94023668639323	708.8804733727865	117.06993103027344	117.08206176757812
106	117.09073638916016	11.403566666666668					1	DETECTED	117.0907 m/z @11.40 [N1293_2.mzXML]	117.09073638916016	11.403566666666668	0.2657	19.624833333333335	19.359133333333336	69621.890625	4327928.977736419	0	1181	0.31089667712844893	2.2131060342147895	5.854863600692393	117.0904541015625	117.09130859375
107	117.50821685791016	9.216983333333333					1	DETECTED	117.5082 m/z @9.22 [N1293_2.mzXML]	117.50821685791016	9.216983333333333	9.145083333333334	9.304616666666668	0.15953333333333397	5651.51318359375	32127.397725768937	0	1181	0.11236010139049135	1.109411219286059	1.428749775011539	117.508056640625	117.50849914550781
108	117.98918151855469	1.5368333333333333					1	DETECTED	117.9892 m/z @1.54 [N1293_2.mzXML]	117.98918151855469	1.5368333333333333	1.4483833333333334	18.397499999999997	16.949116666666665	32755.01171875	3037815.266999267	0	1181	0.37537455509192963	95.8118522705861	1.269149383361671	117.98900604248047	117.98929595947266
109	118.0647201538086	9.202933333333334					1	DETECTED	118.0647 m/z @9.20 [N1293_2.mzXML]	118.0647201538086	9.202933333333334	1.9907166666666667	10.310166666666667	8.31945	1913899.125	1.512461432378202E7	1	1181	0.0948418698945126	1.455861302215549	1.4462985102863892	118.057373046875	118.06522369384766
110	118.08583068847656	1.9488333333333334					1	DETECTED	118.0858 m/z @1.95 [N1293_2.mzXML]	118.08583068847656	1.9488333333333334	0.10149999999999999	20.009166666666665	19.907666666666664	1900278.5	5.194012863006412E7	1	1181	0.1257554641831793	2.7001299686834015	3.796159150278812	118.08540344238281	118.09416198730469
111	118.6251220703125	9.202933333333334					1	DETECTED	118.6251 m/z @9.20 [N1293_2.mzXML]	118.6251220703125	9.202933333333334	9.145083333333334	9.274583333333334	0.12950000000000017	6582.8251953125	35448.42854943837	0	1181	0.09510535569094358	1.1192739844425217	1.2385479688850436	118.62504577636719	118.62544250488281
112	118.97879028320312	11.963166666666666					1	DETECTED	118.9788 m/z @11.96 [N1293_2.mzXML]	118.97879028320312	11.963166666666666	0.17465	19.807833333333335	19.633183333333335	13406.8203125	3332292.4535596594	0	1181	0.47043005610827926	0.8049144631170466	0.3150865125737614	118.9783935546875	118.98208618164062
113	119.01882934570312	1.5076500000000002					1	DETECTED	119.0188 m/z @1.51 [N1293_2.mzXML]	119.01882934570312	1.5076500000000002	1.4137	17.55183333333333	16.138133333333332	218873.515625	3368624.164328065	0	1181	0.14973486131819702	2.385562192398486	5.663844424156686	119.01582336425781	119.01925659179688
114	119.04918670654297	3.9213					1	DETECTED	119.0492 m/z @3.92 [N1293_2.mzXML]	119.04918670654297	3.9213	3.4261	9.304616666666668	5.878516666666668	4014.82470703125	402154.5159405518	0	1181	0.508113465250474	5.935497442110932	10.870994884221863	119.04896545410156	119.04944610595703
115	119.06836700439453	9.216983333333333					1	DETECTED	119.0684 m/z @9.22 [N1293_2.mzXML]	119.06836700439453	9.216983333333333	4.532349999999999	10.399400000000002	5.8670500000000025	97403.3359375	1196066.59222412	0	1181	0.09341589125118688	0.6049647572006973	0.1556714535886041	119.06004333496094	119.07308959960938
116	119.08941650390625	1.9207166666666666					1	DETECTED	119.0894 m/z @1.92 [N1293_2.mzXML]	119.08941650390625	1.9207166666666666	0.41146666666666665	19.460166666666666	19.0487	76475.9765625	3530829.234941192	0	1181	0.09446519235991602	0.9469753116197784	1.8071273529555685	119.08466339111328	119.0899658203125
117	119.15425109863281	15.822783333333332					1	DETECTED	119.1543 m/z @15.82 [N1293_2.mzXML]	119.15425109863281	15.822783333333332	0.10149999999999999	20.009166666666665	19.907666666666664	40986.79296875	1.0718146826740311E7	0	1181	7.109213196826335	0.7855921579405145	0.5664773690782298	119.15372467041016	119.15943908691406
118	120.06532287597656	1.8368					1	DETECTED	120.0653 m/z @1.84 [N1293_2.mzXML]	120.06532287597656	1.8368	1.7653500000000002	18.801499999999997	17.036149999999996	62774.1328125	5335957.182102627	0	1181	0.10765210637919309	8.570018019749048	8.327444176457862	120.0579833984375	120.0702896118164
119	120.08042907714844	8.3532					1	DETECTED	120.0804 m/z @8.35 [N1293_2.mzXML]	120.08042907714844	8.3532	3.2427833333333336	19.423833333333334	16.18105	523842.53125	1.3548569184643317E7	1	1181	0.2262355588559295	0.904988250514888	1.026002075913216	120.0718765258789	120.09004974365234
120	120.1578140258789	16.13445					1	DETECTED	120.1578 m/z @16.13 [N1293_2.mzXML]	120.1578140258789	16.13445	9.9795	18.948333333333334	8.968833333333334	2453.556396484375	787109.0126524963	0	1181	1.4063822933582166	0.7285870180369729	0.45717403607394574	120.15690612792969	120.15787506103516
121	120.97882843017578	1.5076500000000002					1	DETECTED	120.9788 m/z @1.51 [N1293_2.mzXML]	120.97882843017578	1.5076500000000002	1.4323000000000001	19.7525	18.3202	39661.65625	4117560.025624604	0	1181	0.11388278384308759	121.56735235567348	242.13470471134696	120.97551727294922	120.97898864746094
122	121.01652526855469	1.4930999999999999					1	DETECTED	121.0165 m/z @1.49 [N1293_2.mzXML]	121.01652526855469	1.4930999999999999	1.4483833333333334	15.822783333333332	14.374399999999998	25357.119140625	4443170.660710205	0	1181	0.16530976559128985	160.72754379426067	3.9842819535635305	121.00660705566406	121.02072143554688
123	121.03123474121094	14.057616666666666					1	DETECTED	121.0312 m/z @14.06 [N1293_2.mzXML]	121.03123474121094	14.057616666666666	0.13793333333333332	20.009166666666665	19.871233333333333	15137.8037109375	6375771.269167967	0	1181	2.620936838936421	0.7137818029864185	0.6283982319119487	121.0277328491211	121.03327178955078
124	121.07182312011719	1.8508833333333332					1	DETECTED	121.0718 m/z @1.85 [N1293_2.mzXML]	121.07182312011719	1.8508833333333332	0.10149999999999999	19.954166666666666	19.852666666666664	266166.0625	7882728.119203158	0	1181	0.045235638571229364	0.676021721688595	0.19862695220554602	121.06432342529297	121.07768249511719
125	121.08406066894531	8.369233333333334					1	DETECTED	121.0841 m/z @8.37 [N1293_2.mzXML]	121.08406066894531	8.369233333333334	7.915733333333334	8.939433333333334	1.0236999999999998	33396.80859375	658585.5851103519	0	1181	0.3092090465214721	0.9035547552744295	0.5784188877272305	121.0838851928711	121.08413696289062
126	122.09597778320312	11.356816666666667					1	DETECTED	122.0960 m/z @11.36 [N1293_2.mzXML]	122.09597778320312	11.356816666666667	0.2657	20.009166666666665	19.743466666666666	7458.919921875	2726318.083383514	0	1181	5.14475167598702	1.8450736904755427	2.8860993435683415	122.0872573852539	122.0982666015625
127	122.92432403564453	1.6549833333333335					1	DETECTED	122.9243 m/z @1.65 [N1293_2.mzXML]	122.92432403564453	1.6549833333333335	0.9577000000000001	19.991	19.0333	32534.916015625	1787659.413093323	0	1181	0.13786465717156116	140.3307607540805	311.74544976410533	122.9241943359375	122.93134307861328
128	123.04407501220703	3.796383333333333					1	DETECTED	123.0441 m/z @3.80 [N1293_2.mzXML]	123.04407501220703	3.796383333333333	0.10149999999999999	19.734166666666667	19.632666666666665	2442.3876953125	1125379.4043756102	0	1181	1.867824355689676	2.656737019211252	4.313474038422504	123.0427474975586	123.04440307617188
129	123.05535125732422	3.31895					1	DETECTED	123.0554 m/z @3.32 [N1293_2.mzXML]	123.05535125732422	3.31895	2.9	19.661166666666666	16.761166666666668	5717.67333984375	732891.0896935731	0	1181	0.45768947185973063	20.00377928949357	39.00755857898713	123.05406951904297	123.0635757446289
130	124.05058288574219	9.35135					1	DETECTED	124.0506 m/z @9.35 [N1293_2.mzXML]	124.05058288574219	9.35135	3.2427833333333336	15.257016666666667	12.014233333333333	75882.8046875	1927901.7189220272	0	1181	0.08006460070292398	2.672513885136014	3.8842393944710216	124.04167938232422	124.06016540527344
131	124.97577667236328	1.5512000000000001					1	DETECTED	124.9758 m/z @1.55 [N1293_2.mzXML]	124.97577667236328	1.5512000000000001	1.4323000000000001	16.281083333333335	14.848783333333335	4253.9951171875	916722.9579065555	0	1181	6.603448146046917	62.442318474908895	118.90960641084165	124.97357177734375	124.97669982910156
132	124.9995346069336	12.990883333333333					1	DETECTED	124.9995 m/z @12.99 [N1293_2.mzXML]	124.9995346069336	12.990883333333333	4.9949	13.821533333333333	8.826633333333334	9565.095703125	1047774.4327076419	0	1181	0.5842638738053179	0.5519417040639155	0.10388340812783091	124.98980712890625	125.00615692138672
133	125.0208969116211	1.8079500000000002					1	DETECTED	125.0209 m/z @1.81 [N1293_2.mzXML]	125.0208969116211	1.8079500000000002	0.11981666666666667	19.991	19.871183333333335	22642.232421875	2787145.746654389	0	1181	0.22136642981566435	3.3185839052418746	10.695088495914002	125.0204849243164	125.02684783935547
134	125.05714416503906	1.6400333333333335					1	DETECTED	125.0571 m/z @1.64 [N1293_2.mzXML]	125.05714416503906	1.6400333333333335	1.2494666666666667	11.310683333333333	10.061216666666667	9610.1083984375	1276465.4235281677	0	1181	0.10515775930767268	11.087392630564034	21.13234152637971	125.05215454101562	125.05982208251953
135	126.05229949951172	1.8786833333333335					1	DETECTED	126.0523 m/z @1.88 [N1293_2.mzXML]	126.05229949951172	1.8786833333333335	0.17465	19.020833333333332	18.846183333333332	17879.623046875	1122307.251279541	0	1181	0.1342515940283262	3.4584612039498976	5.472415098471746	126.04601287841797	126.05545806884766
136	127.00265502929688	9.609983333333334					1	DETECTED	127.0027 m/z @9.61 [N1293_2.mzXML]	127.00265502929688	9.609983333333334	9.544749999999999	9.69455	0.14980000000000082	5501.3212890625	29358.14368310562	0	1181	0.1599659280868	1.148185998978	1.2963719979560002	127.0024642944336	127.00272369384766
137	127.038818359375	2.03335					1	DETECTED	127.0388 m/z @2.03 [N1293_2.mzXML]	127.038818359375	2.03335	1.7348666666666666	11.00835	9.273483333333333	23994.6015625	3964176.1668756097	0	1181	1.099364279331632	15.547475989282512	30.06855546986788	127.03223419189453	127.047607421875
138	127.05006408691406	0.83005					1	DETECTED	127.0501 m/z @0.83 [N1293_2.mzXML]	127.05006408691406	0.83005	0.10149999999999999	20.009166666666665	19.907666666666664	16624.1640625	8021411.821673555	0	1181	7.945655845469261	10.69049334135051	20.452193892417828	127.04904174804688	127.05950164794922
139	128.01742553710938	15.566966666666668					1	DETECTED	128.0174 m/z @15.57 [N1293_2.mzXML]	128.01742553710938	15.566966666666668	0.2475	19.9175	19.67	4765.103515625	2006201.000328156	0	1181	7.048709042788277	0.6419936290210277	0.6052634143065153	128.01654052734375	128.01766967773438
140	128.0705108642578	2.147266666666667					1	DETECTED	128.0705 m/z @2.15 [N1293_2.mzXML]	128.0705108642578	2.147266666666667	0.10149999999999999	19.533833333333334	19.432333333333332	18182.626953125	2649204.7705367124	0	1181	0.08630828701367088	1.8584507203058938	1.8674637887997623	128.06114196777344	128.07095336914062
141	129.01365661621094	15.566966666666668					1	DETECTED	129.0137 m/z @15.57 [N1293_2.mzXML]	129.01365661621094	15.566966666666668	0.17465	19.734166666666667	19.559516666666667	10938.611328125	4671080.130529721	0	1181	8.04322494985801	0.6353662379174024	1.1353495788447507	129.01287841796875	129.01824951171875
142	129.0544891357422	1.9348999999999998					1	DETECTED	129.0545 m/z @1.93 [N1293_2.mzXML]	129.0544891357422	1.9348999999999998	0.10149999999999999	20.009166666666665	19.907666666666664	33857.7109375	6406189.9587645875	0	1181	0.28334208727017773	3.6382240805899713	14.601517006951042	129.05349731445312	129.05520629882812
143	129.06564331054688	1.8508833333333332					1	DETECTED	129.0656 m/z @1.85 [N1293_2.mzXML]	129.06564331054688	1.8508833333333332	1.8079500000000002	5.15	3.3420500000000004	180642.34375	1823132.8233706062	0	1181	0.045526250961006376	39.045995472363835	1.1197925429114817	129.0655975341797	129.06578063964844
144	130.03184509277344	8.796466666666667					1	DETECTED	130.0318 m/z @8.80 [N1293_2.mzXML]	130.03184509277344	8.796466666666667	8.7613	8.868283333333332	0.1069833333333321	2754.294189453125	13051.010508789066	0	1181	0.09524067292008276	1.5210900473933324	2.042180094786665	130.03175354003906	130.03207397460938
145	130.0499267578125	3.3803					1	DETECTED	130.0499 m/z @3.38 [N1293_2.mzXML]	130.0499267578125	3.3803	0.11981666666666667	20.009166666666665	19.88935	25691.392578125	3162320.5905384514	0	1181	0.4011631155168973	1.474462443476539	1.226799504596371	130.0493621826172	130.05038452148438
146	130.0646514892578	10.821050000000001					1	DETECTED	130.0647 m/z @10.82 [N1293_2.mzXML]	130.0646514892578	10.821050000000001	0.7206833333333333	19.826166666666666	19.105483333333332	165711.75	4022734.7809297815	1	1181	0.3164649316878414	1.2214888837341755	0.1149818534263548	130.0569305419922	130.07212829589844
147	130.0860137939453	1.8786833333333335					1	DETECTED	130.0860 m/z @1.88 [N1293_2.mzXML]	130.0860137939453	1.8786833333333335	0.3567	19.972666666666665	19.615966666666665	52595.9375	2943521.2472297973	0	1181	0.6500213596767159	1.3229745082929738	5.657575453376022	130.08526611328125	130.08676147460938
148	130.31443786621094	1.5368333333333333					1	DETECTED	130.3144 m/z @1.54 [N1293_2.mzXML]	130.31443786621094	1.5368333333333333	1.4483833333333334	1.5368333333333333	0.08844999999999992	5368.21337890625	22275.166885009723	0	1181	0.07385510998004263	0.5	null	130.31443786621094	130.314697265625
149	130.93284606933594	1.5512000000000001					1	DETECTED	130.9328 m/z @1.55 [N1293_2.mzXML]	130.93284606933594	1.5512000000000001	1.4483833333333334	1.5949333333333333	0.14654999999999996	19788.826171875	103420.2660412597	0	1181	0.10153053808548318	0.7126762846490508	0.38522622417349733	130.9328155517578	130.93310546875
150	130.96470642089844	1.5222					1	DETECTED	130.9647 m/z @1.52 [N1293_2.mzXML]	130.96470642089844	1.5222	0.11981666666666667	19.991	19.871183333333335	1607033.375	1.7457478549027894E7	0	1181	0.12113620521139667	1.1437160618643645	1.2758476682624253	130.9574737548828	130.9654541015625
151	131.018798828125	1.4784333333333335					1	DETECTED	131.0188 m/z @1.48 [N1293_2.mzXML]	131.018798828125	1.4784333333333335	1.4323000000000001	10.293083333333334	8.860783333333334	36542.01171875	2125034.4090172118	0	1181	0.09886346579189365	96.03450144508666	191.06900289017332	131.00985717773438	131.01895141601562
152	131.0523681640625	2.47995					1	DETECTED	131.0524 m/z @2.48 [N1293_2.mzXML]	131.0523681640625	2.47995	2.47995	15.438416666666665	12.958466666666665	6760.04736328125	1098234.3669494628	0	1181	5.778413260310616	null	null	131.04736328125	131.0531768798828
153	131.0680694580078	10.804					1	DETECTED	131.0681 m/z @10.80 [N1293_2.mzXML]	131.0680694580078	10.804	1.1764833333333333	19.7525	18.576016666666668	14346.787109375	2057246.2599952696	0	1181	0.3339505686774018	5.547236899931492	4.458104318244117	131.06747436523438	131.07273864746094
154	131.08126831054688	2.6576166666666667					1	DETECTED	131.0813 m/z @2.66 [N1293_2.mzXML]	131.08126831054688	2.6576166666666667	2.1614666666666666	5.954066666666667	3.7926	4389.38916015625	614075.3768004152	0	1181	1.0655405991617306	3.8220296281366517	6.644059256273303	131.08126831054688	131.08981323242188
155	131.44317626953125	4.029983333333333					1	DETECTED	131.4432 m/z @4.03 [N1293_2.mzXML]	131.44317626953125	4.029983333333333	0.7755333333333333	4.661183333333333	3.8856499999999996	5796.1796875	637839.9525709226	0	1181	1.0382769700614745	0.5969749112753306	0.19394982255066134	131.4424591064453	131.4433135986328
156	131.95028686523438	1.0122333333333333					1	DETECTED	131.9503 m/z @1.01 [N1293_2.mzXML]	131.95028686523438	1.0122333333333333	0.10149999999999999	20.009166666666665	19.907666666666664	5536.9970703125	1875923.5988775638	0	1181	6.830350259451925	10.92947075616719	4.071911858852945	131.94932556152344	131.95684814453125
157	131.9683074951172	1.5222					1	DETECTED	131.9683 m/z @1.52 [N1293_2.mzXML]	131.9683074951172	1.5222	0.22918333333333332	19.789166666666667	19.55998333333333	20990.85546875	2979846.894236694	0	1181	10.465756702774526	3.9053829938903735	145.39021522985996	131.96047973632812	131.96856689453125
158	132.04428100585938	9.5122					1	DETECTED	132.0443 m/z @9.51 [N1293_2.mzXML]	132.04428100585938	9.5122	9.174216666666666	10.205183333333334	1.030966666666668	18428.884765625	201676.87982782006	0	1181	0.0790207093802131	7.0508798002365785	9.81041484379756	132.0441436767578	132.04470825195312
159	132.06536865234375	2.5616333333333334					1	DETECTED	132.0654 m/z @2.56 [N1293_2.mzXML]	132.06536865234375	2.5616333333333334	1.1764833333333333	18.250166666666665	17.07368333333333	161239.265625	1.0606988413454039E7	0	1181	0.6553927717109067	1.1750837204510243	2.6885346161453216	132.0569305419922	132.06581115722656
160	132.07643127441406	1.8508833333333332					1	DETECTED	132.0764 m/z @1.85 [N1293_2.mzXML]	132.07643127441406	1.8508833333333332	1.8222166666666666	10.435766666666666	8.61355	674532.625	6309301.829313783	0	1181	0.03743662401839987	2.6430163032599983	261.6495321415632	132.0711669921875	132.08612060546875
161	132.08950805664062	3.983433333333333					1	DETECTED	132.0895 m/z @3.98 [N1293_2.mzXML]	132.08950805664062	3.983433333333333	3.48765	4.612516666666666	1.1248666666666662	2570.407470703125	114600.39839044187	0	1181	0.596151372740815	1.134433724409184	1.2688674488183678	132.08706665039062	132.09169006347656
162	132.10171508789062	4.092716666666666					1	DETECTED	132.1017 m/z @4.09 [N1293_2.mzXML]	132.10171508789062	4.092716666666666	0.3020833333333333	19.954166666666666	19.652083333333334	1641826.125	1.0402956004131982E8	1	1181	1.0801863974877448	0.912242895210748	0.6320858314191627	132.10104370117188	132.10394287109375
163	132.11270141601562	3.937183333333333					1	DETECTED	132.1127 m/z @3.94 [N1293_2.mzXML]	132.11270141601562	3.937183333333333	3.41095	4.469283333333333	1.0583333333333331	2940.765380859375	102650.03920324704	0	1181	0.17177196242063975	1.0055742066257054	1.0111484132514108	132.11178588867188	132.12188720703125
164	132.76539611816406	4.092716666666666					1	DETECTED	132.7654 m/z @4.09 [N1293_2.mzXML]	132.76539611816406	4.092716666666666	3.31895	4.500616666666667	1.1816666666666666	5523.82763671875	279471.42270196514	0	1181	0.994685322469921	0.7635807521647359	0.5271615043294717	132.7650146484375	132.76559448242188
165	132.95777893066406	11.8169					1	DETECTED	132.9578 m/z @11.82 [N1293_2.mzXML]	132.95777893066406	11.8169	0.10149999999999999	20.009166666666665	19.907666666666664	317430.875	4.389152845324331E7	0	1181	0.9820426543152898	0.870180185262292	5.666079011694268	132.95755004882812	132.96115112304688
166	132.99806213378906	1.5512000000000001					1	DETECTED	132.9981 m/z @1.55 [N1293_2.mzXML]	132.99806213378906	1.5512000000000001	1.4323000000000001	1.5949333333333333	0.16263333333333319	32954.12109375	223940.24462597643	0	1181	0.1175845775095794	0.6839080459770108	0.35279556470925016	132.99798583984375	132.99826049804688
167	133.03416442871094	1.5222					1	DETECTED	133.0342 m/z @1.52 [N1293_2.mzXML]	133.03416442871094	1.5222	0.11981666666666667	19.149	19.029183333333336	962386.9375	1.461223948379473E7	0	1181	0.13100248852149776	1.2171289265021832	1.4826989145897655	133.0316619873047	133.03475952148438
168	133.04934692382812	2.07575					1	DETECTED	133.0493 m/z @2.08 [N1293_2.mzXML]	133.04934692382812	2.07575	0.6296999999999999	7.86395	7.23425	7320.6064453125	876206.6459844965	0	1181	2.3290946283707	2.501383078040178	2.127563935271832	133.04525756835938	133.0497283935547
169	133.0603790283203	1.9348999999999998					1	DETECTED	133.0604 m/z @1.93 [N1293_2.mzXML]	133.0603790283203	1.9348999999999998	0.22918333333333332	10.064016666666667	9.834833333333334	8077.35986328125	976275.5491089174	0	1181	2.47048647210193	1.7967649079293022	2.411872172581251	133.0603790283203	133.06910705566406
170	133.07994079589844	1.8508833333333332					1	DETECTED	133.0799 m/z @1.85 [N1293_2.mzXML]	133.07994079589844	1.8508833333333332	1.8508833333333332	9.274583333333334	7.423700000000001	23471.611328125	3160631.2897017826	0	1181	7.347390662112853	null	null	133.07887268066406	133.0841064453125
171	133.0969696044922	1.5803833333333333					1	DETECTED	133.0970 m/z @1.58 [N1293_2.mzXML]	133.0969696044922	1.5803833333333333	0.9577000000000001	10.571116666666667	9.613416666666666	79548.4921875	6185853.07296362	0	1181	2.589530390463202	3.2834882681921016	5.221826978048361	133.0964813232422	133.10537719726562
172	133.96096801757812	11.310683333333333					1	DETECTED	133.9610 m/z @11.31 [N1293_2.mzXML]	133.96096801757812	11.310683333333333	0.1562	20.009166666666665	19.852966666666667	10255.7373046875	1931787.066583313	0	1181	11.124736599029108	1.22862621427766	1.3802303180314017	133.95790100097656	133.9663848876953
173	134.0184783935547	1.7798					1	DETECTED	134.0185 m/z @1.78 [N1293_2.mzXML]	134.0184783935547	1.7798	1.7348666666666666	11.242966666666666	9.508099999999999	15416.7158203125	3418186.660642364	0	1181	0.09886615472858917	105.80229970326371	210.60459940652743	134.0118408203125	134.01852416992188
174	134.03521728515625	1.5222					1	DETECTED	134.0352 m/z @1.52 [N1293_2.mzXML]	134.03521728515625	1.5222	1.4137	19.661166666666666	18.247466666666668	98135.359375	2260958.70875827	0	1181	0.13214014907189098	2.526541331053743	3.76727615225079	134.03221130371094	134.04519653320312
175	134.06004333496094	9.996366666666667					1	DETECTED	134.0600 m/z @10.00 [N1293_2.mzXML]	134.06004333496094	9.996366666666667	0.6296999999999999	19.479	18.8493	5651.1005859375	1693733.5920285345	0	1181	0.42517882532076356	1.0061903914590746	29.43804530716857	134.05972290039062	134.06671142578125
176	134.10601806640625	4.3596					1	DETECTED	134.1060 m/z @4.36 [N1293_2.mzXML]	134.10601806640625	4.3596	3.2427833333333336	15.438416666666665	12.195633333333332	4952.85791015625	892265.0894479675	0	1181	0.7303818003313425	5.459997910728408	9.919995821456816	134.10394287109375	134.1121368408203
177	134.95814514160156	11.651666666666667					1	DETECTED	134.9581 m/z @11.65 [N1293_2.mzXML]	134.95814514160156	11.651666666666667	0.10149999999999999	20.009166666666665	19.907666666666664	61965.12890625	8410582.671248358	0	1181	1.0374819940400393	0.8665196933063732	0.3686158810984538	134.9575653076172	134.9588165283203
178	134.99618530273438	1.5222					1	DETECTED	134.9962 m/z @1.52 [N1293_2.mzXML]	134.99618530273438	1.5222	1.4137	16.482916666666668	15.069216666666668	140924.953125	2823575.3281799606	0	1181	0.7173216523942316	5.622385824475263	9.135051378035008	134.9958953857422	135.0035400390625
179	135.03192138671875	1.5076500000000002					1	DETECTED	135.0319 m/z @1.51 [N1293_2.mzXML]	135.03192138671875	1.5076500000000002	1.5076500000000002	18.984333333333332	17.47668333333333	102241.6796875	2117110.8176961956	0	1181	0.09236976960754983	null	null	135.03114318847656	135.03256225585938
180	135.0435028076172	11.5786					1	DETECTED	135.0435 m/z @11.58 [N1293_2.mzXML]	135.0435028076172	11.5786	10.116483333333333	11.947316666666667	1.8308333333333344	5606.2099609375	373390.9536098938	0	1181	1.8058795451182679	0.6260900292954282	0.27356657987947586	135.04307556152344	135.04400634765625
181	136.04783630371094	1.8079500000000002					1	DETECTED	136.0478 m/z @1.81 [N1293_2.mzXML]	136.04783630371094	1.8079500000000002	1.7938833333333333	2.3156666666666665	0.5217833333333333	160050.265625	1093623.122949219	0	1181	0.06894251532127305	10.5820846244024	16.176773424596313	136.04745483398438	136.05406188964844
182	136.0615234375	5.063483333333334					1	DETECTED	136.0615 m/z @5.06 [N1293_2.mzXML]	136.0615234375	5.063483333333334	0.10149999999999999	20.009166666666665	19.907666666666664	10538.734375	5066609.937326541	0	1181	16.67804199719037	1.5298338447117659	2.0534987264450684	136.05918884277344	136.06199645996094
183	136.95367431640625	11.621866666666667					1	DETECTED	136.9537 m/z @11.62 [N1293_2.mzXML]	136.95367431640625	11.621866666666667	0.10149999999999999	19.7525	19.651	22905.5859375	3425965.941428372	0	1181	0.7293137749565215	1.155079639741894	0.35245054777759194	136.953125	136.95445251464844
184	136.96922302246094	1.6247					1	DETECTED	136.9692 m/z @1.62 [N1293_2.mzXML]	136.96922302246094	1.6247	1.5659666666666667	1.7182666666666668	0.1523000000000001	29660.705078125	139142.7435936891	0	1181	0.08414304822966545	1.2965380249716247	1.5930760499432493	136.9690704345703	136.96949768066406
185	137.0457305908203	3.364933333333333					1	DETECTED	137.0457 m/z @3.36 [N1293_2.mzXML]	137.0457305908203	3.364933333333333	1.9067666666666667	8.518266666666667	6.6115	16599.98046875	1006290.512204193	0	1181	0.5756268609777639	0.8279001574695092	0.7739931266461552	137.04527282714844	137.0459442138672
186	137.0595703125	10.169766666666668					1	DETECTED	137.0596 m/z @10.17 [N1293_2.mzXML]	137.0595703125	10.169766666666668	1.8079500000000002	10.506083333333333	8.698133333333333	20734.736328125	1110478.2330371707	0	1181	0.38030949417240123	0.526123560007133	0.033322707563357444	137.0510711669922	137.05972290039062
187	137.13221740722656	7.350750000000001					1	DETECTED	137.1322 m/z @7.35 [N1293_2.mzXML]	137.13221740722656	7.350750000000001	0.10149999999999999	20.009166666666665	19.907666666666664	8125.66943359375	3768351.446915528	0	1181	3.413200701881344	1.3730845719672147	0.43921412898756845	137.1316680908203	137.1326446533203
188	138.05233764648438	1.8649					1	DETECTED	138.0523 m/z @1.86 [N1293_2.mzXML]	138.05233764648438	1.8649	0.2475	19.789166666666667	19.541666666666668	297211.125	3090278.1743807076	0	1181	0.057674221024783145	0.6105076315699053	3.46933499696013	138.04257202148438	138.05799865722656
189	138.06605529785156	9.913516666666668					1	DETECTED	138.0661 m/z @9.91 [N1293_2.mzXML]	138.06605529785156	9.913516666666668	0.6114999999999999	16.501716666666667	15.890216666666667	43150.5703125	1278698.7361153564	0	1181	0.11894663627727553	0.7105427293441254	0.20400186993733765	138.06285095214844	138.07073974609375
190	138.90614318847656	1.7502833333333332					1	DETECTED	138.9061 m/z @1.75 [N1293_2.mzXML]	138.90614318847656	1.7502833333333332	1.6857833333333334	2.1757	0.48991666666666656	40659.39453125	592758.1031550292	0	1181	0.33869789716674314	3.7978036175710717	6.595607235142143	138.90603637695312	138.90625
191	139.00250244140625	3.303833333333333					1	DETECTED	139.0025 m/z @3.30 [N1293_2.mzXML]	139.00250244140625	3.303833333333333	3.0922833333333335	5.098366666666666	2.0060833333333328	2469.874755859375	121601.11703927611	0	1181	0.17040520822348526	4.74139289372096	8.48278578744192	139.00218200683594	139.0028533935547
192	139.04171752929688	14.35595					1	DETECTED	139.0417 m/z @14.36 [N1293_2.mzXML]	139.04171752929688	14.35595	0.10149999999999999	20.009166666666665	19.907666666666664	145659.875	2.2223584787715252E7	1	1181	1.6250418707954655	0.8279712486790889	0.5751273965045183	139.03573608398438	139.05072021484375
193	139.06948852539062	9.913516666666668					1	DETECTED	139.0695 m/z @9.91 [N1293_2.mzXML]	139.06948852539062	9.913516666666668	0.3020833333333333	10.399400000000002	10.097316666666668	2868.281494140625	613392.0700645752	0	1181	0.077111137316491	0.525276320215854	0.0505526404317081	139.0693359375	139.07562255859375
194	140.04119873046875	14.35595					1	DETECTED	140.0412 m/z @14.36 [N1293_2.mzXML]	140.04119873046875	14.35595	9.129416666666666	16.833333333333332	7.703916666666666	7387.2705078125	1402745.8049366449	0	1181	3.040986625808605	0.685965167400733	0.27727524277442117	140.04074096679688	140.04965209960938
195	140.06776428222656	1.7798					1	DETECTED	140.0678 m/z @1.78 [N1293_2.mzXML]	140.06776428222656	1.7798	0.3202166666666667	19.679333333333332	19.359116666666665	949555.0625	6314459.352401246	1	1181	0.04950858461670382	3.497463083712907	2.103479333739366	140.06756591796875	140.0708770751953
196	141.01585388183594	4.092716666666666					1	DETECTED	141.0159 m/z @4.09 [N1293_2.mzXML]	141.01585388183594	4.092716666666666	3.152433333333333	4.391066666666666	1.238633333333333	1995.808349609375	86737.56976956183	0	1181	0.38640692793698195	0.6586489887799778	0.3172979775599556	141.01544189453125	141.0162353515625
197	141.03857421875	14.057616666666666					1	DETECTED	141.0386 m/z @14.06 [N1293_2.mzXML]	141.03857421875	14.057616666666666	1.4323000000000001	18.764666666666667	17.332366666666665	6557.615234375	1548592.1673136596	0	1181	0.6202151125129021	0.5753516004137869	0.1813151046212805	141.0301971435547	141.0408477783203
198	141.0520782470703	9.335833333333333					1	DETECTED	141.0521 m/z @9.34 [N1293_2.mzXML]	141.0520782470703	9.335833333333333	5.76125	18.74683333333333	12.98558333333333	57980.9453125	1860761.4500974114	0	1181	0.11462492797414292	0.7196134309096135	0.37775029084662154	141.0460205078125	141.05857849121094
199	141.09031677246094	10.854633333333334					1	DETECTED	141.0903 m/z @10.85 [N1293_2.mzXML]	141.09031677246094	10.854633333333334	0.10149999999999999	20.009166666666665	19.907666666666664	2716.375244140625	1489661.341221406	0	1181	11.677349099573062	0.925668177337458	0.8513363546749162	141.08660888671875	141.0914306640625
200	142.04718017578125	1.8079500000000002					1	DETECTED	142.0472 m/z @1.81 [N1293_2.mzXML]	142.04718017578125	1.8079500000000002	1.3774000000000002	10.94065	9.56325	32525.130859375	1305225.551343048	0	1181	0.13925843481777456	0.7174925402673381	0.5604380105818173	142.0376739501953	142.05023193359375
201	142.06507873535156	9.216983333333333					1	DETECTED	142.0651 m/z @9.22 [N1293_2.mzXML]	142.06507873535156	9.216983333333333	4.7764999999999995	14.82515	10.048650000000002	101909.1171875	1517917.3143981013	0	1181	0.09608277253211206	1.5004410260901837	1.0644089690458376	142.0560760498047	142.07164001464844
202	142.94775390625	1.6549833333333335					1	DETECTED	142.9478 m/z @1.65 [N1293_2.mzXML]	142.94775390625	1.6549833333333335	1.4635833333333332	19.9175	18.453916666666668	33708.76171875	2287738.8638211354	0	1181	0.05912649773661682	10.051986336007246	42.59586048076942	142.93788146972656	142.95361328125
203	142.99644470214844	2.03335					1	DETECTED	142.9964 m/z @2.03 [N1293_2.mzXML]	142.99644470214844	2.03335	1.4323000000000001	2.03335	0.6010499999999999	11465.384765625	251176.2351474915	0	1181	0.5559106983554984	0.5	null	142.99644470214844	143.00169372558594
204	143.03115844726562	1.7938833333333333					1	DETECTED	143.0312 m/z @1.79 [N1293_2.mzXML]	143.03115844726562	1.7938833333333333	0.33841666666666664	18.600166666666667	18.26175	179982.234375	3310531.874006746	0	1181	0.08941982286450423	3.365051217108565	4.644227173873477	143.02877807617188	143.0397491455078
205	143.07290649414062	9.216983333333333					1	DETECTED	143.0729 m/z @9.22 [N1293_2.mzXML]	143.07290649414062	9.216983333333333	0.10149999999999999	20.009166666666665	19.907666666666664	120919.8203125	3092565.4351171823	0	1181	0.09763787339569774	0.5135630102288591	0.01722228601299834	143.06605529785156	143.08184814453125
206	144.04440307617188	9.216983333333333					1	DETECTED	144.0444 m/z @9.22 [N1293_2.mzXML]	144.04440307617188	9.216983333333333	9.129416666666666	16.833333333333332	7.703916666666666	25122.498046875	790558.6801466059	0	1181	0.10042975826400635	1.90104148958399	0.906232771969965	144.03660583496094	144.04762268066406
207	144.06228637695312	11.277066666666666					1	DETECTED	144.0623 m/z @11.28 [N1293_2.mzXML]	144.06228637695312	11.277066666666666	0.10149999999999999	20.009166666666665	19.907666666666664	7931.08349609375	2945899.9369316404	0	1181	14.395117005227917	1.418862211705919	1.5129132149738405	144.06228637695312	144.06581115722656
208	144.08045959472656	9.216983333333333					1	DETECTED	144.0805 m/z @9.22 [N1293_2.mzXML]	144.08045959472656	9.216983333333333	8.122066666666667	19.734166666666667	11.6121	1212556.875	9751640.559064018	1	1181	0.09395769392449438	1.646273306147253	1.0957846827553066	144.08026123046875	144.0838165283203
209	144.10174560546875	1.8649					1	DETECTED	144.1017 m/z @1.86 [N1293_2.mzXML]	144.10174560546875	1.8649	0.21098333333333336	19.770833333333332	19.559849999999997	244162.71875	4545856.438556306	0	1181	0.03663696012446338	0.5694493092716494	0.07612566953210728	144.0988311767578	144.1031494140625
210	144.9808349609375	1.5512000000000001					1	DETECTED	144.9808 m/z @1.55 [N1293_2.mzXML]	144.9808349609375	1.5512000000000001	1.5076500000000002	19.332	17.82435	58194.16015625	3426852.432970183	0	1181	0.0365347644361631	138.12663527410263	273.1066252178027	144.9761505126953	144.9813690185547
211	144.9917755126953	1.8222166666666666					1	DETECTED	144.9918 m/z @1.82 [N1293_2.mzXML]	144.9917755126953	1.8222166666666666	1.4137	10.8379	9.424199999999999	65663.75	7762458.12910913	0	1181	1.0284207014028837	11.561799330568004	217.63460490331786	144.99168395996094	144.99224853515625
212	145.04922485351562	1.9907166666666667					1	DETECTED	145.0492 m/z @1.99 [N1293_2.mzXML]	145.04922485351562	1.9907166666666667	0.10149999999999999	19.954166666666666	19.852666666666664	161267.28125	9276748.618456088	0	1181	0.2020131505869731	2.458070787708847	1.958443847427248	145.04779052734375	145.0498809814453
213	145.06471252441406	9.202933333333334					1	DETECTED	145.0647 m/z @9.20 [N1293_2.mzXML]	145.06471252441406	9.202933333333334	9.159816666666668	9.31985	0.1600333333333328	4428.1123046875	25830.054436401188	0	1181	0.16559952685305213	1.8558175492848978	2.7116350985697957	145.06446838378906	145.06541442871094
214	145.08407592773438	9.202933333333334					1	DETECTED	145.0841 m/z @9.20 [N1293_2.mzXML]	145.08407592773438	9.202933333333334	9.112266666666667	10.38165	1.2693833333333338	110892.0234375	810500.1943955072	0	1181	0.09091186273620089	1.8968387220814795	1.4890466698063451	145.08387756347656	145.0862274169922
215	146.05972290039062	9.216983333333333					1	DETECTED	146.0597 m/z @9.22 [N1293_2.mzXML]	146.05972290039062	9.216983333333333	0.3567	19.4055	19.0488	1032498.5625	9558027.390481148	0	1181	0.09170508178619485	1.4865099399633344	1.082797037328712	146.05250549316406	146.0602264404297
216	146.08094787597656	1.9488333333333334					1	DETECTED	146.0809 m/z @1.95 [N1293_2.mzXML]	146.08094787597656	1.9488333333333334	0.10149999999999999	20.009166666666665	19.907666666666664	100347.8984375	6552196.832110103	0	1181	0.6653853647752677	1.4255546903540919	0.44252187078418254	146.0796661376953	146.087646484375
217	146.1172637939453	1.8368					1	DETECTED	146.1173 m/z @1.84 [N1293_2.mzXML]	146.1172637939453	1.8368	1.8222166666666666	9.38295	7.560733333333332	95243.953125	1.093896860943027E7	0	1181	0.056738359685720274	244.55377667061603	505.61525854529697	146.11724853515625	146.11782836914062
218	146.83139038085938	9.202933333333334					1	DETECTED	146.8314 m/z @9.20 [N1293_2.mzXML]	146.83139038085938	9.202933333333334	9.145083333333334	9.274583333333334	0.12950000000000017	3555.044677734375	17705.99231097408	0	1181	0.08073146741467596	1.1192739844425217	1.2385479688850436	146.8310546875	146.83143615722656
219	146.99630737304688	1.4635833333333332					1	DETECTED	146.9963 m/z @1.46 [N1293_2.mzXML]	146.99630737304688	1.4635833333333332	1.4137	19.9175	18.503800000000002	144198.65625	4859175.342715637	0	1181	3.2300190876374093	23.308418920607284	50.251577446232126	146.99586486816406	146.99679565429688
220	147.0137481689453	1.5222					1	DETECTED	147.0137 m/z @1.52 [N1293_2.mzXML]	147.0137481689453	1.5222	1.4483833333333334	19.552	18.103616666666667	247261.59375	5005175.4083901085	0	1181	0.18169120193768595	71.81273967831456	143.61906514014095	147.00672912597656	147.01390075683594
221	147.02879333496094	3.2278333333333333					1	DETECTED	147.0288 m/z @3.23 [N1293_2.mzXML]	147.02879333496094	3.2278333333333333	1.4483833333333334	3.6408833333333335	2.1925	5017.55615234375	249894.8894215088	0	1181	0.5427926821356479	0.6160611424878474	0.23212228497569481	147.0249786376953	147.02891540527344
222	147.0633087158203	9.216983333333333					1	DETECTED	147.0633 m/z @9.22 [N1293_2.mzXML]	147.0633087158203	9.216983333333333	0.10149999999999999	20.009166666666665	19.907666666666664	88676.15625	2699119.1350554493	0	1181	0.08526436461159825	0.5096871497656092	0.016245919553106235	147.05787658691406	147.06581115722656
223	147.076171875	1.8508833333333332					1	DETECTED	147.0762 m/z @1.85 [N1293_2.mzXML]	147.076171875	1.8508833333333332	1.7938833333333333	10.454016666666666	8.660133333333333	247819.90625	7044041.218852177	0	1181	0.19110482025428266	14.050447208582643	14.178731625155672	147.0734405517578	147.0765838623047
224	147.1127166748047	1.5803833333333333					1	DETECTED	147.1127 m/z @1.58 [N1293_2.mzXML]	147.1127166748047	1.5803833333333333	1.5076500000000002	15.694816666666666	14.187166666666666	209243.859375	3955540.6459537344	0	1181	0.13697241893149914	6.431273619877623	7.825952639822849	147.1123046875	147.11683654785156
225	148.01466369628906	1.5368333333333333					1	DETECTED	148.0147 m/z @1.54 [N1293_2.mzXML]	148.01466369628906	1.5368333333333333	1.4635833333333332	1.7016	0.23801666666666677	30459.57421875	261316.75940808115	0	1181	0.13037208478288975	1.624687144482366	2.249374288964732	148.0136260986328	148.0146942138672
226	148.0425262451172	2.061716666666667					1	DETECTED	148.0425 m/z @2.06 [N1293_2.mzXML]	148.0425262451172	2.061716666666667	1.9907166666666667	10.5883	8.597583333333333	22261.76171875	1141502.2115648803	0	1181	0.5516710413402759	43.555947130345196	112.70663481450552	148.0386962890625	148.0484619140625
227	148.06015014648438	1.8508833333333332					1	DETECTED	148.0602 m/z @1.85 [N1293_2.mzXML]	148.06015014648438	1.8508833333333332	0.39299999999999996	9.274583333333334	8.881583333333333	56288.578125	1489993.3137700807	0	1181	0.13461208992774965	3.0064877572287076	102.31897861312751	148.05979919433594	148.06680297851562
228	148.07945251464844	1.8368					1	DETECTED	148.0795 m/z @1.84 [N1293_2.mzXML]	148.07945251464844	1.8368	0.10149999999999999	20.009166666666665	19.907666666666664	13869.2265625	3122627.1187770083	0	1181	17.55961424719769	2.8930925877975238	8.240099987216958	148.07540893554688	148.0825653076172
229	148.09658813476562	1.9067666666666667					1	DETECTED	148.0966 m/z @1.91 [N1293_2.mzXML]	148.09658813476562	1.9067666666666667	0.9395666666666667	6.925816666666666	5.986249999999999	17165.40234375	992494.4114161378	0	1181	1.0605644671625212	3.094628825475599	1.4004590770076504	148.096435546875	148.09996032714844
230	148.93504333496094	1.7502833333333332					1	DETECTED	148.9350 m/z @1.75 [N1293_2.mzXML]	148.93504333496094	1.7502833333333332	1.4323000000000001	1.9488333333333334	0.5165333333333333	76760.453125	1162166.3004741208	0	1181	0.12216596657263823	0.8122018973740769	0.27664054864789694	148.9349365234375	148.93914794921875
231	149.01199340820312	1.5222					1	DETECTED	149.0120 m/z @1.52 [N1293_2.mzXML]	149.01199340820312	1.5222	0.19283333333333333	19.972666666666665	19.779833333333332	216978.421875	5920875.362374021	0	1181	0.1280547552249922	0.5087309640561842	0.005808362355540719	149.00201416015625	149.01206970214844
232	149.02288818359375	12.432233333333333					1	DETECTED	149.0229 m/z @12.43 [N1293_2.mzXML]	149.02288818359375	12.432233333333333	0.10149999999999999	20.009166666666665	19.907666666666664	86964.7578125	3.8179896224461615E7	1	1181	12.493152023132243	0.5327202855429857	0.06412799915169744	149.02256774902344	149.02340698242188
233	149.0595703125	8.417					1	DETECTED	149.0596 m/z @8.42 [N1293_2.mzXML]	149.0595703125	8.417	7.967816666666667	8.50085	0.533033333333333	5663.15625	103664.47206286632	0	1181	0.215517241722468	0.5933360543208045	0.1866721086416089	149.05935668945312	149.05970764160156
234	149.07864379882812	17.035666666666668					1	DETECTED	149.0786 m/z @17.04 [N1293_2.mzXML]	149.07864379882812	17.035666666666668	0.1562	19.9175	19.761300000000002	9610.9892578125	3722578.905245789	0	1181	9.47673805089413	0.5853650589276123	0.3400674289305514	149.07818603515625	149.0787811279297
235	149.99705505371094	11.963166666666666					1	DETECTED	149.9971 m/z @11.96 [N1293_2.mzXML]	149.99705505371094	11.963166666666666	0.10149999999999999	20.009166666666665	19.907666666666664	8565.5869140625	4309221.192588559	0	1181	19.416322014339215	0.8391597583251369	0.6783195166502739	149.9925994873047	150.0045623779297
236	150.015380859375	1.5222					1	DETECTED	150.0154 m/z @1.52 [N1293_2.mzXML]	150.015380859375	1.5222	0.19283333333333333	19.03933333333333	18.8465	7487.45751953125	5482397.6749900505	0	1181	0.060655634966352956	7.088525864446729	136.54797275321283	150.00869750976562	150.01608276367188
237	150.0262908935547	12.483550000000001					1	DETECTED	150.0263 m/z @12.48 [N1293_2.mzXML]	150.0262908935547	12.483550000000001	0.22918333333333332	19.972666666666665	19.74348333333333	6842.72216796875	3791853.9593399065	0	1181	12.251300106423166	0.8055693072673412	3.015577697985972	150.02545166015625	150.03257751464844
238	150.05821228027344	2.7277666666666667					1	DETECTED	150.0582 m/z @2.73 [N1293_2.mzXML]	150.05821228027344	2.7277666666666667	1.8222166666666666	9.660133333333333	7.837916666666666	61722.76171875	2345110.446201478	0	1181	0.29171132962882185	4.280410700481142	0.3707426382320221	150.0525665283203	150.0630645751953
239	150.9320526123047	1.7502833333333332					1	DETECTED	150.9321 m/z @1.75 [N1293_2.mzXML]	150.9320526123047	1.7502833333333332	1.6705166666666666	17.386000000000003	15.715483333333337	26383.20703125	2122209.524016602	0	1181	0.10857273739121842	98.50908900961154	196.01817801922306	150.9319305419922	150.94174194335938
240	150.9766387939453	2.1899					1	DETECTED	150.9766 m/z @2.19 [N1293_2.mzXML]	150.9766387939453	2.1899	0.10149999999999999	19.972666666666665	19.871166666666664	16338.0673828125	2491995.621063232	0	1181	19.987877135546746	7.880759998327964	9.855809864246563	150.96731567382812	150.97683715820312
241	151.045166015625	1.5368333333333333					1	DETECTED	151.0452 m/z @1.54 [N1293_2.mzXML]	151.045166015625	1.5368333333333333	1.4483833333333334	10.6424	9.194016666666666	12622.4609375	802933.7633398437	0	1181	9.1743820252869	51.972960241190926	102.94592048238185	151.0378875732422	151.05374145507812
242	151.0612030029297	8.553333333333335					1	DETECTED	151.0612 m/z @8.55 [N1293_2.mzXML]	151.0612030029297	8.553333333333335	2.6028666666666664	8.588016666666666	5.98515	6186.73291015625	386695.7748012084	0	1181	0.09738892070454597	0.5029143372508598	0.005828674501719502	151.0612030029297	151.06202697753906
243	151.1112518310547	10.78565					1	DETECTED	151.1113 m/z @10.79 [N1293_2.mzXML]	151.1112518310547	10.78565	0.2475	19.862666666666666	19.615166666666667	5095.84375	1405618.3869710083	0	1181	0.2624267753408116	0.9306741063026559	72.29816228655461	151.1094207763672	151.11212158203125
244	152.0217742919922	1.8079500000000002					1	DETECTED	152.0218 m/z @1.81 [N1293_2.mzXML]	152.0217742919922	1.8079500000000002	1.7502833333333332	3.74955	1.999266666666667	103476.703125	1123072.813445923	0	1181	0.0248609335256349	5.716302545815507	6.17347817824602	152.02174377441406	152.03176879882812
245	152.03179931640625	3.3803					1	DETECTED	152.0318 m/z @3.38 [N1293_2.mzXML]	152.03179931640625	3.3803	2.3712999999999997	3.7184000000000004	1.3471000000000006	11562.0810546875	375359.3334592896	0	1181	0.3660269767973645	0.667542120911794	0.33508424182358787	152.0317840576172	152.0320587158203
246	152.04656982421875	11.6074					1	DETECTED	152.0466 m/z @11.61 [N1293_2.mzXML]	152.04656982421875	11.6074	0.10149999999999999	20.009166666666665	19.907666666666664	6143.0712890625	1797571.232808105	0	1181	19.461557801046094	0.865106887191209	2.8103737344969226	152.04637145996094	152.05419921875
247	152.9469757080078	1.5949333333333333					1	DETECTED	152.9470 m/z @1.59 [N1293_2.mzXML]	152.9469757080078	1.5949333333333333	1.5512000000000001	1.7798	0.22859999999999991	87212.4140625	539418.1586816409	0	1181	0.0835646314907117	2.696077804862463	4.15681131909547	152.9466094970703	152.94712829589844
248	153.00486755371094	1.5222					1	DETECTED	153.0049 m/z @1.52 [N1293_2.mzXML]	153.00486755371094	1.5222	1.4483833333333334	1.5803833333333333	0.1319999999999999	5594.4892578125	28200.171002136187	0	1181	0.08829009017004674	0.8941070219011059	0.7882140438022118	153.0047149658203	153.00527954101562
249	153.04075622558594	3.9213					1	DETECTED	153.0408 m/z @3.92 [N1293_2.mzXML]	153.04075622558594	3.9213	0.8847	4.029983333333333	3.145283333333333	1883.8385009765625	190793.19899688716	0	1181	0.3858418327806641	0.5178955630200442	0.03579112604008859	153.0342254638672	153.0428009033203
250	153.0572509765625	13.80485					1	DETECTED	153.0573 m/z @13.80 [N1293_2.mzXML]	153.0572509765625	13.80485	2.4253833333333334	19.094	16.66861666666667	85594.9375	1.3588492749090817E7	0	1181	1.7476295823215686	0.6463787153041686	0.2992960066892174	153.05197143554688	153.06610107421875
251	154.02638244628906	1.8649					1	DETECTED	154.0264 m/z @1.86 [N1293_2.mzXML]	154.02638244628906	1.8649	1.8079500000000002	1.9767166666666667	0.1687666666666665	35246.203125	167461.00273730475	0	1181	0.1794570572454972	1.481709101551071	2.035838240288413	154.0198211669922	154.02638244628906
252	154.05711364746094	13.463333333333333					1	DETECTED	154.0571 m/z @13.46 [N1293_2.mzXML]	154.05711364746094	13.463333333333333	3.0774833333333333	16.630816666666668	13.553333333333335	5038.28125	1217011.2633488164	0	1181	2.331756947872856	0.6524903273845345	0.40515044761677343	154.0472412109375	154.0612335205078
253	154.0838623046875	4.092716666666666					1	DETECTED	154.0839 m/z @4.09 [N1293_2.mzXML]	154.0838623046875	4.092716666666666	0.7755333333333333	10.454016666666666	9.678483333333332	9392.0654296875	949047.4554939271	0	1181	1.0355691313707625	3.969662151895763	6.991824742107688	154.08349609375	154.09263610839844
254	154.880126953125	1.7348666666666666					1	DETECTED	154.8801 m/z @1.73 [N1293_2.mzXML]	154.880126953125	1.7348666666666666	1.7348666666666666	11.486600000000001	9.751733333333334	13833.4638671875	1943942.573907959	0	1181	0.2711589406692001	null	null	154.8751678466797	154.88038635253906
255	155.0281982421875	2.74185					1	DETECTED	155.0282 m/z @2.74 [N1293_2.mzXML]	155.0281982421875	2.74185	2.118333333333333	16.796666666666667	14.678333333333335	26306.87109375	1297616.1936152342	0	1181	0.7050767073265627	0.6843376754731685	12.119382075220132	155.02777099609375	155.03155517578125
256	155.06797790527344	10.012916666666666					1	DETECTED	155.0680 m/z @10.01 [N1293_2.mzXML]	155.06797790527344	10.012916666666666	9.259833333333335	10.571116666666667	1.311283333333332	8205.4619140625	138877.24646041874	0	1181	0.38134650792852653	4.203685990820155	2.2552047716258263	155.05996704101562	155.06838989257812
257	155.0787811279297	1.6857833333333334					1	DETECTED	155.0788 m/z @1.69 [N1293_2.mzXML]	155.0787811279297	1.6857833333333334	1.5949333333333333	9.609983333333334	8.01505	42159.21484375	1387439.5882667238	0	1181	0.09219901952354692	44.1114474408365	1.0211033008655848	155.0709228515625	155.07904052734375
258	155.13058471679688	14.993766666666666					1	DETECTED	155.1306 m/z @14.99 [N1293_2.mzXML]	155.13058471679688	14.993766666666666	0.10149999999999999	20.009166666666665	19.907666666666664	357841.65625	9.221951541782005E7	0	1181	8.165368039160478	0.844075142296178	0.6998402292034228	155.13023376464844	155.13111877441406
259	156.0417938232422	1.7798					1	DETECTED	156.0418 m/z @1.78 [N1293_2.mzXML]	156.0417938232422	1.7798	1.7348666666666666	16.079349999999998	14.344483333333331	426884.0625	3499398.739972809	1	1181	0.04045501075052882	161.09253750350035	346.2569953782247	156.0416717529297	156.04859924316406
260	156.07664489746094	1.8649					1	DETECTED	156.0766 m/z @1.86 [N1293_2.mzXML]	156.07664489746094	1.8649	1.5368333333333333	18.966333333333335	17.4295	57526.50390625	2636701.1021293947	0	1181	0.3569621394524274	2.804376668675575	2.556104066119345	156.06814575195312	156.0769500732422
261	156.13400268554688	14.7432					1	DETECTED	156.1340 m/z @14.74 [N1293_2.mzXML]	156.13400268554688	14.7432	0.10149999999999999	19.880999999999997	19.779499999999995	18779.646484375	5491105.522973357	0	1181	0.8084064627275023	0.6831679585498747	0.7652345413303071	156.13345336914062	156.13490295410156
262	157.12782287597656	14.842033333333335					1	DETECTED	157.1278 m/z @14.84 [N1293_2.mzXML]	157.12782287597656	14.842033333333335	0.10149999999999999	20.009166666666665	19.907666666666664	97419.265625	2.66995092787288E7	0	1181	2.4535657886756947	0.6885237932725347	1.3220346042011764	157.12728881835938	157.12826538085938
263	158.1312255859375	14.993766666666666					1	DETECTED	158.1312 m/z @14.99 [N1293_2.mzXML]	158.1312255859375	14.993766666666666	0.11981666666666667	19.935833333333335	19.81601666666667	6150.8798828125	2150118.86859732	0	1181	7.017803003151293	0.6661316148927041	0.26159231730050087	158.1302490234375	158.13165283203125
264	158.9278564453125	1.5659666666666667					1	DETECTED	158.9279 m/z @1.57 [N1293_2.mzXML]	158.9278564453125	1.5659666666666667	1.4323000000000001	2.0475833333333333	0.6152833333333332	46618.2421875	640337.1962183837	0	1181	0.08199376870572839	2.1398784986896224	3.0567205374056545	158.92185974121094	158.92791748046875
265	158.96376037597656	1.6400333333333335					1	DETECTED	158.9638 m/z @1.64 [N1293_2.mzXML]	158.96376037597656	1.6400333333333335	1.5949333333333333	1.9207166666666666	0.3257833333333333	378105.15625	2622018.815910158	0	1181	0.22827192501751448	3.4640248353823475	3.646431733256404	158.9636688232422	158.96400451660156
266	159.01382446289062	2.2882000000000002					1	DETECTED	159.0138 m/z @2.29 [N1293_2.mzXML]	159.01382446289062	2.2882000000000002	1.4137	3.8429166666666665	2.4292166666666666	9633.478515625	667787.1609988709	0	1181	0.9395345530681629	1.3889174766533252	1.7778349533066504	159.00526428222656	159.01409912109375
267	159.06494140625	1.9488333333333334					1	DETECTED	159.0649 m/z @1.95 [N1293_2.mzXML]	159.06494140625	1.9488333333333334	1.8649	18.324	16.459100000000003	8563.7333984375	1143340.3002414857	0	1181	0.14596814719028917	25.525984924195406	50.97167892843349	159.0628662109375	159.06692504882812
268	159.09170532226562	9.202933333333334					1	DETECTED	159.0917 m/z @9.20 [N1293_2.mzXML]	159.09170532226562	9.202933333333334	0.9210499999999999	19.057333333333336	18.136283333333335	97237.0859375	1664723.6613857108	0	1181	0.09440098486026294	2.114393179649847	1.8836394777573793	159.09130859375	159.10166931152344
269	159.9818115234375	11.1924					1	DETECTED	159.9818 m/z @11.19 [N1293_2.mzXML]	159.9818115234375	11.1924	0.11981666666666667	20.009166666666665	19.88935	10366.2802734375	1851972.586113892	0	1181	0.46640283019475604	0.8981350332277171	0.8481045388692138	159.9806365966797	159.98265075683594
270	160.06027221679688	2.6576166666666667					1	DETECTED	160.0603 m/z @2.66 [N1293_2.mzXML]	160.06027221679688	2.6576166666666667	0.21098333333333336	19.552	19.341016666666665	290726.6875	1.842114770535673E7	1	1181	0.7456741458795988	1.6668949212653363	1.6890190882144753	160.05996704101562	160.06361389160156
271	160.07568359375	9.216983333333333					1	DETECTED	160.0757 m/z @9.22 [N1293_2.mzXML]	160.07568359375	9.216983333333333	0.9395666666666667	19.826166666666666	18.886599999999998	49860.40625	2143304.0099462266	0	1181	0.23630814346802964	3.035137450624208	5.02904393323047	160.07525634765625	160.07899475097656
272	160.13917541503906	1.8649					1	DETECTED	160.1392 m/z @1.86 [N1293_2.mzXML]	160.13917541503906	1.8649	1.8649	10.240216666666667	8.375316666666667	31619.958984375	5739092.883704225	0	1181	8.255296678925404	null	null	160.13290405273438	160.13917541503906
273	161.02359008789062	12.329566666666667					1	DETECTED	161.0236 m/z @12.33 [N1293_2.mzXML]	161.02359008789062	12.329566666666667	1.4635833333333332	16.281083333333335	14.817500000000003	60314.84765625	9574252.94333301	0	1181	1.4499562788975808	1.9883869718259808	3.9034666695026323	161.01429748535156	161.033203125
274	161.0635986328125	2.7137000000000002					1	DETECTED	161.0636 m/z @2.71 [N1293_2.mzXML]	161.0635986328125	2.7137000000000002	0.13793333333333332	20.009166666666665	19.871233333333333	16345.7490234375	3332905.723723145	0	1181	0.30991057443964687	3.7364010968686365	5.974709581738185	161.0588836669922	161.06431579589844
275	161.2169647216797	1.8222166666666666					1	DETECTED	161.2170 m/z @1.82 [N1293_2.mzXML]	161.2169647216797	1.8222166666666666	1.7938833333333333	1.8786833333333335	0.08480000000000021	9761.5595703125	36515.769750732456	0	1181	0.09179836553444787	1.4964705882352984	1.9929411764705969	161.21615600585938	161.2174835205078
276	161.98117065429688	0.83005					1	DETECTED	161.9812 m/z @0.83 [N1293_2.mzXML]	161.98117065429688	0.83005	0.10149999999999999	20.009166666666665	19.907666666666664	4178.0029296875	1576982.0645428153	0	1181	19.393523054712173	13.662526022007183	8.090486892209013	161.9807891845703	161.98802185058594
277	162.05003356933594	1.8924833333333335					1	DETECTED	162.0500 m/z @1.89 [N1293_2.mzXML]	162.05003356933594	1.8924833333333335	1.5368333333333333	6.36005	4.823216666666667	18570.349609375	1115112.5522086183	0	1181	0.662138409801962	5.222866737888489	12.358286934598288	162.04986572265625	162.0586700439453
278	162.09796142578125	16.373166666666666					1	DETECTED	162.0980 m/z @16.37 [N1293_2.mzXML]	162.09796142578125	16.373166666666666	0.41146666666666665	19.5885	19.177033333333334	10278.2666015625	3594470.1334760445	0	1181	3.129008324036265	0.7296364403924823	0.36051485831406527	162.09521484375	162.0987091064453
279	162.11181640625	1.8222166666666666					1	DETECTED	162.1118 m/z @1.82 [N1293_2.mzXML]	162.11181640625	1.8222166666666666	1.7653500000000002	8.779033333333333	7.013683333333333	2909039.25	1.8966266644842144E7	1	1181	0.0684894101773168	2.78565772905015	3.1326331452041156	162.10296630859375	162.11302185058594
280	162.96856689453125	12.398					1	DETECTED	162.9686 m/z @12.40 [N1293_2.mzXML]	162.96856689453125	12.398	0.3020833333333333	13.753933333333332	13.451849999999999	3559.3095703125	1475160.2182944636	0	1181	7.128606794807007	0.5560492177112111	0.11209843542242214	162.9604034423828	162.96926879882812
281	162.99122619628906	1.5076500000000002					1	DETECTED	162.9912 m/z @1.51 [N1293_2.mzXML]	162.99122619628906	1.5076500000000002	0.22918333333333332	20.009166666666665	19.77998333333333	458297.8125	7593716.186983363	0	1181	0.12500948979586002	1.9440761307944605	1.567354315856852	162.98362731933594	163.00054931640625
282	163.03855895996094	10.905983333333333					1	DETECTED	163.0386 m/z @10.91 [N1293_2.mzXML]	163.03855895996094	10.905983333333333	0.11981666666666667	20.009166666666665	19.88935	29925.658203125	3739021.3979656966	0	1181	0.10257587235875221	0.9684196274388797	6.531849146416441	163.03819274902344	163.04595947265625
283	163.05995178222656	1.9907166666666667					1	DETECTED	163.0600 m/z @1.99 [N1293_2.mzXML]	163.05995178222656	1.9907166666666667	0.13793333333333332	19.954166666666666	19.816233333333333	40882.71875	5515629.476582027	0	1181	0.42760482773668684	6.296975052521031	7.735176282177344	163.05801391601562	163.061767578125
284	163.07516479492188	11.549683333333332					1	DETECTED	163.0752 m/z @11.55 [N1293_2.mzXML]	163.07516479492188	11.549683333333332	5.8836	11.69835	5.814749999999999	32207.8046875	2848085.789641357	0	1181	0.10981463122150537	0.5131189975438648	0.026237995087729712	163.0705108642578	163.08424377441406
285	163.09429931640625	15.676433333333334					1	DETECTED	163.0943 m/z @15.68 [N1293_2.mzXML]	163.09429931640625	15.676433333333334	0.10149999999999999	19.991	19.889499999999998	21687.80859375	6874976.602178067	0	1181	3.5517161919415177	0.6385099561688867	0.6074306026486482	163.091064453125	163.09718322753906
286	163.11557006835938	1.8222166666666666					1	DETECTED	163.1156 m/z @1.82 [N1293_2.mzXML]	163.11557006835938	1.8222166666666666	1.7798	12.225850000000001	10.446050000000001	146107.515625	3086641.971827149	0	1181	0.08103468233480293	67.78230968119895	157.03231633258054	163.11111450195312	163.1237335205078
287	163.9764862060547	0.6114999999999999					1	DETECTED	163.9765 m/z @0.61 [N1293_2.mzXML]	163.9764862060547	0.6114999999999999	0.10149999999999999	20.009166666666665	19.907666666666664	54838.79296875	1.8465566505980663E7	1	1181	17.99902157591822	3.561877117747442	17.54919921730171	163.97586059570312	163.9770050048828
288	163.99481201171875	1.5222					1	DETECTED	163.9948 m/z @1.52 [N1293_2.mzXML]	163.99481201171875	1.5222	1.5076500000000002	15.9146	14.40695	13521.4677734375	1942314.993992065	0	1181	0.25093656981070867	495.084192439868	989.168384879736	163.9873809814453	163.99502563476562
289	164.09149169921875	1.9767166666666667					1	DETECTED	164.0915 m/z @1.98 [N1293_2.mzXML]	164.09149169921875	1.9767166666666667	1.9767166666666667	18.36116666666667	16.38445	9603.1953125	1087416.0841343994	0	1181	0.4209567426508538	null	null	164.09136962890625	164.1006317138672
290	164.9088592529297	1.7502833333333332					1	DETECTED	164.9089 m/z @1.75 [N1293_2.mzXML]	164.9088592529297	1.7502833333333332	1.6857833333333334	1.7798	0.09401666666666664	21371.251953125	103348.98791992175	0	1181	0.1846565193429699	0.7288113695090462	0.45762273901809236	164.9088592529297	164.90919494628906
291	164.92970275878906	1.6705166666666666					1	DETECTED	164.9297 m/z @1.67 [N1293_2.mzXML]	164.92970275878906	1.6705166666666666	1.6247	2.147266666666667	0.5225666666666668	37752.3984375	479711.06460156257	0	1181	0.44006401389280625	5.702801018552209	3.9354958926474026	164.92947387695312	164.93016052246094
292	164.98411560058594	11.651666666666667					1	DETECTED	164.9841 m/z @11.65 [N1293_2.mzXML]	164.98411560058594	11.651666666666667	0.10149999999999999	19.991	19.889499999999998	89934.015625	1.354735301993323E7	1	1181	0.8749393922978843	0.8749411835111163	9.269896460874241	164.97708129882812	164.99075317382812
293	165.02455139160156	1.5512000000000001					1	DETECTED	165.0246 m/z @1.55 [N1293_2.mzXML]	165.02455139160156	1.5512000000000001	1.4323000000000001	3.8117666666666663	2.379466666666666	9739.1533203125	846668.7790459287	0	1181	0.14965030009719094	9.76504343836977	19.05224493634947	165.01649475097656	165.024658203125
294	165.05740356445312	1.9488333333333334					1	DETECTED	165.0574 m/z @1.95 [N1293_2.mzXML]	165.05740356445312	1.9488333333333334	1.5368333333333333	10.554416666666667	9.017583333333333	17951.322265625	1650127.5207295225	0	1181	2.3979641239878537	3.4879674031482075	3.0717871906864334	165.0533905029297	165.06069946289062
295	165.07579040527344	1.8649					1	DETECTED	165.0758 m/z @1.86 [N1293_2.mzXML]	165.07579040527344	1.8649	1.8649	14.35595	12.49105	13610.4716796875	1264387.7032800291	0	1181	0.19618473860920016	null	null	165.069580078125	165.0760498046875
296	165.15966796875	16.061233333333334					1	DETECTED	165.1597 m/z @16.06 [N1293_2.mzXML]	165.15966796875	16.061233333333334	0.42965	19.991	19.56135	17519.900390625	5146683.983312006	0	1181	1.1548732813812137	0.7413862958954351	0.5588704748389007	165.15695190429688	165.1599884033203
297	165.5897674560547	8.3532					1	DETECTED	165.5898 m/z @8.35 [N1293_2.mzXML]	165.5897674560547	8.3532	7.9331	10.257683333333334	2.324583333333335	7049.89013671875	438454.0067414858	0	1181	0.34922021535790115	2.7667023724510074	4.533404744902015	165.58135986328125	165.58982849121094
298	166.02598571777344	2.4526499999999998					1	DETECTED	166.0260 m/z @2.45 [N1293_2.mzXML]	166.02598571777344	2.4526499999999998	0.6478666666666667	8.43345	7.785583333333334	38925.16015625	2984767.6132925996	0	1181	0.5565552494030075	1.1997268273249755	1.2364218518483447	166.02210998535156	166.03314208984375
299	166.04872131347656	19.002333333333336					1	DETECTED	166.0487 m/z @19.00 [N1293_2.mzXML]	166.04872131347656	19.002333333333336	1.9767166666666667	19.002333333333336	17.025616666666668	7437.6513671875	3342988.2089677737	0	1181	10.701097509933208	0.5	null	166.0416259765625	166.05780029296875
300	166.0680389404297	14.792316666666666					1	DETECTED	166.0680 m/z @14.79 [N1293_2.mzXML]	166.0680389404297	14.792316666666666	2.118333333333333	19.515333333333334	17.397000000000002	8889.1083984375	3853928.2612825623	0	1181	11.179551872833475	0.747743872823335	0.7914648941109417	166.05902099609375	166.07498168945312
301	166.08590698242188	8.369233333333334					1	DETECTED	166.0859 m/z @8.37 [N1293_2.mzXML]	166.08590698242188	8.369233333333334	0.7937	19.332	18.5383	2476872.25	6.232849939468036E7	1	1181	0.32412847755479923	0.9027374059534599	0.5172662765147673	166.0829620361328	166.08871459960938
302	166.09823608398438	8.305033333333334					1	DETECTED	166.0982 m/z @8.31 [N1293_2.mzXML]	166.09823608398438	8.305033333333334	0.9028166666666666	8.449983333333334	7.5471666666666675	5166.27734375	1434317.0888450926	0	1181	0.2877507678131206	0.509790986033463	0.019581972066925853	166.09669494628906	166.1079559326172
303	166.11595153808594	8.337383333333333					1	DETECTED	166.1160 m/z @8.34 [N1293_2.mzXML]	166.11595153808594	8.337383333333333	8.088	13.4479	5.359900000000001	3102.77294921875	562532.9261761475	0	1181	0.27495745210920397	10.746307558644624	20.492615117289247	166.10948181152344	166.1226348876953
304	166.13723754882812	8.369233333333334					1	DETECTED	166.1372 m/z @8.37 [N1293_2.mzXML]	166.13723754882812	8.369233333333334	8.288933333333334	8.417	0.12806666666666544	1444.8907470703125	9411.818663665677	0	1181	0.15028404294835873	0.7974263179742618	0.5948526359485236	166.1272735595703	166.13723754882812
305	166.5240478515625	1.5803833333333333					1	DETECTED	166.5240 m/z @1.58 [N1293_2.mzXML]	166.5240478515625	1.5803833333333333	1.5803833333333333	3.8429166666666665	2.2625333333333333	5748.171875	397437.6628985291	0	1181	1.4580796342029907	null	null	166.5240478515625	166.528564453125
306	166.58416748046875	8.369233333333334					1	DETECTED	166.5842 m/z @8.37 [N1293_2.mzXML]	166.58416748046875	8.369233333333334	7.9504	8.50085	0.5504499999999997	6838.38427734375	136169.48429010017	0	1181	0.3073946500647633	0.6571229606048539	0.31424592120970785	166.5838165283203	166.5843048095703
307	166.98451232910156	11.834283333333333					1	DETECTED	166.9845 m/z @11.83 [N1293_2.mzXML]	166.98451232910156	11.834283333333333	0.10149999999999999	20.009166666666665	19.907666666666664	46264.4296875	7567159.090603574	0	1181	3.0066394387791053	0.8614615503977041	0.42644073124610316	166.98399353027344	166.98524475097656
308	167.02182006835938	8.369233333333334					1	DETECTED	167.0218 m/z @8.37 [N1293_2.mzXML]	167.02182006835938	8.369233333333334	7.9504	8.46685	0.5164500000000007	8556.11328125	160651.90755426066	0	1181	0.3098292135320335	0.6165340230799845	0.22253565477780632	167.0212860107422	167.022216796875
309	167.0337677001953	9.593616666666666					1	DETECTED	167.0338 m/z @9.59 [N1293_2.mzXML]	167.0337677001953	9.593616666666666	1.7653500000000002	10.5883	8.82295	181139.546875	2209826.0364274927	1	1181	0.0878915253692476	0.5281100503447831	0.015524931957795276	167.03106689453125	167.03744506835938
310	167.0562286376953	8.726383333333333					1	DETECTED	167.0562 m/z @8.73 [N1293_2.mzXML]	167.0562286376953	8.726383333333333	6.024216666666666	8.796466666666667	2.7722500000000014	13782.6201171875	562276.0883804624	0	1181	0.3029101370673306	0.5129679886510827	0.0259359773021654	167.0476531982422	167.05654907226562
311	167.07351684570312	1.7938833333333333					1	DETECTED	167.0735 m/z @1.79 [N1293_2.mzXML]	167.07351684570312	1.7938833333333333	1.7798	10.8379	9.0581	8269.921875	879585.792275177	0	1181	8.68465679190109	321.58934911242847	616.2261514156913	167.06724548339844	167.07351684570312
312	167.08934020996094	8.337383333333333					1	DETECTED	167.0893 m/z @8.34 [N1293_2.mzXML]	167.08934020996094	8.337383333333333	7.723166666666667	9.762566666666666	2.0393999999999997	178932.859375	3957844.8262265944	0	1181	0.2745212866791853	0.9743832525470055	0.628583968288011	167.0892333984375	167.08999633789062
313	168.03736877441406	9.593616666666666					1	DETECTED	168.0374 m/z @9.59 [N1293_2.mzXML]	168.03736877441406	9.593616666666666	8.886500000000002	16.3365	7.449999999999999	12445.2353515625	419197.24135995493	0	1181	0.11080876135371476	0.6423940869388401	2.3181976424312754	168.03431701660156	168.03765869140625
314	168.0929718017578	8.3532					1	DETECTED	168.0930 m/z @8.35 [N1293_2.mzXML]	168.0929718017578	8.3532	7.9331	8.832033333333333	0.8989333333333338	6599.37060546875	138551.73013928227	0	1181	0.19562507585641065	1.0699039911132284	0.4141553020551449	168.0900421142578	168.09317016601562
315	168.97998046875	11.651666666666667					1	DETECTED	168.9800 m/z @11.65 [N1293_2.mzXML]	168.97998046875	11.651666666666667	0.11981666666666667	20.009166666666665	19.88935	24175.259765625	3136552.1411993066	0	1181	0.5065040197839927	0.8354099259574269	0.6533392865998428	168.9795379638672	168.98106384277344
316	169.0355682373047	3.0629833333333334					1	DETECTED	169.0356 m/z @3.06 [N1293_2.mzXML]	169.0355682373047	3.0629833333333334	0.3202166666666667	19.789166666666667	19.46895	125464.8125	6349692.639582678	0	1181	0.33961286793425716	1.0472016498069643	0.7460471639357451	169.03250122070312	169.0373992919922
317	169.04910278320312	10.854633333333334					1	DETECTED	169.0491 m/z @10.85 [N1293_2.mzXML]	169.04910278320312	10.854633333333334	0.9395666666666667	18.74683333333333	17.807266666666663	237845.734375	7733158.924188659	1	1181	0.08812363873657247	0.5158289663291766	0.01913568117647963	169.0397186279297	169.05841064453125
318	169.09445190429688	1.6705166666666666					1	DETECTED	169.0945 m/z @1.67 [N1293_2.mzXML]	169.09445190429688	1.6705166666666666	1.5803833333333333	8.886500000000002	7.306116666666668	32384.298828125	3585290.371669251	0	1181	0.0821693149538596	40.52949334319524	74.84472467617134	169.09445190429688	169.0970916748047
319	170.04197692871094	1.7938833333333333					1	DETECTED	170.0420 m/z @1.79 [N1293_2.mzXML]	170.04197692871094	1.7938833333333333	1.7938833333333333	3.8117666666666663	2.017883333333333	9262.552734375	321241.1664725952	0	1181	1.2097167998988232	null	null	170.03866577148438	170.04222106933594
320	170.05999755859375	9.216983333333333					1	DETECTED	170.0600 m/z @9.22 [N1293_2.mzXML]	170.05999755859375	9.216983333333333	9.112266666666667	10.991766666666667	1.8795000000000002	291571.03125	2519031.9446417186	0	1181	0.0958961135339198	1.3227532649001	1.0737169402416913	170.0522918701172	170.06027221679688
321	170.0923614501953	1.8222166666666666					1	DETECTED	170.0924 m/z @1.82 [N1293_2.mzXML]	170.0923614501953	1.8222166666666666	0.10149999999999999	20.009166666666665	19.907666666666664	9376.009765625	5586817.392466248	0	1181	3.9879914251595228	5.78470211055471	6.183413810553939	170.09201049804688	170.0972900390625
322	170.85406494140625	1.7798					1	DETECTED	170.8541 m/z @1.78 [N1293_2.mzXML]	170.85406494140625	1.7798	1.7182666666666668	2.03335	0.31508333333333316	6714.57470703125	85075.60681127927	0	1181	0.2788360397797447	2.560265438786569	4.120530877573138	170.85365295410156	170.8544921875
323	171.0330352783203	1.5368333333333333					1	DETECTED	171.0330 m/z @1.54 [N1293_2.mzXML]	171.0330352783203	1.5368333333333333	1.4323000000000001	17.7545	16.3222	11807.7353515625	2307108.6757650757	0	1181	0.09791951384086661	78.07174744897972	144.26379865293205	171.02423095703125	171.0330810546875
324	171.0634765625	9.202933333333334					1	DETECTED	171.0635 m/z @9.20 [N1293_2.mzXML]	171.0634765625	9.202933333333334	1.7182666666666668	10.2757	8.557433333333334	30783.626953125	2714213.7238782956	0	1181	0.09233190117928203	0.5716642914402779	0.14332858288055575	171.05519104003906	171.06356811523438
325	171.14845275878906	11.419666666666666					1	DETECTED	171.1485 m/z @11.42 [N1293_2.mzXML]	171.14845275878906	11.419666666666666	0.10149999999999999	20.009166666666665	19.907666666666664	7635.625	4841263.843904418	0	1181	7.946233401602596	0.8794563312668423	0.2936699966490688	171.1476593017578	171.14999389648438
326	172.0369110107422	9.52845					1	DETECTED	172.0369 m/z @9.53 [N1293_2.mzXML]	172.0369110107422	9.52845	9.479483333333333	18.6735	9.194016666666668	5228.0517578125	1685103.8970729983	0	1181	0.06685601220018356	93.88036078965254	186.76072157930508	172.0366973876953	172.03866577148438
327	172.07530212402344	10.804					1	DETECTED	172.0753 m/z @10.80 [N1293_2.mzXML]	172.07530212402344	10.804	1.8079500000000002	10.94065	9.1327	16380.23046875	3313903.817916504	0	1181	0.06710102874290769	0.5075950000277899	0.015190000055579892	172.0692138671875	172.07545471191406
328	172.13323974609375	10.222616666666665					1	DETECTED	172.1332 m/z @10.22 [N1293_2.mzXML]	172.13323974609375	10.222616666666665	6.218450000000001	12.900533333333334	6.682083333333333	15783.7900390625	845428.7631128232	0	1181	0.11304132726191263	0.8343912591050993	0.6687825182101984	172.13107299804688	172.14080810546875
329	172.978271484375	1.5512000000000001					1	DETECTED	172.9783 m/z @1.55 [N1293_2.mzXML]	172.978271484375	1.5512000000000001	1.4323000000000001	12.990883333333333	11.558583333333333	4769.953125	2220132.329582642	0	1181	0.1507045239036553	48.60632183908046	96.21264367816092	172.9764862060547	172.98739624023438
330	173.02066040039062	16.1896					1	DETECTED	173.0207 m/z @16.19 [N1293_2.mzXML]	173.02066040039062	16.1896	0.1562	20.009166666666665	19.852966666666667	5896.322265625	2199332.5464096973	0	1181	4.436538673847991	0.6191128103417449	0.5143739523826223	173.01974487304688	173.02969360351562
331	173.96104431152344	11.69835					1	DETECTED	173.9610 m/z @11.70 [N1293_2.mzXML]	173.96104431152344	11.69835	0.10149999999999999	20.009166666666665	19.907666666666664	6355.3544921875	1799618.0924625238	0	1181	0.5674894506103492	0.8583221593219997	0.6768579787805116	173.9539031982422	173.962158203125
332	174.07862854003906	15.045433333333333					1	DETECTED	174.0786 m/z @15.05 [N1293_2.mzXML]	174.07862854003906	15.045433333333333	0.8119666666666667	19.642999999999997	18.83103333333333	10212.2861328125	3338736.0228659664	0	1181	3.0149571453840185	0.6615055128289196	0.7729376960066463	174.07598876953125	174.0872344970703
333	174.12777709960938	9.043766666666667					1	DETECTED	174.1278 m/z @9.04 [N1293_2.mzXML]	174.12777709960938	9.043766666666667	0.21098333333333336	20.009166666666665	19.79818333333333	1893.451171875	1603652.3009388424	0	1181	13.896827509992995	1.120721667575528	1.2414433351510565	174.12681579589844	174.1282501220703
334	174.93772888183594	1.6549833333333335					1	DETECTED	174.9377 m/z @1.65 [N1293_2.mzXML]	174.93772888183594	1.6549833333333335	1.5949333333333333	1.9488333333333334	0.3539000000000001	82432.15625	646630.937731934	0	1181	0.12601470507701662	2.946711074104906	4.67894860138227	174.9373016357422	174.93809509277344
335	174.99136352539062	2.2182166666666663					1	DETECTED	174.9914 m/z @2.22 [N1293_2.mzXML]	174.99136352539062	2.2182166666666663	0.4842333333333333	19.624833333333335	19.140600000000003	44779.73046875	3466914.763755615	0	1181	0.3780552709251088	2.4286237430754083	1.606502494416881	174.99073791503906	174.99217224121094
336	175.00848388671875	15.676433333333334					1	DETECTED	175.0085 m/z @15.68 [N1293_2.mzXML]	175.00848388671875	15.676433333333334	9.495866666666666	19.295666666666666	9.7998	4120.80078125	1323965.6260561224	0	1181	5.649284502862054	0.7927913837458268	0.5855827674916536	175.0074462890625	175.00914001464844
337	175.0237274169922	3.303833333333333					1	DETECTED	175.0237 m/z @3.30 [N1293_2.mzXML]	175.0237274169922	3.303833333333333	2.6576166666666667	17.73616666666667	15.078550000000003	9891.576171875	1336252.9909175416	0	1181	0.5455298590409572	11.666791323859398	8.900807081129305	175.01905822753906	175.03175354003906
338	175.07501220703125	15.438416666666665					1	DETECTED	175.0750 m/z @15.44 [N1293_2.mzXML]	175.07501220703125	15.438416666666665	9.077683333333333	20.009166666666665	10.931483333333333	15565.23046875	3499114.1048331284	0	1181	6.325979267421712	0.8744240799239902	0.6419504679695676	175.07388305664062	175.0780792236328
339	175.09007263183594	1.0485333333333333					1	DETECTED	175.0901 m/z @1.05 [N1293_2.mzXML]	175.09007263183594	1.0485333333333333	0.11981666666666667	19.9175	19.797683333333335	2592.888671875	1329110.1682823487	0	1181	6.906259342887723	10.658623907542667	20.31724781508533	175.08724975585938	175.09701538085938
340	175.11883544921875	1.8079500000000002					1	DETECTED	175.1188 m/z @1.81 [N1293_2.mzXML]	175.11883544921875	1.8079500000000002	1.7182666666666668	8.832033333333333	7.113766666666667	44825.39453125	1183701.5895635986	0	1181	0.16916741337297125	9.504997411692152	5.347831223986464	175.11865234375	175.12628173828125
341	176.07046508789062	10.522016666666667					1	DETECTED	176.0705 m/z @10.52 [N1293_2.mzXML]	176.07046508789062	10.522016666666667	3.5490666666666666	10.854633333333334	7.305566666666667	113250.8359375	1566574.6906156624	1	1181	0.06945715456425461	0.5938094277051118	0.08244278905940913	176.06333923339844	176.07437133789062
342	176.9705352783203	1.5512000000000001					1	DETECTED	176.9705 m/z @1.55 [N1293_2.mzXML]	176.9705352783203	1.5512000000000001	1.4323000000000001	15.329183333333333	13.896883333333333	38785.09375	2846882.9793578796	0	1181	0.11684522434384181	58.439374824782725	112.35850018314147	176.9701690673828	176.97113037109375
343	177.0013885498047	11.651666666666667					1	DETECTED	177.0014 m/z @11.65 [N1293_2.mzXML]	177.0013885498047	11.651666666666667	1.4323000000000001	18.324	16.8917	6354.10888671875	2209363.479462158	0	1181	14.320755471755637	0.8264553250201414	3.9413573489227214	176.99876403808594	177.00723266601562
344	177.06077575683594	1.6857833333333334					1	DETECTED	177.0608 m/z @1.69 [N1293_2.mzXML]	177.06077575683594	1.6857833333333334	1.5949333333333333	15.365516666666668	13.770583333333335	44083.58203125	2971915.8436724236	0	1181	0.06453145366581792	44.946388263195985	83.40559750577029	177.05467224121094	177.0651092529297
345	177.0756072998047	1.9488333333333334					1	DETECTED	177.0756 m/z @1.95 [N1293_2.mzXML]	177.0756072998047	1.9488333333333334	1.9207166666666666	10.6424	8.721683333333333	11518.310546875	1087354.6762195742	0	1181	0.11031312527458459	155.09810314167092	309.1962062833419	177.07373046875	177.076904296875
346	177.0906524658203	11.259766666666668					1	DETECTED	177.0907 m/z @11.26 [N1293_2.mzXML]	177.0906524658203	11.259766666666668	2.147266666666667	11.636883333333333	9.489616666666667	12554.1767578125	1395558.9685789791	0	1181	8.988347099828442	0.5421587233035992	0.057334419044347516	177.08628845214844	177.0906524658203
347	177.1631622314453	12.5686					1	DETECTED	177.1632 m/z @12.57 [N1293_2.mzXML]	177.1631622314453	12.5686	0.10149999999999999	19.991	19.889499999999998	4001.802734375	1541754.083392823	0	1181	9.126423952479303	0.79767949242406	1.7695589355421824	177.15916442871094	177.16343688964844
348	177.95567321777344	6.925816666666666					1	DETECTED	177.9557 m/z @6.93 [N1293_2.mzXML]	177.95567321777344	6.925816666666666	0.10149999999999999	19.991	19.889499999999998	3029.051513671875	1212306.8409994815	0	1181	1.8822356555007698	1.457252130249915	1.9145042604998304	177.95492553710938	177.95655822753906
349	179.04010009765625	1.5076500000000002					1	DETECTED	179.0401 m/z @1.51 [N1293_2.mzXML]	179.04010009765625	1.5076500000000002	1.4323000000000001	19.789166666666667	18.356866666666665	15594.8125	2661273.767309326	0	1181	0.13909825038728463	121.81066135810656	242.62132271621311	179.03042602539062	179.04896545410156
350	179.0540771484375	14.7432					1	DETECTED	179.0541 m/z @14.74 [N1293_2.mzXML]	179.0540771484375	14.7432	9.289433333333333	18.74683333333333	9.457399999999998	4180.7119140625	1063317.1287543636	0	1181	1.5178995697055324	0.8670521291095449	0.6874557782162428	179.0531768798828	179.05458068847656
351	179.07009887695312	10.506083333333333					1	DETECTED	179.0701 m/z @10.51 [N1293_2.mzXML]	179.07009887695312	10.506083333333333	0.10149999999999999	20.009166666666665	19.907666666666664	52394.59375	2119216.944436647	0	1181	0.0735850875454922	3.3695960247827745	0.46928894302547025	179.0616912841797	179.0707550048828
352	180.01522827148438	9.35135					1	DETECTED	180.0152 m/z @9.35 [N1293_2.mzXML]	180.01522827148438	9.35135	9.009633333333333	16.96216666666667	7.952533333333335	6662.56396484375	492704.3178974	0	1181	0.09053893095031462	11.636150807198948	0.6472932152486417	180.0147247314453	180.01806640625
353	180.0653533935547	9.728766666666667					1	DETECTED	180.0654 m/z @9.73 [N1293_2.mzXML]	180.0653533935547	9.728766666666667	2.2466333333333335	10.804	8.557366666666667	175029.109375	3465967.0736149303	0	1181	0.09678415808871854	1.2305510425204949	1.2872641951315862	180.0648956298828	180.07366943359375
354	180.08775329589844	8.868283333333332					1	DETECTED	180.0878 m/z @8.87 [N1293_2.mzXML]	180.08775329589844	8.868283333333332	0.7024833333333333	19.991	19.288516666666666	4081.67578125	1050604.1022780458	0	1181	0.06942325323196208	1.181054928278103	24.52147919291386	180.07937622070312	180.0884246826172
355	180.50711059570312	9.35135					1	DETECTED	180.5071 m/z @9.35 [N1293_2.mzXML]	180.50711059570312	9.35135	8.992283333333335	9.544749999999999	0.552466666666664	5458.8466796875	83360.75739413453	0	1181	0.0984782693186812	0.7693093204604522	0.3976145498751324	180.50668334960938	180.50726318359375
356	180.90353393554688	1.6549833333333335					1	DETECTED	180.9035 m/z @1.65 [N1293_2.mzXML]	180.90353393554688	1.6549833333333335	1.6400333333333335	2.1899	0.5498666666666667	13268.9638671875	213965.16342492678	0	1181	0.14136663756145418	18.390189520624283	35.780379041248565	180.90328979492188	180.9040985107422
357	180.9476318359375	15.530149999999999					1	DETECTED	180.9476 m/z @15.53 [N1293_2.mzXML]	180.9476318359375	15.530149999999999	1.4137	19.9175	18.503800000000002	1803.6817626953125	1036262.5346088868	0	1181	7.031048363832015	0.6553984889968797	0.31079697799375916	180.94688415527344	180.9481201171875
358	181.05767822265625	9.367116666666668					1	DETECTED	181.0577 m/z @9.37 [N1293_2.mzXML]	181.05767822265625	9.367116666666668	0.6296999999999999	19.899166666666666	19.269466666666666	3228.146728515625	1171941.3394935606	0	1181	0.2623400765629835	1.1026981659338666	1.2053963318677332	181.04798889160156	181.06085205078125
359	181.07183837890625	9.35135					1	DETECTED	181.0718 m/z @9.35 [N1293_2.mzXML]	181.07183837890625	9.35135	5.515833333333333	19.789166666666667	14.273333333333333	1971228.875	2.1164017477016304E7	1	1181	0.09250476701791399	2.889450156641833	0.9647218551910439	181.07139587402344	181.0772705078125
360	181.08529663085938	11.549683333333332					1	DETECTED	181.0853 m/z @11.55 [N1293_2.mzXML]	181.08529663085938	11.549683333333332	3.4414000000000002	19.130499999999998	15.689099999999998	1430882.125	1.3098644622872263E7	1	1181	0.10180121207376303	2.8605834855709573	3.5576977898998208	181.08233642578125	181.0913543701172
361	182.0810089111328	3.9059166666666667					1	DETECTED	182.0810 m/z @3.91 [N1293_2.mzXML]	182.0810089111328	3.9059166666666667	1.9348999999999998	11.621866666666667	9.686966666666667	157822.15625	1.4344760634223934E7	1	1181	2.0138345053248057	0.651465961810425	3.490701221123945	182.07510375976562	182.08889770507812
362	182.1497344970703	17.4785					1	DETECTED	182.1497 m/z @17.48 [N1293_2.mzXML]	182.1497344970703	17.4785	0.10149999999999999	20.009166666666665	19.907666666666664	72267.5234375	2.0283195885158207E7	1	1181	2.2598722732253336	0.6336837913002448	0.46811305290840055	182.1488800048828	182.1501007080078
363	182.96249389648438	1.5512000000000001					1	DETECTED	182.9625 m/z @1.55 [N1293_2.mzXML]	182.96249389648438	1.5512000000000001	1.4323000000000001	13.941483333333334	12.509183333333334	17287.751953125	2293383.3688199767	0	1181	0.12095231978619969	52.65878872101845	109.54930450834867	182.9586639404297	182.96266174316406
364	183.0491485595703	16.373166666666666					1	DETECTED	183.0491 m/z @16.37 [N1293_2.mzXML]	183.0491485595703	16.373166666666666	0.11981666666666667	19.954166666666666	19.83435	6888.19580078125	2293973.9449628573	0	1181	2.9229878424162195	0.6101619050841827	0.501718633663999	183.04774475097656	183.0514678955078
365	183.08453369140625	3.9680833333333334					1	DETECTED	183.0845 m/z @3.97 [N1293_2.mzXML]	183.08453369140625	3.9680833333333334	1.32215	11.915483333333333	10.593333333333332	14357.4658203125	1389104.4618254083	0	1181	8.377899765037162	0.5891120502195557	6.031061844790722	183.0753936767578	183.0931396484375
366	183.10089111328125	10.923366666666668					1	DETECTED	183.1009 m/z @10.92 [N1293_2.mzXML]	183.10089111328125	10.923366666666668	0.466	11.8169	11.350900000000001	3457.892333984375	874229.8894940796	0	1181	5.277151275864544	0.5427226739682711	0.24509779185582148	183.1001739501953	183.1101531982422
367	183.15235900878906	17.035666666666668					1	DETECTED	183.1524 m/z @17.04 [N1293_2.mzXML]	183.15235900878906	17.035666666666668	0.10149999999999999	20.009166666666665	19.907666666666664	5508.31982421875	1879435.0467310196	0	1181	4.343889553196069	0.5877958761871954	0.3668419899513012	183.14291381835938	183.15370178222656
368	184.07286071777344	12.990883333333333					1	DETECTED	184.0729 m/z @12.99 [N1293_2.mzXML]	184.07286071777344	12.990883333333333	11.69835	15.585183333333333	3.8868333333333336	103362.828125	3435328.8419236476	0	1181	0.16955396311387005	1.8804461299407806	1.714416471297633	184.07240295410156	184.07350158691406
369	185.04409790039062	10.222616666666665					1	DETECTED	185.0441 m/z @10.22 [N1293_2.mzXML]	185.04409790039062	10.222616666666665	1.5659666666666667	18.85666666666667	17.2907	398261.75	8164938.72328381	1	1181	8.400695376050217	0.5203329428409893	0.016671157198933244	185.0413055419922	185.05099487304688
370	185.06813049316406	1.7348666666666666					1	DETECTED	185.0681 m/z @1.73 [N1293_2.mzXML]	185.06813049316406	1.7348666666666666	1.7348666666666666	13.2266	11.491733333333332	5255.3740234375	1688020.3771764527	0	1181	11.298994910034372	null	null	185.0680389404297	185.07647705078125
371	185.09744262695312	1.7798					1	DETECTED	185.0974 m/z @1.78 [N1293_2.mzXML]	185.09744262695312	1.7798	1.7798	8.992283333333335	7.212483333333335	13922.966796875	3192439.155309997	0	1181	7.258146497641574	null	null	185.09744262695312	185.10360717773438
372	185.12850952148438	9.129416666666666					1	DETECTED	185.1285 m/z @9.13 [N1293_2.mzXML]	185.12850952148438	9.129416666666666	9.009633333333333	9.5122	0.5025666666666666	53285.57421875	413336.88939257956	0	1181	0.09459503397953917	1.7850590985819395	1.4537211596327693	185.12806701660156	185.12879943847656
373	186.0476531982422	10.222616666666665					1	DETECTED	186.0477 m/z @10.22 [N1293_2.mzXML]	186.0476531982422	10.222616666666665	9.544749999999999	10.472616666666665	0.9278666666666666	29399.841796875	359682.63520318584	0	1181	0.7014573780807272	0.7397344112876193	0.3689085614227003	186.0473175048828	186.04786682128906
374	186.0734405517578	1.8786833333333335					1	DETECTED	186.0734 m/z @1.88 [N1293_2.mzXML]	186.0734405517578	1.8786833333333335	0.466	18.618166666666664	18.152166666666663	45035.48828125	2201598.0847912296	0	1181	0.2536138321045476	1.5071543732474737	0.43578354040543943	186.07032775878906	186.07664489746094
375	186.9227294921875	1.5659666666666667					1	DETECTED	186.9227 m/z @1.57 [N1293_2.mzXML]	186.9227294921875	1.5659666666666667	1.4635833333333332	12.961033333333335	11.49745	25828.318359375	4103826.278399902	0	1181	0.08955961361674425	56.14903141787392	111.29806283574786	186.91619873046875	186.92901611328125
376	187.05743408203125	1.8786833333333335					1	DETECTED	187.0574 m/z @1.88 [N1293_2.mzXML]	187.05743408203125	1.8786833333333335	1.8508833333333332	15.694816666666666	13.843933333333332	476196.34375	3838747.586128479	0	1181	0.04911917164400936	6.649044721595801	5.620321403784549	187.04795837402344	187.0585479736328
377	187.07115173339844	2.4934333333333334					1	DETECTED	187.0712 m/z @2.49 [N1293_2.mzXML]	187.07115173339844	2.4934333333333334	1.5512000000000001	5.8836	4.3324	11844.4716796875	912971.5237949219	0	1181	1.3482882518878925	1.3867738504849432	1.7573532434799268	187.07089233398438	187.0811309814453
378	187.11642456054688	11.209166666666667					1	DETECTED	187.1164 m/z @11.21 [N1293_2.mzXML]	187.11642456054688	11.209166666666667	0.10149999999999999	20.009166666666665	19.907666666666664	7362.64794921875	2789831.9188361824	0	1181	17.073722004911446	0.8961227980674008	0.5180905279354245	187.11459350585938	187.1264190673828
379	187.47254943847656	9.202933333333334					1	DETECTED	187.4725 m/z @9.20 [N1293_2.mzXML]	187.47254943847656	9.202933333333334	9.129416666666666	9.304616666666668	0.17520000000000202	10102.1943359375	58812.963735351594	0	1181	0.09454583354529156	1.1915665381999432	1.272030247794903	187.47239685058594	187.47267150878906
380	188.07025146484375	9.216983333333333					1	DETECTED	188.0703 m/z @9.22 [N1293_2.mzXML]	188.07025146484375	9.216983333333333	1.8508833333333332	11.666816666666668	9.815933333333334	3464143.0	2.6783113639788877E7	1	1181	0.09846727803575561	1.3730371630885798	1.1076301407024862	188.0603790283203	188.07882690429688
381	188.10104370117188	9.202933333333334					1	DETECTED	188.1010 m/z @9.20 [N1293_2.mzXML]	188.10104370117188	9.202933333333334	9.174216666666666	18.508166666666668	9.333950000000002	3589.82421875	1084597.1532685552	0	1181	5.667941385714517	162.5179918746307	324.0359837492614	188.093505859375	188.10104370117188
382	189.00680541992188	1.4784333333333335					1	DETECTED	189.0068 m/z @1.48 [N1293_2.mzXML]	189.00680541992188	1.4784333333333335	1.4323000000000001	1.5222	0.08989999999999987	3995.54833984375	16703.10724145505	0	1181	0.09208026000143943	0.974349710982657	0.948699421965314	189.00648498535156	189.0072784423828
383	189.02381896972656	13.80485					1	DETECTED	189.0238 m/z @13.80 [N1293_2.mzXML]	189.02381896972656	13.80485	1.5076500000000002	18.600166666666667	17.092516666666665	5735.9287109375	2101139.0526413885	0	1181	1.9746770914050646	0.694975956586323	0.3899519131726463	189.01966857910156	189.02438354492188
384	189.0467987060547	1.4323000000000001					1	DETECTED	189.0468 m/z @1.43 [N1293_2.mzXML]	189.0467987060547	1.4323000000000001	1.4137	10.522016666666667	9.108316666666667	9482.7470703125	1671940.898815552	0	1181	0.0480597912295313	244.84722222221998	489.0013680082678	189.04647827148438	189.0523681640625
385	189.07366943359375	9.216983333333333					1	DETECTED	189.0737 m/z @9.22 [N1293_2.mzXML]	189.07366943359375	9.216983333333333	8.417	12.346566666666666	3.929566666666666	334197.71875	2806980.9185364936	0	1181	0.09101835447923534	1.4319953810868342	1.1315047998415324	189.070068359375	189.07452392578125
386	189.08702087402344	2.6028666666666664					1	DETECTED	189.0870 m/z @2.60 [N1293_2.mzXML]	189.08702087402344	2.6028666666666664	1.8786833333333335	19.057333333333336	17.17865	36687.23828125	3520321.2744468627	0	1181	0.5795948685002901	10.172426697282582	2.817269646055937	189.0859375	189.09140014648438
387	190.0502166748047	9.946416666666666					1	DETECTED	190.0502 m/z @9.95 [N1293_2.mzXML]	190.0502166748047	9.946416666666666	9.831466666666667	18.764666666666667	8.9332	2612.4033203125	538422.108135498	0	1181	0.130661320156932	38.85689430187087	76.71378860374173	190.04983520507812	190.05535888671875
388	190.08570861816406	10.854633333333334					1	DETECTED	190.0857 m/z @10.85 [N1293_2.mzXML]	190.08570861816406	10.854633333333334	2.3156666666666665	11.15955	8.843883333333332	170659.921875	2099062.580928743	1	1181	0.09281898968052005	0.5455817648245541	0.07902767320005559	190.07711791992188	190.0907745361328
389	190.14364624023438	10.293083333333334					1	DETECTED	190.1436 m/z @10.29 [N1293_2.mzXML]	190.14364624023438	10.293083333333334	1.3955666666666666	19.642999999999997	18.24743333333333	26778.888671875	1402241.1294230649	0	1181	0.159745746337574	1.1075059708764066	1.131910533535283	190.1430206298828	190.1438751220703
390	190.9676971435547	13.5576					1	DETECTED	190.9677 m/z @13.56 [N1293_2.mzXML]	190.9676971435547	13.5576	0.11981666666666667	20.009166666666665	19.88935	5180.04296875	1567068.4856860035	0	1181	2.4438421567428197	0.7400532329860952	0.6380011452186433	190.9620819091797	190.96853637695312
391	190.98023986816406	11.666816666666668					1	DETECTED	190.9802 m/z @11.67 [N1293_2.mzXML]	190.98023986816406	11.666816666666668	1.5222	18.250166666666665	16.727966666666664	6060.00732421875	3476765.244361571	0	1181	0.18934889880966566	0.8244750499854601	0.45359113504837684	190.97979736328125	190.98553466796875
392	191.01751708984375	3.0183000000000004					1	DETECTED	191.0175 m/z @3.02 [N1293_2.mzXML]	191.01751708984375	3.0183000000000004	2.147266666666667	16.722833333333334	14.575566666666667	12251.521484375	1578363.3588928834	0	1181	0.32887035957856003	7.530207507090382	14.031150429245299	191.01382446289062	191.01866149902344
393	191.03997802734375	1.7798					1	DETECTED	191.0400 m/z @1.78 [N1293_2.mzXML]	191.03997802734375	1.7798	1.4137	19.770833333333332	18.357133333333334	77662.421875	2697293.8472254337	0	1181	0.10467233995207903	11.6590470642394	0.4436326329310764	191.0306396484375	191.04965209960938
394	191.0762176513672	1.6705166666666666					1	DETECTED	191.0762 m/z @1.67 [N1293_2.mzXML]	191.0762176513672	1.6705166666666666	1.5949333333333333	1.7016	0.10666666666666669	104554.640625	373042.08662500035	0	1181	0.0552454589598681	0.7056229327453143	0.3932645776930109	191.0762176513672	191.07664489746094
395	191.08901977539062	10.8379					1	DETECTED	191.0890 m/z @10.84 [N1293_2.mzXML]	191.08901977539062	10.8379	10.78565	10.94065	0.15499999999999936	20461.5703125	120141.99564782699	0	1181	0.27934554189377536	1.4832535885167681	2.0344386450333487	191.0888214111328	191.08921813964844
396	192.06495666503906	11.0937					1	DETECTED	192.0650 m/z @11.09 [N1293_2.mzXML]	192.06495666503906	11.0937	0.13793333333333332	11.277066666666666	11.139133333333334	10141.294921875	745979.6572245181	0	1181	0.6733396268865537	0.517733505042213	0.04636303749896984	192.06434631347656	192.0689697265625
397	192.96121215820312	2.147266666666667					1	DETECTED	192.9612 m/z @2.15 [N1293_2.mzXML]	192.96121215820312	2.147266666666667	2.03335	18.011666666666667	15.978316666666666	15341.1103515625	1939285.2695049134	0	1181	0.06069667030797987	64.29583144144284	116.48167668126413	192.96095275878906	192.96514892578125
398	193.03477478027344	1.6857833333333334					1	DETECTED	193.0348 m/z @1.69 [N1293_2.mzXML]	193.03477478027344	1.6857833333333334	1.6400333333333335	17.238833333333332	15.598799999999999	8664.92578125	950078.7576836853	0	1181	1.7634060812451897	170.4786885245903	39.87450198108517	193.03382873535156	193.03689575195312
399	193.08570861816406	10.506083333333333					1	DETECTED	193.0857 m/z @10.51 [N1293_2.mzXML]	193.08570861816406	10.506083333333333	10.472616666666665	10.7677	0.29508333333333425	49354.07421875	269458.6101625382	0	1181	0.08020010487998874	4.405748156774215	3.4970327326515958	193.07740783691406	193.0857696533203
400	193.10028076171875	8.992283333333335					1	DETECTED	193.1003 m/z @8.99 [N1293_2.mzXML]	193.10028076171875	8.992283333333335	3.3341	9.060733333333333	5.726633333333334	6703.5771484375	471430.1097570799	0	1181	0.12492343379533288	0.5060487612337292	0.01384461673057908	193.0966339111328	193.10064697265625
401	193.90667724609375	9.897316666666667					1	DETECTED	193.9067 m/z @9.90 [N1293_2.mzXML]	193.90667724609375	9.897316666666667	9.831466666666667	10.046866666666666	0.21539999999999893	10670.4921875	83524.19068203725	0	1181	0.12394211910054409	1.604018697404845	2.626818800181449	193.90582275390625	193.90670776367188
402	194.0085906982422	11.37195					1	DETECTED	194.0086 m/z @11.37 [N1293_2.mzXML]	194.0085906982422	11.37195	0.466	19.479	19.012999999999998	23570.6484375	2726892.2429869687	0	1181	0.19340595302351637	0.8716801379063721	0.7433602758127443	194.004150390625	194.00936889648438
403	194.03163146972656	1.8368					1	DETECTED	194.0316 m/z @1.84 [N1293_2.mzXML]	194.03163146972656	1.8368	0.13793333333333332	19.991	19.853066666666667	5362.28271484375	1901363.7093040778	0	1181	17.02672938551589	5.843032609975277	10.684283992334612	194.02195739746094	194.03997802734375
404	194.0891876220703	10.522016666666667					1	DETECTED	194.0892 m/z @10.52 [N1293_2.mzXML]	194.0891876220703	10.522016666666667	3.5797666666666665	12.398	8.818233333333334	4607.353515625	809529.3146563111	0	1181	0.7454873649320692	0.6351134958646931	0.2702269917293863	194.08056640625	194.095458984375
405	194.45608520507812	9.897316666666667					1	DETECTED	194.4561 m/z @9.90 [N1293_2.mzXML]	194.45608520507812	9.897316666666667	9.848016666666666	10.02965	0.18163333333333398	8206.1328125	59881.70133166508	0	1181	0.18494334853673777	1.8421230561189847	2.8409836220951776	194.45574951171875	194.45614624023438
406	194.96316528320312	15.239233333333335					1	DETECTED	194.9632 m/z @15.24 [N1293_2.mzXML]	194.96316528320312	15.239233333333335	9.8649	16.11565	6.250749999999998	4541.51904296875	998798.186760193	0	1181	0.5651788966245981	0.5815372449296035	0.1630744898592068	194.96246337890625	194.96334838867188
407	195.02967834472656	16.722833333333334					1	DETECTED	195.0297 m/z @16.72 [N1293_2.mzXML]	195.02967834472656	16.722833333333334	0.19283333333333333	20.009166666666665	19.816333333333333	7730.27001953125	2780269.930513549	0	1181	7.610378051230832	0.5994051220004033	0.42503719636585474	195.029052734375	195.0325164794922
408	195.05140686035156	12.139483333333335					1	DETECTED	195.0514 m/z @12.14 [N1293_2.mzXML]	195.05140686035156	12.139483333333335	9.8649	12.139483333333335	2.274583333333334	6610.74560546875	530249.8619263306	0	1181	2.24816734856757	0.5	null	195.04295349121094	195.0595703125
409	195.06739807128906	9.946416666666666					1	DETECTED	195.0674 m/z @9.95 [N1293_2.mzXML]	195.06739807128906	9.946416666666666	9.848016666666666	10.660133333333333	0.8121166666666664	4317.59423828125	73703.4192504884	0	1181	0.06612908834976494	4.126609078590792	1.2168931233548044	195.06143188476562	195.0731964111328
410	195.08743286132812	9.897316666666667					1	DETECTED	195.0874 m/z @9.90 [N1293_2.mzXML]	195.08743286132812	9.897316666666667	0.10149999999999999	20.009166666666665	19.907666666666664	2921646.25	4.235749554065039E7	1	1181	0.12401259801365683	2.512763217827858	3.0232467026585073	195.08639526367188	195.0917510986328
411	195.10084533691406	11.2261					1	DETECTED	195.1008 m/z @11.23 [N1293_2.mzXML]	195.10084533691406	11.2261	1.6549833333333335	12.1229	10.467916666666666	78144.890625	5764426.030291233	0	1181	0.07474826037531557	0.8320534622146089	0.14699407457468752	195.0990447998047	195.10765075683594
412	195.11122131347656	9.929683333333333					1	DETECTED	195.1112 m/z @9.93 [N1293_2.mzXML]	195.11122131347656	9.929683333333333	9.430900000000001	10.012916666666666	0.5820166666666644	3074.18603515625	70241.40027532943	0	1181	0.13047244673527025	0.583436361813746	0.1668727236274921	195.11122131347656	195.1194305419922
413	195.12159729003906	9.881016666666666					1	DETECTED	195.1216 m/z @9.88 [N1293_2.mzXML]	195.12159729003906	9.881016666666666	9.881016666666666	9.962916666666667	0.08190000000000097	2940.055908203125	10745.832691284206	0	1181	0.034127452062637786	null	null	195.12156677246094	195.1302490234375
414	195.14759826660156	12.1062					1	DETECTED	195.1476 m/z @12.11 [N1293_2.mzXML]	195.14759826660156	12.1062	6.589166666666667	12.1062	5.517033333333332	8029.314453125	786257.1377125853	0	1181	2.2742126208806734	0.5	null	195.13768005371094	195.15647888183594
415	196.0601806640625	8.939433333333334					1	DETECTED	196.0602 m/z @8.94 [N1293_2.mzXML]	196.0601806640625	8.939433333333334	8.743633333333333	17.6255	8.881866666666665	5456.72705078125	897872.1579828488	0	1181	0.20416531065776944	22.68096697310178	44.36193394620356	196.0597686767578	196.06871032714844
416	196.09066772460938	9.897316666666667					1	DETECTED	196.0907 m/z @9.90 [N1293_2.mzXML]	196.09066772460938	9.897316666666667	0.466	20.009166666666665	19.543166666666664	230400.84375	4087911.1105871564	0	1181	0.11415588310699931	0.5624530111457317	2.966510002394634	196.08970642089844	196.09925842285156
417	196.86471557617188	1.7502833333333332					1	DETECTED	196.8647 m/z @1.75 [N1293_2.mzXML]	196.86471557617188	1.7502833333333332	1.7016	2.1757	0.47409999999999997	25471.123046875	347299.4428364256	0	1181	0.2418057239449849	4.869222868880534	8.738445737761069	196.86424255371094	196.86509704589844
418	196.9563751220703	11.51965					1	DETECTED	196.9564 m/z @11.52 [N1293_2.mzXML]	196.9563751220703	11.51965	11.0937	15.493416666666667	4.3997166666666665	5921.05712890625	536533.5573305055	0	1181	0.9811858623429686	5.1645928708377316	9.329185741675463	196.95526123046875	196.95657348632812
419	197.06715393066406	9.274583333333334					1	DETECTED	197.0672 m/z @9.27 [N1293_2.mzXML]	197.06715393066406	9.274583333333334	0.4842333333333333	19.954166666666666	19.469933333333334	18985.73828125	3423953.988804993	0	1181	6.464884617407625	0.5105979576491432	21.448243486115267	197.06336975097656	197.0683135986328
420	197.10055541992188	1.7502833333333332					1	DETECTED	197.1006 m/z @1.75 [N1293_2.mzXML]	197.10055541992188	1.7502833333333332	1.6857833333333334	12.734666666666667	11.048883333333334	31379.9453125	3508353.078566407	0	1181	0.04598298745808682	83.74939738076837	163.51830473443775	197.09071350097656	197.1074981689453
421	197.12844848632812	9.745783333333332					1	DETECTED	197.1284 m/z @9.75 [N1293_2.mzXML]	197.12844848632812	9.745783333333332	9.129416666666666	9.848016666666666	0.7186000000000003	11441.58203125	120188.45081872554	0	1181	0.09170742569419943	0.5829322373046355	1.4580041245395716	197.1282958984375	197.1285400390625
422	198.0524444580078	10.522016666666667					1	DETECTED	198.0524 m/z @10.52 [N1293_2.mzXML]	198.0524444580078	10.522016666666667	8.886500000000002	10.660133333333333	1.773633333333331	27357.8515625	491238.04885144037	0	1181	1.6830777879923424	0.5395072758934016	0.07066456685929765	198.05230712890625	198.0559539794922
423	198.09683227539062	8.709133333333334					1	DETECTED	198.0968 m/z @8.71 [N1293_2.mzXML]	198.09683227539062	8.709133333333334	3.2882333333333333	10.169766666666668	6.881533333333334	1536.5123291015625	377490.70564550767	0	1181	2.0165155366302105	0.6347224015692352	0.2694448031384703	198.0950927734375	198.0978240966797
424	198.86190795898438	2.0051333333333337					1	DETECTED	198.8619 m/z @2.01 [N1293_2.mzXML]	198.86190795898438	2.0051333333333337	1.7016	13.1831	11.4815	18313.34765625	2122427.9047596436	0	1181	0.24039769187094184	18.91307928838127	36.82615857676254	198.8615264892578	198.86390686035156
425	198.94007873535156	1.5512000000000001					1	DETECTED	198.9401 m/z @1.55 [N1293_2.mzXML]	198.94007873535156	1.5512000000000001	1.4323000000000001	1.6705166666666666	0.23821666666666652	361101.8125	2394466.283308837	0	1181	0.11589014954308685	0.8788428641986114	0.6781893969819963	198.93409729003906	198.94007873535156
426	199.0085906982422	10.8712					1	DETECTED	199.0086 m/z @10.87 [N1293_2.mzXML]	199.0085906982422	10.8712	9.711766666666668	19.770833333333332	10.059066666666665	2890.256103515625	897469.9441513066	0	1181	5.479542880665516	4.337923698358396	7.675847396716792	199.0085906982422	199.0177764892578
427	200.0402069091797	1.6857833333333334					1	DETECTED	200.0402 m/z @1.69 [N1293_2.mzXML]	200.0402069091797	1.6857833333333334	1.6247	3.1222833333333333	1.4975833333333333	48744.15625	526037.5707092896	0	1181	0.0433042929907137	9.192969771916738	9.869997128115191	200.04002380371094	200.04440307617188
428	200.06808471679688	1.7938833333333333					1	DETECTED	200.0681 m/z @1.79 [N1293_2.mzXML]	200.06808471679688	1.7938833333333333	1.7653500000000002	10.94065	9.1753	129770.2265625	2966183.645611084	0	1181	0.030398062534970238	1.0038809597742504	0.9411612503982943	200.0677490234375	200.069580078125
429	200.0918731689453	9.31985					1	DETECTED	200.0919 m/z @9.32 [N1293_2.mzXML]	200.0918731689453	9.31985	9.259833333333335	9.897316666666667	0.6374833333333321	5486.34716796875	89325.2946741638	0	1181	0.5845668344417803	5.310885865037544	9.621771730075087	200.09144592285156	200.09271240234375
430	200.1280059814453	2.07575					1	DETECTED	200.1280 m/z @2.08 [N1293_2.mzXML]	200.1280059814453	2.07575	1.9488333333333334	5.989066666666667	4.040233333333333	10359.8134765625	445257.5347774352	0	1181	0.30951712949654087	15.916874589625722	30.83374917925145	200.12692260742188	200.12887573242188
431	200.2007598876953	10.399400000000002					1	DETECTED	200.2008 m/z @10.40 [N1293_2.mzXML]	200.2007598876953	10.399400000000002	0.11981666666666667	20.009166666666665	19.88935	18238.0078125	2238709.816663545	0	1181	0.14896720825000642	0.8376539602556777	59.63601609810235	200.2000274658203	200.202392578125
432	200.93771362304688	1.5512000000000001					1	DETECTED	200.9377 m/z @1.55 [N1293_2.mzXML]	200.93771362304688	1.5512000000000001	1.4483833333333334	1.5949333333333333	0.14654999999999996	48054.84375	277803.7936059569	0	1181	0.35644252158377165	0.7126762846490508	0.413338360739254	200.93740844726562	200.93777465820312
433	200.97305297851562	1.5222					1	DETECTED	200.9731 m/z @1.52 [N1293_2.mzXML]	200.97305297851562	1.5222	1.4323000000000001	1.6096666666666666	0.17736666666666645	61763.0546875	414646.8854912108	0	1181	0.11546943385279751	0.9864664441972565	0.9729328883945129	200.97276306152344	200.9731903076172
434	201.0157012939453	1.8924833333333335					1	DETECTED	201.0157 m/z @1.89 [N1293_2.mzXML]	201.0157012939453	1.8924833333333335	1.7798	2.411983333333333	0.6321833333333331	37094.75390625	525827.265821289	0	1181	0.16679252863009575	2.805132376867323	4.610264753734646	201.01556396484375	201.01600646972656
435	201.11184692382812	1.3406666666666667					1	DETECTED	201.1118 m/z @1.34 [N1293_2.mzXML]	201.11184692382812	1.3406666666666667	0.10149999999999999	20.009166666666665	19.907666666666664	40424.09375	2.949568147314893E7	0	1181	14.599405608862716	8.032683254875586	9.550075270407426	201.1109619140625	201.1123809814453
436	202.04736328125	9.69455					1	DETECTED	202.0474 m/z @9.69 [N1293_2.mzXML]	202.04736328125	9.69455	1.8079500000000002	9.831466666666667	8.023516666666668	54369.8203125	3358003.0065385136	0	1181	0.0893345008251778	0.5086803354212631	0.01793222333053517	202.04689025878906	202.05282592773438
437	202.115234375	19.4055					1	DETECTED	202.1152 m/z @19.41 [N1293_2.mzXML]	202.115234375	19.4055	0.10149999999999999	20.009166666666665	19.907666666666664	5478.31103515625	3272565.5856737047	0	1181	10.59430548309842	0.5156357922364967	0.03127158447299345	202.1067657470703	202.11605834960938
438	202.97073364257812	1.5512000000000001					1	DETECTED	202.9707 m/z @1.55 [N1293_2.mzXML]	202.97073364257812	1.5512000000000001	1.4483833333333334	1.6247	0.17631666666666668	18343.359375	123106.65252221675	0	1181	0.10833606631969284	0.857432322904846	0.8490323168419192	202.97012329101562	202.9707489013672
439	203.052001953125	1.8079500000000002					1	DETECTED	203.0520 m/z @1.81 [N1293_2.mzXML]	203.052001953125	1.8079500000000002	1.6857833333333334	12.432233333333333	10.74645	2073845.125	3.0313466914014623E7	1	1181	0.15970744142582038	3.7587553732287264	21.453503508069517	203.0500946044922	203.0541534423828
440	203.8241729736328	9.216983333333333					1	DETECTED	203.8242 m/z @9.22 [N1293_2.mzXML]	203.8241729736328	9.216983333333333	9.129416666666666	9.462866666666667	0.3334500000000009	18887.3671875	132846.2994793395	0	1181	0.10139262951898154	1.3268645965708783	1.1861043109312592	203.82298278808594	203.82431030273438
441	204.05560302734375	1.7938833333333333					1	DETECTED	204.0556 m/z @1.79 [N1293_2.mzXML]	204.05560302734375	1.7938833333333333	1.7653500000000002	10.78565	9.0203	116612.0859375	2130015.3079794925	0	1181	0.19161775380825818	37.07805912612338	18.65677833613577	204.05294799804688	204.0655517578125
442	204.0677032470703	0.5933833333333334					1	DETECTED	204.0677 m/z @0.59 [N1293_2.mzXML]	204.0677032470703	0.5933833333333334	0.5933833333333334	19.8445	19.251116666666668	4602.86279296875	2143328.81737567	0	1181	17.17259049583381	null	null	204.06585693359375	204.07095336914062
443	204.12249755859375	1.8786833333333335					1	DETECTED	204.1225 m/z @1.88 [N1293_2.mzXML]	204.12249755859375	1.8786833333333335	1.8508833333333332	8.122066666666667	6.271183333333334	2040665.625	1.0593748569478733E7	1	1181	0.04754224434590837	6.324510080606375	5.491023667891018	204.12249755859375	204.123291015625
444	204.95668029785156	1.6247					1	DETECTED	204.9567 m/z @1.62 [N1293_2.mzXML]	204.95668029785156	1.6247	0.8665333333333333	1.6857833333333334	0.8192500000000001	58533.3125	437793.9229176028	0	1181	0.06892396302461767	1.0043038968684794	1.0948621326552264	204.9549560546875	204.95713806152344
445	205.02407836914062	1.8222166666666666					1	DETECTED	205.0241 m/z @1.82 [N1293_2.mzXML]	205.02407836914062	1.8222166666666666	1.3774000000000002	9.259833333333335	7.882433333333335	14742.513671875	3789904.0254066773	0	1181	7.820162942076783	8.860316984525467	16.720633969050933	205.02029418945312	205.03147888183594
446	205.05618286132812	1.7938833333333333					1	DETECTED	205.0562 m/z @1.79 [N1293_2.mzXML]	205.05618286132812	1.7938833333333333	1.7653500000000002	16.317633333333333	14.552283333333333	19174.22265625	2222022.060055633	0	1181	0.0942940056414705	255.00496495327332	257.87331475368023	205.04678344726562	205.06614685058594
447	205.0838165283203	9.216983333333333					1	DETECTED	205.0838 m/z @9.22 [N1293_2.mzXML]	205.0838165283203	9.216983333333333	0.11981666666666667	19.991	19.871183333333335	13982.439453125	4262339.949271239	0	1181	10.127560209168454	1.0921633109209827	0.009464658873201592	205.0760040283203	205.08682250976562
448	205.09689331054688	9.216983333333333					1	DETECTED	205.0969 m/z @9.22 [N1293_2.mzXML]	205.09689331054688	9.216983333333333	9.094883333333334	10.975150000000001	1.8802666666666674	5212815.0	4.1843892841584794E7	1	1181	0.10599741354498882	1.6197352265230835	1.2676192056073956	205.09600830078125	205.09727478027344
449	205.1260986328125	1.8786833333333335					1	DETECTED	205.1261 m/z @1.88 [N1293_2.mzXML]	205.1260986328125	1.8786833333333335	1.8508833333333332	11.310683333333333	9.4598	153959.078125	3782587.8637103266	0	1181	0.04474854205568879	4.823361680520273	6.433003372164146	205.1180877685547	205.13165283203125
450	205.98681640625	11.37195					1	DETECTED	205.9868 m/z @11.37 [N1293_2.mzXML]	205.98681640625	11.37195	0.13793333333333332	20.009166666666665	19.871233333333333	17629.80859375	3434267.2533096303	0	1181	0.7134593492939167	5.402744384307968	1.1067663849644782	205.98638916015625	205.9948272705078
451	206.08106994628906	10.293083333333334					1	DETECTED	206.0811 m/z @10.29 [N1293_2.mzXML]	206.08106994628906	10.293083333333334	0.6296999999999999	19.954166666666666	19.324466666666666	88860.3828125	3169158.271278958	1	1181	0.09868470663109719	0.5101666632831751	0.016092253100483147	206.0792999267578	206.08946228027344
452	206.10018920898438	9.202933333333334					1	DETECTED	206.1002 m/z @9.20 [N1293_2.mzXML]	206.10018920898438	9.202933333333334	9.112266666666667	10.293083333333334	1.1808166666666668	544345.1875	4305842.568518669	0	1181	0.10342731735073052	1.8836720759535936	1.6445000886698533	206.10008239746094	206.1005859375
453	206.3814697265625	9.216983333333333					1	DETECTED	206.3815 m/z @9.22 [N1293_2.mzXML]	206.3814697265625	9.216983333333333	4.64495	9.274583333333334	4.629633333333334	17794.74609375	1101387.1693408203	0	1181	0.1074256693999267	0.5062991666727423	0.01259833334548467	206.3803253173828	206.38201904296875
454	206.8936004638672	1.7502833333333332					1	DETECTED	206.8936 m/z @1.75 [N1293_2.mzXML]	206.8936004638672	1.7502833333333332	1.6705166666666666	2.061716666666667	0.3912000000000002	88198.6953125	644972.4975979003	0	1181	0.20097316729679582	2.108995355200243	2.476710230210181	206.8933868408203	206.89395141601562
455	206.9910125732422	16.39153333333333					1	DETECTED	206.9910 m/z @16.39 [N1293_2.mzXML]	206.9910125732422	16.39153333333333	0.10149999999999999	20.009166666666665	19.907666666666664	6546.79638671875	2172157.364528901	0	1181	2.5210131215403315	0.6110382421971717	0.21946361925069605	206.98678588867188	206.9915008544922
456	207.02630615234375	10.222616666666665					1	DETECTED	207.0263 m/z @10.22 [N1293_2.mzXML]	207.02630615234375	10.222616666666665	1.4483833333333334	15.185383333333334	13.737	72687.8203125	4952527.436254457	1	1181	0.6390348367523995	4.946028744114	7.326637690409467	207.0163116455078	207.0265350341797
457	207.10426330566406	9.202933333333334					1	DETECTED	207.1043 m/z @9.20 [N1293_2.mzXML]	207.10426330566406	9.202933333333334	5.5510166666666665	9.946416666666666	4.3953999999999995	23780.7890625	458829.60984927404	0	1181	0.13768161903528942	1.0085056937901702	0.6699672509737675	207.10047912597656	207.11289978027344
458	208.0489959716797	16.097466666666666					1	DETECTED	208.0490 m/z @16.10 [N1293_2.mzXML]	208.0489959716797	16.097466666666666	0.7206833333333333	19.935833333333335	19.21515	13675.326171875	4311853.57569107	0	1181	7.746229850929087	0.624810455589433	0.5124693811025177	208.04815673828125	208.0491943359375
459	208.13299560546875	8.796466666666667					1	DETECTED	208.1330 m/z @8.80 [N1293_2.mzXML]	208.13299560546875	8.796466666666667	8.60585	10.205183333333334	1.599333333333334	42537.76953125	500252.4563104859	0	1181	0.12707527752683134	1.1112370297063545	0.8031052542904575	208.1328582763672	208.13316345214844
460	208.89073181152344	1.7502833333333332					1	DETECTED	208.8907 m/z @1.75 [N1293_2.mzXML]	208.89073181152344	1.7502833333333332	1.6705166666666666	2.0051333333333337	0.334616666666667	59826.3046875	406324.0201569825	0	1181	0.08873799198145949	2.097471792728798	2.2081003448404166	208.8904571533203	208.8911590576172
461	208.9783935546875	11.834283333333333					1	DETECTED	208.9784 m/z @11.83 [N1293_2.mzXML]	208.9783935546875	11.834283333333333	9.231366666666666	16.373166666666666	7.1418	7438.15673828125	1225415.315613099	0	1181	2.3863489916084557	1.3718841043700973	1.7437682087401947	208.9777374267578	208.979248046875
462	209.03329467773438	1.5076500000000002					1	DETECTED	209.0333 m/z @1.51 [N1293_2.mzXML]	209.03329467773438	1.5076500000000002	1.4137	6.589166666666667	5.175466666666667	48776.390625	933726.7709037781	0	1181	0.10449743130015587	null	null	209.03228759765625	209.0341033935547
463	209.04539489746094	16.13445					1	DETECTED	209.0454 m/z @16.13 [N1293_2.mzXML]	209.04539489746094	16.13445	0.11981666666666667	20.009166666666665	19.88935	28189.3203125	7006803.3571750065	0	1181	7.382430086731258	0.7818310496452344	0.5394738981065976	209.04458618164062	209.04579162597656
464	209.09182739257812	7.723166666666667					1	DETECTED	209.0918 m/z @7.72 [N1293_2.mzXML]	209.09182739257812	7.723166666666667	5.394066666666666	8.588016666666666	3.19395	24108.9609375	1334867.4552060843	0	1181	0.5323801361898575	0.6482533115631137	0.2849855407280566	209.09153747558594	209.0927276611328
465	209.11680603027344	12.026266666666666					1	DETECTED	209.1168 m/z @12.03 [N1293_2.mzXML]	209.11680603027344	12.026266666666666	11.209166666666667	12.432233333333333	1.223066666666666	183118.90625	1658453.8682133772	1	1181	0.09570810086762727	0.9036036558724144	0.5765579025931816	209.11648559570312	209.11746215820312
466	209.13624572753906	8.796466666666667					1	DETECTED	209.1362 m/z @8.80 [N1293_2.mzXML]	209.13624572753906	8.796466666666667	8.622883333333334	13.328399999999998	4.705516666666664	5495.91357421875	389730.2170554199	0	1181	0.05730486946252	13.554056649063854	26.10811329812771	209.1268310546875	209.13671875
467	210.93524169921875	11.78215					1	DETECTED	210.9352 m/z @11.78 [N1293_2.mzXML]	210.93524169921875	11.78215	11.00835	18.710500000000003	7.702150000000003	12006.6484375	1034789.7637393795	0	1181	0.08724059293610864	3.177418812752945	5.910887625350048	210.9344482421875	210.93597412109375
468	211.0419158935547	2.466466666666667					1	DETECTED	211.0419 m/z @2.47 [N1293_2.mzXML]	211.0419158935547	2.466466666666667	2.0898666666666665	17.680999999999997	15.591133333333332	23999.154296875	2365224.145079163	0	1181	0.5348309312217467	1.8369068066147796	2.3038973254469837	211.04075622558594	211.04693603515625
469	211.0800018310547	14.661183333333334					1	DETECTED	211.0800 m/z @14.66 [N1293_2.mzXML]	211.0800018310547	14.661183333333334	9.5122	16.556833333333334	7.0446333333333335	5051.72802734375	857750.3552346496	0	1181	0.5114489397772495	0.6840800287435383	0.3681600574870767	211.07957458496094	211.08287048339844
470	211.1323699951172	12.1229					1	DETECTED	211.1324 m/z @12.12 [N1293_2.mzXML]	211.1323699951172	12.1229	0.10149999999999999	20.009166666666665	19.907666666666664	12852.015625	3484349.1759281927	0	1181	0.6586330858266418	0.9704759169327285	0.5494795201153865	211.12237548828125	211.13861083984375
471	211.14395141601562	10.328233333333333					1	DETECTED	211.1440 m/z @10.33 [N1293_2.mzXML]	211.14395141601562	10.328233333333333	10.240216666666667	10.417383333333333	0.17716666666666647	11895.8623046875	102162.7231757812	0	1181	0.15128232525757745	1.006438174588148	1.012876349176296	211.14395141601562	211.14413452148438
472	212.0192108154297	11.356816666666667					1	DETECTED	212.0192 m/z @11.36 [N1293_2.mzXML]	212.0192108154297	11.356816666666667	9.69455	11.963166666666666	2.2686166666666665	210829.90625	2131904.5785302166	1	1181	0.1647840763097932	2.232052938021574	2.886050117844369	212.01898193359375	212.025390625
473	212.06765747070312	10.8379					1	DETECTED	212.0677 m/z @10.84 [N1293_2.mzXML]	212.06765747070312	10.8379	10.78565	11.1103	0.3246500000000001	24155.220703125	188215.84709631364	0	1181	0.1189532469785064	3.1066985645933607	2.42588397165705	212.0671844482422	212.0678253173828
474	212.83865356445312	1.7348666666666666					1	DETECTED	212.8387 m/z @1.73 [N1293_2.mzXML]	212.83865356445312	1.7348666666666666	1.7016	2.1757	0.47409999999999997	15508.0087890625	250592.3605820312	0	1181	0.37370963768690957	7.125751503006035	13.25150300601207	212.83843994140625	212.83908081054688
475	213.1635284423828	14.596183333333332					1	DETECTED	213.1635 m/z @14.60 [N1293_2.mzXML]	213.1635284423828	14.596183333333332	13.941483333333334	15.114383333333334	1.1729000000000003	2636.59912109375	114626.08119705194	0	1181	0.3521558428953693	0.8957537803574182	0.7915075607148363	213.1625518798828	213.1643524169922
476	213.17774963378906	10.489183333333333					1	DETECTED	213.1777 m/z @10.49 [N1293_2.mzXML]	213.17774963378906	10.489183333333333	7.687866666666666	19.533833333333334	11.845966666666667	3868.3388671875	755307.0055882265	0	1181	0.06810277517254093	2.1143569392964023	3.2287138785928047	213.1775665283203	213.18453979492188
477	213.95875549316406	19.880999999999997					1	DETECTED	213.9588 m/z @19.88 [N1293_2.mzXML]	213.95875549316406	19.880999999999997	0.10149999999999999	19.972666666666665	19.871166666666664	3077.25390625	1212214.061454285	0	1181	2.7393322459239187	0.5023172139504707	0.004634427900941307	213.95816040039062	213.9632568359375
478	214.0585174560547	1.8508833333333332					1	DETECTED	214.0585 m/z @1.85 [N1293_2.mzXML]	214.0585174560547	1.8508833333333332	1.8079500000000002	9.495866666666666	7.687916666666666	18259.20703125	588800.9545438844	0	1181	null	88.63426681783079	173.45800493391008	214.05059814453125	214.06568908691406
479	214.83599853515625	1.7348666666666666					1	DETECTED	214.8360 m/z @1.73 [N1293_2.mzXML]	214.83599853515625	1.7348666666666666	1.7182666666666668	2.118333333333333	0.40006666666666635	15043.9365234375	219704.7379873045	0	1181	0.08764981244144798	12.050200803213041	23.100401606426082	214.83554077148438	214.83644104003906
480	214.91738891601562	1.5512000000000001					1	DETECTED	214.9174 m/z @1.55 [N1293_2.mzXML]	214.91738891601562	1.5512000000000001	1.4323000000000001	1.6705166666666666	0.23821666666666652	1288117.125	7679892.677383296	0	1181	0.1017617677940914	0.8328373302572277	0.6606531175028458	214.91696166992188	214.9175262451172
481	214.98875427246094	1.5222					1	DETECTED	214.9888 m/z @1.52 [N1293_2.mzXML]	214.98875427246094	1.5222	1.4323000000000001	1.5949333333333333	0.16263333333333319	64498.63671875	395437.71734179667	0	1181	0.11015214062185485	0.911484693399194	0.9336879934473643	214.98861694335938	214.98887634277344
482	215.0160675048828	1.9767166666666667					1	DETECTED	215.0161 m/z @1.98 [N1293_2.mzXML]	215.0160675048828	1.9767166666666667	1.8786833333333335	10.571116666666667	8.692433333333334	64989.5078125	2548975.414573699	0	1181	1.2798028419717746	9.205123462739339	85.19540653956527	215.0154571533203	215.0230712890625
483	215.12725830078125	11.12675					1	DETECTED	215.1273 m/z @11.13 [N1293_2.mzXML]	215.12725830078125	11.12675	4.84285	11.15955	6.316699999999999	6762.44091796875	482453.9579954221	0	1181	0.05620946935073334	0.5026098442050319	0.005219688410063805	215.12632751464844	215.12783813476562
484	215.14242553710938	15.257016666666667					1	DETECTED	215.1424 m/z @15.26 [N1293_2.mzXML]	215.14242553710938	15.257016666666667	14.792316666666666	17.128	2.3356833333333338	1347.4981689453125	133999.44936022957	0	1181	2.069036184003023	2.5131088157234034	4.026217631446807	215.1417694091797	215.14259338378906
485	215.16375732421875	12.173633333333333					1	DETECTED	215.1638 m/z @12.17 [N1293_2.mzXML]	215.16375732421875	12.173633333333333	5.63865	12.329566666666667	6.690916666666666	5875.6806640625	669756.212268982	0	1181	0.07742451871688694	0.5119306603689374	0.0238613207378749	215.16307067871094	215.16416931152344
486	215.92103576660156	1.5659666666666667					1	DETECTED	215.9210 m/z @1.57 [N1293_2.mzXML]	215.92103576660156	1.5659666666666667	1.4323000000000001	1.6096666666666666	0.17736666666666645	36199.50390625	206647.00336041243	0	1181	0.10388772440274208	0.6683800990380485	0.4055452757929511	215.9205322265625	215.92112731933594
487	216.01425170898438	1.6857833333333334					1	DETECTED	216.0143 m/z @1.69 [N1293_2.mzXML]	216.01425170898438	1.6857833333333334	1.6857833333333334	3.364933333333333	1.6791499999999997	15999.73828125	361675.59005828854	0	1181	0.06316106138414246	null	null	216.01422119140625	216.0201416015625
488	216.9222869873047	1.6857833333333334					1	DETECTED	216.9223 m/z @1.69 [N1293_2.mzXML]	216.9222869873047	1.6857833333333334	1.4930999999999999	1.9207166666666666	0.42761666666666676	228365.65625	1636421.3167978516	0	1181	0.11928749422357399	1.2454917210831373	1.6284347658202882	216.91334533691406	216.9227752685547
489	216.95069885253906	1.5512000000000001					1	DETECTED	216.9507 m/z @1.55 [N1293_2.mzXML]	216.95069885253906	1.5512000000000001	1.4323000000000001	1.6247	0.1923999999999999	189192.375	1171432.3925490717	0	1181	0.10411681546710105	0.8302678052016806	0.6702102334663396	216.9503631591797	216.95071411132812
490	217.0695343017578	9.913516666666668					1	DETECTED	217.0695 m/z @9.91 [N1293_2.mzXML]	217.0695343017578	9.913516666666668	9.814133333333332	10.454016666666666	0.6398833333333336	61083.21484375	541391.305038513	1	1181	0.11927972004266785	2.0629212189839166	2.1741983888469396	217.0692596435547	217.0699005126953
491	217.0818328857422	1.8649					1	DETECTED	217.0818 m/z @1.86 [N1293_2.mzXML]	217.0818328857422	1.8649	1.8508833333333332	15.694816666666666	13.843933333333332	51715.4453125	1566964.1735574342	0	1181	0.028281130747586314	33.65188129222509	56.519428987108334	217.08084106445312	217.0901336669922
492	217.1215057373047	18.1585					1	DETECTED	217.1215 m/z @18.16 [N1293_2.mzXML]	217.1215057373047	18.1585	0.10149999999999999	20.009166666666665	19.907666666666664	9562.71484375	2609929.0379576404	0	1181	0.9922435746555109	0.6100273248013358	0.2140503029943589	217.1190948486328	217.12216186523438
493	218.02125549316406	9.711766666666668					1	DETECTED	218.0213 m/z @9.71 [N1293_2.mzXML]	218.02125549316406	9.711766666666668	9.561183333333334	9.796766666666667	0.2355833333333326	4712.07666015625	32873.949004363945	0	1181	0.13810736090517217	0.7822357498616458	0.5644714997232915	218.018798828125	218.0220489501953
494	218.0728759765625	9.897316666666667					1	DETECTED	218.0729 m/z @9.90 [N1293_2.mzXML]	218.0728759765625	9.897316666666667	9.231366666666666	10.02965	0.7982833333333339	6403.21630859375	115509.89133532732	0	1181	0.0730948655723207	0.5993568085692119	0.20185143637325725	218.0726318359375	218.08140563964844
495	218.0856475830078	16.3365					1	DETECTED	218.0856 m/z @16.34 [N1293_2.mzXML]	218.0856475830078	16.3365	10.454016666666666	19.332	8.877983333333335	3290.307373046875	786792.0725366821	0	1181	2.46227327994505	0.7546118561038563	0.5092237122077126	218.083740234375	218.0888214111328
496	218.13853454589844	1.9488333333333334					1	DETECTED	218.1385 m/z @1.95 [N1293_2.mzXML]	218.13853454589844	1.9488333333333334	0.10149999999999999	19.991	19.889499999999998	33742.796875	3356306.6928539113	0	1181	0.3810076739052284	3.1257533829343784	13.057570647745257	218.1373748779297	218.14340209960938
497	218.21144104003906	10.399400000000002					1	DETECTED	218.2114 m/z @10.40 [N1293_2.mzXML]	218.21144104003906	10.399400000000002	4.312566666666667	10.472616666666665	6.160049999999998	5651.0390625	1021776.8652944333	0	1181	0.1069921689113773	0.5060143479094217	0.012028695818843447	218.2110137939453	218.2195587158203
498	218.9193572998047	1.6857833333333334					1	DETECTED	218.9194 m/z @1.69 [N1293_2.mzXML]	218.9193572998047	1.6857833333333334	1.4483833333333334	5.778766666666667	4.330383333333334	72774.984375	1855759.8349542846	0	1181	0.165548826420594	8.44451966817866	17.48267793205476	218.91021728515625	218.928466796875
499	218.96994018554688	9.660133333333333					1	DETECTED	218.9699 m/z @9.66 [N1293_2.mzXML]	218.96994018554688	9.660133333333333	9.462866666666667	9.848016666666666	0.38514999999999944	2722.5771484375	45133.647583129845	0	1181	0.3043001216757997	0.9762166272389349	0.9524332544778698	218.9696807861328	218.9704132080078
500	218.9837188720703	1.5222					1	DETECTED	218.9837 m/z @1.52 [N1293_2.mzXML]	218.9837188720703	1.5222	1.4483833333333334	1.6096666666666666	0.16128333333333322	28395.228515625	183040.93956640616	0	1181	0.11377454114722574	1.0924587943102277	1.1849175886204553	218.9832305908203	218.98387145996094
501	219.02590942382812	1.7798					1	DETECTED	219.0259 m/z @1.78 [N1293_2.mzXML]	219.02590942382812	1.7798	1.7182666666666668	9.544749999999999	7.826483333333332	1757808.25	1.563604149162854E7	1	1181	0.07260522734158381	4.56694189034075	6.161087851510757	219.01731872558594	219.02835083007812
502	219.0432586669922	8.692					1	DETECTED	219.0433 m/z @8.69 [N1293_2.mzXML]	219.0432586669922	8.692	8.570566666666668	11.12675	2.5561833333333315	8263.369140625	466043.77217657457	0	1181	0.13785458816158602	10.525048037331961	20.050096074663923	219.04302978515625	219.0468292236328
503	219.06275939941406	10.169766666666668					1	DETECTED	219.0628 m/z @10.17 [N1293_2.mzXML]	219.06275939941406	10.169766666666668	5.936533333333333	10.417383333333333	4.48085	18612.15625	638800.0689428105	0	1181	0.08018648875568779	0.5235264916914791	3.730555618486282	219.06251525878906	219.06716918945312
504	219.0824737548828	1.7798					1	DETECTED	219.0825 m/z @1.78 [N1293_2.mzXML]	219.0824737548828	1.7798	1.6247	19.423833333333334	17.799133333333334	9481.36328125	3638140.9243002315	0	1181	15.664923270743383	57.379540081667734	56.29911577245535	219.07550048828125	219.0826873779297
505	219.1171112060547	14.7432					1	DETECTED	219.1171 m/z @14.74 [N1293_2.mzXML]	219.1171112060547	14.7432	9.335833333333333	19.991	10.655166666666666	10738.5244140625	1688245.6336624455	0	1181	1.3097354108273151	0.9857757229952492	1.0373900221819887	219.11651611328125	219.11793518066406
506	219.15240478515625	9.060733333333333					1	DETECTED	219.1524 m/z @9.06 [N1293_2.mzXML]	219.15240478515625	9.060733333333333	4.12405	9.39875	5.274699999999999	20610.7421875	661684.1826009828	0	1181	0.08004942348857824	0.534235198395684	3.7791496347115636	219.1424102783203	219.15321350097656
507	219.17373657226562	12.243599999999999					1	DETECTED	219.1737 m/z @12.24 [N1293_2.mzXML]	219.17373657226562	12.243599999999999	0.10149999999999999	20.009166666666665	19.907666666666664	15180.10546875	2145508.36805246	0	1181	1.5749294901215691	1.7665004045584736	3.5410568900397132	219.1728515625	219.17501831054688
508	220.02955627441406	1.7798					1	DETECTED	220.0296 m/z @1.78 [N1293_2.mzXML]	220.02955627441406	1.7798	1.7348666666666666	3.9680833333333334	2.233216666666667	101860.1953125	1433655.5093041684	0	1181	0.06419577115673869	4.151655802154362	7.603129877163423	220.0292510986328	220.0373992919922
509	220.1554718017578	9.060733333333333					1	DETECTED	220.1555 m/z @9.06 [N1293_2.mzXML]	220.1554718017578	9.060733333333333	9.026633333333333	9.129416666666666	0.102783333333333	2489.3544921875	10095.306042785702	0	1181	0.09482070748416582	1.5070869990224576	2.014173998044915	220.15545654296875	220.15599060058594
510	220.9342803955078	1.6247					1	DETECTED	220.9343 m/z @1.62 [N1293_2.mzXML]	220.9342803955078	1.6247	1.5512000000000001	1.7182666666666668	0.1670666666666667	121423.859375	554691.2670031743	0	1181	0.07196466914089239	2.269568718041656	1.036953377443379	220.93397521972656	220.93466186523438
511	220.98110961914062	1.5368333333333333					1	DETECTED	220.9811 m/z @1.54 [N1293_2.mzXML]	220.98110961914062	1.5368333333333333	1.4635833333333332	1.5949333333333333	0.13135000000000008	7271.7353515625	41559.710512939455	0	1181	0.09877623507271505	0.8965870307167236	0.7931740614334473	220.98077392578125	220.9814453125
512	220.99703979492188	1.4323000000000001					1	DETECTED	220.9970 m/z @1.43 [N1293_2.mzXML]	220.99703979492188	1.4323000000000001	1.4323000000000001	18.508166666666668	17.075866666666666	2509.874267578125	1416231.2217799684	0	1181	15.439998724968165	null	null	220.9966583251953	221.00701904296875
513	221.02439880371094	1.7798					1	DETECTED	221.0244 m/z @1.78 [N1293_2.mzXML]	221.02439880371094	1.7798	1.7182666666666668	17.7545	16.036233333333332	118886.0859375	3089573.0119780884	0	1181	0.06265699163253169	3.880842259146777	5.247133705549684	221.02101135253906	221.02633666992188
514	221.05291748046875	11.6074					1	DETECTED	221.0529 m/z @11.61 [N1293_2.mzXML]	221.05291748046875	11.6074	11.549683333333332	11.6074	0.05771666666666775	16129.240234375	33755.60698388626	0	1181	0.04474326762063896	0.5	null	221.05250549316406	221.05308532714844
515	221.08078002929688	10.506083333333333					1	DETECTED	221.0808 m/z @10.51 [N1293_2.mzXML]	221.08078002929688	10.506083333333333	3.533783333333333	10.624583333333334	7.090800000000001	15853.193359375	2802194.4571693125	0	1181	0.08337769700585973	0.5084979131706898	0.01749591957349985	221.08070373535156	221.09054565429688
516	222.064697265625	15.822783333333332					1	DETECTED	222.0647 m/z @15.82 [N1293_2.mzXML]	222.064697265625	15.822783333333332	9.35135	19.423833333333334	10.072483333333334	12632.4599609375	2904855.0455504763	0	1181	5.98035179960854	0.789460843897371	0.5492127342619144	222.06390380859375	222.06517028808594
517	222.86752319335938	1.7502833333333332					1	DETECTED	222.8675 m/z @1.75 [N1293_2.mzXML]	222.86752319335938	1.7502833333333332	1.7016	2.019233333333333	0.3176333333333332	81688.4375	538485.742986572	0	1181	0.08402141980541433	3.2622389592605354	5.524477918521071	222.8673553466797	222.8678741455078
518	222.99398803710938	13.704033333333333					1	DETECTED	222.9940 m/z @13.70 [N1293_2.mzXML]	222.99398803710938	13.704033333333333	10.310166666666667	15.045433333333333	4.735266666666666	20476.9296875	2485312.266207396	0	1181	1.7693433730488657	0.6976211990256935	2.4603915433254406	222.99234008789062	222.9947052001953
519	223.06103515625	15.822783333333332					1	DETECTED	223.0610 m/z @15.82 [N1293_2.mzXML]	223.06103515625	15.822783333333332	9.609983333333334	19.954166666666666	10.344183333333332	24169.833984375	6005261.330309321	0	1181	6.333178398397626	0.7615734145411169	0.5975828782734196	223.06021118164062	223.0700225830078
520	223.0959014892578	11.549683333333332					1	DETECTED	223.0959 m/z @11.55 [N1293_2.mzXML]	223.0959014892578	11.549683333333332	0.10149999999999999	19.991	19.889499999999998	1035676.0625	1.2560562959644478E7	1	1181	0.10227200952618887	0.5123138354617056	3.929289799115627	223.09242248535156	223.09779357910156
521	223.13233947753906	11.310683333333333					1	DETECTED	223.1323 m/z @11.31 [N1293_2.mzXML]	223.13233947753906	11.310683333333333	11.294133333333333	12.535466666666668	1.2413333333333352	69674.6953125	937413.8657316869	0	1181	0.07727649797336689	36.587595375683634	68.32055672342054	223.13201904296875	223.13259887695312
522	223.16888427734375	11.994533333333333					1	DETECTED	223.1689 m/z @11.99 [N1293_2.mzXML]	223.16888427734375	11.994533333333333	1.32215	15.14945	13.8273	8165.67822265625	1812333.9829387208	0	1181	0.48687680844537695	0.6478075031662719	0.2956150063325437	223.16714477539062	223.16928100585938
523	224.86448669433594	1.7348666666666666					1	DETECTED	224.8645 m/z @1.73 [N1293_2.mzXML]	224.86448669433594	1.7348666666666666	1.6705166666666666	1.8924833333333335	0.22196666666666687	53892.50390625	380658.95864941424	0	1181	0.07400989758801435	1.7246827246827288	2.3645701313449607	224.8642120361328	224.8647918701172
524	224.95069885253906	11.78215					1	DETECTED	224.9507 m/z @11.78 [N1293_2.mzXML]	224.95069885253906	11.78215	11.025016666666666	16.317633333333333	5.292616666666667	35100.14453125	2186944.3997102045	0	1181	0.5123829574349656	2.6711499966216707	4.712108400736238	224.9501495361328	224.9516143798828
525	225.00534057617188	6.908216666666666					1	DETECTED	225.0053 m/z @6.91 [N1293_2.mzXML]	225.00534057617188	6.908216666666666	0.5387833333333333	7.881066666666666	7.3422833333333335	1568.34130859375	406909.5172573853	0	1181	0.42580766549395577	0.5763686460857324	0.15273729217146478	225.0043487548828	225.00636291503906
526	225.1478729248047	12.398					1	DETECTED	225.1479 m/z @12.40 [N1293_2.mzXML]	225.1478729248047	12.398	10.991766666666667	16.317633333333333	5.325866666666666	56082.34375	1352587.9874454346	0	1181	0.09986136246986277	0.5732586704414493	3.3997246493009423	225.1471710205078	225.14866638183594
527	226.04495239257812	2.061716666666667					1	DETECTED	226.0450 m/z @2.06 [N1293_2.mzXML]	226.04495239257812	2.061716666666667	1.9627000000000001	10.435766666666666	8.473066666666666	19161.529296875	641438.3369757691	0	1181	0.09630844313394649	9.761385841894334	19.50152732681546	226.0377197265625	226.0511474609375
528	226.11856079101562	8.321016666666667					1	DETECTED	226.1186 m/z @8.32 [N1293_2.mzXML]	226.11856079101562	8.321016666666667	7.75885	8.46685	0.7080000000000011	2161.939697265625	52298.948689270124	0	1181	0.3274742178234664	0.6297064927364369	0.25941298547287367	226.1174774169922	226.12501525878906
529	226.95114135742188	1.6400333333333335					1	DETECTED	226.9511 m/z @1.64 [N1293_2.mzXML]	226.95114135742188	1.6400333333333335	1.0122333333333333	19.770833333333332	18.758599999999998	564089.5	1.0492223515166841E7	0	1181	0.07570532427245058	1.7941474734079688	2.2729737747143806	226.94686889648438	226.95196533203125
530	227.07911682128906	9.216983333333333					1	DETECTED	227.0791 m/z @9.22 [N1293_2.mzXML]	227.07911682128906	9.216983333333333	9.129416666666666	13.589699999999999	4.460283333333333	35154.39453125	850521.399796142	0	1181	5.265552560187453	17.119521074981748	29.076379086140662	227.07852172851562	227.08262634277344
531	227.09085083007812	10.804					1	DETECTED	227.0909 m/z @10.80 [N1293_2.mzXML]	227.09085083007812	10.804	10.7677	10.905983333333333	0.13828333333333376	23335.529296875	107558.35035302748	0	1181	0.1202901203646558	1.9047291092745349	2.8094582185490697	227.09075927734375	227.09100341796875
532	227.12477111816406	1.8222166666666666					1	DETECTED	227.1248 m/z @1.82 [N1293_2.mzXML]	227.12477111816406	1.8222166666666666	1.8222166666666666	2.147266666666667	0.3250500000000003	119189.515625	441791.82109301805	0	1181	0.04300644194241032	null	null	227.1245880126953	227.12501525878906
533	227.1753692626953	9.779733333333333					1	DETECTED	227.1754 m/z @9.78 [N1293_2.mzXML]	227.1753692626953	9.779733333333333	0.1562	19.22233333333333	19.066133333333333	80331.4609375	2533503.9656648585	1	1181	0.8021865080570567	1.1728982747202914	3.887271040675264	227.17401123046875	227.17987060546875
534	228.06304931640625	10.293083333333334					1	DETECTED	228.0630 m/z @10.29 [N1293_2.mzXML]	228.06304931640625	10.293083333333334	10.257683333333334	10.472616666666665	0.21493333333333098	31623.984375	182843.66455419836	0	1181	0.09370374881709864	3.035781544256155	3.614008222356178	228.06288146972656	228.0631561279297
535	228.19515991210938	11.51965					1	DETECTED	228.1952 m/z @11.52 [N1293_2.mzXML]	228.19515991210938	11.51965	11.503066666666665	12.312483333333335	0.8094166666666691	89245.34375	682956.4555412633	0	1181	0.13283123599380176	17.825139233220938	37.69960085725864	228.19479370117188	228.1962432861328
536	229.14309692382812	1.28585					1	DETECTED	229.1431 m/z @1.29 [N1293_2.mzXML]	229.14309692382812	1.28585	0.10149999999999999	20.009166666666665	19.907666666666664	84925.0859375	6.055555228672174E7	1	1181	7.784493120009252	8.40446939952998	0.28415122252069785	229.14247131347656	229.14366149902344
537	229.1544189453125	1.8786833333333335					1	DETECTED	229.1544 m/z @1.88 [N1293_2.mzXML]	229.1544189453125	1.8786833333333335	1.8508833333333332	5.5336333333333325	3.6827499999999995	156227.078125	4812862.573762695	0	1181	0.09450945437952707	66.23651079136626	130.14744399415355	229.15426635742188	229.1588134765625
538	230.14646911621094	1.3040333333333334					1	DETECTED	230.1465 m/z @1.30 [N1293_2.mzXML]	230.14646911621094	1.3040333333333334	0.11981666666666667	19.972666666666665	19.85285	10733.0595703125	7550829.234402954	0	1181	4.077000038460711	8.382270980817136	15.764541961634272	230.1454620361328	230.1470947265625
539	230.2471466064453	11.37195					1	DETECTED	230.2471 m/z @11.37 [N1293_2.mzXML]	230.2471466064453	11.37195	11.37195	11.8169	0.4449500000000004	99400.984375	588478.3732360827	0	1181	0.04821153815467305	null	null	230.24697875976562	230.24740600585938
540	230.96630859375	1.5512000000000001					1	DETECTED	230.9663 m/z @1.55 [N1293_2.mzXML]	230.96630859375	1.5512000000000001	1.4323000000000001	1.6400333333333335	0.20773333333333333	195692.671875	1367631.0276513665	0	1181	0.11957568071446345	0.8855658994923056	0.6703069920215203	230.96583557128906	230.96633911132812
541	230.9898223876953	1.9488333333333334					1	DETECTED	230.9898 m/z @1.95 [N1293_2.mzXML]	230.9898223876953	1.9488333333333334	1.9348999999999998	3.5949166666666668	1.660016666666667	12955.583984375	350074.4621806033	0	1181	1.3400886903596527	60.17186730734742	129.93866978031335	230.9893341064453	230.99069213867188
542	231.1369171142578	14.993766666666666					1	DETECTED	231.1369 m/z @14.99 [N1293_2.mzXML]	231.1369171142578	14.993766666666666	0.10149999999999999	20.009166666666665	19.907666666666664	241736.078125	2.462428960546079E7	1	1181	0.7564134098609774	1.131695268502756	0.6191773577886472	231.13583374023438	231.14651489257812
543	232.1405792236328	14.943016666666667					1	DETECTED	232.1406 m/z @14.94 [N1293_2.mzXML]	232.1405792236328	14.943016666666667	9.289433333333333	19.899166666666666	10.609733333333333	15532.4248046875	1779414.2010530988	0	1181	0.9191212667493094	0.8010505626685309	0.6150717875385988	232.13943481445312	232.14111328125
544	232.15406799316406	8.553333333333335					1	DETECTED	232.1541 m/z @8.55 [N1293_2.mzXML]	232.15406799316406	8.553333333333335	7.9504	9.043766666666667	1.0933666666666664	27266.74609375	454123.53671383695	0	1181	0.18279925719899204	0.8577500637976644	0.22833018406217295	232.1538543701172	232.1544647216797
545	232.89622497558594	1.6857833333333334					1	DETECTED	232.8962 m/z @1.69 [N1293_2.mzXML]	232.89622497558594	1.6857833333333334	1.6400333333333335	1.9348999999999998	0.2948666666666664	138600.359375	962072.2589033205	0	1181	0.11782712036077503	2.8353740627424595	5.291722306060386	232.89605712890625	232.8965606689453
546	232.92811584472656	1.5659666666666667					1	DETECTED	232.9281 m/z @1.57 [N1293_2.mzXML]	232.92811584472656	1.5659666666666667	1.4323000000000001	1.6247	0.1923999999999999	104924.734375	595149.2878725582	0	1181	0.08250730740566525	0.7320806001473775	0.467568937655678	232.92782592773438	232.92820739746094
547	232.98529052734375	10.554416666666667					1	DETECTED	232.9853 m/z @10.55 [N1293_2.mzXML]	232.98529052734375	10.554416666666667	10.472616666666665	19.03933333333333	8.566716666666666	4956.41943359375	679196.6875135191	0	1181	0.24135791478004798	52.363793806030195	103.72758761206039	232.97853088378906	232.98817443847656
548	233.1468048095703	14.71					1	DETECTED	233.1468 m/z @14.71 [N1293_2.mzXML]	233.1468048095703	14.71	0.5933833333333334	19.8445	19.251116666666668	10453.1123046875	1918219.5129716503	0	1181	1.482740484150991	0.9407815824960307	0.7090466672040798	233.14584350585938	233.1534881591797
549	234.893310546875	1.6857833333333334					1	DETECTED	234.8933 m/z @1.69 [N1293_2.mzXML]	234.893310546875	1.6857833333333334	1.6549833333333335	1.7938833333333333	0.1388999999999998	49218.15234375	285186.083061035	0	1181	0.10675634821538704	2.254870129870131	3.5097402597402625	234.89324951171875	234.89364624023438
550	235.06869506835938	11.8997					1	DETECTED	235.0687 m/z @11.90 [N1293_2.mzXML]	235.06869506835938	11.8997	11.53505	12.1062	0.5711499999999994	14526.283203125	199297.94032104485	0	1181	0.11805140452278451	0.7831482243246957	0.5662964486493913	235.06320190429688	235.06869506835938
551	235.09239196777344	2.6576166666666667					1	DETECTED	235.0924 m/z @2.66 [N1293_2.mzXML]	235.09239196777344	2.6576166666666667	1.8368	15.804616666666668	13.967816666666668	42241.3359375	5134409.014623957	0	1181	1.0373445379171482	3.988487520072749	7.894831644624629	235.083251953125	235.0965118408203
552	235.1470947265625	8.957249999999998					1	DETECTED	235.1471 m/z @8.96 [N1293_2.mzXML]	235.1470947265625	8.957249999999998	8.886500000000002	10.571116666666667	1.684616666666665	11147.4619140625	161627.76388534548	0	1181	0.08536709164868839	11.905418138987578	22.91383497757697	235.1432342529297	235.14752197265625
553	235.16871643066406	12.29515					1	DETECTED	235.1687 m/z @12.30 [N1293_2.mzXML]	235.16871643066406	12.29515	0.10149999999999999	19.972666666666665	19.871166666666664	15306.1328125	1430233.7288829044	0	1181	0.09791566487755965	0.813267924052877	0.6776197028419525	235.16773986816406	235.1700897216797
554	236.0801239013672	15.257016666666667					1	DETECTED	236.0801 m/z @15.26 [N1293_2.mzXML]	236.0801239013672	15.257016666666667	9.996366666666667	17.699333333333335	7.7029666666666685	3510.81298828125	816547.4423218385	0	1181	0.8728200436021947	0.7321306936088381	0.46426138721767624	236.07928466796875	236.0814666748047
555	236.99781799316406	1.9488333333333334					1	DETECTED	236.9978 m/z @1.95 [N1293_2.mzXML]	236.99781799316406	1.9488333333333334	1.9067666666666667	10.240216666666667	8.333450000000001	29190.5625	867434.4572479248	0	1181	0.1358733048905727	72.95216608384838	31.135854256097904	236.99752807617188	237.00750732421875
556	237.0762481689453	14.661183333333334					1	DETECTED	237.0762 m/z @14.66 [N1293_2.mzXML]	237.0762481689453	14.661183333333334	9.202933333333334	18.324	9.121066666666668	7157.654296875	1759687.116525696	0	1181	0.2945225557557407	0.8355303134399	0.6710606268798	237.07508850097656	237.08531188964844
557	237.11123657226562	11.2261					1	DETECTED	237.1112 m/z @11.23 [N1293_2.mzXML]	237.11123657226562	11.2261	0.13793333333333332	19.862666666666666	19.724733333333333	42275.81640625	2993030.9627199722	0	1181	0.08873321540493784	5.5348231540140285	64.02057292742903	237.10842895507812	237.11325073242188
558	238.1069793701172	16.061233333333334					1	DETECTED	238.1070 m/z @16.06 [N1293_2.mzXML]	238.1069793701172	16.061233333333334	8.974866666666665	20.009166666666665	11.0343	10775.109375	2444253.1025624685	0	1181	1.4370517632841526	0.707027116079456	0.5003485392586025	238.10556030273438	238.10768127441406
559	238.8414764404297	1.7348666666666666					1	DETECTED	238.8415 m/z @1.73 [N1293_2.mzXML]	238.8414764404297	1.7348666666666666	1.6857833333333334	3.0922833333333335	1.4065	25492.546875	515379.2771697998	0	1181	0.06779870751860617	14.327674023769156	27.65534804753831	238.83328247070312	238.841552734375
560	238.96636962890625	11.963166666666666					1	DETECTED	238.9664 m/z @11.96 [N1293_2.mzXML]	238.96636962890625	11.963166666666666	9.462866666666667	17.974833333333333	8.511966666666666	63574.60546875	5181294.585094572	0	1181	0.7994754347282171	1.1771095245658476	3.5727893428626403	238.9655303955078	238.9707794189453
561	239.063720703125	1.8649					1	DETECTED	239.0637 m/z @1.86 [N1293_2.mzXML]	239.063720703125	1.8649	1.6400333333333335	8.743633333333333	7.1036	101874.7890625	894979.9922431952	0	1181	0.04397766290378691	5.3849788902306015	2.4284367007506313	239.06320190429688	239.0701141357422
562	239.0906982421875	10.506083333333333					1	DETECTED	239.0907 m/z @10.51 [N1293_2.mzXML]	239.0906982421875	10.506083333333333	10.454016666666666	11.17585	0.7218333333333344	747716.6875	4606868.206307394	1	1181	0.07963591676115378	2.0241548246896555	2.5647258187342916	239.09024047851562	239.09130859375
563	239.13905334472656	9.745783333333332					1	DETECTED	239.1391 m/z @9.75 [N1293_2.mzXML]	239.13905334472656	9.745783333333332	2.439216666666667	10.012916666666666	7.573699999999999	11610.103515625	1042785.9494747316	0	1181	0.0981525838571109	0.5070027971454475	1.0749671676781354	239.1382293701172	239.1430206298828
564	239.16351318359375	12.5686					1	DETECTED	239.1635 m/z @12.57 [N1293_2.mzXML]	239.16351318359375	12.5686	12.5179	12.734666666666667	0.21676666666666833	30802.10546875	216519.16844482458	0	1181	0.15629019158794577	2.1377383300460027	3.2754766600920053	239.1630859375	239.1638641357422
565	240.09449768066406	10.506083333333333					1	DETECTED	240.0945 m/z @10.51 [N1293_2.mzXML]	240.09449768066406	10.506083333333333	8.38505	15.438416666666665	7.0533666666666655	70577.4921875	1790842.715874453	0	1181	0.09397354382669221	29.67771417338319	52.350978292405756	240.09390258789062	240.10223388671875
566	240.14559936523438	9.5122					1	DETECTED	240.1456 m/z @9.51 [N1293_2.mzXML]	240.14559936523438	9.5122	9.479483333333333	10.0813	0.601816666666668	7344.2880859375	64945.9226051637	0	1181	0.0884879072714213	9.197401935812348	7.10871055325786	240.1419677734375	240.1494598388672
567	240.83856201171875	1.7348666666666666					1	DETECTED	240.8386 m/z @1.73 [N1293_2.mzXML]	240.83856201171875	1.7348666666666666	1.7182666666666668	1.7798	0.06153333333333322	20368.1328125	56449.046610839774	0	1181	0.05506800397501199	1.853413654618501	2.706827309237002	240.83834838867188	240.8387451171875
568	240.966796875	12.1062					1	DETECTED	240.9668 m/z @12.11 [N1293_2.mzXML]	240.966796875	12.1062	11.867883333333333	19.295666666666666	7.427783333333332	9016.0947265625	775442.6190611265	0	1181	0.34298000802591844	9.869640280810309	14.378079539136777	240.96029663085938	240.96774291992188
569	241.0252227783203	8.709133333333334					1	DETECTED	241.0252 m/z @8.71 [N1293_2.mzXML]	241.0252227783203	8.709133333333334	1.9348999999999998	16.96216666666667	15.02726666666667	4632.20849609375	1145860.735089661	0	1181	0.14531361862795933	1.109148882776403	1.2182977655528056	241.0247802734375	241.03199768066406
570	241.09507751464844	10.538366666666667					1	DETECTED	241.0951 m/z @10.54 [N1293_2.mzXML]	241.09507751464844	10.538366666666667	10.472616666666665	12.946183333333332	2.4735666666666667	4555.8623046875	341129.9527462769	0	1181	2.4714647097816105	18.810392902407738	36.620785804815476	241.091064453125	241.09507751464844
571	241.1065673828125	11.549683333333332					1	DETECTED	241.1066 m/z @11.55 [N1293_2.mzXML]	241.1065673828125	11.549683333333332	1.8222166666666666	12.010333333333334	10.188116666666668	256699.4375	4548061.695147102	1	1181	0.10812703929151901	0.5142524002692886	4.001851906814357	241.09791564941406	241.10682678222656
572	241.142578125	11.310683333333333					1	DETECTED	241.1426 m/z @11.31 [N1293_2.mzXML]	241.142578125	11.310683333333333	10.5883	11.419666666666666	0.8313666666666659	61301.91015625	513869.32544653025	0	1181	0.07887009615415863	0.5754331725999581	3.7067976667976854	241.14109802246094	241.1431427001953
573	241.154541015625	1.8786833333333335					1	DETECTED	241.1545 m/z @1.88 [N1293_2.mzXML]	241.154541015625	1.8786833333333335	1.8649	10.222616666666665	8.357716666666665	10878.263671875	516626.42156326293	0	1181	0.09362595425317233	303.1819830713389	605.3639661426779	241.1529083251953	241.15582275390625
574	242.01852416992188	2.019233333333333					1	DETECTED	242.0185 m/z @2.02 [N1293_2.mzXML]	242.01852416992188	2.019233333333333	0.4842333333333333	18.1585	17.674266666666668	3288.724365234375	1642035.048903046	0	1181	15.706313793760595	5.757090119435397	10.514180238870793	242.01077270507812	242.02841186523438
575	242.925048828125	1.6400333333333335					1	DETECTED	242.9250 m/z @1.64 [N1293_2.mzXML]	242.925048828125	1.6400333333333335	1.5803833333333333	6.6248499999999995	5.044466666666667	189185.265625	3192153.7961339112	0	1181	0.08037545850840377	44.954405166164634	3.6717086062855215	242.92242431640625	242.92514038085938
576	242.96194458007812	11.947316666666667					1	DETECTED	242.9619 m/z @11.95 [N1293_2.mzXML]	242.96194458007812	11.947316666666667	1.5512000000000001	13.704033333333333	12.152833333333334	5402.68994140625	2595149.5999975586	0	1181	0.6664174798804794	0.5844890800571366	0.16897816011427333	242.9610137939453	242.96629333496094
577	242.99484252929688	1.4930999999999999					1	DETECTED	242.9948 m/z @1.49 [N1293_2.mzXML]	242.99484252929688	1.4930999999999999	1.4323000000000001	12.70125	11.26895	21736.484375	1809883.318649292	0	1181	0.06554444495530665	92.67228618421092	0.7114208440854227	242.99252319335938	242.99790954589844
578	243.09727478027344	5.7261					1	DETECTED	243.0973 m/z @5.73 [N1293_2.mzXML]	243.09727478027344	5.7261	0.10149999999999999	19.991	19.889499999999998	3369.24609375	1718020.0742126158	0	1181	3.4774242462416707	1.768081285780322	2.5361625715606446	243.09625244140625	243.09896850585938
579	244.20193481445312	9.129416666666666					1	DETECTED	244.2019 m/z @9.13 [N1293_2.mzXML]	244.20193481445312	9.129416666666666	9.026633333333333	16.464766666666666	7.438133333333333	63497.953125	884701.6427508866	0	1181	0.08921972992831684	4.337478973386513	1.670261203875042	244.1968994140625	244.20236206054688
580	245.22596740722656	14.35595					1	DETECTED	245.2260 m/z @14.36 [N1293_2.mzXML]	245.22596740722656	14.35595	6.05965	17.589	11.529349999999997	32698.294921875	2455870.4193547056	0	1181	0.5229515999271221	2.842906411043955	4.749912983667798	245.22488403320312	245.22744750976562
581	246.13340759277344	1.9767166666666667					1	DETECTED	246.1334 m/z @1.98 [N1293_2.mzXML]	246.13340759277344	1.9767166666666667	1.8368	3.364933333333333	1.5281333333333331	14594.03125	338552.76498876954	0	1181	0.1740350962765429	5.46086956521739	9.92173913043478	246.13296508789062	246.1344451904297
582	246.1699981689453	9.231366666666666					1	DETECTED	246.1700 m/z @9.23 [N1293_2.mzXML]	246.1699981689453	9.231366666666666	0.10149999999999999	20.009166666666665	19.907666666666664	58279.796875	3883611.2467662347	0	1181	0.13051227626664996	12.228543841801047	1.2359254572050553	246.1678924560547	246.17037963867188
583	246.22915649414062	14.308733333333333					1	DETECTED	246.2292 m/z @14.31 [N1293_2.mzXML]	246.22915649414062	14.308733333333333	14.12115	15.114383333333334	0.9932333333333343	7246.142578125	198574.67308465595	0	1181	0.11067459250089051	2.6474455797423504	4.294891159484701	246.22879028320312	246.2299346923828
584	246.94387817382812	1.5512000000000001					1	DETECTED	246.9439 m/z @1.55 [N1293_2.mzXML]	246.94387817382812	1.5512000000000001	1.4323000000000001	1.6247	0.1923999999999999	88354.53125	538966.44749707	0	1181	0.10274766029437177	0.8530498390236514	0.660404131519767	246.9435272216797	246.9440155029297
585	247.09242248535156	2.5888					1	DETECTED	247.0924 m/z @2.59 [N1293_2.mzXML]	247.09242248535156	2.5888	1.8508833333333332	10.134133333333333	8.283249999999999	69212.828125	4605978.453875582	0	1181	0.7449639686438072	2.236085992457135	2.5092019643139536	247.08901977539062	247.097900390625
586	247.1298065185547	12.398					1	DETECTED	247.1298 m/z @12.40 [N1293_2.mzXML]	247.1298065185547	12.398	7.1559	12.50045	5.344550000000001	15982.6123046875	1033366.2086227718	0	1181	4.110144295961085	0.5116654914358696	0.04573972421451823	247.1202850341797	247.13311767578125
587	247.14425659179688	9.231366666666666					1	DETECTED	247.1443 m/z @9.23 [N1293_2.mzXML]	247.14425659179688	9.231366666666666	1.9627000000000001	9.495866666666666	7.533166666666666	36261.40234375	1682896.1997852784	0	1181	0.08498759521089916	1.2101385456364533	2.452592879362368	247.13734436035156	247.1444091796875
588	247.2412872314453	12.617600000000001					1	DETECTED	247.2413 m/z @12.62 [N1293_2.mzXML]	247.2412872314453	12.617600000000001	0.3567	17.680999999999997	17.324299999999997	19910.900390625	2162636.0646712338	0	1181	0.11264025292259916	0.7064856576597148	0.4129713153194297	247.2318572998047	247.24244689941406
589	248.05433654785156	10.8712					1	DETECTED	248.0543 m/z @10.87 [N1293_2.mzXML]	248.05433654785156	10.8712	10.240216666666667	17.791166666666665	7.5509499999999985	2888.634765625	720083.2115581664	0	1181	5.037561645723782	5.983478168995485	10.96695633799097	248.05433654785156	248.0621795654297
590	248.87042236328125	1.7348666666666666					1	DETECTED	248.8704 m/z @1.73 [N1293_2.mzXML]	248.87042236328125	1.7348666666666666	1.6549833333333335	1.7938833333333333	0.1388999999999998	32101.83203125	191875.98091015604	0	1181	0.13218299087191587	0.8693928645942014	0.7387857291884027	248.8699188232422	248.87066650390625
591	248.97589111328125	1.9067666666666667					1	DETECTED	248.9759 m/z @1.91 [N1293_2.mzXML]	248.97589111328125	1.9067666666666667	1.4483833333333334	3.1673166666666663	1.718933333333333	12643.005859375	474413.9648065185	0	1181	0.5288852281629537	1.8749954550412677	2.7499909100825355	248.975341796875	248.97715759277344
592	249.00306701660156	11.747433333333333					1	DETECTED	249.0031 m/z @11.75 [N1293_2.mzXML]	249.00306701660156	11.747433333333333	9.145083333333334	19.642999999999997	10.497916666666663	6427.25341796875	1051093.2225529482	0	1181	0.7616781494028935	2.0170070641279354	1.829658352059562	248.99313354492188	249.00442504882812
593	249.05743408203125	15.95115					1	DETECTED	249.0574 m/z @15.95 [N1293_2.mzXML]	249.05743408203125	15.95115	9.289433333333333	17.791166666666665	8.501733333333332	2662.4462890625	616619.3428086243	0	1181	1.873218583243892	0.6381037920656086	0.2762075841312172	249.05621337890625	249.0612335205078
594	249.10813903808594	1.8649					1	DETECTED	249.1081 m/z @1.86 [N1293_2.mzXML]	249.10813903808594	1.8649	1.8368	3.4261	1.5893	23204.240234375	316143.796202057	0	1181	0.04217820773004499	22.229609562780198	38.06825056465104	249.10670471191406	249.1090850830078
595	249.1574249267578	9.779733333333333					1	DETECTED	249.1574 m/z @9.78 [N1293_2.mzXML]	249.1574249267578	9.779733333333333	9.495866666666666	11.78215	2.2862833333333334	17915.845703125	442423.66177929693	0	1181	0.13037755830555042	0.9359446870014517	1.3059523605208514	249.1483154296875	249.1576385498047
596	249.21719360351562	10.346333333333332					1	DETECTED	249.2172 m/z @10.35 [N1293_2.mzXML]	249.21719360351562	10.346333333333332	10.098600000000001	10.554416666666667	0.4558166666666654	18308.193359375	214521.9644405515	0	1181	0.12039224623729261	0.9199744348762174	0.6748771732572696	249.216796875	249.21749877929688
597	251.12509155273438	1.6549833333333335					1	DETECTED	251.1251 m/z @1.65 [N1293_2.mzXML]	251.12509155273438	1.6549833333333335	0.10149999999999999	20.009166666666665	19.907666666666664	71350.7578125	1.0569135964941388E7	0	1181	0.23998003554201475	6.561307924531947	5.3223342903613595	251.1238250732422	251.12771606445312
598	252.10890197753906	5.7961833333333335					1	DETECTED	252.1089 m/z @5.80 [N1293_2.mzXML]	252.10890197753906	5.7961833333333335	0.13793333333333332	20.009166666666665	19.871233333333333	7404.8017578125	3134999.1679553227	0	1181	7.083938649162122	1.7559522231549802	2.4520597349359425	252.10801696777344	252.11053466796875
599	252.98773193359375	1.8924833333333335					1	DETECTED	252.9877 m/z @1.89 [N1293_2.mzXML]	252.98773193359375	1.8924833333333335	1.0667333333333333	19.972666666666665	18.905933333333333	13310.26953125	1769332.3793417048	0	1181	1.224584407167146	8.518172240147601	16.22792660629859	252.98504638671875	252.9967803955078
600	253.0469512939453	1.6247					1	DETECTED	253.0470 m/z @1.62 [N1293_2.mzXML]	253.0469512939453	1.6247	1.5803833333333333	19.991	18.410616666666666	6759.150390625	3207861.416856202	0	1181	16.045908240658804	207.7166227905222	409.5877914988625	253.0369873046875	253.05322265625
601	253.19471740722656	14.451266666666667					1	DETECTED	253.1947 m/z @14.45 [N1293_2.mzXML]	253.19471740722656	14.451266666666667	13.958383333333334	15.311	1.3526166666666661	19593.751953125	694972.7086899414	0	1181	0.6267993427443397	1.328360859148547	1.7690385540559743	253.19439697265625	253.19517517089844
602	254.17544555664062	13.907649999999999					1	DETECTED	254.1754 m/z @13.91 [N1293_2.mzXML]	254.17544555664062	13.907649999999999	9.561183333333334	18.526666666666664	8.96548333333333	5639.01708984375	1179923.2425460208	0	1181	5.132196036834619	1.0313530530545885	1.020665049435104	254.1747283935547	254.17630004882812
603	254.82325744628906	1.9907166666666667					1	DETECTED	254.8233 m/z @1.99 [N1293_2.mzXML]	254.82325744628906	1.9907166666666667	1.7348666666666666	2.0898666666666665	0.355	12811.578125	164094.20328454595	0	1181	0.06681750948431997	0.6937658784444006	0.38753175688880126	254.81573486328125	254.82382202148438
604	255.12222290039062	11.549683333333332					1	DETECTED	255.1222 m/z @11.55 [N1293_2.mzXML]	255.12222290039062	11.549683333333332	10.678283333333333	15.329183333333333	4.6509	118851.4296875	3216458.9386533555	1	1181	0.3090680770965921	0.8263954449497707	27.924878804767836	255.11279296875	255.1315155029297
605	255.17156982421875	13.80485					1	DETECTED	255.1716 m/z @13.80 [N1293_2.mzXML]	255.17156982421875	13.80485	8.957249999999998	19.880999999999997	10.923749999999998	25572.40234375	4409070.921564143	0	1181	5.505465008708148	1.2024964657557353	1.1749671892280162	255.1701202392578	255.1741485595703
606	255.2315216064453	13.72055					1	DETECTED	255.2315 m/z @13.72 [N1293_2.mzXML]	255.2315216064453	13.72055	0.2475	17.77283333333333	17.525333333333332	13701.875	2209005.1167077636	0	1181	1.465666526000799	0.6531357701433729	0.3087099620388817	255.2303466796875	255.23275756835938
607	256.057373046875	2.2605833333333334					1	DETECTED	256.0574 m/z @2.26 [N1293_2.mzXML]	256.057373046875	2.2605833333333334	1.8368	10.38165	8.54485	9773.5986328125	659585.5131063842	0	1181	0.14368773834055348	10.081625830809768	3.100235359562843	256.049560546875	256.060546875
608	256.2141418457031	15.676433333333334					1	DETECTED	256.2141 m/z @15.68 [N1293_2.mzXML]	256.2141418457031	15.676433333333334	14.842033333333335	17.128	2.285966666666665	2179.612548828125	168968.96943350206	0	1181	0.28594469097143715	1.3698266219239386	1.7396532438478771	256.2125549316406	256.2153625488281
609	256.26275634765625	11.37195					1	DETECTED	256.2628 m/z @11.37 [N1293_2.mzXML]	256.26275634765625	11.37195	0.17465	19.715833333333332	19.541183333333333	48733.90234375	2478641.8727104217	0	1181	2.3223329245189586	0.7098786536045566	0.09614283597103254	256.2616271972656	256.26519775390625
610	256.82049560546875	1.9488333333333334					1	DETECTED	256.8205 m/z @1.95 [N1293_2.mzXML]	256.82049560546875	1.9488333333333334	1.7348666666666666	2.147266666666667	0.4124000000000003	17139.814453125	200297.0105678713	0	1181	0.13686248946652046	0.9637015111388065	0.9274030222776131	256.81988525390625	256.8210144042969
611	257.225830078125	12.026266666666666					1	DETECTED	257.2258 m/z @12.03 [N1293_2.mzXML]	257.225830078125	12.026266666666666	11.978533333333333	15.969683333333334	3.991150000000001	5318.060546875	609883.5189851073	0	1181	0.10182512105733466	41.80673882681559	72.56050256209154	257.2248229980469	257.2269592285156
612	257.2467346191406	12.36355					1	DETECTED	257.2467 m/z @12.36 [N1293_2.mzXML]	257.2467346191406	12.36355	0.10149999999999999	20.009166666666665	19.907666666666664	11566.9052734375	2212302.140061308	0	1181	0.2025216256683926	1.5467505056187956	0.6134200122623953	257.2460021972656	257.24859619140625
613	257.98089599609375	10.046866666666666					1	DETECTED	257.9809 m/z @10.05 [N1293_2.mzXML]	257.98089599609375	10.046866666666666	9.814133333333332	10.38165	0.567516666666668	1940.873291015625	43225.41068597416	0	1181	0.4555115014202311	1.219242337439129	1.438484674878258	257.9803161621094	257.98114013671875
614	258.81805419921875	1.9627000000000001					1	DETECTED	258.8181 m/z @1.96 [N1293_2.mzXML]	258.81805419921875	1.9627000000000001	1.8924833333333335	2.0898666666666665	0.19738333333333302	7305.8935546875	64826.45786145014	0	1181	0.16489771333847414	1.4055305008307613	1.8110610016615223	258.8166809082031	258.81817626953125
615	258.89910888671875	1.6400333333333335					1	DETECTED	258.8991 m/z @1.64 [N1293_2.mzXML]	258.89910888671875	1.6400333333333335	1.5949333333333333	6.695533333333334	5.1006	34625.94921875	1621220.6477458498	0	1181	0.06015547404348931	54.20503795992977	2.421677586550416	258.8988342285156	258.9071960449219
616	258.94384765625	1.5512000000000001					1	DETECTED	258.9438 m/z @1.55 [N1293_2.mzXML]	258.94384765625	1.5512000000000001	1.4323000000000001	5.743833333333333	4.311533333333333	13590.7119140625	831336.4855899658	0	1181	0.09815586661810727	18.130922343706196	35.26184468741239	258.9379577636719	258.9444274902344
617	258.9726867675781	1.5076500000000002					1	DETECTED	258.9727 m/z @1.51 [N1293_2.mzXML]	258.9726867675781	1.5076500000000002	1.4323000000000001	1.9907166666666667	0.5584166666666666	11248.8359375	280989.1084875488	0	1181	0.15387092165814154	3.705485512054853	6.410971024109706	258.9721984863281	258.9796142578125
618	259.0273742675781	14.419749999999999					1	DETECTED	259.0274 m/z @14.42 [N1293_2.mzXML]	259.0273742675781	14.419749999999999	1.1764833333333333	19.7525	18.576016666666668	3087.500732421875	1670706.5873205247	0	1181	4.678614539752088	0.7013381642998455	0.40267632859969116	259.0252380371094	259.0354919433594
619	259.093505859375	11.8169					1	DETECTED	259.0935 m/z @11.82 [N1293_2.mzXML]	259.093505859375	11.8169	11.78215	18.8935	7.11135	7620.25	911490.9911157225	0	1181	0.17038973005451297	102.32158273381081	203.64316546762163	259.0927429199219	259.09417724609375
620	259.6575927734375	13.1831					1	DETECTED	259.6576 m/z @13.18 [N1293_2.mzXML]	259.6575927734375	13.1831	4.249983333333334	13.589699999999999	9.339716666666664	11196.86328125	1877415.596522095	0	1181	0.25432262813793827	0.5227580146533404	0.045516029306680854	259.6482849121094	259.66094970703125
621	260.02288818359375	10.538366666666667					1	DETECTED	260.0229 m/z @10.54 [N1293_2.mzXML]	260.02288818359375	10.538366666666667	10.522016666666667	15.566966666666668	5.04495	2593.226806640625	194589.78816543578	0	1181	0.09031879296274781	154.27981651376902	307.55963302753804	260.02264404296875	260.0281982421875
622	260.1856384277344	9.8649					1	DETECTED	260.1856 m/z @9.86 [N1293_2.mzXML]	260.1856384277344	9.8649	9.660133333333333	10.435766666666666	0.7756333333333334	47149.96484375	334681.9623055424	1	1181	0.08453309233284756	0.7065134181860725	0.05966706179701996	260.1846618652344	260.1864929199219
623	261.0108642578125	1.7938833333333333					1	DETECTED	261.0109 m/z @1.79 [N1293_2.mzXML]	261.0108642578125	1.7938833333333333	1.4323000000000001	3.303833333333333	1.8715333333333328	54515.83984375	1051157.3714818424	0	1181	0.5084550368297074	1.3247168568886718	1.4240429083813764	261.0052185058594	261.0113525390625
624	261.0732727050781	10.506083333333333					1	DETECTED	261.0733 m/z @10.51 [N1293_2.mzXML]	261.0732727050781	10.506083333333333	10.472616666666665	10.571116666666667	0.09850000000000136	4518.15673828125	18324.00336474627	0	1181	0.07543098568323892	1.4716135458167203	1.9432270916334404	261.0726318359375	261.0736083984375
625	261.14453125	9.52845					1	DETECTED	261.1445 m/z @9.53 [N1293_2.mzXML]	261.14453125	9.52845	0.13793333333333332	19.515333333333334	19.3774	61222.45703125	2833647.423613924	0	1181	0.09316603007171587	10.102715166361362	0.9401056901038495	261.14208984375	261.1461486816406
626	261.189208984375	9.881016666666666					1	DETECTED	261.1892 m/z @9.88 [N1293_2.mzXML]	261.189208984375	9.881016666666666	0.11981666666666667	20.009166666666665	19.88935	6828.75244140625	1865400.5598204336	0	1181	9.31137462450003	1.2587372275402762	1.269007797418332	261.18341064453125	261.189453125
627	262.0397644042969	3.2882333333333333					1	DETECTED	262.0398 m/z @3.29 [N1293_2.mzXML]	262.0397644042969	3.2882333333333333	2.94375	19.8445	16.90075	3415.074951171875	819411.3575447999	0	1181	0.23524689207987004	24.53057719289758	48.06115438579516	262.0372314453125	262.04840087890625
628	262.06219482421875	11.1103					1	DETECTED	262.0622 m/z @11.11 [N1293_2.mzXML]	262.06219482421875	11.1103	11.0594	11.14295	0.08355000000000068	12852.72265625	42283.33488940475	0	1181	0.05480042134733942	0.820726915520629	0.6414538310412582	262.0619812011719	262.0626220703125
629	262.1477355957031	9.561183333333334					1	DETECTED	262.1477 m/z @9.56 [N1293_2.mzXML]	262.1477355957031	9.561183333333334	9.462866666666667	9.577266666666667	0.11439999999999984	7111.3759765625	32669.085632934522	0	1181	0.07960239709658268	0.5817935243261525	0.16358704865230508	262.147705078125	262.1478271484375
630	263.0884094238281	11.549683333333332					1	DETECTED	263.0884 m/z @11.55 [N1293_2.mzXML]	263.0884094238281	11.549683333333332	1.7798	12.380500000000001	10.600700000000002	286272.71875	8212780.457055824	1	1181	9.848409586868316	0.5210822221095069	0.0296162645040387	263.0845642089844	263.093017578125
631	263.1389465332031	9.643233333333335					1	DETECTED	263.1389 m/z @9.64 [N1293_2.mzXML]	263.1389465332031	9.643233333333335	9.495866666666666	9.8649	0.3690333333333342	26151.54296875	200600.07443319669	0	1181	0.08551480523725985	1.2520922868129263	1.5041845736258526	263.1388854980469	263.143310546875
632	263.2364196777344	14.35595					1	DETECTED	263.2364 m/z @14.36 [N1293_2.mzXML]	263.2364196777344	14.35595	0.466	19.423833333333334	18.957833333333333	74567.1953125	5293146.148962698	0	1181	0.5226383867527051	0.7255227224950925	0.35624729725784693	263.2317199707031	263.2381286621094
633	264.09173583984375	11.549683333333332					1	DETECTED	264.0917 m/z @11.55 [N1293_2.mzXML]	264.09173583984375	11.549683333333332	11.53505	11.78215	0.24709999999999965	38598.265625	287245.7190961934	0	1181	0.16519683751001146	8.443052391800078	15.886104783600157	264.0916442871094	264.0919189453125
634	264.1707763671875	9.216983333333333					1	DETECTED	264.1708 m/z @9.22 [N1293_2.mzXML]	264.1707763671875	9.216983333333333	9.129416666666666	10.435766666666666	1.3063500000000001	32692.302734375	270685.1324747005	0	1181	0.10661708919322521	1.359514817464997	1.1598904209979368	264.1702575683594	264.1711730957031
635	264.8520202636719	1.7348666666666666					1	DETECTED	264.8520 m/z @1.73 [N1293_2.mzXML]	264.8520202636719	1.7348666666666666	1.6857833333333334	1.7502833333333332	0.06449999999999978	17526.94921875	45282.825536376826	0	1181	0.1991254545859784	0.6570458404074706	0.3140916808149411	264.84381103515625	264.8521728515625
636	265.0228576660156	1.8222166666666666					1	DETECTED	265.0229 m/z @1.82 [N1293_2.mzXML]	265.0228576660156	1.8222166666666666	1.7653500000000002	19.1675	17.40215	31330.8359375	2194230.0284165656	0	1181	0.16688545476490924	63.678670218501644	20.630309190430836	265.02215576171875	265.0327453613281
637	265.0792541503906	1.6857833333333334					1	DETECTED	265.0793 m/z @1.69 [N1293_2.mzXML]	265.0792541503906	1.6857833333333334	0.11981666666666667	19.972666666666665	19.85285	10138.623046875	1943548.6724564205	0	1181	17.42940951089823	9.046744493529033	10.643115028855535	265.0740966796875	265.0862121582031
638	265.1182861328125	9.711766666666668					1	DETECTED	265.1183 m/z @9.71 [N1293_2.mzXML]	265.1182861328125	9.711766666666668	9.660133333333333	9.962916666666667	0.30278333333333407	47854.4140625	286110.07872454944	0	1181	0.09240825656430296	1.8428350993696982	2.2578774177728542	265.1178283691406	265.1193542480469
639	265.1429748535156	12.36355					1	DETECTED	265.1430 m/z @12.36 [N1293_2.mzXML]	265.1429748535156	12.36355	10.151783333333332	12.432233333333333	2.28045	5096.66259765625	328026.977190735	0	1181	2.2918317715038707	0.5155268036109896	0.031053607221979043	265.1416931152344	265.143798828125
640	265.17340087890625	9.231366666666666					1	DETECTED	265.1734 m/z @9.23 [N1293_2.mzXML]	265.17340087890625	9.231366666666666	9.174216666666666	12.483550000000001	3.309333333333335	5129.3154296875	280960.75260217296	0	1181	3.2836588092013503	28.953047535724696	1.3027945750135206	265.17340087890625	265.179443359375
641	265.2519226074219	12.5848					1	DETECTED	265.2519 m/z @12.58 [N1293_2.mzXML]	265.2519226074219	12.5848	0.6296999999999999	15.932766666666668	15.303066666666668	38777.3203125	1908963.6695367417	0	1181	0.149441871879878	0.5622359062400883	6.012467350922912	265.25128173828125	265.2531433105469
642	265.9810485839844	10.222616666666665					1	DETECTED	265.9810 m/z @10.22 [N1293_2.mzXML]	265.9810485839844	10.222616666666665	10.187383333333335	10.2757	0.08831666666666571	14570.1474609375	59800.65040185509	0	1181	0.10823146943395123	1.2533112582782306	1.5066225165564613	265.98089599609375	265.9811706542969
643	266.1214599609375	9.728766666666667					1	DETECTED	266.1215 m/z @9.73 [N1293_2.mzXML]	266.1214599609375	9.728766666666667	9.660133333333333	9.779733333333333	0.11960000000000015	6391.63525390625	31933.86727075204	0	1181	0.14491260083234359	0.8712967459931877	0.7425934919863754	266.12139892578125	266.1220397949219
644	266.6379699707031	12.852916666666665					1	DETECTED	266.6380 m/z @12.85 [N1293_2.mzXML]	266.6379699707031	12.852916666666665	12.752116666666666	12.915766666666666	0.16365000000000052	11035.470703125	71960.12448388735	0	1181	0.07845469075093625	0.8117559523809585	0.623511904761917	266.6379699707031	266.63885498046875
645	266.8490295410156	1.7502833333333332					1	DETECTED	266.8490 m/z @1.75 [N1293_2.mzXML]	266.8490295410156	1.7502833333333332	1.7016	1.7938833333333333	0.09228333333333327	16572.44140625	69158.12185351556	0	1181	0.11613723201576276	0.9477918521054455	0.8955837042108911	266.84869384765625	266.849365234375
646	266.9271545410156	1.6096666666666666					1	DETECTED	266.9272 m/z @1.61 [N1293_2.mzXML]	266.9271545410156	1.6096666666666666	1.5659666666666667	1.6400333333333335	0.07406666666666673	40723.2734375	117669.63935937513	0	1181	0.04952305486060404	0.8474446987032835	0.6948893974065671	266.9269714355469	266.9275817871094
647	267.0678405761719	16.6675					1	DETECTED	267.0678 m/z @16.67 [N1293_2.mzXML]	267.0678405761719	16.6675	0.7570166666666667	20.009166666666665	19.25215	8305.0625	2714301.5362238167	0	1181	7.028171069504378	0.631847512834538	0.20057640778588104	267.05810546875	267.0685729980469
648	267.6464538574219	13.16875					1	DETECTED	267.6465 m/z @13.17 [N1293_2.mzXML]	267.6464538574219	13.16875	12.931099999999999	15.329183333333333	2.398083333333334	197781.03125	4180527.3472145363	2	1181	0.29793145300810764	1.9601448665259422	2.4584781101205873	267.6453552246094	267.6475830078125
649	267.9789733886719	10.222616666666665					1	DETECTED	267.9790 m/z @10.22 [N1293_2.mzXML]	267.9789733886719	10.222616666666665	10.187383333333335	10.38165	0.1942666666666657	14751.4306640625	80178.56783386171	0	1181	0.08834697449111317	2.7568590350049336	4.513718070009867	267.9783935546875	267.9794921875
650	268.9575500488281	11.17585					1	DETECTED	268.9576 m/z @11.18 [N1293_2.mzXML]	268.9575500488281	11.17585	11.04235	18.838166666666666	7.795816666666665	10638.10546875	1160521.7529756166	0	1181	0.6306546984084367	26.459065659798057	32.89374713004731	268.9569091796875	268.9589538574219
651	269.0480041503906	1.8222166666666666					1	DETECTED	269.0480 m/z @1.82 [N1293_2.mzXML]	269.0480041503906	1.8222166666666666	1.7502833333333332	2.4253833333333334	0.6751000000000003	8604.267578125	162638.49159936525	0	1181	0.3579584297969989	4.692539388322518	8.385078776645036	269.03857421875	269.0498352050781
652	269.08734130859375	1.4930999999999999					1	DETECTED	269.0873 m/z @1.49 [N1293_2.mzXML]	269.08734130859375	1.4930999999999999	1.4323000000000001	1.5076500000000002	0.07535000000000003	6329.69580078125	18181.485228881844	0	1181	0.058698886682929885	0.6196546052631607	0.23930921052632148	269.0867919921875	269.08734130859375
653	269.13787841796875	12.026266666666666					1	DETECTED	269.1379 m/z @12.03 [N1293_2.mzXML]	269.13787841796875	12.026266666666666	11.5786	12.27815	0.6995500000000003	19077.421875	251167.75250622514	0	1181	0.1091721515406956	0.781329113924051	0.562658227848102	269.13629150390625	269.13812255859375
654	269.2258605957031	13.99205					1	DETECTED	269.2259 m/z @13.99 [N1293_2.mzXML]	269.2258605957031	13.99205	13.839066666666668	15.841033333333334	2.0019666666666662	37186.64453125	1134069.5949838257	0	1181	0.46342810846955196	4.417535169498179	5.93236772433176	269.2253723144531	269.2266845703125
655	269.2830505371094	12.60155					1	DETECTED	269.2831 m/z @12.60 [N1293_2.mzXML]	269.2830505371094	12.60155	0.17465	20.009166666666665	19.834516666666666	12493.9306640625	2255168.5104718017	0	1181	1.3253257118965411	0.6842565958580883	0.24431928117437776	269.2823181152344	269.2848205566406
656	270.2289733886719	13.99205					1	DETECTED	270.2290 m/z @13.99 [N1293_2.mzXML]	270.2289733886719	13.99205	13.924650000000002	14.35595	0.43129999999999846	8220.22265625	149201.23274999962	0	1181	0.4431797230946284	3.199554896142458	5.399109792284916	270.2287902832031	270.22930908203125
657	271.0396728515625	1.7938833333333333					1	DETECTED	271.0397 m/z @1.79 [N1293_2.mzXML]	271.0396728515625	1.7938833333333333	1.7502833333333332	16.061233333333334	14.31095	55048.1015625	5546329.172615417	0	1181	0.12425182406511492	164.1163990825685	327.232798165137	271.0393981933594	271.0475769042969
658	271.1433410644531	12.243599999999999					1	DETECTED	271.1433 m/z @12.24 [N1293_2.mzXML]	271.1433410644531	12.243599999999999	10.571116666666667	13.417066666666667	2.84595	14517.8310546875	934302.1680190426	0	1181	0.6528076981583091	0.8508156533697402	0.5062270686567164	271.1424865722656	271.1444396972656
659	271.2052307128906	14.628516666666666					1	DETECTED	271.2052 m/z @14.63 [N1293_2.mzXML]	271.2052307128906	14.628516666666666	13.856233333333334	15.5121	1.6558666666666664	40014.44140625	1617977.0971860953	0	1181	0.6278877582469171	1.0759678454294048	0.9403315458945785	271.2035827636719	271.2059020996094
660	271.24163818359375	12.089816666666668					1	DETECTED	271.2416 m/z @12.09 [N1293_2.mzXML]	271.24163818359375	12.089816666666668	12.089816666666668	12.156516666666667	0.0666999999999991	6661.91650390625	23136.185585449	0	1181	0.07867805268447547	null	null	271.2410888671875	271.24163818359375
661	271.2624816894531	12.5686					1	DETECTED	271.2625 m/z @12.57 [N1293_2.mzXML]	271.2624816894531	12.5686	0.10149999999999999	20.009166666666665	19.907666666666664	24778.6875	5534496.134121647	0	1181	0.3858209116122726	0.570806940690859	1.414369137621454	271.2593994140625	271.26446533203125
662	271.6575927734375	12.915766666666666					1	DETECTED	271.6576 m/z @12.92 [N1293_2.mzXML]	271.6575927734375	12.915766666666666	12.852916666666665	13.110016666666667	0.2571000000000012	24171.001953125	223169.33779736323	0	1181	0.15040013359947935	2.0453460620524844	3.2118306960548137	271.65716552734375	271.6580810546875
663	272.2084655761719	14.531683333333332					1	DETECTED	272.2085 m/z @14.53 [N1293_2.mzXML]	272.2084655761719	14.531683333333332	14.073533333333334	15.438416666666665	1.3648833333333314	9422.537109375	316789.15467358415	0	1181	0.49020842548738663	1.4895594601476998	1.9791189202953994	272.2078857421875	272.20941162109375
664	272.6653137207031	13.328399999999998					1	DETECTED	272.6653 m/z @13.33 [N1293_2.mzXML]	272.6653137207031	13.328399999999998	12.961033333333335	14.073533333333334	1.112499999999999	12745.3828125	242402.32610449198	0	1181	0.07794998251564778	1.5141547953906285	2.028309590781257	272.65594482421875	272.666015625
665	272.7944030761719	1.9488333333333334					1	DETECTED	272.7944 m/z @1.95 [N1293_2.mzXML]	272.7944030761719	1.9488333333333334	1.7182666666666668	2.147266666666667	0.42900000000000005	11171.818359375	165444.18904541025	0	1181	0.36787529379962813	0.9303166112476512	0.8606332224953023	272.7939453125	272.7951354980469
666	272.9440612792969	1.6247					1	DETECTED	272.9441 m/z @1.62 [N1293_2.mzXML]	272.9440612792969	1.6247	1.5803833333333333	1.6857833333333334	0.10540000000000016	57113.21875	228195.75809619174	0	1181	0.0705210456260521	1.189168860473861	1.4276247686867283	272.9439697265625	272.9444580078125
667	273.22113037109375	15.5121					1	DETECTED	273.2211 m/z @15.51 [N1293_2.mzXML]	273.22113037109375	15.5121	14.531683333333332	16.9805	2.4488166666666675	4562.68603515625	328010.36535723857	0	1181	1.085368699164336	1.248865278368039	1.497730556736078	273.2112121582031	273.2217712402344
668	274.200927734375	10.222616666666665					1	DETECTED	274.2009 m/z @10.22 [N1293_2.mzXML]	274.200927734375	10.222616666666665	10.134133333333333	10.472616666666665	0.3384833333333326	3073.286865234375	31488.184922790468	0	1181	6.547882686212498	1.912695422866842	2.825390845733684	274.2000427246094	274.20159912109375
669	274.2732238769531	11.341783333333332					1	DETECTED	274.2732 m/z @11.34 [N1293_2.mzXML]	274.2732238769531	11.341783333333332	11.294133333333333	18.600166666666667	7.306033333333334	1063488.125	8263969.331815799	1	1181	0.12039064502415009	3.008287075842843	3.187725039675784	274.26397705078125	274.2736511230469
670	274.6247253417969	12.786016666666665					1	DETECTED	274.6247 m/z @12.79 [N1293_2.mzXML]	274.6247253417969	12.786016666666665	9.69455	12.868716666666668	3.174166666666668	7507.38427734375	479105.4246327821	0	1181	0.13306186704277323	0.5133755283360653	0.026751056672130603	274.6230773925781	274.6248474121094
671	274.8808898925781	1.7348666666666666					1	DETECTED	274.8809 m/z @1.73 [N1293_2.mzXML]	274.8808898925781	1.7348666666666666	1.6705166666666666	1.9067666666666667	0.23625000000000007	29090.765625	193162.14906835946	0	1181	0.07567682428627331	1.835664335664339	2.671328671328678	274.880126953125	274.8811340332031
672	274.9993591308594	11.14295					1	DETECTED	274.9994 m/z @11.14 [N1293_2.mzXML]	274.9993591308594	11.14295	1.4930999999999999	19.185833333333335	17.692733333333337	10251.80859375	2342062.9019183978	0	1181	3.020558397785333	0.8313657897743423	0.6563139888224667	274.9927978515625	275.00811767578125
673	275.19970703125	12.36355					1	DETECTED	275.1997 m/z @12.36 [N1293_2.mzXML]	275.19970703125	12.36355	12.329566666666667	12.7694	0.43983333333333263	26145.017578125	260370.6693093264	0	1181	0.1116047151016133	6.47130946542419	11.94261893084838	275.1994934082031	275.2001037597656
674	275.63262939453125	13.16875					1	DETECTED	275.6326 m/z @13.17 [N1293_2.mzXML]	275.63262939453125	13.16875	12.931099999999999	14.403699999999999	1.4726	98550.71875	1894860.422573853	0	1181	0.23452427053122804	1.6402227414487414	1.767268543697989	275.630859375	275.6334533691406
675	276.1341247558594	13.16875					1	DETECTED	276.1341 m/z @13.17 [N1293_2.mzXML]	276.1341247558594	13.16875	1.9348999999999998	13.6712	11.7363	31654.056640625	2568756.3183655096	0	1181	0.177967744480652	0.5286787680589764	0.0451849479697616	276.1335144042969	276.14410400390625
676	276.18011474609375	8.84985					1	DETECTED	276.1801 m/z @8.85 [N1293_2.mzXML]	276.18011474609375	8.84985	8.814	9.112266666666667	0.2982666666666667	2341.101806640625	26092.675319580034	0	1181	0.4487696395839169	4.159925615992569	7.319851231985138	276.1795959472656	276.18072509765625
677	276.6515808105469	13.197516666666667					1	DETECTED	276.6516 m/z @13.20 [N1293_2.mzXML]	276.6515808105469	13.197516666666667	12.990883333333333	13.821533333333333	0.8306500000000003	25998.591796875	441446.64798486326	0	1181	0.23425790816595438	2.0099612840780683	1.3110763824753429	276.6509704589844	276.6524353027344
678	276.9848327636719	1.8079500000000002					1	DETECTED	276.9848 m/z @1.81 [N1293_2.mzXML]	276.9848327636719	1.8079500000000002	1.4323000000000001	19.734166666666667	18.301866666666665	19244.0546875	1409978.5713209845	0	1181	0.08198226383584495	20.177772968473988	1.0922651744360092	276.98345947265625	276.9947509765625
679	277.0381774902344	10.506083333333333					1	DETECTED	277.0382 m/z @10.51 [N1293_2.mzXML]	277.0381774902344	10.506083333333333	10.472616666666665	15.9146	5.441983333333335	4973.474609375	391977.4352124025	0	1181	0.10012653049010645	81.30453187250815	161.6090637450163	277.0359802246094	277.038818359375
680	277.1036376953125	11.242966666666666					1	DETECTED	277.1036 m/z @11.24 [N1293_2.mzXML]	277.1036376953125	11.242966666666666	9.8649	12.041483333333334	2.1765833333333333	57643.61328125	2466052.0019404297	0	1181	0.1163404857466599	0.702559775010137	0.29541090896958	277.10235595703125	277.1038513183594
681	277.1534118652344	13.124466666666667					1	DETECTED	277.1534 m/z @13.12 [N1293_2.mzXML]	277.1534118652344	13.124466666666667	3.4566999999999997	18.029833333333332	14.573133333333333	7452.46435546875	1726688.1448679192	0	1181	5.30154299128359	0.753696993100785	1.4146677645460664	277.14691162109375	277.1590270996094
682	277.17889404296875	12.173633333333333					1	DETECTED	277.1789 m/z @12.17 [N1293_2.mzXML]	277.17889404296875	12.173633333333333	0.1562	19.991	19.8348	11288.8447265625	2037757.6232904966	0	1181	0.11188958506023816	1.3358009020864785	0.6708143721641546	277.17803955078125	277.1802978515625
683	277.2129821777344	13.737150000000002					1	DETECTED	277.2130 m/z @13.74 [N1293_2.mzXML]	277.2129821777344	13.737150000000002	0.9210499999999999	14.3242	13.40315	13806.412109375	1590700.4729751276	0	1181	1.225518310574273	0.5229028331551719	0.04580566631034384	277.21234130859375	277.2183837890625
684	278.0527038574219	16.299483333333335					1	DETECTED	278.0527 m/z @16.30 [N1293_2.mzXML]	278.0527038574219	16.299483333333335	9.52845	19.497333333333334	9.968883333333334	3299.335693359375	741771.1740433645	0	1181	1.4149108783720763	0.73614194780708	0.47228389561416	278.0508728027344	278.05340576171875
685	278.62701416015625	12.946183333333332					1	DETECTED	278.6270 m/z @12.95 [N1293_2.mzXML]	278.62701416015625	12.946183333333332	12.7694	13.095650000000001	0.3262500000000017	32396.533203125	274926.99062182655	0	1181	0.07938086331456873	0.9227397001979898	0.8276777245618104	278.62615966796875	278.6275329589844
686	278.98175048828125	1.7938833333333333					1	DETECTED	278.9818 m/z @1.79 [N1293_2.mzXML]	278.98175048828125	1.7938833333333333	1.7938833333333333	19.770833333333332	17.97695	7061.837890625	1766680.718799897	0	1181	14.081900375790022	null	null	278.98046875	278.9826965332031
687	279.05328369140625	11.5786					1	DETECTED	279.0533 m/z @11.58 [N1293_2.mzXML]	279.05328369140625	11.5786	2.5344333333333333	19.826166666666666	17.291733333333333	5452.4609375	1715990.9903356328	0	1181	6.733437577765276	0.9559605638993828	0.816526839464044	279.0475158691406	279.05743408203125
688	279.08349609375	10.506083333333333					1	DETECTED	279.0835 m/z @10.51 [N1293_2.mzXML]	279.08349609375	10.506083333333333	1.0122333333333333	18.838166666666666	17.82593333333333	159393.125	3012313.101148747	1	1181	0.0809599091468538	0.795088376125383	0.5987336509880788	279.0828857421875	279.0934143066406
689	279.1581726074219	12.449416666666668					1	DETECTED	279.1582 m/z @12.45 [N1293_2.mzXML]	279.1581726074219	12.449416666666668	0.10149999999999999	20.009166666666665	19.907666666666664	82910.078125	3.412872846843504E7	1	1181	19.687281420326805	0.8537295227764954	0.06170707742879858	279.1577453613281	279.16009521484375
690	279.2309875488281	13.463333333333333					1	DETECTED	279.2310 m/z @13.46 [N1293_2.mzXML]	279.2309875488281	13.463333333333333	11.85135	15.311	3.45965	23970.52734375	1556671.4015220944	0	1181	1.4833665299453163	0.9603453150200552	0.6815349813838363	279.22821044921875	279.23193359375
691	279.6462707519531	12.946183333333332					1	DETECTED	279.6463 m/z @12.95 [N1293_2.mzXML]	279.6462707519531	12.946183333333332	12.7694	14.467099999999999	1.6976999999999993	147859.046875	2036314.4005233168	2	1181	0.175807153047721	1.232872200270881	1.9610249182269075	279.6453857421875	279.6469421386719
692	280.0913391113281	1.7502833333333332					1	DETECTED	280.0913 m/z @1.75 [N1293_2.mzXML]	280.0913391113281	1.7502833333333332	1.7016	19.31383333333333	17.612233333333332	62273.26171875	4201966.457518185	0	1181	0.08970637666184533	162.2150070743657	320.0375320787899	280.0863037109375	280.0916442871094
693	280.1479797363281	12.961033333333335					1	DETECTED	280.1480 m/z @12.96 [N1293_2.mzXML]	280.1479797363281	12.961033333333335	9.38295	13.873349999999999	4.490399999999999	33694.33984375	4849765.716017517	0	1181	3.694679743676412	0.6274867829610821	0.053138272925147056	280.1476745605469	280.1544189453125
694	280.1614990234375	12.483550000000001					1	DETECTED	280.1615 m/z @12.48 [N1293_2.mzXML]	280.1614990234375	12.483550000000001	0.13793333333333332	19.972666666666665	19.834733333333332	18642.24609375	5808375.044892942	0	1181	5.966367299797264	0.8033107567193213	0.1430471219884179	280.1594543457031	280.16326904296875
695	280.6540222167969	13.299716666666665					1	DETECTED	280.6540 m/z @13.30 [N1293_2.mzXML]	280.6540222167969	13.299716666666665	12.884649999999999	14.6444	1.7597500000000004	75812.859375	1457387.875501952	0	1181	0.25438464910483916	1.6026447263662522	1.9741607950021989	280.6484069824219	280.655517578125
696	281.0834045410156	16.097466666666666					1	DETECTED	281.0834 m/z @16.10 [N1293_2.mzXML]	281.0834045410156	16.097466666666666	9.728766666666667	19.204166666666666	9.475399999999999	13427.376953125	3074352.217088133	0	1181	1.8934873841762325	0.743903779421232	0.4476523805761254	281.0826416015625	281.08404541015625
697	281.2467956542969	14.35595					1	DETECTED	281.2468 m/z @14.36 [N1293_2.mzXML]	281.2467956542969	14.35595	0.7388666666666667	19.277333333333335	18.538466666666668	129110.515625	8751700.86248932	0	1181	3.3841532023961065	0.9253363398771421	0.5389268017912746	281.24566650390625	281.24884033203125
698	281.6617736816406	14.057616666666666					1	DETECTED	281.6618 m/z @14.06 [N1293_2.mzXML]	281.6617736816406	14.057616666666666	11.747433333333333	15.640166666666666	3.8927333333333323	51338.5390625	2554297.1563654784	0	1181	0.3464243325918126	1.5308617755269591	3.241392449274787	281.65576171875	281.6624755859375
699	282.2213439941406	0.83005					1	DETECTED	282.2213 m/z @0.83 [N1293_2.mzXML]	282.2213439941406	0.83005	0.10149999999999999	20.009166666666665	19.907666666666664	4101.29296875	2675094.3824288957	0	1181	9.977198246493266	13.662526022007183	26.325052044014367	282.2193603515625	282.2257080078125
700	282.24993896484375	14.277316666666668					1	DETECTED	282.2499 m/z @14.28 [N1293_2.mzXML]	282.24993896484375	14.277316666666668	10.905983333333333	15.878233333333332	4.972249999999999	24698.455078125	2091067.089367615	0	1181	3.438058176843798	0.6885826947212431	0.4234941982765588	282.2449951171875	282.2591247558594
701	282.2781982421875	13.890883333333333					1	DETECTED	282.2782 m/z @13.89 [N1293_2.mzXML]	282.2781982421875	13.890883333333333	11.85135	14.33995	2.4886	71298.453125	1704583.6907520774	1	1181	0.3615578512416455	2.0100654126727635	3.6053199286226056	282.2774963378906	282.2787780761719
702	282.8229675292969	1.7348666666666666					1	DETECTED	282.8230 m/z @1.73 [N1293_2.mzXML]	282.8229675292969	1.7348666666666666	1.7182666666666668	18.305666666666664	16.587399999999995	18212.6875	3409947.0345615232	0	1181	0.08048610218498409	499.62048192771897	998.240963855438	282.815185546875	282.8232727050781
703	282.9048767089844	1.5949333333333333					1	DETECTED	282.9049 m/z @1.59 [N1293_2.mzXML]	282.9048767089844	1.5949333333333333	1.5512000000000001	1.6247	0.0734999999999999	70592.9140625	187326.71238964854	0	1181	0.044834256108189585	0.8403201219512213	0.6633294084362433	282.904541015625	282.9051818847656
704	282.9731140136719	11.834283333333333					1	DETECTED	282.9731 m/z @11.83 [N1293_2.mzXML]	282.9731140136719	11.834283333333333	2.061716666666667	16.373166666666666	14.311449999999999	7891.65478515625	1888628.0117131048	0	1181	0.17091631465054746	0.7322257544077468	0.4644515088154937	282.97216796875	282.97967529296875
705	283.00762939453125	10.222616666666665					1	DETECTED	283.0076 m/z @10.22 [N1293_2.mzXML]	283.00762939453125	10.222616666666665	10.169766666666668	10.346333333333332	0.17656666666666432	13849.5478515625	66331.8742739253	0	1181	0.0678765848966183	1.6704509618417434	1.7882365036405352	283.00665283203125	283.0077819824219
706	283.026611328125	1.8786833333333335					1	DETECTED	283.0266 m/z @1.88 [N1293_2.mzXML]	283.026611328125	1.8786833333333335	1.8649	16.96216666666667	15.097266666666668	14914.2392578125	1221814.1288770142	0	1181	14.500267652841703	525.2142896222678	1047.6570319679583	283.02655029296875	283.0285339355469
707	283.1065673828125	10.7677					1	DETECTED	283.1066 m/z @10.77 [N1293_2.mzXML]	283.1065673828125	10.7677	8.553333333333335	19.972666666666665	11.41933333333333	7325.56396484375	1249259.6748890989	0	1181	2.2640506045563313	2.578464873327213	19.880604375575896	283.10272216796875	283.1140441894531
708	283.2416687011719	14.89265					1	DETECTED	283.2417 m/z @14.89 [N1293_2.mzXML]	283.2416687011719	14.89265	14.499400000000001	16.13445	1.6350499999999997	12216.2548828125	526261.979800781	0	1181	0.7010277277644086	2.0788938334392966	1.8034688865469701	283.2409973144531	283.2422790527344
709	283.26214599609375	12.60155					1	DETECTED	283.2621 m/z @12.60 [N1293_2.mzXML]	283.26214599609375	12.60155	0.1562	20.009166666666665	19.852966666666667	100225.4765625	3356113.6851055254	1	1181	0.18624141093346758	2.753084264550597	3.9881900727720874	283.2611389160156	283.2643127441406
710	283.2817077636719	13.890883333333333					1	DETECTED	283.2817 m/z @13.89 [N1293_2.mzXML]	283.2817077636719	13.890883333333333	13.80485	19.2405	5.435650000000001	15871.2509765625	1121416.6957877192	0	1181	0.24955590817017104	31.59037194885717	62.18074389771434	283.28106689453125	283.2821350097656
711	283.62982177734375	11.978533333333333					1	DETECTED	283.6298 m/z @11.98 [N1293_2.mzXML]	283.62982177734375	11.978533333333333	11.931433333333333	12.089816666666668	0.15838333333333487	8724.8564453125	50684.048243164456	0	1181	0.08155288367031233	1.6813517338995079	2.3627034677990157	283.6291809082031	283.6302490234375
712	284.2452392578125	14.993766666666666					1	DETECTED	284.2452 m/z @14.99 [N1293_2.mzXML]	284.2452392578125	14.993766666666666	14.6444	15.658383333333335	1.0139833333333357	3333.881103515625	102980.9898363953	0	1181	0.055751812865848294	1.4511735521419749	1.9023471042839497	284.2435607910156	284.24566650390625
713	284.29400634765625	11.69835					1	DETECTED	284.2940 m/z @11.70 [N1293_2.mzXML]	284.29400634765625	11.69835	11.666816666666668	18.268666666666665	6.601849999999997	20698.83203125	1017888.1177108152	0	1181	0.8473434338158015	33.88648607688627	21.172403880685373	284.2859191894531	284.29656982421875
714	284.3305358886719	11.884016666666668					1	DETECTED	284.3305 m/z @11.88 [N1293_2.mzXML]	284.3305358886719	11.884016666666668	11.867883333333333	12.173633333333333	0.30574999999999974	14387.05078125	108407.84282531751	0	1181	0.1806296319789702	9.475723140495338	16.16608232790844	284.3295593261719	284.33099365234375
715	284.9092712402344	1.6857833333333334					1	DETECTED	284.9093 m/z @1.69 [N1293_2.mzXML]	284.9092712402344	1.6857833333333334	1.6549833333333335	1.7938833333333333	0.1388999999999998	34062.8671875	150971.99790185544	0	1181	0.042722486605585974	2.254870129870131	3.5097402597402625	284.90924072265625	284.9104919433594
716	285.0055236816406	10.222616666666665					1	DETECTED	285.0055 m/z @10.22 [N1293_2.mzXML]	285.0055236816406	10.222616666666665	10.187383333333335	10.328233333333333	0.1408499999999986	11538.4443359375	57818.15841857862	0	1181	0.09607421578298592	1.9988174077579421	3.012508567867276	285.0051574707031	285.0058288574219
717	285.06427001953125	1.4930999999999999					1	DETECTED	285.0643 m/z @1.49 [N1293_2.mzXML]	285.06427001953125	1.4930999999999999	1.4323000000000001	2.1899	0.7576	12813.2900390625	257816.19754614256	0	1181	0.15632523644571505	6.230263157894764	11.460526315789528	285.06427001953125	285.0691223144531
718	285.27850341796875	13.975183333333332					1	DETECTED	285.2785 m/z @13.98 [N1293_2.mzXML]	285.27850341796875	13.975183333333332	0.2475	19.715833333333332	19.468333333333334	2468.2470703125	1443753.0671049803	0	1181	7.8389271145224715	0.709090268933457	0.4181805378669138	285.2755126953125	285.2800598144531
719	286.10302734375	8.726383333333333					1	DETECTED	286.1030 m/z @8.73 [N1293_2.mzXML]	286.10302734375	8.726383333333333	8.60585	8.796466666666667	0.1906166666666671	2843.2431640625	19559.083883972144	0	1181	0.14903723051522633	0.7907217920354055	0.5814435840708111	286.1026916503906	286.1036376953125
720	286.2010803222656	10.346333333333332					1	DETECTED	286.2011 m/z @10.35 [N1293_2.mzXML]	286.2010803222656	10.346333333333332	10.2757	10.821050000000001	0.5453500000000009	65655.2890625	619398.0457629991	0	1181	0.1241674444054297	2.5572532719735626	5.605844670136524	286.2001647949219	286.2012634277344
721	286.2487487792969	9.814133333333332					1	DETECTED	286.2487 m/z @9.81 [N1293_2.mzXML]	286.2487487792969	9.814133333333332	9.026633333333333	19.570333333333334	10.543700000000001	91226.9765625	2023929.306487427	1	1181	0.11503461809412485	1.263997149615362	1.3523746782772488	286.24700927734375	286.2507629394531
722	287.0133361816406	1.7938833333333333					1	DETECTED	287.0133 m/z @1.79 [N1293_2.mzXML]	287.0133361816406	1.7938833333333333	1.4323000000000001	1.9207166666666666	0.4884166666666665	24467.03515625	258865.04439965822	0	1181	0.07640685110352474	0.6753860336483062	0.35077206729661237	287.01312255859375	287.0215148925781
723	287.0545654296875	10.506083333333333					1	DETECTED	287.0546 m/z @10.51 [N1293_2.mzXML]	287.0545654296875	10.506083333333333	2.3434000000000004	10.571116666666667	8.227716666666666	11298.66015625	2488336.8246330265	0	1181	7.699775737927975	0.5045120531589798	0.00857699910023775	287.0536193847656	287.0563049316406
724	287.20416259765625	10.328233333333333					1	DETECTED	287.2042 m/z @10.33 [N1293_2.mzXML]	287.20416259765625	10.328233333333333	10.2757	10.454016666666666	0.17831666666666557	10338.0546875	75300.1293317869	0	1181	0.16520746136818687	1.6971763959390906	2.3943527918781813	287.20391845703125	287.2045593261719
725	287.2357482910156	13.890883333333333					1	DETECTED	287.2357 m/z @13.89 [N1293_2.mzXML]	287.2357482910156	13.890883333333333	9.335833333333333	14.57995	5.244116666666667	5992.68115234375	529880.2976784059	0	1181	0.09181282413572589	0.5756376622283693	0.1512753244567386	287.22772216796875	287.2370910644531
726	287.2520446777344	9.779733333333333					1	DETECTED	287.2520 m/z @9.78 [N1293_2.mzXML]	287.2520446777344	9.779733333333333	8.692	10.187383333333335	1.4953833333333346	14235.994140625	239502.19426092517	0	1181	1.1522796050048765	0.6177728724361472	0.22832226269914407	287.24884033203125	287.2524719238281
727	287.63232421875	12.946183333333332					1	DETECTED	287.6323 m/z @12.95 [N1293_2.mzXML]	287.63232421875	12.946183333333332	12.752116666666666	13.737150000000002	0.9850333333333356	101957.140625	1262369.6062008077	0	1181	0.18463027831654877	1.2555985214034375	1.0489684896049964	287.6307678222656	287.6326599121094
728	288.2163391113281	10.6424					1	DETECTED	288.2163 m/z @10.64 [N1293_2.mzXML]	288.2163391113281	10.6424	0.3202166666666667	19.880999999999997	19.56078333333333	213620.390625	3132983.277393733	1	1181	0.0924978350475012	2.555056825017617	3.727407580288352	288.2148132324219	288.2178955078125
729	288.2315673828125	14.563683333333334					1	DETECTED	288.2316 m/z @14.56 [N1293_2.mzXML]	288.2315673828125	14.563683333333334	14.33995	14.89265	0.5526999999999997	3176.5458984375	74102.30555090311	0	1181	0.22865603011071123	1.2351758045291996	1.4703516090583992	288.2309265136719	288.2325439453125
730	288.63995361328125	13.328399999999998					1	DETECTED	288.6400 m/z @13.33 [N1293_2.mzXML]	288.63995361328125	13.328399999999998	3.303833333333333	16.722833333333334	13.419	44603.62890625	1852224.3807570497	0	1181	0.1610439137130033	0.519786441094189	1.4523384288646812	288.63201904296875	288.64849853515625
731	288.76812744140625	1.9767166666666667					1	DETECTED	288.7681 m/z @1.98 [N1293_2.mzXML]	288.76812744140625	1.9767166666666667	1.9348999999999998	2.07575	0.14085000000000036	7498.29541015625	46295.105043213	0	1181	0.10069247420009408	1.6841371064168966	2.3682742128337932	288.7674865722656	288.7689208984375
732	288.921630859375	1.6096666666666666					1	DETECTED	288.9216 m/z @1.61 [N1293_2.mzXML]	288.921630859375	1.6096666666666666	1.5659666666666667	1.7798	0.21383333333333332	254745.140625	1016684.7688925792	0	1181	0.05863295356908105	1.684633944897549	1.883160545393364	288.92041015625	288.9222717285156
733	289.117919921875	9.479483333333333					1	DETECTED	289.1179 m/z @9.48 [N1293_2.mzXML]	289.117919921875	9.479483333333333	9.446916666666668	9.69455	0.24763333333333115	3579.990234375	28707.756757262992	0	1181	0.20516675479059288	3.8019447287617703	6.6038894575235405	289.1177062988281	289.11871337890625
734	289.17547607421875	1.28585					1	DETECTED	289.1755 m/z @1.29 [N1293_2.mzXML]	289.17547607421875	1.28585	0.10149999999999999	20.009166666666665	19.907666666666664	5168.47216796875	1825871.7507844556	0	1181	6.2990174969049715	8.40446939952998	6.4120897189546975	289.1737976074219	289.1769714355469
735	289.6477355957031	14.105533333333334					1	DETECTED	289.6477 m/z @14.11 [N1293_2.mzXML]	289.6477355957031	14.105533333333334	11.0937	15.7311	4.6373999999999995	29223.146484375	1468393.3125501398	0	1181	0.1350313950656421	3.8349226318921343	4.238886760543107	289.6400451660156	289.649169921875
736	290.04010009765625	0.3567					1	DETECTED	290.0401 m/z @0.36 [N1293_2.mzXML]	290.04010009765625	0.3567	0.3567	19.972666666666665	19.615966666666665	2481.114501953125	1597853.0354349671	0	1181	16.29176543185079	null	null	290.03155517578125	290.04010009765625
737	290.627197265625	12.852916666666665					1	DETECTED	290.6272 m/z @12.85 [N1293_2.mzXML]	290.627197265625	12.852916666666665	12.7178	13.080383333333334	0.36258333333333326	22740.375	161295.91720288194	0	1181	0.12088252326792315	1.3417417046996585	1.9645548787993516	290.6264953613281	290.62847900390625
738	290.6709899902344	2.133016666666667					1	DETECTED	290.6710 m/z @2.13 [N1293_2.mzXML]	290.6709899902344	2.133016666666667	2.133016666666667	15.311	13.177983333333334	8134.10400390625	4024927.956543364	0	1181	11.973948381229496	null	null	290.666015625	290.6709899902344
739	290.85430908203125	1.7348666666666666					1	DETECTED	290.8543 m/z @1.73 [N1293_2.mzXML]	290.85430908203125	1.7348666666666666	1.6705166666666666	1.8079500000000002	0.13743333333333352	26847.35546875	132708.45690917963	0	1181	0.07716332431148776	1.067858067858071	1.2993342488869264	290.8536376953125	290.8557434082031
740	290.9251708984375	2.5752666666666664					1	DETECTED	290.9252 m/z @2.58 [N1293_2.mzXML]	290.9251708984375	2.5752666666666664	1.6247	15.4566	13.8319	37823.625	2922560.090743743	0	1181	0.6047449014538855	1.826920870572845	2.406343343952273	290.91607666015625	290.9307556152344
741	291.1195373535156	12.026266666666666					1	DETECTED	291.1195 m/z @12.03 [N1293_2.mzXML]	291.1195373535156	12.026266666666666	11.994533333333333	12.432233333333333	0.43769999999999953	76819.7890625	597017.3088653547	0	1181	0.1007399821613415	5.312878818200775	11.265029346188264	291.1185302734375	291.1199951171875
742	291.18133544921875	3.8117666666666663					1	DETECTED	291.1813 m/z @3.81 [N1293_2.mzXML]	291.18133544921875	3.8117666666666663	3.8117666666666663	10.134133333333333	6.3223666666666665	4035.155029296875	632844.9164384769	0	1181	6.000100405961368	null	null	291.172607421875	291.18133544921875
743	291.64599609375	12.852916666666665					1	DETECTED	291.6460 m/z @12.85 [N1293_2.mzXML]	291.64599609375	12.852916666666665	12.734666666666667	14.57995	1.8452833333333327	52740.265625	724329.2020258203	0	1181	0.1574997274989567	2.6471271838839856	1.4829714126813536	291.6447448730469	291.64697265625
744	291.9352722167969	2.5752666666666664					1	DETECTED	291.9353 m/z @2.58 [N1293_2.mzXML]	291.9352722167969	2.5752666666666664	1.9207166666666666	5.7961833333333335	3.875466666666667	30131.099609375	1646095.3563979194	0	1181	0.64777823501541	2.1364736148036196	2.156395385194213	291.9341125488281	291.9354248046875
745	292.06787109375	16.024933333333333					1	DETECTED	292.0679 m/z @16.02 [N1293_2.mzXML]	292.06787109375	16.024933333333333	9.561183333333334	19.552	9.990816666666666	4503.68603515625	1004475.6075404048	0	1181	1.747238939128236	0.7728343969573905	0.44245890526247744	292.0666198730469	292.06915283203125
746	292.12261962890625	12.041483333333334					1	DETECTED	292.1226 m/z @12.04 [N1293_2.mzXML]	292.12261962890625	12.041483333333334	11.994533333333333	12.173633333333333	0.17910000000000004	10248.736328125	64692.36055859373	0	1181	0.1066547293209048	1.907348242811473	2.814696485622946	292.1217956542969	292.1236267089844
747	292.5156555175781	2.6715500000000003					1	DETECTED	292.5157 m/z @2.67 [N1293_2.mzXML]	292.5156555175781	2.6715500000000003	2.4253833333333334	15.203233333333333	12.77785	3481.02490234375	1134228.1164378356	0	1181	0.35769635540405487	25.95365605958021	50.90731211916042	292.5066223144531	292.518798828125
748	292.6349182128906	10.346333333333332					1	DETECTED	292.6349 m/z @10.35 [N1293_2.mzXML]	292.6349182128906	10.346333333333332	3.0035499999999997	10.435766666666666	7.432216666666666	5301.68603515625	754480.7386591798	0	1181	0.08014441670127859	0.5060898796323828	0.012179759264765713	292.6298522949219	292.6350402832031
749	292.65509033203125	13.095650000000001					1	DETECTED	292.6551 m/z @13.10 [N1293_2.mzXML]	292.65509033203125	13.095650000000001	2.6715500000000003	13.270733333333334	10.599183333333334	8378.306640625	1823044.6578321534	0	1181	0.21863181380997787	0.5083980071820748	0.016796014364149733	292.6512756347656	292.6617126464844
750	292.9623718261719	2.5752666666666664					1	DETECTED	292.9624 m/z @2.58 [N1293_2.mzXML]	292.9623718261719	2.5752666666666664	2.4934333333333334	3.3803	0.8868666666666667	4092.75830078125	105163.0465375061	0	1181	0.4012485268730388	5.418737270875787	9.837474541751574	292.9546203613281	292.9722595214844
751	292.98529052734375	2.5204					1	DETECTED	292.9853 m/z @2.52 [N1293_2.mzXML]	292.98529052734375	2.5204	2.3434000000000004	3.4261	1.0826999999999996	5119.67236328125	153332.07419873046	0	1181	0.3430643583940629	3.058474576271192	5.116949152542384	292.9771423339844	292.9929504394531
752	293.00408935546875	2.5752666666666664					1	DETECTED	293.0041 m/z @2.58 [N1293_2.mzXML]	293.00408935546875	2.5752666666666664	2.3156666666666665	16.39153333333333	14.075866666666665	6575.11181640625	962765.0121585388	0	1181	0.5757712587332988	27.11068310220854	3.8859404982700103	292.996337890625	293.0082702636719
753	293.0194396972656	2.5069500000000002					1	DETECTED	293.0194 m/z @2.51 [N1293_2.mzXML]	293.0194396972656	2.5069500000000002	2.357133333333333	3.983433333333333	1.6263	8105.3671875	258069.55996618656	0	1181	0.16280447232767425	5.427633774613399	6.442339515027138	293.0113220214844	293.02325439453125
754	293.03326416015625	2.6576166666666667					1	DETECTED	293.0333 m/z @2.66 [N1293_2.mzXML]	293.03326416015625	2.6576166666666667	2.3020833333333335	3.889933333333333	1.5878499999999995	10558.828125	360621.6841334838	0	1181	0.23645981369436653	2.233053628351772	3.0416281287419245	293.0233459472656	293.038330078125
755	293.0493469238281	2.5069500000000002					1	DETECTED	293.0493 m/z @2.51 [N1293_2.mzXML]	293.0493469238281	2.5069500000000002	2.133016666666667	11.651666666666667	9.518650000000001	11808.0390625	1550287.5173501591	0	1181	0.528147510543179	12.727736673203777	2.2794504711208337	293.03961181640625	293.05328369140625
756	293.06414794921875	2.6301166666666664					1	DETECTED	293.0641 m/z @2.63 [N1293_2.mzXML]	293.06414794921875	2.6301166666666664	2.118333333333333	19.277333333333335	17.159000000000002	17539.0625	2014083.0363759166	0	1181	0.2798479993151508	15.615946942757569	30.522767325060027	293.0563659667969	293.0721130371094
757	293.09735107421875	2.5752666666666664					1	DETECTED	293.0974 m/z @2.58 [N1293_2.mzXML]	293.09735107421875	2.5752666666666664	0.11981666666666667	20.009166666666665	19.88935	1.0492582E7	6.215720643993497E8	1	1181	0.7025550131796021	2.1534379905915504	2.209290038104694	293.0964660644531	293.1065368652344
758	293.12548828125	9.8649					1	DETECTED	293.1255 m/z @9.86 [N1293_2.mzXML]	293.12548828125	9.8649	2.03335	18.011666666666667	15.978316666666666	84459.8046875	3.0058281802368715E7	0	1181	15.424111682940099	1.1731442238184175	1.2745552571813914	293.1156005859375	293.12713623046875
759	293.13861083984375	10.363949999999999					1	DETECTED	293.1386 m/z @10.36 [N1293_2.mzXML]	293.13861083984375	10.363949999999999	2.2744	12.819349999999998	10.544949999999998	129065.9921875	1.3941811427773166E7	2	1181	0.08669007882232194	0.5427833625805081	0.2532516368097431	293.1302185058594	293.14202880859375
760	293.15252685546875	9.67765					1	DETECTED	293.1525 m/z @9.68 [N1293_2.mzXML]	293.15252685546875	9.67765	2.3020833333333335	13.24165	10.939566666666666	185272.890625	1.4045586789137462E7	0	1181	0.2350229140724096	0.5444672467336931	0.0869022219905973	293.1426086425781	293.1613464355469
761	293.1777038574219	13.753933333333332					1	DETECTED	293.1777 m/z @13.75 [N1293_2.mzXML]	293.1777038574219	13.753933333333332	2.2605833333333334	15.365516666666668	13.104933333333335	23873.234375	2754375.957859681	0	1181	1.1183557745591717	0.5683897830823669	0.12341321535940553	293.1678466796875	293.1876525878906
762	293.204833984375	10.064016666666667					1	DETECTED	293.2048 m/z @10.06 [N1293_2.mzXML]	293.204833984375	10.064016666666667	2.398233333333333	12.836333333333332	10.438099999999999	73132.7265625	2.0793694052821897E7	0	1181	10.358290797919068	0.6854469736103158	0.37128070215376363	293.1948547363281	293.2073974609375
763	293.21746826171875	9.711766666666668					1	DETECTED	293.2175 m/z @9.71 [N1293_2.mzXML]	293.21746826171875	9.711766666666668	2.3156666666666665	12.684333333333333	10.368666666666666	110393.5546875	2.891400983142126E7	0	1181	10.616322842874636	0.6948326818658189	0.3766799448866633	293.2088317871094	293.2252197265625
764	293.2367248535156	9.9795					1	DETECTED	293.2367 m/z @9.98 [N1293_2.mzXML]	293.2367248535156	9.9795	2.4934333333333334	9.9795	7.486066666666666	70879.78125	1.3788174151010895E7	0	1181	7.391257405331714	0.5	null	293.2275390625	293.244384765625
765	293.3155822753906	2.5069500000000002					1	DETECTED	293.3156 m/z @2.51 [N1293_2.mzXML]	293.3155822753906	2.5069500000000002	2.3848	3.6563333333333334	1.2715333333333336	4492.93994140625	150407.26711184692	0	1181	0.5591766581329338	5.204802838040644	7.241261012284003	293.30828857421875	293.3197326660156
766	293.6402893066406	10.346333333333332					1	DETECTED	293.6403 m/z @10.35 [N1293_2.mzXML]	293.6402893066406	10.346333333333332	2.5069500000000002	12.29515	9.7882	44429.41015625	5797926.374832031	0	1181	0.08766975996179482	0.6347494552408431	0.27640565579204424	293.6305236816406	293.648681640625
767	294.1004943847656	2.5752666666666664					1	DETECTED	294.1005 m/z @2.58 [N1293_2.mzXML]	294.1004943847656	2.5752666666666664	1.23125	18.232000000000003	17.000750000000004	1023754.125	6.057353547736423E7	0	1181	0.6177782449121789	1.8622865048190789	1.7974481016338186	294.0982666015625	294.103515625
768	294.156005859375	9.67765					1	DETECTED	294.1560 m/z @9.68 [N1293_2.mzXML]	294.156005859375	9.67765	9.577266666666667	10.012916666666666	0.435649999999999	19819.927734375	330684.3481235357	0	1181	0.2963898178668867	2.1699319276108215	3.339863855221643	294.156005859375	294.15643310546875
769	294.266357421875	2.4934333333333334					1	DETECTED	294.2664 m/z @2.49 [N1293_2.mzXML]	294.266357421875	2.4934333333333334	1.9627000000000001	5.3592	3.3965000000000005	27938.23046875	1740090.487503784	0	1181	0.7099054199793535	3.199817862077629	5.399635724155258	294.2660217285156	294.2672119140625
770	294.9190368652344	12.884649999999999					1	DETECTED	294.9190 m/z @12.88 [N1293_2.mzXML]	294.9190368652344	12.884649999999999	0.11981666666666667	19.972666666666665	19.85285	14197.6513671875	4619169.340660977	0	1181	1.6704629027318454	0.7174036797942268	0.49422016460376406	294.91754150390625	294.92047119140625
771	294.9382629394531	1.6400333333333335					1	DETECTED	294.9383 m/z @1.64 [N1293_2.mzXML]	294.9382629394531	1.6400333333333335	1.5949333333333333	1.6857833333333334	0.0908500000000001	83004.7421875	303889.5463085941	0	1181	0.06931193620142362	1.0072062084257185	1.010796270506961	294.9378967285156	294.93841552734375
772	295.1017761230469	2.6028666666666664					1	DETECTED	295.1018 m/z @2.60 [N1293_2.mzXML]	295.1017761230469	2.6028666666666664	1.8508833333333332	18.34283333333333	16.49195	114252.4765625	8545111.122447846	0	1181	0.7086116850068049	1.8794459377032193	2.0265682402109633	295.0967712402344	295.1053771972656
773	295.1282958984375	9.643233333333335					1	DETECTED	295.1283 m/z @9.64 [N1293_2.mzXML]	295.1282958984375	9.643233333333335	9.593616666666666	11.242966666666666	1.64935	44030.078125	899935.4791503904	0	1181	0.08997509859941388	16.620927107825935	32.24185421565187	295.1183166503906	295.1286315917969
774	295.1484680175781	9.745783333333332					1	DETECTED	295.1485 m/z @9.75 [N1293_2.mzXML]	295.1484680175781	9.745783333333332	9.495866666666666	10.293083333333334	0.7972166666666674	6470.01611328125	144809.1625404664	0	1181	4.0675014905200575	1.2257155890582623	1.4056167321665538	295.1475524902344	295.1500549316406
775	295.1932373046875	12.329566666666667					1	DETECTED	295.1932 m/z @12.33 [N1293_2.mzXML]	295.1932373046875	12.329566666666667	1.4323000000000001	16.796666666666667	15.364366666666667	50506.58984375	4290924.652858734	0	1181	0.29657044402887145	0.6194260243690093	0.2728089495503787	295.189208984375	295.203125
776	295.2939453125	2.5752666666666664					1	DETECTED	295.2939 m/z @2.58 [N1293_2.mzXML]	295.2939453125	2.5752666666666664	2.0475833333333333	5.15	3.102416666666667	36012.5703125	1889232.7468410647	0	1181	0.6404398833186136	2.494149452148895	2.423114005487174	295.2930603027344	295.295654296875
777	295.9099426269531	1.5222					1	DETECTED	295.9099 m/z @1.52 [N1293_2.mzXML]	295.9099426269531	1.5222	1.4930999999999999	1.5803833333333333	0.08728333333333338	8799.13671875	37995.64190429682	0	1181	0.10385182374557989	1.4997136311569244	1.999427262313849	295.9085998535156	295.9101257324219
778	296.0652770996094	1.7502833333333332					1	DETECTED	296.0653 m/z @1.75 [N1293_2.mzXML]	296.0652770996094	1.7502833333333332	1.6705166666666666	1.7798	0.1092833333333334	56130.39453125	201637.74890673827	0	1181	0.0528214760238499	0.6850188048474732	0.37003760969494653	296.0641174316406	296.0653991699219
779	296.13177490234375	9.62675					1	DETECTED	296.1318 m/z @9.63 [N1293_2.mzXML]	296.13177490234375	9.62675	9.593616666666666	9.745783333333332	0.15216666666666612	6787.111328125	38259.873507507225	0	1181	0.08908684341261619	2.2962776659959436	3.592555331991887	296.1312561035156	296.1321716308594
780	296.18450927734375	11.834283333333333					1	DETECTED	296.1845 m/z @11.83 [N1293_2.mzXML]	296.18450927734375	11.834283333333333	9.745783333333332	19.60666666666667	9.860883333333337	21899.166015625	2079912.9287161264	0	1181	0.15464449317416218	2.113114850975078	1.3797231627381654	296.1824035644531	296.18560791015625
781	296.1966247558594	12.312483333333335					1	DETECTED	296.1966 m/z @12.31 [N1293_2.mzXML]	296.1966247558594	12.312483333333335	12.243599999999999	12.5686	0.32500000000000107	9781.7099609375	119722.28183715834	0	1181	0.2619010968386668	2.359061214614011	3.7181224292280217	296.1961364746094	296.1976623535156
782	296.2574768066406	13.494349999999999					1	DETECTED	296.2575 m/z @13.49 [N1293_2.mzXML]	296.2574768066406	13.494349999999999	5.63865	13.753933333333332	8.115283333333332	10859.681640625	1995224.0369815975	0	1181	0.0938734795763505	0.51652197342906	0.03304394685812003	296.25665283203125	296.2577819824219
783	296.98834228515625	11.834283333333333					1	DETECTED	296.9883 m/z @11.83 [N1293_2.mzXML]	296.98834228515625	11.834283333333333	9.929683333333333	19.826166666666666	9.896483333333332	5393.58349609375	1069670.4946743776	0	1181	0.5249431461082725	2.598047709055269	4.196095418110538	296.9804992675781	296.9917297363281
784	297.1181945800781	1.4930999999999999					1	DETECTED	297.1182 m/z @1.49 [N1293_2.mzXML]	297.1181945800781	1.4930999999999999	1.4137	9.544749999999999	8.131049999999998	9086.029296875	1397712.1468617553	0	1181	0.13148697638958318	51.203085642317426	96.56372310511514	297.11767578125	297.1258239746094
785	297.1797790527344	14.137116666666666					1	DETECTED	297.1798 m/z @14.14 [N1293_2.mzXML]	297.1797790527344	14.137116666666666	9.39875	19.697499999999998	10.298749999999998	10913.66015625	2283730.484765412	0	1181	3.0976945742850432	1.1140464117004407	1.1047396138894263	297.1785888671875	297.18865966796875
786	298.27325439453125	14.277316666666668					1	DETECTED	298.2733 m/z @14.28 [N1293_2.mzXML]	298.27325439453125	14.277316666666668	10.222616666666665	17.77283333333333	7.550216666666666	111210.734375	4774218.419432582	0	1181	0.46157450186195526	3.214953110164239	4.781816973512177	298.2726745605469	298.2747802734375
787	299.1376953125	11.310683333333333					1	DETECTED	299.1377 m/z @11.31 [N1293_2.mzXML]	299.1376953125	11.310683333333333	9.9795	16.7045	6.725	142091.328125	7098053.021587159	1	1181	0.8674675140538941	1.6368080484978211	0.7911588600609781	299.13720703125	299.13958740234375
788	299.2764892578125	14.277316666666668					1	DETECTED	299.2765 m/z @14.28 [N1293_2.mzXML]	299.2764892578125	14.277316666666668	14.089400000000001	15.969683333333334	1.8802833333333329	22632.697265625	703487.8582921143	0	1181	0.28240721336617014	4.320947650911757	5.928192004373618	299.2761535644531	299.27764892578125
789	300.1413269042969	11.14295					1	DETECTED	300.1413 m/z @11.14 [N1293_2.mzXML]	300.1413269042969	11.14295	10.328233333333333	12.802999999999999	2.4747666666666657	17421.0859375	1460383.7524163506	0	1181	1.6479295084442231	1.518789763312397	2.9673067404424773	300.1401062011719	300.145751953125
790	300.17974853515625	11.5786					1	DETECTED	300.1797 m/z @11.58 [N1293_2.mzXML]	300.17974853515625	11.5786	9.304616666666668	16.317633333333333	7.013016666666665	61187.94140625	2419275.937160402	0	1181	0.12765779328545612	0.5877062308049834	0.12272634212541633	300.1783142089844	300.18487548828125
791	301.1170654296875	10.78565					1	DETECTED	301.1171 m/z @10.79 [N1293_2.mzXML]	301.1170654296875	10.78565	10.064016666666667	10.94065	0.8766333333333325	34742.0234375	850509.371067505	0	1181	0.27980290431711907	0.6073952607510735	0.21956932138568866	301.11700439453125	301.11822509765625
792	301.1400146484375	12.483550000000001					1	DETECTED	301.1400 m/z @12.48 [N1293_2.mzXML]	301.1400146484375	12.483550000000001	0.10149999999999999	20.009166666666665	19.907666666666664	84667.1171875	1.2665768812689554E7	1	1181	10.62904621075483	0.6109644234392777	1.1363821558824474	301.13360595703125	301.1429443359375
793	301.2127380371094	13.494349999999999					1	DETECTED	301.2127 m/z @13.49 [N1293_2.mzXML]	301.2127380371094	13.494349999999999	13.372183333333334	13.821533333333333	0.44934999999999903	26128.94140625	347691.176314209	0	1181	0.23701629090797915	1.839085948158275	2.5311021222092003	301.21246337890625	301.2132568359375
794	302.0191650390625	10.0813					1	DETECTED	302.0192 m/z @10.08 [N1293_2.mzXML]	302.0191650390625	10.0813	3.0922833333333335	19.8445	16.752216666666666	4792.98388671875	2098072.028093353	0	1181	5.50890122956525	1.1984673571150923	0.8230508584542787	302.01806640625	302.0201416015625
795	302.1017150878906	10.6424					1	DETECTED	302.1017 m/z @10.64 [N1293_2.mzXML]	302.1017150878906	10.6424	10.489183333333333	10.732183333333333	0.24300000000000033	7558.958984375	79414.44170861827	0	1181	0.16662463991816345	0.7929946698574984	0.5859893397149969	302.1014099121094	302.1020202636719
796	302.1203918457031	10.7677					1	DETECTED	302.1204 m/z @10.77 [N1293_2.mzXML]	302.1203918457031	10.7677	9.814133333333332	11.025016666666666	1.2108833333333333	6815.02734375	233902.20781835937	0	1181	0.5928212156510604	0.6349232705281921	0.26984654105638417	302.11865234375	302.1212463378906
797	302.1430358886719	12.432233333333333					1	DETECTED	302.1430 m/z @12.43 [N1293_2.mzXML]	302.1430358886719	12.432233333333333	0.11981666666666667	19.972666666666665	19.85285	14814.4033203125	2756484.9214248033	0	1181	11.197474350605845	0.6483309507071401	0.2976591592171948	302.1428527832031	302.1455993652344
798	302.1965026855469	10.012916666666666					1	DETECTED	302.1965 m/z @10.01 [N1293_2.mzXML]	302.1965026855469	10.012916666666666	8.553333333333335	10.046866666666666	1.4935333333333318	2816.899169921875	108387.59801657106	0	1181	0.10019909817254735	0.511630031401656	0.02326006280331204	302.1956787109375	302.196533203125
799	302.2314453125	10.821050000000001					1	DETECTED	302.2314 m/z @10.82 [N1293_2.mzXML]	302.2314453125	10.821050000000001	10.7677	10.905983333333333	0.13828333333333376	26606.400390625	158464.0333959966	0	1181	0.18730793274366064	1.2960012496094577	1.5920024992189152	302.23089599609375	302.231689453125
800	302.2864074707031	11.6074					1	DETECTED	302.2864 m/z @11.61 [N1293_2.mzXML]	302.2864074707031	11.6074	11.53505	15.4566	3.92155	333532.96875	3404088.074630681	1	1181	0.10133930709293537	3.1391599797963345	3.214548144999108	302.2850341796875	302.2876281738281
801	303.0263671875	1.4635833333333332					1	DETECTED	303.0264 m/z @1.46 [N1293_2.mzXML]	303.0263671875	1.4635833333333332	1.4323000000000001	10.0813	8.649000000000001	5896.63623046875	671055.7565594483	0	1181	0.09344628563206059	138.23654768247303	275.47309536494606	303.0206298828125	303.0308532714844
802	303.13311767578125	10.696383333333333					1	DETECTED	303.1331 m/z @10.70 [N1293_2.mzXML]	303.13311767578125	10.696383333333333	10.116483333333333	10.732183333333333	0.6157000000000004	5138.8212890625	87578.91519140647	0	1181	0.7977979659812302	0.5308673909294707	0.06173478185894126	303.13250732421875	303.1344909667969
803	303.2285461425781	14.183833333333332					1	DETECTED	303.2285 m/z @14.18 [N1293_2.mzXML]	303.2285461425781	14.183833333333332	5.341916666666666	17.238833333333332	11.896916666666666	287240.71875	1.252516495963204E7	1	1181	0.42846201833953046	0.8570075544972411	0.4233331738542564	303.2197570800781	303.22943115234375
804	303.29034423828125	11.593					1	DETECTED	303.2903 m/z @11.59 [N1293_2.mzXML]	303.29034423828125	11.593	11.5786	11.636883333333333	0.05828333333333369	57375.33984375	165219.7011835915	0	1181	0.07680526497386886	2.0237268518518374	3.047453703703675	303.2902526855469	303.2904968261719
805	303.64593505859375	12.819349999999998					1	DETECTED	303.6459 m/z @12.82 [N1293_2.mzXML]	303.64593505859375	12.819349999999998	10.472616666666665	12.976166666666668	2.5035500000000024	12682.66015625	727017.098740235	0	1181	0.14024515128427595	0.5334116928496355	0.06682338569927113	303.635986328125	303.6462097167969
806	304.04840087890625	17.146166666666666					1	DETECTED	304.0484 m/z @17.15 [N1293_2.mzXML]	304.04840087890625	17.146166666666666	0.10149999999999999	20.009166666666665	19.907666666666664	4268.08349609375	1710472.2829466853	0	1181	0.4698030603811958	0.5839852153166191	0.3575824810780427	304.046630859375	304.05047607421875
807	304.1501159667969	9.31985					1	DETECTED	304.1501 m/z @9.32 [N1293_2.mzXML]	304.1501159667969	9.31985	9.245533333333332	9.430900000000001	0.18536666666666868	3326.37255859375	24907.893092437873	0	1181	0.09579905928801757	1.247140614487542	1.4942812289750842	304.1496276855469	304.1510009765625
808	304.1750183105469	8.904					1	DETECTED	304.1750 m/z @8.90 [N1293_2.mzXML]	304.1750183105469	8.904	8.832033333333333	9.094883333333334	0.26285000000000025	5899.18994140625	39821.04163720688	0	1181	0.09272114541794352	1.826192681797134	2.652385363594268	304.1744384765625	304.1754150390625
809	304.21148681640625	10.064016666666667					1	DETECTED	304.2115 m/z @10.06 [N1293_2.mzXML]	304.21148681640625	10.064016666666667	10.02965	17.77283333333333	7.743183333333331	45086.77734375	1595041.9624080819	0	1181	0.17195694467868705	4.24562300367282	6.6989589688526125	304.2037658691406	304.2206726074219
810	304.2320556640625	14.183833333333332					1	DETECTED	304.2321 m/z @14.18 [N1293_2.mzXML]	304.2320556640625	14.183833333333332	11.636883333333333	16.41005	4.773166666666665	57945.12890625	2402485.9183524763	0	1181	0.5102413411110174	0.810636734787828	0.42772360312003327	304.23065185546875	304.2333679199219
811	304.8954772949219	1.6096666666666666					1	DETECTED	304.8955 m/z @1.61 [N1293_2.mzXML]	304.8954772949219	1.6096666666666666	1.5803833333333333	13.5576	11.977216666666667	62458.0625	3001718.067771729	0	1181	0.0675352280564856	2.1272470250400772	3.650771810324838	304.8950500488281	304.9022216796875
812	304.91552734375	1.5512000000000001					1	DETECTED	304.9155 m/z @1.55 [N1293_2.mzXML]	304.91552734375	1.5512000000000001	0.17465	1.5659666666666667	1.3913166666666668	5213.42626953125	213382.21632495115	0	1181	0.03216867389015188	0.5053636506725752	0.010727301345150262	304.9087219238281	304.91558837890625
813	305.0444030761719	15.841033333333334					1	DETECTED	305.0444 m/z @15.84 [N1293_2.mzXML]	305.0444030761719	15.841033333333334	0.39299999999999996	19.972666666666665	19.579666666666665	3434.383056640625	1366576.7423599255	0	1181	6.348131838174764	0.6337268390151065	0.267453678030213	305.03924560546875	305.0533447265625
814	305.1351013183594	12.346566666666666					1	DETECTED	305.1351 m/z @12.35 [N1293_2.mzXML]	305.1351013183594	12.346566666666666	12.346566666666666	18.250166666666665	5.903599999999999	8018.18505859375	1081890.1203776854	0	1181	0.08405149043061577	null	null	305.12652587890625	305.1351013183594
815	305.21490478515625	10.0813					1	DETECTED	305.2149 m/z @10.08 [N1293_2.mzXML]	305.21490478515625	10.0813	10.02965	14.943016666666667	4.913366666666667	6536.64501953125	835035.7635224002	0	1181	0.13584525901962508	47.56405292029648	94.12810584059297	305.21258544921875	305.2151794433594
816	305.243896484375	12.60155					1	DETECTED	305.2439 m/z @12.60 [N1293_2.mzXML]	305.243896484375	12.60155	12.190883333333334	15.530149999999999	3.3392666666666653	225185.21875	3688214.50504562	1	1181	0.31923628817873606	7.4715662234050395	12.948911324442596	305.2435607910156	305.2484130859375
817	306.0833435058594	15.8964					1	DETECTED	306.0833 m/z @15.90 [N1293_2.mzXML]	306.0833435058594	15.8964	9.335833333333333	19.7525	10.416666666666668	5946.24658203125	1343835.7020809632	0	1181	2.17201394148997	0.7938846745961986	0.3330031261070722	306.0815124511719	306.0855407714844
818	306.8281555175781	1.7348666666666666					1	DETECTED	306.8282 m/z @1.73 [N1293_2.mzXML]	306.8281555175781	1.7348666666666666	1.7182666666666668	1.7798	0.06153333333333322	9911.822265625	28576.276642333938	0	1181	0.06567388252739192	1.853413654618501	2.706827309237002	306.82806396484375	306.8291015625
819	307.0796203613281	16.024933333333333					1	DETECTED	307.0796 m/z @16.02 [N1293_2.mzXML]	307.0796203613281	16.024933333333333	1.28585	18.69183333333333	17.40598333333333	5832.93115234375	1542039.3072951664	0	1181	2.067603397382207	0.5904703481107486	0.3820872478508992	307.0778503417969	307.0843505859375
820	307.16790771484375	10.538366666666667					1	DETECTED	307.1679 m/z @10.54 [N1293_2.mzXML]	307.16790771484375	10.538366666666667	9.745783333333332	17.717666666666666	7.971883333333334	274188.53125	3830845.134763556	1	1181	0.10244816367942278	1.4237018375305188	2.7181305582944013	307.16680908203125	307.1695251464844
821	307.2625427246094	12.089816666666668					1	DETECTED	307.2625 m/z @12.09 [N1293_2.mzXML]	307.2625427246094	12.089816666666668	11.963166666666666	14.596183333333332	2.6330166666666663	8981.5224609375	461937.7149401854	0	1181	0.3630233306776365	10.39485458612963	19.78970917225926	307.2586669921875	307.2628173828125
822	309.13372802734375	10.310166666666667					1	DETECTED	309.1337 m/z @10.31 [N1293_2.mzXML]	309.13372802734375	10.310166666666667	10.257683333333334	10.399400000000002	0.14171666666666738	3825.47607421875	22558.64077758793	0	1181	0.05809927042585272	1.3501111463956967	1.5919500035085925	309.1325378417969	309.13409423828125
823	309.1504821777344	13.6712					1	DETECTED	309.1505 m/z @13.67 [N1293_2.mzXML]	309.1504821777344	13.6712	4.186883333333333	14.547416666666667	10.360533333333333	15082.0107421875	1221728.779547485	0	1181	4.721627198018066	0.5957081855333726	0.13034459749402805	309.1461181640625	309.1554870605469
824	310.1128234863281	1.28585					1	DETECTED	310.1128 m/z @1.29 [N1293_2.mzXML]	310.1128234863281	1.28585	0.13793333333333332	19.9175	19.779566666666668	1603.291015625	995095.7080942688	0	1181	19.195632419330636	8.615419237749547	16.23083847549909	310.1103515625	310.11419677734375
825	310.20086669921875	10.60655					1	DETECTED	310.2009 m/z @10.61 [N1293_2.mzXML]	310.20086669921875	10.60655	10.399400000000002	19.479	9.079599999999997	25252.802734375	1286427.448865814	0	1181	0.1596537565451861	9.940139425997536	18.042309087596045	310.1971130371094	310.2041931152344
826	310.9119873046875	1.6400333333333335					1	DETECTED	310.9120 m/z @1.64 [N1293_2.mzXML]	310.9119873046875	1.6400333333333335	1.6096666666666666	1.7502833333333332	0.1406166666666666	55607.7578125	222475.69289306653	0	1181	0.06876181717439223	2.2821943943317238	3.521041573760887	310.9118957519531	310.9124755859375
827	311.1231384277344	8.7613					1	DETECTED	311.1231 m/z @8.76 [N1293_2.mzXML]	311.1231384277344	8.7613	8.417	10.0813	1.6643000000000008	20403.23828125	279173.9865252684	0	1181	0.1048748079827515	0.9346055553232603	3.6142928473124845	311.1208190917969	311.1278381347656
828	311.1656799316406	12.29515					1	DETECTED	311.1657 m/z @12.30 [N1293_2.mzXML]	311.1656799316406	12.29515	12.173633333333333	13.03525	0.8616166666666665	80586.8125	1353814.054267945	1	1181	0.274276487529173	2.144431999197193	2.799528423910405	311.1649475097656	311.1664733886719
829	311.6315612792969	12.819349999999998					1	DETECTED	311.6316 m/z @12.82 [N1293_2.mzXML]	311.6315612792969	12.819349999999998	12.786016666666665	12.946183333333332	0.160166666666667	10677.4951171875	67367.76211279309	0	1181	0.05835225153750301	2.4025000000000136	3.8050000000000272	311.6315612792969	311.6325988769531
830	311.9932861328125	18.066333333333333					1	DETECTED	311.9933 m/z @18.07 [N1293_2.mzXML]	311.9932861328125	18.066333333333333	14.9771	20.009166666666665	5.032066666666665	1871.5286865234375	349646.2311239321	0	1181	0.9754201282344397	0.8144523452420773	0.6289046904841546	311.9913024902344	311.9953918457031
831	312.0284729003906	13.1831					1	DETECTED	312.0285 m/z @13.18 [N1293_2.mzXML]	312.0284729003906	13.1831	10.187383333333335	16.870333333333335	6.68295	29618.916015625	1407778.4940724482	0	1181	0.30245757096862746	1.1621644375506401	0.3235918398048309	312.02008056640625	312.03106689453125
832	312.1691589355469	12.27815					1	DETECTED	312.1692 m/z @12.28 [N1293_2.mzXML]	312.1691589355469	12.27815	3.9059166666666667	12.5848	8.678883333333333	14435.8408203125	950706.7122853694	0	1181	0.20763430509051517	0.5185375555749975	0.038147333100341296	312.16424560546875	312.16998291015625
833	312.2157287597656	10.732183333333333					1	DETECTED	312.2157 m/z @10.73 [N1293_2.mzXML]	312.2157287597656	10.732183333333333	2.232766666666667	10.854633333333334	8.621866666666667	20855.7890625	2160409.0194095457	0	1181	0.12243219280523299	0.609536544907275	0.1620533334591671	312.2127380371094	312.217041015625
834	312.3616027832031	12.089816666666668					1	DETECTED	312.3616 m/z @12.09 [N1293_2.mzXML]	312.3616027832031	12.089816666666668	12.041483333333334	14.596183333333332	2.5546999999999986	18061.22265625	703207.5633498529	0	1181	0.12574619589360303	26.427931034482498	51.855862068964996	312.35784912109375	312.36199951171875
835	312.6571350097656	2.3848					1	DETECTED	312.6571 m/z @2.38 [N1293_2.mzXML]	312.6571350097656	2.3848	1.8508833333333332	4.5164333333333335	2.6655500000000005	23729.373046875	976700.9157520141	0	1181	0.3570301420375195	2.038248925572736	2.974999083090801	312.6560974121094	312.6600341796875
836	313.0193786621094	15.95115					1	DETECTED	313.0194 m/z @15.95 [N1293_2.mzXML]	313.0193786621094	15.95115	10.346333333333332	19.277333333333335	8.931000000000003	1671.0758056640625	492939.67922418227	0	1181	0.44806966676659066	0.7967254355628641	0.5934508711257283	313.0168151855469	313.02069091796875
837	313.0352783203125	1.6549833333333335					1	DETECTED	313.0353 m/z @1.65 [N1293_2.mzXML]	313.0352783203125	1.6549833333333335	1.6247	1.6857833333333334	0.06108333333333338	16239.6015625	43115.0931186524	0	1181	0.03830617801654945	1.0085305448541524	1.0170610897083048	313.0351257324219	313.0352783203125
838	313.0955505371094	1.5222					1	DETECTED	313.0956 m/z @1.52 [N1293_2.mzXML]	313.0955505371094	1.5222	1.4137	19.862666666666666	18.448966666666667	23489.61328125	2326228.75793402	0	1181	0.12527280962007548	85.01827956989244	165.7289503877875	313.0943298339844	313.09613037109375
839	313.1542053222656	10.02965					1	DETECTED	313.1542 m/z @10.03 [N1293_2.mzXML]	313.1542053222656	10.02965	9.996366666666667	13.770916666666666	3.7745499999999996	7812.8798828125	383437.30536676024	0	1181	0.09287778470351427	56.70330495743615	112.4066099148723	313.1473388671875	313.1546936035156
840	313.16607666015625	12.312483333333335					1	DETECTED	313.1661 m/z @12.31 [N1293_2.mzXML]	313.16607666015625	12.312483333333335	12.225850000000001	12.634350000000001	0.4085000000000001	17404.232421875	234179.59664501942	0	1181	0.3085744480929691	2.3576375529049636	3.270530007098752	313.165283203125	313.1663818359375
841	313.2716979980469	14.183833333333332					1	DETECTED	313.2717 m/z @14.18 [N1293_2.mzXML]	313.2716979980469	14.183833333333332	0.10149999999999999	19.991	19.889499999999998	3806.461181640625	1452723.3191094368	0	1181	0.6453696486600329	0.7061862380760764	0.04866452109278975	313.271240234375	313.2769470214844
842	313.78411865234375	2.3434000000000004					1	DETECTED	313.7841 m/z @2.34 [N1293_2.mzXML]	313.78411865234375	2.3434000000000004	1.9348999999999998	4.532349999999999	2.5974499999999994	19837.416015625	784145.4523702697	0	1181	0.4254870400962627	2.240204732378171	2.655079276418998	313.7826232910156	313.78533935546875
843	314.0284118652344	13.16875					1	DETECTED	314.0284 m/z @13.17 [N1293_2.mzXML]	314.0284118652344	13.16875	13.080383333333334	15.274733333333334	2.19435	7286.3623046875	244645.9875238037	0	1181	0.2199549946512409	12.416163711807016	23.832327423614032	314.0235900878906	314.02972412109375
844	314.2314453125	10.991766666666667					1	DETECTED	314.2314 m/z @10.99 [N1293_2.mzXML]	314.2314453125	10.991766666666667	10.7677	11.915483333333333	1.147783333333333	294323.71875	2806777.7086245026	1	1181	0.1146856987714795	1.3604836937534144	1.2786104628894785	314.2292175292969	314.2327880859375
845	315.0175476074219	1.5949333333333333					1	DETECTED	315.0175 m/z @1.59 [N1293_2.mzXML]	315.0175476074219	1.5949333333333333	1.5803833333333333	3.1222833333333333	1.5419	10022.7177734375	352547.48699102795	0	1181	2.19593483920237	52.98625429553242	104.97250859106484	315.0076599121094	315.02630615234375
846	315.0790710449219	2.3848					1	DETECTED	315.0791 m/z @2.38 [N1293_2.mzXML]	315.0790710449219	2.3848	1.6549833333333335	10.522016666666667	8.867033333333334	7288957.0	3.1382178571762604E8	1	1181	0.45275429922625365	1.8472467193703581	1.9280590712849124	315.07843017578125	315.0800476074219
847	315.1156311035156	2.3848					1	DETECTED	315.1156 m/z @2.38 [N1293_2.mzXML]	315.1156311035156	2.3848	2.1757	3.472366666666667	1.2966666666666669	13096.3447265625	333557.9140308228	0	1181	0.397292631819242	3.100589829427709	2.7668576372164058	315.11077880859375	315.1198425292969
848	315.13275146484375	11.486600000000001					1	DETECTED	315.1328 m/z @11.49 [N1293_2.mzXML]	315.13275146484375	11.486600000000001	2.1757	12.156516666666667	9.980816666666666	21977.572265625	1608838.3956638183	0	1181	9.28633919769539	0.5402003272362804	0.06517918113915129	315.1235046386719	315.140869140625
849	315.1705627441406	1.5659666666666667					1	DETECTED	315.1706 m/z @1.57 [N1293_2.mzXML]	315.1705627441406	1.5659666666666667	1.5659666666666667	12.5179	10.951933333333333	7380.38525390625	1097531.978246399	0	1181	10.89438397864844	null	null	315.1611022949219	315.17901611328125
850	315.2346496582031	10.975150000000001					1	DETECTED	315.2346 m/z @10.98 [N1293_2.mzXML]	315.2346496582031	10.975150000000001	2.411983333333333	11.0594	8.647416666666667	52312.3203125	1554037.8382424288	0	1181	0.14327593172540531	0.5049193250160571	0.009838650032114175	315.23419189453125	315.2420654296875
851	316.08251953125	2.3848					1	DETECTED	316.0825 m/z @2.38 [N1293_2.mzXML]	316.08251953125	2.3848	1.8368	10.454016666666666	8.617216666666666	637989.375	2.7456505934099667E7	0	1181	0.4108023438790456	1.9372407637565792	2.0327802271030166	316.08221435546875	316.084228515625
852	316.2469482421875	11.12675					1	DETECTED	316.2469 m/z @11.13 [N1293_2.mzXML]	316.2469482421875	11.12675	10.94065	11.931433333333333	0.9907833333333329	538241.4375	3743770.1054177308	1	1181	0.10890156071915058	0.2870986119867878	2.2431065446318996	316.23712158203125	316.2473449707031
853	317.0835266113281	2.411983333333333					1	DETECTED	317.0835 m/z @2.41 [N1293_2.mzXML]	317.0835266113281	2.411983333333333	1.8368	8.868283333333332	7.031483333333332	86718.359375	3700794.147592772	0	1181	0.4113090300049729	1.8316158250276433	1.835457642106532	317.0798645019531	317.0847473144531
854	317.114013671875	1.6705166666666666					1	DETECTED	317.1140 m/z @1.67 [N1293_2.mzXML]	317.114013671875	1.6705166666666666	1.0122333333333333	10.821050000000001	9.808816666666669	20440.150390625	1834839.8047132585	0	1181	0.10348960810033003	3.6115932418865384	31.49294757630086	317.1119689941406	317.1159362792969
855	317.1490478515625	8.992283333333335					1	DETECTED	317.1490 m/z @8.99 [N1293_2.mzXML]	317.1490478515625	8.992283333333335	8.939433333333334	12.976166666666668	4.036733333333334	3933.017333984375	408131.12327764905	0	1181	1.7448489465537538	38.19047619047535	75.3809523809507	317.14031982421875	317.1495666503906
856	317.1777648925781	13.4479					1	DETECTED	317.1778 m/z @13.45 [N1293_2.mzXML]	317.1777648925781	13.4479	12.1062	13.839066666666668	1.732866666666668	10872.3876953125	376770.43399768084	0	1181	1.3812550763345595	0.6457727758316563	0.2915455516633126	317.1710205078125	317.1783447265625
857	317.25042724609375	11.12675					1	DETECTED	317.2504 m/z @11.13 [N1293_2.mzXML]	317.25042724609375	11.12675	11.0594	14.024849999999999	2.965449999999999	88035.6640625	6607347.583494507	0	1181	0.08584446222361564	19.16464382389916	34.20584713759167	317.2428894042969	317.25115966796875
858	317.52880859375	2.411983333333333					1	DETECTED	317.5288 m/z @2.41 [N1293_2.mzXML]	317.52880859375	2.411983333333333	1.8368	4.612516666666666	2.775716666666666	23522.185546875	976446.5246312869	0	1181	0.4965292645008357	1.8815726289664438	1.9864011834307211	317.5269470214844	317.5296325683594
859	318.0639343261719	16.519833333333334					1	DETECTED	318.0639 m/z @16.52 [N1293_2.mzXML]	318.0639343261719	16.519833333333334	9.711766666666668	19.972666666666665	10.260899999999998	5298.68798828125	1196892.288868316	0	1181	0.524482007507153	0.753583983705604	0.40712702220489133	318.06201171875	318.06591796875
860	318.1808166503906	10.02965					1	DETECTED	318.1808 m/z @10.03 [N1293_2.mzXML]	318.1808166503906	10.02965	9.335833333333333	14.152383333333335	4.816550000000001	5546.4326171875	416655.5907586671	0	1181	0.08088486476314927	3.4710538326647296	5.942107665329459	318.17626953125	318.19073486328125
861	318.2991027832031	11.356816666666667					1	DETECTED	318.2991 m/z @11.36 [N1293_2.mzXML]	318.2991027832031	11.356816666666667	11.294133333333333	17.07283333333333	5.778699999999999	145968.390625	1963738.8277891865	1	1181	0.0915551913878172	2.1468819473166625	2.0828496701688604	318.2959289550781	318.30364990234375
862	318.968994140625	1.9907166666666667					1	DETECTED	318.9690 m/z @1.99 [N1293_2.mzXML]	318.968994140625	1.9907166666666667	1.8079500000000002	2.204066666666667	0.3961166666666667	18658.9921875	226262.9089145508	0	1181	0.16464909308335884	1.0836677001641446	1.1673354003282892	318.968505859375	318.9696044921875
863	319.0606384277344	16.043083333333335					1	DETECTED	319.0606 m/z @16.04 [N1293_2.mzXML]	319.0606384277344	16.043083333333335	9.762566666666666	19.4055	9.642933333333334	3813.890869140625	1103827.8004621274	0	1181	7.166228093925225	0.767686310308865	0.3555490685425756	319.0590515136719	319.0633544921875
864	319.1282958984375	10.660133333333333					1	DETECTED	319.1283 m/z @10.66 [N1293_2.mzXML]	319.1282958984375	10.660133333333333	9.779733333333333	10.821050000000001	1.0413166666666687	12499.2490234375	186275.33874414084	0	1181	0.18544478414800913	0.5913883840678492	0.76150486933409	319.1273498535156	319.1304016113281
865	319.1671447753906	11.12675					1	DETECTED	319.1671 m/z @11.13 [N1293_2.mzXML]	319.1671447753906	11.12675	9.52845	11.15955	1.6311	8979.810546875	356712.0020788575	0	1181	1.708568616135734	0.5102609022085967	0.020514675593769998	319.1642761230469	319.1676330566406
866	319.1935729980469	14.2306					1	DETECTED	319.1936 m/z @14.23 [N1293_2.mzXML]	319.1935729980469	14.2306	9.39875	15.95115	6.5524000000000004	97369.6875	4734500.021338745	0	1181	0.599118560553201	1.6594036719368759	0.43721890322550216	319.1841735839844	319.1952209472656
867	319.2234191894531	12.50045					1	DETECTED	319.2234 m/z @12.50 [N1293_2.mzXML]	319.2234191894531	12.50045	12.449416666666668	12.70125	0.251833333333332	7084.96240234375	69793.97781420898	0	1181	0.06905819989259498	2.467341606792958	3.9346832135859153	319.2225341796875	319.22412109375
868	320.1971740722656	14.183833333333332					1	DETECTED	320.1972 m/z @14.18 [N1293_2.mzXML]	320.1971740722656	14.183833333333332	11.5786	15.640166666666666	4.061566666666666	18389.859375	1502215.8057114258	0	1181	3.3518148847436535	0.7477496704854233	0.4924421043814318	320.19635009765625	320.1984558105469
869	320.9663391113281	1.9488333333333334					1	DETECTED	320.9663 m/z @1.95 [N1293_2.mzXML]	320.9663391113281	1.9488333333333334	1.7653500000000002	2.104033333333333	0.338683333333333	10672.103515625	135230.38501501456	0	1181	0.15615578303989497	0.9229266963393584	0.8458533926787167	320.96588134765625	320.96685791015625
870	321.2088928222656	12.70125					1	DETECTED	321.2089 m/z @12.70 [N1293_2.mzXML]	321.2088928222656	12.70125	12.50045	17.0175	4.517049999999998	76305.6484375	1831925.5746862788	0	1181	0.3041138804950201	2.875138149302479	1.903004133504405	321.2000427246094	321.21099853515625
871	322.0580749511719	16.686333333333334					1	DETECTED	322.0581 m/z @16.69 [N1293_2.mzXML]	322.0580749511719	16.686333333333334	2.842033333333333	19.991	17.148966666666666	1601.231689453125	918778.3741428831	0	1181	0.8833955912023299	0.6193511649800519	0.23870232996010385	322.0566711425781	322.0650939941406
872	322.2123718261719	12.552216666666668					1	DETECTED	322.2124 m/z @12.55 [N1293_2.mzXML]	322.2123718261719	12.552216666666668	12.5179	15.804616666666668	3.2867166666666687	14240.3681640625	559767.837031983	0	1181	0.30147023998979705	47.8880524526437	13.728692715985796	322.2032775878906	322.2135314941406
873	323.16290283203125	10.435766666666666					1	DETECTED	323.1629 m/z @10.44 [N1293_2.mzXML]	323.16290283203125	10.435766666666666	9.62675	11.79945	2.1727000000000007	29706.998046875	804739.2554467162	0	1181	0.1919631349924611	1.4018656392990736	1.9751968182510404	323.16259765625	323.16552734375
874	323.2245788574219	13.890883333333333					1	DETECTED	323.2246 m/z @13.89 [N1293_2.mzXML]	323.2245788574219	13.890883333333333	1.4483833333333334	15.167583333333333	13.719199999999999	14510.1943359375	2314470.420286192	0	1181	0.27243502392298957	0.551303998392606	0.0984064599473558	323.2237548828125	323.22650146484375
875	323.2547912597656	12.650833333333333					1	DETECTED	323.2548 m/z @12.65 [N1293_2.mzXML]	323.2547912597656	12.650833333333333	11.8169	12.976166666666668	1.1592666666666673	7256.6767578125	298484.5757136231	0	1181	0.3132346581057899	0.6950595571188755	0.390119114237751	323.25335693359375	323.2555236816406
876	324.1786193847656	16.061233333333334					1	DETECTED	324.1786 m/z @16.06 [N1293_2.mzXML]	324.1786193847656	16.061233333333334	0.13793333333333332	19.972666666666665	19.834733333333332	9346.4951171875	2836834.9348551333	0	1181	2.249387825929462	0.7796449976600374	0.535179514050646	324.17742919921875	324.17962646484375
877	325.1753845214844	15.822783333333332					1	DETECTED	325.1754 m/z @15.82 [N1293_2.mzXML]	325.1753845214844	15.822783333333332	0.4842333333333333	19.954166666666666	19.469933333333334	12840.5712890625	3871782.8868201906	0	1181	3.0960961812657644	0.6346732035731323	0.6057196545796546	325.1731872558594	325.17724609375
878	326.1776428222656	16.17151666666667					1	DETECTED	326.1776 m/z @16.17 [N1293_2.mzXML]	326.1776428222656	16.17151666666667	10.169766666666668	18.875333333333334	8.705566666666666	4096.73583984375	1028399.1812483516	0	1181	1.6989936418376672	0.7252523569514445	0.45050471390288904	326.1754150390625	326.17840576171875
879	327.0073547363281	1.3406666666666667					1	DETECTED	327.0074 m/z @1.34 [N1293_2.mzXML]	327.0073547363281	1.3406666666666667	0.11981666666666667	20.009166666666665	19.88935	7871.65576171875	4261609.746824828	0	1181	2.596744424927396	8.145697669656387	11.43226892316626	327.0062561035156	327.0090637207031
880	327.0517578125	11.6074					1	DETECTED	327.0518 m/z @11.61 [N1293_2.mzXML]	327.0517578125	11.6074	1.6247	11.79945	10.17475	33925.66015625	5487427.6678626705	0	1181	9.976504897787091	0.5096191411141274	0.017039343498592232	327.0505676269531	327.05194091796875
881	327.17388916015625	15.822783333333332					1	DETECTED	327.1739 m/z @15.82 [N1293_2.mzXML]	327.17388916015625	15.822783333333332	9.745783333333332	18.508166666666668	8.762383333333336	5516.267578125	1405600.1579334105	0	1181	1.6377957112643742	0.7209464648126819	0.4418929296253638	327.17242431640625	327.17437744140625
882	327.2284240722656	13.890883333333333					1	DETECTED	327.2284 m/z @13.89 [N1293_2.mzXML]	327.2284240722656	13.890883333333333	4.139716666666667	14.943016666666667	10.8033	23839.158203125	3040270.001800295	0	1181	0.21564269608994735	0.9970931027664005	0.41014443404222634	327.2190856933594	327.2291564941406
883	328.2110290527344	12.041483333333334					1	DETECTED	328.2110 m/z @12.04 [N1293_2.mzXML]	328.2110290527344	12.041483333333334	9.174216666666666	12.208499999999999	3.0342833333333328	10249.3359375	542088.1101317139	0	1181	0.6716865816032858	0.5291247180822616	0.058249436164523195	328.2080078125	328.2114562988281
884	328.2471008300781	11.1103					1	DETECTED	328.2471 m/z @11.11 [N1293_2.mzXML]	328.2471008300781	11.1103	0.8665333333333333	12.5686	11.702066666666667	83364.375	3765061.345179689	1	1181	0.10730172120661763	10.797247045022482	24.252685032886067	328.24554443359375	328.2525634765625
885	328.8978271484375	1.5659666666666667					1	DETECTED	328.8978 m/z @1.57 [N1293_2.mzXML]	328.8978271484375	1.5659666666666667	1.4483833333333334	1.6096666666666666	0.16128333333333322	105856.625	595719.2673945309	0	1181	0.08813925075325102	0.683032079184208	0.3823118017711038	328.8976135253906	328.89801025390625
886	328.9979553222656	1.7798					1	DETECTED	328.9980 m/z @1.78 [N1293_2.mzXML]	328.9979553222656	1.7798	0.10149999999999999	20.009166666666665	19.907666666666664	20642.1484375	4454270.580256403	0	1181	0.06972837734578774	4.378720414299259	0.8660336875197101	328.997314453125	329.0063171386719
887	329.2462463378906	13.704033333333333					1	DETECTED	329.2462 m/z @13.70 [N1293_2.mzXML]	329.2462463378906	13.704033333333333	11.076600000000001	14.6444	3.5677999999999983	24503.28125	1551003.831965882	0	1181	2.897806278844273	0.678951575047892	0.4438618297656343	329.24298095703125	329.25079345703125
888	330.2452087402344	11.764966666666668					1	DETECTED	330.2452 m/z @11.76 [N1293_2.mzXML]	330.2452087402344	11.764966666666668	11.713983333333335	14.024849999999999	2.310866666666664	12700.0595703125	668490.2473227532	0	1181	0.09835404771116885	22.662961752206755	44.450578396909805	330.2446594238281	330.2504577636719
889	330.8948669433594	1.5659666666666667					1	DETECTED	330.8949 m/z @1.57 [N1293_2.mzXML]	330.8948669433594	1.5659666666666667	1.4635833333333332	1.6096666666666666	0.14608333333333334	14803.05078125	84843.4251610107	0	1181	0.09865572061616379	0.7134136415432188	0.42682728308643775	330.8943176269531	330.89581298828125
890	331.05303955078125	2.3848					1	DETECTED	331.0530 m/z @2.38 [N1293_2.mzXML]	331.05303955078125	2.3848	1.6705166666666666	14.6444	12.973883333333333	955161.6875	3.581828410852896E7	1	1181	0.40333738369019034	1.5476532583608207	1.331681223780743	331.044677734375	331.0553894042969
891	331.1650085449219	8.337383333333333					1	DETECTED	331.1650 m/z @8.34 [N1293_2.mzXML]	331.1650085449219	8.337383333333333	8.104983333333333	8.417	0.3120166666666666	7854.27197265625	76859.57184777812	0	1181	0.16881073936089663	0.6712923121055645	0.32203209670195965	331.16351318359375	331.1655578613281
892	331.1863098144531	12.26085					1	DETECTED	331.1863 m/z @12.26 [N1293_2.mzXML]	331.1863098144531	12.26085	11.978533333333333	12.50045	0.5219166666666677	7409.0537109375	150402.80326403823	0	1181	0.27826310272560306	0.9243461833638371	0.8486923667276742	331.1812744140625	331.18804931640625
893	331.2040100097656	11.17585					1	DETECTED	331.2040 m/z @11.18 [N1293_2.mzXML]	331.2040100097656	11.17585	11.1103	11.17585	0.06555	9948.1669921875	24581.113063110446	0	1181	0.01741494986224268	0.5	null	331.203369140625	331.2040100097656
894	331.2255554199219	11.04235					1	DETECTED	331.2256 m/z @11.04 [N1293_2.mzXML]	331.2255554199219	11.04235	10.696383333333333	11.0937	0.39731666666666676	12808.4619140625	135999.20415869085	0	1181	0.15132151005941985	0.5742123518643404	0.1484247037286807	331.22515869140625	331.2288818359375
895	331.2616882324219	11.963166666666666					1	DETECTED	331.2617 m/z @11.96 [N1293_2.mzXML]	331.2616882324219	11.963166666666666	11.326383333333332	15.7311	4.404716666666667	11203.3056640625	944277.8122468875	0	1181	2.818107935043397	3.268129357897784	5.288610581161012	331.2586975097656	331.2637023925781
896	332.0567932128906	2.3848					1	DETECTED	332.0568 m/z @2.38 [N1293_2.mzXML]	332.0567932128906	2.3848	1.8924833333333335	5.7261	3.833616666666666	96128.078125	3511623.908949798	0	1181	0.3696749340496823	3.8934459528081544	1.3081030663619422	332.0550231933594	332.0583190917969
897	332.1636962890625	10.012916666666666					1	DETECTED	332.1637 m/z @10.01 [N1293_2.mzXML]	332.1636962890625	10.012916666666666	7.262383333333333	10.571116666666667	3.3087333333333335	73172.7578125	1765070.5544820563	0	1181	0.2644585499161334	1.3037537618925445	1.7690329175839592	332.1627502441406	332.1680908203125
898	332.2420349121094	10.804					1	DETECTED	332.2420 m/z @10.80 [N1293_2.mzXML]	332.2420349121094	10.804	10.71435	10.923366666666668	0.20901666666666863	38398.11328125	297978.6924160164	0	1181	0.1426716371087604	1.1657371258598275	1.331474251719655	332.2418212890625	332.242431640625
899	333.0514221191406	2.3434000000000004					1	DETECTED	333.0514 m/z @2.34 [N1293_2.mzXML]	333.0514221191406	2.3434000000000004	1.8079500000000002	17.201833333333333	15.393883333333333	57765.15234375	2645426.0580768436	0	1181	0.9117581529944045	1.8614116071573474	3.854951735825889	333.0447692871094	333.0527648925781
900	333.1430969238281	11.00835					1	DETECTED	333.1431 m/z @11.01 [N1293_2.mzXML]	333.1430969238281	11.00835	9.060733333333333	16.556833333333334	7.4961	17014.00390625	1190249.7186724232	0	1181	2.5363851348959	6.777875455483886	13.100080811532472	333.13812255859375	333.152099609375
901	333.167236328125	10.012916666666666					1	DETECTED	333.1672 m/z @10.01 [N1293_2.mzXML]	333.167236328125	10.012916666666666	9.881016666666666	15.045433333333333	5.164416666666668	12038.9296875	988801.679831177	0	1181	0.35228403571489864	19.577015415718996	3.394069316813958	333.166259765625	333.17193603515625
902	333.2024841308594	12.398					1	DETECTED	333.2025 m/z @12.40 [N1293_2.mzXML]	333.2024841308594	12.398	9.159816666666668	12.70125	3.541433333333332	58851.7578125	2189926.1154174814	0	1181	0.1273243084597837	0.5468240937562728	0.053371994423012534	333.2019348144531	333.2068786621094
903	334.13970947265625	9.745783333333332					1	DETECTED	334.1397 m/z @9.75 [N1293_2.mzXML]	334.13970947265625	9.745783333333332	9.711766666666668	9.814133333333332	0.10236666666666494	11409.7958984375	53845.36602246063	0	1181	0.09647813327361732	1.5046545810877785	2.009309162175557	334.1390075683594	334.13970947265625
904	334.91448974609375	1.6096666666666666					1	DETECTED	334.9145 m/z @1.61 [N1293_2.mzXML]	334.91448974609375	1.6096666666666666	1.5803833333333333	1.6400333333333335	0.0596500000000002	72735.796875	186320.50199218784	0	1181	0.052245355413752526	1.0184974388161676	1.0369948776323352	334.9142761230469	334.91485595703125
905	335.1235046386719	10.346333333333332					1	DETECTED	335.1235 m/z @10.35 [N1293_2.mzXML]	335.1235046386719	10.346333333333332	9.814133333333332	10.696383333333333	0.8822500000000009	6580.03173828125	120312.03598168952	0	1181	0.5209646917175039	0.8288707252912454	1.215663422216836	335.1224670410156	335.1242980957031
906	335.1658020019531	14.137116666666666					1	DETECTED	335.1658 m/z @14.14 [N1293_2.mzXML]	335.1658020019531	14.137116666666666	11.04235	16.17151666666667	5.129166666666668	118327.359375	5468844.577258904	0	1181	2.5205631834751934	1.0537398885134512	10.043812121321219	335.1648864746094	335.16778564453125
907	335.21826171875	12.552216666666668					1	DETECTED	335.2183 m/z @12.55 [N1293_2.mzXML]	335.21826171875	12.552216666666668	12.432233333333333	12.752116666666666	0.3198833333333333	23576.873046875	202386.0473745111	0	1181	0.16162361751727872	1.3330323656063094	2.1632170293021145	335.21771240234375	335.2188415527344
908	336.0748596191406	16.373166666666666					1	DETECTED	336.0749 m/z @16.37 [N1293_2.mzXML]	336.0748596191406	16.373166666666666	9.69455	19.332	9.637450000000001	3323.558349609375	761105.4023619384	0	1181	1.4899144521338172	0.7215154335852985	0.44303086717059686	336.0732116699219	336.0757141113281
909	336.16925048828125	14.199183333333334					1	DETECTED	336.1693 m/z @14.20 [N1293_2.mzXML]	336.16925048828125	14.199183333333334	11.593	15.475133333333334	3.882133333333334	14334.6708984375	1204944.2987764894	0	1181	2.818327738034357	0.6981292538838096	0.38503280226492376	336.168212890625	336.1701965332031
910	336.2521667480469	12.173633333333333					1	DETECTED	336.2522 m/z @12.17 [N1293_2.mzXML]	336.2521667480469	12.173633333333333	12.1062	12.415	0.30879999999999974	10743.7109375	97849.334096802	0	1181	0.08642302979239602	2.289668808699937	3.5793376173998737	336.2515563964844	336.25311279296875
911	336.66314697265625	13.16875					1	DETECTED	336.6631 m/z @13.17 [N1293_2.mzXML]	336.66314697265625	13.16875	12.946183333333332	14.008733333333334	1.0625500000000017	26014.431640625	596657.7975104981	0	1181	0.20213514283903322	2.2421934978909532	2.8545177726050497	336.6622314453125	336.6642150878906
912	337.0614013671875	1.8649					1	DETECTED	337.0614 m/z @1.86 [N1293_2.mzXML]	337.0614013671875	1.8649	1.6549833333333335	18.930166666666665	17.27518333333333	889598.1875	2.453505520602418E7	1	1181	0.5368304454882209	5.943464839825654	10.255635916110743	337.0602111816406	337.0713806152344
913	337.1662292480469	14.183833333333332					1	DETECTED	337.1662 m/z @14.18 [N1293_2.mzXML]	337.1662292480469	14.183833333333332	11.15955	15.4201	4.26055	34283.87890625	1621827.9781160883	0	1181	0.2197386815687068	0.6768892701464779	4.789322480852545	337.1638488769531	337.1673278808594
914	337.18121337890625	12.60155					1	DETECTED	337.1812 m/z @12.60 [N1293_2.mzXML]	337.18121337890625	12.60155	12.483550000000001	15.603683333333333	3.1201333333333316	98037.1953125	1735546.2422600691	0	1181	0.20814159270364208	6.291335836752718	3.529938424148921	337.18048095703125	337.18231201171875
915	337.2041015625	14.137116666666666					1	DETECTED	337.2041 m/z @14.14 [N1293_2.mzXML]	337.2041015625	14.137116666666666	14.105533333333334	18.1585	4.052966666666666	7951.7822265625	418830.4878756105	0	1181	0.0438712607214633	65.05280586523646	126.6853995352917	337.1953125	337.20465087890625
916	338.2315368652344	12.483550000000001					1	DETECTED	338.2315 m/z @12.48 [N1293_2.mzXML]	338.2315368652344	12.483550000000001	0.10149999999999999	20.009166666666665	19.907666666666664	390340.71875	1.7164491017426822E7	0	1181	0.4877425410181022	3.3660489560412112	0.3202712745309845	338.2307434082031	338.2410888671875
917	338.3404541015625	12.60155					1	DETECTED	338.3405 m/z @12.60 [N1293_2.mzXML]	338.3404541015625	12.60155	4.876416666666667	15.274733333333334	10.398316666666666	158944.296875	7370782.856425021	1	1181	0.7410168072004737	0.6730185886759236	0.014940066062603098	338.3404235839844	338.3415222167969
918	339.1617126464844	14.183833333333332					1	DETECTED	339.1617 m/z @14.18 [N1293_2.mzXML]	339.1617126464844	14.183833333333332	11.621866666666667	14.943016666666667	3.3211499999999994	14626.8759765625	1038595.3841094971	0	1181	0.14016947224051535	0.6481641707542386	0.19423302135531856	339.16064453125	339.1632995605469
919	339.1966857910156	11.73065					1	DETECTED	339.1967 m/z @11.73 [N1293_2.mzXML]	339.1966857910156	11.73065	11.5786	14.57995	3.0013500000000004	7138.7470703125	788105.8897486572	0	1181	2.3942289568391484	9.869615258138712	18.739230516277424	339.1960754394531	339.19793701171875
920	339.23443603515625	12.466433333333333					1	DETECTED	339.2344 m/z @12.47 [N1293_2.mzXML]	339.23443603515625	12.466433333333333	0.10149999999999999	20.009166666666665	19.907666666666664	75758.125	3570062.394982482	0	1181	1.7842471704441678	1.070016914612779	0.526210165327764	339.233642578125	339.2392272949219
921	339.34368896484375	12.60155					1	DETECTED	339.3437 m/z @12.60 [N1293_2.mzXML]	339.34368896484375	12.60155	12.139483333333335	14.677366666666668	2.5378833333333333	35657.73046875	1162296.2084160156	0	1181	0.46753240896124204	5.120418544062462	0.42219291877565357	339.34295654296875	339.3447265625
922	340.93115234375	1.6400333333333335					1	DETECTED	340.9312 m/z @1.64 [N1293_2.mzXML]	340.93115234375	1.6400333333333335	1.5949333333333333	2.0898666666666665	0.4949333333333332	36778.3203125	424260.9218593752	0	1181	0.06067640962903176	5.487065779748688	9.974131559497376	340.930908203125	340.93414306640625
923	341.0307922363281	11.593					1	DETECTED	341.0308 m/z @11.59 [N1293_2.mzXML]	341.0307922363281	11.593	11.51965	12.1062	0.586549999999999	76911.3515625	726056.347323122	0	1181	0.150807761045753	2.4745771053044465	3.3940652651421725	341.02972412109375	341.0314636230469
924	341.1770935058594	12.70125					1	DETECTED	341.1771 m/z @12.70 [N1293_2.mzXML]	341.1770935058594	12.70125	4.202733333333333	18.948333333333334	14.745600000000001	9954.34375	2115506.895087738	0	1181	0.15707141032618743	0.8675396294647497	0.39814170386748654	341.17535400390625	341.18707275390625
925	341.1978454589844	12.27815					1	DETECTED	341.1978 m/z @12.28 [N1293_2.mzXML]	341.1978454589844	12.27815	12.190883333333334	17.146166666666666	4.955283333333332	8338.7724609375	710131.3436393433	0	1181	0.3094313132172566	28.39161573720406	55.78323147440812	341.1878662109375	341.1992492675781
926	341.3513488769531	13.890883333333333					1	DETECTED	341.3513 m/z @13.89 [N1293_2.mzXML]	341.3513488769531	13.890883333333333	13.72055	14.842033333333335	1.1214833333333356	26448.109375	546685.7560949713	0	1181	0.21500254202384284	3.3847650446434616	4.726844033103305	341.35076904296875	341.3525695800781
927	342.014404296875	5.098366666666666					1	DETECTED	342.0144 m/z @5.10 [N1293_2.mzXML]	342.014404296875	5.098366666666666	0.4478666666666667	19.734166666666667	19.2863	5290.1318359375	1991209.0289573986	0	1181	5.165107152499523	2.0735727341146117	2.2819503617259786	342.0047302246094	342.0157775878906
928	342.2624816894531	11.37195					1	DETECTED	342.2625 m/z @11.37 [N1293_2.mzXML]	342.2624816894531	11.37195	11.277066666666666	11.994533333333333	0.7174666666666667	103966.6171875	901803.905484069	0	1181	0.12058430675596199	3.3788276166868263	6.998724272734091	342.2618713378906	342.2637939453125
929	342.86798095703125	1.6857833333333334					1	DETECTED	342.8680 m/z @1.69 [N1293_2.mzXML]	342.86798095703125	1.6857833333333334	1.6705166666666666	1.7798	0.1092833333333334	23192.623046875	104809.59712719735	0	1181	0.09093777412384729	3.5791484716157003	6.1582969432314005	342.86749267578125	342.86798095703125
930	343.19171142578125	12.346566666666666					1	DETECTED	343.1917 m/z @12.35 [N1293_2.mzXML]	343.19171142578125	12.346566666666666	11.994533333333333	17.956166666666665	5.961633333333332	35499.0703125	1251773.1590370478	0	1181	0.2363877581018361	3.972612182278037	3.643224972761258	343.1839904785156	343.19451904296875
931	343.2949523925781	12.089816666666668					1	DETECTED	343.2950 m/z @12.09 [N1293_2.mzXML]	343.2949523925781	12.089816666666668	12.041483333333334	13.541633333333333	1.5001499999999997	9924.037109375	369281.4519581297	0	1181	0.07259464661565929	15.518793103448127	30.037586206896254	343.2851257324219	343.2950744628906
932	344.2782897949219	11.503066666666665					1	DETECTED	344.2783 m/z @11.50 [N1293_2.mzXML]	344.2782897949219	11.503066666666665	11.469833333333334	11.915483333333333	0.44564999999999877	77487.9765625	625781.3395875192	1	1181	0.17272641504831654	4.988969307819642	5.921050797972458	344.2778625488281	344.2798156738281
933	344.6497802734375	13.139100000000001					1	DETECTED	344.6498 m/z @13.14 [N1293_2.mzXML]	344.6497802734375	13.139100000000001	12.961033333333335	13.478816666666667	0.5177833333333322	15172.0107421875	241049.31526196326	0	1181	0.3146032633049014	1.4539030325720712	1.9078060651441426	344.648681640625	344.650634765625
934	344.8651123046875	1.6857833333333334					1	DETECTED	344.8651 m/z @1.69 [N1293_2.mzXML]	344.8651123046875	1.6857833333333334	1.6857833333333334	1.7653500000000002	0.07956666666666679	14221.7548828125	53336.08819628907	0	1181	0.03722296629525634	null	null	344.86444091796875	344.8651123046875
935	344.87548828125	1.5512000000000001					1	DETECTED	344.8755 m/z @1.55 [N1293_2.mzXML]	344.87548828125	1.5512000000000001	1.4323000000000001	1.6247	0.1923999999999999	223730.109375	1152125.6203106074	0	1181	0.07585132202890987	0.8436130099348214	0.6157305626948066	344.87469482421875	344.8755798339844
936	345.1865539550781	11.452783333333334					1	DETECTED	345.1866 m/z @11.45 [N1293_2.mzXML]	345.1865539550781	11.452783333333334	11.452783333333334	12.5179	1.0651166666666647	26751.078125	802257.2931055898	0	1181	1.0529680991802053	null	null	345.1865539550781	345.1929931640625
937	346.0087585449219	5.063483333333334					1	DETECTED	346.0088 m/z @5.06 [N1293_2.mzXML]	346.0087585449219	5.063483333333334	0.11981666666666667	20.009166666666665	19.88935	24845.6875	9305643.857214533	0	1181	7.077083989150383	1.7488149603490337	3.942970997299838	346.0067443847656	346.010009765625
938	346.29449462890625	11.37195					1	DETECTED	346.2945 m/z @11.37 [N1293_2.mzXML]	346.29449462890625	11.37195	11.341783333333332	12.900533333333334	1.5587500000000016	12339.150390625	362678.5092669684	0	1181	1.4417451701322594	25.8356353591149	50.6712707182298	346.2931213378906	346.29449462890625
939	346.9085998535156	1.5659666666666667					1	DETECTED	346.9086 m/z @1.57 [N1293_2.mzXML]	346.9085998535156	1.5659666666666667	1.4635833333333332	1.5949333333333333	0.13135000000000008	13401.6171875	67846.22249829098	0	1181	0.0573765793821015	0.6414618264691513	0.2829236529383025	346.90765380859375	346.9088134765625
940	347.12353515625	13.72055					1	DETECTED	347.1235 m/z @13.72 [N1293_2.mzXML]	347.12353515625	13.72055	9.745783333333332	13.72055	3.9747666666666674	8088.07080078125	1108776.2547423707	0	1181	3.94802176527765	0.5	null	347.1232604980469	347.1246032714844
941	347.15924072265625	11.1924					1	DETECTED	347.1592 m/z @11.19 [N1293_2.mzXML]	347.15924072265625	11.1924	9.643233333333335	11.294133333333333	1.6508999999999983	24015.77734375	429745.54529943847	0	1181	0.056637302749964036	0.546290998399095	0.09946386274526485	347.1578063964844	347.16204833984375
942	348.81329345703125	1.7348666666666666					1	DETECTED	348.8133 m/z @1.73 [N1293_2.mzXML]	348.81329345703125	1.7348666666666666	1.6857833333333334	1.8079500000000002	0.12216666666666676	18802.73046875	91473.84893164056	0	1181	0.0922696964217935	1.2444821731748783	1.4889643463497566	348.811767578125	348.81341552734375
943	348.8681945800781	1.5512000000000001					1	DETECTED	348.8682 m/z @1.55 [N1293_2.mzXML]	348.8681945800781	1.5512000000000001	1.4784333333333335	1.5949333333333333	0.11649999999999983	12723.1875	55296.594205810485	0	1181	0.15403174091015703	0.8005038937242317	0.6010077874484635	348.8677978515625	348.86895751953125
944	349.0178527832031	3.4414000000000002					1	DETECTED	349.0179 m/z @3.44 [N1293_2.mzXML]	349.0178527832031	3.4414000000000002	2.6301166666666664	19.369000000000003	16.738883333333337	2807.1953125	1065112.221584259	0	1181	0.2890089425198785	10.316299278920226	19.632598557840453	349.015380859375	349.019287109375
945	349.21453857421875	13.975183333333332					1	DETECTED	349.2145 m/z @13.98 [N1293_2.mzXML]	349.21453857421875	13.975183333333332	12.449416666666668	14.24575	1.7963333333333313	8043.03466796875	406209.5461784665	0	1181	0.4823742399623949	0.5886658073536805	0.17733161470736095	349.213134765625	349.2152404785156
946	350.0902099609375	16.556833333333334					1	DETECTED	350.0902 m/z @16.56 [N1293_2.mzXML]	350.0902099609375	16.556833333333334	9.67765	18.545166666666667	8.867516666666667	3500.29736328125	720851.0776343382	0	1181	6.746392380020131	0.6445181235175687	0.2497551407083057	350.08856201171875	350.091796875
947	350.81005859375	1.7502833333333332					1	DETECTED	350.8101 m/z @1.75 [N1293_2.mzXML]	350.81005859375	1.7502833333333332	1.7016	1.7938833333333333	0.09228333333333327	16940.755859375	70343.58509521476	0	1181	0.0844331900894193	0.9477918521054455	0.8955837042108911	350.809814453125	350.81036376953125
948	350.8922119140625	1.6096666666666666					1	DETECTED	350.8922 m/z @1.61 [N1293_2.mzXML]	350.8922119140625	1.6096666666666666	1.5659666666666667	10.821050000000001	9.255083333333335	68688.0703125	5403378.47506482	0	1181	0.05154083933406417	105.8934019832193	210.78680396643858	350.8918151855469	350.8948669433594
949	350.9856262207031	1.6705166666666666					1	DETECTED	350.9856 m/z @1.67 [N1293_2.mzXML]	350.9856262207031	1.6705166666666666	1.6705166666666666	19.258666666666667	17.58815	7405.3359375	1157419.6153987735	0	1181	0.021827797306069874	null	null	350.9845886230469	350.98822021484375
950	351.0867919921875	16.39153333333333					1	DETECTED	351.0868 m/z @16.39 [N1293_2.mzXML]	351.0867919921875	16.39153333333333	9.996366666666667	19.057333333333336	9.060966666666669	2658.5283203125	667161.1383063658	0	1181	1.976193934636692	0.7084230278074591	0.41684605561491833	351.08441162109375	351.0887451171875
951	351.16180419921875	14.515633333333334					1	DETECTED	351.1618 m/z @14.52 [N1293_2.mzXML]	351.16180419921875	14.515633333333334	9.446916666666668	15.185383333333334	5.738466666666666	7811.8232421875	797881.0525680234	0	1181	0.4119441042679153	0.586144948423186	0.1730967044448775	351.1532287597656	351.16265869140625
952	351.22833251953125	13.737150000000002					1	DETECTED	351.2283 m/z @13.74 [N1293_2.mzXML]	351.22833251953125	13.737150000000002	13.622000000000002	14.33995	0.7179499999999983	21690.302734375	416344.16236303735	0	1181	0.2882280914474542	3.1174554928354286	5.069022445309582	351.2203674316406	351.2291259765625
953	352.1655578613281	9.9795					1	DETECTED	352.1656 m/z @9.98 [N1293_2.mzXML]	352.1655578613281	9.9795	9.946416666666666	14.661183333333334	4.714766666666668	18048.908203125	453633.0603924263	0	1181	0.08472507811787189	5.97607835388098	3.7129042253140345	352.1643371582031	352.16571044921875
954	352.22369384765625	12.29515					1	DETECTED	352.2237 m/z @12.30 [N1293_2.mzXML]	352.22369384765625	12.29515	12.26085	14.2926	2.0317500000000006	7478.25390625	363112.6945040286	0	1181	0.1245890718753575	29.617346938775523	49.32647111140834	352.2232360839844	352.232177734375
955	353.03533935546875	1.8649					1	DETECTED	353.0353 m/z @1.86 [N1293_2.mzXML]	353.03533935546875	1.8649	1.7348666666666666	17.680999999999997	15.94613333333333	318089.65625	8450827.545017036	0	1181	0.1387831066468619	4.313381833809628	8.628822828387081	353.0283203125	353.0363464355469
956	353.1778259277344	15.4566					1	DETECTED	353.1778 m/z @15.46 [N1293_2.mzXML]	353.1778259277344	15.4566	9.881016666666666	17.77283333333333	7.891816666666665	10544.0595703125	1077285.5304071652	0	1181	0.8359807872424039	0.6841416459001233	0.425613090042626	353.1681213378906	353.1788330078125
957	353.244140625	11.947316666666667					1	DETECTED	353.2441 m/z @11.95 [N1293_2.mzXML]	353.244140625	11.947316666666667	11.713983333333335	14.677366666666668	2.963383333333333	10609.591796875	567287.6684196776	0	1181	0.6541070008955749	6.350107142857165	11.218939977243027	353.2345886230469	353.24603271484375
958	354.1814270019531	15.475133333333334					1	DETECTED	354.1814 m/z @15.48 [N1293_2.mzXML]	354.1814270019531	15.475133333333334	14.943016666666667	16.061233333333334	1.118216666666667	1740.140625	82977.3797257385	0	1181	0.27407948989415054	1.050725091615247	1.101450183230494	354.17962646484375	354.182373046875
959	355.26220703125	12.27815					1	DETECTED	355.2622 m/z @12.28 [N1293_2.mzXML]	355.26220703125	12.27815	11.85135	13.99205	2.1407000000000007	24411.244140625	512175.4825803832	0	1181	0.18801580896419168	2.8362242388930756	0.4361886015195324	355.2522277832031	355.26300048828125
960	356.278564453125	11.469833333333334					1	DETECTED	356.2786 m/z @11.47 [N1293_2.mzXML]	356.278564453125	11.469833333333334	11.436216666666667	11.747433333333333	0.3112166666666667	30367.513671875	204914.58236914032	0	1181	0.07352475983313056	4.628904313336583	8.257808626673166	356.2776794433594	356.27911376953125
961	356.90887451171875	1.6247					1	DETECTED	356.9089 m/z @1.62 [N1293_2.mzXML]	356.90887451171875	1.6247	1.1398000000000001	1.6705166666666666	0.5307166666666665	49918.51953125	307792.9977334902	0	1181	0.0622116504800283	0.5472434178868495	0.9780122106436613	356.9085693359375	356.9158630371094
962	357.1032409667969	8.743633333333333					1	DETECTED	357.1032 m/z @8.74 [N1293_2.mzXML]	357.1032409667969	8.743633333333333	8.189966666666667	10.472616666666665	2.2826499999999985	5117.6875	141468.1526472778	0	1181	0.030244070791436428	2.061393738711619	26.83340767471638	357.10223388671875	357.1058654785156
963	357.21466064453125	9.31985					1	DETECTED	357.2147 m/z @9.32 [N1293_2.mzXML]	357.21466064453125	9.31985	9.259833333333335	9.38295	0.12311666666666454	2716.79833984375	13937.671901550242	0	1181	0.1639513823059957	1.0256873090808056	1.0513746181616113	357.2143249511719	357.2156982421875
964	357.277587890625	12.70125					1	DETECTED	357.2776 m/z @12.70 [N1293_2.mzXML]	357.277587890625	12.70125	11.764966666666668	15.402050000000001	3.637083333333333	114540.1875	2486395.454866271	1	1181	0.9270562243062734	0.6159768012636343	0.2284604929006481	357.276123046875	357.2794494628906
965	358.2574157714844	11.04235					1	DETECTED	358.2574 m/z @11.04 [N1293_2.mzXML]	358.2574157714844	11.04235	10.975150000000001	11.17585	0.20069999999999943	25434.822265625	127234.9785994875	0	1181	0.08737937192951328	1.4933035714285738	2.0843366386591007	358.25689697265625	358.25799560546875
966	358.2942199707031	11.593					1	DETECTED	358.2942 m/z @11.59 [N1293_2.mzXML]	358.2942199707031	11.593	11.564116666666667	14.57995	3.015833333333333	71479.40625	1017933.3041196296	0	1181	0.09082025345485789	1.9644709607044015	5.486898872652564	358.2937927246094	358.3014831542969
967	359.0431213378906	1.8368					1	DETECTED	359.0431 m/z @1.84 [N1293_2.mzXML]	359.0431213378906	1.8368	1.6400333333333335	13.299716666666665	11.659683333333332	470290.96875	1.0343945443587828E7	0	1181	0.13473914261086306	2.3007599545743163	5.332520440920877	359.0406494140625	359.0447082519531
968	359.16552734375	14.057616666666666					1	DETECTED	359.1655 m/z @14.06 [N1293_2.mzXML]	359.16552734375	14.057616666666666	10.696383333333333	14.792316666666666	4.095933333333333	5376.09716796875	553509.8073392636	0	1181	0.05437017257653842	0.6092902406854627	0.21858048137092542	359.1645202636719	359.1680908203125
969	360.0690612792969	9.796766666666667					1	DETECTED	360.0691 m/z @9.80 [N1293_2.mzXML]	360.0690612792969	9.796766666666667	9.745783333333332	9.831466666666667	0.08568333333333555	2309.7470703125	8655.905800354105	0	1181	0.058718496703940914	0.8403072899640396	0.6806145799280792	360.0674133300781	360.06988525390625
970	360.2378845214844	4.029983333333333					1	DETECTED	360.2379 m/z @4.03 [N1293_2.mzXML]	360.2378845214844	4.029983333333333	3.4566999999999997	4.910183333333333	1.4534833333333337	3069.50390625	172389.1815958863	0	1181	0.6625000617405616	1.267683228188505	1.5353664563770102	360.23699951171875	360.2389221191406
971	360.32293701171875	12.552216666666668					1	DETECTED	360.3229 m/z @12.55 [N1293_2.mzXML]	360.32293701171875	12.552216666666668	12.139483333333335	12.868716666666668	0.7292333333333332	10665.1279296875	238241.7239586796	0	1181	0.43683533615840986	0.8834194798901623	0.7668389597803247	360.3213806152344	360.32330322265625
972	361.1379089355469	10.804					1	DETECTED	361.1379 m/z @10.80 [N1293_2.mzXML]	361.1379089355469	10.804	9.026633333333333	10.804	1.7773666666666674	4772.8212890625	169892.76625201417	0	1181	0.652454909813132	0.5	null	361.1355285644531	361.1399841308594
973	361.1998596191406	11.15955					1	DETECTED	361.1999 m/z @11.16 [N1293_2.mzXML]	361.1998596191406	11.15955	11.12675	11.209166666666667	0.08241666666666703	22781.2421875	92209.80594921779	0	1181	0.08805187979397111	1.256351626016268	1.5127032520325359	361.1995544433594	361.2001037597656
974	361.3122253417969	12.617600000000001					1	DETECTED	361.3122 m/z @12.62 [N1293_2.mzXML]	361.3122253417969	12.617600000000001	11.764966666666668	15.4201	3.655133333333332	16107.611328125	774505.0214880075	0	1181	0.22889434727030888	1.8535238290297127	2.7057222060616515	361.3097839355469	361.3138732910156
975	362.8856201171875	1.5512000000000001					1	DETECTED	362.8856 m/z @1.55 [N1293_2.mzXML]	362.8856201171875	1.5512000000000001	1.4483833333333334	19.972666666666665	18.524283333333333	21351.078125	5272756.549420257	0	1181	0.046052382773084766	90.08404927865122	179.16809855730241	362.8856201171875	362.89556884765625
976	362.9256286621094	1.6400333333333335					1	DETECTED	362.9256 m/z @1.64 [N1293_2.mzXML]	362.9256286621094	1.6400333333333335	1.5949333333333333	2.1899	0.5949666666666669	110286.8984375	457848.28098327667	0	1181	0.050629286753422376	1.1780723265855855	1.1993985381239405	362.9248962402344	362.9353942871094
977	363.1120300292969	1.5076500000000002					1	DETECTED	363.1120 m/z @1.51 [N1293_2.mzXML]	363.1120300292969	1.5076500000000002	1.4137	19.60666666666667	18.19296666666667	14501.52734375	3561685.3104128116	0	1181	0.11847756527683173	73.01069013147668	151.36712848135616	363.1090087890625	363.1158447265625
978	363.21514892578125	11.310683333333333					1	DETECTED	363.2151 m/z @11.31 [N1293_2.mzXML]	363.21514892578125	11.310683333333333	8.726383333333333	11.8997	3.1733166666666666	111098.1875	1725988.967562983	1	1181	0.08197589922152915	0.5394663970325253	4.714629105773014	363.205322265625	363.2173767089844
979	365.13970947265625	12.36355					1	DETECTED	365.1397 m/z @12.36 [N1293_2.mzXML]	365.13970947265625	12.36355	12.346566666666666	12.50045	0.1538833333333347	15586.095703125	89121.68568554752	0	1181	0.11711481860665707	4.530421982335481	8.060843964670962	365.13958740234375	365.1406555175781
980	366.18438720703125	14.183833333333332					1	DETECTED	366.1844 m/z @14.18 [N1293_2.mzXML]	366.18438720703125	14.183833333333332	11.69835	15.54845	3.850100000000001	9210.9345703125	730427.7037173462	0	1181	2.8343752808283895	0.751605275044549	0.2985683754623311	366.1832275390625	366.185791015625
981	367.14971923828125	8.15635					1	DETECTED	367.1497 m/z @8.16 [N1293_2.mzXML]	367.14971923828125	8.15635	6.978983333333333	12.5848	5.605816666666667	4249.97021484375	544522.9875014343	0	1181	1.294815757336691	2.380658814869341	3.7613176297386817	367.14764404296875	367.1582336425781
982	367.6187744140625	10.5883					1	DETECTED	367.6188 m/z @10.59 [N1293_2.mzXML]	367.6187744140625	10.5883	10.169766666666668	10.696383333333333	0.5266166666666656	3089.70751953125	51747.290181060685	0	1181	0.08278872973538576	0.6291215355208665	0.25824307104173294	367.616943359375	367.6195068359375
983	367.9914855957031	3.4566999999999997					1	DETECTED	367.9915 m/z @3.46 [N1293_2.mzXML]	367.9914855957031	3.4566999999999997	2.5752666666666664	18.69183333333333	16.116566666666664	5694.875	1585409.3914339596	0	1181	0.6610466864333451	9.142249366562037	5.584363419480128	367.9889831542969	367.9923095703125
984	368.2779541015625	11.51965					1	DETECTED	368.2780 m/z @11.52 [N1293_2.mzXML]	368.2779541015625	11.51965	11.436216666666667	12.1229	0.6866833333333329	58986.53515625	654329.9343166496	0	1181	0.16211282233191504	2.4617882546821233	3.6081696924628615	368.2779541015625	368.2804260253906
985	368.625732421875	12.312483333333335					1	DETECTED	368.6257 m/z @12.31 [N1293_2.mzXML]	368.625732421875	12.312483333333335	9.996366666666667	12.36355	2.367183333333333	17883.603515625	935724.2897512206	0	1181	1.3023426215831861	0.5110241999899254	0.02204839997985081	368.6253662109375	368.6274108886719
986	368.8706359863281	1.6857833333333334					1	DETECTED	368.8706 m/z @1.69 [N1293_2.mzXML]	368.8706359863281	1.6857833333333334	1.6549833333333335	1.7798	0.12481666666666658	23265.08203125	88856.47831689446	0	1181	0.044898758218874235	2.0262445887445915	3.0524891774891825	368.87030029296875	368.8709716796875
987	369.0086669921875	1.8508833333333332					1	DETECTED	369.0087 m/z @1.85 [N1293_2.mzXML]	369.0086669921875	1.8508833333333332	1.7938833333333333	2.74185	0.9479666666666666	23194.240234375	535239.3574244996	0	1181	0.29293299267931316	8.3154970760234	11.924122755372728	369.00079345703125	369.0104675292969
988	369.06207275390625	12.026266666666666					1	DETECTED	369.0621 m/z @12.03 [N1293_2.mzXML]	369.06207275390625	12.026266666666666	12.010333333333334	12.139483333333335	0.129150000000001	9563.3095703125	54336.661041015774	0	1181	0.2171529897665625	4.052824267782565	7.10564853556513	369.0618896484375	369.06268310546875
989	369.35015869140625	12.60155					1	DETECTED	369.3502 m/z @12.60 [N1293_2.mzXML]	369.35015869140625	12.60155	0.10149999999999999	19.991	19.889499999999998	125105.8984375	9584800.347838875	1	1181	1.3299002738891303	1.5098883481293586	1.9751062530835797	369.3486022949219	369.3529052734375
990	370.2939758300781	11.651666666666667					1	DETECTED	370.2940 m/z @11.65 [N1293_2.mzXML]	370.2939758300781	11.651666666666667	4.422266666666667	11.867883333333333	7.445616666666666	176456.140625	1.4234633145180052E7	1	1181	0.10894097186380769	0.5212994803099467	0.020803155212561653	370.2939453125	370.29986572265625
991	370.3536682128906	12.60155					1	DETECTED	370.3537 m/z @12.60 [N1293_2.mzXML]	370.3536682128906	12.60155	10.5883	19.2405	8.6522	33399.6015625	2852531.5852811267	0	1181	0.32901963678560264	1.5222287285168037	3.888750785708693	370.35235595703125	370.3553161621094
992	371.2975158691406	11.651666666666667					1	DETECTED	371.2975 m/z @11.65 [N1293_2.mzXML]	371.2975158691406	11.651666666666667	11.593	11.764966666666668	0.17196666666666793	38689.76953125	242495.59344677764	0	1181	0.15672655278387104	1.4656249999999946	1.9312499999999895	371.2972412109375	371.2978515625
993	371.3148193359375	1.23125					1	DETECTED	371.3148 m/z @1.23 [N1293_2.mzXML]	371.3148193359375	1.23125	0.10149999999999999	20.009166666666665	19.907666666666664	16850.638671875	8026141.275518564	0	1181	18.710211910732056	8.81065132403924	12.006559786962496	371.3125	371.31640625
994	372.3094482421875	11.764966666666668					1	DETECTED	372.3094 m/z @11.76 [N1293_2.mzXML]	372.3094482421875	11.764966666666668	0.17465	19.807833333333335	19.633183333333335	48516.80078125	2530868.8733604094	0	1181	0.1014195698555227	2.449528790626905	0.10187434445628116	372.300048828125	372.3193664550781
995	372.8824768066406	1.6247					1	DETECTED	372.8825 m/z @1.62 [N1293_2.mzXML]	372.8824768066406	1.6247	1.5949333333333333	1.6705166666666666	0.07558333333333334	17383.0234375	56526.28498681642	0	1181	0.06803822020385497	1.2695968645016775	1.539193729003355	372.88232421875	372.88275146484375
996	373.2725830078125	12.27815					1	DETECTED	373.2726 m/z @12.28 [N1293_2.mzXML]	373.2725830078125	12.27815	12.1229	15.878233333333332	3.7553333333333327	20301.923828125	576083.306386749	0	1181	0.12643601705252294	12.094471282877034	1.7490809820187883	373.2716979980469	373.27313232421875
997	375.0169982910156	1.8786833333333335					1	DETECTED	375.0170 m/z @1.88 [N1293_2.mzXML]	375.0169982910156	1.8786833333333335	1.6705166666666666	4.564283333333334	2.893766666666667	185013.34375	4025395.523818358	0	1181	0.3609963186942624	2.0918957609144098	0.5265367752833285	375.0132141113281	375.0207214355469
998	375.28839111328125	12.70125					1	DETECTED	375.2884 m/z @12.70 [N1293_2.mzXML]	375.28839111328125	12.70125	12.026266666666666	12.836333333333332	0.8100666666666658	9330.8408203125	222715.55635882568	0	1181	0.2108974800691712	0.6000641991160268	0.20012839823205358	375.28643798828125	375.2891845703125
999	376.6239013671875	10.5883					1	DETECTED	376.6239 m/z @10.59 [N1293_2.mzXML]	376.6239013671875	10.5883	10.169766666666668	11.00835	0.8385833333333323	70394.453125	580387.2114193406	2	1181	0.09648338890535513	2.4877446778195385	0.42178565410045515	376.6214904785156	376.6247253417969
1000	376.9021911621094	1.5512000000000001					1	DETECTED	376.9022 m/z @1.55 [N1293_2.mzXML]	376.9021911621094	1.5512000000000001	1.5222	8.50085	6.97865	7192.1865234375	939146.1892631836	0	1181	0.06401141928670429	120.32155172413736	239.64310344827473	376.8970642089844	376.9024658203125
1001	377.6314697265625	12.29515					1	DETECTED	377.6315 m/z @12.30 [N1293_2.mzXML]	377.6314697265625	12.29515	9.609983333333334	12.449416666666668	2.839433333333334	12304.7998046875	861076.8578347785	0	1181	2.34903616751021	0.5287257153497613	0.06657880513113813	377.6293029785156	377.6327819824219
1002	378.03021240234375	15.694816666666666					1	DETECTED	378.0302 m/z @15.69 [N1293_2.mzXML]	378.03021240234375	15.694816666666666	14.909116666666668	17.1095	2.200383333333333	1963.6024169921875	135548.7951481627	0	1181	0.6623519972085194	1.400269398837557	1.800538797675114	378.0248718261719	378.0331726074219
1003	378.2390441894531	12.398					1	DETECTED	378.2390 m/z @12.40 [N1293_2.mzXML]	378.2390441894531	12.398	11.666816666666668	12.852916666666665	1.186099999999998	40041.40625	524972.7019481203	0	1181	0.09810825834656178	1.6197124584974933	0.8404588974310867	378.2384033203125	378.24334716796875
1004	378.8995361328125	1.6400333333333335					1	DETECTED	378.8995 m/z @1.64 [N1293_2.mzXML]	378.8995361328125	1.6400333333333335	1.6096666666666666	1.6857833333333334	0.07611666666666683	61189.7265625	177121.13262695333	0	1181	0.04958463806887958	1.2532930845224968	1.5065861690449938	378.8990173339844	378.89996337890625
1005	380.2544250488281	12.650833333333333					1	DETECTED	380.2544 m/z @12.65 [N1293_2.mzXML]	380.2544250488281	12.650833333333333	11.341783333333332	12.990883333333333	1.6491000000000007	61447.26171875	1152272.6700865475	0	1181	0.11199418710923048	0.6282285972443474	null	380.2542419433594	380.2639465332031
1006	381.0248718261719	1.8368					1	DETECTED	381.0249 m/z @1.84 [N1293_2.mzXML]	381.0248718261719	1.8368	1.6400333333333335	15.658383333333335	14.018350000000002	168670.21875	3480964.445743104	0	1181	0.13091581573794664	1.9209222883304147	2.5690683627682684	381.02392578125	381.0319519042969
1007	383.1153259277344	1.7938833333333333					1	DETECTED	383.1153 m/z @1.79 [N1293_2.mzXML]	383.1153259277344	1.7938833333333333	1.7348666666666666	9.39875	7.663883333333333	210501.203125	2903282.393455537	0	1181	0.10859702916975023	4.334524666976344	7.427336179332395	383.1138610839844	383.11883544921875
1008	384.1187438964844	1.7938833333333333					1	DETECTED	384.1187 m/z @1.79 [N1293_2.mzXML]	384.1187438964844	1.7938833333333333	1.7938833333333333	9.112266666666667	7.318383333333333	29490.353515625	1317228.979236389	0	1181	7.350036569184901	null	null	384.11383056640625	384.1204528808594
1009	385.30810546875	14.137116666666666					1	DETECTED	385.3081 m/z @14.14 [N1293_2.mzXML]	385.30810546875	14.137116666666666	9.946416666666666	16.96216666666667	7.015750000000002	21928.625	2716477.3932800284	0	1181	2.8371697722939047	0.8067838916026384	5.344530246252307	385.3072204589844	385.3108215332031
1010	386.0802307128906	13.6712					1	DETECTED	386.0802 m/z @13.67 [N1293_2.mzXML]	386.0802307128906	13.6712	0.21098333333333336	20.009166666666665	19.79818333333333	3482.986572265625	1511322.8555348201	0	1181	6.961362370085281	0.7354333077847928	0.5325822816187068	386.0779724121094	386.0836181640625
1011	386.2890319824219	11.436216666666667					1	DETECTED	386.2890 m/z @11.44 [N1293_2.mzXML]	386.2890319824219	11.436216666666667	11.37195	11.469833333333334	0.09788333333333377	17720.30859375	79151.16656372132	0	1181	0.07898713494012632	0.7615404564315383	0.5230809128630767	386.2882385253906	386.29052734375
1012	386.3117980957031	14.35595					1	DETECTED	386.3118 m/z @14.36 [N1293_2.mzXML]	386.3117980957031	14.35595	12.026266666666666	15.640166666666666	3.6138999999999992	4567.78759765625	531302.778249695	0	1181	0.06400031561179986	0.7756204348230444	0.5512408696460888	386.3108215332031	386.31353759765625
1013	386.9248046875	1.6096666666666666					1	DETECTED	386.9248 m/z @1.61 [N1293_2.mzXML]	386.9248046875	1.6096666666666666	1.5803833333333333	1.6400333333333335	0.0596500000000002	10928.2783203125	32812.54436938483	0	1181	0.6190841423023161	1.0184974388161676	1.0369948776323352	386.924072265625	386.9250793457031
1014	387.1790466308594	11.549683333333332					1	DETECTED	387.1790 m/z @11.55 [N1293_2.mzXML]	387.1790466308594	11.549683333333332	11.503066666666665	12.190883333333334	0.6878166666666683	187950.40625	1533990.6427707574	0	1181	0.10608221233719917	3.4244458771952657	4.727259375609939	387.17694091796875	387.1799011230469
1015	388.0762634277344	13.941483333333334					1	DETECTED	388.0763 m/z @13.94 [N1293_2.mzXML]	388.0762634277344	13.941483333333334	0.11981666666666667	19.642999999999997	19.523183333333332	3086.63525390625	1518429.0361770643	0	1181	7.044999526954157	0.7062528638610875	1.0544738089228154	388.0755310058594	388.0806579589844
1016	389.2670593261719	12.173633333333333					1	DETECTED	389.2671 m/z @12.17 [N1293_2.mzXML]	389.2670593261719	12.173633333333333	12.139483333333335	12.868716666666668	0.7292333333333332	10256.474609375	161366.74119128427	0	1181	0.04675644865257844	10.676915568570479	20.353831137140958	389.26416015625	389.2678527832031
1017	390.7978210449219	1.7502833333333332					1	DETECTED	390.7978 m/z @1.75 [N1293_2.mzXML]	390.7978210449219	1.7502833333333332	1.7016	1.7653500000000002	0.0637500000000002	14144.07421875	40461.11103759767	0	1181	0.04965006012927087	0.654741526874362	0.3094830537487241	390.7974853515625	390.7984313964844
1018	390.9908142089844	1.8368					1	DETECTED	390.9908 m/z @1.84 [N1293_2.mzXML]	390.9908142089844	1.8368	1.6705166666666666	2.4526499999999998	0.7821333333333331	29029.423828125	584269.2933698733	0	1181	0.3554915228644877	2.3518091610704612	5.2452034899039965	390.9902648925781	390.9920959472656
1019	391.2833251953125	0.5933833333333334					1	DETECTED	391.2833 m/z @0.59 [N1293_2.mzXML]	391.2833251953125	0.5933833333333334	0.10149999999999999	20.009166666666665	19.907666666666664	10170.0126953125	6214705.703449216	0	1181	9.22009738428249	20.236167112797744	1.8832071335372538	391.2735290527344	391.28558349609375
1020	393.2966613769531	1.6705166666666666					1	DETECTED	393.2967 m/z @1.67 [N1293_2.mzXML]	393.2966613769531	1.6705166666666666	0.10149999999999999	20.009166666666665	19.907666666666664	19690.95703125	3817338.978770842	0	1181	0.08595532269693162	7.569472172262849	10.811256200097612	393.2952575683594	393.2994079589844
1021	394.224853515625	2.9					1	DETECTED	394.2249 m/z @2.90 [N1293_2.mzXML]	394.224853515625	2.9	2.9	8.46685	5.5668500000000005	2821.963623046875	578293.1460822144	0	1181	5.502922341813891	null	null	394.2214660644531	394.224853515625
1022	394.294189453125	11.636883333333333					1	DETECTED	394.2942 m/z @11.64 [N1293_2.mzXML]	394.294189453125	11.636883333333333	3.3803	19.991	16.6107	18248.2734375	2081414.621846314	0	1181	0.17054633803336827	1.0059063979248883	0.01500570336787288	394.29217529296875	394.30169677734375
1023	395.0946044921875	9.495866666666666					1	DETECTED	395.0946 m/z @9.50 [N1293_2.mzXML]	395.0946044921875	9.495866666666666	9.430900000000001	15.786316666666666	6.355416666666665	4421.83740234375	475373.87633538793	0	1181	0.23527946843957714	48.91290405336189	96.82580810672378	395.0928649902344	395.0954895019531
1024	395.18487548828125	10.012916666666666					1	DETECTED	395.1849 m/z @10.01 [N1293_2.mzXML]	395.18487548828125	10.012916666666666	9.728766666666667	10.257683333333334	0.5289166666666674	3183.478515625	60976.87790454099	0	1181	0.13116739720775783	0.9306997477857998	0.8613994955715996	395.1834411621094	395.18548583984375
1025	396.3094787597656	11.69835					1	DETECTED	396.3095 m/z @11.70 [N1293_2.mzXML]	396.3094787597656	11.69835	11.682266666666667	13.770916666666666	2.0886499999999995	12240.298828125	405846.0828079833	0	1181	0.1578508516985071	64.93212435233471	128.86424870466942	396.308349609375	396.3187255859375
1026	396.8851318359375	1.5949333333333333					1	DETECTED	396.8851 m/z @1.59 [N1293_2.mzXML]	396.8851318359375	1.5949333333333333	1.5659666666666667	1.6400333333333335	0.07406666666666673	20316.693359375	57813.79850170905	0	1181	0.0481760277495229	1.2784810126582324	1.64541573756444	396.8846435546875	396.8857421875
1027	396.99884033203125	1.8079500000000002					1	DETECTED	396.9988 m/z @1.81 [N1293_2.mzXML]	396.99884033203125	1.8079500000000002	1.6549833333333335	2.3296833333333336	0.6747000000000001	49890.0390625	910711.5575632319	0	1181	0.27066895521944034	2.205382436260623	2.882001473849532	396.9895324707031	397.0002746582031
1028	397.4138488769531	12.27815					1	DETECTED	397.4138 m/z @12.28 [N1293_2.mzXML]	397.4138488769531	12.27815	12.1229	14.7432	2.6203000000000003	28956.037109375	857356.6125688173	0	1181	0.20667796362785573	8.438969404186766	4.3921327874061395	397.4118347167969	397.4157409667969
1029	398.0513916015625	9.913516666666668					1	DETECTED	398.0514 m/z @9.91 [N1293_2.mzXML]	398.0513916015625	9.913516666666668	9.848016666666666	16.649266666666666	6.80125	5206.06787109375	466497.5183164062	0	1181	0.11868639917483392	51.917938931296206	102.83587786259241	398.046630859375	398.0516052246094
1030	398.3251647949219	11.85135					1	DETECTED	398.3252 m/z @11.85 [N1293_2.mzXML]	398.3251647949219	11.85135	5.936533333333333	12.156516666666667	6.219983333333333	78971.3203125	2748333.6608999623	1	1181	0.1493165418154767	0.5249990296320174	4.459652777264018	398.3241271972656	398.32647705078125
1031	398.76043701171875	13.525633333333333					1	DETECTED	398.7604 m/z @13.53 [N1293_2.mzXML]	398.76043701171875	13.525633333333333	11.947316666666667	15.7311	3.783783333333332	22499.203125	1183549.3664913026	0	1181	0.6054848618086766	1.0040318562595116	1.3127425440286928	398.7580871582031	398.7628173828125
1032	400.34088134765625	11.963166666666666					1	DETECTED	400.3409 m/z @11.96 [N1293_2.mzXML]	400.34088134765625	11.963166666666666	11.931433333333333	12.70125	0.7698166666666673	373067.125	2887821.746026	1	1181	0.09013668855003587	7.16858658149728	7.105142919375159	400.3393859863281	400.341552734375
1033	400.8265380859375	1.7502833333333332					1	DETECTED	400.8265 m/z @1.75 [N1293_2.mzXML]	400.8265380859375	1.7502833333333332	1.6705166666666666	7.493033333333333	5.822516666666666	18923.830078125	963801.5406940309	0	1181	0.07009841436933262	36.497179272879286	71.99435854575857	400.82635498046875	400.8356018066406
1034	401.86627197265625	1.5659666666666667					1	DETECTED	401.8663 m/z @1.57 [N1293_2.mzXML]	401.86627197265625	1.5659666666666667	1.4784333333333335	1.5659666666666667	0.08753333333333324	9055.1357421875	28628.12360119629	0	1181	0.04296785640850875	0.5	null	401.8648376464844	401.86627197265625
1035	402.9017639160156	1.6096666666666666					1	DETECTED	402.9018 m/z @1.61 [N1293_2.mzXML]	402.9017639160156	1.6096666666666666	1.5076500000000002	1.6400333333333335	0.1323833333333333	46289.61328125	174753.2000556642	0	1181	0.05164883301712764	0.6488318902140187	0.2976637804280374	402.89971923828125	402.90252685546875
1036	403.0069580078125	1.8368					1	DETECTED	403.0070 m/z @1.84 [N1293_2.mzXML]	403.0069580078125	1.8368	1.6549833333333335	15.402050000000001	13.747066666666667	181150.78125	3679880.744491272	0	1181	0.16957838590644325	1.8864548715600522	2.5403329207783027	402.9974365234375	403.01092529296875
1037	405.1347961425781	10.538366666666667					1	DETECTED	405.1348 m/z @10.54 [N1293_2.mzXML]	405.1347961425781	10.538366666666667	10.346333333333332	10.854633333333334	0.508300000000002	29917.76953125	193674.56243185428	0	1181	0.08440809944140248	2.492437121517573	2.75241813598299	405.13262939453125	405.13494873046875
1038	406.206787109375	13.124466666666667					1	DETECTED	406.2068 m/z @13.12 [N1293_2.mzXML]	406.206787109375	13.124466666666667	10.95785	13.124466666666667	2.166616666666666	5317.4931640625	534572.7848623045	0	1181	2.1142660840536998	0.5	null	406.19891357421875	406.206787109375
1039	406.7469177246094	13.541633333333333					1	DETECTED	406.7469 m/z @13.54 [N1293_2.mzXML]	406.7469177246094	13.541633333333333	11.8169	15.329183333333333	3.5122833333333325	11883.7763671875	857128.2729138179	0	1181	1.6102732776329418	0.9336590257567733	0.754460579524353	406.7397766113281	406.75006103515625
1040	408.7690124511719	1.7348666666666666					1	DETECTED	408.7690 m/z @1.73 [N1293_2.mzXML]	408.7690124511719	1.7348666666666666	1.7016	14.12115	12.419550000000001	21433.576171875	4101189.4802508545	0	1181	0.07243365016177994	186.6665831663333	371.19257766500596	408.76837158203125	408.7757873535156
1041	408.9183654785156	1.6247					1	DETECTED	408.9184 m/z @1.62 [N1293_2.mzXML]	408.9183654785156	1.6247	1.5803833333333333	1.6705166666666666	0.0901333333333334	68926.8203125	199254.9436844485	0	1181	0.04706677896656575	1.0125712448530573	1.1682969215028554	408.9180603027344	408.9194641113281
1042	409.1608581542969	11.549683333333332					1	DETECTED	409.1609 m/z @11.55 [N1293_2.mzXML]	409.1608581542969	11.549683333333332	10.205183333333334	12.057316666666667	1.8521333333333327	133814.828125	1435088.8261212802	0	1181	0.10860901532897316	3.6904799214739232	4.820273363150788	409.1596984863281	409.16680908203125
1043	409.18719482421875	9.216983333333333					1	DETECTED	409.1872 m/z @9.22 [N1293_2.mzXML]	409.18719482421875	9.216983333333333	9.129416666666666	9.414816666666667	0.285400000000001	75524.65625	384048.6683716415	0	1181	0.07725608521446858	1.0018525036340673	0.79199755700173	409.1867370605469	409.1876525878906
1044	410.2536315917969	4.4379					1	DETECTED	410.2536 m/z @4.44 [N1293_2.mzXML]	410.2536315917969	4.4379	3.3956	18.618166666666664	15.222566666666664	2374.49853515625	733849.6450759582	0	1181	0.7465374304396026	7.302392145575489	13.604784291150978	410.25006103515625	410.2555847167969
1045	410.32476806640625	12.7178					1	DETECTED	410.3248 m/z @12.72 [N1293_2.mzXML]	410.32476806640625	12.7178	12.26085	12.7178	0.45695000000000086	9053.9306640625	109239.13566870122	0	1181	0.07101754754548395	0.5	null	410.3244323730469	410.3254089355469
1046	410.7655944824219	1.7348666666666666					1	DETECTED	410.7656 m/z @1.73 [N1293_2.mzXML]	410.7655944824219	1.7348666666666666	1.7348666666666666	15.804616666666668	14.06975	7750.66015625	3925799.8712040395	0	1181	11.08097871835179	null	null	410.7582702636719	410.7657470703125
1047	411.19677734375	12.057316666666667					1	DETECTED	411.1968 m/z @12.06 [N1293_2.mzXML]	411.19677734375	12.057316666666667	9.188416666666665	12.156516666666667	2.9681000000000015	6132.533203125	407317.5883652343	0	1181	0.11482420160083073	0.5172888563560946	0.03457771271218923	411.1934509277344	411.2001037597656
1048	412.77587890625	13.328399999999998					1	DETECTED	412.7759 m/z @13.33 [N1293_2.mzXML]	412.77587890625	13.328399999999998	12.190883333333334	15.22105	3.0301666666666662	5529.9208984375	470454.6368541873	0	1181	0.7599973545084939	1.3319218766025427	1.6638437532050854	412.7736511230469	412.7846374511719
1049	413.1418151855469	9.367116666666668					1	DETECTED	413.1418 m/z @9.37 [N1293_2.mzXML]	413.1418151855469	9.367116666666668	9.289433333333333	15.096816666666665	5.807383333333332	5119.4755859375	846451.8960960385	0	1181	5.371255057575343	37.37856683115147	1.293835344911421	413.13525390625	413.1499938964844
1050	413.26593017578125	1.6247					1	DETECTED	413.2659 m/z @1.62 [N1293_2.mzXML]	413.26593017578125	1.6247	0.10149999999999999	20.009166666666665	19.907666666666664	8906.0693359375	2201205.7521046125	0	1181	12.979491952012962	2.3626255604088526	3.5266891201785815	413.2602233886719	413.2696838378906
1051	413.3396911621094	14.35595					1	DETECTED	413.3397 m/z @14.36 [N1293_2.mzXML]	413.3396911621094	14.35595	11.978533333333333	17.18316666666667	5.204633333333335	14815.86328125	1405626.5161069343	0	1181	1.1524090656948403	1.0242298504861314	3.807074028172211	413.3380126953125	413.3423767089844
1052	414.29888916015625	12.243599999999999					1	DETECTED	414.2989 m/z @12.24 [N1293_2.mzXML]	414.29888916015625	12.243599999999999	11.621866666666667	15.475133333333334	3.8532666666666664	49851.48046875	1345044.5776548462	0	1181	0.7167636223903422	2.323982677196096	0.36458922575528335	414.2967834472656	414.3086242675781
1053	414.34332275390625	14.483283333333333					1	DETECTED	414.3433 m/z @14.48 [N1293_2.mzXML]	414.34332275390625	14.483283333333333	14.073533333333334	15.95115	1.8776166666666665	3794.80908203125	203768.20939215066	0	1181	1.6129101713992746	2.2911734797640895	3.582346959528179	414.3418884277344	414.34564208984375
1054	414.8833312988281	1.5512000000000001					1	DETECTED	414.8833 m/z @1.55 [N1293_2.mzXML]	414.8833312988281	1.5512000000000001	1.4930999999999999	17.7545	16.261400000000002	5276.32373046875	2244532.1148571773	0	1181	0.38253570746376386	139.9432013769357	278.8864027538713	414.8833312988281	414.89300537109375
1055	415.21044921875	11.884016666666668					1	DETECTED	415.2104 m/z @11.88 [N1293_2.mzXML]	415.21044921875	11.884016666666668	8.60585	12.225850000000001	3.620000000000001	174818.390625	1670917.2467939127	1	1181	0.12513594983363419	2.600536577500327	4.0735460969656385	415.2098693847656	415.2107238769531
1056	415.2803955078125	12.684333333333333					1	DETECTED	415.2804 m/z @12.68 [N1293_2.mzXML]	415.2803955078125	12.684333333333333	12.27815	13.095650000000001	0.8175000000000008	25159.6875	392120.3179932863	0	1181	0.13425437501050297	0.7872833148673388	0.4387015657979035	415.2712097167969	415.2845458984375
1057	415.3023376464844	12.225850000000001					1	DETECTED	415.3023 m/z @12.23 [N1293_2.mzXML]	415.3023376464844	12.225850000000001	11.651666666666667	14.9771	3.325433333333333	15172.48046875	848313.7425086665	0	1181	0.6488523034335465	2.8957940262982174	4.791588052596435	415.3013610839844	415.30364990234375
1058	416.2139587402344	11.867883333333333					1	DETECTED	416.2140 m/z @11.87 [N1293_2.mzXML]	416.2139587402344	11.867883333333333	11.834283333333333	12.208499999999999	0.37421666666666553	37441.8671875	330789.6968085933	0	1181	0.129583300673227	5.174761052323577	7.519409923364556	416.2135009765625	416.2150573730469
1059	416.283447265625	12.650833333333333					1	DETECTED	416.2834 m/z @12.65 [N1293_2.mzXML]	416.283447265625	12.650833333333333	1.4323000000000001	12.786016666666665	11.353716666666665	7193.80029296875	1216733.988963989	0	1181	11.286708296754385	0.5060250002971273	0.012050000594254635	416.27490234375	416.285400390625
1060	417.002197265625	1.8786833333333335					1	DETECTED	417.0022 m/z @1.88 [N1293_2.mzXML]	417.002197265625	1.8786833333333335	1.6705166666666666	2.5204	0.8498833333333333	82298.1875	1335339.230045837	0	1181	0.30595784300154105	1.7082539834600927	2.5583503698256664	417.0010986328125	417.0033874511719
1061	418.072998046875	10.205183333333334					1	DETECTED	418.0730 m/z @10.21 [N1293_2.mzXML]	418.072998046875	10.205183333333334	10.151783333333332	15.585183333333333	5.433400000000001	1130.421875	194075.1878949585	0	1181	0.09380356070018614	50.87453183520441	100.74906367040882	418.064453125	418.0741271972656
1062	418.7467041015625	12.786016666666665					1	DETECTED	418.7467 m/z @12.79 [N1293_2.mzXML]	418.7467041015625	12.786016666666665	11.963166666666666	14.073533333333334	2.1103666666666676	5529.0654296875	432742.69141113287	0	1181	0.8159132975382075	1.2823519880091574	1.5647039760183148	418.7440490722656	418.75274658203125
1063	418.87957763671875	1.6096666666666666					1	DETECTED	418.8796 m/z @1.61 [N1293_2.mzXML]	418.87957763671875	1.6096666666666666	1.5659666666666667	1.6400333333333335	0.07406666666666673	50307.6171875	134634.73505346695	0	1181	0.042288984746788216	0.8474446987032835	0.6463172946454507	418.8785705566406	418.8800048828125
1064	418.98101806640625	1.7798					1	DETECTED	418.9810 m/z @1.78 [N1293_2.mzXML]	418.98101806640625	1.7798	1.6549833333333335	2.411983333333333	0.7569999999999997	27451.44921875	649772.3396187744	0	1181	0.39522231688116105	3.032447589798372	5.064895179596744	418.9802551269531	418.9861755371094
1065	419.31439208984375	12.36355					1	DETECTED	419.3144 m/z @12.36 [N1293_2.mzXML]	419.31439208984375	12.36355	0.10149999999999999	20.009166666666665	19.907666666666664	4495.54345703125	1321108.2785041807	0	1181	7.32164361060469	0.8117593170255651	0.930173688086766	419.31201171875	419.3202819824219
1066	420.1570739746094	11.15955					1	DETECTED	420.1571 m/z @11.16 [N1293_2.mzXML]	420.1570739746094	11.15955	9.67765	14.371649999999999	4.693999999999999	15148.99609375	1198546.2277576907	0	1181	0.11490807915613033	2.7332235423398545	4.5780264603367575	420.1476135253906	420.1588439941406
1067	420.7627868652344	12.1229					1	DETECTED	420.7628 m/z @12.12 [N1293_2.mzXML]	420.7627868652344	12.1229	11.666816666666668	15.131816666666667	3.465	6715.3642578125	512635.0283537599	0	1181	1.067525845400322	3.7986479079115765	6.597295815823153	420.7594299316406	420.7724914550781
1068	420.88397216796875	1.6705166666666666					1	DETECTED	420.8840 m/z @1.67 [N1293_2.mzXML]	420.88397216796875	1.6705166666666666	1.6549833333333335	1.7938833333333333	0.1388999999999998	47264.1953125	131473.6838670652	0	1181	0.07295222014738245	4.4710300429184935	3.682435529712682	420.8836364746094	420.8848571777344
1069	421.7814025878906	14.137116666666666					1	DETECTED	421.7814 m/z @14.14 [N1293_2.mzXML]	421.7814025878906	14.137116666666666	14.041466666666668	15.14945	1.1079833333333315	16750.06640625	441827.8196961057	0	1181	0.3875862471569711	4.810178906489176	9.15714075549534	421.7809753417969	421.7835998535156
1070	422.32513427734375	11.834283333333333					1	DETECTED	422.3251 m/z @11.83 [N1293_2.mzXML]	422.32513427734375	11.834283333333333	3.8744333333333336	11.931433333333333	8.056999999999999	20648.9453125	1391612.0521494139	0	1181	0.2205344778478331	0.506102501931569	0.012205003863138022	422.32489013671875	422.326904296875
1071	424.34100341796875	11.931433333333333					1	DETECTED	424.3410 m/z @11.93 [N1293_2.mzXML]	424.34100341796875	11.931433333333333	11.867883333333333	12.617600000000001	0.7497166666666679	352749.84375	2956006.1649864465	1	1181	0.09667355648184106	3.4682915162549697	3.0547194171594096	424.3387145996094	424.3414611816406
1072	424.8956604003906	1.6247					1	DETECTED	424.8957 m/z @1.62 [N1293_2.mzXML]	424.8956604003906	1.6247	1.5803833333333333	15.694816666666666	14.114433333333332	82995.640625	1.2784345897895448E7	0	1181	0.05313653102844729	158.4781212601551	329.5278977597089	424.8956604003906	424.9006042480469
1073	425.1775207519531	10.012916666666666					1	DETECTED	425.1775 m/z @10.01 [N1293_2.mzXML]	425.1775207519531	10.012916666666666	9.814133333333332	10.116483333333333	0.30235000000000056	1865.0416259765625	17462.86184814459	0	1181	0.05711660831935461	0.7605013834157817	0.5210027668315633	425.1772155761719	425.1797790527344
1074	426.3565979003906	12.026266666666666					1	DETECTED	426.3566 m/z @12.03 [N1293_2.mzXML]	426.3565979003906	12.026266666666666	11.978533333333333	12.819349999999998	0.8408166666666652	754711.75	5136498.056696771	1	1181	0.06499880435469052	4.129686023000128	4.473394086045982	426.3557434082031	426.3575134277344
1075	426.8291015625	1.7016					1	DETECTED	426.8291 m/z @1.70 [N1293_2.mzXML]	426.8291015625	1.7016	1.6705166666666666	1.7938833333333333	0.12336666666666662	19584.080078125	99849.74598779301	0	1181	0.09621545935176923	1.9844504021447702	2.9689008042895404	426.8288269042969	426.8294982910156
1076	428.3721618652344	12.156516666666667					1	DETECTED	428.3722 m/z @12.16 [N1293_2.mzXML]	428.3721618652344	12.156516666666667	12.041483333333334	12.5179	0.4764166666666654	82185.7578125	744031.8095266087	0	1181	0.13967349620445013	2.0813787535726376	4.227331895470571	428.36236572265625	428.37298583984375
1077	428.8260192871094	1.6857833333333334					1	DETECTED	428.8260 m/z @1.69 [N1293_2.mzXML]	428.8260192871094	1.6857833333333334	1.6705166666666666	1.7348666666666666	0.06434999999999991	17768.87109375	48694.40791650399	0	1181	0.05670496917771062	2.107532751091687	3.2150655021833736	428.8257141113281	428.8266906738281
1078	429.3757629394531	12.156516666666667					1	DETECTED	429.3758 m/z @12.16 [N1293_2.mzXML]	429.3757629394531	12.156516666666667	11.51965	15.010783333333334	3.491133333333334	20190.359375	906308.5734586787	0	1181	null	2.740866743431385	1.150193351424803	429.36956787109375	429.3763732910156
1079	429.76751708984375	14.183833333333332					1	DETECTED	429.7675 m/z @14.18 [N1293_2.mzXML]	429.76751708984375	14.183833333333332	11.884016666666668	14.677366666666668	2.79335	14693.712890625	683383.8825203248	0	1181	0.48364087897611086	0.607298407844104	0.21652508332836937	429.766357421875	429.7686462402344
1080	430.3882141113281	13.328399999999998					1	DETECTED	430.3882 m/z @13.33 [N1293_2.mzXML]	430.3882141113281	13.328399999999998	0.10149999999999999	19.954166666666666	19.852666666666664	13539.21484375	1955126.544252135	0	1181	0.41626494672824776	1.1947103073021617	1.219939586561521	430.3856201171875	430.392822265625
1081	430.9132385253906	1.6400333333333335					1	DETECTED	430.9132 m/z @1.64 [N1293_2.mzXML]	430.9132385253906	1.6400333333333335	1.5949333333333333	1.6857833333333334	0.0908500000000001	116601.6484375	363871.55757226597	0	1181	0.05163884814690545	1.0072062084257185	1.014485920338327	430.91265869140625	430.9132385253906
1082	431.1773986816406	12.5686					1	DETECTED	431.1774 m/z @12.57 [N1293_2.mzXML]	431.1773986816406	12.5686	9.145083333333334	14.3242	5.1791166666666655	33067.31640625	1527197.3035744627	0	1181	0.34273473081882244	0.7564291838726552	0.5207301398719789	431.16778564453125	431.1786193847656
1083	431.31500244140625	12.7694					1	DETECTED	431.3150 m/z @12.77 [N1293_2.mzXML]	431.31500244140625	12.7694	3.5490666666666666	12.931099999999999	9.382033333333332	19864.443359375	1064773.8759172356	0	1181	0.1807648080562636	0.5087686634611909	0.014041882544867016	431.309814453125	431.3151550292969
1084	432.1808776855469	12.5848					1	DETECTED	432.1809 m/z @12.58 [N1293_2.mzXML]	432.1808776855469	12.5848	12.26085	12.70125	0.44040000000000035	10803.6376953125	168760.5160958253	0	1181	0.19142568721566455	0.6797345269331693	0.35946905386633865	432.1798400878906	432.1822509765625
1085	432.2370910644531	11.884016666666668					1	DETECTED	432.2371 m/z @11.88 [N1293_2.mzXML]	432.2370910644531	11.884016666666668	11.85135	12.156516666666667	0.3051666666666666	18720.916015625	139877.02684643536	0	1181	0.16178665305634077	4.670918367346817	4.832330005140017	432.2361145019531	432.23828125
1086	432.3092346191406	12.243599999999999					1	DETECTED	432.3092 m/z @12.24 [N1293_2.mzXML]	432.3092346191406	12.243599999999999	11.636883333333333	12.819349999999998	1.1824666666666648	38885.9453125	647691.3341378175	0	1181	0.6626476478353069	4.295144298965682	0.4813101729509917	432.3081970214844	432.3184509277344
1087	432.9762268066406	1.8649					1	DETECTED	432.9762 m/z @1.86 [N1293_2.mzXML]	432.9762268066406	1.8649	1.6857833333333334	15.566966666666668	13.881183333333334	46084.0703125	2917652.776397705	0	1181	0.4080490653764044	2.339396594063574	2.5159877920001534	432.9701232910156	432.97882080078125
1088	433.3129577636719	12.243599999999999					1	DETECTED	433.3130 m/z @12.24 [N1293_2.mzXML]	433.3129577636719	12.243599999999999	11.69835	12.36355	0.6652000000000005	10297.22265625	276774.4616342773	0	1181	0.9501547886432515	0.609995414947273	0.2199908298945461	433.31170654296875	433.3141784667969
1089	435.332763671875	10.489183333333333					1	DETECTED	435.3328 m/z @10.49 [N1293_2.mzXML]	435.332763671875	10.489183333333333	10.38165	10.660133333333333	0.2784833333333321	11131.9111328125	65245.95592742949	0	1181	0.0997910943983662	1.1475963027007905	3.470877878588086	435.3320007324219	435.33489990234375
1090	436.85791015625	1.6705166666666666					1	DETECTED	436.8579 m/z @1.67 [N1293_2.mzXML]	436.85791015625	1.6705166666666666	1.6549833333333335	18.74683333333333	17.091849999999997	22065.27734375	2775815.6565599362	0	1181	0.06574881362235296	550.1668454935677	1099.3336909871352	436.8566589355469	436.8583679199219
1091	437.1924133300781	11.884016666666668					1	DETECTED	437.1924 m/z @11.88 [N1293_2.mzXML]	437.1924133300781	11.884016666666668	11.834283333333333	12.27815	0.44386666666666663	110119.7578125	864637.3596486793	0	1181	0.11812273470194334	3.331369657468489	3.7238360441782636	437.1915283203125	437.193603515625
1092	438.98382568359375	1.8786833333333335					1	DETECTED	438.9838 m/z @1.88 [N1293_2.mzXML]	438.98382568359375	1.8786833333333335	1.6705166666666666	2.3434000000000004	0.6728833333333337	41977.06640625	676835.8883078614	0	1181	0.3935492579922757	1.5378619480349738	1.8851102617366082	438.9827575683594	438.9853515625
1093	440.8701477050781	1.6400333333333335					1	DETECTED	440.8701 m/z @1.64 [N1293_2.mzXML]	440.8701477050781	1.6400333333333335	1.5949333333333333	16.244516666666666	14.649583333333332	27609.384765625	7924246.748170898	0	1181	0.056587855175195045	162.4122320768657	323.8244641537314	440.86260986328125	440.87030029296875
1094	442.3515319824219	11.8997					1	DETECTED	442.3515 m/z @11.90 [N1293_2.mzXML]	442.3515319824219	11.8997	0.4478666666666667	11.978533333333333	11.530666666666667	6286.27587890625	1172263.0706412354	0	1181	11.485396180083526	0.5034419525257965	0.006883905051592941	442.3502502441406	442.35931396484375
1095	442.8787536621094	1.5659666666666667					1	DETECTED	442.8788 m/z @1.57 [N1293_2.mzXML]	442.8787536621094	1.5659666666666667	1.4483833333333334	2.827733333333333	1.3793499999999999	20075.533203125	420636.5271431884	0	1181	0.0779441570328212	5.9305981545221185	12.052530336230783	442.8768615722656	442.88037109375
1096	443.4191589355469	12.29515					1	DETECTED	443.4192 m/z @12.30 [N1293_2.mzXML]	443.4191589355469	12.29515	12.1229	12.398	0.2751000000000001	6460.181640625	74653.73667651362	0	1181	0.24965685128917947	0.7985486211901309	0.5970972423802619	443.4178466796875	443.4206848144531
1097	444.2380676269531	8.401					1	DETECTED	444.2381 m/z @8.40 [N1293_2.mzXML]	444.2380676269531	8.401	7.9331	8.417	0.4839000000000002	2170.93017578125	37183.48272628783	0	1181	0.32916463679934793	0.5170976704424022	0.034195340884804463	444.23516845703125	444.2392883300781
1098	445.3656921386719	12.884649999999999					1	DETECTED	445.3657 m/z @12.88 [N1293_2.mzXML]	445.3656921386719	12.884649999999999	12.073533333333334	14.89265	2.819116666666666	8397.9716796875	525162.5786425782	0	1181	0.5223267132684644	1.7377997410976667	1.167698333188246	445.3633117675781	445.36993408203125
1099	446.25262451171875	11.593					1	DETECTED	446.2526 m/z @11.59 [N1293_2.mzXML]	446.25262451171875	11.593	8.868283333333332	12.26085	3.392566666666667	193721.1875	6144626.358063693	0	1181	0.13463554837304947	0.5647121266779958	0.09621194424736994	446.24957275390625	446.2536315917969
1100	446.8871765136719	1.6400333333333335					1	DETECTED	446.8872 m/z @1.64 [N1293_2.mzXML]	446.8871765136719	1.6400333333333335	1.5949333333333333	1.6857833333333334	0.0908500000000001	54139.8984375	165563.21026513688	0	1181	0.050507193263210626	1.011337586587395	1.1599290813304488	446.88653564453125	446.88946533203125
1101	447.34588623046875	11.963166666666666					1	DETECTED	447.3459 m/z @11.96 [N1293_2.mzXML]	447.34588623046875	11.963166666666666	1.2131166666666668	15.54845	14.335333333333335	7777.2490234375	3043472.8890725384	0	1181	0.21849870828810936	0.6667565887290448	0.33351317745808945	447.34222412109375	447.3478698730469
1102	448.23297119140625	9.060733333333333					1	DETECTED	448.2330 m/z @9.06 [N1293_2.mzXML]	448.23297119140625	9.060733333333333	9.060733333333333	9.159816666666668	0.09908333333333452	9550.326171875	31844.837669921813	0	1181	0.05815858245046179	null	null	448.231201171875	448.2342529296875
1103	448.3409423828125	11.8997					1	DETECTED	448.3409 m/z @11.90 [N1293_2.mzXML]	448.3409423828125	11.8997	11.867883333333333	12.1062	0.23831666666666607	31019.01953125	217626.3095718987	0	1181	0.11675292805216131	3.745154531168227	5.651692578273262	448.3397216796875	448.34112548828125
1104	449.20050048828125	12.329566666666667					1	DETECTED	449.2005 m/z @12.33 [N1293_2.mzXML]	449.20050048828125	12.329566666666667	12.190883333333334	12.5848	0.3939166666666658	17201.677734375	234322.516194092	0	1181	0.2462101974270503	1.4202018988102412	1.8404037976204826	449.1993103027344	449.201171875
1105	450.3201904296875	12.29515					1	DETECTED	450.3202 m/z @12.30 [N1293_2.mzXML]	450.3201904296875	12.29515	11.666816666666668	12.449416666666668	0.7826000000000004	21384.880859375	355523.78801782295	0	1181	0.17038541497358217	0.6227586206896567	0.24551724137931347	450.3193664550781	450.3216247558594
1106	450.35687255859375	12.990883333333333					1	DETECTED	450.3569 m/z @12.99 [N1293_2.mzXML]	450.35687255859375	12.990883333333333	0.10149999999999999	20.009166666666665	19.907666666666664	57885.1875	3060358.710516539	0	1181	1.1376794384850744	1.5190595239115396	1.5281533325613537	450.3518981933594	450.3610534667969
1107	452.37261962890625	12.089816666666668					1	DETECTED	452.3726 m/z @12.09 [N1293_2.mzXML]	452.37261962890625	12.089816666666668	12.041483333333334	12.26085	0.21936666666666582	15298.45703125	112382.34864221158	0	1181	0.11646610339401775	2.2693103448275562	2.6814133215478875	452.37200927734375	452.3741455078125
1108	453.29620361328125	12.7694					1	DETECTED	453.2962 m/z @12.77 [N1293_2.mzXML]	453.29620361328125	12.7694	12.70125	12.868716666666668	0.16746666666666776	7742.91357421875	57392.82486682104	0	1181	0.1555688163743909	1.228662264612396	1.4573245292247918	453.2957763671875	453.29693603515625
1109	453.3431701660156	10.506083333333333					1	DETECTED	453.3432 m/z @10.51 [N1293_2.mzXML]	453.3431701660156	10.506083333333333	10.02965	17.257333333333335	7.227683333333335	142741.15625	1644550.1266656236	1	1181	0.09218152850050032	1.6068768163973535	2.2434514985771608	453.338623046875	453.3468017578125
1110	454.2916259765625	13.065533333333333					1	DETECTED	454.2916 m/z @13.07 [N1293_2.mzXML]	454.2916259765625	13.065533333333333	12.976166666666668	15.365516666666668	2.3893500000000003	26865.904296875	419440.19341265835	0	1181	0.19090785270251054	13.368239462887228	50.34357275610473	454.28948974609375	454.29302978515625
1111	454.3876037597656	12.208499999999999					1	DETECTED	454.3876 m/z @12.21 [N1293_2.mzXML]	454.3876037597656	12.208499999999999	12.156516666666667	12.346566666666666	0.19004999999999939	16814.7109375	124866.06909204116	0	1181	0.14790799827735057	1.8279897403014063	2.6559794806028125	454.38690185546875	454.3885498046875
1112	454.9579162597656	1.8368					1	DETECTED	454.9579 m/z @1.84 [N1293_2.mzXML]	454.9579162597656	1.8368	1.6705166666666666	2.3296833333333336	0.6591666666666669	19859.65234375	404119.98057611083	0	1181	0.3960287389070518	1.9820587350907093	2.892819059867094	454.95721435546875	454.9629821777344
1113	457.02056884765625	1.8649					1	DETECTED	457.0206 m/z @1.86 [N1293_2.mzXML]	457.02056884765625	1.8649	1.8649	7.581366666666667	5.716466666666667	8197.63671875	479825.58478250116	0	1181	0.37043907572489765	null	null	457.01214599609375	457.02386474609375
1114	458.34661865234375	11.593					1	DETECTED	458.3466 m/z @11.59 [N1293_2.mzXML]	458.34661865234375	11.593	11.5786	11.69835	0.1197499999999998	15525.2353515625	60266.67084789988	0	1181	0.05750989994398026	4.157986111111049	7.315972222222099	458.34600830078125	458.3477478027344
1115	458.8563537597656	1.5512000000000001					1	DETECTED	458.8564 m/z @1.55 [N1293_2.mzXML]	458.8563537597656	1.5512000000000001	1.4483833333333334	18.8935	17.445116666666667	54775.0390625	8977496.681816773	0	1181	0.06652903321937065	88.05476453691698	197.0133826063556	458.8556823730469	458.86419677734375
1116	459.24749755859375	13.139100000000001					1	DETECTED	459.2475 m/z @13.14 [N1293_2.mzXML]	459.24749755859375	13.139100000000001	12.552216666666668	14.2306	1.6783833333333327	25939.73828125	558172.0176179204	0	1181	0.1921071876254956	0.838222697730948	0.7009855645548488	459.2453308105469	459.2513122558594
1117	460.9652404785156	1.7938833333333333					1	DETECTED	460.9652 m/z @1.79 [N1293_2.mzXML]	460.9652404785156	1.7938833333333333	1.6705166666666666	5.515833333333333	3.8453166666666663	25295.189453125	704800.4019513244	0	1181	0.14671800256075818	15.584909483923267	3.546483718620234	460.9644470214844	460.9684753417969
1118	463.157470703125	10.187383333333335					1	DETECTED	463.1575 m/z @10.19 [N1293_2.mzXML]	463.157470703125	10.187383333333335	10.134133333333333	10.310166666666667	0.1760333333333346	4704.82861328125	26582.48222729501	0	1181	10.231489686688828	1.6528951486697459	4.005955991600643	463.1561279296875	463.15875244140625
1119	464.2177429199219	10.5883					1	DETECTED	464.2177 m/z @10.59 [N1293_2.mzXML]	464.2177429199219	10.5883	8.38505	10.749983333333335	2.364933333333335	23012.86328125	244806.60146798682	0	1181	0.09235581045250818	0.5366920080184577	0.060314067423706354	464.2098388671875	464.2187805175781
1120	468.3070068359375	12.70125					1	DETECTED	468.3070 m/z @12.70 [N1293_2.mzXML]	468.3070068359375	12.70125	12.50045	13.110016666666667	0.6095666666666659	121459.0703125	1206974.5803330068	1	1181	0.1262114552729905	1.291945732004764	2.0036159101985707	468.30615234375	468.30914306640625
1121	469.32781982421875	11.947316666666667					1	DETECTED	469.3278 m/z @11.95 [N1293_2.mzXML]	469.32781982421875	11.947316666666667	11.73065	15.4201	3.689449999999999	8343.6240234375	748951.5304923097	0	1181	2.2955604205975444	8.514115384615378	14.84872653812333	469.3257751464844	469.3318786621094
1122	469.3870849609375	12.346566666666666					1	DETECTED	469.3871 m/z @12.35 [N1293_2.mzXML]	469.3870849609375	12.346566666666666	12.057316666666667	12.60155	0.5442333333333327	21164.99609375	376782.4098361817	0	1181	0.27045894311146235	0.9407663497551155	0.881532699510231	469.3864440917969	469.388671875
1123	470.756591796875	8.84985					1	DETECTED	470.7566 m/z @8.85 [N1293_2.mzXML]	470.756591796875	8.84985	8.796466666666667	8.992283333333335	0.19581666666666742	5986.3037109375	45943.19800567624	0	1181	0.14965732779877605	1.8340618170465486	2.668123634093097	470.7552795410156	470.7588195800781
1124	472.2476806640625	11.6074					1	DETECTED	472.2477 m/z @11.61 [N1293_2.mzXML]	472.2476806640625	11.6074	11.549683333333332	11.651666666666667	0.10198333333333487	12050.5390625	48951.24398706076	0	1181	0.06891114934916587	0.8834825295986106	0.7669650591972214	472.2476806640625	472.2490234375
1125	472.302001953125	12.243599999999999					1	DETECTED	472.3020 m/z @12.24 [N1293_2.mzXML]	472.302001953125	12.243599999999999	11.666816666666668	12.552216666666668	0.8854000000000006	28394.873046875	400264.46981604025	0	1181	0.187169606373498	2.6407026736181005	3.9339829882775317	472.30096435546875	472.30352783203125
1126	474.2837829589844	11.884016666666668					1	DETECTED	474.2838 m/z @11.88 [N1293_2.mzXML]	474.2837829589844	11.884016666666668	11.8169	12.552216666666668	0.7353166666666677	429883.0625	3589542.874387688	1	1181	0.13026938852022596	3.1268151449228934	4.153282493170457	474.2828063964844	474.2846374511719
1127	474.8338928222656	1.5512000000000001					1	DETECTED	474.8339 m/z @1.55 [N1293_2.mzXML]	474.8338928222656	1.5512000000000001	1.4635833333333332	1.5949333333333333	0.13135000000000008	47160.25	191928.84517700187	0	1181	0.046423465980958145	0.7418091867927996	0.5754664014429237	474.83221435546875	474.8339538574219
1128	475.0135192871094	8.832033333333333					1	DETECTED	475.0135 m/z @8.83 [N1293_2.mzXML]	475.0135192871094	8.832033333333333	0.5387833333333333	16.888833333333334	16.35005	110978.765625	1425912.9882036748	0	1181	0.06977098759623424	4.27514047985109	1.8292239037518854	475.0083312988281	475.0200500488281
1129	475.2873840332031	11.8997					1	DETECTED	475.2874 m/z @11.90 [N1293_2.mzXML]	475.2873840332031	11.8997	5.5510166666666665	12.073533333333334	6.522516666666667	108102.46875	2.123818038784598E7	0	1181	6.4254145721734135	0.5136905027551646	0.02519600259848426	475.2870788574219	475.2972717285156
1130	475.32501220703125	10.506083333333333					1	DETECTED	475.3250 m/z @10.51 [N1293_2.mzXML]	475.32501220703125	10.506083333333333	3.1222833333333333	10.804	7.6817166666666665	50963.70703125	618685.282496126	0	1181	0.1711113882249311	0.855063848385194	1.6730090713423535	475.31707763671875	475.3272399902344
1131	476.90618896484375	1.6400333333333335					1	DETECTED	476.9062 m/z @1.64 [N1293_2.mzXML]	476.90618896484375	1.6400333333333335	1.5949333333333333	3.3803	1.7853666666666668	21030.220703125	609200.5479101564	0	1181	0.04219619142980213	19.79342202512928	34.87836862135245	476.8990783691406	476.90692138671875
1132	476.94049072265625	1.8368					1	DETECTED	476.9405 m/z @1.84 [N1293_2.mzXML]	476.94049072265625	1.8368	1.6857833333333334	2.2605833333333334	0.5748	13128.072265625	214975.9624356689	0	1181	0.3428873872528224	1.9031012029577319	2.666082044202303	476.9372863769531	476.94354248046875
1133	478.2915344238281	12.868716666666668					1	DETECTED	478.2915 m/z @12.87 [N1293_2.mzXML]	478.2915344238281	12.868716666666668	12.819349999999998	13.020299999999999	0.20095000000000063	60027.36328125	381864.16000342	0	1181	0.13170680717636074	2.0352802160701144	2.7898677423841596	478.29107666015625	478.2921447753906
1134	478.3279724121094	13.1831					1	DETECTED	478.3280 m/z @13.18 [N1293_2.mzXML]	478.3279724121094	13.1831	11.69835	15.767966666666666	4.069616666666667	82518.125	2529334.55069208	0	1181	0.23158518271490713	1.419947479960304	0.7741294287257732	478.32562255859375	478.3308410644531
1135	480.3433532714844	13.463333333333333					1	DETECTED	480.3434 m/z @13.46 [N1293_2.mzXML]	480.3433532714844	13.463333333333333	5.394066666666666	14.2926	8.898533333333333	88537.375	2545215.293253174	0	1181	0.1993859022220974	0.531518544037145	3.6042935052191685	480.3352966308594	480.35150146484375
1136	482.3226623535156	12.884649999999999					1	DETECTED	482.3227 m/z @12.88 [N1293_2.mzXML]	482.3226623535156	12.884649999999999	12.734666666666667	15.239233333333335	2.5045666666666673	35843.609375	791444.2916657114	0	1181	0.1909084328077757	17.69325058358342	1.3304816951817968	482.3204040527344	482.3236083984375
1137	482.3589782714844	13.80485					1	DETECTED	482.3590 m/z @13.80 [N1293_2.mzXML]	482.3589782714844	13.80485	12.225850000000001	15.347366666666666	3.1215166666666647	73526.1953125	2091630.3572509775	0	1181	0.36559420683973265	2.173695382981516	2.8734617753958194	482.3576354980469	482.36102294921875
1138	483.3622131347656	13.80485					1	DETECTED	483.3622 m/z @13.80 [N1293_2.mzXML]	483.3622131347656	13.80485	13.589699999999999	14.6444	1.0547000000000004	19146.046875	497253.5683447878	0	1181	0.35957329533284366	2.451080641412954	3.8314988848259337	483.3617858886719	483.3631591796875
1139	485.0669860839844	2.3848					1	DETECTED	485.0670 m/z @2.38 [N1293_2.mzXML]	485.0669860839844	2.3848	2.3848	10.554416666666667	8.169616666666666	2728.516357421875	1130448.460529419	0	1181	8.168643305645286	null	null	485.0669860839844	485.0689392089844
1140	487.3190002441406	14.35595					1	DETECTED	487.3190 m/z @14.36 [N1293_2.mzXML]	487.3190002441406	14.35595	13.737150000000002	17.34916666666667	3.6120166666666673	244584.90625	8757625.667608948	1	1181	0.51085301738153	1.3968930771290022	1.7672620363811442	487.3183898925781	487.32275390625
1141	489.3355712890625	15.640166666666666					1	DETECTED	489.3356 m/z @15.64 [N1293_2.mzXML]	489.3355712890625	15.640166666666666	13.494349999999999	18.305666666666664	4.811316666666665	51747.7578125	3867162.7372024534	0	1181	0.9866598705575864	0.9321645800852507	1.1776273020455381	489.3320617675781	489.33905029296875
1142	490.2887268066406	12.70125					1	DETECTED	490.2887 m/z @12.70 [N1293_2.mzXML]	490.2887268066406	12.70125	12.70125	12.786016666666665	0.0847666666666651	11331.0859375	29087.51065698172	0	1181	0.01651537801027203	null	null	490.28802490234375	490.2894287109375
1143	490.4243469238281	12.70125					1	DETECTED	490.4243 m/z @12.70 [N1293_2.mzXML]	490.4243469238281	12.70125	12.173633333333333	13.5734	1.3997666666666664	15808.7353515625	580031.5504174808	0	1181	0.41948450875247545	1.3264996683198023	1.6196939606847611	490.42266845703125	490.42626953125
1144	491.3692626953125	12.346566666666666					1	DETECTED	491.3693 m/z @12.35 [N1293_2.mzXML]	491.3692626953125	12.346566666666666	11.85135	13.907649999999999	2.0562999999999985	14897.9775390625	543133.8998004155	0	1181	0.1498953250765407	2.0761619493151158	3.6201772998441784	491.36785888671875	491.3725280761719
1145	491.5560302734375	13.1831					1	DETECTED	491.5560 m/z @13.18 [N1293_2.mzXML]	491.5560302734375	13.1831	9.643233333333335	13.622000000000002	3.978766666666667	22072.18359375	705812.5665463561	0	1181	0.24964099758570946	0.5619938604090553	0.12398772081811055	491.5554504394531	491.5595397949219
1146	492.88360595703125	1.6247					1	DETECTED	492.8836 m/z @1.62 [N1293_2.mzXML]	492.88360595703125	1.6247	1.5803833333333333	1.6705166666666666	0.0901333333333334	30324.16796875	93151.45153503428	0	1181	0.049938946175090315	1.004198337164407	1.1932887415967743	492.88116455078125	492.88458251953125
1147	494.3227844238281	12.786016666666665					1	DETECTED	494.3228 m/z @12.79 [N1293_2.mzXML]	494.3227844238281	12.786016666666665	12.60155	14.759516666666666	2.157966666666667	238633.234375	2893037.8712152713	1	1181	0.1429024563663539	1.3073465411435494	1.81443480624889	494.31927490234375	494.3243713378906
1148	496.3372802734375	13.1831					1	DETECTED	496.3373 m/z @13.18 [N1293_2.mzXML]	496.3372802734375	13.1831	9.814133333333332	19.642999999999997	9.828866666666665	6555469.5	1.1791315304346174E8	1	1181	0.2452177548686585	1.8631968562876928	1.7617047313155918	496.3346862792969	496.3426818847656
1149	496.9419250488281	1.8368					1	DETECTED	496.9419 m/z @1.84 [N1293_2.mzXML]	496.9419250488281	1.8368	1.7348666666666666	2.0898666666666665	0.355	7156.162109375	96023.04846484373	0	1181	0.18327391502948598	1.7413342053629806	2.482668410725961	496.9398498535156	496.9450988769531
1150	497.34173583984375	13.1831					1	DETECTED	497.3417 m/z @13.18 [N1293_2.mzXML]	497.34173583984375	13.1831	11.73065	16.079349999999998	4.348699999999997	1320993.25	2.619902630819252E7	0	1181	0.202324600294693	1.035837384009493	6.678279779331125	497.3410949707031	497.3454895019531
1151	498.34466552734375	13.139100000000001					1	DETECTED	498.3447 m/z @13.14 [N1293_2.mzXML]	498.34466552734375	13.139100000000001	13.020299999999999	15.4566	2.436300000000001	201528.84375	4263785.784688027	0	1181	0.1835727086121235	10.253787878787708	19.507575757575417	498.34423828125	498.3480529785156
1152	498.90081787109375	1.6400333333333335					1	DETECTED	498.9008 m/z @1.64 [N1293_2.mzXML]	498.90081787109375	1.6400333333333335	1.6247	8.13935	6.5146500000000005	37827.8828125	801959.1518088379	0	1181	0.04593896914154638	2.131136553327948	2.8325954274304257	498.89886474609375	498.9070129394531
1153	499.346923828125	13.139100000000001					1	DETECTED	499.3469 m/z @13.14 [N1293_2.mzXML]	499.346923828125	13.139100000000001	12.976166666666668	14.371649999999999	1.3954833333333312	26070.591796875	520946.7433447265	0	1181	0.2422017780911272	4.2823752045826495	2.52745450285335	499.3451232910156	499.3505554199219
1154	500.27978515625	11.884016666666668					1	DETECTED	500.2798 m/z @11.88 [N1293_2.mzXML]	500.27978515625	11.884016666666668	9.043766666666667	12.946183333333332	3.9024166666666655	24399.169921875	834851.4485112602	0	1181	0.07692403365624045	0.6869847137869315	2.276881990796621	500.2701721191406	500.2805480957031
1155	502.2910461425781	12.852916666666665					1	DETECTED	502.2910 m/z @12.85 [N1293_2.mzXML]	502.2910461425781	12.852916666666665	9.216983333333333	13.00535	3.7883666666666667	39827.32421875	706870.6461084004	0	1181	0.08285477802406227	0.5209620638442217	1.614994331597067	502.290771484375	502.2981872558594
1156	502.3277893066406	12.931099999999999					1	DETECTED	502.3278 m/z @12.93 [N1293_2.mzXML]	502.3277893066406	12.931099999999999	12.900533333333334	14.483283333333333	1.582749999999999	19690.33203125	368074.2430942987	0	1181	0.10521121100734909	12.733600579227042	27.84685112891424	502.3244323730469	502.32977294921875
1157	502.4098205566406	3.952633333333333					1	DETECTED	502.4098 m/z @3.95 [N1293_2.mzXML]	502.4098205566406	3.952633333333333	3.1822833333333334	4.944100000000001	1.7618166666666673	1960.0419921875	99089.60802267457	0	1181	0.5406169645079175	1.1435170160749453	1.2870340321498903	502.40765380859375	502.4151306152344
1158	503.2954406738281	12.852916666666665					1	DETECTED	503.2954 m/z @12.85 [N1293_2.mzXML]	503.2954406738281	12.852916666666665	2.133016666666667	13.00535	10.872333333333334	12759.7734375	1137923.9200662847	0	1181	0.05795291801560687	0.5071098300046332	0.01421966000926637	503.2943115234375	503.3040466308594
1159	503.4085998535156	13.856233333333334					1	DETECTED	503.4086 m/z @13.86 [N1293_2.mzXML]	503.4085998535156	13.856233333333334	3.41095	14.6444	11.23345	3804.594482421875	1019825.5560995481	0	1181	0.4104397500783392	0.5377283526695461	0.07545670533909231	503.4057312011719	503.41424560546875
1160	504.3426513671875	13.357566666666665					1	DETECTED	504.3427 m/z @13.36 [N1293_2.mzXML]	504.3426513671875	13.357566666666665	13.25615	14.073533333333334	0.8173833333333338	8235.4609375	195759.01125622558	0	1181	0.22422839441087739	4.029827444535797	7.059654889071594	504.34014892578125	504.345458984375
1161	506.35845947265625	14.105533333333334					1	DETECTED	506.3585 m/z @14.11 [N1293_2.mzXML]	506.35845947265625	14.105533333333334	11.503066666666665	15.54845	4.045383333333335	13610.548828125	1027691.464872864	0	1181	0.5689726973600955	0.7772209698491174	0.4044323175057551	506.35479736328125	506.364013671875
1162	507.3227844238281	13.197516666666667					1	DETECTED	507.3228 m/z @13.20 [N1293_2.mzXML]	507.3227844238281	13.197516666666667	0.5570166666666666	13.285366666666667	12.72835	17078.955078125	2328925.718489563	0	1181	0.09585438376106303	0.5034749416557889	0.006949883311577827	507.3224182128906	507.3285827636719
1163	508.33770751953125	13.065533333333333					1	DETECTED	508.3377 m/z @13.07 [N1293_2.mzXML]	508.33770751953125	13.065533333333333	12.961033333333335	13.387033333333333	0.4259999999999984	12715.482421875	133116.6849589839	0	1181	0.4089921336416129	2.038277511961753	3.0765550239235058	508.3368225097656	508.3406066894531
1164	508.3746032714844	13.99205					1	DETECTED	508.3746 m/z @13.99 [N1293_2.mzXML]	508.3746032714844	13.99205	11.69835	15.603683333333333	3.905333333333333	38167.4296875	1869255.2500157468	0	1181	0.3854473112694077	0.8386462345877949	0.5338002011555254	508.373291015625	508.377197265625
1165	509.16131591796875	10.472616666666665					1	DETECTED	509.1613 m/z @10.47 [N1293_2.mzXML]	509.16131591796875	10.472616666666665	10.417383333333333	10.506083333333333	0.08869999999999933	2398.787841796875	8603.354377319349	0	1181	0.0708656837599122	0.8029571514785904	0.6059143029571807	509.16131591796875	509.16607666015625
1166	510.3536071777344	13.494349999999999					1	DETECTED	510.3536 m/z @13.49 [N1293_2.mzXML]	510.3536071777344	13.494349999999999	13.2266	14.72645	1.4998500000000003	65053.79296875	1101399.9246828607	0	1181	0.22668901713444178	2.3500973050191827	1.8311115320563625	510.35101318359375	510.3558349609375
1167	512.3331909179688	11.963166666666666					1	DETECTED	512.3332 m/z @11.96 [N1293_2.mzXML]	512.3331909179688	11.963166666666666	5.394066666666666	12.915766666666666	7.5217	74990.5234375	1797504.2094205022	0	1181	0.06835509835327613	1.3639168626040188	3.7734820343570257	512.329345703125	512.3419799804688
1168	512.7839965820312	8.957249999999998					1	DETECTED	512.7840 m/z @8.96 [N1293_2.mzXML]	512.7839965820312	8.957249999999998	8.939433333333334	9.430900000000001	0.4914666666666676	1255.8719482421875	23669.308732055695	0	1181	0.09209649404374609	13.792329279702114	26.58465855940423	512.7753295898438	512.7850952148438
1169	514.8745727539062	1.6400333333333335					1	DETECTED	514.8746 m/z @1.64 [N1293_2.mzXML]	514.8745727539062	1.6400333333333335	1.6096666666666666	1.6705166666666666	0.06085000000000007	13586.736328125	32882.58333984376	0	1181	0.04555354779410359	1.0019209659714543	1.0038419319429084	514.8729248046875	514.8751831054688
1170	515.209716796875	12.946183333333332					1	DETECTED	515.2097 m/z @12.95 [N1293_2.mzXML]	515.209716796875	12.946183333333332	6.05965	19.880999999999997	13.821349999999995	7402.330078125	2091185.7074410701	0	1181	0.10142577632507077	1.003505634184592	1.0070112683691843	515.2081909179688	515.2135620117188
1171	515.3117065429688	13.139100000000001					1	DETECTED	515.3117 m/z @13.14 [N1293_2.mzXML]	515.3117065429688	13.139100000000001	13.020299999999999	13.5576	0.5373000000000019	64788.125	683773.4929154064	0	1181	0.06511681364877475	1.7303709990401357	2.0806371732505293	515.3098754882812	515.3128051757812
1172	515.3512573242188	16.13445					1	DETECTED	515.3513 m/z @16.13 [N1293_2.mzXML]	515.3512573242188	16.13445	15.4566	17.589	2.1323999999999987	2937.575439453125	192527.32457608005	0	1181	0.3842633592787923	1.5729143615844177	2.1458287231688353	515.348388671875	515.3533325195312
1173	516.3049926757812	12.7694					1	DETECTED	516.3050 m/z @12.77 [N1293_2.mzXML]	516.3049926757812	12.7694	12.667633333333333	17.6075	4.939866666666669	18985.375	917300.6410647584	0	1181	0.13975624141614063	24.270553553881516	47.54110710776303	516.3031616210938	516.3108520507812
1174	517.3668823242188	14.943016666666667					1	DETECTED	517.3669 m/z @14.94 [N1293_2.mzXML]	517.3668823242188	14.943016666666667	6.2008833333333335	16.39153333333333	10.190649999999998	26537.005859375	1842757.520538483	0	1181	0.6996056001797122	0.5680661626161464	0.1027769937502584	517.3654174804688	517.37353515625
1175	518.3204345703125	13.139100000000001					1	DETECTED	518.3204 m/z @13.14 [N1293_2.mzXML]	518.3204345703125	13.139100000000001	12.617600000000001	14.515633333333334	1.8980333333333324	328103.09375	7743462.398612793	1	1181	0.44642224452400825	1.6047366468739792	10.656466226693649	518.3197631835938	518.3222045898438
1176	518.3699340820312	14.89265					1	DETECTED	518.3699 m/z @14.89 [N1293_2.mzXML]	518.3699340820312	14.89265	2.7137000000000002	15.9879	13.2742	9800.771484375	2143531.562766541	0	1181	0.3762700218086792	0.5449648779246158	0.08992975584923167	518.3648071289062	518.37158203125
1177	518.458251953125	12.70125					1	DETECTED	518.4583 m/z @12.70 [N1293_2.mzXML]	518.458251953125	12.70125	11.747433333333333	14.693566666666667	2.946133333333334	58696.93359375	4124300.7574304203	0	1181	0.40228362652183414	1.4818088754521384	2.199455336224612	518.457275390625	518.4601440429688
1178	519.32373046875	13.139100000000001					1	DETECTED	519.3237 m/z @13.14 [N1293_2.mzXML]	519.32373046875	13.139100000000001	0.8665333333333333	14.57995	13.713416666666667	95645.1328125	1.4032353450910952E7	0	1181	0.23843495161112926	0.5587020644961527	0.033726507089923176	519.3231201171875	519.3270874023438
1179	520.3377075195312	12.946183333333332					1	DETECTED	520.3377 m/z @12.95 [N1293_2.mzXML]	520.3377075195312	12.946183333333332	5.7961833333333335	16.1896	10.393416666666665	2036521.0	2.5006082487067007E7	1	1181	0.1368880303408062	1.4514896625024507	1.5589780024184554	520.3367309570312	520.3446044921875
1180	521.341552734375	12.946183333333332					1	DETECTED	521.3416 m/z @12.95 [N1293_2.mzXML]	521.341552734375	12.946183333333332	12.734666666666667	15.14945	2.4147833333333324	531635.375	7375671.184440683	0	1181	0.12927323845616634	6.104134908850201	11.942710035775127	521.3411865234375	521.3434448242188
1181	521.4186401367188	12.089816666666668					1	DETECTED	521.4186 m/z @12.09 [N1293_2.mzXML]	521.4186401367188	12.089816666666668	11.6074	19.954166666666666	8.346766666666666	6746.49658203125	1130617.0008941041	0	1181	0.35697056135399663	8.650993263085148	16.301986526170296	521.4116821289062	521.4210815429688
1182	522.3536987304688	13.299716666666665					1	DETECTED	522.3537 m/z @13.30 [N1293_2.mzXML]	522.3536987304688	13.299716666666665	12.190883333333334	15.932766666666668	3.741883333333334	963378.875	1.7491074798997108E7	1	1181	0.20933990503525202	1.6736336123092086	3.6275532321498964	522.3441162109375	522.357177734375
1183	523.357177734375	13.299716666666665					1	DETECTED	523.3572 m/z @13.30 [N1293_2.mzXML]	523.357177734375	13.299716666666665	12.946183333333332	14.759516666666666	1.8133333333333344	257767.09375	5605870.822925054	0	1181	0.15299152119511383	3.0544179082391363	4.185043721589777	523.3475952148438	523.359619140625
1184	524.3690795898438	14.137116666666666					1	DETECTED	524.3691 m/z @14.14 [N1293_2.mzXML]	524.3690795898438	14.137116666666666	9.962916666666667	17.919666666666668	7.956750000000001	1227426.375	5.614833658683289E7	1	1181	0.428071072547457	0.8564228913804035	0.41852456306197966	524.3591918945312	524.3743286132812
1185	525.3729858398438	14.137116666666666					1	DETECTED	525.3730 m/z @14.14 [N1293_2.mzXML]	525.3729858398438	14.137116666666666	10.888316666666666	16.244516666666666	5.356199999999999	327974.71875	1.5035581588817257E7	0	1181	1.1099778210557236	0.7848645966656004	1.9211729738643422	525.3634033203125	525.3763427734375
1186	526.291259765625	12.786016666666665					1	DETECTED	526.2913 m/z @12.79 [N1293_2.mzXML]	526.291259765625	12.786016666666665	12.70125	12.946183333333332	0.24493333333333211	24731.705078125	186677.7355988767	0	1181	0.1328841949634363	1.4447502949272708	1.8895005898545414	526.2907104492188	526.2918090820312
1187	527.3104858398438	13.00535					1	DETECTED	527.3105 m/z @13.01 [N1293_2.mzXML]	527.3104858398438	13.00535	12.946183333333332	13.299716666666665	0.35353333333333303	7915.576171875	99806.66699731446	0	1181	0.11006452847233916	2.987605633802751	4.975211267605502	527.3095703125	527.3145141601562
1188	527.3787231445312	14.12115					1	DETECTED	527.3787 m/z @14.12 [N1293_2.mzXML]	527.3787231445312	14.12115	4.391066666666666	15.257016666666667	10.865950000000002	7505.47509765625	973836.9024294132	0	1181	0.47445014869682467	0.5583688046522385	0.11673760930447669	527.373779296875	527.3812255859375
1189	528.3189086914062	13.299716666666665					1	DETECTED	528.3189 m/z @13.30 [N1293_2.mzXML]	528.3189086914062	13.299716666666665	13.211983333333334	19.60666666666667	6.394683333333335	16617.568359375	1223096.010380249	0	1181	0.16017681966353692	36.44386398176399	71.88772796352798	528.3128051757812	528.3263549804688
1190	528.4603271484375	12.346566666666666					1	DETECTED	528.4603 m/z @12.35 [N1293_2.mzXML]	528.4603271484375	12.346566666666666	5.481	12.752116666666666	7.271116666666666	19121.703125	834757.1291799924	0	1181	0.25905486085517104	0.5295350711521749	1.37809836661955	528.4594116210938	528.4688720703125
1191	533.3602905273438	14.137116666666666					1	DETECTED	533.3603 m/z @14.14 [N1293_2.mzXML]	533.3602905273438	14.137116666666666	13.770916666666666	15.7311	1.9601833333333332	9529.943359375	301406.66722436517	0	1181	0.41080949738664074	2.6763835791006794	4.352767158201359	533.3587646484375	533.362548828125
1192	534.2943725585938	13.197516666666667					1	DETECTED	534.2944 m/z @13.20 [N1293_2.mzXML]	534.2943725585938	13.197516666666667	13.065533333333333	13.417066666666667	0.35153333333333414	13269.9140625	144922.90058544924	0	1181	0.11738944420298125	1.331733804773324	1.663467609546648	534.2930908203125	534.2962036132812
1193	539.3120727539062	12.946183333333332					1	DETECTED	539.3121 m/z @12.95 [N1293_2.mzXML]	539.3120727539062	12.946183333333332	12.900533333333334	13.020299999999999	0.11976666666666524	12992.3212890625	53231.86017236307	0	1181	0.0846309454349008	1.311792625045667	1.6235852500913341	539.3096923828125	539.3126220703125
1194	540.363037109375	12.312483333333335					1	DETECTED	540.3630 m/z @12.31 [N1293_2.mzXML]	540.363037109375	12.312483333333335	12.27815	12.398	0.11984999999999957	9310.3349609375	40723.669631958255	0	1181	0.1086307084056255	1.7453883495145006	2.4907766990290012	540.3614501953125	540.3663330078125
1195	542.320068359375	12.946183333333332					1	DETECTED	542.3201 m/z @12.95 [N1293_2.mzXML]	542.320068359375	12.946183333333332	12.5179	14.199183333333334	1.6812833333333348	157625.421875	2226590.996313173	1	1181	0.15308589785955284	0.8172585121696994	1.2074208988567494	542.3177490234375	542.3228759765625
1196	544.3379516601562	12.868716666666668					1	DETECTED	544.3380 m/z @12.87 [N1293_2.mzXML]	544.3379516601562	12.868716666666668	10.363949999999999	14.7432	4.379250000000001	446701.5625	6316840.570659167	1	1181	0.0828599445078897	2.6908795779779964	2.7982424167418025	544.3301391601562	544.3417358398438
1197	546.3538818359375	13.065533333333333					1	DETECTED	546.3539 m/z @13.07 [N1293_2.mzXML]	546.3538818359375	13.065533333333333	11.0594	15.9879	4.9285	66899.265625	2827093.257445552	0	1181	0.07724221853145075	1.4595338754505887	1.3629414008579752	546.3494873046875	546.3583984375
1198	548.36962890625	13.463333333333333					1	DETECTED	548.3696 m/z @13.46 [N1293_2.mzXML]	548.36962890625	13.463333333333333	13.401983333333334	13.958383333333334	0.5564	15457.576171875	224849.33763934314	0	1181	0.2041716097388253	4.534637326813431	5.992594597629839	548.368408203125	548.3705444335938
1199	550.38525390625	11.931433333333333					1	DETECTED	550.3853 m/z @11.93 [N1293_2.mzXML]	550.38525390625	11.931433333333333	10.8712	15.8964	5.0252	5551.7001953125	686337.395611908	0	1181	4.071844290829656	2.3698556921432403	3.3511112645464842	550.3784790039062	550.3884887695312
1200	550.44873046875	13.03525					1	DETECTED	550.4487 m/z @13.04 [N1293_2.mzXML]	550.44873046875	13.03525	12.156516666666667	14.467099999999999	2.310583333333332	6769.01171875	505713.4005115354	0	1181	0.13463800882224142	1.3147238449283056	1.6294476898566113	550.4461669921875	550.45068359375
1201	555.4131469726562	13.197516666666667					1	DETECTED	555.4131 m/z @13.20 [N1293_2.mzXML]	555.4131469726562	13.197516666666667	5.9715333333333325	13.328399999999998	7.356866666666666	5498.79736328125	899970.1072356567	0	1181	0.10827250911677844	0.5090564375321466	0.01811287506429318	555.4049682617188	555.41357421875
1202	561.4122314453125	12.089816666666668					1	DETECTED	561.4122 m/z @12.09 [N1293_2.mzXML]	561.4122314453125	12.089816666666668	11.85135	14.943016666666667	3.091666666666667	5220.84130859375	372770.8194096983	0	1181	0.17636630610492787	6.482387475538138	11.964774951076276	561.4076538085938	561.4158935546875
1203	566.320068359375	12.868716666666668					1	DETECTED	566.3201 m/z @12.87 [N1293_2.mzXML]	566.320068359375	12.868716666666668	12.786016666666665	16.373166666666666	3.587150000000001	35477.1640625	599692.4495814228	0	1181	0.15299835091210312	21.687726723094837	65.49024367346416	566.315185546875	566.3287353515625
1204	567.4030151367188	12.29515					1	DETECTED	567.4030 m/z @12.30 [N1293_2.mzXML]	567.4030151367188	12.29515	12.225850000000001	12.5179	0.2920499999999979	8620.5205078125	86015.97532653791	0	1181	0.15304636567529073	2.107142857142892	3.2142857142857837	567.4030151367188	567.4066162109375
1205	568.3378295898438	12.852916666666665					1	DETECTED	568.3378 m/z @12.85 [N1293_2.mzXML]	568.3378295898438	12.852916666666665	10.012916666666666	13.357566666666665	3.3446499999999997	86576.7578125	1134890.6367973979	0	1181	0.08843125464260382	1.1987520723881804	1.7880590997333867	568.3320922851562	568.3399047851562
1206	570.354736328125	13.095650000000001					1	DETECTED	570.3547 m/z @13.10 [N1293_2.mzXML]	570.354736328125	13.095650000000001	12.961033333333335	14.3242	1.3631666666666646	11648.556640625	238003.87335369858	0	1181	0.1470528153150923	5.063142255788051	9.126284511576102	570.3518676757812	570.3597412109375
1207	572.3700561523438	13.401983333333334					1	DETECTED	572.3701 m/z @13.40 [N1293_2.mzXML]	572.3700561523438	13.401983333333334	13.285366666666667	13.5576	0.2722333333333342	3403.167236328125	38975.79692895521	0	1181	0.1512297451997302	1.1672145205087874	1.3344290410175748	572.3655395507812	572.371337890625
1208	583.2532958984375	11.387216666666665					1	DETECTED	583.2533 m/z @11.39 [N1293_2.mzXML]	583.2532958984375	11.387216666666665	10.60655	15.475133333333334	4.8685833333333335	21163.322265625	1022814.5884236454	0	1181	0.6387931028003369	0.9088199907524227	0.4214747950005992	583.25048828125	583.2557983398438
1209	585.268798828125	10.991766666666667					1	DETECTED	585.2688 m/z @10.99 [N1293_2.mzXML]	585.268798828125	10.991766666666667	10.310166666666667	14.152383333333335	3.8422166666666673	260820.84375	3613546.0132089863	1	1181	0.0854501012204345	1.9639075157181112	0.2463671510661425	585.266357421875	585.2738647460938
1210	601.262451171875	11.747433333333333					1	DETECTED	601.2625 m/z @11.75 [N1293_2.mzXML]	601.262451171875	11.747433333333333	10.151783333333332	12.156516666666667	2.004733333333334	5297.994140625	262695.7927910154	0	1181	1.588383335642293	0.6281870502094234	0.2550009988496031	601.2610473632812	601.2669677734375
1211	616.1737060546875	11.310683333333333					1	DETECTED	616.1737 m/z @11.31 [N1293_2.mzXML]	616.1737060546875	11.310683333333333	4.859616666666667	11.37195	6.512333333333333	33237.859375	3056607.0989402463	0	1181	0.0914267539720992	0.5047485687121509	0.00949713742430191	616.1725463867188	616.1759033203125
1212	617.26025390625	2.357133333333333					1	DETECTED	617.2603 m/z @2.36 [N1293_2.mzXML]	617.26025390625	2.357133333333333	2.357133333333333	18.176666666666666	15.819533333333332	2790.320556640625	1664629.2601931456	0	1181	7.947772366135778	null	null	617.255615234375	617.2616577148438
1213	619.4349975585938	12.634350000000001					1	DETECTED	619.4350 m/z @12.63 [N1293_2.mzXML]	619.4349975585938	12.634350000000001	12.552216666666668	12.7694	0.21718333333333106	7459.0712890625	59993.44472656217	0	1181	0.0481945132717474	1.3221387987012876	1.644277597402575	619.4320068359375	619.4370727539062
1214	629.1520385742188	2.3848					1	DETECTED	629.1520 m/z @2.38 [N1293_2.mzXML]	629.1520385742188	2.3848	1.8508833333333332	19.972666666666665	18.121783333333333	20419.58984375	1095174.8966750796	0	1181	0.24652951482451702	2.4338082857017826	1.7390170612348765	629.1503295898438	629.1607666015625
1215	633.253662109375	11.69835					1	DETECTED	633.2537 m/z @11.70 [N1293_2.mzXML]	633.253662109375	11.69835	11.682266666666667	11.85135	0.16908333333333303	10405.908203125	57493.12917102035	0	1181	0.09878709855161283	5.256476683938066	9.512953367876133	633.251953125	633.2559204101562
1216	651.13427734375	2.2744					1	DETECTED	651.1343 m/z @2.27 [N1293_2.mzXML]	651.13427734375	2.2744	1.8222166666666666	7.7764	5.954183333333333	9357.4873046875	475989.7130442505	0	1181	0.3196646041943678	6.583815561534775	12.16763112306955	651.130126953125	651.1365966796875
1217	701.5562133789062	12.5179					1	DETECTED	701.5562 m/z @12.52 [N1293_2.mzXML]	701.5562133789062	12.5179	11.73065	15.062199999999999	3.3315499999999982	14216.1259765625	688163.9638799434	0	1181	0.37496842542457465	2.1159415687519876	140.71793979312375	701.553955078125	701.5616455078125
1218	703.5724487304688	13.065533333333333					1	DETECTED	703.5724 m/z @13.07 [N1293_2.mzXML]	703.5724487304688	13.065533333333333	12.139483333333335	15.402050000000001	3.2625666666666664	25948.685546875	1248749.9403157954	0	1181	0.630042995441439	1.4406989137040918	1.9823868467661951	703.56982421875	703.58056640625
1219	722.525146484375	12.990883333333333					1	DETECTED	722.5251 m/z @12.99 [N1293_2.mzXML]	722.525146484375	12.990883333333333	12.50045	13.890883333333333	1.3904333333333323	8793.109375	326133.69347405987	0	1181	0.16335585050536494	1.4175559029429785	1.835111805885957	722.5204467773438	722.5298461914062
1220	732.55517578125	11.209166666666667					1	DETECTED	732.5552 m/z @11.21 [N1293_2.mzXML]	732.55517578125	11.209166666666667	11.209166666666667	14.435416666666667	3.2262500000000003	10646.568359375	711006.193711426	0	1181	1.3691458255832138	null	null	732.5467529296875	732.5564575195312
1221	758.5595092773438	13.5576					1	DETECTED	758.5595 m/z @13.56 [N1293_2.mzXML]	758.5595092773438	13.5576	11.00835	16.2262	5.2178499999999985	128589.0234375	8241313.477101773	1	1181	0.6197055158968858	0.8856490855482798	0.7460004209336055	758.5595092773438	758.5694580078125
1222	760.582275390625	12.70125					1	DETECTED	760.5823 m/z @12.70 [N1293_2.mzXML]	760.582275390625	12.70125	11.8997	15.062199999999999	3.1624999999999996	58549.1953125	3047042.374367432	0	1181	0.4410730032245027	2.1405506144335393	3.8340775972611545	760.5774536132812	760.5853881835938
1223	768.589599609375	12.60155					1	DETECTED	768.5896 m/z @12.60 [N1293_2.mzXML]	768.589599609375	12.60155	12.26085	14.858550000000001	2.5977000000000015	7791.5224609375	424182.13440893556	0	1181	0.3299082980618362	3.8122982095685374	6.624596419137075	768.5806274414062	768.5941162109375
1224	780.5515747070312	13.494349999999999					1	DETECTED	780.5516 m/z @13.49 [N1293_2.mzXML]	780.5515747070312	13.494349999999999	1.6705166666666666	15.22105	13.550533333333334	10020.5859375	2126417.7301887823	0	1181	0.3666613484885275	0.573017774833317	0.06018424661279634	780.5433959960938	780.5572509765625
1225	782.5667724609375	12.70125					1	DETECTED	782.5668 m/z @12.70 [N1293_2.mzXML]	782.5667724609375	12.70125	0.8665333333333333	15.14945	14.282916666666667	81308.6953125	3507291.7902779235	0	1181	0.2821727162289456	1.9706254160727945	3.3397972350066936	782.5635375976562	782.57666015625
1226	784.5811767578125	12.552216666666668					1	DETECTED	784.5812 m/z @12.55 [N1293_2.mzXML]	784.5811767578125	12.552216666666668	11.963166666666666	15.045433333333333	3.0822666666666674	25988.025390625	1576351.887989043	0	1181	1.2585954491644582	2.492206516745281	2.994519814540587	784.5765991210938	784.5899047851562
1227	786.597900390625	12.60155					1	DETECTED	786.5979 m/z @12.60 [N1293_2.mzXML]	786.597900390625	12.60155	9.245533333333332	15.493416666666667	6.247883333333334	69350.140625	3633360.2699926454	0	1181	0.38539147014284936	2.1879763994647092	3.149667861601757	786.5902709960938	786.6075439453125
1228	806.5662841796875	12.5179					1	DETECTED	806.5663 m/z @12.52 [N1293_2.mzXML]	806.5662841796875	12.5179	11.8169	15.185383333333334	3.3684833333333337	21032.474609375	1237579.355878663	0	1181	1.3164261818621856	2.0550382638502662	7.2497531438995	806.5612182617188	806.5701904296875
1229	808.5805053710938	12.60155					1	DETECTED	808.5805 m/z @12.60 [N1293_2.mzXML]	808.5805053710938	12.60155	12.089816666666668	14.612366666666667	2.522549999999999	14644.490234375	670229.0989109498	0	1181	0.2724305330065704	2.4647114382490933	3.9294228764981867	808.5761108398438	808.5869750976562
1230	810.597412109375	12.70125					1	DETECTED	810.5974 m/z @12.70 [N1293_2.mzXML]	810.597412109375	12.70125	5.8137	15.329183333333333	9.515483333333332	25171.958984375	1864175.5736983025	0	1181	1.0843828950073444	0.6283027727423037	3.1656290838603853	810.5941162109375	810.603759765625
1231	834.595947265625	13.494349999999999					1	DETECTED	834.5959 m/z @13.49 [N1293_2.mzXML]	834.595947265625	13.494349999999999	12.225850000000001	14.419749999999999	2.1938999999999975	4822.71240234375	341802.4404917601	0	1181	0.8473789219777448	0.8647615293653927	0.7295230587307855	834.5880126953125	834.6023559570312
1232	991.6723022460938	13.139100000000001					1	DETECTED	991.6723 m/z @13.14 [N1293_2.mzXML]	991.6723022460938	13.139100000000001	13.095650000000001	13.299716666666665	0.20406666666666418	15651.1337890625	124125.04060473586	0	1181	0.4064617061054978	2.3482930571537888	3.696586114307577	991.6668090820312	991.6724853515625
1233	1133.19921875	11.277066666666666					1	DETECTED	1133.1992 m/z @11.28 [N1293_2.mzXML]	1133.19921875	11.277066666666666	0.3567	19.9175	19.5608	13611.9609375	1778585.0171516726	0	1181	2.3513252860314786	0.8909623814549904	1.1206487532312601	1133.18798828125	1133.21044921875
