# Supplementary material for: MSFC: a new feature construction method for accurate diagnosis of mass spectrometry data
Source: Sci Rep. 2023 Sep 21;13:15694. doi: 10.1038/s41598-023-42395-5 (PMC10514077; doi:10.1038/s41598-023-42395-5)
Supplement: Supplementary file 1 — Supplementary Information. [file 41598_2023_42395_MOESM1_ESM.zip › dataset/CHD dataset/2-batch/N/N1294_2.mzXML_chromatograms.csv]

row ID	row m/z	row retention time	row identity (main ID)	row identity (all IDs)	row identity (main ID + details)	row comment	row number of detected peaks	N1294_2.mzXML Peak status	N1294_2.mzXML Peak name	N1294_2.mzXML Peak m/z	N1294_2.mzXML Peak RT	N1294_2.mzXML Peak RT start	N1294_2.mzXML Peak RT end	N1294_2.mzXML Peak duration time	N1294_2.mzXML Peak height	N1294_2.mzXML Peak area	N1294_2.mzXML Peak charge	N1294_2.mzXML Peak # data points	N1294_2.mzXML Peak FWHM	N1294_2.mzXML Peak tailing factor	N1294_2.mzXML Peak asymmetry factor	N1294_2.mzXML Peak m/z min	N1294_2.mzXML Peak m/z max
1	55.05382537841797	11.371550000000001					1	DETECTED	55.0538 m/z @11.37 [N1294_2.mzXML]	55.05382537841797	11.371550000000001	0.10096666666666666	19.9755	19.874533333333332	2394.31689453125	1076391.368209228	0	1186	6.182869881505299	0.88169940922904	0.7633988184580802	55.04462432861328	55.05426025390625
2	60.080543518066406	14.945716666666668					1	DETECTED	60.0805 m/z @14.95 [N1294_2.mzXML]	60.080543518066406	14.945716666666668	0.10096666666666666	19.99416666666667	19.8932	127237.5390625	2.869380866166995E7	0	1186	4.329787855715809	0.8667697307170685	0.7276029919721034	60.072330474853516	60.08076858520508
3	61.03942108154297	1.8398833333333333					1	DETECTED	61.0394 m/z @1.84 [N1294_2.mzXML]	61.03942108154297	1.8398833333333333	0.10096666666666666	19.99416666666667	19.8932	207395.0625	3651759.6460877983	0	1186	0.04734469428337551	3.970033747484525	5.5278149973894335	61.035118103027344	61.04322814941406
4	61.08390426635742	12.432166666666665					1	DETECTED	61.0839 m/z @12.43 [N1294_2.mzXML]	61.08390426635742	12.432166666666665	0.17391666666666666	19.9755	19.801583333333333	3933.987548828125	1196664.9725442815	0	1186	4.876765583005556	0.8076839407473879	1.7378674473202582	61.083534240722656	61.08769989013672
5	68.98208618164062	1.49495					1	DETECTED	68.9821 m/z @1.49 [N1294_2.mzXML]	68.98208618164062	1.49495	1.4651500000000002	9.391699999999998	7.926549999999998	11121.359375	397852.67144119256	0	1186	0.03985037939232483	132.99580536912825	264.9916107382565	68.97389221191406	68.98213195800781
6	69.06966400146484	6.884033333333333					1	DETECTED	69.0697 m/z @6.88 [N1294_2.mzXML]	69.06966400146484	6.884033333333333	0.10096666666666666	19.99416666666667	19.8932	7923.21484375	4297083.160506344	0	1186	12.500724733218721	1.4663868849881077	1.0462141244791074	69.0655746459961	69.06993103027344
7	70.98033142089844	1.5390000000000001					1	DETECTED	70.9803 m/z @1.54 [N1294_2.mzXML]	70.98033142089844	1.5390000000000001	1.4337166666666665	17.832333333333334	16.39861666666667	9368.1943359375	732967.5938637696	0	1186	0.03945620188276555	77.87850245369617	172.4485799965728	70.97071838378906	70.98746490478516
8	72.04879760742188	11.4503					1	DETECTED	72.0488 m/z @11.45 [N1294_2.mzXML]	72.04879760742188	11.4503	0.3390666666666667	19.938333333333333	19.599266666666665	4413.29248046875	1283006.383638671	0	1186	4.925832901293148	0.8819572984697168	0.495120447930568	72.04271697998047	72.05473327636719
9	72.08061981201172	1.9104666666666668					1	DETECTED	72.0806 m/z @1.91 [N1294_2.mzXML]	72.08061981201172	1.9104666666666668	1.8682166666666666	13.373600000000001	11.505383333333334	63035.1875	1610294.9630824123	0	1186	0.14937660599773617	9.151470800658345	15.678381086353953	72.07649993896484	72.08714294433594
10	73.04534149169922	14.112516666666666					1	DETECTED	73.0453 m/z @14.11 [N1294_2.mzXML]	73.04534149169922	14.112516666666666	0.10096666666666666	19.99416666666667	19.8932	15599.3486328125	4310455.507782764	0	1186	1.6908305009694065	0.827149041400198	1.0974308324313236	73.0382080078125	73.04681396484375
11	75.94771575927734	2.3975999999999997					1	DETECTED	75.9477 m/z @2.40 [N1294_2.mzXML]	75.94771575927734	2.3975999999999997	1.5390000000000001	16.3397	14.8007	5293.5166015625	1005928.9023987125	0	1186	0.40788317653097783	8.61908921500117	1.0414632323363366	75.93802642822266	75.95597839355469
12	77.0430908203125	13.114183333333333					1	DETECTED	77.0431 m/z @13.11 [N1294_2.mzXML]	77.0430908203125	13.114183333333333	0.10096666666666666	17.096833333333333	16.995866666666664	2051.2802734375	1060554.8595	0	1186	8.757873940384492	0.6530232724934777	0.30604654498695555	77.03729248046875	77.04552459716797
13	80.94762420654297	1.7540166666666666					1	DETECTED	80.9476 m/z @1.75 [N1294_2.mzXML]	80.94762420654297	1.7540166666666666	1.6125333333333332	13.527366666666667	11.914833333333334	124798.953125	2379206.5183640737	0	1186	0.11382673371067153	2.871777350102057	4.660016855978802	80.94046783447266	80.94851684570312
14	81.06949615478516	11.466466666666667					1	DETECTED	81.0695 m/z @11.47 [N1294_2.mzXML]	81.06949615478516	11.466466666666667	0.10096666666666666	19.99416666666667	19.8932	4755.7724609375	2000883.2987752398	0	1186	13.959602177496306	0.87515727420703	1.4757269208006982	81.06416320800781	81.07481384277344
15	82.9446792602539	1.7540166666666666					1	DETECTED	82.9447 m/z @1.75 [N1294_2.mzXML]	82.9446792602539	1.7540166666666666	0.8315833333333333	13.24475	12.413166666666667	44023.828125	4181956.975200806	0	1186	0.2440004175184618	6.728489863766127	12.456979727532254	82.9372329711914	82.94487762451172
16	83.02124786376953	1.8258					1	DETECTED	83.0212 m/z @1.83 [N1294_2.mzXML]	83.02124786376953	1.8258	0.19213333333333335	19.9755	19.783366666666666	2119403.25	1.1185221642100189E7	0	1186	0.05565239816252587	1.9516100343957696	2.4240024299306797	83.0212173461914	83.02188873291016
17	83.0851821899414	11.263833333333334					1	DETECTED	83.0852 m/z @11.26 [N1294_2.mzXML]	83.0851821899414	11.263833333333334	0.10096666666666666	19.99416666666667	19.8932	13309.7109375	4645593.516519407	0	1186	0.5752968502527445	0.8910435192871603	0.32948746510237925	83.08514404296875	83.08562469482422
18	84.0443344116211	2.5191833333333333					1	DETECTED	84.0443 m/z @2.52 [N1294_2.mzXML]	84.0443344116211	2.5191833333333333	0.19213333333333335	19.865166666666667	19.673033333333333	19192.357421875	2849995.951918152	0	1186	1.662037081068941	1.220069086703091	3.5086889713178047	84.03860473632812	84.0496826171875
19	84.95934295654297	1.5244166666666668					1	DETECTED	84.9593 m/z @1.52 [N1294_2.mzXML]	84.95934295654297	1.5244166666666668	0.10096666666666666	19.99416666666667	19.8932	1513900.75	2.221264118375462E7	0	1186	0.12001886509161497	1.165190885281883	1.1325804385284033	84.95342254638672	84.95975494384766
20	85.02825927734375	1.95265					1	DETECTED	85.0283 m/z @1.95 [N1294_2.mzXML]	85.02825927734375	1.95265	1.8543333333333334	7.943583333333334	6.08925	66238.3125	3914573.6387961437	0	1186	0.48717594500340344	29.244372484706094	22.418819498049196	85.02818298339844	85.03573608398438
21	85.06462860107422	6.6374					1	DETECTED	85.0646 m/z @6.64 [N1294_2.mzXML]	85.06462860107422	6.6374	0.10096666666666666	19.99416666666667	19.8932	4156.84912109375	2347598.511536316	0	1186	19.52542453098241	1.5217167364464819	1.6746611814994563	85.06124114990234	85.06488037109375
22	85.96304321289062	1.5244166666666668					1	DETECTED	85.9630 m/z @1.52 [N1294_2.mzXML]	85.96304321289062	1.5244166666666668	1.4337166666666665	1.5975499999999998	0.16383333333333328	9891.36328125	60953.463809204055	0	1186	0.20001661203814036	0.9031606027195859	0.8063212054391716	85.96290588378906	85.96308898925781
23	86.05997467041016	2.5191833333333333					1	DETECTED	86.0600 m/z @2.52 [N1294_2.mzXML]	86.05997467041016	2.5191833333333333	0.2654166666666667	19.938333333333333	19.672916666666666	11134.4599609375	1509737.802787628	0	1186	0.533124543560147	1.7453512995789613	1.2899038216117396	86.05972290039062	86.06017303466797
24	86.09632873535156	3.9676					1	DETECTED	86.0963 m/z @3.97 [N1294_2.mzXML]	86.09632873535156	3.9676	0.21043333333333333	18.947499999999998	18.737066666666664	127737.3359375	9722538.714176554	1	1186	1.0921089425247086	1.0188528932908651	0.9010335942234966	86.08714294433594	86.09654998779297
25	87.08020782470703	7.344449999999999					1	DETECTED	87.0802 m/z @7.34 [N1294_2.mzXML]	87.08020782470703	7.344449999999999	0.10096666666666666	19.99416666666667	19.8932	112192.765625	6.311960854613871E7	1	1186	4.577203000862169	1.655916601480718	1.0280178903185644	87.0801010131836	87.08045959472656
26	88.03926086425781	2.7533499999999997					1	DETECTED	88.0393 m/z @2.75 [N1294_2.mzXML]	88.03926086425781	2.7533499999999997	0.2654166666666667	17.041333333333334	16.775916666666667	5205.54296875	1362882.558810852	0	1186	0.6315928675106681	3.371456228730674	0.2384824672370784	88.03397369384766	88.04727935791016
27	88.08360290527344	7.061033333333333					1	DETECTED	88.0836 m/z @7.06 [N1294_2.mzXML]	88.08360290527344	7.061033333333333	0.10096666666666666	19.99416666666667	19.8932	6436.52099609375	3443196.2344535477	0	1186	5.889097225672465	1.4290955067480198	0.4162961166984595	88.0739517211914	88.08759307861328
28	88.95259094238281	1.5390000000000001					1	DETECTED	88.9526 m/z @1.54 [N1294_2.mzXML]	88.95259094238281	1.5390000000000001	1.4337166666666665	1.6581000000000001	0.2243833333333336	22327.970703125	160606.6583786621	0	1186	0.119812941570687	1.0656165901535524	1.1312331803071045	88.95231628417969	88.9526138305664
29	88.9681625366211	11.280650000000001					1	DETECTED	88.9682 m/z @11.28 [N1294_2.mzXML]	88.9681625366211	11.280650000000001	0.11928333333333334	19.957	19.83771666666667	20430.2265625	3222693.3218964557	0	1186	0.9474159823058876	0.8380069730924351	0.4476322479275509	88.96800231933594	88.97474670410156
30	89.03855895996094	9.166466666666668					1	DETECTED	89.0386 m/z @9.17 [N1294_2.mzXML]	89.03855895996094	9.166466666666668	0.3020833333333333	19.901833333333332	19.59975	10472.376953125	2058959.7661115108	0	1186	0.06923567628603422	1.1055337558732228	1.2064287286634983	89.03060150146484	89.0385971069336
31	89.05961608886719	10.10255					1	DETECTED	89.0596 m/z @10.10 [N1294_2.mzXML]	89.05961608886719	10.10255	0.11928333333333334	19.9755	19.85621666666667	19945.431640625	4527020.170983824	0	1186	0.8094177547997727	1.3238445009414477	1.9370520756198915	89.0592041015625	89.0599136352539
32	89.96085357666016	12.0585					1	DETECTED	89.9609 m/z @12.06 [N1294_2.mzXML]	89.96085357666016	12.0585	11.134083333333333	17.887	6.752916666666668	7388.5107421875	734863.6664321292	0	1186	0.16616066609831925	3.6525286216532917	6.3050572433065835	89.95500946044922	89.9612045288086
33	90.0548324584961	1.8543333333333334					1	DETECTED	90.0548 m/z @1.85 [N1294_2.mzXML]	90.0548324584961	1.8543333333333334	0.11928333333333334	19.957	19.83771666666667	143076.03125	6291837.449451958	0	1186	0.2199969522212517	1.4615706165314244	0.6956035760866759	90.0462646484375	90.05977630615234
34	90.97636413574219	1.6581000000000001					1	DETECTED	90.9764 m/z @1.66 [N1294_2.mzXML]	90.97636413574219	1.6581000000000001	1.5682166666666668	17.408833333333334	15.840616666666667	384686.84375	1.8447373117840823E7	0	1186	0.1527095980207731	2.0463311809384552	1.333822240911539	90.9763412475586	90.98583221435547
35	91.03888702392578	10.10255					1	DETECTED	91.0389 m/z @10.10 [N1294_2.mzXML]	91.03888702392578	10.10255	0.10096666666666666	19.99416666666667	19.8932	42046.15234375	2.181087382088611E7	1	1186	18.59151406965225	1.0739058212870194	0.3558214878837534	91.03410339355469	91.04113006591797
36	91.05411529541016	9.180666666666667					1	DETECTED	91.0541 m/z @9.18 [N1294_2.mzXML]	91.05411529541016	9.180666666666667	0.10096666666666666	19.99416666666667	19.8932	130241.0234375	1.257624540634734E7	0	1186	0.08934405833696779	9.177438201374656	1.8404208227360825	91.05253601074219	91.05720520019531
37	92.05747985839844	9.166466666666668					1	DETECTED	92.0575 m/z @9.17 [N1294_2.mzXML]	92.05747985839844	9.166466666666668	3.0694500000000002	17.427666666666667	14.358216666666667	8200.4541015625	1109072.009493836	0	1186	0.05533204947222359	1.5212988681205184	0.036698624370554475	92.04974365234375	92.06035614013672
38	93.0698471069336	8.353183333333332					1	DETECTED	93.0698 m/z @8.35 [N1294_2.mzXML]	93.0698471069336	8.353183333333332	0.11928333333333334	19.901833333333332	19.78255	9091.6767578125	1412806.3434263305	0	1186	0.6330784175680488	0.5530336286744238	16.216713669456222	93.06940460205078	93.07933044433594
39	94.04132843017578	8.368883333333333					1	DETECTED	94.0413 m/z @8.37 [N1294_2.mzXML]	94.04132843017578	8.368883333333333	3.536583333333333	17.059833333333334	13.52325	12511.8798828125	1104898.4892169803	0	1186	0.21607533874359142	0.5445644399784237	0.6918005321500827	94.04090881347656	94.04985046386719
40	95.01592254638672	2.0363166666666666					1	DETECTED	95.0159 m/z @2.04 [N1294_2.mzXML]	95.01592254638672	2.0363166666666666	1.8963	16.91166666666667	15.015366666666669	13735.0390625	1060186.136101532	0	1186	0.3236943554267899	5.700342238246828	7.610416586379614	95.01513671875	95.0248794555664
41	95.04910278320312	8.305950000000001					1	DETECTED	95.0491 m/z @8.31 [N1294_2.mzXML]	95.04910278320312	8.305950000000001	1.6125333333333332	18.783	17.17046666666667	8935.8095703125	1069974.4534060059	0	1186	0.27140136216846145	0.5783871521449847	0.08882314654071612	95.03921508789062	95.04962921142578
42	95.08547973632812	11.527983333333333					1	DETECTED	95.0855 m/z @11.53 [N1294_2.mzXML]	95.08547973632812	11.527983333333333	0.11928333333333334	19.9755	19.85621666666667	4491.369140625	1338088.9149875792	0	1186	3.2947415415149273	0.8702225786753385	2.4687216695845433	95.08273315429688	95.08628845214844
43	96.92153930664062	1.7388833333333333					1	DETECTED	96.9215 m/z @1.74 [N1294_2.mzXML]	96.92153930664062	1.7388833333333333	1.6581000000000001	14.76325	13.105149999999998	112313.8828125	7156335.359077576	0	1186	0.2806444943270272	81.11295646791842	160.16142294238782	96.9189224243164	96.92186737060547
44	97.03165435791016	1.8258					1	DETECTED	97.0317 m/z @1.83 [N1294_2.mzXML]	97.03165435791016	1.8258	0.10096666666666666	18.764333333333333	18.663366666666665	21335.09765625	3487083.4525606064	0	1186	3.117899481204286	2.3504268075593266	3.475412224431926	97.0274658203125	97.03929138183594
45	97.06468963623047	7.521683333333333					1	DETECTED	97.0647 m/z @7.52 [N1294_2.mzXML]	97.06468963623047	7.521683333333333	0.10096666666666666	19.901833333333332	19.800866666666664	3125.93798828125	2213992.769818115	0	1186	7.946176354428272	1.334161345602289	1.6683226912045783	97.0548324584961	97.06480407714844
46	97.10107421875	11.739766666666666					1	DETECTED	97.1011 m/z @11.74 [N1294_2.mzXML]	97.10107421875	11.739766666666666	0.13741666666666666	19.9755	19.838083333333334	5786.76708984375	2085879.2614382938	0	1186	0.16259218887018356	0.8549166045384484	0.3992224639306743	97.09415435791016	97.10153198242188
47	98.91854095458984	1.7388833333333333					1	DETECTED	98.9185 m/z @1.74 [N1294_2.mzXML]	98.91854095458984	1.7388833333333333	1.6581000000000001	7.539266666666666	5.881166666666666	34424.29296875	1943405.203128784	0	1186	0.31718895054363583	36.40086651537039	null	98.9184799194336	98.92797088623047
48	98.98397827148438	13.128766666666667					1	DETECTED	98.9840 m/z @13.13 [N1294_2.mzXML]	98.98397827148438	13.128766666666667	0.10096666666666666	19.99416666666667	19.8932	11039.4287109375	4735186.051547919	0	1186	18.74104054117611	3.6204920959278684	0.866372523065482	98.97468566894531	98.98446655273438
49	98.995361328125	1.8258					1	DETECTED	98.9954 m/z @1.83 [N1294_2.mzXML]	98.995361328125	1.8258	1.4801499999999999	7.909566666666667	6.429416666666667	125443.078125	2196139.200742676	0	1186	0.0670449165877538	9.300472539659571	0.3001439834755627	98.98663330078125	99.00411224365234
50	99.04389953613281	2.0079333333333333					1	DETECTED	99.0439 m/z @2.01 [N1294_2.mzXML]	99.04389953613281	2.0079333333333333	0.32061666666666666	19.4235	19.102883333333335	23771.08984375	3675994.4961274443	0	1186	0.7923310326749291	5.660728572980768	3.503891660606501	99.04125213623047	99.04418182373047
51	100.07557678222656	8.82855					1	DETECTED	100.0756 m/z @8.83 [N1294_2.mzXML]	100.07557678222656	8.82855	0.10096666666666666	19.9755	19.874533333333332	31926.453125	1943827.8734784243	0	1186	0.15402588939668505	0.5390558727945196	2.044280974273984	100.0656967163086	100.08503723144531
52	100.56741333007812	1.5096333333333334					1	DETECTED	100.5674 m/z @1.51 [N1294_2.mzXML]	100.56741333007812	1.5096333333333334	1.4498	1.5096333333333334	0.059833333333333405	2705.62255859375	7162.873922546392	0	1186	0.06311396600068298	0.5	null	100.56739807128906	100.5676498413086
53	101.00808715820312	1.5390000000000001					1	DETECTED	101.0081 m/z @1.54 [N1294_2.mzXML]	101.00808715820312	1.5390000000000001	0.5761833333333333	19.99416666666667	19.417983333333336	924580.9375	1.3303494442583237E7	1	1186	0.13934781158456455	1.0553988796511728	1.082308335237948	101.00788116455078	101.00900268554688
54	101.06702423095703	14.267533333333335					1	DETECTED	101.0670 m/z @14.27 [N1294_2.mzXML]	101.06702423095703	14.267533333333335	0.32061666666666666	19.4235	19.102883333333335	7886.44775390625	5211392.506621216	0	1186	11.653496529850784	0.6848425279183571	0.3696850558367141	101.05946350097656	101.06702423095703
55	101.09568786621094	11.263833333333334					1	DETECTED	101.0957 m/z @11.26 [N1294_2.mzXML]	101.09568786621094	11.263833333333334	0.10096666666666666	19.99416666666667	19.8932	20919.9140625	1.063317292380701E7	0	1186	9.950063699907227	2.647648724039488	1.823069205378905	101.08804321289062	101.09675598144531
56	102.00908660888672	1.5390000000000001					1	DETECTED	102.0091 m/z @1.54 [N1294_2.mzXML]	102.00908660888672	1.5390000000000001	1.4152166666666666	18.399833333333333	16.984616666666668	76267.2578125	2409170.2983714906	0	1186	0.3847693158547889	68.83481824839765	141.93819749710804	102.00874328613281	102.01737213134766
57	102.05470275878906	2.0079333333333333					1	DETECTED	102.0547 m/z @2.01 [N1294_2.mzXML]	102.05470275878906	2.0079333333333333	0.22863333333333333	19.99416666666667	19.765533333333334	30808.65625	3838476.1109300237	0	1186	6.3148382257638005	2.5990032111366053	1.2061926399461298	102.04621124267578	102.05525970458984
58	102.09113311767578	1.8398833333333333					1	DETECTED	102.0911 m/z @1.84 [N1294_2.mzXML]	102.09113311767578	1.8398833333333333	0.10096666666666666	19.957	19.856033333333333	10884.9580078125	2281805.0047329417	0	1186	19.066335361931642	2.744941495226381	9.893380432605174	102.0823745727539	102.09930419921875
59	102.12744140625	12.693866666666667					1	DETECTED	102.1274 m/z @12.69 [N1294_2.mzXML]	102.12744140625	12.693866666666667	0.2654166666666667	19.9755	19.710083333333333	6839.58251953125	1998197.5552648623	0	1186	2.7078728907211005	0.7929421341089731	1.1118805463826944	102.1272201538086	102.12789154052734
60	102.9700927734375	1.5390000000000001					1	DETECTED	102.9701 m/z @1.54 [N1294_2.mzXML]	102.9700927734375	1.5390000000000001	0.11928333333333334	8.986883333333333	8.8676	420718.9375	3845282.477131287	0	1186	0.09392707745690987	1.104488914196817	0.9799603216848657	102.96963500976562	102.97042083740234
61	103.03885650634766	2.0928666666666667					1	DETECTED	103.0389 m/z @2.09 [N1294_2.mzXML]	103.03885650634766	2.0928666666666667	0.66715	19.075833333333332	18.408683333333332	98216.4765625	7358983.339272396	0	1186	0.5564979587409742	2.451417626727145	6.872108713544537	103.0344467163086	103.0391845703125
62	103.0540542602539	8.353183333333332					1	DETECTED	103.0541 m/z @8.35 [N1294_2.mzXML]	103.0540542602539	8.353183333333332	3.05485	10.815716666666667	7.760866666666667	235989.90625	9481097.959616575	1	1186	0.21689747253194014	0.5225385134186337	0.43539396466168695	103.04954528808594	103.06294250488281
63	103.07508087158203	10.969816666666667					1	DETECTED	103.0751 m/z @10.97 [N1294_2.mzXML]	103.07508087158203	10.969816666666667	0.10096666666666666	19.99416666666667	19.8932	92540.859375	1.7100213755791645E7	0	1186	0.44219525564487405	0.618990029260077	1.0459207324889233	103.07174682617188	103.08091735839844
64	104.05754852294922	8.353183333333332					1	DETECTED	104.0575 m/z @8.35 [N1294_2.mzXML]	104.05754852294922	8.353183333333332	7.822233333333333	9.5544	1.7321666666666662	15762.7353515625	406317.2985460508	0	1186	0.38935537245546215	0.9623266658007633	null	104.0494155883789	104.05792999267578
65	104.0704116821289	1.8543333333333334					1	DETECTED	104.0704 m/z @1.85 [N1294_2.mzXML]	104.0704116821289	1.8543333333333334	0.11928333333333334	19.99416666666667	19.874883333333337	84324.4140625	5809787.057107507	0	1186	15.191503214391867	0.8697901148629166	7.378144324574207	104.06990051269531	104.07881164550781
66	104.10668182373047	1.7831833333333333					1	DETECTED	104.1067 m/z @1.78 [N1294_2.mzXML]	104.10668182373047	1.7831833333333333	1.1235166666666667	14.664416666666666	13.540899999999999	602568.125	7077692.437761722	1	1186	0.057265000526636634	0.6592955252312804	3.2097596535106128	104.10661315917969	104.10907745361328
67	104.96288299560547	11.356466666666668					1	DETECTED	104.9629 m/z @11.36 [N1294_2.mzXML]	104.96288299560547	11.356466666666668	0.10096666666666666	19.938333333333333	19.837366666666664	8642.92578125	2418710.2426170646	0	1186	18.620386131405184	2.08961920607066	0.3425524895348757	104.96278381347656	104.97212219238281
68	105.00320434570312	1.5390000000000001					1	DETECTED	105.0032 m/z @1.54 [N1294_2.mzXML]	105.00320434570312	1.5390000000000001	1.4152166666666666	1.67325	0.25803333333333334	32331.216796875	258034.50143188468	0	1186	0.18923810850376377	1.0456670185144359	1.1619554879007155	105.00298309326172	105.00325012207031
69	105.03343963623047	9.706466666666667					1	DETECTED	105.0334 m/z @9.71 [N1294_2.mzXML]	105.03343963623047	9.706466666666667	7.273733333333333	9.806966666666666	2.5332333333333326	33819.09765625	691953.6666304941	0	1186	0.10346849534872327	0.5206557781370745	0.045141326550141615	105.03336334228516	105.03679656982422
70	105.05453491210938	4.2816					1	DETECTED	105.0545 m/z @4.28 [N1294_2.mzXML]	105.05453491210938	4.2816	3.4908333333333332	8.432	4.941166666666668	4016.9521484375	389000.83814532484	0	1186	0.33485901690802056	3.1242886650086414	5.179028449994269	105.04458618164062	105.05741119384766
71	105.07144927978516	13.706416666666666					1	DETECTED	105.0714 m/z @13.71 [N1294_2.mzXML]	105.07144927978516	13.706416666666666	0.13741666666666666	19.99416666666667	19.85675	91863.1015625	1.6724332467567105E7	1	1186	1.9537337169967461	1.047294618518842	1.435229501075882	105.06978607177734	105.07325744628906
72	105.11004638671875	1.7687333333333333					1	DETECTED	105.1100 m/z @1.77 [N1294_2.mzXML]	105.11004638671875	1.7687333333333333	1.7687333333333333	1.8258	0.05706666666666682	27343.091796875	68055.6080139162	0	1186	0.04301552110830409	null	null	105.10985565185547	105.11015319824219
73	106.06484985351562	12.677766666666667					1	DETECTED	106.0648 m/z @12.68 [N1294_2.mzXML]	106.06484985351562	12.677766666666667	0.3390666666666667	19.828333333333333	19.489266666666666	4118.86865234375	1445837.2376729122	0	1186	4.011414830085252	0.7897617523185857	1.9118959287908257	106.06462097167969	106.07483673095703
74	106.95030975341797	1.67325					1	DETECTED	106.9503 m/z @1.67 [N1294_2.mzXML]	106.95030975341797	1.67325	1.5975499999999998	12.979450000000002	11.381900000000002	59699.30859375	2083494.8478006595	0	1186	0.14824653548857736	75.17767503302501	3.2095026158065214	106.94073486328125	106.95056915283203
75	106.96309661865234	1.5537166666666666					1	DETECTED	106.9631 m/z @1.55 [N1294_2.mzXML]	106.96309661865234	1.5537166666666666	1.4337166666666665	12.381816666666667	10.9481	7057.48095703125	1141137.3821536866	0	1186	0.11340459073938414	45.61708333333329	90.2341666666666	106.9627914428711	106.96377563476562
76	107.01569366455078	13.706416666666666					1	DETECTED	107.0157 m/z @13.71 [N1294_2.mzXML]	107.01569366455078	13.706416666666666	11.7069	17.685166666666664	5.978266666666665	2158.4169921875	441768.05551541114	0	1186	1.7770306992800364	1.494927940919055	1.98985588183811	107.01075744628906	107.01614379882812
77	107.04920959472656	8.321783333333334					1	DETECTED	107.0492 m/z @8.32 [N1294_2.mzXML]	107.04920959472656	8.321783333333334	0.35719999999999996	19.99416666666667	19.63696666666667	2837.917236328125	1050633.8471738282	0	1186	0.4390722682555097	1.2327679832592204	1.4655359665184409	107.04248046875	107.05519104003906
78	108.08058166503906	6.619866666666667					1	DETECTED	108.0806 m/z @6.62 [N1294_2.mzXML]	108.08058166503906	6.619866666666667	0.11928333333333334	19.99416666666667	19.874883333333337	2383.874755859375	1523865.783361938	0	1186	11.2336250699031	1.5286999884625743	2.057399976925148	108.08023071289062	108.08101654052734
79	109.06212615966797	1.6581000000000001					1	DETECTED	109.0621 m/z @1.66 [N1294_2.mzXML]	109.06212615966797	1.6581000000000001	1.5975499999999998	18.472666666666665	16.875116666666667	6226.26318359375	1234854.499745758	0	1186	6.684294759126022	139.34860996421617	113.23203582633298	109.06197357177734	109.0684814453125
80	110.05998229980469	2.600983333333333					1	DETECTED	110.0600 m/z @2.60 [N1294_2.mzXML]	110.05998229980469	2.600983333333333	0.10096666666666666	19.938333333333333	19.837366666666664	5031.56298828125	1368489.2609669184	0	1186	4.877258437680274	3.967446883687442	5.412226474716802	110.05580139160156	110.06039428710938
81	110.07118225097656	9.889066666666668					1	DETECTED	110.0712 m/z @9.89 [N1294_2.mzXML]	110.07118225097656	9.889066666666668	1.6125333333333332	13.739566666666667	12.127033333333333	6175.34912109375	1803771.6112489933	0	1186	0.09431989898044257	0.7326155072977413	0.46523101459548255	110.0638656616211	110.07141876220703
82	111.04389953613281	1.9802166666666667					1	DETECTED	111.0439 m/z @1.98 [N1294_2.mzXML]	111.04389953613281	1.9802166666666667	0.10096666666666666	19.99416666666667	19.8932	9185.8837890625	3440165.4461434614	0	1186	4.63038310884428	4.056033619829823	6.384472201602914	111.03494262695312	111.04431915283203
83	112.03668975830078	1.7831833333333333					1	DETECTED	112.0367 m/z @1.78 [N1294_2.mzXML]	112.03668975830078	1.7831833333333333	1.0320333333333334	13.979450000000002	12.947416666666669	157959.8125	3440711.6939438786	0	1186	0.6131029381960271	0.6434185788311794	0.24081738554200496	112.02788543701172	112.0428237915039
84	112.89546203613281	1.7388833333333333					1	DETECTED	112.8955 m/z @1.74 [N1294_2.mzXML]	112.89546203613281	1.7388833333333333	1.67325	15.118166666666667	13.444916666666668	97681.78125	3641624.8611667487	0	1186	0.3906727507602281	4.101369676167259	6.555034370015445	112.89019775390625	112.8957748413086
85	113.02076721191406	2.2053000000000003					1	DETECTED	113.0208 m/z @2.21 [N1294_2.mzXML]	113.02076721191406	2.2053000000000003	0.15563333333333332	19.99416666666667	19.838533333333334	561319.0	1.711437437179414E7	0	1186	0.12142824570618238	2.861313154688644	1.8960055414463348	113.02035522460938	113.02330780029297
86	113.03780364990234	12.331					1	DETECTED	113.0378 m/z @12.33 [N1294_2.mzXML]	113.03780364990234	12.331	1.4152166666666666	17.6295	16.214283333333334	5424.26708984375	1474503.7909217826	0	1186	12.523212791810591	0.7426990275549014	2.691772349090427	113.03482818603516	113.03875732421875
87	113.05973052978516	10.1715					1	DETECTED	113.0597 m/z @10.17 [N1294_2.mzXML]	113.05973052978516	10.1715	0.11928333333333334	19.901833333333332	19.78255	5108.70654296875	1144685.3104652707	0	1186	0.1837397314260123	0.9839894351660414	1.3360505314543958	113.05919647216797	113.05996704101562
88	114.02420806884766	2.1212666666666666					1	DETECTED	114.0242 m/z @2.12 [N1294_2.mzXML]	114.02420806884766	2.1212666666666666	2.1069166666666668	2.697216666666667	0.5903	12783.822265625	274169.67174914543	0	1186	0.10410058783410836	20.567944250871278	40.135888501742556	114.02420806884766	114.02435302734375
89	114.05493927001953	2.683383333333333					1	DETECTED	114.0549 m/z @2.68 [N1294_2.mzXML]	114.05493927001953	2.683383333333333	0.28385	19.9755	19.69165	23246.533203125	2933194.879090973	0	1186	0.5554305004685571	1.776745521674388	2.544879465497468	114.05451202392578	114.055419921875
90	114.06591033935547	1.8258					1	DETECTED	114.0659 m/z @1.83 [N1294_2.mzXML]	114.06591033935547	1.8258	0.10096666666666666	19.957	19.856033333333333	977490.1875	1.1401902177696586E7	1	1186	0.05863512407431393	0.5866706365073667	7.630088913327692	114.060546875	114.07571411132812
91	114.08978271484375	2.6420166666666662					1	DETECTED	114.0898 m/z @2.64 [N1294_2.mzXML]	114.08978271484375	2.6420166666666662	0.11928333333333334	19.99416666666667	19.874883333333337	24320.95703125	3830974.5344479363	0	1186	8.168478388106404	7.009494542333395	5.538315521026553	114.08978271484375	114.09160614013672
92	114.89241027832031	1.7229666666666668					1	DETECTED	114.8924 m/z @1.72 [N1294_2.mzXML]	114.89241027832031	1.7229666666666668	1.6581000000000001	12.934033333333334	11.275933333333334	27913.06640625	2963079.0302769775	0	1186	0.10229745656423117	86.91623843782124	157.91842831479323	114.88887786865234	114.89256286621094
93	114.98766326904297	1.49495					1	DETECTED	114.9877 m/z @1.49 [N1294_2.mzXML]	114.98766326904297	1.49495	1.4152166666666666	16.782333333333334	15.367116666666668	45336.40625	2000891.769098938	0	1186	0.1769370265829886	96.05535333750996	205.08029974132143	114.98738098144531	114.98772430419922
94	115.03644561767578	1.8543333333333334					1	DETECTED	115.0364 m/z @1.85 [N1294_2.mzXML]	115.03644561767578	1.8543333333333334	0.17391666666666666	19.957	19.783083333333334	227706.484375	2632209.612515536	0	1186	0.38966976983090795	0.5998006306728951	2.7805563700272766	115.03614807128906	115.039306640625
95	115.05419158935547	9.180666666666667					1	DETECTED	115.0542 m/z @9.18 [N1294_2.mzXML]	115.05419158935547	9.180666666666667	0.32061666666666666	18.399833333333333	18.079216666666667	70164.1171875	3296393.79472415	0	1186	0.096350846165981	2.6656523629013655	2.718229726966359	115.04976654052734	115.06319427490234
96	115.0693359375	1.8258					1	DETECTED	115.0693 m/z @1.83 [N1294_2.mzXML]	115.0693359375	1.8258	0.10096666666666666	19.846833333333333	19.745866666666664	35516.8515625	1949607.5371724244	0	1186	8.224975517415842	2.9090064251634753	4.7141234802865455	115.06559753417969	115.07552337646484
97	115.11151885986328	11.6607					1	DETECTED	115.1115 m/z @11.66 [N1294_2.mzXML]	115.11151885986328	11.6607	0.10096666666666666	19.938333333333333	19.837366666666664	4882.4970703125	2094354.7593260778	0	1186	10.766339867975052	0.8580373826385844	1.7207587544537437	115.10910034179688	115.11222839355469
98	116.05762481689453	9.194749999999999					1	DETECTED	116.0576 m/z @9.19 [N1294_2.mzXML]	116.05762481689453	9.194749999999999	9.137683333333333	9.266566666666668	0.12888333333333435	9368.08203125	34947.12807977274	0	1186	0.04040726627917657	1.1292348130841399	1.25846962616828	116.04933166503906	116.05776977539062
99	116.0701675415039	1.8543333333333334					1	DETECTED	116.0702 m/z @1.85 [N1294_2.mzXML]	116.0701675415039	1.8543333333333334	0.15563333333333332	19.865166666666667	19.709533333333333	4013647.5	2.391210247381726E7	1	1186	0.030800112945480684	5.422614204780516	5.374035532975786	116.0701675415039	116.07083129882812
100	116.4364242553711	1.5096333333333334					1	DETECTED	116.4364 m/z @1.51 [N1294_2.mzXML]	116.4364242553711	1.5096333333333334	1.1785833333333333	8.274166666666666	7.095583333333333	8085.4443359375	2821403.5990708	0	1186	0.6981757658399892	10.716784977093084	20.43356995418617	116.43580627441406	116.43773651123047
101	116.98558044433594	1.5390000000000001					1	DETECTED	116.9856 m/z @1.54 [N1294_2.mzXML]	116.98558044433594	1.5390000000000001	0.10096666666666666	19.99416666666667	19.8932	2817441.75	3.963560591319895E7	0	1186	0.11771279259721434	1.0159961530048025	0.839424963115333	116.98543548583984	116.98607635498047
102	117.05725860595703	9.180666666666667					1	DETECTED	117.0573 m/z @9.18 [N1294_2.mzXML]	117.05725860595703	9.180666666666667	0.21043333333333333	19.386833333333335	19.1764	146334.84375	1.110495331104718E7	0	1186	7.232193344887385	0.6102927145853002	0.038193482133241176	117.05419921875	117.0573959350586
103	117.07377624511719	1.8543333333333334					1	DETECTED	117.0738 m/z @1.85 [N1294_2.mzXML]	117.07377624511719	1.8543333333333334	1.8398833333333333	11.645516666666667	9.805633333333335	146120.0	3891092.450481994	0	1186	0.029059447102705915	339.2952710495946	5.7215737027242595	117.06987762451172	117.07404327392578
104	117.09069061279297	11.466466666666667					1	DETECTED	117.0907 m/z @11.47 [N1294_2.mzXML]	117.09069061279297	11.466466666666667	0.35719999999999996	19.534	19.1768	69539.140625	4352869.204916021	0	1186	0.2778944424922827	2.303391946508842	1.0139593690214888	117.0905990600586	117.09135437011719
105	117.98919677734375	1.5390000000000001					1	DETECTED	117.9892 m/z @1.54 [N1294_2.mzXML]	117.98919677734375	1.5390000000000001	1.4152166666666666	17.868833333333335	16.45361666666667	31200.416015625	9484456.929796815	0	1186	0.15431299881729044	66.46135721017896	131.9227144203579	117.98255920410156	117.99222564697266
106	118.06462097167969	9.194749999999999					1	DETECTED	118.0646 m/z @9.19 [N1294_2.mzXML]	118.06462097167969	9.194749999999999	2.1069166666666668	19.2765	17.169583333333332	1677438.125	1.8996870513044454E7	1	1186	0.0925599571491258	1.5550482345514207	1.3438889970602268	118.05756378173828	118.06523132324219
107	118.08592224121094	1.9104666666666668					1	DETECTED	118.0859 m/z @1.91 [N1294_2.mzXML]	118.08592224121094	1.9104666666666668	0.10096666666666666	19.99416666666667	19.8932	1804033.5	4.96047582099333E7	1	1186	0.136703667914442	3.903940181859141	6.492790834689224	118.085205078125	118.08637237548828
108	118.62503814697266	9.194749999999999					1	DETECTED	118.6250 m/z @9.19 [N1294_2.mzXML]	118.62503814697266	9.194749999999999	9.122533333333333	13.128766666666667	4.006233333333334	5838.24609375	580405.493913208	0	1186	0.07515147220273377	27.73759519963103	54.47519039926206	118.62289428710938	118.62552642822266
109	118.97870635986328	11.498916666666666					1	DETECTED	118.9787 m/z @11.50 [N1294_2.mzXML]	118.97870635986328	11.498916666666666	0.10096666666666666	19.938333333333333	19.837366666666664	16810.46484375	3378294.5076475195	0	1186	0.4130957081790303	3.488127601508204	0.644974686704019	118.97843933105469	118.98197937011719
110	119.0188217163086	1.5390000000000001					1	DETECTED	119.0188 m/z @1.54 [N1294_2.mzXML]	119.0188217163086	1.5390000000000001	1.4152166666666666	10.346233333333334	8.931016666666668	235731.28125	2483733.616618407	0	1186	0.13618374306767267	1.0756690832098168	0.8074738590874385	119.01840209960938	119.01922607421875
111	119.04915618896484	3.9062833333333336					1	DETECTED	119.0492 m/z @3.91 [N1294_2.mzXML]	119.04915618896484	3.9062833333333336	2.02235	7.8575	5.8351500000000005	6077.6435546875	585374.6945223084	0	1186	0.545922673865955	1.5486614883753846	2.0973229767507693	119.04875946044922	119.04951477050781
112	119.06834411621094	9.194749999999999					1	DETECTED	119.0683 m/z @9.19 [N1294_2.mzXML]	119.06834411621094	9.194749999999999	3.5518	10.3636	6.8118	84162.71875	1250029.1479054862	0	1186	0.13048147580209601	0.6871966146310737	0.15844520318049668	119.06826782226562	119.07440948486328
113	119.08941650390625	1.9104666666666668					1	DETECTED	119.0894 m/z @1.91 [N1294_2.mzXML]	119.08941650390625	1.9104666666666668	0.61255	19.130499999999998	18.51795	69144.2265625	2776892.3230310353	0	1186	0.10001909934295172	0.9834855467095799	0.7930607360918122	119.08295440673828	119.08989715576172
114	119.15420532226562	14.945716666666668					1	DETECTED	119.1542 m/z @14.95 [N1294_2.mzXML]	119.15420532226562	14.945716666666668	0.10096666666666666	19.9755	19.874533333333332	51068.58984375	1.2180307712977795E7	0	1186	5.327161320418849	1.6857019088903145	0.7696034257295902	119.15367889404297	119.1546859741211
115	119.50940704345703	8.337516666666666					1	DETECTED	119.5094 m/z @8.34 [N1294_2.mzXML]	119.50940704345703	8.337516666666666	6.2675	8.448416666666667	2.1809166666666666	2734.519775390625	118276.95702923568	0	1186	0.5627441734072107	0.5267872239353952	0.05357444787079054	119.50782775878906	119.50991821289062
116	120.06534576416016	1.8398833333333333					1	DETECTED	120.0653 m/z @1.84 [N1294_2.mzXML]	120.06534576416016	1.8398833333333333	1.7687333333333333	8.531916666666667	6.763183333333334	53604.88671875	1499727.1070599062	0	1186	0.14142837971789501	14.514747112753462	13.752255648272548	120.05890655517578	120.06964874267578
117	120.08049774169922	8.337516666666666					1	DETECTED	120.0805 m/z @8.34 [N1294_2.mzXML]	120.08049774169922	8.337516666666666	2.8952166666666668	16.5063	13.611083333333333	797709.5	1.7758798042215437E7	1	1186	0.2635092864412769	0.8501556077503143	0.5062801787003565	120.0718002319336	120.09025573730469
118	120.15747833251953	14.5339					1	DETECTED	120.1575 m/z @14.53 [N1294_2.mzXML]	120.15747833251953	14.5339	10.10255	18.910833333333336	8.808283333333335	4155.93798828125	867283.0392306522	0	1186	1.2498406217608427	0.993860035128498	0.9877200702569959	120.15694427490234	120.1578369140625
119	120.98062133789062	1.5390000000000001					1	DETECTED	120.9806 m/z @1.54 [N1294_2.mzXML]	120.98062133789062	1.5390000000000001	1.4337166666666665	17.519166666666667	16.08545	41536.98046875	1959287.5518580931	0	1186	0.11230329961238161	1.3888588358535512	1.8789987226413887	120.9720458984375	120.98062133789062
120	121.02821350097656	12.448583333333334					1	DETECTED	121.0282 m/z @12.45 [N1294_2.mzXML]	121.02821350097656	12.448583333333334	0.13741666666666666	19.99416666666667	19.85675	16705.046875	6759412.643266107	0	1186	1.9989588571790904	0.8064528138410928	0.03321757819295027	121.02771759033203	121.0322036743164
121	121.0717544555664	1.8398833333333333					1	DETECTED	121.0718 m/z @1.84 [N1294_2.mzXML]	121.0717544555664	1.8398833333333333	0.10096666666666666	19.99416666666667	19.8932	653201.1875	9825994.4513017	0	1186	0.045276882171994215	0.5845530334816972	0.05266160820695392	121.06436157226562	121.07715606689453
122	121.08413696289062	8.368883333333333					1	DETECTED	121.0841 m/z @8.37 [N1294_2.mzXML]	121.08413696289062	8.368883333333333	7.8575	10.815716666666667	2.958216666666667	48056.16015625	1401027.7157767327	0	1186	0.2686142598896364	2.892367108822478	0.5630478000871072	121.08397674560547	121.08609008789062
123	121.98699951171875	11.231233333333334					1	DETECTED	121.9870 m/z @11.23 [N1294_2.mzXML]	121.98699951171875	11.231233333333334	9.857	15.695116666666667	5.838116666666668	6505.7802734375	906230.9555187988	0	1186	0.6404182997129748	2.124135881825016	3.2482717636500325	121.98683166503906	121.98734283447266
124	122.09610748291016	12.597733333333334					1	DETECTED	122.0961 m/z @12.60 [N1294_2.mzXML]	122.09610748291016	12.597733333333334	0.10096666666666666	19.957	19.856033333333333	6743.4140625	2404999.4091047063	0	1186	3.853340594557702	0.7944468302467571	3.175198575603583	122.08719635009766	122.09676361083984
125	122.92420196533203	1.67325					1	DETECTED	122.9242 m/z @1.67 [N1294_2.mzXML]	122.92420196533203	1.67325	0.6857833333333333	19.81	19.124216666666666	41343.62109375	5800662.269419161	0	1186	0.12671571057416742	69.9059380328731	111.81710272834167	122.92402648925781	122.92972564697266
126	123.044189453125	3.891					1	DETECTED	123.0442 m/z @3.89 [N1294_2.mzXML]	123.044189453125	3.891	0.11928333333333334	19.846833333333333	19.72755	2996.6279296875	1184661.4162771457	0	1186	5.671080989886893	2.615195114514611	0.2203908159713077	123.04267883300781	123.04450225830078
127	123.05540466308594	3.277633333333333					1	DETECTED	123.0554 m/z @3.28 [N1294_2.mzXML]	123.05540466308594	3.277633333333333	0.19213333333333335	19.73616666666667	19.544033333333335	7034.552734375	1200580.0074221196	0	1186	0.38860690379569274	3.1670771890023235	0.7630648040825467	123.04658508300781	123.05567169189453
128	124.03673553466797	1.8823333333333332					1	DETECTED	124.0367 m/z @1.88 [N1294_2.mzXML]	124.03673553466797	1.8823333333333332	0.17391666666666666	19.99416666666667	19.82025	29860.1875	1366139.9916465157	0	1186	0.4154358488047809	0.8990162908264842	0.32941868623381415	124.0362548828125	124.03987121582031
129	124.05054473876953	9.359350000000001					1	DETECTED	124.0505 m/z @9.36 [N1294_2.mzXML]	124.05054473876953	9.359350000000001	3.353933333333333	16.819499999999998	13.465566666666664	37990.078125	1190242.1614272767	0	1186	0.09701595884327219	2.206372229576523	2.7891803088664426	124.04192352294922	124.05826568603516
130	124.97606658935547	1.5096333333333334					1	DETECTED	124.9761 m/z @1.51 [N1294_2.mzXML]	124.97606658935547	1.5096333333333334	1.4337166666666665	17.9055	16.471783333333335	2774.26708984375	1185489.425572754	0	1186	15.797617019139215	108.48594950603706	215.97189901207412	124.97361755371094	124.97606658935547
131	124.99943542480469	12.964616666666666					1	DETECTED	124.9994 m/z @12.96 [N1294_2.mzXML]	124.99943542480469	12.964616666666666	12.514983333333333	13.7559	1.2409166666666671	6534.83837890625	227043.53961199976	0	1186	0.26596043536990166	1.379920676106459	1.759841352212918	124.99907684326172	124.99986267089844
132	125.02069854736328	1.7973833333333333					1	DETECTED	125.0207 m/z @1.80 [N1294_2.mzXML]	125.02069854736328	1.7973833333333333	0.10096666666666666	19.99416666666667	19.8932	22798.916015625	2558550.960381164	0	1186	0.11936749322032902	5.365934588589478	4.79958004524194	125.02043151855469	125.0268783569336
133	126.0524673461914	1.8823333333333332					1	DETECTED	126.0525 m/z @1.88 [N1294_2.mzXML]	126.0524673461914	1.8823333333333332	0.11928333333333334	19.99416666666667	19.874883333333337	22663.248046875	1458344.21521692	0	1186	3.6298120004171537	2.320978153212132	2.1315388802715898	126.04448699951172	126.05542755126953
134	127.03873443603516	1.9663666666666666					1	DETECTED	127.0387 m/z @1.97 [N1294_2.mzXML]	127.03873443603516	1.9663666666666666	0.32061666666666666	19.99416666666667	19.673550000000002	58986.19921875	7748396.394288638	0	1186	0.40963830800833634	3.962876071555066	3.965507870648964	127.03068542480469	127.03929901123047
135	127.05353546142578	13.388466666666666					1	DETECTED	127.0535 m/z @13.39 [N1294_2.mzXML]	127.05353546142578	13.388466666666666	0.10096666666666666	19.9755	19.874533333333332	3984.78271484375	1877358.543120148	0	1186	18.355998863997637	0.7478657886484791	0.4957315772969584	127.04875183105469	127.05430603027344
136	128.01043701171875	1.7831833333333333					1	DETECTED	128.0104 m/z @1.78 [N1294_2.mzXML]	128.01043701171875	1.7831833333333333	1.70535	19.846833333333333	18.141483333333333	9833.5849609375	3354823.31935406	0	1186	14.532316752624071	109.40543639874477	214.5640276844202	128.0101318359375	128.01760864257812
137	128.07054138183594	2.191416666666667					1	DETECTED	128.0705 m/z @2.19 [N1294_2.mzXML]	128.07054138183594	2.191416666666667	0.11928333333333334	19.9755	19.85621666666667	23377.833984375	3322283.0074933157	0	1186	1.1060192883953919	3.112559661446913	2.511817328755144	128.0612030029297	128.0712432861328
138	129.013671875	15.971300000000001					1	DETECTED	129.0137 m/z @15.97 [N1294_2.mzXML]	129.013671875	15.971300000000001	1.4337166666666665	19.865166666666667	18.43145	9076.8193359375	4768002.241562254	0	1186	1.4196490605356633	0.633924139156554	0.2678482783131079	129.01304626464844	129.01829528808594
139	129.0544891357422	2.3705					1	DETECTED	129.0545 m/z @2.37 [N1294_2.mzXML]	129.0544891357422	2.3705	0.10096666666666666	19.99416666666667	19.8932	13772.908203125	5938239.119156984	0	1186	2.8255430305120184	4.38266310254678	4.449617790713809	129.04476928710938	129.05487060546875
140	129.0656280517578	1.8398833333333333					1	DETECTED	129.0656 m/z @1.84 [N1294_2.mzXML]	129.0656280517578	1.8398833333333333	1.8116166666666667	16.15575	14.344133333333335	77589.9765625	2660626.5817969665	0	1186	0.061950244211483874	253.72877358490572	495.72580279912273	129.06539916992188	129.0742645263672
141	130.04986572265625	3.3692833333333336					1	DETECTED	130.0499 m/z @3.37 [N1294_2.mzXML]	130.04986572265625	3.3692833333333336	0.10096666666666666	19.99416666666667	19.8932	33926.92578125	3426539.2927750247	0	1186	0.49696626879677597	1.1766183328817226	1.2947225606332653	130.04925537109375	130.05018615722656
142	130.0649871826172	10.520383333333333					1	DETECTED	130.0650 m/z @10.52 [N1294_2.mzXML]	130.0649871826172	10.520383333333333	0.44811666666666666	19.607666666666667	19.15955	70034.0546875	2709104.204791265	1	1186	1.6350090532489236	0.7644025372782703	9.152929007203596	130.05747985839844	130.07191467285156
143	130.08607482910156	1.9244333333333332					1	DETECTED	130.0861 m/z @1.92 [N1294_2.mzXML]	130.08607482910156	1.9244333333333332	0.3020833333333333	19.99416666666667	19.692083333333336	15027.64453125	2452067.3529875795	0	1186	1.1115719351327251	16.497592016094274	6.94829936009293	130.0856170654297	130.086669921875
144	130.93276977539062	1.5682166666666668					1	DETECTED	130.9328 m/z @1.57 [N1294_2.mzXML]	130.93276977539062	1.5682166666666668	1.4337166666666665	12.531783333333333	11.098066666666666	15036.0849609375	3546476.5930789188	0	1186	0.12858419466262827	41.25675340768269	90.31576234655178	130.93051147460938	130.93296813964844
145	130.96470642089844	1.5390000000000001					1	DETECTED	130.9647 m/z @1.54 [N1294_2.mzXML]	130.96470642089844	1.5390000000000001	0.11928333333333334	19.99416666666667	19.874883333333337	1377546.0	1.4646091350374406E7	0	1186	0.11388801376718982	1.000551998693984	0.8988274877059684	130.96226501464844	130.97169494628906
146	131.01878356933594	1.49495					1	DETECTED	131.0188 m/z @1.49 [N1294_2.mzXML]	131.01878356933594	1.49495	0.41176666666666667	5.898866666666667	5.4871	29789.322265625	2491792.5382678225	0	1186	0.09678628357410646	2.5328583957778767	0.0863583347605309	131.01026916503906	131.02699279785156
147	131.0482635498047	12.565466666666667					1	DETECTED	131.0483 m/z @12.57 [N1294_2.mzXML]	131.0482635498047	12.565466666666667	3.3846833333333333	18.564	15.179316666666667	5373.61328125	2653885.4427971803	0	1186	10.13369901258434	0.8266896252498425	0.6533792504996849	131.0482635498047	131.0582275390625
148	131.0682830810547	9.180666666666667					1	DETECTED	131.0683 m/z @9.18 [N1294_2.mzXML]	131.0682830810547	9.180666666666667	1.0871666666666668	19.203500000000002	18.116333333333333	6455.9560546875	1462444.5518681034	0	1186	1.3330356545373494	1.1191902967401823	0.1848306450916921	131.0674285888672	131.07284545898438
149	131.08131408691406	2.6145666666666667					1	DETECTED	131.0813 m/z @2.61 [N1294_2.mzXML]	131.08131408691406	2.6145666666666667	2.1633166666666668	14.267533333333335	12.104216666666668	5587.9599609375	1019900.2609242859	0	1186	0.6617915694660756	13.411874422899357	25.823748845798715	131.08094787597656	131.08523559570312
150	131.44322204589844	4.34455					1	DETECTED	131.4432 m/z @4.34 [N1294_2.mzXML]	131.44322204589844	4.34455	3.0843833333333333	4.727950000000001	1.6435666666666675	6447.91064453125	374335.9382033386	0	1186	1.048892073188544	0.6521227350879517	0.32270349219051714	131.4424591064453	131.4432373046875
151	131.95028686523438	0.3020833333333333					1	DETECTED	131.9503 m/z @0.30 [N1294_2.mzXML]	131.95028686523438	0.3020833333333333	0.10096666666666666	19.957	19.856033333333333	4554.44580078125	1938606.2620240788	0	1186	1.0993411674643938	49.36446507002569	97.72893014005139	131.94728088378906	131.95550537109375
152	131.96835327148438	1.5390000000000001					1	DETECTED	131.9684 m/z @1.54 [N1294_2.mzXML]	131.96835327148438	1.5390000000000001	1.4337166666666665	19.99416666666667	18.560450000000003	17574.0234375	3039851.5025526127	0	1186	10.24072538902171	37.61017181635246	148.81718632933953	131.9606170654297	131.97476196289062
153	132.04421997070312	9.504999999999999					1	DETECTED	132.0442 m/z @9.50 [N1294_2.mzXML]	132.04421997070312	9.504999999999999	3.7674333333333334	17.8505	14.083066666666667	20676.580078125	2150015.031814758	0	1186	0.09065620213388037	1.0676580482261686	0.9359617428017267	132.03866577148438	132.05294799804688
154	132.0652313232422	2.6420166666666662					1	DETECTED	132.0652 m/z @2.64 [N1294_2.mzXML]	132.0652313232422	2.6420166666666662	1.95265	16.856833333333334	14.904183333333334	144997.140625	9111670.402637027	0	1186	0.6573046381426972	1.8430270995361435	1.8126511482705365	132.05735778808594	132.065673828125
155	132.07644653320312	1.8398833333333333					1	DETECTED	132.0764 m/z @1.84 [N1294_2.mzXML]	132.07644653320312	1.8398833333333333	1.8258	10.726416666666667	8.900616666666668	232276.59375	4448184.221214384	0	1186	7.372696413397747	265.8300401335935	528.5105975004012	132.07351684570312	132.08633422851562
156	132.09063720703125	4.391900000000001					1	DETECTED	132.0906 m/z @4.39 [N1294_2.mzXML]	132.09063720703125	4.391900000000001	3.4756	14.550066666666668	11.074466666666668	3295.043212890625	1306405.1547718507	0	1186	0.605989759577414	6.0430353959765695	11.086070791953137	132.0871124267578	132.09156799316406
157	132.1016387939453	4.34455					1	DETECTED	132.1016 m/z @4.34 [N1294_2.mzXML]	132.1016387939453	4.34455	0.10096666666666666	19.92	19.819033333333334	1729678.375	1.211125031330388E8	1	1186	1.124201415552514	0.7241725085386475	0.36979864701562004	132.10073852539062	132.10218811035156
158	132.1116943359375	3.9676					1	DETECTED	132.1117 m/z @3.97 [N1294_2.mzXML]	132.1116943359375	3.9676	3.4756	4.582816666666667	1.107216666666667	4961.61767578125	123624.19310794068	0	1186	0.2660976977091738	1.1252201897018974	1.6104850478268795	132.1116943359375	132.12167358398438
159	132.45510864257812	3.9676					1	DETECTED	132.4551 m/z @3.97 [N1294_2.mzXML]	132.45510864257812	3.9676	3.128833333333333	4.66305	1.534216666666667	4619.8701171875	284648.5772678834	0	1186	1.0449131265203486	0.9145670230099749	0.8291340460199499	132.45469665527344	132.4552001953125
160	132.5301971435547	1.9104666666666668					1	DETECTED	132.5302 m/z @1.91 [N1294_2.mzXML]	132.5301971435547	1.9104666666666668	1.9104666666666668	8.723266666666666	6.812799999999999	41364.66015625	8377071.449511963	0	1186	4.569691001623797	null	null	132.5203094482422	132.5399169921875
161	132.76510620117188	4.02935					1	DETECTED	132.7651 m/z @4.03 [N1294_2.mzXML]	132.76510620117188	4.02935	3.1582333333333334	4.695283333333333	1.5370499999999998	6452.44677734375	361316.1691147462	0	1186	1.0667777109236223	0.8822297051676966	0.8304419836312386	132.76478576660156	132.76559448242188
162	132.957763671875	11.6607					1	DETECTED	132.9578 m/z @11.66 [N1294_2.mzXML]	132.957763671875	11.6607	0.10096666666666666	19.99416666666667	19.8932	448068.21875	5.6655635128583685E7	0	1186	1.2405550333438384	0.8556224449830545	4.27341293955583	132.95335388183594	132.96102905273438
163	132.9979705810547	1.5244166666666668					1	DETECTED	132.9980 m/z @1.52 [N1294_2.mzXML]	132.9979705810547	1.5244166666666668	1.4337166666666665	14.996683333333333	13.562966666666666	26778.568359375	5198088.433677856	0	1186	0.389131414495814	74.76828371922069	148.53656743844138	132.99229431152344	132.998046875
164	133.03411865234375	1.5390000000000001					1	DETECTED	133.0341 m/z @1.54 [N1294_2.mzXML]	133.03411865234375	1.5390000000000001	0.22863333333333333	17.997	17.768366666666665	877531.5	1.3587329768530935E7	0	1186	0.12349595749087983	0.841519982117988	1.0818999394476578	133.031494140625	133.03460693359375
165	133.04930114746094	1.9802166666666667					1	DETECTED	133.0493 m/z @1.98 [N1294_2.mzXML]	133.04930114746094	1.9802166666666667	1.2879666666666667	9.571133333333334	8.283166666666666	14728.7138671875	1800838.5101727594	0	1186	1.084209878628271	4.584254013277344	5.152339572421074	133.04885864257812	133.05813598632812
166	133.08401489257812	9.194749999999999					1	DETECTED	133.0840 m/z @9.19 [N1294_2.mzXML]	133.08401489257812	9.194749999999999	8.916699999999999	10.0185	1.1018000000000008	12193.677734375	161692.51391064443	0	1186	0.07427737936843748	2.0039566671761375	3.1608106571961847	133.08377075195312	133.08595275878906
167	133.1050262451172	4.139016666666667					1	DETECTED	133.1050 m/z @4.14 [N1294_2.mzXML]	133.1050262451172	4.139016666666667	1.49495	16.008116666666666	14.513166666666667	76227.375	7063562.782678188	0	1186	1.0806102180446246	0.9390035331966375	0.4222566673621745	133.09664916992188	133.10565185546875
168	133.96102905273438	11.341299999999999					1	DETECTED	133.9610 m/z @11.34 [N1294_2.mzXML]	133.96102905273438	11.341299999999999	0.10096666666666666	19.938333333333333	19.837366666666664	12247.1025390625	1882281.8034620371	0	1186	0.327190655672311	0.7500329455743315	0.34936890487330013	133.9578399658203	133.96624755859375
169	134.0183868408203	1.7687333333333333					1	DETECTED	134.0184 m/z @1.77 [N1294_2.mzXML]	134.0183868408203	1.7687333333333333	1.7229666666666668	13.7559	12.032933333333334	24243.1328125	7222250.298918458	0	1186	0.07450459150066124	131.45957756737118	261.9191551347423	134.01837158203125	134.02171325683594
170	134.0350799560547	1.5096333333333334					1	DETECTED	134.0351 m/z @1.51 [N1294_2.mzXML]	134.0350799560547	1.5096333333333334	1.4152166666666666	19.4235	18.008283333333335	75757.8671875	2282484.8118435047	0	1186	0.14032595823477445	7.645585321777291	15.464730693246931	134.02694702148438	134.04507446289062
171	134.05987548828125	10.1715					1	DETECTED	134.0599 m/z @10.17 [N1294_2.mzXML]	134.05987548828125	10.1715	0.5030166666666667	18.673333333333336	18.17031666666667	15632.78125	1277878.5059059146	0	1186	0.4228728057322577	3.250940913459994	0.8622064878654625	134.0595703125	134.0671844482422
172	134.10601806640625	3.7051833333333333					1	DETECTED	134.1060 m/z @3.71 [N1294_2.mzXML]	134.10601806640625	3.7051833333333333	1.6277666666666666	8.986883333333333	7.359116666666667	4909.8095703125	733551.345161255	0	1186	1.0657485449527448	1.7712182598579969	2.5424365197159933	134.09632873535156	134.10647583007812
173	134.9582977294922	11.739766666666666					1	DETECTED	134.9583 m/z @11.74 [N1294_2.mzXML]	134.9582977294922	11.739766666666666	0.10096666666666666	19.99416666666667	19.8932	64561.47265625	9878377.790243406	0	1186	1.4614903238594703	0.8322789442411376	4.417976734621897	134.957763671875	134.96092224121094
174	135.00355529785156	1.5390000000000001					1	DETECTED	135.0036 m/z @1.54 [N1294_2.mzXML]	135.00355529785156	1.5390000000000001	1.4337166666666665	18.6005	17.166783333333335	148949.65625	2799102.8917112728	0	1186	0.6942999813086115	6.014227286391991	7.869217001481656	134.9957275390625	135.00389099121094
175	135.03175354003906	1.5975499999999998					1	DETECTED	135.0318 m/z @1.60 [N1294_2.mzXML]	135.03175354003906	1.5975499999999998	1.5975499999999998	18.837833333333332	17.240283333333334	43037.85546875	1776742.996074921	0	1186	0.06336535441723101	null	null	135.0312957763672	135.03256225585938
176	135.06283569335938	18.345166666666668					1	DETECTED	135.0628 m/z @18.35 [N1294_2.mzXML]	135.06283569335938	18.345166666666668	0.13741666666666666	19.957	19.819583333333334	2149.1298828125	1232029.4694213877	0	1186	1.135254217195687	0.5442622875790071	0.08852457515801421	135.0621795654297	135.06350708007812
177	135.080078125	11.247333333333334					1	DETECTED	135.0801 m/z @11.25 [N1294_2.mzXML]	135.080078125	11.247333333333334	9.137683333333333	12.124566666666668	2.986883333333335	10422.33984375	535936.662504151	0	1186	2.511426429546715	0.7079096848608382	0.4158193697216764	135.07559204101562	135.08035278320312
178	136.04769897460938	1.8116166666666667					1	DETECTED	136.0477 m/z @1.81 [N1294_2.mzXML]	136.04769897460938	1.8116166666666667	1.7831833333333333	6.690183333333334	4.907	221101.78125	1793768.340027679	0	1186	0.07295113931061792	7.039187519722179	9.027636505184049	136.03892517089844	136.04808044433594
179	136.07546997070312	3.937116666666667					1	DETECTED	136.0755 m/z @3.94 [N1294_2.mzXML]	136.07546997070312	3.937116666666667	0.10096666666666666	19.938333333333333	19.837366666666664	12989.3994140625	1810639.2333669744	0	1186	0.4354736023561516	1.826375280332024	1.1104683969020637	136.07493591308594	136.07601928710938
180	136.95359802246094	11.402166666666666					1	DETECTED	136.9536 m/z @11.40 [N1294_2.mzXML]	136.95359802246094	11.402166666666666	0.10096666666666666	19.9755	19.874533333333332	25226.57421875	4097594.054458069	0	1186	1.1406960517558247	0.15415684008554803	7.390518037016515	136.95339965820312	136.95420837402344
181	136.96917724609375	1.6125333333333332					1	DETECTED	136.9692 m/z @1.61 [N1294_2.mzXML]	136.96917724609375	1.6125333333333332	1.5537166666666666	1.67325	0.11953333333333327	26650.27734375	122947.43144897459	0	1186	0.14670071459212553	1.0161518843865138	1.0119646376949656	136.9690399169922	136.96937561035156
182	137.04562377929688	3.3692833333333336					1	DETECTED	137.0456 m/z @3.37 [N1294_2.mzXML]	137.04562377929688	3.3692833333333336	1.8258	14.962066666666667	13.136266666666668	9501.12890625	1579639.715455078	0	1186	0.36313923543691695	4.255396343767884	0.2795736954642322	137.03965759277344	137.0522003173828
183	137.0596466064453	9.312083333333334					1	DETECTED	137.0596 m/z @9.31 [N1294_2.mzXML]	137.0596466064453	9.312083333333334	2.4379666666666666	10.520383333333333	8.082416666666667	7067.0029296875	826409.0104779969	0	1186	0.5719133986599623	0.5716339464162116	0.17785607776310486	137.0592803955078	137.0598602294922
184	137.13209533691406	6.60215					1	DETECTED	137.1321 m/z @6.60 [N1294_2.mzXML]	137.13209533691406	6.60215	0.10096666666666666	19.99416666666667	19.8932	8179.3125	3487653.995785765	0	1186	1.9096734790188465	1.529967621279203	0.5561895075155957	137.13160705566406	137.13275146484375
185	138.05221557617188	1.8682166666666666					1	DETECTED	138.0522 m/z @1.87 [N1294_2.mzXML]	138.05221557617188	1.8682166666666666	0.22863333333333333	19.9755	19.746866666666666	543994.0625	3872504.698322114	0	1186	0.06347280568658831	4.443343592629164	2.71422380264336	138.0520782470703	138.0620574951172
186	138.06594848632812	9.889066666666668					1	DETECTED	138.0659 m/z @9.89 [N1294_2.mzXML]	138.06594848632812	9.889066666666668	0.28385	11.134083333333333	10.850233333333334	58991.0390625	1154067.8341403208	0	1186	0.10872636941250136	0.6980926559639794	0.24779929257496122	138.0655975341797	138.0661163330078
187	139.00271606445312	3.2477666666666667					1	DETECTED	139.0027 m/z @3.25 [N1294_2.mzXML]	139.00271606445312	3.2477666666666667	1.1235166666666667	5.426066666666667	4.30255	2346.8310546875	293515.38720791624	0	1186	0.19556086813117135	1.012722137224903	1.025444274449806	139.00204467773438	139.0124969482422
188	139.0416717529297	14.298399999999999					1	DETECTED	139.0417 m/z @14.30 [N1294_2.mzXML]	139.0416717529297	14.298399999999999	0.15563333333333332	19.99416666666667	19.838533333333334	118349.40625	1.9469426082036324E7	1	1186	3.2419211071351537	0.8323990992256488	0.6080690541819187	139.03607177734375	139.05001831054688
189	139.07749938964844	8.209833333333332					1	DETECTED	139.0775 m/z @8.21 [N1294_2.mzXML]	139.07749938964844	8.209833333333332	3.9676	18.436500000000002	14.468900000000001	3579.070556640625	1045712.1202626952	0	1186	5.515561803475138	1.7053399545836712	2.4106799091673428	139.0691680908203	139.08639526367188
190	140.0413055419922	14.298399999999999					1	DETECTED	140.0413 m/z @14.30 [N1294_2.mzXML]	140.0413055419922	14.298399999999999	9.122533333333333	16.413566666666664	7.291033333333331	6354.0419921875	1007190.788503234	0	1186	0.8763559081188479	0.7043297096782503	0.5821265496825484	140.04090881347656	140.04962158203125
191	140.0677947998047	1.7831833333333333					1	DETECTED	140.0678 m/z @1.78 [N1294_2.mzXML]	140.0677947998047	1.7831833333333333	0.5944	19.938333333333333	19.343933333333332	403772.03125	5424655.45540164	1	1186	0.05549635776432904	1.430896654363876	9.022471612767593	140.06761169433594	140.07089233398438
192	140.95223999023438	18.290000000000003					1	DETECTED	140.9522 m/z @18.29 [N1294_2.mzXML]	140.95223999023438	18.290000000000003	12.091016666666667	19.626166666666666	7.53515	1674.2110595703125	473157.19066723634	0	1186	1.1032073588783362	0.60777304880639	0.21554609761278	140.95071411132812	140.95285034179688
193	141.0154571533203	4.060350000000001					1	DETECTED	141.0155 m/z @4.06 [N1294_2.mzXML]	141.0154571533203	4.060350000000001	2.8809666666666667	4.20245	1.3214833333333331	2640.582763671875	109911.91004196169	0	1186	0.8120520323103828	0.5602433475121176	0.12048669502423512	141.015380859375	141.0161590576172
194	141.038818359375	14.713933333333333					1	DETECTED	141.0388 m/z @14.71 [N1294_2.mzXML]	141.038818359375	14.713933333333333	2.7956166666666666	16.229266666666668	13.43365	4786.4619140625	1362483.9870036014	0	1186	1.1574523629145599	0.563571617356478	0.11495408028892534	141.0378875732422	141.04074096679688
195	141.0521240234375	9.312083333333334					1	DETECTED	141.0521 m/z @9.31 [N1294_2.mzXML]	141.0521240234375	9.312083333333334	1.8823333333333332	18.947499999999998	17.065166666666666	31974.853515625	1390200.4407478028	0	1186	0.1303669460641892	0.7868036627503823	0.1649018034133268	141.0512237548828	141.06015014648438
196	141.08486938476562	2.2475333333333336					1	DETECTED	141.0849 m/z @2.25 [N1294_2.mzXML]	141.08486938476562	2.2475333333333336	0.17391666666666666	19.9755	19.801583333333333	24349.7421875	2311819.203259887	0	1186	10.255205890901609	2.144284678590564	5.222745620439749	141.08343505859375	141.09170532226562
197	142.06492614746094	9.194749999999999					1	DETECTED	142.0649 m/z @9.19 [N1294_2.mzXML]	142.06492614746094	9.194749999999999	9.106050000000002	10.488016666666665	1.3819666666666635	90457.7890625	708461.3978252854	0	1186	0.09968099371694272	1.811630482659104	0.0015216484453890182	142.06478881835938	142.0653076171875
198	142.94586181640625	1.8682166666666666					1	DETECTED	142.9459 m/z @1.87 [N1294_2.mzXML]	142.94586181640625	1.8682166666666666	1.5390000000000001	19.8835	18.3445	189525.734375	3475129.775115235	0	1186	22.124760021570932	47.93846131955264	85.46206422611456	142.93777465820312	142.95033264160156
199	143.0310516357422	1.7973833333333333					1	DETECTED	143.0311 m/z @1.80 [N1294_2.mzXML]	143.0310516357422	1.7973833333333333	0.28385	19.8835	19.59965	403289.75	5692644.032598116	1	1186	0.06422057216244226	3.466271174727089	4.065518123265544	143.02874755859375	143.03648376464844
200	143.07276916503906	9.194749999999999					1	DETECTED	143.0728 m/z @9.19 [N1294_2.mzXML]	143.07276916503906	9.194749999999999	0.10096666666666666	19.99416666666667	19.8932	107297.703125	3332460.2054019147	0	1186	0.08505911482566475	0.5395847307355284	0.018492255659938516	143.06947326660156	143.081787109375
201	143.10638427734375	11.06895					1	DETECTED	143.1064 m/z @11.07 [N1294_2.mzXML]	143.10638427734375	11.06895	0.3020833333333333	19.773000000000003	19.47091666666667	7632.32373046875	1444562.866320221	0	1186	0.10431794709945486	0.9042053398388887	0.8084106796777774	143.1059112548828	143.106689453125
202	144.04421997070312	9.194749999999999					1	DETECTED	144.0442 m/z @9.19 [N1294_2.mzXML]	144.04421997070312	9.194749999999999	1.7687333333333333	17.592666666666666	15.823933333333333	24592.359375	4586194.082880005	0	1186	0.0978580144192911	1.7863581974022067	2.843114616293778	144.0343780517578	144.05410766601562
203	144.05691528320312	1.8258					1	DETECTED	144.0569 m/z @1.83 [N1294_2.mzXML]	144.05691528320312	1.8258	0.10096666666666666	19.92	19.819033333333334	13261.626953125	1745814.1916272584	0	1186	4.74905168517856	5.1835900037914655	8.603931100970733	144.05691528320312	144.0657501220703
204	144.08033752441406	9.194749999999999					1	DETECTED	144.0803 m/z @9.19 [N1294_2.mzXML]	144.08033752441406	9.194749999999999	0.66715	19.405166666666666	18.738016666666667	1112749.75	9339732.107492669	0	1186	0.09940215621738879	1.4894202031295303	1.356458894184957	144.080078125	144.08079528808594
205	144.1016082763672	1.8543333333333334					1	DETECTED	144.1016 m/z @1.85 [N1294_2.mzXML]	144.1016082763672	1.8543333333333334	0.22863333333333333	19.9755	19.746866666666666	273245.0	6585684.7957301615	0	1186	1.6536861737623554	0.5954612343561083	0.13727998304157923	144.09315490722656	144.10218811035156
206	144.137939453125	10.93695					1	DETECTED	144.1379 m/z @10.94 [N1294_2.mzXML]	144.137939453125	10.93695	10.869366666666668	11.052216666666668	0.18285000000000018	4114.92578125	30297.811895263654	0	1186	0.13031824394709268	1.3527743526510851	1.70554870530217	144.13771057128906	144.13809204101562
207	144.83631896972656	9.180666666666667					1	DETECTED	144.8363 m/z @9.18 [N1294_2.mzXML]	144.83631896972656	9.180666666666667	9.152199999999999	12.8406	3.6884000000000015	3486.88330078125	267163.3862777406	0	1186	0.09033228616684674	64.78454332552298	128.56908665104595	144.83111572265625	144.83642578125
208	144.98072814941406	1.4498					1	DETECTED	144.9807 m/z @1.45 [N1294_2.mzXML]	144.98072814941406	1.4498	1.4498	18.381666666666668	16.931866666666668	11713.7666015625	3901570.2675162335	0	1186	12.150726665353929	null	null	144.9739532470703	144.9813690185547
209	144.99166870117188	1.8116166666666667					1	DETECTED	144.9917 m/z @1.81 [N1294_2.mzXML]	144.99166870117188	1.8116166666666667	1.4152166666666666	17.814	16.398783333333334	74706.7734375	2997450.762770568	0	1186	0.5543690174744997	35.253307088164355	109.43533210009754	144.99102783203125	144.99217224121094
210	145.04920959472656	1.95265					1	DETECTED	145.0492 m/z @1.95 [N1294_2.mzXML]	145.04920959472656	1.95265	0.11928333333333334	19.99416666666667	19.874883333333337	307115.5	1.9471058001121763E7	0	1186	0.3950438882264691	13.367769432134525	23.859988682130805	145.04017639160156	145.04986572265625
211	145.0839385986328	9.194749999999999					1	DETECTED	145.0839 m/z @9.19 [N1294_2.mzXML]	145.0839385986328	9.194749999999999	9.122533333333333	10.47185	1.3493166666666667	101204.609375	767401.8565914304	0	1186	0.0949837214191458	2.178444696706136	2.011174252824945	145.08363342285156	145.08599853515625
212	146.05958557128906	9.180666666666667					1	DETECTED	146.0596 m/z @9.18 [N1294_2.mzXML]	146.05958557128906	9.180666666666667	0.6488999999999999	18.801166666666667	18.152266666666666	1147541.75	1.0865712359435262E7	1	1186	0.10165305570944838	1.9524439955321877	1.8153628454907096	146.0523223876953	146.06922912597656
213	146.0808868408203	1.9663666666666666					1	DETECTED	146.0809 m/z @1.97 [N1294_2.mzXML]	146.0808868408203	1.9663666666666666	0.3020833333333333	19.865166666666667	19.563083333333335	100441.0703125	7989535.344438424	0	1186	0.9175499166141605	1.950986248883082	1.0020317125997722	146.08055114746094	146.09060668945312
214	146.11734008789062	1.8398833333333333					1	DETECTED	146.1173 m/z @1.84 [N1294_2.mzXML]	146.11734008789062	1.8398833333333333	1.4801499999999999	9.407866666666667	7.927716666666667	90107.40625	2446639.680445191	0	1186	7.981899648307849	10.759121602443024	20.475941756905577	146.1171112060547	146.122802734375
215	147.0137176513672	1.5390000000000001					1	DETECTED	147.0137 m/z @1.54 [N1294_2.mzXML]	147.0137176513672	1.5390000000000001	1.4152166666666666	19.185166666666664	17.769949999999998	254606.796875	5364607.181886537	0	1186	0.14286233536999227	43.01057154260797	90.50017548548657	147.00753784179688	147.01402282714844
216	147.02877807617188	3.323516666666667					1	DETECTED	147.0288 m/z @3.32 [N1294_2.mzXML]	147.02877807617188	3.323516666666667	3.0843833333333333	3.6127666666666665	0.5283833333333332	6397.20068359375	122639.81809710692	0	1186	0.29619623320045463	1.104788123780316	1.2095762475606322	147.02854919433594	147.02899169921875
217	147.06317138671875	9.194749999999999					1	DETECTED	147.0632 m/z @9.19 [N1294_2.mzXML]	147.06317138671875	9.194749999999999	0.10096666666666666	19.99416666666667	19.8932	97405.1953125	3589560.0308391117	0	1186	0.09850013101653055	0.5369482597593999	0.06560931179684838	147.05508422851562	147.06544494628906
218	147.07615661621094	1.8543333333333334					1	DETECTED	147.0762 m/z @1.85 [N1294_2.mzXML]	147.07615661621094	1.8543333333333334	1.7831833333333333	11.06895	9.285766666666666	186612.625	6270894.430310032	0	1186	0.203269434305823	12.854567885502625	11.480113896710144	147.06695556640625	147.0821075439453
219	147.11253356933594	1.5975499999999998					1	DETECTED	147.1125 m/z @1.60 [N1294_2.mzXML]	147.11253356933594	1.5975499999999998	1.49495	15.385866666666667	13.890916666666667	195552.46875	4313648.412985229	0	1186	0.13670926656359583	6.094383396592126	5.615854322842493	147.11036682128906	147.116943359375
220	148.01463317871094	1.5390000000000001					1	DETECTED	148.0146 m/z @1.54 [N1294_2.mzXML]	148.01463317871094	1.5390000000000001	1.5096333333333334	14.730416666666667	13.220783333333333	26400.30859375	4497002.46945166	0	1186	0.14602947825132384	225.09846765039654	449.1969353007931	148.0068817138672	148.01463317871094
221	148.03915405273438	9.937316666666668					1	DETECTED	148.0392 m/z @9.94 [N1294_2.mzXML]	148.03915405273438	9.937316666666668	0.3754166666666666	18.947499999999998	18.57208333333333	42509.5546875	3072199.3300716532	0	1186	7.627077617646798	1.3673454298386232	0.024544744634020465	148.03085327148438	148.0430908203125
222	148.06015014648438	1.8258					1	DETECTED	148.0602 m/z @1.83 [N1294_2.mzXML]	148.06015014648438	1.8258	1.7973833333333333	9.2816	7.484216666666666	48106.1640625	1729484.313453278	0	1186	0.1497963434380094	25.179848125622986	42.564905349520416	148.0518035888672	148.06613159179688
223	148.0821990966797	16.635316666666668					1	DETECTED	148.0822 m/z @16.64 [N1294_2.mzXML]	148.0821990966797	16.635316666666668	0.9593333333333334	19.92	18.96066666666667	4394.8447265625	1700277.701857882	0	1186	2.722338862270547	0.6047680156162453	0.33883723675199556	148.0727996826172	148.08262634277344
224	148.0966339111328	1.9104666666666668					1	DETECTED	148.0966 m/z @1.91 [N1294_2.mzXML]	148.0966339111328	1.9104666666666668	0.66715	19.754833333333334	19.087683333333334	15545.4296875	1543427.537821991	0	1186	1.3708207527434513	7.676114961326559	0.6754081985197212	148.09613037109375	148.09713745117188
225	148.9348907470703	1.7229666666666668					1	DETECTED	148.9349 m/z @1.72 [N1294_2.mzXML]	148.9348907470703	1.7229666666666668	1.67325	14.485433333333333	12.812183333333333	59998.77734375	5864809.227160461	0	1186	0.09968235660466185	128.85199463627174	2.254862530848227	148.93475341796875	148.93533325195312
226	149.011962890625	1.5390000000000001					1	DETECTED	149.0120 m/z @1.54 [N1294_2.mzXML]	149.011962890625	1.5390000000000001	0.2654166666666667	19.699666666666666	19.43425	236056.953125	7155172.06220227	0	1186	0.12558141239606369	26.374003771169825	0.9272419101829947	149.00205993652344	149.01217651367188
227	149.0229949951172	12.432166666666665					1	DETECTED	149.0230 m/z @12.43 [N1294_2.mzXML]	149.0229949951172	12.432166666666665	0.10096666666666666	19.99416666666667	19.8932	136065.078125	4.8307748110952176E7	1	1186	11.185946159476517	0.5336909494599855	0.09575787834959959	149.02276611328125	149.02342224121094
228	149.07862854003906	16.893333333333334					1	DETECTED	149.0786 m/z @16.89 [N1294_2.mzXML]	149.07862854003906	16.893333333333334	0.19213333333333335	19.957	19.764866666666666	7336.16455078125	3260045.3240367738	0	1186	6.66341670395145	0.5917199562506487	0.37555660055453716	149.07810974121094	149.07882690429688
229	149.9971923828125	12.0585					1	DETECTED	149.9972 m/z @12.06 [N1294_2.mzXML]	149.9971923828125	12.0585	0.6857833333333333	19.9755	19.289716666666667	13259.1904296875	4802604.208308531	0	1186	0.40364688472401866	0.848069868970035	6.86906922397549	149.99241638183594	149.99749755859375
230	150.01547241210938	1.5390000000000001					1	DETECTED	150.0155 m/z @1.54 [N1294_2.mzXML]	150.01547241210938	1.5390000000000001	1.4498	19.754833333333334	18.305033333333334	7102.435546875	4611854.57381482	0	1186	0.12882902177192834	102.60668908819115	204.21337817638226	150.0089874267578	150.01559448242188
231	150.02633666992188	12.448583333333334					1	DETECTED	150.0263 m/z @12.45 [N1294_2.mzXML]	150.02633666992188	12.448583333333334	0.10096666666666666	19.99416666666667	19.8932	14004.302734375	4404855.472899109	0	1186	0.0962815147477798	0.8055481692148417	4.827209096398673	150.0172882080078	150.02688598632812
232	150.0582275390625	2.7533499999999997					1	DETECTED	150.0582 m/z @2.75 [N1294_2.mzXML]	150.0582275390625	2.7533499999999997	1.7229666666666668	9.537583333333334	7.814616666666668	86867.0546875	2651064.686135315	0	1186	0.26992256604881204	0.7516105388419337	0.2949506322485984	150.05203247070312	150.05844116210938
233	150.9319610595703	1.7540166666666666					1	DETECTED	150.9320 m/z @1.75 [N1294_2.mzXML]	150.9319610595703	1.7540166666666666	1.67325	1.7831833333333333	0.10993333333333344	20804.15625	85499.29220947267	0	1186	0.06516106180587355	0.6805612876599265	0.3611225753198529	150.9318389892578	150.9320068359375
234	150.9768524169922	2.2053000000000003					1	DETECTED	150.9769 m/z @2.21 [N1294_2.mzXML]	150.9768524169922	2.2053000000000003	0.11928333333333334	19.9755	19.85621666666667	19316.75390625	3296710.4427991044	0	1186	9.580369406490185	7.480783785356316	6.555959190483107	150.96792602539062	150.9768524169922
235	151.04505920410156	1.5096333333333334					1	DETECTED	151.0451 m/z @1.51 [N1294_2.mzXML]	151.04505920410156	1.5096333333333334	1.4337166666666665	10.6553	9.221583333333333	8885.0224609375	1966247.2338533325	0	1186	9.115137384288573	60.73490669593838	120.70028886898811	151.0387725830078	151.0470733642578
236	151.06134033203125	8.5153					1	DETECTED	151.0613 m/z @8.52 [N1294_2.mzXML]	151.06134033203125	8.5153	2.5328333333333335	9.937316666666668	7.404483333333334	9184.8974609375	653475.1748812256	0	1186	5.829132391474348	0.5106149751268193	0.9660652839545728	151.0552215576172	151.0618896484375
237	151.07481384277344	11.263833333333334					1	DETECTED	151.0748 m/z @11.26 [N1294_2.mzXML]	151.07481384277344	11.263833333333334	0.44811666666666666	11.32675	10.878633333333333	22268.4765625	784002.4082533573	0	1186	0.0874487504688819	0.5029085759458073	0.005817151891614482	151.07440185546875	151.07594299316406
238	151.11126708984375	10.7976					1	DETECTED	151.1113 m/z @10.80 [N1294_2.mzXML]	151.11126708984375	10.7976	0.48486666666666667	19.8835	19.398633333333336	5776.96826171875	1109563.8296478575	0	1186	0.1678125217121469	0.9405185175608151	8.423142176246799	151.11097717285156	151.11231994628906
239	152.021728515625	1.8116166666666667					1	DETECTED	152.0217 m/z @1.81 [N1294_2.mzXML]	152.021728515625	1.8116166666666667	1.7973833333333333	10.903583333333334	9.106200000000001	108412.890625	1790902.5465150147	0	1186	0.26574436815152924	41.94882745655686	114.2069095326391	152.01609802246094	152.03172302246094
240	152.03173828125	2.05065					1	DETECTED	152.0317 m/z @2.05 [N1294_2.mzXML]	152.03173828125	2.05065	0.7588666666666666	9.722949999999999	8.964083333333333	21605.0390625	2042882.4106448975	0	1186	2.6923178244259924	1.1339992350014105	0.6318452409473424	152.03173828125	152.0404815673828
241	152.04637145996094	11.585749999999999					1	DETECTED	152.0464 m/z @11.59 [N1294_2.mzXML]	152.04637145996094	11.585749999999999	0.10096666666666666	19.99416666666667	19.8932	5011.236328125	1830704.1996706529	0	1186	16.019457927731032	0.866067709882787	1.2074322683505745	152.04637145996094	152.05418395996094
242	152.0679473876953	1.8963					1	DETECTED	152.0679 m/z @1.90 [N1294_2.mzXML]	152.0679473876953	1.8963	1.8823333333333332	14.485433333333333	12.6031	8536.1796875	983621.7225425721	0	1186	8.000732079661839	307.17735922518193	609.9917637479127	152.0613555908203	152.07135009765625
243	152.9468231201172	1.6125333333333332					1	DETECTED	152.9468 m/z @1.61 [N1294_2.mzXML]	152.9468231201172	1.6125333333333332	1.5537166666666666	1.7973833333333333	0.2436666666666667	83772.640625	477500.6114084472	0	1186	0.07425805911775019	2.0376103020690426	2.43646296607431	152.946533203125	152.94696044921875
244	153.0404815673828	3.8757666666666664					1	DETECTED	153.0405 m/z @3.88 [N1294_2.mzXML]	153.0404815673828	3.8757666666666664	3.399916666666667	4.0449166666666665	0.6449999999999996	2442.02978515625	54451.09015322874	0	1186	0.4445237379237459	0.6777345802248611	0.35546916044972227	153.0352020263672	153.04095458984375
245	153.05734252929688	13.8929					1	DETECTED	153.0573 m/z @13.89 [N1294_2.mzXML]	153.05734252929688	13.8929	0.9774666666666667	19.4235	18.446033333333332	67358.4921875	1.3870644424659383E7	0	1186	2.5300564114499444	0.6392753242369139	0.6911420314992334	153.0518341064453	153.0661163330078
246	154.02618408203125	1.8543333333333334					1	DETECTED	154.0262 m/z @1.85 [N1294_2.mzXML]	154.02618408203125	1.8543333333333334	1.7973833333333333	2.451416666666667	0.6540333333333335	83488.6015625	517247.6191989744	0	1186	0.05253770045164585	2.8241213048904577	6.331828855828904	154.019775390625	154.0266876220703
247	154.04734802246094	1.8258					1	DETECTED	154.0473 m/z @1.83 [N1294_2.mzXML]	154.04734802246094	1.8258	0.35719999999999996	19.99416666666667	19.63696666666667	4077.396728515625	1204484.0890552674	0	1186	8.478724845679858	6.68560760815289	4.8462763484925535	154.0440673828125	154.0498504638672
248	154.06072998046875	12.74265					1	DETECTED	154.0607 m/z @12.74 [N1294_2.mzXML]	154.06072998046875	12.74265	6.1273333333333335	15.842566666666666	9.715233333333334	4943.19873046875	880576.6449443978	0	1186	2.1660400117793817	0.7342984336854624	0.5038761140649395	154.05519104003906	154.06932067871094
249	154.0837860107422	4.34455					1	DETECTED	154.0838 m/z @4.34 [N1294_2.mzXML]	154.0837860107422	4.34455	2.72505	19.81	17.08495	9964.5654296875	1293862.932787811	0	1186	1.0361942660288541	0.8291506436709065	0.6938696648476808	154.08358764648438	154.08636474609375
250	155.0282440185547	2.7815					1	DETECTED	155.0282 m/z @2.78 [N1294_2.mzXML]	155.0282440185547	2.7815	1.2513833333333333	15.603433333333333	14.35205	26875.470703125	1337117.339693695	0	1186	0.24060019739393512	0.9243100641396986	0.5456079577796553	155.02781677246094	155.03138732910156
251	155.06785583496094	10.0185					1	DETECTED	155.0679 m/z @10.02 [N1294_2.mzXML]	155.06785583496094	10.0185	9.2968	10.454116666666666	1.1573166666666665	7927.54345703125	169638.59176751724	0	1186	0.2402148954256056	0.8017989931181004	0.1694644515781416	155.0677947998047	155.068115234375
252	155.07872009277344	1.67325					1	DETECTED	155.0787 m/z @1.67 [N1294_2.mzXML]	155.07872009277344	1.67325	1.5827666666666667	9.312083333333334	7.7293166666666675	35467.3203125	2414319.1565971677	0	1186	0.08591319897908845	42.71127279425313	68.45823912069076	155.0699920654297	155.07887268066406
253	155.10629272460938	11.32675					1	DETECTED	155.1063 m/z @11.33 [N1294_2.mzXML]	155.10629272460938	11.32675	2.9672	19.754833333333334	16.787633333333332	5968.76611328125	1951428.2229476315	0	1186	8.479271080138979	1.0040991042181295	10.383657737229244	155.10598754882812	155.1132049560547
254	155.13055419921875	14.945716666666668					1	DETECTED	155.1306 m/z @14.95 [N1294_2.mzXML]	155.13055419921875	14.945716666666668	0.10096666666666666	19.99416666666667	19.8932	441676.09375	8.416125479736093E7	0	1186	6.290964894283951	0.6767776301445694	0.8223061658298743	155.130126953125	155.13150024414062
255	156.04180908203125	1.7831833333333333					1	DETECTED	156.0418 m/z @1.78 [N1294_2.mzXML]	156.04180908203125	1.7831833333333333	1.7388833333333333	10.3636	8.624716666666666	157645.390625	8986069.152538024	0	1186	0.05392331572312048	70.34721930234691	71.7904162525729	156.04159545898438	156.04205322265625
256	156.07652282714844	1.8682166666666666					1	DETECTED	156.0765 m/z @1.87 [N1294_2.mzXML]	156.07652282714844	1.8682166666666666	1.5244166666666668	15.065433333333335	13.541016666666668	42995.484375	2249956.713641754	0	1186	0.41222721400023565	2.7280051629793225	2.7497585447235386	156.06744384765625	156.07716369628906
257	156.13414001464844	14.945716666666668					1	DETECTED	156.1341 m/z @14.95 [N1294_2.mzXML]	156.13414001464844	14.945716666666668	0.13741666666666666	19.92	19.782583333333335	23838.248046875	5111870.222958286	0	1186	1.9895116790911516	0.7498344379822707	0.3196531889153582	156.1335906982422	156.13446044921875
258	157.1277618408203	14.945716666666668					1	DETECTED	157.1278 m/z @14.95 [N1294_2.mzXML]	157.1277618408203	14.945716666666668	0.10096666666666666	19.99416666666667	19.8932	131523.953125	2.4521512280486546E7	0	1186	0.23674193491043383	0.6767842223614456	1.4301206465005114	157.12692260742188	157.12844848632812
259	158.0399169921875	1.7540166666666666					1	DETECTED	158.0399 m/z @1.75 [N1294_2.mzXML]	158.0399169921875	1.7540166666666666	1.7540166666666666	3.536583333333333	1.7825666666666666	9148.0087890625	442450.5696007081	0	1186	1.3314953551617774	null	null	158.0370330810547	158.0399169921875
260	158.13121032714844	15.04805					1	DETECTED	158.1312 m/z @15.05 [N1294_2.mzXML]	158.13121032714844	15.04805	0.22863333333333333	19.9755	19.746866666666666	5784.5517578125	1894179.9767147822	0	1186	7.594568410938866	0.6662497961570687	0.26877248554081945	158.13043212890625	158.13160705566406
261	158.1536407470703	11.7069					1	DETECTED	158.1536 m/z @11.71 [N1294_2.mzXML]	158.1536407470703	11.7069	11.6607	12.1075	0.44679999999999964	10677.1650390625	99374.70203784165	0	1186	0.13428991325279682	4.835497835497946	8.670995670995891	158.1533660888672	158.1538543701172
262	158.92759704589844	1.5537166666666666					1	DETECTED	158.9276 m/z @1.55 [N1294_2.mzXML]	158.92759704589844	1.5537166666666666	1.4498	13.024283333333333	11.574483333333333	29561.890625	2031189.1043580319	0	1186	0.6732392753033256	55.69117882919006	100.5507212701972	158.92066955566406	158.92774963378906
263	158.96360778808594	1.6581000000000001					1	DETECTED	158.9636 m/z @1.66 [N1294_2.mzXML]	158.96360778808594	1.6581000000000001	1.5827666666666667	1.93845	0.35568333333333335	350132.78125	2291110.033317384	0	1186	0.07950463365967497	1.485395687003155	1.9443451176210649	158.96360778808594	158.96388244628906
264	159.06484985351562	1.9941					1	DETECTED	159.0648 m/z @1.99 [N1294_2.mzXML]	159.06484985351562	1.9941	1.06865	18.52766666666667	17.459016666666667	20987.77734375	3060475.954384401	0	1186	0.31838341555099303	1.968374912811614	3.2775582543668835	159.06298828125	159.0699462890625
265	159.09152221679688	9.194749999999999					1	DETECTED	159.0915 m/z @9.19 [N1294_2.mzXML]	159.09152221679688	9.194749999999999	0.7588666666666666	17.8505	17.091633333333334	102190.4140625	2603664.144651642	0	1186	0.10103313432971817	0.5146417212806407	1.296988951693304	159.0853729248047	159.10140991210938
266	159.14895629882812	8.82855					1	DETECTED	159.1490 m/z @8.83 [N1294_2.mzXML]	159.14895629882812	8.82855	8.740716666666666	13.3023	4.561583333333335	4181.0224609375	407546.9155932008	0	1186	0.12427617043102401	25.967267552181948	50.934535104363896	159.14862060546875	159.1492462158203
267	159.98130798339844	11.247333333333334					1	DETECTED	159.9813 m/z @11.25 [N1294_2.mzXML]	159.98130798339844	11.247333333333334	0.10096666666666666	19.99416666666667	19.8932	9790.5732421875	1914721.6256369927	0	1186	7.328916690000856	0.8923625336806313	0.4259568915503673	159.98123168945312	159.9840087890625
268	160.06024169921875	2.4784333333333333					1	DETECTED	160.0602 m/z @2.48 [N1294_2.mzXML]	160.06024169921875	2.4784333333333333	1.8258	17.9055	16.0797	268904.9375	1.753555658361658E7	1	1186	0.6925662630124432	2.381142057156754	2.8392439439739094	160.0597381591797	160.06349182128906
269	160.07553100585938	9.180666666666667					1	DETECTED	160.0755 m/z @9.18 [N1294_2.mzXML]	160.07553100585938	9.180666666666667	0.7039833333333333	19.99416666666667	19.290183333333335	52705.2421875	3679642.149670504	0	1186	0.09738565298939861	0.576437701836256	0.05218937846747163	160.07186889648438	160.07809448242188
270	160.1330108642578	1.8682166666666666					1	DETECTED	160.1330 m/z @1.87 [N1294_2.mzXML]	160.1330108642578	1.8682166666666666	0.7770833333333333	13.607366666666667	12.830283333333334	41633.1875	3098359.6070766286	0	1186	0.041029837961679805	4.320921561549172	7.608094300350255	160.1242218017578	160.13319396972656
271	160.95306396484375	11.32675					1	DETECTED	160.9531 m/z @11.33 [N1294_2.mzXML]	160.95306396484375	11.32675	10.833466666666668	17.2805	6.447033333333332	9945.0107421875	694166.0512722777	0	1186	3.263071713140034	6.534817718011971	17.294343876327975	160.95208740234375	160.95346069335938
272	161.0120086669922	1.5096333333333334					1	DETECTED	161.0120 m/z @1.51 [N1294_2.mzXML]	161.0120086669922	1.5096333333333334	1.4152166666666666	5.705916666666667	4.2907	14622.22265625	734257.5363023072	0	1186	0.11235664254067834	22.722153574580723	44.44430714916145	161.01075744628906	161.01222229003906
273	161.02369689941406	12.481766666666665					1	DETECTED	161.0237 m/z @12.48 [N1294_2.mzXML]	161.02369689941406	12.481766666666665	1.5827666666666667	16.321383333333333	14.738616666666667	57151.1484375	8304954.337626771	0	1186	1.4512953269357105	1.692016506300264	2.9227477395589574	161.02316284179688	161.03224182128906
274	161.06369018554688	2.683383333333333					1	DETECTED	161.0637 m/z @2.68 [N1294_2.mzXML]	161.06369018554688	2.683383333333333	0.17391666666666666	19.8835	19.709583333333335	14951.6015625	2178124.8139515067	0	1186	0.9815725097860613	3.8192470015568016	26.420801984546845	161.0586395263672	161.0708465576172
275	161.98118591308594	0.3020833333333333					1	DETECTED	161.9812 m/z @0.30 [N1294_2.mzXML]	161.98118591308594	0.3020833333333333	0.10096666666666666	19.99416666666667	19.8932	3684.056396484375	1662966.6517699575	0	1186	17.92780162821699	49.45686583243557	83.88912216955731	161.9803924560547	161.98817443847656
276	162.0231475830078	12.7101					1	DETECTED	162.0231 m/z @12.71 [N1294_2.mzXML]	162.0231475830078	12.7101	11.723383333333334	15.367716666666666	3.644333333333332	3365.8681640625	372600.1781793213	0	1186	1.974003699881834	1.8466969579244297	2.6933939158488593	162.01890563964844	162.02792358398438
277	162.05001831054688	1.9104666666666668					1	DETECTED	162.0500 m/z @1.91 [N1294_2.mzXML]	162.05001831054688	1.9104666666666668	1.9104666666666668	10.399016666666666	8.48855	27282.859375	1241641.647367524	0	1186	4.124729379691612	null	null	162.04966735839844	162.05865478515625
278	162.09791564941406	16.358366666666665					1	DETECTED	162.0979 m/z @16.36 [N1294_2.mzXML]	162.09791564941406	16.358366666666665	9.391699999999998	19.607666666666667	10.215966666666668	8394.365234375	2046799.0958140257	0	1186	2.1924586332303004	0.7332033492822968	0.5150359598409845	162.09715270996094	162.098388671875
279	162.11195373535156	1.8258					1	DETECTED	162.1120 m/z @1.83 [N1294_2.mzXML]	162.11195373535156	1.8258	1.7540166666666666	8.274166666666666	6.520149999999999	1949484.125	1.4811274270594358E7	1	1186	0.06507547649959333	3.031123201691129	3.54038032656654	162.11158752441406	162.1145782470703
280	162.99119567871094	1.5390000000000001					1	DETECTED	162.9912 m/z @1.54 [N1294_2.mzXML]	162.99119567871094	1.5390000000000001	1.4152166666666666	19.8835	18.468283333333336	460550.4375	6208891.535441802	0	1186	0.1166229976947386	1.2267905454971253	0.902417095506463	162.9835662841797	163.00071716308594
281	163.03871154785156	10.886583333333334					1	DETECTED	163.0387 m/z @10.89 [N1294_2.mzXML]	163.03871154785156	10.886583333333334	0.10096666666666666	19.99416666666667	19.8932	40616.87890625	3926846.6195598715	0	1186	0.9576000184357856	0.889885622547742	0.12680656309872224	163.0291290283203	163.0471649169922
282	163.059814453125	2.02235					1	DETECTED	163.0598 m/z @2.02 [N1294_2.mzXML]	163.059814453125	2.02235	0.3935666666666667	19.571	19.177433333333333	88415.0390625	8976055.212285435	0	1186	0.3810415151029103	3.453622566881346	3.921301044319295	163.0570068359375	163.06036376953125
283	163.07492065429688	11.542283333333334					1	DETECTED	163.0749 m/z @11.54 [N1294_2.mzXML]	163.07492065429688	11.542283333333334	11.513783333333333	11.7069	0.1931166666666666	37834.21875	211103.97598168993	0	1186	0.09121521313653957	3.3880116959063034	6.355366841275277	163.07492065429688	163.0753173828125
284	163.09425354003906	15.585049999999999					1	DETECTED	163.0943 m/z @15.59 [N1294_2.mzXML]	163.09425354003906	15.585049999999999	0.11928333333333334	19.681333333333335	19.562050000000003	16964.9921875	4953260.110591923	0	1186	6.855567511276995	0.6324306586805699	1.553202771619223	163.09326171875	163.09690856933594
285	163.11557006835938	1.8258					1	DETECTED	163.1156 m/z @1.83 [N1294_2.mzXML]	163.11557006835938	1.8258	1.7687333333333333	12.381816666666667	10.613083333333334	114045.109375	3347714.1352634276	0	1186	0.06646219187379221	90.75163663842893	188.06103055506532	163.1111602783203	163.1217803955078
286	163.97642517089844	0.2654166666666667					1	DETECTED	163.9764 m/z @0.27 [N1294_2.mzXML]	163.97642517089844	0.2654166666666667	0.10096666666666666	19.99416666666667	19.8932	47725.828125	1.804226004227901E7	1	1186	18.020899272433127	12.2376000565578	56.48633453759472	163.97610473632812	163.97694396972656
287	163.99461364746094	1.5390000000000001					1	DETECTED	163.9946 m/z @1.54 [N1294_2.mzXML]	163.99461364746094	1.5390000000000001	1.49495	16.192616666666666	14.697666666666667	11593.1826171875	3130074.621993225	0	1186	0.1575433575371572	166.8293605751035	332.658721150207	163.98741149902344	163.9947967529297
288	164.0916290283203	1.93845					1	DETECTED	164.0916 m/z @1.94 [N1294_2.mzXML]	164.0916290283203	1.93845	1.8963	16.4323	14.536000000000001	13910.3681640625	1288815.3230361626	0	1186	0.4579728135581016	171.75240861984315	39.969008949056274	164.09127807617188	164.0974884033203
289	164.92962646484375	1.64295					1	DETECTED	164.9296 m/z @1.64 [N1294_2.mzXML]	164.92962646484375	1.64295	1.64295	18.271666666666665	16.628716666666666	22534.662109375	3194392.710483154	0	1186	0.27951067203292745	null	null	164.9293670654297	164.92999267578125
290	164.9840087890625	11.231233333333334					1	DETECTED	164.9840 m/z @11.23 [N1294_2.mzXML]	164.9840087890625	11.231233333333334	0.10096666666666666	19.99416666666667	19.8932	138419.15625	1.6088571902613893E7	1	1186	1.1216225795884398	0.8379865740788577	13.590258279841207	164.9765167236328	164.98744201660156
291	165.024169921875	1.4801499999999999					1	DETECTED	165.0242 m/z @1.48 [N1294_2.mzXML]	165.024169921875	1.4801499999999999	1.4337166666666665	1.6125333333333332	0.17881666666666662	8349.8583984375	63418.033389770484	0	1186	0.14925400507404274	1.9255204594400572	2.487791048965248	165.02398681640625	165.02462768554688
292	165.0546875	3.9522666666666666					1	DETECTED	165.0547 m/z @3.95 [N1294_2.mzXML]	165.0546875	3.9522666666666666	2.0363166666666666	10.552816666666667	8.5165	11725.5078125	1359384.1645130615	0	1186	6.193411720703692	2.2225266838904982	0.22676384141904127	165.0543212890625	165.0550537109375
293	165.1596221923828	16.5801					1	DETECTED	165.1596 m/z @16.58 [N1294_2.mzXML]	165.1596221923828	16.5801	0.6307333333333334	19.791666666666668	19.160933333333336	15892.8837890625	5447800.021941192	0	1186	1.4917057144360921	0.6848681617452983	0.46423530188456863	165.15052795410156	165.16696166992188
294	165.58984375	8.337516666666666					1	DETECTED	165.5898 m/z @8.34 [N1294_2.mzXML]	165.58984375	8.337516666666666	8.078466666666667	10.241533333333333	2.1630666666666656	7197.1455078125	246914.58283230563	0	1186	0.27413043861566955	4.174998391558924	7.349996783117848	165.58859252929688	165.5900115966797
295	165.98745727539062	11.871333333333332					1	DETECTED	165.9875 m/z @11.87 [N1294_2.mzXML]	165.98745727539062	11.871333333333332	1.1417333333333335	19.094	17.952266666666667	4285.60595703125	1087146.9403278506	0	1186	0.26460832444435134	0.8365766974848394	0.6731533949696791	165.98098754882812	165.99305725097656
296	166.02601623535156	2.302633333333333					1	DETECTED	166.0260 m/z @2.30 [N1294_2.mzXML]	166.02601623535156	2.302633333333333	1.8963	10.0185	8.1222	34963.19921875	2334023.455267425	0	1186	0.7151628385556035	3.5484130082939527	3.9789102316556217	166.0236053466797	166.03506469726562
297	166.05296325683594	2.0363166666666666					1	DETECTED	166.0530 m/z @2.04 [N1294_2.mzXML]	166.05296325683594	2.0363166666666666	1.9244333333333332	8.464933333333333	6.5405	15656.2939453125	1187110.6910783083	0	1186	0.20557888247888978	8.139853898124004	55.859817666337825	166.05123901367188	166.06243896484375
298	166.08596801757812	8.353183333333332					1	DETECTED	166.0860 m/z @8.35 [N1294_2.mzXML]	166.08596801757812	8.353183333333332	0.35719999999999996	19.754833333333334	19.397633333333335	2571402.25	6.787399878190169E7	1	1186	0.33002704753067036	0.8794496256443078	0.5664938668881949	166.07821655273438	166.0868377685547
299	166.0999755859375	8.274166666666666					1	DETECTED	166.1000 m/z @8.27 [N1294_2.mzXML]	166.0999755859375	8.274166666666666	7.909566666666667	8.464933333333333	0.5553666666666661	4788.02587890625	82372.82762069684	0	1186	0.4052757105922886	0.7616108977875303	0.5232217955750605	166.0966339111328	166.10952758789062
300	166.11605834960938	8.353183333333332					1	DETECTED	166.1161 m/z @8.35 [N1294_2.mzXML]	166.11605834960938	8.353183333333332	7.994283333333333	8.464933333333333	0.47065	3120.32177734375	46931.63533294669	0	1186	0.20525289766509758	0.6556840345500152	0.31136806910003034	166.1108856201172	166.1176300048828
301	166.5843048095703	8.368883333333333					1	DETECTED	166.5843 m/z @8.37 [N1294_2.mzXML]	166.5843048095703	8.368883333333333	7.892233333333333	8.584116666666667	0.6918833333333332	6901.75439453125	140413.71964053335	0	1186	0.3113988877064866	0.7257771250743041	0.4515542501486082	166.58401489257812	166.58445739746094
302	166.9846954345703	11.739766666666666					1	DETECTED	166.9847 m/z @11.74 [N1294_2.mzXML]	166.9846954345703	11.739766666666666	0.10096666666666666	19.99416666666667	19.8932	57684.921875	9133584.429679377	0	1186	1.7527021869339219	0.824138392960166	5.248587406879083	166.97840881347656	166.98541259765625
303	167.03128051757812	1.9104666666666668					1	DETECTED	167.0313 m/z @1.91 [N1294_2.mzXML]	167.03128051757812	1.9104666666666668	1.7831833333333333	10.294450000000001	8.511266666666668	70952.8515625	1590140.1174904162	0	1186	0.06326753623324022	30.39738771828711	50.27315450144178	167.02137756347656	167.03543090820312
304	167.05616760253906	8.740716666666666					1	DETECTED	167.0562 m/z @8.74 [N1294_2.mzXML]	167.05616760253906	8.740716666666666	5.60025	10.189	4.58875	14355.3818359375	1016604.0606547245	0	1186	0.14988204248064108	0.7305840957819434	0.4611681915638869	167.0493621826172	167.06260681152344
305	167.0677947998047	10.3286					1	DETECTED	167.0678 m/z @10.33 [N1294_2.mzXML]	167.0677947998047	10.3286	5.846016666666667	16.5063	10.660283333333332	3944.83642578125	785676.505607727	0	1186	0.3006950279177385	1.189078098566675	1.3781561971333496	167.06744384765625	167.07040405273438
306	167.08935546875	8.337516666666666					1	DETECTED	167.0894 m/z @8.34 [N1294_2.mzXML]	167.08935546875	8.337516666666666	7.6103	9.673733333333333	2.0634333333333332	180446.796875	3997350.2793881823	0	1186	0.266960011290724	0.9414225644187124	0.5864651764485078	167.08920288085938	167.0902557373047
307	168.03701782226562	9.605133333333333					1	DETECTED	168.0370 m/z @9.61 [N1294_2.mzXML]	168.03701782226562	9.605133333333333	9.5544	19.626166666666666	10.071766666666667	2393.30126953125	486092.09522210684	0	1186	0.08496874187646775	99.26182654402066	197.52365308804133	168.0366668701172	168.0373992919922
308	168.0929412841797	8.353183333333332					1	DETECTED	168.0929 m/z @8.35 [N1294_2.mzXML]	168.0929412841797	8.353183333333332	2.86665	8.670483333333333	5.803833333333333	7547.96337890625	415329.99509677116	0	1186	0.23568475529830302	0.528916255559066	0.7233157595814104	168.09007263183594	168.1023712158203
309	168.98004150390625	11.772883333333334					1	DETECTED	168.9800 m/z @11.77 [N1294_2.mzXML]	168.98004150390625	11.772883333333334	0.10096666666666666	19.99416666666667	19.8932	20937.0625	3666689.2624024367	0	1186	1.875921087499579	0.8603701077853454	0.4410218330023392	168.97967529296875	168.98077392578125
310	169.03558349609375	3.040116666666667					1	DETECTED	169.0356 m/z @3.04 [N1294_2.mzXML]	169.03558349609375	3.040116666666667	0.5944	17.868833333333335	17.274433333333334	96925.359375	4913288.200648383	0	1186	0.3642182034928223	1.1289927863209188	0.8876320666407223	169.03282165527344	169.03590393066406
311	169.05812072753906	1.7973833333333333					1	DETECTED	169.0581 m/z @1.80 [N1294_2.mzXML]	169.05812072753906	1.7973833333333333	0.2472	16.856833333333334	16.609633333333335	56129.453125	4579730.681096834	1	1186	0.1852733701820708	3.44087178831031	0.2687506802648959	169.04901123046875	169.0585479736328
312	169.0944366455078	1.67325					1	DETECTED	169.0944 m/z @1.67 [N1294_2.mzXML]	169.0944366455078	1.67325	1.5827666666666667	9.8409	8.258133333333333	30299.50390625	7002609.795966126	0	1186	0.4786506350653037	45.63344999079024	74.44409527047769	169.0856475830078	169.0974578857422
313	170.0212860107422	9.937316666666668					1	DETECTED	170.0213 m/z @9.94 [N1294_2.mzXML]	170.0212860107422	9.937316666666668	9.889066666666668	10.03485	0.14578333333333227	6517.30126953125	30171.834410583255	0	1186	0.07579095788496559	1.5107081174438746	2.2380811982895774	170.02101135253906	170.02157592773438
314	170.05982971191406	9.180666666666667					1	DETECTED	170.0598 m/z @9.18 [N1294_2.mzXML]	170.05982971191406	9.180666666666667	2.9816833333333337	10.869366666666668	7.887683333333334	275944.0625	5717918.977916014	0	1186	0.0898554484119245	2.162890951795523	1.8100771924350474	170.0498504638672	170.06126403808594
315	170.0922393798828	1.8682166666666666					1	DETECTED	170.0922 m/z @1.87 [N1294_2.mzXML]	170.0922393798828	1.8682166666666666	0.10096666666666666	19.99416666666667	19.8932	10863.6279296875	5708562.374910462	0	1186	16.707309606705945	5.628292544914415	5.717018572213362	170.09173583984375	170.09689331054688
316	171.06336975097656	9.180666666666667					1	DETECTED	171.0634 m/z @9.18 [N1294_2.mzXML]	171.06336975097656	9.180666666666667	9.122533333333333	10.224183333333334	1.1016500000000011	26598.4453125	311817.5283840025	0	1186	0.1134204795002205	9.47520068807329	2.1819261203095572	171.06312561035156	171.06375122070312
317	171.13796997070312	11.739766666666666					1	DETECTED	171.1380 m/z @11.74 [N1294_2.mzXML]	171.13796997070312	11.739766666666666	11.69125	14.28305	2.591799999999999	4878.12744140625	399753.67320251453	0	1186	0.5231886943740687	26.710408794229092	52.420817588458185	171.1374053955078	171.13821411132812
318	171.1490020751953	1.2513833333333333					1	DETECTED	171.1490 m/z @1.25 [N1294_2.mzXML]	171.1490020751953	1.2513833333333333	0.10096666666666666	19.99416666666667	19.8932	7848.49365234375	4978858.371075023	0	1186	9.924582047801074	8.646084751901485	8.650530282255074	171.1483154296875	171.14979553222656
319	172.06918334960938	1.8116166666666667					1	DETECTED	172.0692 m/z @1.81 [N1294_2.mzXML]	172.06918334960938	1.8116166666666667	1.8116166666666667	16.856833333333334	15.045216666666668	9166.587890625	2949056.371590393	0	1186	8.980274131172642	null	null	172.06007385253906	172.0756072998047
320	172.13320922851562	10.224183333333334					1	DETECTED	172.1332 m/z @10.22 [N1294_2.mzXML]	172.13320922851562	10.224183333333334	1.8823333333333332	10.9536	9.071266666666666	12869.9365234375	1627044.4304287108	0	1186	0.11099987801433109	0.5434053334108202	0.08847323579248687	172.13226318359375	172.13343811035156
321	172.97824096679688	1.5390000000000001					1	DETECTED	172.9782 m/z @1.54 [N1294_2.mzXML]	172.97824096679688	1.5390000000000001	1.4152166666666666	1.5390000000000001	0.12378333333333358	4701.599609375	27215.64005175784	0	1186	0.064511756685389	0.5	null	172.97805786132812	172.9871826171875
322	173.02069091796875	15.695116666666667					1	DETECTED	173.0207 m/z @15.70 [N1294_2.mzXML]	173.02069091796875	15.695116666666667	0.10096666666666666	19.9755	19.874533333333332	5000.0703125	1823650.014648925	0	1186	2.869718641472412	0.6372432397191681	0.6287001847287498	173.02001953125	173.02955627441406
323	173.04173278808594	1.8823333333333332					1	DETECTED	173.0417 m/z @1.88 [N1294_2.mzXML]	173.04173278808594	1.8823333333333332	1.8116166666666667	8.758416666666667	6.9468000000000005	11051.8046875	1153627.031104065	0	1186	0.14221634991653587	49.21674494541848	97.16495435909007	173.037353515625	173.04212951660156
324	173.96115112304688	11.417933333333334					1	DETECTED	173.9612 m/z @11.42 [N1294_2.mzXML]	173.96115112304688	11.417933333333334	0.10096666666666666	19.99416666666667	19.8932	11155.275390625	1815281.9966557317	0	1186	0.31214495950235843	0.6711541636077856	0.7813498907952522	173.96009826660156	173.96188354492188
325	174.07870483398438	15.603433333333333					1	DETECTED	174.0787 m/z @15.60 [N1294_2.mzXML]	174.07870483398438	15.603433333333333	9.359350000000001	19.368333333333332	10.008983333333331	9238.642578125	2017034.5814189175	0	1186	2.7717990393357717	0.8014773986040118	0.5601788580723996	174.07781982421875	174.07899475097656
326	174.12744140625	19.92					1	DETECTED	174.1274 m/z @19.92 [N1294_2.mzXML]	174.12744140625	19.92	0.22863333333333333	19.99416666666667	19.765533333333334	2283.785888671875	1413667.405820831	0	1186	0.9367433808245238	0.5018832280136304	0.00376645602726068	174.1268768310547	174.13006591796875
327	174.93771362304688	1.6581000000000001					1	DETECTED	174.9377 m/z @1.66 [N1294_2.mzXML]	174.93771362304688	1.6581000000000001	1.5975499999999998	11.7069	10.10935	79666.921875	1673566.3815280152	0	1186	0.09511825929166817	83.47935590421093	154.36282907414096	174.92774963378906	174.93846130371094
328	174.9913787841797	2.2053000000000003					1	DETECTED	174.9914 m/z @2.21 [N1294_2.mzXML]	174.9913787841797	2.2053000000000003	0.13741666666666666	19.81	19.672583333333332	42720.484375	3371311.143966216	0	1186	0.6619079631288209	0.9652679969461415	6.238063340622953	174.99021911621094	174.99241638183594
329	175.00473022460938	3.1729333333333334					1	DETECTED	175.0047 m/z @3.17 [N1294_2.mzXML]	175.00473022460938	3.1729333333333334	3.1729333333333334	18.418333333333333	15.2454	7541.810546875	2697931.92702246	0	1186	11.557228811306722	null	null	175.00473022460938	175.012451171875
330	175.02391052246094	3.323516666666667					1	DETECTED	175.0239 m/z @3.32 [N1294_2.mzXML]	175.02391052246094	3.323516666666667	1.9802166666666667	19.515666666666668	17.53545	9521.1279296875	1902931.1949800416	0	1186	0.4189314686710528	6.52700439216854	0.31239758909374626	175.01895141601562	175.03160095214844
331	175.0751495361328	15.5309					1	DETECTED	175.0751 m/z @15.53 [N1294_2.mzXML]	175.0751495361328	15.5309	9.343366666666666	19.681333333333335	10.337966666666668	12582.25390625	2813116.5132655646	0	1186	2.362402379287623	0.8704519758349929	0.6402198491482155	175.07432556152344	175.0755157470703
332	175.08975219726562	0.8134166666666667					1	DETECTED	175.0898 m/z @0.81 [N1294_2.mzXML]	175.08975219726562	0.8134166666666667	0.11928333333333334	19.99416666666667	19.874883333333337	2240.384033203125	1280758.5483188468	0	1186	8.655396427381671	14.31632971571264	27.63265943142528	175.08761596679688	175.0966796875
333	176.07054138183594	10.520383333333333					1	DETECTED	176.0705 m/z @10.52 [N1294_2.mzXML]	176.07054138183594	10.520383333333333	3.7518333333333334	11.61555	7.863716666666667	54333.0390625	954667.3057211926	0	1186	0.09356038700419056	2.263033415581901	0.1860421197457943	176.06591796875	176.0742950439453
334	176.9705810546875	1.5390000000000001					1	DETECTED	176.9706 m/z @1.54 [N1294_2.mzXML]	176.9705810546875	1.5390000000000001	1.4152166666666666	13.1722	11.756983333333334	30843.11328125	2426717.0684852293	0	1186	0.1487639801170988	47.77921159216816	99.13582756097824	176.97036743164062	176.97830200195312
335	177.00132751464844	11.32675					1	DETECTED	177.0013 m/z @11.33 [N1294_2.mzXML]	177.00132751464844	11.32675	1.2879666666666667	18.983999999999998	17.696033333333332	8887.458984375	1702525.9636292108	0	1186	0.6447261961351529	0.8080126304031118	3.559043967040664	176.9983673095703	177.00399780273438
336	177.06068420410156	1.6581000000000001					1	DETECTED	177.0607 m/z @1.66 [N1294_2.mzXML]	177.06068420410156	1.6581000000000001	0.5030166666666667	15.676683333333333	15.173666666666666	42253.06640625	2198633.2000121153	0	1186	0.06872791790732413	4.010400201215521	0.10789458754608847	177.05398559570312	177.06622314453125
337	177.0755157470703	1.9802166666666667					1	DETECTED	177.0755 m/z @1.98 [N1294_2.mzXML]	177.0755157470703	1.9802166666666667	1.8682166666666666	10.6553	8.787083333333333	20349.232421875	1106619.488787781	0	1186	0.22979024322352437	39.22805059523806	76.84416153437994	177.0733184814453	177.0760955810547
338	177.09068298339844	11.247333333333334					1	DETECTED	177.0907 m/z @11.25 [N1294_2.mzXML]	177.09068298339844	11.247333333333334	2.491833333333333	11.513783333333333	9.02195	7545.763671875	1504704.3792708747	0	1186	8.802598255137864	0.5454057417926895	0.04822444228491268	177.08628845214844	177.0906982421875
339	177.16329956054688	12.565466666666667					1	DETECTED	177.1633 m/z @12.57 [N1294_2.mzXML]	177.16329956054688	12.565466666666667	0.11928333333333334	19.9755	19.85621666666667	5981.56201171875	1615931.3986964405	0	1186	5.96764738966375	0.797682957693858	2.879466551595019	177.1584930419922	177.1638946533203
340	177.95590209960938	7.7514					1	DETECTED	177.9559 m/z @7.75 [N1294_2.mzXML]	177.95590209960938	7.7514	0.10096666666666666	19.607666666666667	19.5067	2712.4990234375	1102342.3850755307	0	1186	2.4456784247190324	1.2748754972485217	1.5497509944970436	177.9548797607422	177.95652770996094
341	178.963134765625	11.341299999999999					1	DETECTED	178.9631 m/z @11.34 [N1294_2.mzXML]	178.963134765625	11.341299999999999	0.22863333333333333	19.8835	19.654866666666667	7879.22216796875	1334337.7600315248	0	1186	0.4678639653812269	0.8843451916731658	0.8518712801598762	178.9626007080078	178.96449279785156
342	179.0400848388672	1.5390000000000001					1	DETECTED	179.0401 m/z @1.54 [N1294_2.mzXML]	179.0400848388672	1.5390000000000001	1.4337166666666665	17.574333333333335	16.14061666666667	13261.6484375	3774591.077939514	0	1186	0.3301444290629296	76.65323729618471	145.51941193520395	179.03367614746094	179.04019165039062
343	179.0541534423828	15.118166666666667					1	DETECTED	179.0542 m/z @15.12 [N1294_2.mzXML]	179.0541534423828	15.118166666666667	9.037783333333334	17.77766666666667	8.739883333333335	4053.947265625	844677.7499401246	0	1186	1.378419364629158	0.7186950932369944	0.3809600610858186	179.0530548095703	179.05471801757812
344	179.0702362060547	10.488016666666665					1	DETECTED	179.0702 m/z @10.49 [N1294_2.mzXML]	179.0702362060547	10.488016666666665	0.11928333333333334	19.99416666666667	19.874883333333337	45537.1015625	1790808.3873724055	0	1186	0.08404539428292956	0.5304218287014801	3.935384497827883	179.06240844726562	179.0762176513672
345	180.01507568359375	9.343366666666666					1	DETECTED	180.0151 m/z @9.34 [N1294_2.mzXML]	180.01507568359375	9.343366666666666	8.986883333333333	18.2535	9.266616666666666	4594.24609375	389613.1211940308	0	1186	0.10946429131125868	12.997264949272992	0.7174505514098177	180.0146942138672	180.01820373535156
346	180.02877807617188	11.527983333333333					1	DETECTED	180.0288 m/z @11.53 [N1294_2.mzXML]	180.02877807617188	11.527983333333333	8.969600000000002	12.1935	3.2238999999999987	8474.55078125	815239.4772818907	0	1186	2.6223215392725905	0.6300658619049792	0.2601317238099584	180.01901245117188	180.0289764404297
347	180.0651092529297	9.706466666666667					1	DETECTED	180.0651 m/z @9.71 [N1294_2.mzXML]	180.0651092529297	9.706466666666667	2.0363166666666666	19.294833333333333	17.258516666666665	439621.71875	4704534.338029494	1	1186	0.08824337790973935	1.1865215129449953	1.7504459590616006	180.0650634765625	180.07374572753906
348	180.08790588378906	8.84605					1	DETECTED	180.0879 m/z @8.85 [N1294_2.mzXML]	180.08790588378906	8.84605	0.17391666666666666	19.662666666666667	19.48875	4612.736328125	1246787.5574816281	0	1186	0.18294277290433847	1.123642202610661	1.4305853752444313	180.07955932617188	180.088134765625
349	181.04725646972656	9.180666666666667					1	DETECTED	181.0473 m/z @9.18 [N1294_2.mzXML]	181.04725646972656	9.180666666666667	0.10096666666666666	19.957	19.856033333333333	16972.1796875	1486668.0503611735	0	1186	8.279542238813885	1.0430610207147295	1.171004682162946	181.0428466796875	181.05210876464844
350	181.07164001464844	9.359350000000001					1	DETECTED	181.0716 m/z @9.36 [N1294_2.mzXML]	181.07164001464844	9.359350000000001	0.3935666666666667	19.828333333333333	19.434766666666665	1427775.5	1.7434233633707292E7	1	1186	0.11220299575185244	1.0725148872075598	0.900217517218094	181.0649871826172	181.07257080078125
351	181.08506774902344	11.542283333333334					1	DETECTED	181.0851 m/z @11.54 [N1294_2.mzXML]	181.08506774902344	11.542283333333334	0.19213333333333335	17.685166666666664	17.49303333333333	2431813.5	1.9307947735824578E7	1	1186	0.09036007866027518	2.3370280763950304	2.9343057204074205	181.07530212402344	181.0896453857422
352	182.0810089111328	3.9676					1	DETECTED	182.0810 m/z @3.97 [N1294_2.mzXML]	182.0810089111328	3.9676	1.93845	12.8406	10.90215	201163.234375	1.545397961236612E7	1	1186	0.3236077035678466	0.6236496823761081	4.1280947569651225	182.0750732421875	182.0895233154297
353	182.1497344970703	17.243833333333335					1	DETECTED	182.1497 m/z @17.24 [N1294_2.mzXML]	182.1497344970703	17.243833333333335	0.10096666666666666	19.99416666666667	19.8932	73378.296875	1.9847459340557583E7	1	1186	2.566068508986284	0.6511858958135538	0.4314018332184199	182.14852905273438	182.15101623535156
354	182.96241760253906	1.5537166666666666					1	DETECTED	182.9624 m/z @1.55 [N1294_2.mzXML]	182.96241760253906	1.5537166666666666	1.4498	1.5975499999999998	0.14774999999999983	15778.3330078125	83284.3045837402	0	1186	0.1473621429152998	0.7109061748195662	0.3810129679625959	182.962158203125	182.96250915527344
355	183.0489044189453	16.635316666666668					1	DETECTED	183.0489 m/z @16.64 [N1294_2.mzXML]	183.0489044189453	16.635316666666668	7.113883333333334	19.957	12.843116666666667	5945.6240234375	1632936.6733862914	0	1186	2.4690246728316847	0.6744318957579916	0.5550020160223388	183.04815673828125	183.0514678955078
356	183.08448791503906	3.921883333333333					1	DETECTED	183.0845 m/z @3.92 [N1294_2.mzXML]	183.08448791503906	3.921883333333333	2.0787333333333335	11.886666666666667	9.807933333333333	15922.66796875	1442079.8812565608	0	1186	8.484083187117491	0.6320440806446027	0.411309535053796	183.07545471191406	183.09295654296875
357	183.09864807128906	11.1017					1	DETECTED	183.0986 m/z @11.10 [N1294_2.mzXML]	183.09864807128906	11.1017	11.052216666666668	11.150233333333334	0.0980166666666662	4156.72021484375	15791.55232312004	0	1186	0.03161912202884842	0.9904008083530207	0.9808016167060414	183.09812927246094	183.09921264648438
358	183.14817810058594	13.909866666666666					1	DETECTED	183.1482 m/z @13.91 [N1294_2.mzXML]	183.14817810058594	13.909866666666666	0.10096666666666666	19.99416666666667	19.8932	10065.130859375	2674039.173039181	0	1186	8.114799960751192	0.7325184715870786	1.1934549382758968	183.14817810058594	183.15513610839844
359	184.07286071777344	12.964616666666666					1	DETECTED	184.0729 m/z @12.96 [N1294_2.mzXML]	184.07286071777344	12.964616666666666	9.088766666666666	15.385866666666667	6.2971	65994.46875	2777521.0684602056	0	1186	0.3158543306133872	1.6620322426346246	2.2931385264887623	184.07225036621094	184.0759735107422
360	185.0416717529297	1.9104666666666668					1	DETECTED	185.0417 m/z @1.91 [N1294_2.mzXML]	185.0416717529297	1.9104666666666668	0.10096666666666666	18.290000000000003	18.189033333333334	600970.6875	9728703.940936426	0	1186	0.10917630459126348	2.5783714819721393	3.1603380157437715	185.04083251953125	185.0478515625
361	185.1029510498047	8.84605					1	DETECTED	185.1030 m/z @8.85 [N1294_2.mzXML]	185.1029510498047	8.84605	8.531916666666667	8.952083333333333	0.420166666666665	4176.5341796875	55442.38968850701	0	1186	0.2233982802137664	0.6687712224108651	0.3144653844877765	185.10263061523438	185.1033935546875
362	185.1282196044922	9.106050000000002					1	DETECTED	185.1282 m/z @9.11 [N1294_2.mzXML]	185.1282196044922	9.106050000000002	9.00375	9.439883333333334	0.43613333333333415	21343.013671875	172575.81920788513	0	1186	0.10033635482308334	1.7094002702413458	2.2079110919267073	185.12820434570312	185.128662109375
363	186.07334899902344	1.9104666666666668					1	DETECTED	186.0733 m/z @1.91 [N1294_2.mzXML]	186.07334899902344	1.9104666666666668	0.3754166666666666	19.571	19.195583333333335	63809.42578125	2000366.3324238583	0	1186	0.10153059569630596	2.5891842656667805	0.3367091448879593	186.07249450683594	186.07704162597656
364	186.92237854003906	1.5682166666666668					1	DETECTED	186.9224 m/z @1.57 [N1294_2.mzXML]	186.92237854003906	1.5682166666666668	1.4337166666666665	1.5975499999999998	0.16383333333333328	17101.080078125	94413.0928380126	0	1186	0.11983412358630319	0.6075032939413396	0.2264590149102782	186.9222412109375	186.92266845703125
365	186.95225524902344	9.180666666666667					1	DETECTED	186.9523 m/z @9.18 [N1294_2.mzXML]	186.95225524902344	9.180666666666667	9.122533333333333	9.359350000000001	0.23681666666666779	15277.4873046875	97034.6712460327	0	1186	0.1025802127083999	2.03684059633026	2.0318396749390897	186.9518280029297	186.95265197753906
366	187.057373046875	1.8823333333333332					1	DETECTED	187.0574 m/z @1.88 [N1294_2.mzXML]	187.057373046875	1.8823333333333332	1.8543333333333334	11.600383333333333	9.74605	55581.02734375	1470429.2282693782	0	1186	0.14263375810793666	4.416477903886241	6.98581984824946	187.0534210205078	187.0593719482422
367	187.0712890625	2.7533499999999997					1	DETECTED	187.0713 m/z @2.75 [N1294_2.mzXML]	187.0712890625	2.7533499999999997	1.5244166666666668	8.241933333333334	6.717516666666667	15593.1513671875	1436580.88414035	0	1186	0.7166833775116528	2.733067972225237	1.3638715644647426	187.07078552246094	187.08126831054688
368	187.12594604492188	11.247333333333334					1	DETECTED	187.1259 m/z @11.25 [N1294_2.mzXML]	187.12594604492188	11.247333333333334	0.10096666666666666	19.99416666666667	19.8932	4561.92138671875	2807315.817519896	0	1186	14.788307916518244	0.8923625336806313	0.7847250673612628	187.12091064453125	187.13282775878906
369	187.47244262695312	9.180666666666667					1	DETECTED	187.4724 m/z @9.18 [N1294_2.mzXML]	187.47244262695312	9.180666666666667	9.122533333333333	9.2816	0.15906666666666602	10964.59375	65407.34578332523	0	1186	0.11325784282003859	1.3681192660550239	1.7362385321100475	187.4723358154297	187.47262573242188
370	188.05148315429688	9.180666666666667					1	DETECTED	188.0515 m/z @9.18 [N1294_2.mzXML]	188.05148315429688	9.180666666666667	9.137683333333333	9.327583333333333	0.18989999999999974	5653.71337890625	36189.91976623534	0	1186	0.10427584323478634	2.208995734780895	3.4179914695617897	188.0456085205078	188.05740356445312
371	188.07012939453125	9.180666666666667					1	DETECTED	188.0701 m/z @9.18 [N1294_2.mzXML]	188.07012939453125	9.180666666666667	2.600983333333333	11.21525	8.614266666666666	4098330.75	3.2729267485522132E7	1	1186	0.10653518634826575	2.0746585431571094	1.851507293156813	188.06739807128906	188.0783233642578
372	188.08724975585938	9.180666666666667					1	DETECTED	188.0872 m/z @9.18 [N1294_2.mzXML]	188.08724975585938	9.180666666666667	2.0079333333333333	17.500666666666667	15.492733333333334	6649.3984375	1469362.6878327942	0	1186	0.056492295164952466	1.0799741614075526	1.1305214901069358	188.08155822753906	188.09669494628906
373	188.1024932861328	9.194749999999999					1	DETECTED	188.1025 m/z @9.19 [N1294_2.mzXML]	188.1024932861328	9.194749999999999	9.152199999999999	9.237416666666666	0.0852166666666676	6163.8662109375	18168.374280883872	0	1186	0.034417969232857004	1.0013709361535486	1.002741872307097	188.10137939453125	188.112060546875
374	188.67076110839844	9.194749999999999					1	DETECTED	188.6708 m/z @9.19 [N1294_2.mzXML]	188.67076110839844	9.194749999999999	9.137683333333333	9.2816	0.1439166666666658	10606.05859375	62210.24089489729	0	1186	0.1138584565779297	1.2609521028037518	1.648529867700027	188.6704864501953	188.6708984375
375	189.02377319335938	13.54335					1	DETECTED	189.0238 m/z @13.54 [N1294_2.mzXML]	189.02377319335938	13.54335	11.755916666666668	16.561383333333332	4.805466666666664	7227.953125	646260.0870265808	0	1186	0.7282061463695406	1.3442366148854035	1.6884732297708072	189.02288818359375	189.02438354492188
376	189.04672241210938	1.4337166666666665					1	DETECTED	189.0467 m/z @1.43 [N1294_2.mzXML]	189.04672241210938	1.4337166666666665	1.4152166666666666	10.488016666666665	9.072799999999999	7540.64892578125	1730541.5279026488	0	1186	8.825995473615402	245.2108108108113	489.42162162162253	189.04637145996094	189.05213928222656
377	189.07359313964844	9.20875					1	DETECTED	189.0736 m/z @9.21 [N1294_2.mzXML]	189.07359313964844	9.20875	1.8823333333333332	10.726416666666667	8.844083333333334	398615.15625	5331540.05145416	0	1186	0.10153193189037779	1.519785948660398	1.0301673730840213	189.07164001464844	189.0740509033203
378	189.08685302734375	2.3975999999999997					1	DETECTED	189.0869 m/z @2.40 [N1294_2.mzXML]	189.08685302734375	2.3975999999999997	1.9104666666666668	18.0335	16.123033333333332	52634.0625	5952016.672902583	0	1186	1.0922762055635205	13.683679855969146	8.154323408128782	189.08599853515625	189.09129333496094
379	189.15940856933594	1.64295					1	DETECTED	189.1594 m/z @1.64 [N1294_2.mzXML]	189.15940856933594	1.64295	1.6125333333333332	14.550066666666668	12.937533333333334	10056.0078125	3235588.2222786266	0	1186	12.725298846025797	212.6717808219172	410.31165424951183	189.15899658203125	189.16378784179688
380	190.0497283935547	9.969816666666667					1	DETECTED	190.0497 m/z @9.97 [N1294_2.mzXML]	190.0497283935547	9.969816666666667	9.789966666666666	10.206183333333334	0.4162166666666671	6702.50732421875	82345.91073599216	0	1186	0.2512959644208035	1.1571216754703002	1.236718856956809	190.04946899414062	190.05014038085938
381	190.08578491210938	10.815716666666667					1	DETECTED	190.0858 m/z @10.82 [N1294_2.mzXML]	190.08578491210938	10.815716666666667	1.9663666666666666	11.11825	9.151883333333334	60463.89453125	1332342.2898558376	1	1186	0.10247763859434578	0.5573532032048841	0.08957451037389777	190.07688903808594	190.09068298339844
382	190.1436004638672	10.277066666666666					1	DETECTED	190.1436 m/z @10.28 [N1294_2.mzXML]	190.1436004638672	10.277066666666666	0.13741666666666666	18.509166666666665	18.37175	23607.119140625	2820719.41028479	0	1186	0.21302613745923438	0.514459591304844	1.059172081777237	190.14334106445312	190.1505584716797
383	190.96780395507812	13.739566666666667					1	DETECTED	190.9678 m/z @13.74 [N1294_2.mzXML]	190.96780395507812	13.739566666666667	0.19213333333333335	19.99416666666667	19.802033333333334	6018.35986328125	1529982.1721437997	0	1186	2.0228195934204116	0.7308407742672044	0.48201041208959783	190.96263122558594	190.97442626953125
384	190.98043823242188	11.513783333333333					1	DETECTED	190.9804 m/z @11.51 [N1294_2.mzXML]	190.98043823242188	11.513783333333333	10.93695	19.0575	8.120550000000001	5913.55029296875	832297.1472700804	0	1186	0.48931444122059276	7.038904940768568	5.861731701799339	190.97813415527344	190.9817657470703
385	191.01766967773438	3.05485					1	DETECTED	191.0177 m/z @3.05 [N1294_2.mzXML]	191.01766967773438	3.05485	2.7112333333333334	16.137483333333332	13.42625	6271.6904296875	1576396.676171356	0	1186	0.21828409676887928	19.53666876849202	35.026557391031325	191.01446533203125	191.0188446044922
386	191.039794921875	1.7973833333333333					1	DETECTED	191.0398 m/z @1.80 [N1294_2.mzXML]	191.039794921875	1.7973833333333333	1.4152166666666666	15.750283333333334	14.335066666666668	64994.51953125	2400784.289663636	0	1186	0.17957897000201806	1.136202293060371	1.2750755788795056	191.0314178466797	191.04852294921875
387	191.07623291015625	1.67325					1	DETECTED	191.0762 m/z @1.67 [N1294_2.mzXML]	191.07623291015625	1.67325	0.8683166666666666	9.180666666666667	8.31235	75548.1015625	1.0655626288934937E7	0	1186	0.08875561679034183	37.72448170487522	82.59200554210325	191.07579040527344	191.0810546875
388	191.08905029296875	10.815716666666667					1	DETECTED	191.0891 m/z @10.82 [N1294_2.mzXML]	191.08905029296875	10.815716666666667	1.9802166666666667	10.93695	8.956733333333332	7702.90234375	1954404.6659479982	0	1186	8.731375577709798	0.5068605813668345	0.00923029149694351	191.08860778808594	191.09140014648438
389	192.07403564453125	1.7540166666666666					1	DETECTED	192.0740 m/z @1.75 [N1294_2.mzXML]	192.07403564453125	1.7540166666666666	1.70535	11.11825	9.4129	3777.876953125	976311.3381474912	0	1186	5.775518692815364	96.70787671232884	192.41575342465765	192.06451416015625	192.07952880859375
390	192.1051788330078	9.521116666666668					1	DETECTED	192.1052 m/z @9.52 [N1294_2.mzXML]	192.1051788330078	9.521116666666668	2.5054333333333334	9.588216666666666	7.0827833333333325	3113.935302734375	472629.59220541397	0	1186	0.0859183285916032	0.5047821428656272	0.009564285731254235	192.101318359375	192.1051788330078
391	192.1341094970703	4.423616666666666					1	DETECTED	192.1341 m/z @4.42 [N1294_2.mzXML]	192.1341094970703	4.423616666666666	3.6281166666666667	4.711566666666667	1.0834500000000005	2180.201171875	88428.9866239014	0	1186	0.42843208031075175	0.6809868007542436	0.3619736015084872	192.13365173339844	192.1352996826172
392	192.96144104003906	2.17745					1	DETECTED	192.9614 m/z @2.18 [N1294_2.mzXML]	192.96144104003906	2.17745	1.4152166666666666	18.381666666666668	16.966450000000002	10988.3154296875	1551657.5906298829	0	1186	0.06087545854310905	9.62826072058428	10.687479742180672	192.9607696533203	192.96498107910156
393	193.0018768310547	1.5390000000000001					1	DETECTED	193.0019 m/z @1.54 [N1294_2.mzXML]	193.0018768310547	1.5390000000000001	1.4498	16.856833333333334	15.407033333333334	8162.41943359375	1793426.1258048713	0	1186	0.17905472366111486	77.76679265659482	150.11372433095306	192.9944305419922	193.0019073486328
394	193.03424072265625	1.6581000000000001					1	DETECTED	193.0342 m/z @1.66 [N1294_2.mzXML]	193.03424072265625	1.6581000000000001	1.6125333333333332	3.6127666666666665	2.000233333333333	8638.4736328125	350281.49340350344	0	1186	1.7914602293951634	22.146412412932435	42.88376020776039	193.0337371826172	193.03465270996094
395	193.0858154296875	10.488016666666665					1	DETECTED	193.0858 m/z @10.49 [N1294_2.mzXML]	193.0858154296875	10.488016666666665	5.635416666666667	10.93695	5.3015333333333325	36937.66796875	1371641.2478140867	0	1186	0.10644163262665529	0.5186319908499394	4.253137249039662	193.07766723632812	193.08590698242188
396	193.15444946289062	1.8398833333333333					1	DETECTED	193.1544 m/z @1.84 [N1294_2.mzXML]	193.15444946289062	1.8398833333333333	1.8116166666666667	14.996683333333333	13.185066666666668	18135.5	1225093.3220994878	0	1186	0.035594173511283245	224.7161047513494	449.0158746633527	193.15411376953125	193.16131591796875
397	193.9061279296875	9.889066666666668					1	DETECTED	193.9061 m/z @9.89 [N1294_2.mzXML]	193.9061279296875	9.889066666666668	9.824250000000001	10.119733333333333	0.29548333333333154	16103.2958984375	129188.71561853032	0	1186	0.1224142363251417	2.279377732064766	3.0431493331402804	193.9057159423828	193.90663146972656
398	194.03323364257812	17.335166666666666					1	DETECTED	194.0332 m/z @17.34 [N1294_2.mzXML]	194.03323364257812	17.335166666666666	2.0928666666666667	19.8835	17.790633333333336	3652.09814453125	1421731.413367522	0	1186	1.8865836742814146	0.5835941207473063	0.16718824149461273	194.03147888183594	194.033935546875
399	194.0890655517578	10.520383333333333					1	DETECTED	194.0891 m/z @10.52 [N1294_2.mzXML]	194.0890655517578	10.520383333333333	3.921883333333333	16.210933333333333	12.28905	4359.55126953125	1077700.4118363648	0	1186	0.1529220615361826	0.9312002727892703	0.8624005455785406	194.0804443359375	194.09896850585938
400	194.11732482910156	8.128616666666666					1	DETECTED	194.1173 m/z @8.13 [N1294_2.mzXML]	194.11732482910156	8.128616666666666	0.17391666666666666	19.938333333333333	19.764416666666666	4790.44384765625	1216690.2442312315	0	1186	7.034475799291643	1.2423106255840364	1.5695497369171747	194.1162567138672	194.1180419921875
401	194.4558563232422	9.889066666666668					1	DETECTED	194.4559 m/z @9.89 [N1294_2.mzXML]	194.4558563232422	9.889066666666668	9.8409	12.90355	3.0626499999999997	12232.873046875	358281.56208618206	0	1186	0.12597005263998007	31.792214532870634	3.78394258047745	194.45545959472656	194.4561767578125
402	194.77816772460938	14.89595					1	DETECTED	194.7782 m/z @14.90 [N1294_2.mzXML]	194.77816772460938	14.89595	9.872883333333334	14.89595	5.023066666666665	2548.943359375	558880.6107755125	0	1186	5.019132719651095	0.5	null	194.77052307128906	194.77816772460938
403	194.9588623046875	2.1212666666666666					1	DETECTED	194.9589 m/z @2.12 [N1294_2.mzXML]	194.9588623046875	2.1212666666666666	2.1212666666666666	15.8242	13.702933333333332	3613.107666015625	1868133.0011265257	0	1186	12.874881529681078	null	null	194.9588623046875	194.96343994140625
404	194.99978637695312	9.889066666666668					1	DETECTED	194.9998 m/z @9.89 [N1294_2.mzXML]	194.99978637695312	9.889066666666668	9.857	9.921133333333334	0.06413333333333426	2486.781005859375	6333.50406677253	0	1186	0.047421529970346654	0.9999999999999446	0.9999999999998892	194.99130249023438	195.0060577392578
405	195.02960205078125	16.856833333333334					1	DETECTED	195.0296 m/z @16.86 [N1294_2.mzXML]	195.02960205078125	16.856833333333334	0.10096666666666666	19.99416666666667	19.8932	7198.7763671875	2328830.4864931027	0	1186	7.715512217914636	0.5976131143456817	0.19567981288620692	195.02871704101562	195.03269958496094
406	195.0550079345703	9.889066666666668					1	DETECTED	195.0550 m/z @9.89 [N1294_2.mzXML]	195.0550079345703	9.889066666666668	9.8409	13.806266666666666	3.9653666666666663	4231.31201171875	577932.6468541871	0	1186	0.12376978175319131	41.16297577854498	81.32595155708997	195.04571533203125	195.0614471435547
407	195.0872802734375	9.889066666666668					1	DETECTED	195.0873 m/z @9.89 [N1294_2.mzXML]	195.0872802734375	9.889066666666668	0.10096666666666666	19.99416666666667	19.8932	4573231.0	5.291766085805635E7	1	1186	0.1204593831986589	2.8348695234736003	3.1043323989600036	195.08599853515625	195.0883026123047
408	195.1011199951172	11.513783333333333					1	DETECTED	195.1011 m/z @11.51 [N1294_2.mzXML]	195.1011199951172	11.513783333333333	9.824250000000001	12.07445	2.2501999999999995	82923.1328125	3180780.3048306294	0	1186	0.08701549552332288	0.6867592529971583	0.3438583680978884	195.09732055664062	195.1092071533203
409	195.1127166748047	9.2968					1	DETECTED	195.1127 m/z @9.30 [N1294_2.mzXML]	195.1127166748047	9.2968	9.266566666666668	19.828333333333333	10.561766666666665	14888.8330078125	629499.390242584	0	1186	0.11032101957504992	12.709148585016225	22.80781513274076	195.11114501953125	195.12144470214844
410	195.13796997070312	12.158866666666666					1	DETECTED	195.1380 m/z @12.16 [N1294_2.mzXML]	195.13796997070312	12.158866666666666	9.8409	12.279533333333335	2.4386333333333354	5716.06494140625	515828.6530637209	0	1186	2.3515303578117805	0.526028559513367	0.052057119026733975	195.1356964111328	195.14431762695312
411	195.15969848632812	11.9015					1	DETECTED	195.1597 m/z @11.90 [N1294_2.mzXML]	195.15969848632812	11.9015	9.8409	11.9015	2.060600000000001	10118.3349609375	649330.3894501347	0	1186	2.0680804059918856	0.5	null	195.14993286132812	195.16680908203125
412	195.40298461914062	9.889066666666668					1	DETECTED	195.4030 m/z @9.89 [N1294_2.mzXML]	195.40298461914062	9.889066666666668	9.8409	9.937316666666668	0.09641666666666815	1920.330322265625	8519.154679565545	0	1186	0.06825129526826146	1.0008650519030875	1.001730103806175	195.40298461914062	195.4079132080078
413	196.00254821777344	19.662666666666667					1	DETECTED	196.0025 m/z @19.66 [N1294_2.mzXML]	196.00254821777344	19.662666666666667	0.11928333333333334	19.957	19.83771666666667	4895.5263671875	2007686.275457215	0	1186	18.606492579057534	0.5075302553379106	0.02476499726915267	196.00148010253906	196.00355529785156
414	196.06024169921875	9.106050000000002					1	DETECTED	196.0602 m/z @9.11 [N1294_2.mzXML]	196.06024169921875	9.106050000000002	8.758416666666667	17.77766666666667	9.019250000000001	18273.515625	860345.5866399842	0	1186	0.09250326444495016	8.663389492010332	22.303999112994813	196.05926513671875	196.0686798095703
415	196.09046936035156	9.889066666666668					1	DETECTED	196.0905 m/z @9.89 [N1294_2.mzXML]	196.09046936035156	9.889066666666668	0.5761833333333333	19.534	18.957816666666666	361731.34375	5080184.249908144	0	1186	0.11267025018300991	2.763556671308532	2.6892719365966893	196.09017944335938	196.09909057617188
416	196.27926635742188	9.889066666666668					1	DETECTED	196.2793 m/z @9.89 [N1294_2.mzXML]	196.27926635742188	9.889066666666668	9.824250000000001	10.224183333333334	0.39993333333333325	16293.8759765625	132500.5450729371	0	1186	0.11801510393303616	3.0851118539470046	5.059870472303529	196.27862548828125	196.2797393798828
417	196.86477661132812	1.95265					1	DETECTED	196.8648 m/z @1.95 [N1294_2.mzXML]	196.86477661132812	1.95265	1.70535	19.589333333333332	17.883983333333333	19190.41015625	2234455.8891585693	0	1186	0.26795207259900944	36.158478231567585	67.45011574389925	196.86082458496094	196.87217712402344
418	196.955322265625	11.498916666666666					1	DETECTED	196.9553 m/z @11.50 [N1294_2.mzXML]	196.955322265625	11.498916666666666	10.920449999999999	18.290000000000003	7.369550000000004	9353.7724609375	987558.2239101873	0	1186	0.9489567014831746	6.36990031116745	11.7398006223349	196.955322265625	196.95639038085938
419	197.0669403076172	9.2816					1	DETECTED	197.0669 m/z @9.28 [N1294_2.mzXML]	197.0669403076172	9.2816	8.793183333333333	19.99416666666667	11.200983333333335	29302.298828125	2384028.1980652455	0	1186	0.07759138729014481	0.6488225607686239	2.297402621757897	197.0634307861328	197.06771850585938
420	197.0851287841797	9.921133333333334					1	DETECTED	197.0851 m/z @9.92 [N1294_2.mzXML]	197.0851287841797	9.921133333333334	9.921133333333334	11.150233333333334	1.2291000000000007	9889.779296875	371497.1615623167	0	1186	0.5481474860161608	null	null	197.08023071289062	197.0851287841797
421	197.10052490234375	1.7540166666666666					1	DETECTED	197.1005 m/z @1.75 [N1294_2.mzXML]	197.10052490234375	1.7540166666666666	1.7388833333333333	12.994266666666666	11.255383333333333	18899.41015625	2395967.6365183406	0	1186	8.126125262155895	276.2507509913141	553.2700280279582	197.09059143066406	197.1069793701172
422	197.12831115722656	9.722949999999999					1	DETECTED	197.1283 m/z @9.72 [N1294_2.mzXML]	197.12831115722656	9.722949999999999	9.137683333333333	9.8409	0.7032166666666662	20158.43359375	181461.5429119876	0	1186	0.10221769005666026	1.349105700714086	2.7697188693555925	197.12774658203125	197.12864685058594
423	197.15316772460938	12.448583333333334					1	DETECTED	197.1532 m/z @12.45 [N1294_2.mzXML]	197.15316772460938	12.448583333333334	9.986066666666666	14.912049999999999	4.925983333333333	4844.02001953125	782926.2782126465	0	1186	0.0460801899156742	1.0001928920954846	1.0156916298927188	197.15139770507812	197.15380859375
424	198.05239868164062	10.536366666666668					1	DETECTED	198.0524 m/z @10.54 [N1294_2.mzXML]	198.05239868164062	10.536366666666668	10.488016666666665	10.603483333333333	0.11546666666666816	14939.328125	70865.67216003462	0	1186	0.09424871381417788	1.1940710099964997	1.3881420199929995	198.05230712890625	198.052490234375
425	198.09678649902344	8.653416666666667					1	DETECTED	198.0968 m/z @8.65 [N1294_2.mzXML]	198.09678649902344	8.653416666666667	3.0108	10.47185	7.46105	2516.084228515625	470728.5744736941	0	1186	3.694321309817009	0.6611338711058994	0.3222677422117988	198.09603881835938	198.09814453125
426	198.13165283203125	9.722949999999999					1	DETECTED	198.1317 m/z @9.72 [N1294_2.mzXML]	198.13165283203125	9.722949999999999	9.706466666666667	9.857	0.15053333333333185	2112.851806640625	12859.94678295888	0	1186	0.07358833865860959	4.566228513650579	8.132457027301157	198.12818908691406	198.13192749023438
427	198.86170959472656	1.9941					1	DETECTED	198.8617 m/z @1.99 [N1294_2.mzXML]	198.86170959472656	1.9941	1.70535	2.1492666666666667	0.44391666666666674	15033.2548828125	232770.01062170404	0	1186	0.18920750641190143	0.7686868686868686	0.5373737373737373	198.8616180419922	198.86215209960938
428	198.9398193359375	1.5537166666666666					1	DETECTED	198.9398 m/z @1.55 [N1294_2.mzXML]	198.9398193359375	1.5537166666666666	1.4337166666666665	14.697433333333333	13.263716666666665	306777.0625	7874110.778447691	0	1186	0.10575677553561347	0.8499316612022839	0.5953876272299854	198.93951416015625	198.9459228515625
429	200.0400848388672	1.6890833333333333					1	DETECTED	200.0401 m/z @1.69 [N1294_2.mzXML]	200.0400848388672	1.6890833333333333	1.64295	3.3692833333333336	1.7263333333333337	32819.73046875	537160.3681373902	0	1186	0.10022933598371475	12.359252769697846	24.29154331533539	200.0399627685547	200.04440307617188
430	200.12782287597656	2.0079333333333333					1	DETECTED	200.1278 m/z @2.01 [N1294_2.mzXML]	200.12782287597656	2.0079333333333333	1.9104666666666668	15.367716666666666	13.45725	20870.931640625	1166168.9088881225	0	1186	0.488571355046467	8.183170547122415	9.990576064313093	200.1265869140625	200.1358642578125
431	200.93756103515625	1.5390000000000001					1	DETECTED	200.9376 m/z @1.54 [N1294_2.mzXML]	200.93756103515625	1.5390000000000001	0.9774666666666667	1.5827666666666667	0.6053	39607.19140625	443328.9192466124	0	1186	0.10360603562311477	0.5389706755312832	0.07794135106256649	200.9365997314453	200.93759155273438
432	200.97296142578125	1.5096333333333334					1	DETECTED	200.9730 m/z @1.51 [N1294_2.mzXML]	200.97296142578125	1.5096333333333334	1.4651500000000002	15.42205	13.956900000000001	51799.015625	3093909.771954223	0	1186	0.12090371627524998	156.8778568752346	2.726799001033224	200.97276306152344	200.9771270751953
433	201.0158233642578	1.8823333333333332					1	DETECTED	201.0158 m/z @1.88 [N1294_2.mzXML]	201.0158233642578	1.8823333333333332	1.7540166666666666	3.566933333333333	1.8129166666666665	91099.9609375	1319568.658846649	0	1186	0.08251082651266439	3.3451971764137567	null	201.0155487060547	201.0162353515625
434	201.11178588867188	1.1417333333333335					1	DETECTED	201.1118 m/z @1.14 [N1294_2.mzXML]	201.11178588867188	1.1417333333333335	0.10096666666666666	19.99416666666667	19.8932	38061.51953125	2.882306137850416E7	1	1186	2.04464173163248	9.556993242161226	0.41796415307533874	201.11122131347656	201.11233520507812
435	202.04737854003906	9.706466666666667					1	DETECTED	202.0474 m/z @9.71 [N1294_2.mzXML]	202.04737854003906	9.706466666666667	1.7540166666666666	10.259383333333334	8.505366666666667	106714.6796875	4543774.221332644	1	1186	0.09313829975339871	0.5096759030034046	0.07708886089791805	202.04690551757812	202.05564880371094
436	202.10716247558594	1.9941					1	DETECTED	202.1072 m/z @1.99 [N1294_2.mzXML]	202.10716247558594	1.9941	0.10096666666666666	19.99416666666667	19.8932	6143.4970703125	3138315.1283993567	0	1186	25.199628892021988	5.254040919815473	9.508081839630949	202.10696411132812	202.1157684326172
437	202.9706268310547	1.5244166666666668					1	DETECTED	202.9706 m/z @1.52 [N1294_2.mzXML]	202.9706268310547	1.5244166666666668	1.4498	11.4503	10.0005	17967.3359375	4570404.5952318115	0	1186	0.10761526335983973	67.01250837614465	133.02501675228928	202.9647216796875	202.97064208984375
438	203.05177307128906	1.7973833333333333					1	DETECTED	203.0518 m/z @1.80 [N1294_2.mzXML]	203.05177307128906	1.7973833333333333	1.6581000000000001	19.938333333333333	18.28023333333333	2617131.25	4.2038537668406986E7	1	1186	0.20283666064465455	7.088907310515626	10.678236881669983	203.0498046875	203.053955078125
439	203.1064453125	12.141416666666666					1	DETECTED	203.1064 m/z @12.14 [N1294_2.mzXML]	203.1064453125	12.141416666666666	1.2879666666666667	19.718	18.430033333333334	4822.287109375	1218749.593130554	0	1186	0.1766626934592761	0.8490403205125253	0.6980806410250505	203.1030731201172	203.1160888671875
440	203.82386779785156	9.194749999999999					1	DETECTED	203.8239 m/z @9.19 [N1294_2.mzXML]	203.82386779785156	9.194749999999999	9.122533333333333	9.343366666666666	0.22083333333333321	18722.482421875	118989.39852423104	0	1186	0.09576341786470799	1.0526626177034784	3.2595311294418066	203.82333374023438	203.82427978515625
441	204.05543518066406	1.7973833333333333					1	DETECTED	204.0554 m/z @1.80 [N1294_2.mzXML]	204.05543518066406	1.7973833333333333	1.7388833333333333	10.833466666666668	9.094583333333334	143789.921875	2916189.79933255	0	1186	0.18664246961346076	18.684767066427405	8.219431820778272	204.05502319335938	204.06541442871094
442	204.12258911132812	1.8823333333333332					1	DETECTED	204.1226 m/z @1.88 [N1294_2.mzXML]	204.12258911132812	1.8823333333333332	1.8543333333333334	5.846016666666667	3.991683333333334	1219669.5	8857746.993686097	0	1186	0.04623570796085108	8.749777161212444	9.123494141810408	204.12242126464844	204.12844848632812
443	204.41615295410156	9.194749999999999					1	DETECTED	204.4162 m/z @9.19 [N1294_2.mzXML]	204.41615295410156	9.194749999999999	9.122533333333333	11.356466666666668	2.2339333333333347	13903.6796875	376469.5171815186	0	1186	0.10151596449706801	15.46688206785154	29.93376413570308	204.40904235839844	204.41647338867188
444	204.95660400390625	1.64295					1	DETECTED	204.9566 m/z @1.64 [N1294_2.mzXML]	204.95660400390625	1.64295	1.5682166666666668	1.70535	0.1371333333333331	47080.22265625	207746.36647460953	0	1186	0.06706702051910307	0.9174843889384492	0.8148517790367845	204.95623779296875	204.9569091796875
445	204.9960174560547	11.38695					1	DETECTED	204.9960 m/z @11.39 [N1294_2.mzXML]	204.9960174560547	11.38695	11.38695	15.349783333333333	3.9628333333333323	5257.11962890625	585677.6021275026	0	1186	0.7883174426489834	null	null	204.99513244628906	204.99667358398438
446	205.02407836914062	1.8258					1	DETECTED	205.0241 m/z @1.83 [N1294_2.mzXML]	205.02407836914062	1.8258	1.4152166666666666	15.295733333333335	13.880516666666669	26617.994140625	1.0358562811931977E7	0	1186	0.663815383502627	16.749395679711792	32.87553898002175	205.02403259277344	205.0305633544922
447	205.0471954345703	9.312083333333334					1	DETECTED	205.0472 m/z @9.31 [N1294_2.mzXML]	205.0471954345703	9.312083333333334	1.7540166666666666	10.7976	9.043583333333332	22717.990234375	1816108.524477356	0	1186	0.13263268166653752	6.494189077029443	1.2168387821266784	205.03997802734375	205.0568389892578
448	205.08560180664062	12.432166666666665					1	DETECTED	205.0856 m/z @12.43 [N1294_2.mzXML]	205.08560180664062	12.432166666666665	0.11928333333333334	19.99416666666667	19.874883333333337	18228.994140625	4320527.213499272	0	1186	3.27789452207562	0.947463997304595	0.25143327898258455	205.07730102539062	205.08636474609375
449	205.09671020507812	9.180666666666667					1	DETECTED	205.0967 m/z @9.18 [N1294_2.mzXML]	205.09671020507812	9.180666666666667	9.088766666666666	11.035400000000001	1.9466333333333345	5197191.0	3.935268127978303E7	1	1186	0.10402505474950097	40.96985420075595	1.9551346281727529	205.09658813476562	205.09722900390625
450	205.1260986328125	1.8823333333333332					1	DETECTED	205.1261 m/z @1.88 [N1294_2.mzXML]	205.1260986328125	1.8823333333333332	1.8398833333333333	9.25185	7.411966666666666	100787.5	1333690.3225279844	0	1186	0.0523726933425408	86.1359494567363	7.432968525127577	205.11611938476562	205.13360595703125
451	205.15353393554688	9.180666666666667					1	DETECTED	205.1535 m/z @9.18 [N1294_2.mzXML]	205.15353393554688	9.180666666666667	9.152199999999999	9.223183333333333	0.07098333333333429	4633.111328125	14411.206767211846	0	1186	0.0652480402644855	1.2467798594847177	1.4935597189694352	205.14688110351562	205.16270446777344
452	205.78082275390625	9.20875					1	DETECTED	205.7808 m/z @9.21 [N1294_2.mzXML]	205.78082275390625	9.20875	9.122533333333333	9.312083333333334	0.18955000000000055	11629.935546875	75130.05490795916	0	1186	0.11432551444554129	1.0992654165861184	1.1299511664082447	205.7805633544922	205.7809600830078
453	205.98692321777344	11.247333333333334					1	DETECTED	205.9869 m/z @11.25 [N1294_2.mzXML]	205.98692321777344	11.247333333333334	0.11928333333333334	19.99416666666667	19.874883333333337	22892.986328125	4096036.223692994	0	1186	0.654342570842573	1.8966342086200887	1.1697997197446435	205.9862518310547	205.9951171875
454	206.0810089111328	10.294450000000001					1	DETECTED	206.0810 m/z @10.29 [N1294_2.mzXML]	206.0810089111328	10.294450000000001	1.0138666666666667	19.112333333333332	18.098466666666667	101748.1015625	4110240.3410394923	1	1186	0.09599907452189704	0.5266945883889562	3.055281319466111	206.07696533203125	206.0894012451172
455	206.10003662109375	9.180666666666667					1	DETECTED	206.1000 m/z @9.18 [N1294_2.mzXML]	206.10003662109375	9.180666666666667	3.323516666666667	10.504116666666667	7.1806	537000.5	4809127.8104495155	0	1186	0.09671386890249956	1.9504727660851102	1.9308324769686098	206.10003662109375	206.1023712158203
456	206.8933563232422	1.7388833333333333					1	DETECTED	206.8934 m/z @1.74 [N1294_2.mzXML]	206.8933563232422	1.7388833333333333	1.67325	1.9941	0.3208500000000001	54378.06640625	468993.26170361333	0	1186	0.14047946717804005	2.4442610462163503	3.067576752012759	206.89332580566406	206.8938446044922
457	206.9945831298828	1.9244333333333332					1	DETECTED	206.9946 m/z @1.92 [N1294_2.mzXML]	206.9945831298828	1.9244333333333332	0.10096666666666666	19.99416666666667	19.8932	9786.21484375	4238656.51578339	0	1186	16.943261794654006	2.4443924819571605	6.277418918478394	206.98660278320312	206.9945831298828
458	207.02638244628906	10.206183333333334					1	DETECTED	207.0264 m/z @10.21 [N1294_2.mzXML]	207.02638244628906	10.206183333333334	1.49495	15.277933333333333	13.782983333333334	10417.6484375	2559710.593670289	0	1186	2.642832168200222	0.7911040151222367	0.5049093038631663	207.01638793945312	207.02638244628906
459	207.08438110351562	10.277066666666666					1	DETECTED	207.0844 m/z @10.28 [N1294_2.mzXML]	207.08438110351562	10.277066666666666	1.2513833333333333	10.435466666666667	9.184083333333334	11305.8720703125	1703807.6360958256	0	1186	0.09785646391273595	0.5087749588673803	0.017549917734760653	207.0761260986328	207.08447265625
460	207.1040802001953	9.180666666666667					1	DETECTED	207.1041 m/z @9.18 [N1294_2.mzXML]	207.1040802001953	9.180666666666667	5.113066666666667	14.76325	9.650183333333333	23231.26171875	1434956.8397022397	0	1186	0.07384592414582158	1.0551356676830002	0.8425867517801225	207.0954132080078	207.11280822753906
461	208.04901123046875	16.100383333333333					1	DETECTED	208.0490 m/z @16.10 [N1294_2.mzXML]	208.04901123046875	16.100383333333333	0.15563333333333332	19.92	19.764366666666668	13277.3896484375	3795746.6084020077	0	1186	7.29510718900519	0.6197766244897747	0.6019110987171745	208.04815673828125	208.04930114746094
462	208.1330108642578	8.775749999999999					1	DETECTED	208.1330 m/z @8.78 [N1294_2.mzXML]	208.1330108642578	8.775749999999999	8.48175	9.152199999999999	0.6704499999999989	32554.283203125	358090.6772377012	0	1186	0.1371239980578487	1.0933511397417852	1.171841302804102	208.13214111328125	208.13331604003906
463	208.8905487060547	1.7540166666666666					1	DETECTED	208.8905 m/z @1.75 [N1294_2.mzXML]	208.8905487060547	1.7540166666666666	1.67325	1.93845	0.2652000000000001	38729.1328125	253133.45252197274	0	1186	0.07547199636650337	1.6417664052827083	1.999783324924188	208.8902587890625	208.8907928466797
464	208.93536376953125	2.1212666666666666					1	DETECTED	208.9354 m/z @2.12 [N1294_2.mzXML]	208.93536376953125	2.1212666666666666	2.05065	2.2197	0.16904999999999992	8711.1025390625	60961.681223144406	0	1186	0.12058725842591977	1.1969553929667232	1.3939107859334463	208.9348907470703	208.9354705810547
465	208.97824096679688	13.944316666666667					1	DETECTED	208.9782 m/z @13.94 [N1294_2.mzXML]	208.97824096679688	13.944316666666667	11.585749999999999	16.100383333333333	4.514633333333334	6370.9990234375	800277.3529815675	0	1186	2.0797562665404907	0.9570713851633049	0.9141427703266098	208.97793579101562	208.97959899902344
466	209.0331268310547	1.49495					1	DETECTED	209.0331 m/z @1.49 [N1294_2.mzXML]	209.0331268310547	1.49495	1.4337166666666665	5.5478499999999995	4.114133333333333	36489.8046875	621747.3695492249	0	1186	0.02749640735730119	1.2560955706001113	1.4168414142276373	209.03302001953125	209.03346252441406
467	209.04542541503906	16.026833333333332					1	DETECTED	209.0454 m/z @16.03 [N1294_2.mzXML]	209.04542541503906	16.026833333333332	0.15563333333333332	19.9755	19.819866666666666	26860.638671875	6326683.266981445	0	1186	7.192620257833008	0.625996406638007	2.1972414147404287	209.04470825195312	209.04580688476562
468	209.09173583984375	7.733633333333333					1	DETECTED	209.0917 m/z @7.73 [N1294_2.mzXML]	209.09173583984375	7.733633333333333	5.303716666666667	8.618566666666668	3.3148500000000007	18686.748046875	1215846.59600824	0	1186	0.5729289233156134	0.6414785712599452	0.20861803788362726	209.091552734375	209.09246826171875
469	209.11692810058594	12.026583333333333					1	DETECTED	209.1169 m/z @12.03 [N1294_2.mzXML]	209.11692810058594	12.026583333333333	0.32061666666666666	12.90355	12.582933333333333	174748.328125	3290559.355386264	1	1186	0.1350951174577446	0.781281964673698	0.7770976438979716	209.10765075683594	209.11782836914062
470	209.13632202148438	8.775749999999999					1	DETECTED	209.1363 m/z @8.78 [N1294_2.mzXML]	209.13632202148438	8.775749999999999	4.646933333333333	10.3636	5.716666666666667	3535.056396484375	358557.05562094116	0	1186	0.12504402602617581	0.6922887510142133	0.38457750202842667	209.1278839111328	209.1365509033203
471	210.93527221679688	11.198450000000001					1	DETECTED	210.9353 m/z @11.20 [N1294_2.mzXML]	210.93527221679688	11.198450000000001	11.018933333333333	17.574333333333335	6.555400000000002	9615.2109375	1156950.085289886	0	1186	0.847058402514449	14.390222065182007	25.262473612949215	210.9346160888672	210.93739318847656
472	211.00465393066406	10.9861					1	DETECTED	211.0047 m/z @10.99 [N1294_2.mzXML]	211.00465393066406	10.9861	10.488016666666665	11.1662	0.6781833333333349	4222.33544921875	104903.50300384518	0	1186	0.33718061599374316	0.6807930399866141	0.36158607997322817	211.0026092529297	211.00535583496094
473	211.041748046875	2.4784333333333333					1	DETECTED	211.0417 m/z @2.48 [N1294_2.mzXML]	211.041748046875	2.4784333333333333	2.0363166666666666	17.408833333333334	15.372516666666668	24081.779296875	1605616.9984114682	0	1186	0.34418825063654523	1.7637914540764028	2.3819561684953228	211.0413055419922	211.0498046875
474	211.05763244628906	9.359350000000001					1	DETECTED	211.0576 m/z @9.36 [N1294_2.mzXML]	211.05763244628906	9.359350000000001	1.4801499999999999	10.259383333333334	8.779233333333334	8468.595703125	834328.4009447026	0	1186	0.09854140875759398	0.5571145124716553	0.11422902494331061	211.0572509765625	211.06387329101562
475	211.08248901367188	9.488733333333332					1	DETECTED	211.0825 m/z @9.49 [N1294_2.mzXML]	211.08248901367188	9.488733333333332	3.5214166666666666	17.188499999999998	13.66708333333333	7131.955078125	1980900.9313396604	0	1186	5.202624260845768	1.1451615606121122	1.2299694254574451	211.07925415039062	211.0826416015625
476	211.1321258544922	11.4503					1	DETECTED	211.1321 m/z @11.45 [N1294_2.mzXML]	211.1321258544922	11.4503	0.10096666666666666	19.99416666666667	19.8932	8247.7890625	3484934.9751569214	0	1186	10.862269581878339	0.8764039003759398	0.07509878031099988	211.12220764160156	211.13375854492188
477	211.14401245117188	10.277066666666666					1	DETECTED	211.1440 m/z @10.28 [N1294_2.mzXML]	211.14401245117188	10.277066666666666	3.277633333333333	10.435466666666667	7.1578333333333335	17424.939453125	2061158.6895177006	0	1186	0.13813814158874038	0.5113152017068049	0.024506232390437352	211.14353942871094	211.1441192626953
478	212.01919555664062	11.356466666666668					1	DETECTED	212.0192 m/z @11.36 [N1294_2.mzXML]	212.01919555664062	11.356466666666668	11.2967	14.190883333333334	2.894183333333334	117962.9140625	1074172.601814269	0	1186	0.08992032219901702	2.6402557753708487	2.6947338869237742	212.01913452148438	212.01992797851562
479	212.0677947998047	10.815716666666667					1	DETECTED	212.0678 m/z @10.82 [N1294_2.mzXML]	212.0677947998047	10.815716666666667	10.7976	13.511783333333334	2.7141833333333345	8198.97265625	314252.9497282717	0	1186	0.19672470055162705	74.90846366144943	148.81692732289886	212.06748962402344	212.06842041015625
480	212.83863830566406	1.9663666666666666					1	DETECTED	212.8386 m/z @1.97 [N1294_2.mzXML]	212.83863830566406	1.9663666666666666	1.70535	2.135283333333333	0.4299333333333333	13482.15234375	210406.61167358392	0	1186	0.3644539188157143	0.82357448438797	0.64714896877594	212.83836364746094	212.83905029296875
481	212.99928283691406	1.8823333333333332					1	DETECTED	212.9993 m/z @1.88 [N1294_2.mzXML]	212.99928283691406	1.8823333333333332	1.8682166666666666	3.143466666666667	1.2752500000000002	21319.29296875	392749.43713330076	0	1186	0.04997294786222861	45.1682408500594	89.3364817001188	212.99916076660156	213.00013732910156
482	213.09800720214844	8.899216666666666					1	DETECTED	213.0980 m/z @8.90 [N1294_2.mzXML]	213.09800720214844	8.899216666666666	8.549033333333334	8.986883333333333	0.4378499999999992	4132.0166015625	69660.40956680296	0	1186	0.3283676420634585	0.625172528675457	0.250345057350914	213.09779357910156	213.0983428955078
483	213.95880126953125	19.094					1	DETECTED	213.9588 m/z @19.09 [N1294_2.mzXML]	213.95880126953125	19.094	0.10096666666666666	19.99416666666667	19.8932	3664.43994140625	1348255.5713612973	0	1186	4.077061814329163	0.5236972854959099	0.3558811456902197	213.95814514160156	213.95968627929688
484	214.05862426757812	1.8398833333333333					1	DETECTED	214.0586 m/z @1.84 [N1294_2.mzXML]	214.05862426757812	1.8398833333333333	1.8116166666666667	2.191416666666667	0.37980000000000036	22384.150390625	185204.4945410157	0	1186	0.058944945832010154	6.718160377358498	12.436320754716997	214.05838012695312	214.058837890625
485	214.83554077148438	1.7540166666666666					1	DETECTED	214.8355 m/z @1.75 [N1294_2.mzXML]	214.83554077148438	1.7540166666666666	1.70535	1.9244333333333332	0.2190833333333333	11541.7490234375	92627.16606640621	0	1186	0.05777694935793565	2.2508561643835625	3.5017123287671255	214.83535766601562	214.83583068847656
486	214.91717529296875	1.5537166666666666					1	DETECTED	214.9172 m/z @1.55 [N1294_2.mzXML]	214.91717529296875	1.5537166666666666	1.4337166666666665	1.64295	0.20923333333333338	995420.4375	5981414.104586909	0	1186	0.09500085845085282	0.8090495020175668	0.5375228968023752	214.91708374023438	214.91741943359375
487	214.9887237548828	1.5390000000000001					1	DETECTED	214.9887 m/z @1.54 [N1294_2.mzXML]	214.9887237548828	1.5390000000000001	1.4337166666666665	1.5975499999999998	0.16383333333333328	57350.6875	344115.57863183576	0	1186	0.10934547158007302	0.7702188765055858	0.5794402013685719	214.9883270263672	214.98873901367188
488	215.01597595214844	1.95265					1	DETECTED	215.0160 m/z @1.95 [N1294_2.mzXML]	215.01597595214844	1.95265	1.8823333333333332	10.585983333333333	8.70365	80692.25	2894573.1750612482	0	1186	1.5024595955932096	58.736137771184005	112.17820514964323	215.01544189453125	215.02285766601562
489	215.12745666503906	11.1017					1	DETECTED	215.1275 m/z @11.10 [N1294_2.mzXML]	215.12745666503906	11.1017	1.0504833333333334	11.21525	10.164766666666665	4727.796875	550742.6155786435	0	1186	0.11895316311367132	0.505648569907789	0.011297139815577888	215.12606811523438	215.12823486328125
490	215.163818359375	12.1935					1	DETECTED	215.1638 m/z @12.19 [N1294_2.mzXML]	215.163818359375	12.1935	4.123166666666666	12.279533333333335	8.156366666666669	5799.8173828125	1161338.7649297484	0	1186	0.26027463398324713	0.5053302218000083	0.010660443600016695	215.16273498535156	215.16412353515625
491	216.12281799316406	1.95265					1	DETECTED	216.1228 m/z @1.95 [N1294_2.mzXML]	216.12281799316406	1.95265	1.8543333333333334	10.552816666666667	8.698483333333334	29519.330078125	1100211.1371347043	0	1186	0.10426848485877627	6.034239558250787	87.69827737941694	216.11587524414062	216.1234588623047
492	216.92214965820312	1.7229666666666668					1	DETECTED	216.9221 m/z @1.72 [N1294_2.mzXML]	216.92214965820312	1.7229666666666668	1.49495	1.8963	0.4013500000000001	160817.53125	1240115.0068793946	0	1186	0.12425992235610983	1.1168295332267741	0.5240379066908768	216.91334533691406	216.92247009277344
493	216.9505615234375	1.5390000000000001					1	DETECTED	216.9506 m/z @1.54 [N1294_2.mzXML]	216.9505615234375	1.5390000000000001	1.4337166666666665	14.28305	12.849333333333332	185822.5625	6355175.4938907465	0	1186	0.10833572455854101	0.928978902290788	0.8276562633704181	216.95021057128906	216.9569549560547
494	217.0467071533203	10.869366666666668					1	DETECTED	217.0467 m/z @10.87 [N1294_2.mzXML]	217.0467071533203	10.869366666666668	1.6125333333333332	16.487983333333332	14.875449999999999	5623.861328125	1682956.0360450738	0	1186	0.11874048255193514	0.8034848130210114	107.2383273943781	217.04600524902344	217.05430603027344
495	217.0694122314453	9.889066666666668					1	DETECTED	217.0694 m/z @9.89 [N1294_2.mzXML]	217.0694122314453	9.889066666666668	0.5030166666666667	10.536366666666668	10.03335	74385.421875	2136842.944086366	1	1186	0.12433513462700851	2.759192045464512	3.1572225149314366	217.0618133544922	217.06976318359375
496	217.0816192626953	1.8543333333333334					1	DETECTED	217.0816 m/z @1.85 [N1294_2.mzXML]	217.0816192626953	1.8543333333333334	1.8543333333333334	15.621883333333333	13.76755	37040.6875	1523452.9251011354	0	1186	0.02607163230878018	null	null	217.0806884765625	217.09152221679688
497	217.12142944335938	17.4825					1	DETECTED	217.1214 m/z @17.48 [N1294_2.mzXML]	217.12142944335938	17.4825	0.10096666666666666	19.99416666666667	19.8932	8980.3759765625	2402548.3225199883	0	1186	1.3705397926809724	1.0689561307528388	1.4497616071084134	217.1190948486328	217.1220703125
498	218.02133178710938	9.706466666666667					1	DETECTED	218.0213 m/z @9.71 [N1294_2.mzXML]	218.02133178710938	9.706466666666667	9.521116666666668	16.856833333333334	7.335716666666666	10890.5556640625	750184.5037690433	0	1186	0.1470383393667003	19.78882294757669	38.57764589515338	218.0187530517578	218.0215301513672
499	218.07276916503906	9.889066666666668					1	DETECTED	218.0728 m/z @9.89 [N1294_2.mzXML]	218.07276916503906	9.889066666666668	9.152199999999999	10.051616666666666	0.8994166666666672	7268.20751953125	171898.1912539065	0	1186	0.11298072340360044	0.6102981091106467	0.2205962182212935	218.0727081298828	218.08177185058594
500	218.13841247558594	1.95265					1	DETECTED	218.1384 m/z @1.95 [N1294_2.mzXML]	218.13841247558594	1.95265	0.10096666666666666	19.99416666666667	19.8932	35500.1171875	3263300.2476044353	0	1186	2.2319367667849983	3.424042364245845	10.547884842073596	218.13412475585938	218.14169311523438
501	218.2112274169922	10.399016666666666					1	DETECTED	218.2112 m/z @10.40 [N1294_2.mzXML]	218.2112274169922	10.399016666666666	10.346233333333334	10.47185	0.12561666666666582	7954.08349609375	38178.890555542166	0	1186	0.07911877663678091	1.1899273760656928	1.3798547521313855	218.2112274169922	218.21153259277344
502	218.91925048828125	1.67325					1	DETECTED	218.9193 m/z @1.67 [N1294_2.mzXML]	218.91925048828125	1.67325	1.4498	6.1448833333333335	4.695083333333334	47095.12890625	3130607.469521728	0	1186	0.5342552916971639	10.284495108690667	20.087121776788162	218.91026306152344	218.92132568359375
503	218.96961975097656	9.6904					1	DETECTED	218.9696 m/z @9.69 [N1294_2.mzXML]	218.96961975097656	9.6904	9.5544	9.872883333333334	0.3184833333333348	4118.80419921875	42401.28841644298	0	1186	0.05672274437661251	1.170894607843134	1.3417892156862679	218.9694061279297	218.9702911376953
504	218.9835662841797	1.5390000000000001					1	DETECTED	218.9836 m/z @1.54 [N1294_2.mzXML]	218.9835662841797	1.5390000000000001	1.4337166666666665	1.6125333333333332	0.17881666666666662	26542.65234375	167642.6120732421	0	1186	0.10964138169500326	0.831733706312218	0.7052759579088868	218.98313903808594	218.9837646484375
505	219.02574157714844	1.7687333333333333					1	DETECTED	219.0257 m/z @1.77 [N1294_2.mzXML]	219.02574157714844	1.7687333333333333	1.70535	14.112516666666666	12.407166666666667	1571913.875	1.9464468638016168E7	1	1186	0.17225891957354578	4.62146138539262	7.541542255665104	219.01597595214844	219.03216552734375
506	219.0432586669922	8.705533333333333					1	DETECTED	219.0433 m/z @8.71 [N1294_2.mzXML]	219.0432586669922	8.705533333333333	8.161266666666666	11.1662	3.0049333333333337	8807.189453125	352899.5387430112	0	1186	2.476703763414836	2.760534051935324	12.157094806618291	219.04281616210938	219.0474853515625
507	219.0628662109375	10.1715					1	DETECTED	219.0629 m/z @10.17 [N1294_2.mzXML]	219.0628662109375	10.1715	10.136883333333333	10.206183333333334	0.06930000000000014	1803.310302734375	6271.4708245849915	0	1186	0.1354649130328074	1.0009629272989953	1.0019258545979906	219.062255859375	219.0628662109375
508	219.11721801757812	14.945716666666668					1	DETECTED	219.1172 m/z @14.95 [N1294_2.mzXML]	219.11721801757812	14.945716666666668	9.266566666666668	19.9755	10.708933333333333	12575.1767578125	1633238.1291309204	0	1186	0.5744357105566564	0.883350932373309	0.7443167395943739	219.1161346435547	219.1250762939453
509	219.13473510742188	12.448583333333334					1	DETECTED	219.1347 m/z @12.45 [N1294_2.mzXML]	219.13473510742188	12.448583333333334	4.1072	12.514983333333333	8.407783333333334	6646.89208984375	738746.7929053344	0	1186	1.8954421460354585	0.5039801551701057	0.03395409042868601	219.13441467285156	219.14198303222656
510	219.17396545410156	12.245283333333333					1	DETECTED	219.1740 m/z @12.25 [N1294_2.mzXML]	219.17396545410156	12.245283333333333	0.10096666666666666	19.9755	19.874533333333332	18579.5703125	1966028.488300902	0	1186	1.0149403209436851	1.3248986180526443	0.03356361235853736	219.17324829101562	219.1751708984375
511	219.21029663085938	13.673433333333332					1	DETECTED	219.2103 m/z @13.67 [N1294_2.mzXML]	219.21029663085938	13.673433333333332	13.640433333333334	15.224733333333335	1.5843000000000007	4334.6669921875	152636.3628939514	0	1186	0.4714927752749887	24.00454545454714	47.00909090909428	219.20896911621094	219.21107482910156
512	220.02943420410156	1.7540166666666666					1	DETECTED	220.0294 m/z @1.75 [N1294_2.mzXML]	220.02943420410156	1.7540166666666666	1.7229666666666668	16.746	15.023033333333332	90023.546875	2003887.7455513915	0	1186	0.01704133732225488	8.360434550593403	12.010814219637401	220.0249481201172	220.0373992919922
513	220.11781311035156	8.899216666666666					1	DETECTED	220.1178 m/z @8.90 [N1294_2.mzXML]	220.11781311035156	8.899216666666666	2.411	14.929033333333333	12.518033333333333	11172.6240234375	844581.6447664489	0	1186	0.14800301899660617	0.9646744226071365	0.0192509445958596	220.11737060546875	220.11990356445312
514	220.93423461914062	1.6125333333333332					1	DETECTED	220.9342 m/z @1.61 [N1294_2.mzXML]	220.93423461914062	1.6125333333333332	1.5537166666666666	1.7540166666666666	0.20029999999999992	95805.5546875	508644.36822631856	0	1186	0.07875690394797008	1.8236846545123848	1.7227533577216454	220.93380737304688	220.93441772460938
515	220.98121643066406	1.5390000000000001					1	DETECTED	220.9812 m/z @1.54 [N1294_2.mzXML]	220.98121643066406	1.5390000000000001	1.4801499999999999	1.5975499999999998	0.11739999999999995	6736.4365234375	37430.07740649413	0	1186	0.21883433622438542	0.9974511469838518	0.9949022939677038	220.9807891845703	220.98121643066406
516	221.0067901611328	16.487983333333332					1	DETECTED	221.0068 m/z @16.49 [N1294_2.mzXML]	221.0067901611328	16.487983333333332	1.4337166666666665	17.9785	16.544783333333335	2702.658447265625	1107646.0989546806	0	1186	0.08077932884744499	0.549504791554111	0.09900958310822192	220.9968719482422	221.00723266601562
517	221.0242156982422	1.7687333333333333					1	DETECTED	221.0242 m/z @1.77 [N1294_2.mzXML]	221.0242156982422	1.7687333333333333	1.7229666666666668	16.61725	14.894283333333332	101914.8671875	3647836.4994619745	0	1186	0.1936218502773388	5.637043435562983	10.037344278266557	221.0207061767578	221.02684020996094
518	221.0529022216797	11.585749999999999					1	DETECTED	221.0529 m/z @11.59 [N1294_2.mzXML]	221.0529022216797	11.585749999999999	11.513783333333333	11.7895	0.2757166666666677	11979.234375	96501.9685610354	0	1186	0.09275381697170637	1.9155859194071443	2.8311718388142886	221.05218505859375	221.05349731445312
519	221.080810546875	10.488016666666665					1	DETECTED	221.0808 m/z @10.49 [N1294_2.mzXML]	221.080810546875	10.488016666666665	10.47185	15.5309	5.059050000000001	13355.5625	449594.20751818805	0	1186	0.09062028444491688	156.4654639175409	9.325982940699058	221.07601928710938	221.0816192626953
520	221.09185791015625	8.566366666666665					1	DETECTED	221.0919 m/z @8.57 [N1294_2.mzXML]	221.09185791015625	8.566366666666665	4.439466666666666	9.2816	4.842133333333333	11928.87890625	450506.8891560364	0	1186	0.21033553642878644	1.9171864126313707	0.24511493878411386	221.09132385253906	221.0925750732422
521	221.11697387695312	12.210783333333334					1	DETECTED	221.1170 m/z @12.21 [N1294_2.mzXML]	221.11697387695312	12.210783333333334	0.11928333333333334	19.957	19.83771666666667	6023.6953125	1225542.9487797546	0	1186	0.14170725354729363	0.8203166135990848	1.2528345359496889	221.1129608154297	221.1178741455078
522	222.06471252441406	15.879266666666666					1	DETECTED	222.0647 m/z @15.88 [N1294_2.mzXML]	222.06471252441406	15.879266666666666	9.359350000000001	19.8835	10.52415	12546.7236328125	2604259.335133029	0	1186	2.4138442287210964	0.7285444177720355	0.4716798492823362	222.0638427734375	222.06544494628906
523	222.86734008789062	1.7540166666666666					1	DETECTED	222.8673 m/z @1.75 [N1294_2.mzXML]	222.86734008789062	1.7540166666666666	1.6890833333333333	1.9941	0.3050166666666667	65448.15234375	494269.3117578125	0	1186	0.07499396370015643	2.3486909650924046	3.6973819301848088	222.86729431152344	222.86764526367188
524	222.99403381347656	13.77245					1	DETECTED	222.9940 m/z @13.77 [N1294_2.mzXML]	222.99403381347656	13.77245	9.706466666666667	16.24745	6.540983333333333	20321.208984375	3131901.7455748594	0	1186	1.7746174454240293	0.8043544202099536	1.0837372427106853	222.99317932128906	223.00399780273438
525	223.06094360351562	15.768733333333333					1	DETECTED	223.0609 m/z @15.77 [N1294_2.mzXML]	223.06094360351562	15.768733333333333	9.106050000000002	19.81	10.703949999999997	25360.4921875	5729748.7173939245	0	1186	2.3989220297220886	0.7252505112685182	0.5150706927102119	223.055419921875	223.06117248535156
526	223.09580993652344	11.542283333333334					1	DETECTED	223.0958 m/z @11.54 [N1294_2.mzXML]	223.09580993652344	11.542283333333334	0.10096666666666666	19.99416666666667	19.8932	1130920.125	1.4115813731336681E7	1	1186	0.09873606452864792	0.5135732627501244	0.020507923713851427	223.09188842773438	223.09759521484375
527	223.13250732421875	12.331					1	DETECTED	223.1325 m/z @12.33 [N1294_2.mzXML]	223.13250732421875	12.331	10.761816666666666	12.498050000000001	1.7362333333333346	39479.765625	989509.4181143799	0	1186	0.19816007903542499	0.5558827813860723	0.10227983390347654	223.12948608398438	223.13258361816406
528	223.16859436035156	12.531783333333333					1	DETECTED	223.1686 m/z @12.53 [N1294_2.mzXML]	223.16859436035156	12.531783333333333	11.739766666666666	19.4235	7.683733333333334	5501.4404296875	1138888.3111718753	0	1186	1.6287393563388388	4.850739672986678	8.701479345973356	223.1682891845703	223.17478942871094
529	224.09933471679688	11.542283333333334					1	DETECTED	224.0993 m/z @11.54 [N1294_2.mzXML]	224.09933471679688	11.542283333333334	1.6277666666666666	12.1075	10.479733333333334	138446.734375	2.0652722150568876E7	0	1186	0.09594747635071776	0.5277958773182858	0.017628484886298857	224.0930938720703	224.10008239746094
530	224.86451721191406	1.7388833333333333					1	DETECTED	224.8645 m/z @1.74 [N1294_2.mzXML]	224.86451721191406	1.7388833333333333	1.67325	1.7388833333333333	0.06563333333333343	33938.7734375	87314.66348925783	0	1186	0.04181886480896302	0.5	null	224.8643798828125	224.86471557617188
531	224.95098876953125	11.739766666666666					1	DETECTED	224.9510 m/z @11.74 [N1294_2.mzXML]	224.95098876953125	11.739766666666666	10.7976	17.243833333333335	6.4462333333333355	30241.19921875	2593697.482199709	0	1186	0.9946872606950379	2.9785708574440704	4.874687995597533	224.95016479492188	224.95167541503906
532	225.03402709960938	1.7973833333333333					1	DETECTED	225.0340 m/z @1.80 [N1294_2.mzXML]	225.03402709960938	1.7973833333333333	1.7540166666666666	13.77245	12.018433333333332	66142.0703125	4421704.166075928	0	1186	0.08105700153123108	138.56764027670985	3.4133107490407384	225.0264892578125	225.0345458984375
533	225.07553100585938	10.206183333333334					1	DETECTED	225.0755 m/z @10.21 [N1294_2.mzXML]	225.07553100585938	10.206183333333334	4.313066666666667	10.241533333333333	5.928466666666666	3088.88916015625	231405.25848156732	0	1186	0.12354703410829693	0.5029992618506901	0.005998523701380309	225.07342529296875	225.0811004638672
534	225.14820861816406	12.3647					1	DETECTED	225.1482 m/z @12.36 [N1294_2.mzXML]	225.14820861816406	12.3647	5.095883333333333	12.548366666666668	7.452483333333335	21023.91796875	1420900.948359101	0	1186	0.10956307442694602	0.5542712744082415	0.10653910544138372	225.143798828125	225.15072631835938
535	226.0448760986328	2.05065					1	DETECTED	226.0449 m/z @2.05 [N1294_2.mzXML]	226.0448760986328	2.05065	1.95265	10.454116666666666	8.501466666666666	21111.693359375	765212.6988767395	0	1186	0.29345102324833316	9.97586954096466	19.777781275334114	226.04452514648438	226.04783630371094
536	226.95101928710938	1.64295					1	DETECTED	226.9510 m/z @1.64 [N1294_2.mzXML]	226.95101928710938	1.64295	1.5827666666666667	19.865166666666667	18.2824	494623.21875	5509838.96979062	0	1186	0.07095601934933904	1.6217359260121929	2.1449769830146215	226.9464111328125	226.95213317871094
537	227.078857421875	9.180666666666667					1	DETECTED	227.0789 m/z @9.18 [N1294_2.mzXML]	227.078857421875	9.180666666666667	9.106050000000002	11.99535	2.8892999999999986	39084.21484375	651862.3554852903	0	1186	0.1907006901569943	19.138362635929916	2.261445838725032	227.0788116455078	227.08316040039062
538	227.1248321533203	1.8258					1	DETECTED	227.1248 m/z @1.83 [N1294_2.mzXML]	227.1248321533203	1.8258	1.8116166666666667	2.191416666666667	0.37980000000000036	125543.2421875	471050.7575307617	0	1186	0.03487966559833744	6.170221322817797	9.355579412373821	227.1243438720703	227.1249542236328
539	227.17530822753906	9.773233333333334					1	DETECTED	227.1753 m/z @9.77 [N1294_2.mzXML]	227.17530822753906	9.773233333333334	8.863949999999999	19.8835	11.019550000000002	98138.09375	2284769.066659087	1	1186	0.12474629365736156	1.781194418702786	1.2371319145737565	227.17239379882812	227.17893981933594
540	228.06300354003906	10.294450000000001					1	DETECTED	228.0630 m/z @10.29 [N1294_2.mzXML]	228.06300354003906	10.294450000000001	10.241533333333333	12.432166666666665	2.1906333333333325	35220.34765625	937693.5848253178	0	1186	0.09331051900327303	19.757746887076312	40.42519924668668	228.06295776367188	228.0640411376953
541	229.14308166503906	0.3020833333333333					1	DETECTED	229.1431 m/z @0.30 [N1294_2.mzXML]	229.14308166503906	0.3020833333333333	0.10096666666666666	19.99416666666667	19.8932	80720.6640625	6.093970362171095E7	1	1186	3.9566663427006654	49.45686583243557	97.91373166487115	229.142578125	229.1436309814453
542	229.1544189453125	1.8823333333333332					1	DETECTED	229.1544 m/z @1.88 [N1294_2.mzXML]	229.1544189453125	1.8823333333333332	1.8543333333333334	8.793183333333333	6.93885	107847.9140625	6651655.717527343	0	1186	0.11687901257256006	123.9080357142866	246.81607142857317	229.1541748046875	229.15609741210938
543	230.14639282226562	0.5944					1	DETECTED	230.1464 m/z @0.59 [N1294_2.mzXML]	230.14639282226562	0.5944	0.13741666666666666	19.99416666666667	19.85675	11038.099609375	7370017.873050897	0	1186	3.766376719826974	21.725901746963782	5.496863014163119	230.145263671875	230.14761352539062
544	230.24716186523438	11.38695					1	DETECTED	230.2472 m/z @11.39 [N1294_2.mzXML]	230.24716186523438	11.38695	11.341299999999999	11.806233333333333	0.46493333333333453	155045.53125	1054444.876586185	1	1186	0.087436265276148	9.22296887448329	3.425596251621572	230.2469024658203	230.2476806640625
545	230.96617126464844	1.5390000000000001					1	DETECTED	230.9662 m/z @1.54 [N1294_2.mzXML]	230.96617126464844	1.5390000000000001	1.4337166666666665	1.6125333333333332	0.17881666666666662	208968.546875	1148727.131390624	0	1186	0.09493079213553335	0.8486553035053046	0.7640461090460327	230.96580505371094	230.9662322998047
546	230.9897918701172	1.95265					1	DETECTED	230.9898 m/z @1.95 [N1294_2.mzXML]	230.9897918701172	1.95265	1.9104666666666668	4.02935	2.1188833333333332	18021.58203125	469793.78571090684	0	1186	0.13509037221899356	25.115171868826604	4.782924788950644	230.9893035888672	230.99072265625
547	231.13687133789062	14.945716666666668					1	DETECTED	231.1369 m/z @14.95 [N1294_2.mzXML]	231.13687133789062	14.945716666666668	0.10096666666666666	19.99416666666667	19.8932	292564.0625	2.1325243518457294E7	1	1186	0.04969994975684244	2.4397899804646075	3.061368455337653	231.132568359375	231.14511108398438
548	232.14047241210938	14.945716666666668					1	DETECTED	232.1405 m/z @14.95 [N1294_2.mzXML]	232.14047241210938	14.945716666666668	9.407866666666667	19.92	10.512133333333335	17530.12109375	1574563.3276105039	0	1186	0.3613524301118929	0.7961272443967065	0.4389322082793281	232.13929748535156	232.1412811279297
549	232.15420532226562	8.5153					1	DETECTED	232.1542 m/z @8.52 [N1294_2.mzXML]	232.15420532226562	8.5153	3.0694500000000002	8.863949999999999	5.794499999999999	24738.53125	611054.6252955935	0	1186	0.2018917843580894	0.5248400895826372	0.48334249106257515	232.15289306640625	232.16354370117188
550	232.8960723876953	1.7229666666666668					1	DETECTED	232.8961 m/z @1.72 [N1294_2.mzXML]	232.8960723876953	1.7229666666666668	1.64295	1.8963	0.2533500000000002	112454.203125	838697.7665883789	0	1186	0.11182735248846387	1.975420791495375	1.8829410984933996	232.89584350585938	232.8966064453125
551	232.92811584472656	1.5390000000000001					1	DETECTED	232.9281 m/z @1.54 [N1294_2.mzXML]	232.92811584472656	1.5390000000000001	1.4337166666666665	1.6277666666666666	0.19405000000000006	87640.4375	514052.7787929683	0	1186	0.3529984028235442	0.922478429656585	0.8566239267840632	232.92771911621094	232.92811584472656
552	232.98500061035156	10.815716666666667					1	DETECTED	232.9850 m/z @10.82 [N1294_2.mzXML]	232.98500061035156	10.815716666666667	10.435466666666667	17.9055	7.470033333333333	11859.55078125	820249.4559826045	0	1186	0.48813276574101927	9.822529037913649	1.1454112926124251	232.98448181152344	232.98812866210938
553	232.9990692138672	1.5244166666666668					1	DETECTED	232.9991 m/z @1.52 [N1294_2.mzXML]	232.9990692138672	1.5244166666666668	1.4651500000000002	1.6125333333333332	0.14738333333333298	19559.77734375	132267.7975097655	0	1186	0.12174141636083857	1.2433914510686153	1.4867829021372305	232.9988555908203	232.99917602539062
554	233.06944274902344	10.1545					1	DETECTED	233.0694 m/z @10.15 [N1294_2.mzXML]	233.06944274902344	10.1545	10.1545	10.435466666666667	0.28096666666666614	1962.8951416015625	23918.9230904542	0	1186	0.013612102045117425	null	null	233.06919860839844	233.07005310058594
555	233.14691162109375	14.76325					1	DETECTED	233.1469 m/z @14.76 [N1294_2.mzXML]	233.14691162109375	14.76325	1.1417333333333335	19.81	18.668266666666664	11411.4404296875	1880006.6193801565	0	1186	0.6361311050166414	0.9225894634222015	0.7319610680345728	233.13735961914062	233.15663146972656
556	234.89315795898438	1.7229666666666668					1	DETECTED	234.8932 m/z @1.72 [N1294_2.mzXML]	234.89315795898438	1.7229666666666668	1.6581000000000001	1.7973833333333333	0.1392833333333332	37612.71875	236841.55181445307	0	1186	0.07201153947360783	1.0736125385405957	1.1472250770811914	234.8931121826172	234.8934783935547
557	235.06858825683594	11.871333333333332					1	DETECTED	235.0686 m/z @11.87 [N1294_2.mzXML]	235.06858825683594	11.871333333333332	11.542283333333334	12.158866666666666	0.6165833333333328	46203.359375	374254.8736053475	0	1186	0.10922859560568732	1.175554394277025	0.8543821034945467	235.06324768066406	235.06886291503906
558	235.0923309326172	2.8237333333333337					1	DETECTED	235.0923 m/z @2.82 [N1294_2.mzXML]	235.0923309326172	2.8237333333333337	0.61255	19.6445	19.031950000000002	77666.15625	9361451.31818167	0	1186	1.2039312042447206	3.389644912514351	4.683678825012375	235.08401489257812	235.09298706054688
559	235.16883850097656	12.262583333333334					1	DETECTED	235.1688 m/z @12.26 [N1294_2.mzXML]	235.16883850097656	12.262583333333334	0.11928333333333334	19.9755	19.85621666666667	18447.923828125	1358316.6634854425	0	1186	0.08456071974892154	0.7799961518878928	0.5156307227334587	235.16744995117188	235.17091369628906
560	236.0689697265625	11.871333333333332					1	DETECTED	236.0690 m/z @11.87 [N1294_2.mzXML]	236.0689697265625	11.871333333333332	11.823266666666665	16.3397	4.516433333333335	11944.751953125	767573.9612717293	0	1186	0.10274588978258592	46.9809292649094	92.9618585298188	236.06842041015625	236.07601928710938
561	236.0802001953125	14.8127					1	DETECTED	236.0802 m/z @14.81 [N1294_2.mzXML]	236.0802001953125	14.8127	9.806966666666666	18.564	8.757033333333334	3520.47802734375	766220.621819244	0	1186	0.6483816403390854	0.8747003436059985	0.7494006872119969	236.0794677734375	236.08078002929688
562	236.09568786621094	2.7815					1	DETECTED	236.0957 m/z @2.78 [N1294_2.mzXML]	236.09568786621094	2.7815	2.35695	11.871333333333332	9.514383333333333	5724.54833984375	1062182.5700630192	0	1186	1.071631969323843	11.2052565461469	13.813680010679393	236.08758544921875	236.0966339111328
563	236.908203125	1.64295					1	DETECTED	236.9082 m/z @1.64 [N1294_2.mzXML]	236.908203125	1.64295	1.5827666666666667	1.64295	0.060183333333333255	8640.3388671875	24205.931365478544	0	1186	0.08084755114568565	0.5	null	236.90814208984375	236.90867614746094
564	236.97134399414062	11.6607					1	DETECTED	236.9713 m/z @11.66 [N1294_2.mzXML]	236.97134399414062	11.6607	11.1822	15.100733333333332	3.9185333333333325	5042.3388671875	539333.3475094602	0	1186	0.738211138872142	4.094601184256352	7.1892023685127056	236.9706268310547	236.97201538085938
565	236.9978790283203	1.93845					1	DETECTED	236.9979 m/z @1.94 [N1294_2.mzXML]	236.9978790283203	1.93845	1.8963	17.592666666666666	15.696366666666666	36205.41015625	1340496.3320945124	0	1186	0.09661335008528726	73.69155001357804	30.22573782840768	236.99737548828125	237.0074920654297
566	237.0766143798828	15.640183333333333					1	DETECTED	237.0766 m/z @15.64 [N1294_2.mzXML]	237.0766143798828	15.640183333333333	9.106050000000002	18.07016666666667	8.964116666666667	6705.50830078125	1327992.052386383	0	1186	1.0346002209471816	0.6859453434273357	0.4742634664534515	237.07559204101562	237.0863037109375
567	237.11155700683594	11.263833333333334					1	DETECTED	237.1116 m/z @11.26 [N1294_2.mzXML]	237.11155700683594	11.263833333333334	0.13741666666666666	19.957	19.819583333333334	24903.33984375	2817792.6911055925	0	1186	0.14691944445256588	2.656339717893157	29.507207545259547	237.1086883544922	237.1132354736328
568	238.1068878173828	14.945716666666668					1	DETECTED	238.1069 m/z @14.95 [N1294_2.mzXML]	238.1068878173828	14.945716666666668	0.61255	19.718	19.10545	10380.580078125	2981878.238292786	0	1186	3.7981934966045987	0.9296275876912492	0.8125905299320306	238.10569763183594	238.108154296875
569	238.84115600585938	1.7388833333333333					1	DETECTED	238.8412 m/z @1.74 [N1294_2.mzXML]	238.84115600585938	1.7388833333333333	1.6890833333333333	1.7973833333333333	0.10830000000000006	23910.765625	98013.94884936526	0	1186	0.06294388964827191	1.0873493975903605	1.1746987951807213	238.84095764160156	238.8413848876953
570	238.96653747558594	12.0585					1	DETECTED	238.9665 m/z @12.06 [N1294_2.mzXML]	238.96653747558594	12.0585	9.07155	19.166999999999998	10.095449999999998	86792.765625	7022520.686344671	1	1186	0.6447351108543025	2.232791433811339	3.130227263255854	238.96572875976562	238.97052001953125
571	239.03143310546875	1.5975499999999998					1	DETECTED	239.0314 m/z @1.60 [N1294_2.mzXML]	239.03143310546875	1.5975499999999998	0.6307333333333334	19.957	19.32626666666667	6058.75927734375	1908755.2443379823	0	1186	16.94101463474912	9.994793911289632	16.660489722642165	239.0312957763672	239.03750610351562
572	239.06346130371094	1.8543333333333334					1	DETECTED	239.0635 m/z @1.85 [N1294_2.mzXML]	239.06346130371094	1.8543333333333334	1.6125333333333332	9.237416666666666	7.624883333333333	98191.71875	1065598.633374756	0	1186	0.038253279838223575	1.2882803941841139	11.092895148014648	239.05966186523438	239.06887817382812
573	239.0908660888672	10.504116666666667					1	DETECTED	239.0909 m/z @10.50 [N1294_2.mzXML]	239.0908660888672	10.504116666666667	0.5580166666666667	11.21525	10.657233333333332	742146.1875	6260836.89182159	1	1186	0.09179106676577398	1.8456964610880473	2.510572006853833	239.09036254882812	239.09132385253906
574	239.13890075683594	9.6904					1	DETECTED	239.1389 m/z @9.69 [N1294_2.mzXML]	239.13890075683594	9.6904	9.639233333333333	10.085583333333334	0.4463500000000007	24166.70703125	182462.70227450627	0	1186	0.09661424135458851	2.1616291792939055	2.741545166463335	239.13792419433594	239.1393280029297
575	239.1636962890625	12.531783333333333					1	DETECTED	239.1637 m/z @12.53 [N1294_2.mzXML]	239.1636962890625	12.531783333333333	12.1935	12.824366666666666	0.630866666666666	27128.3515625	335926.76269152854	0	1186	48.45110855693233	0.932453071882544	null	239.1606903076172	239.16433715820312
576	239.96585083007812	11.99535					1	DETECTED	239.9659 m/z @12.00 [N1294_2.mzXML]	239.96585083007812	11.99535	11.1822	16.06351666666667	4.8813166666666685	5719.1533203125	617673.7072229919	0	1186	0.12687866198341702	3.001485990694624	5.002971981389248	239.9650421142578	239.97100830078125
577	240.09458923339844	10.504116666666667					1	DETECTED	240.0946 m/z @10.50 [N1294_2.mzXML]	240.09458923339844	10.504116666666667	8.241933333333334	14.76325	6.5213166666666655	74655.09375	2851630.975276429	0	1186	0.09027610151333931	1.2300181349781336	1.0229347206274886	240.09005737304688	240.10272216796875
578	240.14527893066406	9.504999999999999					1	DETECTED	240.1453 m/z @9.50 [N1294_2.mzXML]	240.14527893066406	9.504999999999999	9.47265	9.773233333333334	0.30058333333333387	5605.97900390625	46675.34912628176	0	1186	0.24808013532013007	4.645801133436494	3.1981827901688673	240.1421661376953	240.1456756591797
579	240.96714782714844	12.176250000000001					1	DETECTED	240.9671 m/z @12.18 [N1294_2.mzXML]	240.96714782714844	12.176250000000001	10.869366666666668	19.148666666666667	8.2793	9075.322265625	1131636.379462494	0	1186	1.9841591569213701	1.9462698193052772	3.801640377266012	240.96102905273438	240.96820068359375
580	241.0253143310547	8.6883					1	DETECTED	241.0253 m/z @8.69 [N1294_2.mzXML]	241.0253143310547	8.6883	2.2889833333333334	19.534	17.245016666666665	4235.96826171875	1010880.1299140013	0	1186	0.24359011005172526	1.347410791256358	1.694821582512716	241.02508544921875	241.03411865234375
581	241.0428009033203	10.399016666666666					1	DETECTED	241.0428 m/z @10.40 [N1294_2.mzXML]	241.0428009033203	10.399016666666666	10.3636	10.435466666666667	0.07186666666666675	3922.884521484375	13729.631195678754	0	1186	0.08102262419982686	1.0145882352941256	1.0291764705882511	241.0426483154297	241.04290771484375
582	241.09498596191406	10.504116666666667					1	DETECTED	241.0950 m/z @10.50 [N1294_2.mzXML]	241.09498596191406	10.504116666666667	10.47185	10.5693	0.09745000000000026	3985.25634765625	17891.797876281613	0	1186	0.1760965911929997	1.5100723140495909	2.0201446280991817	241.0939483642578	241.09507751464844
583	241.1064910888672	11.542283333333334					1	DETECTED	241.1065 m/z @11.54 [N1294_2.mzXML]	241.1064910888672	11.542283333333334	0.6857833333333333	13.216116666666666	12.530333333333333	307105.625	6394061.097990183	0	1186	0.1064213501085618	0.5201217469891556	0.018654782668986385	241.09788513183594	241.1129913330078
584	242.09963989257812	8.899216666666666					1	DETECTED	242.0996 m/z @8.90 [N1294_2.mzXML]	242.09963989257812	8.899216666666666	2.0787333333333335	9.00375	6.925016666666666	6086.6357421875	992204.0935872498	0	1186	0.07888329427634311	0.5076631910250741	0.015326382050148099	242.09896850585938	242.09982299804688
585	242.10983276367188	11.542283333333334					1	DETECTED	242.1098 m/z @11.54 [N1294_2.mzXML]	242.10983276367188	11.542283333333334	2.1212666666666666	11.7895	9.668233333333333	39799.97265625	4824639.885808291	0	1186	9.495682414765135	0.5132335921365795	0.022328071483610202	242.099853515625	242.11322021484375
586	242.2108154296875	11.498916666666666					1	DETECTED	242.2108 m/z @11.50 [N1294_2.mzXML]	242.2108154296875	11.498916666666666	11.466466666666667	12.726316666666666	1.2598499999999984	26404.111328125	490007.04833819374	0	1186	1.0298458084088828	15.420353093601017	25.667716166299446	242.20982360839844	242.2113494873047
587	242.92489624023438	1.64295					1	DETECTED	242.9249 m/z @1.64 [N1294_2.mzXML]	242.92489624023438	1.64295	1.5827666666666667	1.7973833333333333	0.21461666666666668	205256.640625	973044.301620118	0	1186	0.06108725927305203	1.6727779376523975	2.318343494103552	242.92469787597656	242.925048828125
588	242.96249389648438	12.1935					1	DETECTED	242.9625 m/z @12.19 [N1294_2.mzXML]	242.96249389648438	12.1935	1.4337166666666665	18.783	17.349283333333336	4582.10791015625	1851125.2045270079	0	1186	0.6080097320050779	0.8062096975310843	0.6124193950621684	242.95875549316406	242.9662628173828
589	242.99502563476562	1.49495					1	DETECTED	242.9950 m/z @1.49 [N1294_2.mzXML]	242.99502563476562	1.49495	1.4337166666666665	1.5244166666666668	0.09070000000000022	19703.888671875	74077.81184912115	0	1186	0.06548703091490116	0.7406096897114862	0.48121937942297255	242.9945831298828	242.99502563476562
590	243.05294799804688	9.20875					1	DETECTED	243.0529 m/z @9.21 [N1294_2.mzXML]	243.05294799804688	9.20875	8.274166666666666	15.732083333333332	7.457916666666666	5309.31103515625	553182.9138718264	0	1186	0.39262725793364517	3.989968791796697	0.1834422458676761	243.04295349121094	243.0553436279297
591	244.1177520751953	9.5544					1	DETECTED	244.1178 m/z @9.55 [N1294_2.mzXML]	244.1177520751953	9.5544	9.424000000000001	9.605133333333333	0.1811333333333316	4403.1171875	27985.00382702636	0	1186	0.1013888349135712	0.6945296523517418	0.38905930470348365	244.11746215820312	244.1184844970703
592	244.2017059326172	9.106050000000002					1	DETECTED	244.2017 m/z @9.11 [N1294_2.mzXML]	244.2017059326172	9.106050000000002	9.037783333333334	9.312083333333334	0.2743000000000002	28063.58984375	186465.5632778313	0	1186	0.07631375173288113	2.0090332031249614	3.0180664062499227	244.2015838623047	244.20230102539062
593	244.9229736328125	1.6581000000000001					1	DETECTED	244.9230 m/z @1.66 [N1294_2.mzXML]	244.9229736328125	1.6581000000000001	1.6277666666666666	13.607366666666667	11.979600000000001	16003.220703125	1913547.4751363527	0	1186	0.06610281715287081	197.46593406593271	4.913760137866064	244.91470336914062	244.92312622070312
594	244.99224853515625	1.49495					1	DETECTED	244.9922 m/z @1.49 [N1294_2.mzXML]	244.99224853515625	1.49495	1.4498	13.59105	12.14125	6566.6650390625	2620641.4885969847	0	1186	0.10837019781122881	134.45459579180502	267.90919158361004	244.98426818847656	244.99282836914062
595	245.0743865966797	1.8258					1	DETECTED	245.0744 m/z @1.83 [N1294_2.mzXML]	245.0743865966797	1.8258	1.8116166666666667	12.210783333333334	10.399166666666666	17147.173828125	1481869.4686716306	0	1186	1.0813644739551076	73.3216645047846	147.14917202838612	245.07379150390625	245.08360290527344
596	245.2259979248047	14.390816666666666					1	DETECTED	245.2260 m/z @14.39 [N1294_2.mzXML]	245.2259979248047	14.390816666666666	0.66715	18.345166666666668	17.678016666666668	45889.94140625	2916425.370875552	0	1186	0.3972641111685551	0.7387020874242782	3.1887721408069694	245.2242889404297	245.22689819335938
597	246.13307189941406	1.95265					1	DETECTED	246.1331 m/z @1.95 [N1294_2.mzXML]	246.13307189941406	1.95265	1.8398833333333333	5.582949999999999	3.743066666666666	24249.759765625	572249.3679428098	0	1186	0.27111750185262506	4.487053441832036	7.939910500136572	246.1322479248047	246.13406372070312
598	246.15200805664062	11.871333333333332					1	DETECTED	246.1520 m/z @11.87 [N1294_2.mzXML]	246.15200805664062	11.871333333333332	11.772883333333334	12.091016666666667	0.31813333333333205	11784.8544921875	119640.54623950185	0	1186	0.1515605552312671	1.6157101743694198	2.2314203487388395	246.1515350341797	246.1520538330078
599	246.169921875	9.223183333333333					1	DETECTED	246.1699 m/z @9.22 [N1294_2.mzXML]	246.169921875	9.223183333333333	0.10096666666666666	19.99416666666667	19.8932	77300.78125	3922528.3994739694	0	1186	0.10299155303513352	0.5611376227034351	78.68190466797053	246.16844177246094	246.17051696777344
600	246.2294158935547	14.328933333333334					1	DETECTED	246.2294 m/z @14.33 [N1294_2.mzXML]	246.2294158935547	14.328933333333334	14.0805	15.2425	1.161999999999999	9492.947265625	277119.8022640992	0	1186	0.21068370574852224	2.33865557493627	3.67731114987254	246.2289581298828	246.23020935058594
601	246.24241638183594	10.920449999999999					1	DETECTED	246.2424 m/z @10.92 [N1294_2.mzXML]	246.24241638183594	10.920449999999999	10.886583333333334	11.035400000000001	0.14881666666666682	10308.2509765625	56122.36452734344	0	1186	0.09059386933409819	2.197096456693042	3.394192913386085	246.24217224121094	246.24249267578125
602	246.9438018798828	1.5390000000000001					1	DETECTED	246.9438 m/z @1.54 [N1294_2.mzXML]	246.9438018798828	1.5390000000000001	1.4337166666666665	1.6277666666666666	0.19405000000000006	87143.0078125	457925.76492810016	0	1186	0.0869944179496076	0.9268651786357032	0.8509920247447177	246.94346618652344	246.94384765625
603	247.09231567382812	2.5735666666666663					1	DETECTED	247.0923 m/z @2.57 [N1294_2.mzXML]	247.09231567382812	2.5735666666666663	1.9244333333333332	9.857	7.932566666666666	95775.296875	6462423.970795102	0	1186	0.7436186568987533	2.927372186273	3.147073424750995	247.0917510986328	247.1014404296875
604	247.12899780273438	8.321783333333334					1	DETECTED	247.1290 m/z @8.32 [N1294_2.mzXML]	247.12899780273438	8.321783333333334	8.095416666666667	12.465033333333334	4.369616666666667	9375.634765625	847323.9591596065	0	1186	4.1940249009608	0.9029131173648922	0.7704477861172752	247.1208038330078	247.1324920654297
605	247.1440887451172	9.20875					1	DETECTED	247.1441 m/z @9.21 [N1294_2.mzXML]	247.1440887451172	9.20875	9.122533333333333	9.789966666666666	0.6674333333333333	100694.84375	647876.384332764	0	1186	0.08643898111488824	1.7418472061406185	1.4698371765026184	247.1433868408203	247.14427185058594
606	247.2415313720703	12.6301					1	DETECTED	247.2415 m/z @12.63 [N1294_2.mzXML]	247.2415313720703	12.6301	10.93695	16.5063	5.56935	24622.216796875	777483.2066663813	0	1186	0.09681851747885517	1.6446711750287915	3.1184654885637855	247.2404022216797	247.24520874023438
607	248.87005615234375	1.7229666666666668					1	DETECTED	248.8701 m/z @1.72 [N1294_2.mzXML]	248.87005615234375	1.7229666666666668	1.6581000000000001	12.74265	11.08455	32777.74609375	4723026.665734375	0	1186	0.10528590150538131	85.44103288797538	169.88206577595076	248.869873046875	248.87840270996094
608	248.9769287109375	1.5390000000000001					1	DETECTED	248.9769 m/z @1.54 [N1294_2.mzXML]	248.9769287109375	1.5390000000000001	1.4498	10.488016666666665	9.038216666666665	10100.9150390625	1063692.5538219605	0	1186	0.42975540476150886	46.35581538308698	95.1094621727551	248.97560119628906	248.981201171875
609	249.0029296875	11.482516666666667					1	DETECTED	249.0029 m/z @11.48 [N1294_2.mzXML]	249.0029296875	11.482516666666667	10.93695	19.662666666666667	8.725716666666667	7864.20947265625	944287.5833244019	0	1186	1.0162039171293191	6.0499780672452665	9.306141228224494	249.00039672851562	249.00479125976562
610	249.05694580078125	15.5129					1	DETECTED	249.0569 m/z @15.51 [N1294_2.mzXML]	249.05694580078125	15.5129	9.122533333333333	17.77766666666667	8.655133333333335	2432.482421875	610661.431764557	0	1186	0.6234930630350721	0.6772016211902292	0.35440324238045834	249.05581665039062	249.0610809326172
611	249.10787963867188	1.8543333333333334					1	DETECTED	249.1079 m/z @1.85 [N1294_2.mzXML]	249.10787963867188	1.8543333333333334	1.8258	11.231233333333334	9.405433333333335	39316.77734375	1106552.6534599916	0	1186	0.0432496754101237	20.684505589611085	23.009972112362345	249.10726928710938	249.1090850830078
612	249.15740966796875	9.773233333333334					1	DETECTED	249.1574 m/z @9.77 [N1294_2.mzXML]	249.15740966796875	9.773233333333334	9.391699999999998	16.045116666666665	6.653416666666667	17507.234375	647331.7451112671	0	1186	0.14198346455690647	0.7638015257166515	1.0041108396864162	249.1487274169922	249.1578369140625
613	249.18450927734375	12.3647					1	DETECTED	249.1845 m/z @12.36 [N1294_2.mzXML]	249.18450927734375	12.3647	12.141416666666666	17.151999999999997	5.010583333333331	6884.98828125	639584.0165741268	0	1186	0.14352898713486262	11.220235873703087	21.440471747406175	249.18325805664062	249.18515014648438
614	249.21713256835938	10.3636					1	DETECTED	249.2171 m/z @10.36 [N1294_2.mzXML]	249.21713256835938	10.3636	10.068416666666668	11.150233333333334	1.0818166666666666	13556.787109375	298881.40652844246	0	1186	0.2464057336774257	1.8324487606572255	0.7300565855627504	249.21710205078125	249.22177124023438
615	251.1249237060547	1.64295					1	DETECTED	251.1249 m/z @1.64 [N1294_2.mzXML]	251.1249237060547	1.64295	0.10096666666666666	19.99416666666667	19.8932	68812.2578125	1.1000827273548456E7	0	1186	0.3157993088214417	9.910308784349661	13.009037670880993	251.1233367919922	251.1280975341797
616	252.12831115722656	1.67325					1	DETECTED	252.1283 m/z @1.67 [N1294_2.mzXML]	252.12831115722656	1.67325	0.13741666666666666	19.662666666666667	19.52525	8563.900390625	1898328.2880742198	0	1186	11.952015147008327	5.199508901178055	3.7704352226116624	252.12179565429688	252.1319122314453
617	252.98809814453125	3.128833333333333					1	DETECTED	252.9881 m/z @3.13 [N1294_2.mzXML]	252.98809814453125	3.128833333333333	1.3608333333333333	17.446	16.08516666666667	2348.906005859375	1065781.6685435483	0	1186	12.110173001533358	4.548972473604828	8.097944947209655	252.98448181152344	252.99691772460938
618	253.03656005859375	11.585749999999999					1	DETECTED	253.0366 m/z @11.59 [N1294_2.mzXML]	253.03656005859375	11.585749999999999	11.498916666666666	11.823266666666665	0.32434999999999903	19485.90234375	169003.61002868757	0	1186	0.06667175597815245	1.8676583493282193	1.804528891082888	253.03611755371094	253.03689575195312
619	253.0514678955078	11.739766666666666					1	DETECTED	253.0515 m/z @11.74 [N1294_2.mzXML]	253.0514678955078	11.739766666666666	0.35719999999999996	19.99416666666667	19.63696666666667	4478.8486328125	1719786.7741150202	0	1186	7.9096923763151565	0.8625895741148015	3.579542060020878	253.0510711669922	253.05291748046875
620	253.10601806640625	11.247333333333334					1	DETECTED	253.1060 m/z @11.25 [N1294_2.mzXML]	253.10601806640625	11.247333333333334	10.585983333333333	11.247333333333334	0.6613500000000005	5561.85009765625	95261.20697445705	0	1186	0.3780384699788879	0.5	null	253.1055908203125	253.10731506347656
621	254.17526245117188	13.8929					1	DETECTED	254.1753 m/z @13.89 [N1294_2.mzXML]	254.17526245117188	13.8929	9.424000000000001	19.846833333333333	10.422833333333331	9225.005859375	1695124.0056821601	0	1186	1.1966101170929146	1.192405896622362	0.8336929415048047	254.17430114746094	254.17625427246094
622	255.1222381591797	11.513783333333333					1	DETECTED	255.1222 m/z @11.51 [N1294_2.mzXML]	255.1222381591797	11.513783333333333	10.744349999999999	11.7895	1.0451500000000014	145412.40625	1427372.6682978575	1	1186	0.31023582003428274	1.3716534970576877	1.187372365585832	255.11328125	255.1226348876953
623	255.17196655273438	14.5339					1	DETECTED	255.1720 m/z @14.53 [N1294_2.mzXML]	255.17196655273438	14.5339	0.3020833333333333	19.99416666666667	19.692083333333336	37094.046875	6667682.722172004	0	1186	2.723047472744746	1.176087494693195	0.9150462577096168	255.17080688476562	255.1728515625
624	255.2316131591797	13.909866666666666					1	DETECTED	255.2316 m/z @13.91 [N1294_2.mzXML]	255.2316131591797	13.909866666666666	0.2654166666666667	14.359616666666666	14.094199999999999	10000.4287109375	1751008.8792928467	0	1186	14.068298271423433	0.5166568552744859	0.02950059650671414	255.22991943359375	255.23367309570312
625	256.0575256347656	2.302633333333333					1	DETECTED	256.0575 m/z @2.30 [N1294_2.mzXML]	256.0575256347656	2.302633333333333	1.8398833333333333	4.1707833333333335	2.3309	13664.2568359375	496187.9432008665	0	1186	0.30394624166131834	2.0940352040280343	1.8386928724985732	256.0560607910156	256.05865478515625
626	256.1257629394531	11.513783333333333					1	DETECTED	256.1258 m/z @11.51 [N1294_2.mzXML]	256.1257629394531	11.513783333333333	11.198450000000001	11.6607	0.46224999999999916	21405.736328125	176375.81841760347	0	1186	0.06110332626357007	0.7329545454545484	0.5666518717659462	256.1251525878906	256.1260986328125
627	256.1752014160156	14.5339					1	DETECTED	256.1752 m/z @14.53 [N1294_2.mzXML]	256.1752014160156	14.5339	10.224183333333334	19.258333333333333	9.034149999999999	3694.692138671875	857903.3617849424	0	1186	1.5199191193649018	1.0481141451680895	0.48123155450409466	256.1704406738281	256.1762390136719
628	256.2628479003906	11.32675					1	DETECTED	256.2628 m/z @11.33 [N1294_2.mzXML]	256.2628479003906	11.32675	0.19213333333333335	19.662666666666667	19.470533333333332	63514.94921875	2119701.275714294	0	1186	0.07368125509719903	0.6306167319858343	0.2431897779186641	256.26220703125	256.2644958496094
629	256.8204650878906	1.95265					1	DETECTED	256.8205 m/z @1.95 [N1294_2.mzXML]	256.8204650878906	1.95265	1.7229666666666668	8.549033333333334	6.826066666666668	11792.1640625	1306496.2325515137	0	1186	0.3070072590503943	14.859734416950882	28.71946883390176	256.81988525390625	256.8223876953125
630	257.07403564453125	2.135283333333333					1	DETECTED	257.0740 m/z @2.14 [N1294_2.mzXML]	257.07403564453125	2.135283333333333	1.8543333333333334	12.210783333333334	10.35645	11522.505859375	1544956.2708026129	0	1186	10.05750906256376	3.510740919480912	5.96939713389281	257.0734558105469	257.0832824707031
631	257.22576904296875	11.99535					1	DETECTED	257.2258 m/z @12.00 [N1294_2.mzXML]	257.22576904296875	11.99535	11.963683333333334	14.962066666666667	2.998383333333333	5360.10498046875	331078.3161790161	0	1186	0.901019915677951	47.342894736842666	94.69850997508624	257.225341796875	257.2265930175781
632	257.2471923828125	12.31405					1	DETECTED	257.2472 m/z @12.31 [N1294_2.mzXML]	257.2471923828125	12.31405	0.3020833333333333	19.791666666666668	19.489583333333336	8884.0830078125	1765465.0036792604	0	1186	0.2982723805922287	0.7436737968171949	0.4951204349368374	257.2462158203125	257.2490539550781
633	257.9808044433594	10.068416666666668					1	DETECTED	257.9808 m/z @10.07 [N1294_2.mzXML]	257.9808044433594	10.068416666666668	9.722949999999999	10.504116666666667	0.7811666666666675	5255.5341796875	134341.4307008057	0	1186	0.4124329933813655	1.1305962948668415	1.2611925897336833	257.98016357421875	257.98126220703125
634	258.0308837890625	14.030683333333334					1	DETECTED	258.0309 m/z @14.03 [N1294_2.mzXML]	258.0308837890625	14.030683333333334	8.566366666666665	19.03933333333333	10.472966666666666	2922.44921875	945246.1708150938	0	1186	5.880505847954957	0.9583052470726742	0.9166104941453482	258.0281677246094	258.0361328125
635	258.1098327636719	2.191416666666667					1	DETECTED	258.1098 m/z @2.19 [N1294_2.mzXML]	258.1098327636719	2.191416666666667	1.6890833333333333	13.09975	11.410666666666668	13621.0283203125	1439907.9124631959	0	1186	0.27749546021434	1.6214364934313323	2.0653153195422314	258.10919189453125	258.1110534667969
636	258.89886474609375	1.64295					1	DETECTED	258.8989 m/z @1.64 [N1294_2.mzXML]	258.89886474609375	1.64295	1.5975499999999998	1.7973833333333333	0.19983333333333353	46231.34375	196036.4058056642	0	1186	0.07420984549476928	2.2008076358296593	2.313028129962281	258.8984069824219	258.8992004394531
637	258.94378662109375	1.5096333333333334					1	DETECTED	258.9438 m/z @1.51 [N1294_2.mzXML]	258.94378662109375	1.5096333333333334	1.4337166666666665	1.5827666666666667	0.14905000000000013	10134.1201171875	63668.00849438475	0	1186	0.1418751708878483	0.9816684961580665	0.9633369923161329	258.9432067871094	258.9439697265625
638	258.97247314453125	1.4651500000000002					1	DETECTED	258.9725 m/z @1.47 [N1294_2.mzXML]	258.97247314453125	1.4651500000000002	1.4337166666666665	15.135433333333333	13.701716666666666	13265.43359375	1424958.3335891417	0	1186	0.08373525925518921	217.94883351007206	434.8976670201441	258.9719543457031	258.9801025390625
639	258.9940185546875	10.869366666666668					1	DETECTED	258.9940 m/z @10.87 [N1294_2.mzXML]	258.9940185546875	10.869366666666668	10.520383333333333	11.134083333333333	0.6136999999999997	2825.10302734375	55888.73331256103	0	1186	0.3594683163018164	0.8792683509241088	0.7585367018482178	258.9937438964844	258.9953308105469
640	259.027099609375	13.909866666666666					1	DETECTED	259.0271 m/z @13.91 [N1294_2.mzXML]	259.027099609375	13.909866666666666	2.7815	18.107000000000003	15.325500000000003	2972.572021484375	1322147.72266986	0	1186	5.973830561236387	0.688578138151451	0.37715627630290194	259.0223083496094	259.0284729003906
641	259.09375	11.823266666666665					1	DETECTED	259.0938 m/z @11.82 [N1294_2.mzXML]	259.09375	11.823266666666665	8.4982	11.97975	3.4815499999999986	9295.4873046875	726244.7054255977	0	1186	0.11299710147039121	0.5235308565241801	0.047061713048360154	259.0898132324219	259.09454345703125
642	259.6571044921875	13.128766666666667					1	DETECTED	259.6571 m/z @13.13 [N1294_2.mzXML]	259.6571044921875	13.128766666666667	12.94945	13.607366666666667	0.6579166666666669	11420.83984375	220976.7312437744	0	1186	0.20192905512519488	1.8345106422529969	2.337303036736045	259.6484069824219	259.6585388183594
643	260.0191955566406	1.23315					1	DETECTED	260.0192 m/z @1.23 [N1294_2.mzXML]	260.0191955566406	1.23315	1.23315	16.229266666666668	14.996116666666667	3051.110107421875	1628314.504050385	0	1186	9.320768505138883	null	null	260.0191955566406	260.0246276855469
644	260.16748046875	12.1075					1	DETECTED	260.1675 m/z @12.11 [N1294_2.mzXML]	260.16748046875	12.1075	12.042333333333334	13.230216666666667	1.1878833333333336	5348.24560546875	212175.0652528078	0	1186	0.1396281162997326	9.114194373401578	17.228388746803155	260.15850830078125	260.16802978515625
645	260.1855773925781	9.857					1	DETECTED	260.1856 m/z @9.86 [N1294_2.mzXML]	260.1855773925781	9.857	9.6904	12.597733333333334	2.9073333333333338	53078.546875	566856.2628866896	0	1186	0.08366867571303338	1.4991510716714749	0.791711875678191	260.1783142089844	260.18951416015625
646	260.97808837890625	1.8823333333333332					1	DETECTED	260.9781 m/z @1.88 [N1294_2.mzXML]	260.97808837890625	1.8823333333333332	1.4337166666666665	19.589333333333332	18.155616666666667	36258.3828125	1.1055347683335545E7	0	1186	17.986894574039876	20.93262814086707	42.26197662519128	260.97552490234375	260.9861755371094
647	261.010986328125	1.95265					1	DETECTED	261.0110 m/z @1.95 [N1294_2.mzXML]	261.010986328125	1.95265	1.4337166666666665	15.4582	14.024483333333333	63999.046875	1992416.0533619989	0	1186	0.27051495901949685	13.856931230277839	0.5496353426389184	261.0052185058594	261.0202331542969
648	261.0730895996094	10.488016666666665					1	DETECTED	261.0731 m/z @10.49 [N1294_2.mzXML]	261.0730895996094	10.488016666666665	10.47185	10.5693	0.09745000000000026	4725.31005859375	19865.160584533623	0	1186	0.08653306289801854	3.0139175257734943	5.0278350515469885	261.07281494140625	261.0735168457031
649	261.1443176269531	9.537583333333334					1	DETECTED	261.1443 m/z @9.54 [N1294_2.mzXML]	261.1443176269531	9.537583333333334	0.15563333333333332	19.681333333333335	19.5257	80931.9296875	2849758.1313850717	0	1186	0.10203447940295263	1.1437686729865062	0.7738927650083484	261.14337158203125	261.147216796875
650	261.1892395019531	9.872883333333334					1	DETECTED	261.1892 m/z @9.87 [N1294_2.mzXML]	261.1892395019531	9.872883333333334	0.10096666666666666	19.99416666666667	19.8932	5530.69189453125	2201468.9381036353	0	1186	11.529956887693217	1.0178760563860723	0.9844266104992475	261.182373046875	261.1957702636719
651	262.03973388671875	3.3079833333333335					1	DETECTED	262.0397 m/z @3.31 [N1294_2.mzXML]	262.03973388671875	3.3079833333333335	2.9095999999999997	4.809816666666666	1.9002166666666667	2686.0146484375	127740.64011254885	0	1186	0.1992643158302605	2.3849098439526393	3.769819687905279	262.0376281738281	262.0403747558594
652	262.1474914550781	9.537583333333334					1	DETECTED	262.1475 m/z @9.54 [N1294_2.mzXML]	262.1474914550781	9.537583333333334	9.391699999999998	9.605133333333333	0.21343333333333447	10734.9248046875	62116.63048260523	0	1186	0.08651879366015436	0.7315206215011922	0.7244089611565641	262.1474609375	262.1479797363281
653	262.2526550292969	12.432166666666665					1	DETECTED	262.2527 m/z @12.43 [N1294_2.mzXML]	262.2526550292969	12.432166666666665	12.3647	12.514983333333333	0.1502833333333342	7893.2783203125	46789.542447021704	0	1186	0.04795821427389235	1.1137598814229368	1.2275197628458736	262.2518005371094	262.2526550292969
654	263.00787353515625	2.02235					1	DETECTED	263.0079 m/z @2.02 [N1294_2.mzXML]	263.00787353515625	2.02235	1.4498	18.015333333333334	16.565533333333335	12981.7333984375	1858009.528349609	0	1186	0.40896526981749015	14.46645125607662	27.86998329562433	263.0027160644531	263.0176696777344
655	263.0883483886719	11.542283333333334					1	DETECTED	263.0883 m/z @11.54 [N1294_2.mzXML]	263.0883483886719	11.542283333333334	1.7831833333333333	12.3647	10.581516666666666	533187.9375	1.1800616733280716E7	1	1186	10.030540871965858	0.5187662452599442	0.02705992609951605	263.0843200683594	263.0928955078125
656	263.1389465332031	9.639233333333333					1	DETECTED	263.1389 m/z @9.64 [N1294_2.mzXML]	263.1389465332031	9.639233333333333	9.605133333333333	9.7395	0.13436666666666675	19517.3359375	93421.00746337872	0	1186	0.07730412022562305	1.9701857282502189	3.199371743985989	263.1388244628906	263.13916015625
657	263.23638916015625	14.328933333333334					1	DETECTED	263.2364 m/z @14.33 [N1294_2.mzXML]	263.23638916015625	14.328933333333334	0.17391666666666666	19.607666666666667	19.43375	104612.3125	6579747.626325409	0	1186	0.5179206681820201	1.6280382358557477	5.072995846797512	263.23095703125	263.2380065917969
658	264.0918273925781	11.542283333333334					1	DETECTED	264.0918 m/z @11.54 [N1294_2.mzXML]	264.0918273925781	11.542283333333334	11.513783333333333	12.091016666666667	0.5772333333333339	68313.140625	568658.7997318122	0	1186	0.1398033976704074	6.578369457694372	8.702013202574092	264.0915222167969	264.0934143066406
659	264.1706848144531	9.180666666666667					1	DETECTED	264.1707 m/z @9.18 [N1294_2.mzXML]	264.1706848144531	9.180666666666667	9.106050000000002	9.773233333333334	0.6671833333333321	33776.31640625	235416.07447311332	0	1186	0.08918451584677278	2.4960985432695812	1.756952876882257	264.1701354980469	264.1711120605469
660	264.2677307128906	12.66155					1	DETECTED	264.2677 m/z @12.66 [N1294_2.mzXML]	264.2677307128906	12.66155	12.597733333333334	12.7101	0.1123666666666665	15844.267578125	90534.43655078094	0	1186	0.11174038401373032	0.8803865238965871	0.7607730477931742	264.2673645019531	264.2683410644531
661	265.0225830078125	1.7973833333333333					1	DETECTED	265.0226 m/z @1.80 [N1294_2.mzXML]	265.0225830078125	1.7973833333333333	1.7540166666666666	19.8835	18.129483333333337	41655.87109375	2057573.3741473383	0	1186	0.1118941719318729	15.690435897150252	27.503172251898143	265.0130310058594	265.03253173828125
662	265.0848693847656	18.654999999999998					1	DETECTED	265.0849 m/z @18.65 [N1294_2.mzXML]	265.0848693847656	18.654999999999998	0.11928333333333334	19.99416666666667	19.874883333333337	4485.8271484375	1520873.2517675161	0	1186	1.0936912284160698	0.5361239516860693	0.16377529948536823	265.0749816894531	265.0931701660156
663	265.1181335449219	9.706466666666667					1	DETECTED	265.1181 m/z @9.71 [N1294_2.mzXML]	265.1181335449219	9.706466666666667	9.639233333333333	10.3636	0.7243666666666666	137013.359375	906558.2407908351	1	1186	0.09003266148922862	1.7008864010590605	1.7630401818219488	265.1180419921875	265.11871337890625
664	265.1427917480469	11.263833333333334					1	DETECTED	265.1428 m/z @11.26 [N1294_2.mzXML]	265.1427917480469	11.263833333333334	10.346233333333334	12.398733333333332	2.0524999999999984	24842.255859375	789967.6594895017	0	1186	0.08755769076108422	1.1184067131647766	1.2368134263295532	265.1407775878906	265.1431579589844
665	265.1770324707031	12.432166666666665					1	DETECTED	265.1770 m/z @12.43 [N1294_2.mzXML]	265.1770324707031	12.432166666666665	9.166466666666668	12.498050000000001	3.3315833333333327	9422.5146484375	365397.06206213374	0	1186	0.0914707618800854	0.5100871686519484	0.020174337303896735	265.17315673828125	265.1809997558594
666	265.25201416015625	12.6301					1	DETECTED	265.2520 m/z @12.63 [N1294_2.mzXML]	265.25201416015625	12.6301	0.8315833333333333	19.865166666666667	19.033583333333333	53806.83984375	2098489.980768859	0	1186	0.1500693999002447	0.5704307422245051	3.4007878433105674	265.24334716796875	265.253173828125
667	265.98114013671875	10.206183333333334					1	DETECTED	265.9811 m/z @10.21 [N1294_2.mzXML]	265.98114013671875	10.206183333333334	10.1715	10.311483333333333	0.13998333333333335	15575.3251953125	79183.8960078126	0	1186	0.09050374106431569	2.0180201826045003	3.036040365209001	265.98095703125	265.9812316894531
668	266.1214904785156	9.6904					1	DETECTED	266.1215 m/z @9.69 [N1294_2.mzXML]	266.1214904785156	9.6904	9.656849999999999	9.824250000000001	0.16740000000000244	18401.943359375	103608.22211279388	0	1186	0.09142236580144569	2.4947839046198768	4.029065282239582	266.12109375	266.1216735839844
669	266.2551574707031	12.614033333333333					1	DETECTED	266.2552 m/z @12.61 [N1294_2.mzXML]	266.2551574707031	12.614033333333333	12.614033333333333	18.819666666666667	6.205633333333333	9055.1103515625	1012370.6442648928	0	1186	0.051623422726782664	null	null	266.2540283203125	266.2555847167969
670	266.63800048828125	12.824366666666666					1	DETECTED	266.6380 m/z @12.82 [N1294_2.mzXML]	266.63800048828125	12.824366666666666	12.758883333333333	12.94945	0.19056666666666722	9804.478515625	81693.91919506816	0	1186	0.1661946277349493	1.4550776278951527	1.9101552557903054	266.6378479003906	266.639404296875
671	266.9271240234375	1.6125333333333332					1	DETECTED	266.9271 m/z @1.61 [N1294_2.mzXML]	266.9271240234375	1.6125333333333332	1.5682166666666668	10.920449999999999	9.352233333333333	33585.71484375	5468720.510860351	0	1186	0.05340968491933329	105.5159834524265	210.031966904853	266.92706298828125	266.9277038574219
672	267.0309143066406	11.542283333333334					1	DETECTED	267.0309 m/z @11.54 [N1294_2.mzXML]	267.0309143066406	11.542283333333334	11.513783333333333	11.840183333333332	0.3263999999999996	8477.4794921875	74559.67889697281	0	1186	0.043094526122823495	5.7263157894734595	10.452631578946919	267.0306396484375	267.031494140625
673	267.0586242675781	1.8823333333333332					1	DETECTED	267.0586 m/z @1.88 [N1294_2.mzXML]	267.0586242675781	1.8823333333333332	1.8823333333333332	19.938333333333333	18.056	12645.556640625	2274848.2716442253	0	1186	14.75336959133166	null	null	267.0577697753906	267.06854248046875
674	267.64654541015625	13.216116666666666					1	DETECTED	267.6465 m/z @13.22 [N1294_2.mzXML]	267.64654541015625	13.216116666666666	11.963683333333334	14.962066666666667	2.998383333333333	203455.171875	4846643.838121948	2	1186	0.2961674851180707	1.5635524855899958	1.9825141459461277	267.6451721191406	267.6486511230469
675	267.9791564941406	10.224183333333334					1	DETECTED	267.9792 m/z @10.22 [N1294_2.mzXML]	267.9791564941406	10.224183333333334	10.1715	18.783	8.611500000000001	15030.810546875	656016.7016369632	0	1186	0.08727775800300108	81.72888326478812	2.056621652110078	267.97869873046875	267.987548828125
676	268.1541748046875	9.180666666666667					1	DETECTED	268.1542 m/z @9.18 [N1294_2.mzXML]	268.1541748046875	9.180666666666667	9.137683333333333	14.631516666666666	5.493833333333333	58834.51953125	2718342.299896851	0	1186	0.07984526404124992	3.074195361374638	2.6115594405750286	268.1475830078125	268.1546630859375
677	268.19061279296875	9.806966666666666					1	DETECTED	268.1906 m/z @9.81 [N1294_2.mzXML]	268.19061279296875	9.806966666666666	9.789966666666666	9.905100000000001	0.11513333333333442	9959.6318359375	40736.03843371569	0	1186	0.06969413716923789	3.386274509804061	5.772549019608122	268.189697265625	268.1910095214844
678	268.95721435546875	11.231233333333334					1	DETECTED	268.9572 m/z @11.23 [N1294_2.mzXML]	268.95721435546875	11.231233333333334	10.1545	18.509166666666665	8.354666666666665	12290.6572265625	1148619.9582419735	0	1186	0.7167770277871792	6.253324922122624	13.671960841659656	268.95654296875	268.9598693847656
679	269.0477600097656	1.8823333333333332					1	DETECTED	269.0478 m/z @1.88 [N1294_2.mzXML]	269.0477600097656	1.8823333333333332	1.8258	15.842566666666666	14.016766666666665	7697.138671875	2498992.536795837	0	1186	0.4357087541650273	123.96904481132125	246.9380896226425	269.0428771972656	269.0491027832031
680	269.0867614746094	1.4801499999999999					1	DETECTED	269.0868 m/z @1.48 [N1294_2.mzXML]	269.0867614746094	1.4801499999999999	1.4337166666666665	11.600383333333333	10.166666666666666	5310.3173828125	1768750.7169161378	0	1186	0.0769618805308101	109.47595118449391	217.95190236898782	269.0851745605469	269.0874938964844
681	269.1380310058594	12.0106					1	DETECTED	269.1380 m/z @12.01 [N1294_2.mzXML]	269.1380310058594	12.0106	5.199416666666666	12.1935	6.994083333333334	21262.21875	1513443.1145225838	0	1186	0.1490519194903488	0.5134264481697992	0.026852896339598364	269.13739013671875	269.1458435058594
682	269.1682434082031	15.295733333333335					1	DETECTED	269.1682 m/z @15.30 [N1294_2.mzXML]	269.1682434082031	15.295733333333335	15.295733333333335	19.331333333333337	4.035600000000002	2393.306884765625	265773.2264733886	0	1186	0.6097369804854171	null	null	269.16778564453125	269.1690368652344
683	269.2257080078125	13.944316666666667					1	DETECTED	269.2257 m/z @13.94 [N1294_2.mzXML]	269.2257080078125	13.944316666666667	13.806266666666666	15.47635	1.6700833333333343	41855.02734375	1306456.4462353515	0	1186	0.3822106227506801	5.0818647664274215	6.89339663548081	269.2254638671875	269.22674560546875
684	269.28338623046875	12.565466666666667					1	DETECTED	269.2834 m/z @12.57 [N1294_2.mzXML]	269.28338623046875	12.565466666666667	0.10096666666666666	18.983999999999998	18.88303333333333	11417.08203125	1615940.9822410273	0	1186	0.3425312013106936	0.7861701122333208	0.9889436615325904	269.281982421875	269.28521728515625
685	270.2293701171875	14.064033333333333					1	DETECTED	270.2294 m/z @14.06 [N1294_2.mzXML]	270.2293701171875	14.064033333333333	13.8929	14.929033333333333	1.0361333333333338	9572.453125	251052.98543237313	0	1186	0.22587998814294608	3.0272691858200202	5.0545383716400405	270.2286376953125	270.22967529296875
686	271.0395202636719	1.7973833333333333					1	DETECTED	271.0395 m/z @1.80 [N1294_2.mzXML]	271.0395202636719	1.7973833333333333	1.7229666666666668	15.934683333333334	14.211716666666668	72533.0234375	2735788.6182778934	0	1186	0.1643919878944622	91.4738771479984	193.4244539526772	271.0393371582031	271.04736328125
687	271.16448974609375	10.761816666666666					1	DETECTED	271.1645 m/z @10.76 [N1294_2.mzXML]	271.16448974609375	10.761816666666666	10.744349999999999	10.833466666666668	0.08911666666666918	15665.7548828125	55232.15665576253	0	1186	0.07596734913817649	2.551049618320574	4.102099236641148	271.1643981933594	271.1646728515625
688	271.2053527832031	14.5665					1	DETECTED	271.2054 m/z @14.57 [N1294_2.mzXML]	271.2053527832031	14.5665	14.128449999999999	15.20655	1.078100000000001	15811.244140625	569724.1740644535	0	1186	0.4928639857872703	1.2305672868394015	1.4730373033146154	271.2048034667969	271.20574951171875
689	271.2417907714844	12.1075					1	DETECTED	271.2418 m/z @12.11 [N1294_2.mzXML]	271.2417907714844	12.1075	12.0585	12.210783333333334	0.1522833333333331	7242.09423828125	44293.9228588871	0	1186	0.12758428515883224	1.5539115646258643	2.1078231292517287	271.241455078125	271.2419128417969
690	271.26263427734375	12.565466666666667					1	DETECTED	271.2626 m/z @12.57 [N1294_2.mzXML]	271.26263427734375	12.565466666666667	0.10096666666666666	19.99416666666667	19.8932	48679.3671875	5336558.798026852	0	1186	0.2330514652209139	0.7221675995330616	1.4039770488969683	271.2618103027344	271.2644348144531
691	271.65777587890625	12.94945					1	DETECTED	271.6578 m/z @12.95 [N1294_2.mzXML]	271.65777587890625	12.94945	12.872366666666666	13.1722	0.29983333333333384	26292.697265625	236847.3781832276	0	1186	0.2027614257989665	1.9448648648648443	2.820293585102522	271.6568603515625	271.6579895019531
692	272.2578430175781	11.402166666666666					1	DETECTED	272.2578 m/z @11.40 [N1294_2.mzXML]	272.2578430175781	11.402166666666666	0.17391666666666666	19.957	19.783083333333334	15080.53515625	2408112.3881355594	0	1186	1.3910748365976247	0.7133066104960802	0.4937793648570056	272.2572937011719	272.2674865722656
693	272.66534423828125	13.359100000000002					1	DETECTED	272.6653 m/z @13.36 [N1294_2.mzXML]	272.66534423828125	13.359100000000002	12.934033333333334	13.624016666666668	0.6899833333333341	14835.8359375	255891.52154724117	0	1186	0.08519986852676809	0.811617785445419	0.29426090802602395	272.6560974121094	272.6663513183594
694	272.7942199707031	2.0079333333333333					1	DETECTED	272.7942 m/z @2.01 [N1294_2.mzXML]	272.7942199707031	2.0079333333333333	1.7540166666666666	2.628233333333333	0.8742166666666666	10242.443359375	214696.10586816404	0	1186	0.12903455706738076	1.7214637348211346	2.442927469642269	272.7935791015625	272.7956848144531
695	272.9436950683594	1.6277666666666666					1	DETECTED	272.9437 m/z @1.63 [N1294_2.mzXML]	272.9436950683594	1.6277666666666666	1.5827666666666667	1.67325	0.09048333333333325	61673.484375	208285.00162353544	0	1186	0.061831633526647556	1.005370370370371	1.2456325605475291	272.9436950683594	272.94403076171875
696	274.0032043457031	11.198450000000001					1	DETECTED	274.0032 m/z @11.20 [N1294_2.mzXML]	274.0032043457031	11.198450000000001	10.886583333333334	19.03933333333333	8.152749999999997	10180.26953125	1337591.7154040518	0	1186	3.1474435050233858	13.070890337751159	8.371019228040309	274.0010070800781	274.0040283203125
697	274.2010803222656	11.134083333333333					1	DETECTED	274.2011 m/z @11.13 [N1294_2.mzXML]	274.2010803222656	11.134083333333333	10.136883333333333	16.174266666666668	6.037383333333334	2722.611328125	818452.4756453863	0	1186	0.8154077483096884	3.0271677363283884	5.054335472656777	274.1981201171875	274.20172119140625
698	274.2727966308594	11.32675					1	DETECTED	274.2728 m/z @11.33 [N1294_2.mzXML]	274.2727966308594	11.32675	0.5580166666666667	14.298399999999999	13.740383333333332	2371875.5	1.5968402528174885E7	1	1186	0.08100858258553423	2.2033101884646897	3.0372390776750784	274.272705078125	274.274658203125
699	274.6244812011719	12.791599999999999					1	DETECTED	274.6245 m/z @12.79 [N1294_2.mzXML]	274.6244812011719	12.791599999999999	8.368883333333333	13.373600000000001	5.004716666666669	10409.802734375	693235.3314886481	0	1186	0.1132109790251814	0.5657966634383846	0.1315933268767694	274.6172180175781	274.63427734375
700	274.88079833984375	1.7388833333333333					1	DETECTED	274.8808 m/z @1.74 [N1294_2.mzXML]	274.88079833984375	1.7388833333333333	1.6890833333333333	1.7973833333333333	0.10830000000000006	18174.91796875	82776.79115039064	0	1186	0.06753548288100797	1.0873493975903605	1.1746987951807213	274.8802795410156	274.88104248046875
701	274.999267578125	11.1822					1	DETECTED	274.9993 m/z @11.18 [N1294_2.mzXML]	274.999267578125	11.1822	10.815716666666667	19.020833333333332	8.205116666666665	13109.791015625	1810536.2278699353	0	1186	4.083442938650942	10.296129811547532	17.091117856482665	274.9980163574219	275.00091552734375
702	275.1999206542969	12.3647					1	DETECTED	275.1999 m/z @12.36 [N1294_2.mzXML]	275.1999206542969	12.3647	12.331	12.614033333333333	0.2830333333333339	21520.919921875	169617.05020983837	0	1186	0.17185479768177458	4.199307616221619	7.3986152324432375	275.19940185546875	275.20013427734375
703	275.27630615234375	11.32675					1	DETECTED	275.2763 m/z @11.33 [N1294_2.mzXML]	275.27630615234375	11.32675	11.280650000000001	11.886666666666667	0.6060166666666653	344002.25	2179992.110023547	0	1186	0.08969663854693977	2.6725952338575687	3.205160434070431	275.2762451171875	275.27734375
704	275.6324462890625	13.201266666666667					1	DETECTED	275.6324 m/z @13.20 [N1294_2.mzXML]	275.6324462890625	13.201266666666667	12.9192	14.779083333333334	1.8598833333333342	133054.84375	2388815.1316132797	0	1186	0.21770597130212543	1.3980334272941426	1.647646870780857	275.6313171386719	275.6332702636719
705	275.6437683105469	11.947833333333334					1	DETECTED	275.6438 m/z @11.95 [N1294_2.mzXML]	275.6437683105469	11.947833333333334	11.932016666666668	14.5339	2.6018833333333315	4633.42333984375	461012.8291680296	0	1186	0.07791854886136385	82.25131717597851	163.50263435195703	275.6427001953125	275.6442565917969
706	276.1340026855469	13.1722					1	DETECTED	276.1340 m/z @13.17 [N1294_2.mzXML]	276.1340026855469	13.1722	4.630733333333334	13.607366666666667	8.976633333333334	30783.619140625	1615086.6298088378	0	1186	0.2898539079374203	0.5792505606938501	0.1309869780768675	276.1256408691406	276.1429748535156
707	276.1797180175781	8.84605					1	DETECTED	276.1797 m/z @8.85 [N1294_2.mzXML]	276.1797180175781	8.84605	8.758416666666667	9.07155	0.31313333333333304	2354.197265625	26031.364843994183	0	1186	0.07529687084609193	1.7866108786610975	2.573221757322195	276.17950439453125	276.182861328125
708	276.6516418457031	13.216116666666666					1	DETECTED	276.6516 m/z @13.22 [N1294_2.mzXML]	276.6516418457031	13.216116666666666	13.084750000000001	14.5665	1.4817499999999981	27317.064453125	504520.5672672116	0	1186	0.24667751876779498	2.817202127494571	4.616483826239369	276.65087890625	276.6526184082031
709	276.9546813964844	1.5390000000000001					1	DETECTED	276.9547 m/z @1.54 [N1294_2.mzXML]	276.9546813964844	1.5390000000000001	1.5096333333333334	15.549216666666666	14.039583333333333	5529.294921875	1631258.6150602717	0	1186	0.07001213466543788	239.0394438138471	478.4141598624179	276.9449157714844	276.95477294921875
710	276.98443603515625	1.9663666666666666					1	DETECTED	276.9844 m/z @1.97 [N1294_2.mzXML]	276.98443603515625	1.9663666666666666	1.7540166666666666	17.6295	15.875483333333333	19960.587890625	1206956.3235099493	0	1186	0.24577426872594565	37.15205414407485	75.5447804099589	276.9842224121094	276.994384765625
711	277.0382995605469	10.488016666666665					1	DETECTED	277.0383 m/z @10.49 [N1294_2.mzXML]	277.0382995605469	10.488016666666665	10.454116666666666	17.887	7.432883333333335	5026.97265625	740475.1866985474	0	1186	0.10761455404826137	109.62954768928496	218.25909537856992	277.0375061035156	277.0385437011719
712	277.13458251953125	13.186683333333333					1	DETECTED	277.1346 m/z @13.19 [N1294_2.mzXML]	277.13458251953125	13.186683333333333	2.952833333333333	18.216833333333334	15.264000000000001	6328.8798828125	1945139.03670575	0	1186	6.502147286355557	0.7457603932049034	0.49152078640980673	277.1330871582031	277.1416931152344
713	277.1526184082031	13.128766666666667					1	DETECTED	277.1526 m/z @13.13 [N1294_2.mzXML]	277.1526184082031	13.128766666666667	9.6904	18.6915	9.001100000000001	8390.7490234375	1145995.251678803	0	1186	4.588869998669482	1.510099182369656	0.6131416738542349	277.1526184082031	277.1588439941406
714	277.1792297363281	12.158866666666666					1	DETECTED	277.1792 m/z @12.16 [N1294_2.mzXML]	277.1792297363281	12.158866666666666	0.13741666666666666	19.957	19.819583333333334	8758.0546875	1500423.9153433226	0	1186	5.18149849035508	1.0334850273649945	0.6659807879506001	277.17755126953125	277.180908203125
715	277.2154846191406	12.514983333333333					1	DETECTED	277.2155 m/z @12.51 [N1294_2.mzXML]	277.2154846191406	12.514983333333333	6.514016666666667	14.190883333333334	7.676866666666667	17674.31640625	1428876.004184296	0	1186	1.1589730452511002	0.6396358364485722	0.2596442291330826	277.2103576660156	277.2162780761719
716	278.0526428222656	16.3397					1	DETECTED	278.0526 m/z @16.34 [N1294_2.mzXML]	278.0526428222656	16.3397	9.2816	19.203500000000002	9.921900000000003	3118.450439453125	613956.7248514402	0	1186	1.3395043606350114	0.7028732945126877	0.4057465890253752	278.050048828125	278.05316162109375
717	278.6272277832031	12.9192					1	DETECTED	278.6272 m/z @12.92 [N1294_2.mzXML]	278.6272277832031	12.9192	12.774949999999999	13.069783333333334	0.29483333333333483	32902.08984375	305814.6935651864	0	1186	0.1538503134738889	1.0219526285384128	1.043905257076826	278.62652587890625	278.62762451171875
718	278.98187255859375	1.7831833333333333					1	DETECTED	278.9819 m/z @1.78 [N1294_2.mzXML]	278.98187255859375	1.7831833333333333	1.7831833333333333	19.4235	17.640316666666667	9093.931640625	2079806.9920167867	0	1186	0.13476878553675653	null	null	278.9801330566406	278.9833068847656
719	279.0534362792969	11.556533333333334					1	DETECTED	279.0534 m/z @11.56 [N1294_2.mzXML]	279.0534362792969	11.556533333333334	1.8543333333333334	19.626166666666666	17.771833333333333	13396.4013671875	2542586.922519347	0	1186	0.06935405601797129	3.0157170797928536	4.472553980813019	279.0474853515625	279.0563049316406
720	279.0835876464844	10.488016666666665					1	DETECTED	279.0836 m/z @10.49 [N1294_2.mzXML]	279.0835876464844	10.488016666666665	7.6103	19.44183333333333	11.831533333333333	155510.046875	1932761.2967585751	1	1186	0.09631124654550227	4.321166788469296	12.599815742575597	279.0830383300781	279.093505859375
721	279.15838623046875	12.432166666666665					1	DETECTED	279.1584 m/z @12.43 [N1294_2.mzXML]	279.15838623046875	12.432166666666665	0.10096666666666666	19.99416666666667	19.8932	112951.7421875	3.3866000836050056E7	1	1186	11.341236770398655	0.5381941567888588	0.08507776731300515	279.15753173828125	279.159423828125
722	279.23114013671875	13.4649					1	DETECTED	279.2311 m/z @13.46 [N1294_2.mzXML]	279.23114013671875	13.4649	11.9015	15.971300000000001	4.069800000000001	36229.92578125	2047891.7496155384	0	1186	0.23363740969764812	0.905637683819681	0.8812783980310491	279.2279968261719	279.2324523925781
723	279.64605712890625	12.9192					1	DETECTED	279.6461 m/z @12.92 [N1294_2.mzXML]	279.64605712890625	12.9192	12.758883333333333	14.0805	1.3216166666666673	167930.125	2078937.6473908713	2	1186	0.17591879192087667	2.5085414329130225	1.6830998315142933	279.6455993652344	279.6468200683594
724	280.0914306640625	1.7540166666666666					1	DETECTED	280.0914 m/z @1.75 [N1294_2.mzXML]	280.0914306640625	1.7540166666666666	1.67325	18.727833333333333	17.054583333333333	185572.421875	5936405.060494199	1	1186	0.06066192391192571	86.30254657758198	0.9396728003232617	280.0865478515625	280.0918884277344
725	280.1618957519531	12.432166666666665					1	DETECTED	280.1619 m/z @12.43 [N1294_2.mzXML]	280.1618957519531	12.432166666666665	0.28385	19.773000000000003	19.489150000000002	19215.5	5653643.8204046665	0	1186	7.358999800766874	8.027324384247466	1.2231988015098805	280.16094970703125	280.1632385253906
726	280.65399169921875	13.345066666666666					1	DETECTED	280.6540 m/z @13.35 [N1294_2.mzXML]	280.65399169921875	13.345066666666666	12.124566666666668	14.485433333333333	2.3608666666666647	91817.2890625	1597640.6540034187	0	1186	0.35791180209553275	1.1145271979183375	2.277486017632204	280.6488342285156	280.6548767089844
727	281.0099182128906	11.556533333333334					1	DETECTED	281.0099 m/z @11.56 [N1294_2.mzXML]	281.0099182128906	11.556533333333334	11.527983333333333	11.69125	0.1632666666666669	19246.615234375	115087.78397265676	0	1186	0.13166976606875558	2.859311150029096	4.718622300058192	281.0096740722656	281.01019287109375
728	281.08367919921875	16.24745					1	DETECTED	281.0837 m/z @16.25 [N1294_2.mzXML]	281.08367919921875	16.24745	8.549033333333334	19.607666666666667	11.058633333333333	13816.3095703125	2853132.0739030773	0	1186	2.6059736114059735	0.7182407637934207	0.31512170088333913	281.074462890625	281.0844421386719
729	281.1130676269531	9.5544					1	DETECTED	281.1131 m/z @9.55 [N1294_2.mzXML]	281.1130676269531	9.5544	8.986883333333333	9.605133333333333	0.6182499999999997	4643.97802734375	72660.24392022703	0	1186	0.07003085948396226	0.5446976593932632	0.09043095521756195	281.1126403808594	281.1134338378906
730	281.24676513671875	14.237366666666667					1	DETECTED	281.2468 m/z @14.24 [N1294_2.mzXML]	281.24676513671875	14.237366666666667	0.3020833333333333	18.4545	18.152416666666667	177445.890625	9675192.447565313	0	1186	0.5412839033179058	0.8872950942804524	6.862531096818139	281.245849609375	281.247802734375
731	281.6618957519531	14.0805					1	DETECTED	281.6619 m/z @14.08 [N1294_2.mzXML]	281.6618957519531	14.0805	10.9536	16.06351666666667	5.109916666666669	33098.1171875	2972536.590239014	0	1186	0.6610014899599186	0.8170898760220453	10.963572539964439	281.65643310546875	281.6625671386719
732	282.1640319824219	14.390816666666666					1	DETECTED	282.1640 m/z @14.39 [N1294_2.mzXML]	282.1640319824219	14.390816666666666	11.134083333333333	15.4041	4.270016666666667	8974.59375	863773.4618732907	0	1186	3.4498947270906086	0.6555674397658185	0.31113487953163715	282.1622619628906	282.1688537597656
733	282.2027282714844	11.498916666666666					1	DETECTED	282.2027 m/z @11.50 [N1294_2.mzXML]	282.2027282714844	11.498916666666666	11.482516666666667	11.69125	0.208733333333333	16410.68359375	82452.19606323243	0	1186	0.08462309198412754	6.363821138211728	11.727642276423456	282.2015686035156	282.20355224609375
734	282.2212219238281	18.910833333333336					1	DETECTED	282.2212 m/z @18.91 [N1294_2.mzXML]	282.2212219238281	18.910833333333336	0.10096666666666666	19.9755	19.874533333333332	4141.47216796875	2725712.996161803	0	1186	14.12715048011974	0.5283007499610133	0.09492505059210302	282.219482421875	282.2229919433594
735	282.2498779296875	14.237366666666667					1	DETECTED	282.2499 m/z @14.24 [N1294_2.mzXML]	282.2498779296875	14.237366666666667	11.198450000000001	16.026833333333332	4.828383333333331	31757.015625	3608938.0959000853	0	1186	0.37636410449467306	0.7528626940103904	0.40875510789359726	282.24951171875	282.25909423828125
736	282.2782287597656	13.8929					1	DETECTED	282.2782 m/z @13.89 [N1294_2.mzXML]	282.2782287597656	13.8929	11.806233333333333	14.175583333333332	2.369349999999999	45218.58203125	1063998.5723280022	0	1186	0.2666025379604875	0.86396961575448	1.8454906393988557	282.277587890625	282.27923583984375
737	282.9045715332031	1.5975499999999998					1	DETECTED	282.9046 m/z @1.60 [N1294_2.mzXML]	282.9045715332031	1.5975499999999998	1.23315	1.64295	0.40979999999999994	52186.87109375	265997.3734924315	0	1186	0.055656619929071116	0.5622941822173437	1.143710378671455	282.904296875	282.9100341796875
738	282.97332763671875	11.231233333333334					1	DETECTED	282.9733 m/z @11.23 [N1294_2.mzXML]	282.97332763671875	11.231233333333334	10.903583333333334	17.059833333333334	6.15625	13081.1201171875	917253.0519080203	0	1186	0.5930304562599815	9.394552113535779	21.863914510973622	282.9717102050781	282.9742126464844
739	283.0074157714844	10.206183333333334					1	DETECTED	283.0074 m/z @10.21 [N1294_2.mzXML]	283.0074157714844	10.206183333333334	10.1715	10.311483333333333	0.13998333333333335	11949.9775390625	68157.31059509296	0	1186	0.10066979508103024	2.0180201826045003	3.036040365209001	283.00726318359375	283.0076599121094
740	283.1062316894531	10.744349999999999					1	DETECTED	283.1062 m/z @10.74 [N1294_2.mzXML]	283.1062316894531	10.744349999999999	8.5153	16.949	8.433700000000002	4543.236328125	800571.4541210324	0	1186	1.1812436873843453	1.8917700365626624	2.783540073125325	283.0985107421875	283.11602783203125
741	283.1534118652344	12.026583333333333					1	DETECTED	283.1534 m/z @12.03 [N1294_2.mzXML]	283.1534118652344	12.026583333333333	11.61555	14.697433333333333	3.081883333333332	6097.611328125	418326.6082006836	0	1186	0.09442958676150504	3.7489457464925877	6.497891492985175	283.15313720703125	283.16015625
742	283.24176025390625	14.929033333333333					1	DETECTED	283.2418 m/z @14.93 [N1294_2.mzXML]	283.24176025390625	14.929033333333333	14.61555	16.082	1.46645	4553.71240234375	197483.8971069948	0	1186	0.8388163825354074	2.3389600723058193	3.6779201446116385	283.2408142089844	283.2425842285156
743	283.2622985839844	12.645766666666667					1	DETECTED	283.2623 m/z @12.65 [N1294_2.mzXML]	283.2622985839844	12.645766666666667	0.15563333333333332	19.9755	19.819866666666666	98930.1796875	3232514.8645274607	1	1186	0.22431945760090777	3.908100337290259	2.8982759476130964	283.2598571777344	283.2646789550781
744	283.28179931640625	13.8929					1	DETECTED	283.2818 m/z @13.89 [N1294_2.mzXML]	283.28179931640625	13.8929	3.1140666666666665	14.22195	11.107883333333334	8839.8388671875	1259780.163489014	0	1186	0.2974006480815703	0.5152637112860081	0.03052742257201619	283.28094482421875	283.29132080078125
745	283.63031005859375	11.97975					1	DETECTED	283.6303 m/z @11.98 [N1294_2.mzXML]	283.63031005859375	11.97975	11.886666666666667	13.009066666666666	1.122399999999999	8899.9990234375	163142.8151111448	0	1186	0.14413765060850992	6.029006266786081	1.1532414906157296	283.62835693359375	283.63031005859375
746	284.18536376953125	9.021083333333333					1	DETECTED	284.1854 m/z @9.02 [N1294_2.mzXML]	284.18536376953125	9.021083333333333	8.952083333333333	10.002266666666666	1.050183333333333	16577.322265625	148406.56108990483	0	1186	0.07607297338579677	3.739723446561041	1.2367822328924956	284.17864990234375	284.1893310546875
747	284.29376220703125	12.581583333333333					1	DETECTED	284.2938 m/z @12.58 [N1294_2.mzXML]	284.29376220703125	12.581583333333333	11.63045	12.74265	1.1121999999999996	19685.9296875	311124.23733471613	0	1186	0.11613121941463156	0.584670918903764	0.18523496544359333	284.29302978515625	284.2943420410156
748	284.3304748535156	11.871333333333332					1	DETECTED	284.3305 m/z @11.87 [N1294_2.mzXML]	284.3304748535156	11.871333333333332	11.823266666666665	12.331	0.5077333333333343	19683.970703125	172562.60009179782	0	1186	0.15242430529245965	5.653135513042782	6.129872158975806	284.3277893066406	284.33123779296875
749	284.9093933105469	1.67325					1	DETECTED	284.9094 m/z @1.67 [N1294_2.mzXML]	284.9093933105469	1.67325	1.64295	1.7831833333333333	0.14023333333333343	22197.412109375	114607.75996826169	0	1186	0.10182185158934365	2.314081408140816	3.6048490756308325	284.9076843261719	284.9097900390625
750	285.0051574707031	10.189					1	DETECTED	285.0052 m/z @10.19 [N1294_2.mzXML]	285.0051574707031	10.189	10.1715	10.381216666666667	0.209716666666667	10503.162109375	69486.67217968771	0	1186	0.09486888847554198	5.991904761904747	10.983809523809494	285.00482177734375	285.00604248046875
751	285.06451416015625	1.49495					1	DETECTED	285.0645 m/z @1.49 [N1294_2.mzXML]	285.06451416015625	1.49495	1.4152166666666666	19.515666666666668	18.100450000000002	11505.203125	1682299.203105774	0	1186	0.12377472197470807	113.50616638795974	226.01233277591948	285.06201171875	285.0695495605469
752	286.14312744140625	11.886666666666667					1	DETECTED	286.1431 m/z @11.89 [N1294_2.mzXML]	286.14312744140625	11.886666666666667	11.871333333333332	12.091016666666667	0.21968333333333412	13623.3505859375	98629.04665344274	0	1186	0.10219127592567645	7.163586956521309	13.327173913042618	286.142333984375	286.14361572265625
753	286.200927734375	10.346233333333334					1	DETECTED	286.2009 m/z @10.35 [N1294_2.mzXML]	286.200927734375	10.346233333333334	10.259383333333334	11.052216666666668	0.7928333333333342	164860.96875	1368243.1392196063	1	1186	0.11111551912826201	1.8510648029499226	2.182462328899149	286.1989440917969	286.2013854980469
754	286.2486572265625	9.773233333333334					1	DETECTED	286.2487 m/z @9.77 [N1294_2.mzXML]	286.2486572265625	9.773233333333334	8.986883333333333	18.801166666666667	9.814283333333334	89306.6015625	1807076.0266430662	1	1186	1.0313752391770876	1.071688680511474	1.1455125108585145	286.2469177246094	286.24951171875
755	286.6346130371094	12.9192					1	DETECTED	286.6346 m/z @12.92 [N1294_2.mzXML]	286.6346130371094	12.9192	12.726316666666666	13.3023	0.5759833333333351	9269.3173828125	179663.6533912357	0	1186	0.15742469067010667	1.4930873585068656	1.9861747170137312	286.62469482421875	286.63555908203125
756	287.0134582519531	1.7831833333333333					1	DETECTED	287.0135 m/z @1.78 [N1294_2.mzXML]	287.0134582519531	1.7831833333333333	1.7388833333333333	1.93845	0.19956666666666667	27984.439453125	173250.638544922	0	1186	0.18612344427181648	2.2524454477050413	3.504890895410082	287.0128173828125	287.0141906738281
757	287.0479431152344	13.373600000000001					1	DETECTED	287.0479 m/z @13.37 [N1294_2.mzXML]	287.0479431152344	13.373600000000001	2.191416666666667	13.373600000000001	11.182183333333334	7022.05908203125	2033821.9674758909	0	1186	1.6390689483909746	0.5	null	287.0479431152344	287.0574035644531
758	287.0999755859375	9.6904					1	DETECTED	287.1000 m/z @9.69 [N1294_2.mzXML]	287.0999755859375	9.6904	9.656849999999999	10.1715	0.5146500000000014	93457.84375	677265.6080995838	0	1186	0.13066053652187293	7.669895678092021	14.339791356184042	287.0998840332031	287.10003662109375
759	287.204345703125	10.346233333333334					1	DETECTED	287.2043 m/z @10.35 [N1294_2.mzXML]	287.204345703125	10.346233333333334	10.277066666666666	11.806233333333333	1.5291666666666668	27018.6171875	291294.8196238405	0	1186	0.0941039132056325	1.8507639733154069	2.26752040702321	287.1980895996094	287.20465087890625
760	287.2363586425781	14.0805					1	DETECTED	287.2364 m/z @14.08 [N1294_2.mzXML]	287.2363586425781	14.0805	1.1417333333333335	14.664416666666666	13.522683333333333	5431.5439453125	987259.8550941773	0	1186	0.39716574327112397	0.5225646184721366	0.02676355064517378	287.2355041503906	287.2417907714844
761	287.2682800292969	11.513783333333333					1	DETECTED	287.2683 m/z @11.51 [N1294_2.mzXML]	287.2682800292969	11.513783333333333	11.513783333333333	12.677766666666667	1.1639833333333343	9551.115234375	175234.2879522708	0	1186	0.05666074804316246	null	null	287.2676086425781	287.27691650390625
762	287.6322326660156	12.9192					1	DETECTED	287.6322 m/z @12.92 [N1294_2.mzXML]	287.6322326660156	12.9192	12.726316666666666	14.5177	1.791383333333334	177619.34375	1887336.9234362221	2	1186	0.11544178983493758	1.1546389864266575	0.8207710157271243	287.630859375	287.633056640625
763	288.10357666015625	9.706466666666667					1	DETECTED	288.1036 m/z @9.71 [N1294_2.mzXML]	288.10357666015625	9.706466666666667	3.5976	19.166999999999998	15.569399999999998	11631.7958984375	1845423.4230035099	0	1186	0.10301002103079959	1.2743280259295229	1.5486560518590458	288.10198974609375	288.10906982421875
764	288.1980285644531	12.581583333333333					1	DETECTED	288.1980 m/z @12.58 [N1294_2.mzXML]	288.1980285644531	12.581583333333333	9.359350000000001	12.7101	3.3507499999999997	5462.06982421875	340809.8218425904	0	1186	0.10817960148003714	0.5199421726131981	0.03988434522639619	288.19097900390625	288.1988525390625
765	288.21612548828125	10.620816666666666					1	DETECTED	288.2161 m/z @10.62 [N1294_2.mzXML]	288.21612548828125	10.620816666666666	0.15563333333333332	19.99416666666667	19.838533333333334	357970.5	3992691.2824694305	1	1186	0.08004610226320352	3.962608564441787	4.65018856836072	288.2080383300781	288.2183532714844
766	288.6403503417969	13.345066666666666					1	DETECTED	288.6404 m/z @13.35 [N1294_2.mzXML]	288.6403503417969	13.345066666666666	11.856216666666667	14.82935	2.973133333333333	57104.125	1242064.8172200327	0	1186	0.20301774335071165	1.1980296581164052	2.1421048974932058	288.6313171386719	288.64947509765625
767	288.9213562011719	1.6125333333333332					1	DETECTED	288.9214 m/z @1.61 [N1294_2.mzXML]	288.9213562011719	1.6125333333333332	1.5537166666666666	16.026833333333332	14.473116666666666	225733.703125	4283580.437740479	0	1186	0.062072446698937744	1.4853255492029105	1.6542185952582633	288.9210510253906	288.9305419921875
768	289.1751708984375	1.3425					1	DETECTED	289.1752 m/z @1.34 [N1294_2.mzXML]	289.1751708984375	1.3425	0.10096666666666666	19.9755	19.874533333333332	5480.2470703125	1759282.5389386292	0	1186	6.720367506897701	8.004027278096975	14.31578364548083	289.173828125	289.1767883300781
769	289.6478271484375	11.806233333333333					1	DETECTED	289.6478 m/z @11.81 [N1294_2.mzXML]	289.6478271484375	11.806233333333333	10.93695	15.971300000000001	5.034350000000002	29732.8671875	2100558.010753967	0	1186	2.4599159046276142	2.6425100285701313	4.189797889979684	289.63909912109375	289.6499328613281
770	290.03277587890625	10.294450000000001					1	DETECTED	290.0328 m/z @10.29 [N1294_2.mzXML]	290.03277587890625	10.294450000000001	10.206183333333334	19.349833333333333	9.14365	1752.036865234375	515386.893149231	0	1186	7.454143918299865	51.79560045317165	102.5912009063433	290.0301513671875	290.033935546875
771	290.149658203125	11.69125					1	DETECTED	290.1497 m/z @11.69 [N1294_2.mzXML]	290.149658203125	11.69125	8.19385	15.4041	7.21025	9989.833984375	1071888.3270908503	0	1186	5.554478252054155	1.0083478187817128	1.0966750157823932	290.1402587890625	290.1596374511719
772	290.26776123046875	11.38695					1	DETECTED	290.2678 m/z @11.39 [N1294_2.mzXML]	290.26776123046875	11.38695	10.903583333333334	11.527983333333333	0.6243999999999996	32175.767578125	263851.2895767821	0	1186	0.07626993788782244	0.6598319988861316	0.3130492931726629	290.2668151855469	290.2686462402344
773	290.6274719238281	12.888133333333334					1	DETECTED	290.6275 m/z @12.89 [N1294_2.mzXML]	290.6274719238281	12.888133333333334	12.726316666666666	13.48035	0.754033333333334	19643.099609375	262915.812982422	0	1186	0.09920053904640724	2.3299000926974727	3.428858916034167	290.6264953613281	290.63726806640625
774	290.66864013671875	11.2967					1	DETECTED	290.6686 m/z @11.30 [N1294_2.mzXML]	290.66864013671875	11.2967	11.2967	15.313666666666668	4.016966666666669	4600.2529296875	802515.606192932	0	1186	3.2814923594460446	null	null	290.66668701171875	290.66864013671875
775	290.925048828125	2.5599833333333333					1	DETECTED	290.9250 m/z @2.56 [N1294_2.mzXML]	290.925048828125	2.5599833333333333	1.5975499999999998	16.837833333333332	15.240283333333332	43718.796875	3345178.9866948565	0	1186	0.633305673333421	1.570533288035391	2.0939470747126894	290.9224853515625	290.92626953125
776	291.1197509765625	12.026583333333333					1	DETECTED	291.1198 m/z @12.03 [N1294_2.mzXML]	291.1197509765625	12.026583333333333	4.1072	12.934033333333334	8.826833333333333	78371.1640625	5743117.544702516	0	1186	0.11978579567617764	0.5203216781596903	0.039383446972890146	291.1114501953125	291.1294860839844
777	291.1741943359375	3.4756					1	DETECTED	291.1742 m/z @3.48 [N1294_2.mzXML]	291.1741943359375	3.4756	3.4756	14.159933333333333	10.684333333333333	7384.5947265625	1228643.385391388	0	1186	6.306560537842369	null	null	291.16925048828125	291.176513671875
778	291.64642333984375	12.888133333333334					1	DETECTED	291.6464 m/z @12.89 [N1294_2.mzXML]	291.64642333984375	12.888133333333334	11.7895	15.20655	3.4170499999999997	45495.34375	892468.4965226132	0	1186	0.10597697885165047	1.6718500887860468	1.4667111451834176	291.6451110839844	291.6474304199219
779	291.8236083984375	8.758416666666667					1	DETECTED	291.8236 m/z @8.76 [N1294_2.mzXML]	291.8236083984375	8.758416666666667	8.740716666666666	8.82855	0.0878333333333341	5320.3291015625	21105.848187988217	0	1186	0.1269001843159252	2.4811676082860803	3.9623352165721606	291.8235168457031	291.8238220214844
780	291.93505859375	2.5735666666666663					1	DETECTED	291.9351 m/z @2.57 [N1294_2.mzXML]	291.93505859375	2.5735666666666663	1.95265	7.18485	5.2322	29517.908203125	1783150.7614898689	0	1186	0.7408512806562966	2.481892557428892	2.5634259620811592	291.93365478515625	291.9358825683594
781	292.0680236816406	16.082					1	DETECTED	292.0680 m/z @16.08 [N1294_2.mzXML]	292.0680236816406	16.082	9.605133333333333	19.6445	10.039366666666668	4171.03857421875	866220.8482739868	0	1186	1.7987087498181378	0.7750172408469115	2.998744264612106	292.0654602050781	292.0689697265625
782	292.12335205078125	12.0106					1	DETECTED	292.1234 m/z @12.01 [N1294_2.mzXML]	292.12335205078125	12.0106	1.9663666666666666	17.206833333333336	15.24046666666667	11748.7568359375	4472608.306385865	0	1186	0.12264111289716695	0.7586674941176862	0.017860168236967594	292.1139831542969	292.12335205078125
783	292.63458251953125	10.346233333333334					1	DETECTED	292.6346 m/z @10.35 [N1294_2.mzXML]	292.63458251953125	10.346233333333334	10.311483333333333	11.018933333333333	0.7074499999999997	4984.62890625	84386.29442675787	0	1186	0.049974365166637114	10.179136690647265	19.35827338129453	292.6332702636719	292.63525390625
784	292.9322814941406	2.5191833333333333					1	DETECTED	292.9323 m/z @2.52 [N1294_2.mzXML]	292.9322814941406	2.5191833333333333	2.4784333333333333	14.0967	11.618266666666667	5369.16943359375	953614.5240512391	0	1186	0.6107226690225338	142.55541922290365	284.11083844580736	292.9239807128906	292.939453125
785	292.9693298339844	2.4379666666666666					1	DETECTED	292.9693 m/z @2.44 [N1294_2.mzXML]	292.9693298339844	2.4379666666666666	2.411	3.6281166666666667	1.2171166666666666	4067.851806640625	153235.17863183597	0	1186	0.690031834055342	22.567058096415398	44.134116192830795	292.96185302734375	292.9746398925781
786	292.9849548339844	2.451416666666667					1	DETECTED	292.9850 m/z @2.45 [N1294_2.mzXML]	292.9849548339844	2.451416666666667	2.3705	5.1648	2.7943	5934.7626953125	253178.0775441285	0	1186	0.4080783015605052	17.26652935118428	11.623754194849184	292.9770202636719	292.9934997558594
787	293.0003662109375	2.5191833333333333					1	DETECTED	293.0004 m/z @2.52 [N1294_2.mzXML]	293.0003662109375	2.5191833333333333	2.35695	15.549216666666666	13.192266666666667	5863.2978515625	967617.4199059753	0	1186	0.7210910418174787	40.65831107458391	5.911700761635616	292.9959716796875	293.0043029785156
788	293.01519775390625	2.5054333333333334					1	DETECTED	293.0152 m/z @2.51 [N1294_2.mzXML]	293.01519775390625	2.5054333333333334	2.302633333333333	11.198450000000001	8.895816666666668	7796.9228515625	735557.9924628297	0	1186	0.5592399903454028	21.932486850756053	5.086634104314673	293.0070495605469	293.0156555175781
789	293.0265808105469	2.72505					1	DETECTED	293.0266 m/z @2.73 [N1294_2.mzXML]	293.0265808105469	2.72505	1.7831833333333333	4.0449166666666665	2.261733333333333	9295.3154296875	559949.2058883058	0	1186	0.5593893752211856	0.9331383459621062	0.7826325045108982	293.01898193359375	293.0312805175781
790	293.041748046875	2.3975999999999997					1	DETECTED	293.0417 m/z @2.40 [N1294_2.mzXML]	293.041748046875	2.3975999999999997	2.06465	11.4503	9.38565	11605.8046875	1620790.4647598572	0	1186	0.550957270972658	2.4704554452164573	3.691717713456691	293.0338439941406	293.04571533203125
791	293.05694580078125	2.3705					1	DETECTED	293.0569 m/z @2.37 [N1294_2.mzXML]	293.05694580078125	2.3705	2.2752333333333334	4.582816666666667	2.3075833333333335	13072.869140625	585491.6676552122	0	1186	0.47288092316978636	7.721230844266883	14.310742893464724	293.0489196777344	293.0570373535156
792	293.0680847167969	2.411					1	DETECTED	293.0681 m/z @2.41 [N1294_2.mzXML]	293.0680847167969	2.411	2.1633166666666668	18.856333333333335	16.69301666666667	25077.462890625	2165166.919977326	0	1186	0.42493100949022766	32.29364691369673	60.7743221302833	293.06024169921875	293.0717468261719
793	293.09710693359375	2.5599833333333333					1	DETECTED	293.0971 m/z @2.56 [N1294_2.mzXML]	293.09710693359375	2.5599833333333333	0.10096666666666666	19.99416666666667	19.8932	1.1023024E7	7.038129442791575E8	1	1186	0.6894416690724499	2.3239795634711786	2.3547269122301953	293.0962219238281	293.10589599609375
794	293.12286376953125	2.5464333333333333					1	DETECTED	293.1229 m/z @2.55 [N1294_2.mzXML]	293.12286376953125	2.5464333333333333	2.06465	4.744316666666666	2.6796666666666664	25122.111328125	1059789.3248085324	0	1186	0.5849627979800003	2.6496069628925687	3.2203177503278777	293.1224670410156	293.1307373046875
795	293.1341247558594	2.3705					1	DETECTED	293.1341 m/z @2.37 [N1294_2.mzXML]	293.1341247558594	2.3705	2.2752333333333334	12.31405	10.038816666666666	14292.8037109375	1396008.8524797058	0	1186	9.927760428839154	8.808523765576147	14.901363785297187	293.1339416503906	293.14202880859375
796	293.152587890625	9.773233333333334					1	DETECTED	293.1526 m/z @9.77 [N1294_2.mzXML]	293.152587890625	9.773233333333334	2.233633333333333	13.054566666666666	10.820933333333333	175662.015625	1.3073745819065057E7	0	1186	0.39843480403120246	0.5588863792181383	0.06415971355416615	293.1441345214844	293.1614074707031
797	293.1781005859375	9.5544					1	DETECTED	293.1781 m/z @9.55 [N1294_2.mzXML]	293.1781005859375	9.5544	2.3163	15.18855	12.87225	124300.9609375	3.2259569811085187E7	0	1186	11.2011220087001	0.8621633481945442	0.6315014160934127	293.1681213378906	293.1876220703125
798	293.190673828125	2.5054333333333334					1	DETECTED	293.1907 m/z @2.51 [N1294_2.mzXML]	293.190673828125	2.5054333333333334	2.3163	15.367716666666666	13.051416666666666	7685.052734375	1285247.4478851315	0	1186	0.36735396605376547	34.503216425801895	4.948899805784083	293.18817138671875	293.1993408203125
799	293.2103576660156	12.3647					1	DETECTED	293.2104 m/z @12.36 [N1294_2.mzXML]	293.2103576660156	12.3647	2.35695	19.478833333333334	17.121883333333333	16936.7734375	3433999.988067566	0	1186	9.883885682191748	0.5586538539252176	0.02490801169173463	293.20147705078125	293.2201843261719
800	293.220703125	2.7391833333333335					1	DETECTED	293.2207 m/z @2.74 [N1294_2.mzXML]	293.220703125	2.7391833333333335	2.451416666666667	3.399916666666667	0.9485000000000001	4487.6083984375	138019.1448015746	0	1186	0.47182726144362297	1.6480366037298737	2.2960732074597474	293.220703125	293.2287902832031
801	293.2513732910156	10.03485					1	DETECTED	293.2514 m/z @10.03 [N1294_2.mzXML]	293.2513732910156	10.03485	2.4784333333333333	12.693866666666667	10.215433333333333	86198.1328125	2.424905954685968E7	0	1186	8.425160282430639	0.6765086865308186	0.35257862631144427	293.2425842285156	293.2598571777344
802	293.9570617675781	11.1662					1	DETECTED	293.9571 m/z @11.17 [N1294_2.mzXML]	293.9570617675781	11.1662	10.920449999999999	17.9785	7.0580500000000015	3401.70068359375	776959.3988734438	0	1186	4.788309313957624	14.360223804679496	27.72044760935899	293.95684814453125	293.9587097167969
803	294.100341796875	2.5599833333333333					1	DETECTED	294.1003 m/z @2.56 [N1294_2.mzXML]	294.100341796875	2.5599833333333333	0.28385	18.107000000000003	17.823150000000002	1037341.0	7.045602131276701E7	0	1186	0.7303565419779208	0.9939117693885576	1.9692728741486556	294.1002197265625	294.103271484375
804	294.15618896484375	9.773233333333334					1	DETECTED	294.1562 m/z @9.77 [N1294_2.mzXML]	294.15618896484375	9.773233333333334	9.588216666666666	10.454116666666666	0.8658999999999999	19991.98046875	463538.8180393674	0	1186	0.18440925208434678	2.3400594541032205	3.680118908206441	294.15576171875	294.1563415527344
805	294.2662353515625	2.5599833333333333					1	DETECTED	294.2662 m/z @2.56 [N1294_2.mzXML]	294.2662353515625	2.5599833333333333	2.451416666666667	4.843100000000001	2.391683333333334	29231.396484375	1323077.260453613	0	1186	0.5448504435564492	11.014814246238892	21.029628492477784	294.2659606933594	294.2666320800781
806	294.9190673828125	12.94945					1	DETECTED	294.9191 m/z @12.95 [N1294_2.mzXML]	294.9190673828125	12.94945	0.2472	19.938333333333333	19.691133333333333	17387.35546875	4702102.02770773	0	1186	2.562715701036417	0.7300762088498353	0.44460506713620435	294.9175109863281	294.92041015625
807	294.93804931640625	1.64295					1	DETECTED	294.9380 m/z @1.64 [N1294_2.mzXML]	294.93804931640625	1.64295	1.5975499999999998	1.67325	0.0757000000000001	84876.9765625	254386.58533740253	0	1186	0.05688740277329063	0.8337004405286335	0.6297520594614286	294.9378662109375	294.9381103515625
808	294.9525451660156	11.21525					1	DETECTED	294.9525 m/z @11.22 [N1294_2.mzXML]	294.9525451660156	11.21525	0.8501666666666666	18.764333333333333	17.914166666666667	6107.5234375	2649697.802657136	0	1186	4.605202830805361	0.8641593169374744	0.5881726418526854	294.9525451660156	294.9549560546875
809	295.1015625	2.5599833333333333					1	DETECTED	295.1016 m/z @2.56 [N1294_2.mzXML]	295.1015625	2.5599833333333333	1.95265	19.094	17.141350000000003	128457.75	9100659.063795181	0	1186	0.7752800681513214	11.313476895804635	2.777229610219478	295.0978698730469	295.1034851074219
810	295.12841796875	9.622133333333332					1	DETECTED	295.1284 m/z @9.62 [N1294_2.mzXML]	295.12841796875	9.622133333333332	9.588216666666666	9.7395	0.15128333333333366	50153.03515625	268954.86962304637	0	1186	0.09018783578590295	2.2302211302211545	3.991083210367532	295.128173828125	295.13189697265625
811	295.1482238769531	9.773233333333334					1	DETECTED	295.1482 m/z @9.77 [N1294_2.mzXML]	295.1482238769531	9.773233333333334	1.0504833333333334	11.434066666666666	10.383583333333332	6802.54541015625	1935478.8924479673	0	1186	0.39708666167516427	0.5952012457844907	0.04001504332401971	295.1437072753906	295.1529846191406
812	295.19366455078125	12.331					1	DETECTED	295.1937 m/z @12.33 [N1294_2.mzXML]	295.19366455078125	12.331	1.4337166666666665	16.782333333333334	15.348616666666667	58912.80859375	3785126.2542981557	0	1186	0.3080133998229666	1.001244783685078	26.155927144418516	295.1880798339844	295.20355224609375
813	295.2623596191406	13.7559					1	DETECTED	295.2624 m/z @13.76 [N1294_2.mzXML]	295.2623596191406	13.7559	0.8683166666666666	17.555833333333332	16.687516666666667	10990.8291015625	2479052.841118651	0	1186	0.10868015522969365	0.6474261401478167	0.29485228029563326	295.26177978515625	295.26287841796875
814	295.2936096191406	2.5599833333333333					1	DETECTED	295.2936 m/z @2.56 [N1294_2.mzXML]	295.2936096191406	2.5599833333333333	2.0928666666666667	8.863949999999999	6.7710833333333325	42493.06640625	2323620.389076661	0	1186	0.6316751720830487	2.767972897883332	2.9519843414037394	295.2930908203125	295.2956848144531
815	296.06512451171875	1.7540166666666666					1	DETECTED	296.0651 m/z @1.75 [N1294_2.mzXML]	296.06512451171875	1.7540166666666666	1.67325	2.0079333333333333	0.33468333333333344	156429.046875	721444.7572651367	1	1186	0.06524583283509378	0.789750876717761	0.5616604156230772	296.0641174316406	296.06622314453125
816	296.1318054199219	9.622133333333332					1	DETECTED	296.1318 m/z @9.62 [N1294_2.mzXML]	296.1318054199219	9.622133333333332	9.588216666666666	9.756233333333334	0.16801666666666826	8514.9384765625	42116.07550210571	0	1186	0.08449849631400497	2.3579783582275047	3.844489183907934	296.13153076171875	296.13201904296875
817	296.1847229003906	11.823266666666665					1	DETECTED	296.1847 m/z @11.82 [N1294_2.mzXML]	296.1847229003906	11.823266666666665	9.122533333333333	19.258333333333333	10.1358	18982.935546875	2162725.788287505	0	1186	4.899496698892145	4.66132688674933	4.367338170461097	296.1816101074219	296.1854553222656
818	296.1968078613281	12.331					1	DETECTED	296.1968 m/z @12.33 [N1294_2.mzXML]	296.1968078613281	12.331	12.245283333333333	12.581583333333333	0.3362999999999996	10746.6962890625	111135.92793023684	0	1186	0.17240857994345404	1.9616955084581011	2.9233910169162023	296.1961364746094	296.19744873046875
819	296.25750732421875	13.449433333333333					1	DETECTED	296.2575 m/z @13.45 [N1294_2.mzXML]	296.25750732421875	13.449433333333333	13.388466666666666	13.739566666666667	0.35110000000000063	17413.33984375	212920.17857958944	0	1186	0.2537487427284333	2.8794423182066464	4.758884636413293	296.257080078125	296.25897216796875
820	296.988525390625	11.498916666666666					1	DETECTED	296.9885 m/z @11.50 [N1294_2.mzXML]	296.988525390625	11.498916666666666	11.498916666666666	15.5129	4.013983333333334	7208.63037109375	511922.20994442765	0	1186	0.6213166875893261	null	null	296.9881286621094	296.98968505859375
821	297.06854248046875	1.7540166666666666					1	DETECTED	297.0685 m/z @1.75 [N1294_2.mzXML]	297.06854248046875	1.7540166666666666	1.70535	18.308333333333334	16.602983333333334	20100.427734375	4248617.53012085	0	1186	0.049049325950438094	170.57859589041107	340.1571917808222	297.0641784667969	297.0780334472656
822	297.1175231933594	1.4801499999999999					1	DETECTED	297.1175 m/z @1.48 [N1294_2.mzXML]	297.1175231933594	1.4801499999999999	1.4152166666666666	9.5544	8.139183333333333	8199.2666015625	1765161.5410811158	0	1186	0.09805617786211895	62.673382956878896	125.07136392190941	297.1175231933594	297.1265563964844
823	297.1799011230469	14.76325					1	DETECTED	297.1799 m/z @14.76 [N1294_2.mzXML]	297.1799011230469	14.76325	5.916516666666666	19.8835	13.966983333333335	9996.2939453125	2531639.9933494274	0	1186	2.114858328615295	0.7558316840514846	0.9405730469674486	297.17730712890625	297.18829345703125
824	298.27313232421875	14.237366666666667					1	DETECTED	298.2731 m/z @14.24 [N1294_2.mzXML]	298.27313232421875	14.237366666666667	11.11825	17.041333333333334	5.923083333333334	128828.4140625	5880219.585967463	0	1186	0.47336561410574163	0.8266007341738416	0.5199945769381368	298.2679138183594	298.2742004394531
825	299.1378173828125	11.32675					1	DETECTED	299.1378 m/z @11.33 [N1294_2.mzXML]	299.1378173828125	11.32675	10.0185	16.5801	6.561600000000002	145072.296875	5285003.079718288	1	1186	0.13130426792555738	0.8010060822944068	6.168593500199609	299.13726806640625	299.1396179199219
826	299.2766418457031	14.28305					1	DETECTED	299.2766 m/z @14.28 [N1294_2.mzXML]	299.2766418457031	14.28305	11.7895	16.192616666666666	4.403116666666666	25870.8828125	1320396.7597999263	0	1186	0.41950931708938377	0.7789386153159078	4.4164682385281235	299.27587890625	299.2776794433594
827	300.14129638671875	11.263833333333334					1	DETECTED	300.1413 m/z @11.26 [N1294_2.mzXML]	300.14129638671875	11.263833333333334	10.47185	15.170783333333333	4.698933333333333	16954.380859375	1106517.4173135064	0	1186	1.7293918172998737	2.966560744123399	3.036116735562593	300.1394348144531	300.14202880859375
828	300.1795654296875	11.542283333333334					1	DETECTED	300.1796 m/z @11.54 [N1294_2.mzXML]	300.1795654296875	11.542283333333334	9.2816	12.0106	2.729000000000001	123409.765625	1818392.414319338	0	1186	0.16306702954053343	0.5775028026495542	5.383704586050047	300.1792907714844	300.1838073730469
829	300.1983947753906	8.952083333333333					1	DETECTED	300.1984 m/z @8.95 [N1294_2.mzXML]	300.1983947753906	8.952083333333333	8.899216666666666	9.021083333333333	0.12186666666666746	6610.4248046875	27951.4620635379	0	1186	0.0633662573898448	1.152585119798243	1.220663017043799	300.1980285644531	300.1991882324219
830	300.64825439453125	12.7101					1	DETECTED	300.6483 m/z @12.71 [N1294_2.mzXML]	300.64825439453125	12.7101	12.7101	13.316566666666667	0.606466666666666	17163.4296875	318946.6927647707	0	1186	0.4194720992523191	null	null	300.63970947265625	300.64825439453125
831	301.1170959472656	10.744349999999999					1	DETECTED	301.1171 m/z @10.74 [N1294_2.mzXML]	301.1170959472656	10.744349999999999	10.136883333333333	10.869366666666668	0.7324833333333345	34791.546875	496124.3394213865	0	1186	0.10166536397712456	0.6029000219490802	1.004910630581625	301.1170959472656	301.1180725097656
832	301.14013671875	12.432166666666665					1	DETECTED	301.1401 m/z @12.43 [N1294_2.mzXML]	301.14013671875	12.432166666666665	0.10096666666666666	19.99416666666667	19.8932	119843.671875	1.2486468477211418E7	1	1186	10.761277637272103	0.9566129778453317	0.06056129256457229	301.13348388671875	301.1415100097656
833	301.1831359863281	11.556533333333334					1	DETECTED	301.1831 m/z @11.56 [N1294_2.mzXML]	301.1831359863281	11.556533333333334	11.527983333333333	11.69125	0.1632666666666669	24264.724609375	130219.65242407282	0	1186	0.0844061546201349	2.859311150029096	4.718622300058192	301.1828308105469	301.18341064453125
834	301.21295166015625	13.4649					1	DETECTED	301.2130 m/z @13.46 [N1294_2.mzXML]	301.21295166015625	13.4649	13.373600000000001	14.5339	1.1602999999999977	54392.70703125	870598.5795021956	0	1186	0.18621715098216995	2.9839384553638064	4.235683723128696	301.2123718261719	301.2144470214844
835	302.1019287109375	10.620816666666666					1	DETECTED	302.1019 m/z @10.62 [N1294_2.mzXML]	302.1019287109375	10.620816666666666	10.552816666666667	10.708483333333334	0.15566666666666684	5208.25537109375	31469.826980834987	0	1186	0.16144496303430245	1.1446078431372626	1.2892156862745252	302.10125732421875	302.1020812988281
836	302.1433410644531	12.432166666666665					1	DETECTED	302.1433 m/z @12.43 [N1294_2.mzXML]	302.1433410644531	12.432166666666665	0.15563333333333332	19.938333333333333	19.7827	19065.080078125	2609517.4564524526	0	1186	0.1711623784627374	1.7110625752324822	0.5273012790135972	302.1394348144531	302.1452331542969
837	302.231689453125	10.815716666666667					1	DETECTED	302.2317 m/z @10.82 [N1294_2.mzXML]	302.231689453125	10.815716666666667	10.761816666666666	11.052216666666668	0.29040000000000177	18480.94921875	150886.22561670025	0	1186	0.2292103069648892	2.6938775510203996	2.9286769349387103	302.2312927246094	302.23199462890625
838	302.28643798828125	11.556533333333334					1	DETECTED	302.2864 m/z @11.56 [N1294_2.mzXML]	302.28643798828125	11.556533333333334	11.482516666666667	14.267533333333335	2.7850166666666674	117759.9765625	1397978.4655734848	0	1186	0.10877339400647301	3.273186518475105	3.3851063500801915	302.2856750488281	302.287109375
839	303.0270080566406	1.4651500000000002					1	DETECTED	303.0270 m/z @1.47 [N1294_2.mzXML]	303.0270080566406	1.4651500000000002	1.4337166666666665	14.485433333333333	13.051716666666666	8829.416015625	1170455.421442108	0	1186	0.08400869234139452	207.60949098621214	414.2189819724243	303.0219421386719	303.0323486328125
840	303.05218505859375	16.930166666666665					1	DETECTED	303.0522 m/z @16.93 [N1294_2.mzXML]	303.05218505859375	16.930166666666665	9.537583333333334	18.636666666666667	9.099083333333333	1952.0740966796875	550263.372312683	0	1186	1.4959460372119846	0.6154197337421516	0.23083946748430328	303.05035400390625	303.0528564453125
841	303.07379150390625	9.6904					1	DETECTED	303.0738 m/z @9.69 [N1294_2.mzXML]	303.07379150390625	9.6904	9.656849999999999	9.806966666666666	0.15011666666666734	9612.44140625	55043.628853516086	0	1186	0.11772162305323519	2.2372081470441065	4.000532539264734	303.07342529296875	303.0741271972656
842	303.2283935546875	14.237366666666667					1	DETECTED	303.2284 m/z @14.24 [N1294_2.mzXML]	303.2283935546875	14.237366666666667	10.346233333333334	16.91166666666667	6.565433333333335	428795.28125	1.7301752676472962E7	1	1186	0.5190927245881358	3.9326418217964925	5.651907689238073	303.2277526855469	303.23248291015625
843	303.64593505859375	12.824366666666666					1	DETECTED	303.6459 m/z @12.82 [N1294_2.mzXML]	303.64593505859375	12.824366666666666	9.969816666666667	16.377033333333333	6.407216666666667	15967.1337890625	1275089.7716259765	0	1186	0.11121484041019691	1.1222813870253923	0.06767119512052598	303.64532470703125	303.6531677246094
844	304.0483703613281	16.672333333333334					1	DETECTED	304.0484 m/z @16.67 [N1294_2.mzXML]	304.0483703613281	16.672333333333334	0.5398333333333334	19.9755	19.435666666666666	4281.44970703125	1507999.324850709	0	1186	2.0344412845701747	0.6023761557931712	0.16885849394325847	304.046630859375	304.0494384765625
845	304.1501159667969	9.312083333333334					1	DETECTED	304.1501 m/z @9.31 [N1294_2.mzXML]	304.1501159667969	9.312083333333334	9.106050000000002	18.0335	8.927449999999999	5642.29345703125	1278503.9307009582	0	1186	0.11964008019815076	21.665062287655836	0.8184072981490459	304.1470642089844	304.15679931640625
846	304.1746826171875	8.899216666666666					1	DETECTED	304.1747 m/z @8.90 [N1294_2.mzXML]	304.1746826171875	8.899216666666666	8.810933333333333	8.969600000000002	0.15866666666666873	3259.256591796875	19889.296802185167	0	1186	0.07997790621926626	0.8986218614310133	0.7972437228620266	304.1744384765625	304.1754455566406
847	304.2112731933594	10.051616666666666					1	DETECTED	304.2113 m/z @10.05 [N1294_2.mzXML]	304.2112731933594	10.051616666666666	10.002266666666666	16.800666666666665	6.798399999999999	53073.359375	1487708.6626885068	0	1186	0.15753091755277104	3.2101080297308124	5.38823991698072	304.2092590332031	304.2123718261719
848	304.23199462890625	14.237366666666667					1	DETECTED	304.2320 m/z @14.24 [N1294_2.mzXML]	304.23199462890625	14.237366666666667	10.869366666666668	17.317	6.447633333333332	77557.140625	3497477.8183483896	0	1186	0.8614156295550366	0.7340017165328652	0.4170195574838405	304.23077392578125	304.2344055175781
849	304.2988586425781	11.498916666666666					1	DETECTED	304.2989 m/z @11.50 [N1294_2.mzXML]	304.2988586425781	11.498916666666666	11.466466666666667	11.7895	0.32303333333333306	32769.89453125	180548.88939843627	0	1186	0.06666998325007256	3.40486872365181	5.962387023961616	304.2985534667969	304.2995300292969
850	304.8954772949219	1.6125333333333332					1	DETECTED	304.8955 m/z @1.61 [N1294_2.mzXML]	304.8954772949219	1.6125333333333332	1.3061666666666667	14.929033333333333	13.622866666666667	67496.7578125	3188176.9874878535	0	1186	0.06797290468210981	0.6664768725706042	0.2980926392504379	304.8948974609375	304.9043884277344
851	305.0868835449219	15.860966666666666					1	DETECTED	305.0869 m/z @15.86 [N1294_2.mzXML]	305.0868835449219	15.860966666666666	10.399016666666666	16.764166666666668	6.365150000000002	2302.28173828125	509162.5281038517	0	1186	0.3469858168257929	0.5826810937485698	0.16536218749713963	305.0858459472656	305.087646484375
852	305.1351318359375	12.3647					1	DETECTED	305.1351 m/z @12.36 [N1294_2.mzXML]	305.1351318359375	12.3647	12.31405	12.498050000000001	0.18400000000000105	19633.4453125	106605.93703979508	0	1186	0.12658747802884207	1.8163869693978674	1.7425281126353056	305.13470458984375	305.13525390625
853	305.21484375	10.051616666666666					1	DETECTED	305.2148 m/z @10.05 [N1294_2.mzXML]	305.21484375	10.051616666666666	10.0185	16.3397	6.321200000000001	7628.3583984375	762254.7903457644	0	1186	0.11951883089067827	95.43834927025728	189.87669854051455	305.2137451171875	305.21881103515625
854	305.2441711425781	12.6301					1	DETECTED	305.2442 m/z @12.63 [N1294_2.mzXML]	305.2441711425781	12.6301	12.07445	15.585049999999999	3.5105999999999984	262357.46875	4175389.9230357273	1	1186	0.20106960245901995	1.9015018414381264	2.4936453290350316	305.2359619140625	305.2481689453125
855	306.0835876464844	15.658483333333333					1	DETECTED	306.0836 m/z @15.66 [N1294_2.mzXML]	306.0835876464844	15.658483333333333	9.312083333333334	18.746	9.433916666666665	6043.0400390625	1221928.5903656005	0	1186	1.355177226136174	0.7432494537585612	0.3890814486891124	306.0820617675781	306.0844421386719
856	306.24737548828125	12.6301					1	DETECTED	306.2474 m/z @12.63 [N1294_2.mzXML]	306.24737548828125	12.6301	12.565466666666667	14.76325	2.197783333333332	53945.03515625	847249.8187628173	0	1186	0.1068994186419836	12.672136464664996	22.25209695150373	306.2470397949219	306.2509460449219
857	306.8282165527344	1.7388833333333333					1	DETECTED	306.8282 m/z @1.74 [N1294_2.mzXML]	306.8282165527344	1.7388833333333333	1.6890833333333333	1.7831833333333333	0.09410000000000007	10745.5107421875	39841.966657958976	0	1186	0.1498458813102721	0.9447791164658629	0.8895582329317259	306.8280334472656	306.8290710449219
858	306.9928283691406	11.052216666666668					1	DETECTED	306.9928 m/z @11.05 [N1294_2.mzXML]	306.9928283691406	11.052216666666668	1.0504833333333334	11.198450000000001	10.147966666666667	5351.12646484375	941506.6377091066	0	1186	0.3364598040493192	0.507310399530748	0.014620799061495972	306.98638916015625	306.9933776855469
859	307.0785827636719	10.10255					1	DETECTED	307.0786 m/z @10.10 [N1294_2.mzXML]	307.0785827636719	10.10255	9.7395	19.258333333333333	9.518833333333333	8154.9375	1307529.0332193596	0	1186	5.439260005838012	13.109534958453796	22.61771079517034	307.0782775878906	307.0850830078125
860	307.1672058105469	10.9861					1	DETECTED	307.1672 m/z @10.99 [N1294_2.mzXML]	307.1672058105469	10.9861	10.3286	18.2535	7.924899999999999	729645.875	1.577203298214718E7	1	1186	0.30672702798108276	1.144025438582374	0.6463236085035534	307.16595458984375	307.1746826171875
861	307.2624816894531	12.210783333333334					1	DETECTED	307.2625 m/z @12.21 [N1294_2.mzXML]	307.2624816894531	12.210783333333334	12.0585	14.979266666666666	2.9207666666666654	6521.60498046875	360432.89598162833	0	1186	0.21866143393686954	9.589909160555992	14.884089831960718	307.2591247558594	307.2640075683594
862	308.1711120605469	10.9861					1	DETECTED	308.1711 m/z @10.99 [N1294_2.mzXML]	308.1711120605469	10.9861	10.417033333333334	12.210783333333334	1.7937499999999993	77316.453125	2075833.3193592532	0	1186	0.6148276201311287	1.1561185219438856	3.8959194526742507	308.1707763671875	308.1722717285156
863	308.9659423828125	2.9962500000000003					1	DETECTED	308.9659 m/z @3.00 [N1294_2.mzXML]	308.9659423828125	2.9962500000000003	2.9962500000000003	16.561383333333332	13.565133333333332	4384.5830078125	1721533.63054956	0	1186	12.562875206020928	null	null	308.9659423828125	308.97314453125
864	309.04071044921875	11.231233333333334					1	DETECTED	309.0407 m/z @11.23 [N1294_2.mzXML]	309.04071044921875	11.231233333333334	2.1492666666666667	11.739766666666666	9.590499999999999	20825.6328125	2511053.147160767	0	1186	0.39519600845560277	0.5296654431287334	0.05531613208802199	309.04010009765625	309.0501403808594
865	309.08111572265625	11.556533333333334					1	DETECTED	309.0811 m/z @11.56 [N1294_2.mzXML]	309.08111572265625	11.556533333333334	11.513783333333333	11.7069	0.1931166666666666	12639.466796875	71017.33088952629	0	1186	0.07657200124300445	2.2586744639375356	3.517348927875071	309.08087158203125	309.08258056640625
866	309.15008544921875	13.673433333333332					1	DETECTED	309.1501 m/z @13.67 [N1294_2.mzXML]	309.15008544921875	13.673433333333332	9.00375	14.979266666666666	5.975516666666666	20144.556640625	936416.048146057	0	1186	0.18747245339020857	0.6418385294437022	5.37524490643046	309.1467590332031	309.1515197753906
867	309.1636657714844	10.9861					1	DETECTED	309.1637 m/z @10.99 [N1294_2.mzXML]	309.1636657714844	10.9861	10.435466666666667	12.498050000000001	2.0625833333333343	27515.21484375	874276.2885961911	0	1186	0.09935047440788125	1.8729190628972694	2.6571623939874907	309.1626281738281	309.1710510253906
868	309.2023010253906	12.791599999999999					1	DETECTED	309.2023 m/z @12.79 [N1294_2.mzXML]	309.2023010253906	12.791599999999999	11.739766666666666	12.8406	1.100833333333334	11944.76171875	327660.1149100347	0	1186	1.1268389494719742	0.523292663603233	0.04658532720646613	309.2021484375	309.20574951171875
869	309.2384948730469	14.313649999999999					1	DETECTED	309.2385 m/z @14.31 [N1294_2.mzXML]	309.2384948730469	14.313649999999999	12.7101	15.100733333333332	2.390633333333332	3482.43359375	299494.83141250606	0	1186	0.11948083557476075	0.7454190182199913	0.3256557485120943	309.2378234863281	309.24176025390625
870	310.11297607421875	1.1417333333333335					1	DETECTED	310.1130 m/z @1.14 [N1294_2.mzXML]	310.11297607421875	1.1417333333333335	0.11928333333333334	19.92	19.80071666666667	2133.786865234375	1048757.6838010254	0	1186	0.8472362023199004	9.682975532625884	18.365951065251764	310.1104736328125	310.11669921875
871	310.2007751464844	10.603483333333333					1	DETECTED	310.2008 m/z @10.60 [N1294_2.mzXML]	310.2007751464844	10.603483333333333	9.439883333333334	16.192616666666666	6.752733333333332	78676.1328125	1375888.4866536846	1	1186	0.18578502586124834	1.0525218248416712	0.8637959946682526	310.1974792480469	310.2009582519531
872	310.30938720703125	12.774949999999999					1	DETECTED	310.3094 m/z @12.77 [N1294_2.mzXML]	310.30938720703125	12.774949999999999	12.726316666666666	14.7473	2.0209833333333336	17502.025390625	384525.28187176585	0	1186	0.09050981356157095	20.777758738862342	3.6655716445211897	310.3086853027344	310.30963134765625
873	310.9120178222656	1.64295					1	DETECTED	310.9120 m/z @1.64 [N1294_2.mzXML]	310.9120178222656	1.64295	1.6125333333333332	1.7687333333333333	0.15620000000000012	55803.375	227744.30597631852	0	1186	0.06328364938047781	2.5676712328767066	3.3048330896513476	310.9115905761719	310.912353515625
874	311.00433349609375	11.6759					1	DETECTED	311.0043 m/z @11.68 [N1294_2.mzXML]	311.00433349609375	11.6759	9.37525	19.203500000000002	9.828250000000002	3460.0146484375	795488.929593689	0	1186	6.353661746063295	2.1359724425705773	3.271944885141155	310.995849609375	311.0099182128906
875	311.0653076171875	9.905100000000001					1	DETECTED	311.0653 m/z @9.91 [N1294_2.mzXML]	311.0653076171875	9.905100000000001	9.872883333333334	9.953433333333333	0.08054999999999879	1663.8060302734375	4414.15879711911	0	1186	0.039721692978979206	1.2501293326435359	1.500258665287072	311.06378173828125	311.067138671875
876	311.079345703125	11.556533333333334					1	DETECTED	311.0793 m/z @11.56 [N1294_2.mzXML]	311.079345703125	11.556533333333334	11.527983333333333	17.170166666666667	5.6421833333333336	9703.1015625	1188616.2650153812	0	1186	0.10096781196429916	98.81231757150864	196.6246351430173	311.07196044921875	311.0797424316406
877	311.123046875	8.740716666666666					1	DETECTED	311.1230 m/z @8.74 [N1294_2.mzXML]	311.123046875	8.740716666666666	8.4003	9.088766666666666	0.6884666666666668	30264.35546875	312306.92295855685	0	1186	0.08003701714826938	0.8315414925596407	0.8489561271817828	311.1227111816406	311.12408447265625
878	311.165771484375	12.331					1	DETECTED	311.1658 m/z @12.33 [N1294_2.mzXML]	311.165771484375	12.331	10.3636	15.4041	5.0405	92560.2421875	2206494.5482954406	1	1186	0.3195699514053434	2.3423159089012517	2.475997653123458	311.1632385253906	311.17437744140625
879	311.63201904296875	12.824366666666666					1	DETECTED	311.6320 m/z @12.82 [N1294_2.mzXML]	311.63201904296875	12.824366666666666	12.7101	12.90355	0.19344999999999857	21453.990234375	129692.49250781228	0	1186	0.10160055004853952	0.8464848308051356	0.6929696616102712	311.6316833496094	311.63238525390625
880	311.9935607910156	16.727999999999998					1	DETECTED	311.9936 m/z @16.73 [N1294_2.mzXML]	311.9935607910156	16.727999999999998	15.013916666666667	19.901833333333332	4.887916666666666	2337.566162109375	384484.15330899035	0	1186	0.8554833899642311	1.4258106859837634	1.851621371967527	311.9908752441406	311.99462890625
881	312.0286560058594	13.216116666666666					1	DETECTED	312.0287 m/z @13.22 [N1294_2.mzXML]	312.0286560058594	13.216116666666666	4.976416666666666	18.143666666666665	13.16725	43883.59375	1930130.8449852297	0	1186	0.30320527469524094	0.8871026474209037	0.6653264893350156	312.0213928222656	312.02972412109375
882	312.1692810058594	12.347616666666665					1	DETECTED	312.1693 m/z @12.35 [N1294_2.mzXML]	312.1692810058594	12.347616666666665	3.7360166666666665	12.774949999999999	9.038933333333333	15395.94921875	1146282.133755005	0	1186	0.2224013145759809	0.5272656378958013	0.050258805759450825	312.1628112792969	312.1700439453125
883	312.2160949707031	10.726416666666667					1	DETECTED	312.2161 m/z @10.73 [N1294_2.mzXML]	312.2160949707031	10.726416666666667	10.1715	17.243833333333335	7.072333333333335	36263.62890625	1325304.9448602893	0	1186	0.13733870016248062	0.7262711718409507	0.32035689153346325	312.2065734863281	312.21685791015625
884	312.36175537109375	12.0585					1	DETECTED	312.3618 m/z @12.06 [N1294_2.mzXML]	312.36175537109375	12.0585	12.0106	14.5665	2.5558999999999994	34119.4296875	749905.346989991	0	1186	0.11773417934613661	26.67954070981195	5.002344344165995	312.3522644042969	312.3703918457031
885	312.6570739746094	2.3975999999999997					1	DETECTED	312.6571 m/z @2.40 [N1294_2.mzXML]	312.6570739746094	2.3975999999999997	1.9104666666666668	4.695283333333333	2.7848166666666665	23504.345703125	936321.3225432436	0	1186	0.6184485065911687	1.719373158839442	8.195283215107608	312.6559143066406	312.6590270996094
886	313.09539794921875	1.5390000000000001					1	DETECTED	313.0954 m/z @1.54 [N1294_2.mzXML]	313.09539794921875	1.5390000000000001	1.4152166666666666	17.372166666666665	15.956949999999999	19111.009765625	8600564.42760681	0	1186	15.94885003288686	64.45516359229823	127.91032718459648	313.0948486328125	313.0961608886719
887	313.1661682128906	12.331					1	DETECTED	313.1662 m/z @12.33 [N1294_2.mzXML]	313.1661682128906	12.331	12.1935	13.039316666666668	0.8458166666666678	22672.27734375	358747.82441687054	0	1186	0.20056534243518342	3.0756969696969896	1.9484944363194279	313.16497802734375	313.1671447753906
888	313.78369140625	2.302633333333333					1	DETECTED	313.7837 m/z @2.30 [N1294_2.mzXML]	313.78369140625	2.302633333333333	2.02235	3.921883333333333	1.8995333333333333	18168.720703125	675875.6914649657	0	1186	0.439665058701022	2.4247655561947097	4.547777067287824	313.7829895019531	313.7841491699219
889	314.0290222167969	13.128766666666667					1	DETECTED	314.0290 m/z @13.13 [N1294_2.mzXML]	314.0290222167969	13.128766666666667	11.856216666666667	15.2425	3.386283333333333	8997.73828125	463875.0048465575	0	1186	0.21201563282999736	1.3305109164014504	0.7655055507629901	314.0274353027344	314.0302429199219
890	314.2314147949219	10.9861					1	DETECTED	314.2314 m/z @10.99 [N1294_2.mzXML]	314.2314147949219	10.9861	10.7976	12.1935	1.395900000000001	394888.375	3595643.8534066663	1	1186	0.13793553292297034	1.4366177125477175	1.2466292544153457	314.23114013671875	314.2330627441406
891	314.9174499511719	1.5682166666666668					1	DETECTED	314.9174 m/z @1.57 [N1294_2.mzXML]	314.9174499511719	1.5682166666666668	1.4651500000000002	18.088833333333334	16.623683333333332	5818.03955078125	2944028.138374602	0	1186	14.559553023225721	80.64529430789135	149.57826801455843	314.9081726074219	314.91839599609375
892	315.0172119140625	1.5682166666666668					1	DETECTED	315.0172 m/z @1.57 [N1294_2.mzXML]	315.0172119140625	1.5682166666666668	1.5244166666666668	2.7533499999999997	1.228933333333333	9748.9599609375	386004.81228491204	0	1186	1.0837121519620008	14.02891933028917	27.05783866057834	315.009033203125	315.0263366699219
893	315.0790100097656	2.3975999999999997					1	DETECTED	315.0790 m/z @2.40 [N1294_2.mzXML]	315.0790100097656	2.3975999999999997	0.28385	19.92	19.63615	6945038.0	3.086743401747542E8	1	1186	0.7898745770863036	1.7234983822583538	1.8003374561743366	315.07781982421875	315.0887756347656
894	315.13311767578125	11.356466666666668					1	DETECTED	315.1331 m/z @11.36 [N1294_2.mzXML]	315.13311767578125	11.356466666666668	2.2197	11.886666666666667	9.666966666666667	14243.5244140625	1643714.6919271243	0	1186	8.977891769977386	0.5290146404818626	null	315.1235046386719	315.1407775878906
895	315.162109375	12.331					1	DETECTED	315.1621 m/z @12.33 [N1294_2.mzXML]	315.162109375	12.331	2.2197	13.59105	11.37135	8711.359375	3661697.3765852056	0	1186	10.151853870111555	0.5623090008208638	0.12461800164172754	315.15325927734375	315.1708679199219
896	315.2348937988281	10.9861					1	DETECTED	315.2349 m/z @10.99 [N1294_2.mzXML]	315.2348937988281	10.9861	2.261416666666667	11.1017	8.840283333333332	62516.5546875	2362896.3668729234	0	1186	0.1336125028750601	0.9433241935340111	1.0849245151497509	315.23455810546875	315.2378845214844
897	316.0823974609375	2.3975999999999997					1	DETECTED	316.0824 m/z @2.40 [N1294_2.mzXML]	316.0823974609375	2.3975999999999997	1.8398833333333333	10.6553	8.815416666666668	646542.375	2.7060311917680718E7	0	1186	0.4235383980284575	1.7407909749229902	1.63070423450215	316.081298828125	316.0837707519531
898	316.1751403808594	10.504116666666667					1	DETECTED	316.1751 m/z @10.50 [N1294_2.mzXML]	316.1751403808594	10.504116666666667	10.47185	10.5693	0.09745000000000026	5169.85400390625	22134.942263915975	0	1186	0.08450748775812222	1.5100723140495909	2.0201446280991817	316.17462158203125	316.1751403808594
899	316.2469787597656	11.11825					1	DETECTED	316.2470 m/z @11.12 [N1294_2.mzXML]	316.2469787597656	11.11825	10.886583333333334	12.042333333333334	1.1557499999999994	615231.8125	4407187.153444599	1	1186	0.0933734153763428	1.9446836407077057	2.5384190433575506	316.23760986328125	316.24932861328125
900	317.0676574707031	15.787033333333333					1	DETECTED	317.0677 m/z @15.79 [N1294_2.mzXML]	317.0676574707031	15.787033333333333	3.1140666666666665	18.673333333333336	15.55926666666667	2347.16455078125	1061993.179127655	0	1186	0.8766741754414884	0.6138762562830593	0.2277525125661186	317.0609436035156	317.0689697265625
901	317.08367919921875	2.38415					1	DETECTED	317.0837 m/z @2.38 [N1294_2.mzXML]	317.08367919921875	2.38415	1.8258	9.656849999999999	7.8310499999999985	79471.796875	3765096.004618683	0	1186	0.7609287487642775	1.766778188743694	2.050346012289738	317.08258056640625	317.08538818359375
902	317.11407470703125	1.64295					1	DETECTED	317.1141 m/z @1.64 [N1294_2.mzXML]	317.11407470703125	1.64295	1.3608333333333333	12.432166666666665	11.071333333333332	20434.16015625	1815022.2733552537	0	1186	0.1010845207667892	15.851594264715189	37.64096203103711	317.1051940917969	317.115966796875
903	317.1491394042969	8.969600000000002					1	DETECTED	317.1491 m/z @8.97 [N1294_2.mzXML]	317.1491394042969	8.969600000000002	8.969600000000002	11.1017	2.1320999999999977	2455.057861328125	167402.21310961898	0	1186	0.03224356154623642	null	null	317.1482849121094	317.15020751953125
904	317.1778869628906	13.48035					1	DETECTED	317.1779 m/z @13.48 [N1294_2.mzXML]	317.1778869628906	13.48035	12.07445	13.607366666666667	1.532916666666667	16369.716796875	602410.3405667117	0	1186	0.18737921081132924	0.5451727244706835	0.09030893513538946	317.1712951660156	317.1781005859375
905	317.2508239746094	11.11825					1	DETECTED	317.2508 m/z @11.12 [N1294_2.mzXML]	317.2508239746094	11.11825	11.052216666666668	14.550066666666668	3.4978499999999997	95575.2578125	2331820.7720245686	0	1186	0.0932059850045377	10.781719396320746	41.69384223232145	317.24322509765625	317.2508544921875
906	317.529052734375	2.3975999999999997					1	DETECTED	317.5291 m/z @2.40 [N1294_2.mzXML]	317.529052734375	2.3975999999999997	1.8398833333333333	5.113066666666667	3.2731833333333333	22412.9375	965464.724573975	0	1186	0.5195114174178412	1.696612711959629	1.7710173122885093	317.5268859863281	317.5299377441406
907	318.064208984375	16.026833333333332					1	DETECTED	318.0642 m/z @16.03 [N1294_2.mzXML]	318.064208984375	16.026833333333332	9.571133333333334	19.349833333333333	9.778699999999999	4720.029296875	967404.7778254086	0	1186	0.8271007326457838	0.7573694564493394	0.4580166830613808	318.0621032714844	318.0662536621094
908	318.1809387207031	10.03485					1	DETECTED	318.1809 m/z @10.03 [N1294_2.mzXML]	318.1809387207031	10.03485	9.2968	13.495983333333333	4.199183333333334	5478.1083984375	425271.91518249514	0	1186	0.7274085499204617	2.84478242214845	4.6895648442969	318.1749267578125	318.19073486328125
909	318.2486267089844	1.6277666666666666					1	DETECTED	318.2486 m/z @1.63 [N1294_2.mzXML]	318.2486267089844	1.6277666666666666	1.6277666666666666	16.413566666666664	14.785799999999998	15869.7890625	7180489.448617615	0	1186	9.476044098762076	null	null	318.2448425292969	318.2543029785156
910	318.2989196777344	11.32675					1	DETECTED	318.2989 m/z @11.33 [N1294_2.mzXML]	318.2989196777344	11.32675	11.2967	12.448583333333334	1.151883333333334	298010.5	1804928.0868300719	1	1186	0.07763342105327986	4.364478468293851	5.210831426789642	318.2987060546875	318.3005676269531
911	318.968994140625	1.9663666666666666					1	DETECTED	318.9690 m/z @1.97 [N1294_2.mzXML]	318.968994140625	1.9663666666666666	1.7540166666666666	13.8234	12.069383333333333	19042.751953125	2723541.0060701906	0	1186	0.18196991952786146	28.418609214347377	1.589698393770927	318.96429443359375	318.96978759765625
912	319.0604248046875	16.24745					1	DETECTED	319.0604 m/z @16.25 [N1294_2.mzXML]	319.0604248046875	16.24745	9.639233333333333	19.552666666666667	9.913433333333334	3659.379638671875	827755.7106140443	0	1186	7.638902348147653	0.7500838602446953	0.36579438500055095	319.0584411621094	319.06170654296875
913	319.1283264160156	10.672716666666668					1	DETECTED	319.1283 m/z @10.67 [N1294_2.mzXML]	319.1283264160156	10.672716666666668	9.789966666666666	10.779516666666666	0.9895499999999995	6876.44287109375	121299.51068020605	0	1186	0.19674767906444757	0.5604927782497864	0.1269224695494764	319.1275939941406	319.12921142578125
914	319.1647033691406	9.5544					1	DETECTED	319.1647 m/z @9.55 [N1294_2.mzXML]	319.1647033691406	9.5544	9.521116666666668	9.773233333333334	0.2521166666666659	5295.634765625	35604.1566575926	0	1186	0.13678181577369664	3.787431146720271	6.574862293440542	319.16455078125	319.16558837890625
915	319.1934814453125	14.237366666666667					1	DETECTED	319.1935 m/z @14.24 [N1294_2.mzXML]	319.1934814453125	14.237366666666667	1.4152166666666666	16.210933333333333	14.795716666666667	120551.7578125	6360341.029566866	0	1186	0.5850441052744912	0.8649443488823392	0.49591484264749064	319.1849670410156	319.1951904296875
916	319.2235412597656	12.465033333333334					1	DETECTED	319.2235 m/z @12.47 [N1294_2.mzXML]	319.2235412597656	12.465033333333334	12.415616666666667	12.66155	0.24593333333333334	6932.39208984375	71146.61652337648	0	1186	0.09444499528857442	2.48836424957837	3.9767284991567404	319.22271728515625	319.22412109375
917	319.26226806640625	13.216116666666666					1	DETECTED	319.2623 m/z @13.22 [N1294_2.mzXML]	319.26226806640625	13.216116666666666	13.142916666666668	13.927083333333334	0.7841666666666658	18619.814453125	389109.7720635981	0	1186	0.3695167685667098	5.356329690346213	9.712659380692426	319.2613830566406	319.2637023925781
918	319.30242919921875	11.32675					1	DETECTED	319.3024 m/z @11.33 [N1294_2.mzXML]	319.30242919921875	11.32675	11.2967	11.570916666666667	0.27421666666666766	56591.90625	327080.98178173706	0	1186	0.07316934835434274	4.562673322240571	7.380471339029766	319.2940673828125	319.3027038574219
919	320.19671630859375	14.237366666666667					1	DETECTED	320.1967 m/z @14.24 [N1294_2.mzXML]	320.19671630859375	14.237366666666667	11.035400000000001	15.732083333333332	4.696683333333331	23884.189453125	1256035.7111362612	0	1186	0.49359608303001323	0.7061023659165798	5.639013013774539	320.19635009765625	320.1988220214844
920	320.96636962890625	1.95265					1	DETECTED	320.9664 m/z @1.95 [N1294_2.mzXML]	320.96636962890625	1.95265	0.2472	2.1492666666666667	1.9020666666666666	11397.07421875	465594.7870092771	0	1186	0.11173043084593481	0.5576436326678198	0.11528726533563967	320.9652404785156	320.96673583984375
921	321.18353271484375	11.739766666666666					1	DETECTED	321.1835 m/z @11.74 [N1294_2.mzXML]	321.18353271484375	11.739766666666666	10.454116666666666	12.279533333333335	1.8254166666666691	6087.044921875	294087.76245928963	0	1186	0.8411674930153126	0.7099197552470223	0.41983951049404467	321.1824035644531	321.184326171875
922	321.2091064453125	12.6301					1	DETECTED	321.2091 m/z @12.63 [N1294_2.mzXML]	321.2091064453125	12.6301	1.4337166666666665	18.4545	17.020783333333334	84027.046875	3001329.7515003956	0	1186	0.31131058133146716	1.6303303948647676	3.4619598630723574	321.2008972167969	321.21026611328125
923	321.3145751953125	12.432166666666665					1	DETECTED	321.3146 m/z @12.43 [N1294_2.mzXML]	321.3145751953125	12.432166666666665	12.228083333333332	12.548366666666668	0.3202833333333359	5302.0595703125	64145.569071289254	0	1186	0.16826653424610605	0.7846876276031103	0.5693752552062206	321.3134460449219	321.31549072265625
924	322.2125244140625	12.6301					1	DETECTED	322.2125 m/z @12.63 [N1294_2.mzXML]	322.2125244140625	12.6301	2.464916666666667	13.434016666666668	10.969100000000001	19222.05078125	1529043.459878418	0	1186	0.1419906132748352	0.5395426545840295	0.07908530916805905	322.2066955566406	322.222412109375
925	322.27276611328125	13.8929					1	DETECTED	322.2728 m/z @13.89 [N1294_2.mzXML]	322.27276611328125	13.8929	13.840683333333335	14.599166666666667	0.7584833333333325	7442.58203125	154038.54138165287	0	1186	0.3500170567901666	7.262847111395112	13.525694222790223	322.2723693847656	322.27508544921875
926	323.0205993652344	11.556533333333334					1	DETECTED	323.0206 m/z @11.56 [N1294_2.mzXML]	323.0205993652344	11.556533333333334	1.6890833333333333	11.723383333333334	10.034300000000002	17167.72265625	2694909.30511316	0	1186	0.0801386096551866	0.5084545652625552	0.019061348919036738	323.0107421875	323.0208435058594
927	323.16314697265625	10.399016666666666					1	DETECTED	323.1631 m/z @10.40 [N1294_2.mzXML]	323.16314697265625	10.399016666666666	1.5390000000000001	12.1075	10.5685	29481.68359375	1869902.1648963005	0	1186	0.2187929710077423	0.8192320472597355	0.6592899845272215	323.1609191894531	323.16729736328125
928	323.2246398925781	13.927083333333334					1	DETECTED	323.2246 m/z @13.93 [N1294_2.mzXML]	323.2246398925781	13.927083333333334	11.6607	15.585049999999999	3.9243499999999987	15480.0498046875	909819.544154693	0	1186	0.46807334724147687	0.8657736628843308	0.44959979773005637	323.2188415527344	323.2264099121094
929	323.25445556640625	12.597733333333334					1	DETECTED	323.2545 m/z @12.60 [N1294_2.mzXML]	323.25445556640625	12.597733333333334	11.723383333333334	13.009066666666666	1.2856833333333313	7213.68359375	264067.8791697996	0	1186	0.2794138459478148	0.7352223556546759	0.4704447113093517	323.253662109375	323.2555847167969
930	324.1788635253906	15.9897					1	DETECTED	324.1789 m/z @15.99 [N1294_2.mzXML]	324.1788635253906	15.9897	8.899216666666666	19.957	11.057783333333335	7662.11669921875	2014320.5186774894	0	1186	2.4914053366752	0.7797623105147982	0.46332467507165725	324.1770935058594	324.17987060546875
931	324.1914367675781	9.6904					1	DETECTED	324.1914 m/z @9.69 [N1294_2.mzXML]	324.1914367675781	9.6904	9.656849999999999	9.824250000000001	0.16740000000000244	22920.640625	134143.6705968029	0	1186	0.10097379620344782	2.4947839046198768	4.098132473131255	324.19122314453125	324.19171142578125
932	325.1751403808594	16.5801					1	DETECTED	325.1751 m/z @16.58 [N1294_2.mzXML]	325.1751403808594	16.5801	0.10096666666666666	19.9755	19.874533333333332	10219.6298828125	3273057.1400393997	0	1186	2.692960544084528	0.6030211944802922	0.45234409137591447	325.16680908203125	325.1760559082031
933	326.1772155761719	16.395366666666668					1	DETECTED	326.1772 m/z @16.40 [N1294_2.mzXML]	326.1772155761719	16.395366666666668	9.588216666666666	18.654999999999998	9.066783333333332	3461.531494140625	936132.7090647583	0	1186	0.9952953176223538	0.6659749919814701	0.33194998396294034	326.170166015625	326.1792297363281
934	327.0074462890625	0.9956333333333334					1	DETECTED	327.0074 m/z @1.00 [N1294_2.mzXML]	327.0074462890625	0.9956333333333334	0.10096666666666666	19.99416666666667	19.8932	7626.55224609375	4672691.326057926	0	1186	9.307557534865426	11.117660208643814	21.23532041728763	327.0059509277344	327.0144958496094
935	327.0516052246094	11.542283333333334					1	DETECTED	327.0516 m/z @11.54 [N1294_2.mzXML]	327.0516052246094	11.542283333333334	1.6277666666666666	11.99535	10.367583333333334	75716.625	7069538.789230105	0	1186	10.002110349183333	0.517589174236347	0.03057192017801562	327.0501403808594	327.05242919921875
936	327.1656188964844	6.42635					1	DETECTED	327.1656 m/z @6.43 [N1294_2.mzXML]	327.1656188964844	6.42635	6.42635	18.727833333333333	12.301483333333334	5657.6025390625	2082752.506697388	0	1186	10.982957236501676	null	null	327.1656188964844	327.1742858886719
937	327.2286376953125	13.909866666666666					1	DETECTED	327.2286 m/z @13.91 [N1294_2.mzXML]	327.2286376953125	13.909866666666666	12.210783333333334	14.680983333333334	2.4702	25943.396484375	1036586.5962431643	0	1186	0.2976212181865634	0.8721165268228221	0.6596420490175329	327.218994140625	327.22918701171875
938	328.2112731933594	12.026583333333333					1	DETECTED	328.2113 m/z @12.03 [N1294_2.mzXML]	328.2112731933594	12.026583333333333	11.97975	12.176250000000001	0.19650000000000212	14581.6640625	94337.31079162657	0	1186	0.11117158938156635	2.097864768683279	3.195729537366558	328.2109680175781	328.2115478515625
939	328.24755859375	11.11825					1	DETECTED	328.2476 m/z @11.12 [N1294_2.mzXML]	328.24755859375	11.11825	4.3288166666666665	12.331	8.002183333333333	34429.609375	3024437.700798707	0	1186	0.1164007951317707	0.5893115773039478	0.17862315460789557	328.23919677734375	328.2475891113281
940	328.6744689941406	13.28815					1	DETECTED	328.6745 m/z @13.29 [N1294_2.mzXML]	328.6744689941406	13.28815	12.979450000000002	13.559333333333333	0.5798833333333313	8999.6318359375	175277.37681518524	0	1186	0.18126869726168415	0.9392344239283037	0.8784688478566074	328.6724853515625	328.6755676269531
941	328.8973388671875	1.5682166666666668					1	DETECTED	328.8973 m/z @1.57 [N1294_2.mzXML]	328.8973388671875	1.5682166666666668	1.4498	1.6125333333333332	0.16273333333333317	83942.6953125	468607.2247116694	0	1186	0.09344566606732219	0.6807590196338206	0.3807320885270586	328.8970947265625	328.89788818359375
942	328.9974060058594	1.7973833333333333					1	DETECTED	328.9974 m/z @1.80 [N1294_2.mzXML]	328.9974060058594	1.7973833333333333	0.10096666666666666	19.99416666666667	19.8932	20568.515625	4632887.7709981045	0	1186	4.97901420942897	1.2283018090166549	210.40154734822465	328.9971618652344	329.0062255859375
943	329.05194091796875	11.585749999999999					1	DETECTED	329.0519 m/z @11.59 [N1294_2.mzXML]	329.05194091796875	11.585749999999999	10.47185	11.7069	1.2350499999999993	9223.8994140625	330501.2549875486	0	1186	0.10034991236391377	0.5543810036807614	0.10876200736152274	329.05096435546875	329.05816650390625
944	329.24615478515625	13.673433333333332					1	DETECTED	329.2462 m/z @13.67 [N1294_2.mzXML]	329.24615478515625	13.673433333333332	11.06895	15.695116666666667	4.626166666666668	66639.4140625	2109544.979015321	0	1186	0.26522038541576265	0.920781222395472	0.5170903426224805	329.24383544921875	329.25225830078125
945	330.25	13.77245					1	DETECTED	330.2500 m/z @13.77 [N1294_2.mzXML]	330.25	13.77245	11.6759	14.58285	2.90695	12715.3857421875	741318.8570444334	0	1186	2.0888160800783275	0.6932698957811647	0.3865397915623294	330.2449035644531	330.25048828125
946	331.0095520019531	11.263833333333334					1	DETECTED	331.0096 m/z @11.26 [N1294_2.mzXML]	331.0095520019531	11.263833333333334	0.13741666666666666	19.938333333333333	19.800916666666666	14361.2138671875	2123452.691907471	0	1186	9.588351526180977	2.40319524655255	0.5423287684337241	331.0	331.0095520019531
947	331.0528564453125	2.3975999999999997					1	DETECTED	331.0529 m/z @2.40 [N1294_2.mzXML]	331.0528564453125	2.3975999999999997	1.6581000000000001	11.6607	10.002600000000001	1087138.25	4.2215237327586785E7	1	1186	0.4413224128816662	1.5483631479494768	1.3924110067562854	331.0440368652344	331.0548400878906
948	331.1649475097656	8.353183333333332					1	DETECTED	331.1649 m/z @8.35 [N1294_2.mzXML]	331.1649475097656	8.353183333333332	8.095416666666667	11.513783333333333	3.4183666666666657	7978.841796875	459440.7876146849	0	1186	0.1325932377487824	6.630738393896326	10.118201316045766	331.16424560546875	331.16552734375
949	331.18035888671875	12.124566666666668					1	DETECTED	331.1804 m/z @12.12 [N1294_2.mzXML]	331.18035888671875	12.124566666666668	12.1075	12.432166666666665	0.32466666666666555	10619.3603515625	135077.17752661073	0	1186	0.19043308740429055	9.511718749999035	18.02343749999807	331.18035888671875	331.1876220703125
950	331.2042236328125	11.150233333333334					1	DETECTED	331.2042 m/z @11.15 [N1294_2.mzXML]	331.2042236328125	11.150233333333334	11.1017	11.198450000000001	0.09675000000000189	11065.8759765625	45669.06371032751	0	1186	0.08987034226150037	0.9967376373626207	0.9934752747252413	331.20379638671875	331.2042236328125
951	331.22589111328125	11.018933333333333					1	DETECTED	331.2259 m/z @11.02 [N1294_2.mzXML]	331.22589111328125	11.018933333333333	10.9536	11.0856	0.13199999999999967	8553.2734375	48626.71284643527	0	1186	0.10757917617168644	1.0102040816326519	1.020408163265304	331.2256164550781	331.2260437011719
952	331.2608947753906	11.32675					1	DETECTED	331.2609 m/z @11.33 [N1294_2.mzXML]	331.2608947753906	11.32675	10.833466666666668	16.672333333333334	5.838866666666666	14810.6279296875	1290524.6079719542	0	1186	0.7791330191973369	5.2122189073423	27.55269549044887	331.25946044921875	331.2676086425781
953	332.056640625	2.3975999999999997					1	DETECTED	332.0566 m/z @2.40 [N1294_2.mzXML]	332.056640625	2.3975999999999997	1.9663666666666666	5.934033333333333	3.9676666666666662	113695.890625	3754506.172768952	0	1186	0.2675656690433468	1.5137924617524379	2.2520208242833077	332.05572509765625	332.0600280761719
954	332.16339111328125	10.1545					1	DETECTED	332.1634 m/z @10.15 [N1294_2.mzXML]	332.16339111328125	10.1545	8.337516666666666	11.21525	2.8777333333333335	191371.625	4552669.492438114	1	1186	0.41494283892127193	0.9004229752832043	0.9392347253587359	332.1618957519531	332.1686096191406
955	332.2420349121094	10.761816666666666					1	DETECTED	332.2420 m/z @10.76 [N1294_2.mzXML]	332.2420349121094	10.761816666666666	10.690466666666667	11.0856	0.395133333333332	47962.875	451023.29174237093	1	1186	0.12979442467609736	2.4978949597236237	3.5285553608715734	332.2416687011719	332.2431640625
956	333.0513610839844	2.35695					1	DETECTED	333.0514 m/z @2.36 [N1294_2.mzXML]	333.0513610839844	2.35695	1.8963	4.76065	2.86435	63394.953125	2685214.220006683	0	1186	0.30480824352782854	2.114470342053363	3.3257959817871114	333.0506286621094	333.05230712890625
957	333.150390625	13.4649					1	DETECTED	333.1504 m/z @13.46 [N1294_2.mzXML]	333.150390625	13.4649	10.585983333333333	15.313666666666668	4.727683333333335	18245.974609375	1363499.8287145996	0	1186	2.6408530111599244	0.821571903939138	0.6616852085347752	333.1436462402344	333.151611328125
958	333.16717529296875	10.1545					1	DETECTED	333.1672 m/z @10.15 [N1294_2.mzXML]	333.16717529296875	10.1545	9.5544	15.494716666666667	5.940316666666668	25604.9609375	1495523.0725810248	0	1186	0.2033408545433968	4.221703407483353	0.5851425528883966	333.1661376953125	333.1720275878906
959	333.1837158203125	11.739766666666666					1	DETECTED	333.1837 m/z @11.74 [N1294_2.mzXML]	333.1837158203125	11.739766666666666	11.570916666666667	12.677766666666667	1.1068499999999997	15982.009765625	521830.59805102565	0	1186	0.48374798691031984	3.277613266212632	5.555226532425264	333.1832275390625	333.1840515136719
960	333.20269775390625	12.3647					1	DETECTED	333.2027 m/z @12.36 [N1294_2.mzXML]	333.20269775390625	12.3647	9.106050000000002	14.929033333333333	5.822983333333331	50747.89453125	1622723.3866282958	0	1186	0.2851783313772458	0.5356204482634638	3.9669480087532656	333.20098876953125	333.2066345214844
961	334.13934326171875	9.7395					1	DETECTED	334.1393 m/z @9.74 [N1294_2.mzXML]	334.13934326171875	9.7395	4.2499666666666664	10.833466666666668	6.583500000000002	13712.4453125	548606.5134283451	0	1186	0.0925995110741411	8.757541803523758	17.188683648795056	334.138916015625	334.1492919921875
962	334.168212890625	14.128449999999999					1	DETECTED	334.1682 m/z @14.13 [N1294_2.mzXML]	334.168212890625	14.128449999999999	7.3268	15.440316666666666	8.113516666666666	8823.23046875	1471604.471144409	0	1186	5.2460736866936575	0.5964373840661212	0.31286693674836286	334.158935546875	334.172119140625
963	334.9143371582031	1.6125333333333332					1	DETECTED	334.9143 m/z @1.61 [N1294_2.mzXML]	334.9143371582031	1.6125333333333332	1.5682166666666668	1.64295	0.0747333333333331	50875.8515625	170402.77641650382	0	1186	0.06293230974121111	0.8431741256111356	0.6863482512222712	334.9140625	334.91455078125
964	335.12335205078125	10.346233333333334					1	DETECTED	335.1234 m/z @10.35 [N1294_2.mzXML]	335.12335205078125	10.346233333333334	9.773233333333334	10.6553	0.8820666666666668	6193.1611328125	115309.19062347418	0	1186	1.3247776528156745	0.7696916812100054	0.5393833624200107	335.1226501464844	335.1243896484375
965	335.1659240722656	14.175583333333332					1	DETECTED	335.1659 m/z @14.18 [N1294_2.mzXML]	335.1659240722656	14.175583333333332	8.952083333333333	16.5801	7.628016666666669	142780.53125	8643706.302976808	1	1186	2.696290278170302	0.7283579026396926	0.9747548987427823	335.16204833984375	335.1715393066406
966	335.21844482421875	12.531783333333333					1	DETECTED	335.2184 m/z @12.53 [N1294_2.mzXML]	335.21844482421875	12.531783333333333	0.3754166666666666	12.66155	12.286133333333334	27624.228515625	2009577.9901022038	0	1186	0.1108993779071259	0.5053373952195146	1.1353396158610467	335.2176513671875	335.2187194824219
967	336.0748596191406	16.949					1	DETECTED	336.0749 m/z @16.95 [N1294_2.mzXML]	336.0748596191406	16.949	9.537583333333334	18.8745	9.336916666666667	2950.694580078125	702153.855265289	0	1186	0.6103867018518407	0.6299009411156211	0.25980188223124223	336.0729064941406	336.0757141113281
968	336.1693115234375	14.175583333333332					1	DETECTED	336.1693 m/z @14.18 [N1294_2.mzXML]	336.1693115234375	14.175583333333332	11.035400000000001	15.842566666666666	4.8071666666666655	28359.791015625	2262047.7632021774	0	1186	2.7250084011528415	0.7100952330409404	0.5540725690267745	336.1668395996094	336.17047119140625
969	336.2527160644531	12.176250000000001					1	DETECTED	336.2527 m/z @12.18 [N1294_2.mzXML]	336.2527160644531	12.176250000000001	12.1075	12.381816666666667	0.27431666666666743	7776.98388671875	69657.98314404268	0	1186	0.1615242826314205	1.9950303030302674	2.990060606060535	336.2520751953125	336.2539367675781
970	336.6636047363281	13.216116666666666					1	DETECTED	336.6636 m/z @13.22 [N1294_2.mzXML]	336.6636047363281	13.216116666666666	12.94945	13.979450000000002	1.0300000000000011	28119.796875	576150.3230592039	0	1186	0.132160821318287	1.402089896995628	2.0480624399543434	336.6621398925781	336.6643371582031
971	336.88665771484375	1.5537166666666666					1	DETECTED	336.8867 m/z @1.55 [N1294_2.mzXML]	336.88665771484375	1.5537166666666666	1.4801499999999999	9.054766666666666	7.574616666666666	8558.0263671875	1452991.964181488	0	1186	0.06889813658232735	51.48130946986851	101.96261893973703	336.8858337402344	336.8868713378906
972	337.0611877441406	1.8543333333333334					1	DETECTED	337.0612 m/z @1.85 [N1294_2.mzXML]	337.0611877441406	1.8543333333333334	1.64295	19.662666666666667	18.019716666666667	860197.0	2.287727775758056E7	1	1186	0.30435191250532934	3.54169133254451	13.029888767168332	337.0599365234375	337.0711669921875
973	337.1661376953125	14.175583333333332					1	DETECTED	337.1661 m/z @14.18 [N1294_2.mzXML]	337.1661376953125	14.175583333333332	10.9861	15.750283333333334	4.764183333333333	40899.76953125	2165606.3656753525	0	1186	0.3787154435001785	0.8211389123158355	0.37854676589694963	337.1650695800781	337.1679992675781
974	337.1815185546875	12.614033333333333					1	DETECTED	337.1815 m/z @12.61 [N1294_2.mzXML]	337.1815185546875	12.614033333333333	12.498050000000001	14.013666666666667	1.5156166666666664	123791.0703125	2157960.0204903544	0	1186	0.23411420944737493	4.287676273412977	3.7958805751448166	337.18072509765625	337.1822509765625
975	337.2042236328125	14.390816666666666					1	DETECTED	337.2042 m/z @14.39 [N1294_2.mzXML]	337.2042236328125	14.390816666666666	14.159933333333333	16.985666666666667	2.825733333333334	9988.767578125	354157.6187661741	0	1186	0.31837715554159907	6.119396520609268	6.4983310227128825	337.19512939453125	337.2054138183594
976	338.2315368652344	12.432166666666665					1	DETECTED	338.2315 m/z @12.43 [N1294_2.mzXML]	338.2315368652344	12.432166666666665	0.10096666666666666	19.99416666666667	19.8932	500682.09375	1.919367949079782E7	0	1186	0.15848694435324617	1.8141182757650036	0.3069290516338542	338.23040771484375	338.2353515625
977	338.3464050292969	12.514983333333333					1	DETECTED	338.3464 m/z @12.51 [N1294_2.mzXML]	338.3464050292969	12.514983333333333	12.0106	12.979450000000002	0.9688500000000015	348118.03125	7553195.930416985	1	1186	0.3996587885892797	1.130203993349083	1.1405642354867846	338.3405456542969	338.3464050292969
978	339.1620178222656	14.175583333333332					1	DETECTED	339.1620 m/z @14.18 [N1294_2.mzXML]	339.1620178222656	14.175583333333332	11.11825	15.349783333333333	4.231533333333333	16338.8291015625	1248287.3621141359	0	1186	0.375947564651522	0.6920300915830792	0.3195984768643546	339.16119384765625	339.1628112792969
979	339.19683837890625	14.013666666666667					1	DETECTED	339.1968 m/z @14.01 [N1294_2.mzXML]	339.19683837890625	14.013666666666667	11.356466666666668	14.390816666666666	3.034349999999998	8145.71142578125	863958.8546176145	0	1186	0.2266929063356944	0.5709675598374225	0.14193511967484518	339.1962890625	339.2005615234375
980	339.235107421875	12.432166666666665					1	DETECTED	339.2351 m/z @12.43 [N1294_2.mzXML]	339.235107421875	12.432166666666665	0.7039833333333333	19.957	19.253016666666667	95689.9609375	3507852.03640143	0	1186	0.7594316540311521	4.1017919735393695	0.9416623828553823	339.22601318359375	339.2375183105469
981	339.3440856933594	12.565466666666667					1	DETECTED	339.3441 m/z @12.57 [N1294_2.mzXML]	339.3440856933594	12.565466666666667	12.158866666666666	13.640433333333334	1.4815666666666676	71437.6015625	1737875.0920048202	0	1186	0.29527653802516163	1.010894135093907	0.9200890832870001	339.3428955078125	339.3460693359375
982	340.0334167480469	11.542283333333334					1	DETECTED	340.0334 m/z @11.54 [N1294_2.mzXML]	340.0334167480469	11.542283333333334	11.542283333333334	11.723383333333334	0.1811000000000007	5203.96533203125	34314.78462976069	0	1186	0.09504553587320785	null	null	340.0323791503906	340.03515625
983	340.24664306640625	11.231233333333334					1	DETECTED	340.2466 m/z @11.23 [N1294_2.mzXML]	340.24664306640625	11.231233333333334	11.06895	15.224733333333335	4.155783333333336	40117.0390625	1563337.90421808	0	1186	4.073500777000206	12.546051646288728	24.0336956405378	340.23809814453125	340.2473449707031
984	340.2582702636719	10.815716666666667					1	DETECTED	340.2583 m/z @10.82 [N1294_2.mzXML]	340.2582702636719	10.815716666666667	10.779516666666666	10.886583333333334	0.1070666666666682	4228.6181640625	20960.694628357225	0	1186	0.11443568219748279	1.478821362799248	1.9576427255984956	340.2580261230469	340.2586975097656
985	340.93109130859375	1.6277666666666666					1	DETECTED	340.9311 m/z @1.63 [N1294_2.mzXML]	340.93109130859375	1.6277666666666666	1.5827666666666667	1.6581000000000001	0.07533333333333347	34203.9921875	112351.97354345731	0	1186	0.05791652377149914	0.8370370370370399	0.6059243575449336	340.93072509765625	340.93157958984375
986	340.99566650390625	11.11825					1	DETECTED	340.9957 m/z @11.12 [N1294_2.mzXML]	340.99566650390625	11.11825	10.903583333333334	17.059833333333334	6.15625	3067.418212890625	673332.1404712828	0	1186	4.737132566846865	14.339091614906868	27.678183229813737	340.9949951171875	340.9973449707031
987	341.0307922363281	11.542283333333334					1	DETECTED	341.0308 m/z @11.54 [N1294_2.mzXML]	341.0307922363281	11.542283333333334	11.498916666666666	12.124566666666668	0.625650000000002	144269.5	1338989.4194564256	0	1186	0.17600707623974898	4.076127415242512	5.354103812441771	341.0304260253906	341.0315246582031
988	341.1775817871094	12.645766666666667					1	DETECTED	341.1776 m/z @12.65 [N1294_2.mzXML]	341.1775817871094	12.645766666666667	12.565466666666667	16.949	4.383533333333334	10172.234375	504753.2330171204	0	1186	1.1175628418780956	27.2947281029475	15.370398303066722	341.17584228515625	341.18756103515625
989	341.1982727050781	12.331					1	DETECTED	341.1983 m/z @12.33 [N1294_2.mzXML]	341.1982727050781	12.331	11.840183333333332	15.916416666666667	4.0762333333333345	11265.9423828125	551229.718310059	0	1186	0.20306588634790756	4.152500933817782	7.305001867635564	341.1885986328125	341.19891357421875
990	341.24407958984375	13.28815					1	DETECTED	341.2441 m/z @13.29 [N1294_2.mzXML]	341.24407958984375	13.28815	11.134083333333333	14.713933333333333	3.5798500000000004	8789.0927734375	1180525.155451996	0	1186	0.36041224718553977	0.8640368400495807	0.6602084633607945	341.2358093261719	341.2509460449219
991	341.35125732421875	13.927083333333334					1	DETECTED	341.3513 m/z @13.93 [N1294_2.mzXML]	341.35125732421875	13.927083333333334	13.7559	14.962066666666667	1.2061666666666664	13550.8525390625	297217.02661065647	0	1186	0.1808324086918489	2.7872201631115607	3.968206250842553	341.3509826660156	341.3529357910156
992	342.0145263671875	8.881716666666668					1	DETECTED	342.0145 m/z @8.88 [N1294_2.mzXML]	342.0145263671875	8.881716666666668	0.3020833333333333	19.846833333333333	19.54475	7768.45068359375	2538030.70340271	0	1186	3.6801210045323236	1.04187056361055	0.8144579666864663	342.0122375488281	342.0158386230469
993	342.0338439941406	11.527983333333333					1	DETECTED	342.0338 m/z @11.53 [N1294_2.mzXML]	342.0338439941406	11.527983333333333	11.527983333333333	11.755916666666668	0.22793333333333443	20676.50390625	146554.48191320855	0	1186	0.08883224154336311	null	null	342.0338439941406	342.0347595214844
994	342.2624816894531	11.356466666666668					1	DETECTED	342.2625 m/z @11.36 [N1294_2.mzXML]	342.2624816894531	11.356466666666668	11.150233333333334	12.0106	0.8603666666666658	149503.703125	1298793.1732364474	0	1186	0.10181674877457603	1.6555480389086605	1.2511364545688242	342.2530517578125	342.263427734375
995	342.8678283691406	1.7540166666666666					1	DETECTED	342.8678 m/z @1.75 [N1294_2.mzXML]	342.8678283691406	1.7540166666666666	1.67325	1.7687333333333333	0.09548333333333336	16947.3359375	64031.63096020506	0	1186	0.02925100159836158	0.5911060668592657	0.18221213371853132	342.8673400878906	342.8678283691406
996	343.1920471191406	12.331					1	DETECTED	343.1920 m/z @12.33 [N1294_2.mzXML]	343.1920471191406	12.331	12.176250000000001	17.059833333333334	4.883583333333332	60463.40625	1297374.0887128606	0	1186	0.1918641574329758	6.302734507258238	2.706827597181161	343.1844177246094	343.1941833496094
997	343.2620544433594	12.964616666666666					1	DETECTED	343.2621 m/z @12.96 [N1294_2.mzXML]	343.2620544433594	12.964616666666666	11.963683333333334	14.779083333333334	2.8154000000000003	14621.8779296875	579967.3339475708	0	1186	0.6660480280838215	1.4095085370047	1.7843275812361905	343.25921630859375	343.2696533203125
998	343.29498291015625	12.0585					1	DETECTED	343.2950 m/z @12.06 [N1294_2.mzXML]	343.29498291015625	12.0585	11.99535	13.59105	1.595699999999999	7633.2822265625	183160.24510144055	0	1186	0.09257260719929761	12.634204275534382	24.268408551068763	343.2854919433594	343.29620361328125
999	344.2781066894531	11.466466666666667					1	DETECTED	344.2781 m/z @11.47 [N1294_2.mzXML]	344.2781066894531	11.466466666666667	11.417933333333334	12.026583333333333	0.608649999999999	106980.7265625	734868.2231389144	1	1186	0.17813105610259328	2.938046356745184	4.033058427247249	344.275634765625	344.281494140625
1000	344.64947509765625	13.186683333333333					1	DETECTED	344.6495 m/z @13.19 [N1294_2.mzXML]	344.64947509765625	13.186683333333333	12.994266666666666	13.706416666666666	0.7121499999999994	23911.341796875	342955.3939940192	0	1186	0.14822212432787651	1.7788102500006526	2.135741108307521	344.6477966308594	344.65087890625
1001	344.8749694824219	1.5682166666666668					1	DETECTED	344.8750 m/z @1.57 [N1294_2.mzXML]	344.8749694824219	1.5682166666666668	1.4498	1.6890833333333333	0.2392833333333333	172943.453125	938948.4942592765	0	1186	0.08455535077964105	0.6963674829323679	0.3769408936378458	344.8653564453125	344.87542724609375
1002	345.19244384765625	12.331					1	DETECTED	345.1924 m/z @12.33 [N1294_2.mzXML]	345.19244384765625	12.331	12.279533333333335	12.531783333333333	0.2522499999999983	9019.533203125	70947.03679150384	0	1186	0.070288735968834	2.4506152849741776	3.901230569948355	345.19085693359375	345.19281005859375
1003	345.8785400390625	1.5537166666666666					1	DETECTED	345.8785 m/z @1.55 [N1294_2.mzXML]	345.8785400390625	1.5537166666666666	1.4651500000000002	1.5827666666666667	0.11761666666666648	10501.6337890625	40877.37864965814	0	1186	0.05774861653845664	0.6640007527286418	0.3280015054572836	345.8775634765625	345.8800354003906
1004	346.009033203125	9.622133333333332					1	DETECTED	346.0090 m/z @9.62 [N1294_2.mzXML]	346.009033203125	9.622133333333332	0.10096666666666666	19.99416666666667	19.8932	18405.216796875	9070531.285116265	0	1186	9.779793152902394	0.6287953032866825	0.7369971015398715	346.00775146484375	346.010009765625
1005	346.2728271484375	13.673433333333332					1	DETECTED	346.2728 m/z @13.67 [N1294_2.mzXML]	346.2728271484375	13.673433333333332	2.5735666666666663	14.298399999999999	11.724833333333333	31972.5234375	2741126.367752195	0	1186	0.26217000801563195	0.5221200538992987	8.85187629005836	346.2638854980469	346.27374267578125
1006	346.2933654785156	11.356466666666668					1	DETECTED	346.2934 m/z @11.36 [N1294_2.mzXML]	346.2933654785156	11.356466666666668	11.341299999999999	12.888133333333334	1.5468333333333355	13849.55078125	675286.0199637456	0	1186	1.4658652015134468	50.994505494497	103.30807648512027	346.29266357421875	346.2947692871094
1007	346.3305969238281	11.6607					1	DETECTED	346.3306 m/z @11.66 [N1294_2.mzXML]	346.3305969238281	11.6607	11.600383333333333	11.739766666666666	0.13938333333333297	8026.31884765625	38720.71657006815	0	1186	0.06851779727767493	1.1554296767062626	1.3108593534125255	346.330322265625	346.3311462402344
1008	347.1236572265625	9.773233333333334					1	DETECTED	347.1237 m/z @9.77 [N1294_2.mzXML]	347.1236572265625	9.773233333333334	9.722949999999999	10.03485	0.3119000000000014	4248.10888671875	39876.990131591854	0	1186	0.19586689897340115	3.101425256877631	5.202850513755262	347.1226806640625	347.12384033203125
1009	347.1342468261719	1.4651500000000002					1	DETECTED	347.1342 m/z @1.47 [N1294_2.mzXML]	347.1342468261719	1.4651500000000002	1.4337166666666665	1.49495	0.06123333333333347	4739.37109375	13421.505125366233	0	1186	0.13335934184783227	0.9740190880169597	0.9480381760339193	347.1331481933594	347.1342468261719
1010	347.1594543457031	11.231233333333334					1	DETECTED	347.1595 m/z @11.23 [N1294_2.mzXML]	347.1594543457031	11.231233333333334	9.622133333333332	11.280650000000001	1.658516666666669	16166.310546875	279510.0306766062	0	1186	0.47552390607684814	0.5214791047065871	0.03123325892242697	347.15777587890625	347.16046142578125
1011	348.28924560546875	12.141416666666666					1	DETECTED	348.2892 m/z @12.14 [N1294_2.mzXML]	348.28924560546875	12.141416666666666	11.739766666666666	15.313666666666668	3.573900000000002	3981.775146484375	388678.56422637956	0	1186	0.3040797182937034	4.44902278102826	7.89804556205652	348.2880554199219	348.2899475097656
1012	349.01776123046875	3.415116666666667					1	DETECTED	349.0178 m/z @3.42 [N1294_2.mzXML]	349.01776123046875	3.415116666666667	0.28385	19.773000000000003	19.489150000000002	3015.1484375	1187370.2527903449	0	1186	6.321028611055168	3.1120233558304413	5.2240467116608835	349.0142822265625	349.0198974609375
1013	350.0906066894531	16.395366666666668					1	DETECTED	350.0906 m/z @16.40 [N1294_2.mzXML]	350.0906066894531	16.395366666666668	10.03485	18.910833333333336	8.875983333333336	3254.872314453125	632686.502361206	0	1186	1.1083912161266127	0.6977407495722309	0.3954814991444618	350.08819580078125	350.0921936035156
1014	350.2060852050781	9.088766666666666					1	DETECTED	350.2061 m/z @9.09 [N1294_2.mzXML]	350.2060852050781	9.088766666666666	9.037783333333334	9.122533333333333	0.08474999999999966	2371.33740234375	7445.595050598151	0	1186	0.055244986068723634	0.8311539718862404	0.6623079437724809	350.20489501953125	350.2065734863281
1015	350.80938720703125	1.7388833333333333					1	DETECTED	350.8094 m/z @1.74 [N1294_2.mzXML]	350.80938720703125	1.7388833333333333	1.70535	1.7973833333333333	0.09203333333333341	11333.9599609375	51796.77940283206	0	1186	0.11323956139684488	1.372266401590455	1.7445328031809102	350.80938720703125	350.81036376953125
1016	350.89190673828125	1.5975499999999998					1	DETECTED	350.8919 m/z @1.60 [N1294_2.mzXML]	350.89190673828125	1.5975499999999998	1.5682166666666668	1.64295	0.0747333333333331	58076.8984375	179976.2822045897	0	1186	0.05393446989914907	1.2738636363636473	1.5477272727272946	350.8916320800781	350.89215087890625
1017	351.08721923828125	16.46935					1	DETECTED	351.0872 m/z @16.47 [N1294_2.mzXML]	351.08721923828125	16.46935	10.346233333333334	18.746	8.399766666666665	2300.254150390625	578765.8140853574	0	1186	1.7596190838649655	0.6859061425690077	0.37181228513801534	351.08489990234375	351.08746337890625
1018	351.2134094238281	12.432166666666665					1	DETECTED	351.2134 m/z @12.43 [N1294_2.mzXML]	351.2134094238281	12.432166666666665	9.359350000000001	12.614033333333333	3.2546833333333325	8874.0126953125	344006.5765188293	0	1186	0.14096125286200234	0.5295928274276046	0.05918565485520931	351.21124267578125	351.2145690917969
1019	351.2283630371094	13.739566666666667					1	DETECTED	351.2284 m/z @13.74 [N1294_2.mzXML]	351.2283630371094	13.739566666666667	9.407866666666667	15.135433333333333	5.727566666666666	61382.5859375	1589963.5350223386	0	1186	0.2952744248330834	2.4715577082624534	4.542207670344844	351.2194519042969	351.2328796386719
1020	352.1651306152344	9.969816666666667					1	DETECTED	352.1651 m/z @9.97 [N1294_2.mzXML]	352.1651306152344	9.969816666666667	9.921133333333334	10.3286	0.4074666666666662	27994.4609375	183141.696152343	0	1186	0.08796675078074756	3.266027246823497	3.972651186692843	352.1648254394531	352.16632080078125
1021	352.2237548828125	12.262583333333334					1	DETECTED	352.2238 m/z @12.26 [N1294_2.mzXML]	352.2237548828125	12.262583333333334	12.228083333333332	14.779083333333334	2.551000000000002	12390.82421875	674533.2751949161	0	1186	0.0963102033798986	36.97101449275225	6.540140913277803	352.22332763671875	352.2320556640625
1022	352.8965759277344	1.67325					1	DETECTED	352.8966 m/z @1.67 [N1294_2.mzXML]	352.8965759277344	1.67325	1.5096333333333334	1.70535	0.19571666666666654	32221.9140625	147554.97374194325	0	1186	0.1766754879425838	0.5980951410817971	0.1846822764911687	352.8904724121094	352.9004211425781
1023	353.03497314453125	1.8682166666666666					1	DETECTED	353.0350 m/z @1.87 [N1294_2.mzXML]	353.03497314453125	1.8682166666666666	1.7388833333333333	17.537666666666667	15.798783333333333	306462.09375	9120101.894827085	0	1186	0.25909491627228465	4.551375355053824	8.934282825941677	353.0297546386719	353.03656005859375
1024	353.1777038574219	15.621883333333333					1	DETECTED	353.1777 m/z @15.62 [N1294_2.mzXML]	353.1777038574219	15.621883333333333	9.986066666666666	17.592666666666666	7.6066	5574.68896484375	716135.3108298946	0	1186	0.7453457830048524	0.674844521202192	0.2280036498652986	353.1683654785156	353.1790771484375
1025	353.2353210449219	12.6301					1	DETECTED	353.2353 m/z @12.63 [N1294_2.mzXML]	353.2353210449219	12.6301	10.585983333333333	14.880016666666668	4.294033333333335	8279.994140625	661495.8568526001	0	1186	2.2402224332165677	1.050339592489013	1.1006791849780264	353.2294921875	353.2438659667969
1026	353.2539367675781	1.7229666666666668					1	DETECTED	353.2539 m/z @1.72 [N1294_2.mzXML]	353.2539367675781	1.7229666666666668	1.7229666666666668	14.929033333333333	13.206066666666667	14172.3291015625	4470983.727490419	0	1186	10.45173947799951	null	null	353.2439880371094	353.2539367675781
1027	355.0831298828125	12.026583333333333					1	DETECTED	355.0831 m/z @12.03 [N1294_2.mzXML]	355.0831298828125	12.026583333333333	11.99535	12.210783333333334	0.21543333333333337	11160.2275390625	70559.07186169445	0	1186	0.15533905934883663	3.448772678762068	5.897545357524136	355.0829162597656	355.0835266113281
1028	355.2625732421875	12.1075					1	DETECTED	355.2626 m/z @12.11 [N1294_2.mzXML]	355.2625732421875	12.1075	11.7895	14.664416666666666	2.8749166666666657	9542.12890625	598763.3401333622	0	1186	0.38674163948521745	4.5203092243186624	8.040618448637325	355.2534484863281	355.26336669921875
1029	356.2781677246094	11.4503					1	DETECTED	356.2782 m/z @11.45 [N1294_2.mzXML]	356.2781677246094	11.4503	11.434066666666666	19.515666666666668	8.081600000000002	27117.033203125	1812327.1261002505	0	1186	0.09778789051236814	248.9199178644664	496.8398357289328	356.2781066894531	356.2810974121094
1030	356.9089660644531	1.6125333333333332					1	DETECTED	356.9090 m/z @1.61 [N1294_2.mzXML]	356.9089660644531	1.6125333333333332	1.5827666666666667	1.64295	0.060183333333333255	46794.71484375	132431.75029150408	0	1186	0.06322086851690734	1.0109182530795118	1.0218365061590235	356.9088439941406	356.9095458984375
1031	357.1031188964844	8.740716666666666					1	DETECTED	357.1031 m/z @8.74 [N1294_2.mzXML]	357.1031188964844	8.740716666666666	8.48175	10.435466666666667	1.9537166666666668	2772.088623046875	128359.2478207399	0	1186	1.640488676193483	3.7721392714635202	6.5442785429270405	357.1030578613281	357.10760498046875
1032	357.2147521972656	9.2968					1	DETECTED	357.2148 m/z @9.30 [N1294_2.mzXML]	357.2147521972656	9.2968	9.25185	9.359350000000001	0.1075000000000017	5299.9560546875	21535.71968090824	0	1186	0.06996775715358439	1.1957730812013525	1.3915461624027052	357.2134704589844	357.2147521972656
1033	357.2774353027344	12.677766666666667					1	DETECTED	357.2774 m/z @12.68 [N1294_2.mzXML]	357.2774353027344	12.677766666666667	11.755916666666668	16.5801	4.824183333333334	30219.5546875	1176944.432402433	0	1186	0.7137306880694858	1.9553124659072676	1.2415139528465557	357.2762145996094	357.2799072265625
1034	357.2995300292969	14.030683333333334					1	DETECTED	357.2995 m/z @14.03 [N1294_2.mzXML]	357.2995300292969	14.030683333333334	5.582949999999999	14.680983333333334	9.098033333333333	4335.494140625	760876.0089875488	0	1186	0.2056883486515062	0.5384896145711668	0.07697922914233397	357.2978515625	357.29962158203125
1035	358.2578125	11.018933333333333					1	DETECTED	358.2578 m/z @11.02 [N1294_2.mzXML]	358.2578125	11.018933333333333	10.504116666666667	11.1822	0.6780833333333334	10282.55078125	139628.87150314328	0	1186	0.1603685577836771	0.7031325761472924	0.4334084121658712	358.2568054199219	358.2594299316406
1036	358.29425048828125	11.585749999999999					1	DETECTED	358.2943 m/z @11.59 [N1294_2.mzXML]	358.29425048828125	11.585749999999999	4.313066666666667	11.823266666666665	7.510199999999998	41452.08984375	1549817.849577422	0	1186	0.08607814927446888	0.5162010053676341	2.784876255488624	358.2935791015625	358.3023681640625
1037	359.0430603027344	1.8258					1	DETECTED	359.0431 m/z @1.83 [N1294_2.mzXML]	359.0430603027344	1.8258	1.64295	5.828533333333334	4.185583333333334	383134.34375	8324281.99524329	0	1186	0.21540630259004945	2.324819266230422	4.9070765382781785	359.0412292480469	359.04473876953125
1038	359.1659851074219	14.0805					1	DETECTED	359.1660 m/z @14.08 [N1294_2.mzXML]	359.1659851074219	14.0805	11.7895	14.779083333333334	2.989583333333334	7177.40869140625	478469.53718643176	0	1186	0.34964088968227003	0.6524625345555071	0.1935788365967123	359.1646728515625	359.1676025390625
1039	360.068603515625	9.789966666666666					1	DETECTED	360.0686 m/z @9.79 [N1294_2.mzXML]	360.068603515625	9.789966666666666	9.722949999999999	10.488016666666665	0.7650666666666659	5903.07666015625	63552.683133148304	0	1186	0.08520716401480932	5.708032827654745	10.41606565530949	360.06646728515625	360.0690612792969
1040	360.2381591796875	4.423616666666666					1	DETECTED	360.2382 m/z @4.42 [N1294_2.mzXML]	360.2381591796875	4.423616666666666	3.5214166666666666	4.727950000000001	1.2065333333333341	3432.75732421875	156240.3359879761	0	1186	0.20843206262622616	0.6686617896992547	0.3373235793985094	360.2372741699219	360.239013671875
1041	360.27313232421875	11.231233333333334					1	DETECTED	360.2731 m/z @11.23 [N1294_2.mzXML]	360.27313232421875	11.231233333333334	10.620816666666666	11.356466666666668	0.7356500000000015	18894.533203125	215676.4756253057	0	1186	0.07206476928080363	0.6025802047781574	0.20516040955631476	360.27313232421875	360.2738952636719
1042	360.2889404296875	13.024283333333333					1	DETECTED	360.2889 m/z @13.02 [N1294_2.mzXML]	360.2889404296875	13.024283333333333	12.94945	13.114183333333333	0.1647333333333325	5173.0634765625	37635.322799072295	0	1186	0.04985340012273198	1.1006681514476695	1.2013363028953388	360.2872619628906	360.2892761230469
1043	360.3226623535156	12.331					1	DETECTED	360.3227 m/z @12.33 [N1294_2.mzXML]	360.3226623535156	12.331	12.1935	12.888133333333334	0.6946333333333339	18716.955078125	475672.5688728025	0	1186	0.4313538834382964	2.525939393939409	3.5689248170084813	360.3216552734375	360.3233642578125
1044	360.8385314941406	1.7388833333333333					1	DETECTED	360.8385 m/z @1.74 [N1294_2.mzXML]	360.8385314941406	1.7388833333333333	1.6890833333333333	1.7540166666666666	0.06493333333333329	11430.18359375	36206.799909179696	0	1186	0.14579709333555435	0.6519410977242289	0.30388219544845785	360.8384094238281	360.8392333984375
1045	361.13861083984375	10.726416666666667					1	DETECTED	361.1386 m/z @10.73 [N1294_2.mzXML]	361.13861083984375	10.726416666666667	10.068416666666668	10.886583333333334	0.8181666666666665	3154.500244140625	54861.30363613884	0	1186	0.06862054240795423	0.6217071935157045	0.24341438703140902	361.1377868652344	361.1394958496094
1046	361.18157958984375	12.0585					1	DETECTED	361.1816 m/z @12.06 [N1294_2.mzXML]	361.18157958984375	12.0585	11.947833333333334	12.210783333333334	0.26295	9726.044921875	90807.98734149215	0	1186	0.18606096879280898	1.1880271084337324	1.255106770583072	361.181396484375	361.18310546875
1047	361.20025634765625	11.134083333333333					1	DETECTED	361.2003 m/z @11.13 [N1294_2.mzXML]	361.20025634765625	11.134083333333333	11.11825	11.247333333333334	0.12908333333333388	11738.291015625	73295.04326049823	0	1186	0.28659237204655774	4.0763157894737505	7.152631578947501	361.1998291015625	361.2005920410156
1048	361.3123474121094	12.614033333333333					1	DETECTED	361.3123 m/z @12.61 [N1294_2.mzXML]	361.3123474121094	12.614033333333333	11.755916666666668	18.965666666666667	7.20975	16413.857421875	935488.7779652099	0	1186	0.20990323302563496	1.6196705497925437	2.8917054133497464	361.3098449707031	361.31927490234375
1049	362.885986328125	1.5682166666666668					1	DETECTED	362.8860 m/z @1.57 [N1294_2.mzXML]	362.885986328125	1.5682166666666668	1.5244166666666668	1.5827666666666667	0.0583499999999999	13828.564453125	40847.71009082021	0	1186	0.08507303931418231	0.6660958904109568	0.3321917808219137	362.88525390625	362.88629150390625
1050	362.9253234863281	1.64295					1	DETECTED	362.9253 m/z @1.64 [N1294_2.mzXML]	362.9253234863281	1.64295	1.5975499999999998	1.70535	0.10780000000000012	97162.7421875	304215.38180371135	0	1186	0.05226302662388882	1.181252039211318	0.996291811741569	362.925048828125	362.9258728027344
1051	363.09136962890625	12.210783333333334					1	DETECTED	363.0914 m/z @12.21 [N1294_2.mzXML]	363.09136962890625	12.210783333333334	12.176250000000001	12.31405	0.1377999999999986	5010.67138671875	23401.764233153976	0	1186	0.06056437970481454	1.9951737451737905	2.990347490347581	363.09100341796875	363.09307861328125
1052	363.1112365722656	1.5096333333333334					1	DETECTED	363.1112 m/z @1.51 [N1294_2.mzXML]	363.1112365722656	1.5096333333333334	1.4152166666666666	19.166999999999998	17.751783333333332	12891.0322265625	2775705.5697715143	0	1186	11.08477545981538	73.40614087797553	145.13401628145695	363.1044006347656	363.1120910644531
1053	363.1948547363281	11.739766666666666					1	DETECTED	363.1949 m/z @11.74 [N1294_2.mzXML]	363.1948547363281	11.739766666666666	11.556533333333334	19.294833333333333	7.738299999999999	4911.60009765625	616165.2712172545	0	1186	0.2198362679898409	21.115972348553903	41.23194469710781	363.1866149902344	363.1952209472656
1054	363.2153625488281	11.32675					1	DETECTED	363.2154 m/z @11.33 [N1294_2.mzXML]	363.2153625488281	11.32675	8.775749999999999	12.210783333333334	3.435033333333335	52380.75	953145.8529305406	0	1186	0.07339410372495436	1.8537612218966641	3.051060939658968	363.2054138183594	363.21612548828125
1055	365.14019775390625	12.3647					1	DETECTED	365.1402 m/z @12.36 [N1294_2.mzXML]	365.14019775390625	12.3647	12.331	12.531783333333333	0.20078333333333376	14345.65625	96170.38366088858	0	1186	0.10318679038346801	2.9789812067260537	4.671310609198186	365.1396484375	365.1406555175781
1056	365.23162841796875	11.150233333333334					1	DETECTED	365.2316 m/z @11.15 [N1294_2.mzXML]	365.23162841796875	11.150233333333334	11.052216666666668	11.198450000000001	0.146233333333333	4639.0458984375	32418.340233764775	0	1186	0.11970057634151843	0.745961571161369	0.4919231423227379	365.2310791015625	365.2320251464844
1057	365.2438659667969	13.024283333333333					1	DETECTED	365.2439 m/z @13.02 [N1294_2.mzXML]	365.2438659667969	13.024283333333333	12.9192	13.316566666666667	0.39736666666666665	10415.06640625	110170.9073496093	0	1186	0.2663291636915144	1.8907216494845425	2.781443298969085	365.24200439453125	365.245361328125
1058	366.1839599609375	14.237366666666667					1	DETECTED	366.1840 m/z @14.24 [N1294_2.mzXML]	366.1839599609375	14.237366666666667	11.0856	15.8242	4.7386	12997.5146484375	914848.7229914244	0	1186	0.6662297819541276	0.7074428657597442	0.49972048048738243	366.18267822265625	366.18658447265625
1059	366.20556640625	9.424000000000001					1	DETECTED	366.2056 m/z @9.42 [N1294_2.mzXML]	366.20556640625	9.424000000000001	0.10096666666666666	9.47265	9.371683333333333	3586.9296875	563828.3579833986	0	1186	0.047215279838034974	0.5026091293606157	0.005218258721231486	366.20477294921875	366.2153625488281
1060	367.1495056152344	8.1449					1	DETECTED	367.1495 m/z @8.14 [N1294_2.mzXML]	367.1495056152344	8.1449	6.99055	12.026583333333333	5.036033333333333	4781.3583984375	403221.61061007675	0	1186	1.184753453857999	2.181328597623482	0.11588517486352048	367.1473693847656	367.1567687988281
1061	367.1935729980469	13.7559					1	DETECTED	367.1936 m/z @13.76 [N1294_2.mzXML]	367.1935729980469	13.7559	12.158866666666666	14.047483333333334	1.8886166666666675	14699.1875	624173.596074158	0	1186	0.29046412833491786	0.5912890567928033	0.18748038965125666	367.1929626464844	367.19476318359375
1062	367.2447204589844	12.331					1	DETECTED	367.2447 m/z @12.33 [N1294_2.mzXML]	367.2447204589844	12.331	11.97975	12.465033333333334	0.48528333333333507	5480.38037109375	67028.54522686785	0	1186	0.04813770897373182	0.6907947805456721	0.3815895610913443	367.2443542480469	367.2461853027344
1063	367.99066162109375	3.6434333333333333					1	DETECTED	367.9907 m/z @3.64 [N1294_2.mzXML]	367.99066162109375	3.6434333333333333	2.5191833333333333	19.957	17.437816666666667	3819.7744140625	1535510.8440997624	0	1186	6.595230220779181	7.755310948039434	12.368495965552633	367.98858642578125	367.9933166503906
1064	368.2782287597656	11.513783333333333					1	DETECTED	368.2782 m/z @11.51 [N1294_2.mzXML]	368.2782287597656	11.513783333333333	11.417933333333334	12.331	0.9130666666666656	97202.734375	1082989.9256019294	1	1186	0.16568807425445975	2.4394546097753915	2.292237561788695	368.2779541015625	368.2793884277344
1065	368.6266784667969	10.068416666666668					1	DETECTED	368.6267 m/z @10.07 [N1294_2.mzXML]	368.6266784667969	10.068416666666668	3.891	12.347616666666665	8.456616666666665	11007.9912109375	1362996.8006580807	0	1186	0.18025935671918347	0.6844784092595338	0.021617644949745416	368.625244140625	368.6271057128906
1066	368.8702697753906	1.67325					1	DETECTED	368.8703 m/z @1.67 [N1294_2.mzXML]	368.8702697753906	1.67325	1.6581000000000001	1.7687333333333333	0.11063333333333314	26929.67578125	94501.59828198227	0	1186	0.1053159753250903	3.651265126512699	6.302530253025398	368.86993408203125	368.8705139160156
1067	369.00836181640625	1.8543333333333334					1	DETECTED	369.0084 m/z @1.85 [N1294_2.mzXML]	369.00836181640625	1.8543333333333334	1.8258	2.7956166666666666	0.9698166666666665	23625.25390625	631299.5256795652	0	1186	0.14668664850947333	16.17747841477697	24.404741114013213	369.0058898925781	369.01025390625
1068	369.0625915527344	12.026583333333333					1	DETECTED	369.0626 m/z @12.03 [N1294_2.mzXML]	369.0625915527344	12.026583333333333	11.97975	12.176250000000001	0.19650000000000212	12941.841796875	88568.77797949268	0	1186	0.20961519270752405	2.097864768683279	3.0773222011848	369.0615234375	369.063232421875
1069	369.2816467285156	11.513783333333333					1	DETECTED	369.2816 m/z @11.51 [N1294_2.mzXML]	369.2816467285156	11.513783333333333	11.513783333333333	11.61555	0.10176666666666812	22069.845703125	71976.14046044914	0	1186	0.015082902370499696	null	null	369.2815856933594	369.2823181152344
1070	369.3504638671875	12.6301					1	DETECTED	369.3505 m/z @12.63 [N1294_2.mzXML]	369.3504638671875	12.6301	0.17391666666666666	19.9755	19.801583333333333	76708.3828125	5801776.745339387	0	1186	1.3125050430608418	1.6402896616212876	2.188197572008987	369.3478088378906	369.3525695800781
1071	370.2942199707031	11.61555					1	DETECTED	370.2942 m/z @11.62 [N1294_2.mzXML]	370.2942199707031	11.61555	11.556533333333334	12.141416666666666	0.5848833333333321	122726.1171875	1128077.6509138178	0	1186	0.12199339545538201	2.884421743059917	3.6155263765878396	370.2940368652344	370.29498291015625
1072	370.3538818359375	12.6301					1	DETECTED	370.3539 m/z @12.63 [N1294_2.mzXML]	370.3538818359375	12.6301	11.1662	16.746	5.579799999999999	20954.712890625	1461606.0855541076	0	1186	1.199162941599191	0.7872873654039751	1.819550378191336	370.3527526855469	370.3555603027344
1073	371.1885681152344	15.732083333333332					1	DETECTED	371.1886 m/z @15.73 [N1294_2.mzXML]	371.1885681152344	15.732083333333332	14.979266666666666	16.5801	1.6008333333333358	3684.449462890625	199172.8059121705	0	1186	0.34198268768662743	1.063229205871286	1.1264584117425718	371.1876220703125	371.1891784667969
1074	371.3143310546875	1.1602833333333333					1	DETECTED	371.3143 m/z @1.16 [N1294_2.mzXML]	371.3143310546875	1.1602833333333333	0.10096666666666666	19.99416666666667	19.8932	6561.62158203125	2971394.6142620263	0	1186	7.691825487976507	9.389637974165735	8.47742551164416	371.3125915527344	371.3241882324219
1075	372.3099365234375	11.739766666666666					1	DETECTED	372.3099 m/z @11.74 [N1294_2.mzXML]	372.3099365234375	11.739766666666666	0.35719999999999996	19.681333333333335	19.324133333333336	31982.46484375	1551434.2890362546	0	1186	0.08999125453628487	2.8116228216208876	2.6552801448899483	372.3004150390625	372.31988525390625
1076	372.8824462890625	1.6125333333333332					1	DETECTED	372.8824 m/z @1.61 [N1294_2.mzXML]	372.8824462890625	1.6125333333333332	1.5827666666666667	1.64295	0.060183333333333255	19456.634765625	49225.45342358405	0	1186	0.04866016947351626	1.0109182530795118	1.0218365061590235	372.8821716308594	372.8830871582031
1077	372.9227294921875	1.5537166666666666					1	DETECTED	372.9227 m/z @1.55 [N1294_2.mzXML]	372.9227294921875	1.5537166666666666	1.4651500000000002	17.3905	15.92535	2484.317138671875	1366197.890399933	0	1186	15.927131872891119	89.90600301091477	178.81200602182955	372.9227294921875	372.9317626953125
1078	373.27301025390625	11.7895					1	DETECTED	373.2730 m/z @11.79 [N1294_2.mzXML]	373.27301025390625	11.7895	11.7895	12.581583333333333	0.7920833333333324	7995.22412109375	175618.71301629656	0	1186	0.31559498070511083	null	null	373.27178955078125	373.27410888671875
1079	375.0169677734375	1.8258					1	DETECTED	375.0170 m/z @1.83 [N1294_2.mzXML]	375.0169677734375	1.8258	1.64295	4.614733333333334	2.9717833333333337	189330.21875	4128995.012538238	0	1186	0.1749588011181813	2.242740701067505	4.343461510953775	375.01007080078125	375.0191650390625
1080	376.6239318847656	10.603483333333333					1	DETECTED	376.6239 m/z @10.60 [N1294_2.mzXML]	376.6239318847656	10.603483333333333	7.18485	11.11825	3.9334	21503.83203125	420434.4495718688	0	1186	0.09769430052588923	0.8453743465368156	0.5366458411703771	376.6226501464844	376.6300354003906
1081	377.1445617675781	9.824250000000001					1	DETECTED	377.1446 m/z @9.82 [N1294_2.mzXML]	377.1445617675781	9.824250000000001	9.789966666666666	10.3636	0.5736333333333334	3408.037353515625	50430.75525488274	0	1186	0.0674599876233124	8.366067087991926	15.732134175983852	377.1438293457031	377.1460876464844
1082	377.63153076171875	12.331					1	DETECTED	377.6315 m/z @12.33 [N1294_2.mzXML]	377.63153076171875	12.331	8.1449	12.398733333333332	4.253833333333333	10060.14453125	661706.3554344788	0	1186	2.7015034685057966	0.5080902669947365	0.024805692993441625	377.6283264160156	377.6354064941406
1083	378.0309143066406	16.377033333333333					1	DETECTED	378.0309 m/z @16.38 [N1294_2.mzXML]	378.0309143066406	16.377033333333333	4.976416666666666	17.6295	12.653083333333335	1875.676513671875	571222.3718546146	0	1186	0.5141762663082368	0.5549297771904151	0.10985955438083028	378.0247497558594	378.0396728515625
1084	378.2392272949219	12.3647					1	DETECTED	378.2392 m/z @12.36 [N1294_2.mzXML]	378.2392272949219	12.3647	11.645516666666667	14.880016666666668	3.2345000000000006	56580.1015625	895883.3276796883	0	1186	0.10130546157182252	0.972288474305167	0.6003572280132685	378.23876953125	378.2429504394531
1085	378.8992919921875	1.64295					1	DETECTED	378.8993 m/z @1.64 [N1294_2.mzXML]	378.8992919921875	1.64295	1.5975499999999998	1.7388833333333333	0.14133333333333353	68617.2421875	237421.92900231967	0	1186	0.06067793910841979	1.516826052412628	1.084054978390354	378.89849853515625	378.8996887207031
1086	379.1524353027344	12.331					1	DETECTED	379.1524 m/z @12.33 [N1294_2.mzXML]	379.1524353027344	12.331	10.277066666666666	12.331	2.053933333333333	3394.716796875	248759.04282513424	0	1186	2.0386949679228294	0.5	null	379.1490783691406	379.1524353027344
1087	379.2428894042969	12.3647					1	DETECTED	379.2429 m/z @12.36 [N1294_2.mzXML]	379.2428894042969	12.3647	11.755916666666668	14.697433333333333	2.941516666666665	14425.994140625	485738.7452056885	0	1186	0.06493416339635338	2.4158978290032094	7.712268646042297	379.2401123046875	379.2519226074219
1088	379.28009033203125	14.175583333333332					1	DETECTED	379.2801 m/z @14.18 [N1294_2.mzXML]	379.28009033203125	14.175583333333332	13.875683333333335	14.962066666666667	1.0863833333333321	4809.70703125	130456.34041741933	0	1186	0.2436275354057056	1.8112426364343808	2.6224852728687615	379.2793273925781	379.2826232910156
1089	380.21136474609375	8.775749999999999					1	DETECTED	380.2114 m/z @8.78 [N1294_2.mzXML]	380.21136474609375	8.775749999999999	8.723266666666666	9.656849999999999	0.933583333333333	4146.42578125	82532.24571209724	0	1186	0.20694922795985704	8.894093362972427	13.459532812541886	380.2102966308594	380.2124328613281
1090	380.2548522949219	12.645766666666667					1	DETECTED	380.2549 m/z @12.65 [N1294_2.mzXML]	380.2548522949219	12.645766666666667	11.402166666666666	14.599166666666667	3.197000000000001	83911.015625	1094559.7610417157	0	1186	0.13192774684930342	0.6072410521444485	0.16312618589035863	380.2508239746094	380.26275634765625
1091	381.0248718261719	1.8258					1	DETECTED	381.0249 m/z @1.83 [N1294_2.mzXML]	381.0248718261719	1.8258	1.64295	15.5309	13.88795	151813.265625	3255771.42401599	0	1186	0.2523606447107747	2.2111317380716833	2.9396397715235145	381.0234069824219	381.0301818847656
1092	381.105224609375	9.6904					1	DETECTED	381.1052 m/z @9.69 [N1294_2.mzXML]	381.105224609375	9.6904	9.673733333333333	9.756233333333334	0.08250000000000135	3471.391845703125	11763.51489599621	0	1186	0.04990331908348544	2.4749999999999175	3.949999999999835	381.1045837402344	381.1061096191406
1093	381.75006103515625	13.527366666666667					1	DETECTED	381.7501 m/z @13.53 [N1294_2.mzXML]	381.75006103515625	13.527366666666667	8.432	13.527366666666667	5.095366666666667	4005.15966796875	400496.21268109145	0	1186	0.061934210884965424	0.5	null	381.7401428222656	381.7503662109375
1094	382.2704772949219	12.80775					1	DETECTED	382.2705 m/z @12.81 [N1294_2.mzXML]	382.2704772949219	12.80775	12.791599999999999	12.979450000000002	0.18785000000000274	7764.44775390625	50366.08637970005	0	1186	0.11464215026328795	5.815789473683776	10.631578947367553	382.2696533203125	382.27130126953125
1095	383.1148376464844	1.7973833333333333					1	DETECTED	383.1148 m/z @1.80 [N1294_2.mzXML]	383.1148376464844	1.7973833333333333	1.7229666666666668	9.343366666666666	7.6204	296319.3125	3590281.773869599	0	1186	0.17762157172160675	4.165289640030871	6.403460113063726	383.113525390625	383.1191711425781
1096	383.1656799316406	13.77245					1	DETECTED	383.1657 m/z @13.77 [N1294_2.mzXML]	383.1656799316406	13.77245	12.026583333333333	14.237366666666667	2.2107833333333335	9237.1669921875	377613.77881378145	0	1186	0.3362537593150581	0.6331478157934934	0.2662956315869868	383.16461181640625	383.1664123535156
1097	384.1184387207031	1.7831833333333333					1	DETECTED	384.1184 m/z @1.78 [N1294_2.mzXML]	384.1184387207031	1.7831833333333333	1.7831833333333333	9.106050000000002	7.322866666666668	30747.501953125	1283356.7352705079	0	1186	7.279369685239189	null	null	384.1133728027344	384.1189270019531
1098	384.27301025390625	11.231233333333334					1	DETECTED	384.2730 m/z @11.23 [N1294_2.mzXML]	384.27301025390625	11.231233333333334	11.198450000000001	11.263833333333334	0.06538333333333313	12054.2744140625	36517.89776806674	0	1186	0.08943265727199368	0.9972038637519219	0.9944077275038439	384.2720031738281	384.2740478515625
1099	384.8434753417969	1.67325					1	DETECTED	384.8435 m/z @1.67 [N1294_2.mzXML]	384.8434753417969	1.67325	1.6581000000000001	9.391699999999998	7.733599999999998	9886.6943359375	1165500.0662251585	0	1186	0.06177362897541827	255.23432343234697	509.468646864694	384.8429260253906	384.8531188964844
1100	385.3085632324219	14.4062					1	DETECTED	385.3086 m/z @14.41 [N1294_2.mzXML]	385.3085632324219	14.4062	4.976416666666666	17.22533333333333	12.248916666666666	23539.462890625	2859333.034857725	0	1186	3.29186716154563	0.8255790058843445	2.830946872863234	385.30242919921875	385.3114013671875
1101	386.0809020996094	13.511783333333334					1	DETECTED	386.0809 m/z @13.51 [N1294_2.mzXML]	386.0809020996094	13.511783333333334	0.11928333333333334	19.99416666666667	19.874883333333337	2954.90771484375	1557354.6317799697	0	1186	7.506516808187053	0.7420154315226185	0.48403086304523685	386.0790100097656	386.0832824707031
1102	386.28851318359375	11.38695					1	DETECTED	386.2885 m/z @11.39 [N1294_2.mzXML]	386.28851318359375	11.38695	11.356466666666668	11.482516666666667	0.12604999999999933	21758.1796875	115800.10259521476	0	1186	0.07724038796667188	2.067523236741417	3.1350464734828343	386.2882385253906	386.28936767578125
1103	386.3114929199219	14.5339					1	DETECTED	386.3115 m/z @14.53 [N1294_2.mzXML]	386.3114929199219	14.5339	2.697216666666667	15.713683333333334	13.016466666666666	5849.24365234375	1294854.559697387	0	1186	0.5329601094976493	0.5498358915292995	0.09967178305859903	386.30523681640625	386.31475830078125
1104	387.1789855957031	11.542283333333334					1	DETECTED	387.1790 m/z @11.54 [N1294_2.mzXML]	387.1789855957031	11.542283333333334	9.194749999999999	12.228083333333332	3.033333333333333	198543.75	4913008.642963815	0	1186	0.09065745741832565	0.5666767786292276	0.09512698043619025	387.17669677734375	387.1847839355469
1105	387.2552795410156	14.28305					1	DETECTED	387.2553 m/z @14.28 [N1294_2.mzXML]	387.2552795410156	14.28305	9.439883333333334	14.82935	5.3894666666666655	5614.5322265625	786320.6844295044	0	1186	0.3235715963288719	0.5563990502081971	0.11279810041639436	387.2491149902344	387.25701904296875
1106	388.0778503417969	12.3647					1	DETECTED	388.0779 m/z @12.36 [N1294_2.mzXML]	388.0778503417969	12.3647	0.10096666666666666	19.9755	19.874533333333332	3446.78857421875	1874354.5725298463	0	1186	5.350556057755364	0.8102970275500663	2.283673240663824	388.0755615234375	388.080078125
1107	388.71136474609375	1.9802166666666667					1	DETECTED	388.7114 m/z @1.98 [N1294_2.mzXML]	388.71136474609375	1.9802166666666667	1.9104666666666668	2.1069166666666668	0.19645	8395.1884765625	71263.64099414066	0	1186	0.2074717279046392	1.4082437275985669	1.8164874551971337	388.7103576660156	388.7137756347656
1108	389.0209655761719	1.6277666666666666					1	DETECTED	389.0210 m/z @1.63 [N1294_2.mzXML]	389.0209655761719	1.6277666666666666	1.5827666666666667	1.64295	0.060183333333333255	7806.5419921875	23235.521310791042	0	1186	0.06142710019498043	0.6687037037037039	0.33740740740740777	389.0198974609375	389.0213317871094
1109	390.9907531738281	1.8543333333333334					1	DETECTED	390.9908 m/z @1.85 [N1294_2.mzXML]	390.9907531738281	1.8543333333333334	1.67325	2.4379666666666666	0.7647166666666667	33076.7109375	699338.6325731203	0	1186	0.299788217481473	2.0176748314801993	2.9879674337557827	390.98980712890625	390.993896484375
1110	391.2833557128906	13.039316666666668					1	DETECTED	391.2834 m/z @13.04 [N1294_2.mzXML]	391.2833557128906	13.039316666666668	0.10096666666666666	19.99416666666667	19.8932	11575.3662109375	6704448.509052551	0	1186	9.63059826954843	0.7687688151889537	0.05043059329705494	391.28143310546875	391.2871398925781
1111	393.29656982421875	1.6125333333333332					1	DETECTED	393.2966 m/z @1.61 [N1294_2.mzXML]	393.29656982421875	1.6125333333333332	0.9229	19.718	18.7951	4890.74267578125	1668402.805013215	0	1186	4.1954127486848485	13.62687901783557	4.0819974402459005	393.2884216308594	393.2989807128906
1112	394.22283935546875	8.368883333333333					1	DETECTED	394.2228 m/z @8.37 [N1294_2.mzXML]	394.22283935546875	8.368883333333333	7.87495	8.48175	0.6067999999999998	1871.8428955078125	42420.50049285894	0	1186	0.1227997306755455	0.6142529356188425	0.22850587123768512	394.2190856933594	394.2237243652344
1113	394.29425048828125	11.645516666666667					1	DETECTED	394.2943 m/z @11.65 [N1294_2.mzXML]	394.29425048828125	11.645516666666667	5.530483333333334	11.823266666666665	6.292783333333332	13403.3125	521012.6918656617	0	1186	0.105052503227693	0.514533853726608	0.029067707453216036	394.2927551269531	394.3013610839844
1114	394.7579345703125	13.673433333333332					1	DETECTED	394.7579 m/z @13.67 [N1294_2.mzXML]	394.7579345703125	13.673433333333332	13.607366666666667	13.909866666666666	0.30249999999999844	7235.05322265625	69092.8013890991	0	1186	0.17264643826465687	2.289354187689274	3.5787083753785476	394.7570495605469	394.75946044921875
1115	396.30999755859375	11.69125					1	DETECTED	396.3100 m/z @11.69 [N1294_2.mzXML]	396.30999755859375	11.69125	11.645516666666667	11.886666666666667	0.2411499999999993	15847.8017578125	121589.70914367671	0	1186	0.16037416545237093	2.6364795918367614	3.6781612270307384	396.3094482421875	396.31097412109375
1116	396.9989318847656	1.8258					1	DETECTED	396.9989 m/z @1.83 [N1294_2.mzXML]	396.9989318847656	1.8258	1.6581000000000001	2.35695	0.6988499999999997	54594.90625	977773.8034138184	0	1186	0.3657679460266807	2.0836314847942754	3.1672629695885504	396.9979248046875	396.9999694824219
1117	397.1361389160156	11.739766666666666					1	DETECTED	397.1361 m/z @11.74 [N1294_2.mzXML]	397.1361389160156	11.739766666666666	9.857	17.13383333333333	7.276833333333332	3573.73486328125	904331.251026184	0	1186	7.24706998349509	1.9324841102632646	2.864968220526529	397.1346740722656	397.1383972167969
1118	397.4142761230469	12.3647					1	DETECTED	397.4143 m/z @12.36 [N1294_2.mzXML]	397.4142761230469	12.3647	12.091016666666667	14.328933333333334	2.237916666666667	44249.58984375	1212848.6425134894	0	1186	0.40596679301559213	1.8977927772480465	2.8695818421010064	397.4121398925781	397.41485595703125
1119	398.325927734375	11.840183333333332					1	DETECTED	398.3259 m/z @11.84 [N1294_2.mzXML]	398.325927734375	11.840183333333332	11.772883333333334	12.141416666666666	0.3685333333333318	48111.0703125	397132.3568392332	0	1186	0.11538237842640875	2.782139092199476	3.2042069273776828	398.3245849609375	398.3260498046875
1120	398.4178161621094	12.31405					1	DETECTED	398.4178 m/z @12.31 [N1294_2.mzXML]	398.4178161621094	12.31405	12.1935	12.726316666666666	0.5328166666666654	10223.18359375	240713.8112233885	0	1186	0.5096275594595578	2.209940550255772	3.419881100511544	398.416748046875	398.4183044433594
1121	398.7608337402344	13.316566666666667					1	DETECTED	398.7608 m/z @13.32 [N1294_2.mzXML]	398.7608337402344	13.316566666666667	11.755916666666668	15.385866666666667	3.629949999999999	12207.8466796875	793585.624579193	0	1186	0.3766955513494157	1.0623778436017122	1.062386853125916	398.7576904296875	398.76324462890625
1122	399.1266174316406	11.11825					1	DETECTED	399.1266 m/z @11.12 [N1294_2.mzXML]	399.1266174316406	11.11825	10.277066666666666	11.198450000000001	0.9213833333333348	2979.77392578125	89755.64372164913	0	1186	0.15249837786175036	0.5476709397475786	0.09534187949515727	399.12554931640625	399.1283874511719
1123	399.2344665527344	8.82855					1	DETECTED	399.2345 m/z @8.83 [N1294_2.mzXML]	399.2344665527344	8.82855	5.7762166666666666	8.916699999999999	3.140483333333332	6435.8876953125	198495.09089431778	0	1186	0.08782325209241293	0.5144397728513703	0.029963325626178292	399.2303771972656	399.2355041503906
1124	399.32952880859375	11.840183333333332					1	DETECTED	399.3295 m/z @11.84 [N1294_2.mzXML]	399.32952880859375	11.840183333333332	7.096416666666667	15.013916666666667	7.9174999999999995	11375.138671875	1651503.8105682682	0	1186	2.315711444168187	0.8369325876063624	0.5445721563526928	399.32183837890625	399.3377380371094
1125	400.34136962890625	11.99535					1	DETECTED	400.3414 m/z @12.00 [N1294_2.mzXML]	400.34136962890625	11.99535	11.871333333333332	12.74265	0.871316666666667	205171.90625	1986538.5468276332	1	1186	0.16063888310268482	1.7884940961379878	3.307678726917385	400.33245849609375	400.3416442871094
1126	401.6235656738281	10.93695					1	DETECTED	401.6236 m/z @10.94 [N1294_2.mzXML]	401.6235656738281	10.93695	10.259383333333334	11.0856	0.8262166666666655	6867.1513671875	81051.68783462515	0	1186	0.15506885844091123	0.6096940030501306	0.21873362717092296	401.61993408203125	401.6249084472656
1127	401.8662109375	1.5390000000000001					1	DETECTED	401.8662 m/z @1.54 [N1294_2.mzXML]	401.8662109375	1.5390000000000001	1.49495	1.5537166666666666	0.058766666666666634	6580.29345703125	14433.195157592749	0	1186	0.0507988977934315	0.6670450245932626	0.33409004918652535	401.864501953125	401.86627197265625
1128	402.90142822265625	1.5975499999999998					1	DETECTED	402.9014 m/z @1.60 [N1294_2.mzXML]	402.90142822265625	1.5975499999999998	1.5682166666666668	1.6277666666666666	0.05954999999999977	39946.828125	107474.13161572261	0	1186	0.060420306804515045	1.0150568181818262	1.0301136363636523	402.9013671875	402.9019775390625
1129	403.0072021484375	1.8258					1	DETECTED	403.0072 m/z @1.83 [N1294_2.mzXML]	403.0072021484375	1.8258	1.64295	2.3434000000000004	0.7004500000000005	146878.71875	2380331.769111572	0	1186	0.2585447690296754	1.8109642926560046	2.3142571234981597	403.0063781738281	403.00787353515625
1130	404.205810546875	11.542283333333334					1	DETECTED	404.2058 m/z @11.54 [N1294_2.mzXML]	404.205810546875	11.542283333333334	4.423616666666666	11.772883333333334	7.349266666666669	20535.740234375	3469877.5306250006	0	1186	0.08396288819476538	0.5161968533433228	0.014980276495503207	404.19683837890625	404.206787109375
1131	404.5552978515625	9.806966666666666					1	DETECTED	404.5553 m/z @9.81 [N1294_2.mzXML]	404.5552978515625	9.806966666666666	9.773233333333334	9.8409	0.06766666666666588	2349.05908203125	7289.464288940316	0	1186	0.07114948330789161	1.0029644268774898	1.0059288537549798	404.5552978515625	404.55718994140625
1132	405.1350402832031	10.520383333333333					1	DETECTED	405.1350 m/z @10.52 [N1294_2.mzXML]	405.1350402832031	10.520383333333333	10.346233333333334	11.035400000000001	0.6891666666666669	15094.017578125	190116.7346979675	0	1186	0.25163713729758186	1.0646088749684843	1.9819726771960926	405.1298522949219	405.1368103027344
1133	405.4193420410156	12.141416666666666					1	DETECTED	405.4193 m/z @12.14 [N1294_2.mzXML]	405.4193420410156	12.141416666666666	12.1075	12.228083333333332	0.12058333333333238	7039.19580078125	29797.9959590451	0	1186	0.12706565381340162	1.7776412776412789	2.5552825552825578	405.4185791015625	405.4199523925781
1134	406.681884765625	1.95265					1	DETECTED	406.6819 m/z @1.95 [N1294_2.mzXML]	406.681884765625	1.95265	1.93845	16.4323	14.493850000000002	6194.68408203125	2441137.3518991703	0	1186	9.335347037041227	510.3468309859159	623.1887242085976	406.67242431640625	406.682861328125
1135	406.74688720703125	12.176250000000001					1	DETECTED	406.7469 m/z @12.18 [N1294_2.mzXML]	406.74688720703125	12.176250000000001	11.600383333333333	15.971300000000001	4.370916666666668	11197.6142578125	955366.454952362	0	1186	1.1278633707480257	2.9404974597833293	4.322171507970182	406.7448425292969	406.75537109375
1136	407.7658386230469	14.4062					1	DETECTED	407.7658 m/z @14.41 [N1294_2.mzXML]	407.7658386230469	14.4062	11.963683333333334	14.863216666666666	2.8995333333333324	5904.03369140625	406897.1992804567	0	1186	0.15319789969792197	0.5935544622691076	0.1871089245382152	407.7558898925781	407.7672424316406
1137	408.7681579589844	1.7388833333333333					1	DETECTED	408.7682 m/z @1.74 [N1294_2.mzXML]	408.7681579589844	1.7388833333333333	1.6890833333333333	14.437533333333333	12.74845	15001.05859375	4372269.648875731	0	1186	0.0749941153806497	127.99648594377493	240.71837171000305	408.7681579589844	408.77545166015625
1138	408.9178771972656	1.6277666666666666					1	DETECTED	408.9179 m/z @1.63 [N1294_2.mzXML]	408.9178771972656	1.6277666666666666	1.5827666666666667	19.865166666666667	18.2824	53986.92578125	1.0235377677599609E7	0	1186	0.05677834864511522	203.1377777777781	382.18511473040536	408.9176940917969	408.9273986816406
1139	409.1609191894531	11.542283333333334					1	DETECTED	409.1609 m/z @11.54 [N1294_2.mzXML]	409.1609191894531	11.542283333333334	11.498916666666666	12.124566666666668	0.625650000000002	161970.796875	1143370.7897182077	0	1186	0.0746279901005078	4.411271066590844	5.449516150524338	409.1602478027344	409.1625671386719
1140	409.1868591308594	9.180666666666667					1	DETECTED	409.1869 m/z @9.18 [N1294_2.mzXML]	409.1868591308594	9.180666666666667	9.106050000000002	9.312083333333334	0.20603333333333218	72857.1640625	321847.8796239915	0	1186	0.06424867907533205	1.3477546973442192	1.5459553898630298	409.18634033203125	409.1877746582031
1141	410.164306640625	11.527983333333333					1	DETECTED	410.1643 m/z @11.53 [N1294_2.mzXML]	410.164306640625	11.527983333333333	11.498916666666666	11.963683333333334	0.46476666666666766	33837.0078125	282968.25351428357	0	1186	0.09230127646478614	7.994839449541205	6.690133250310359	410.16412353515625	410.16546630859375
1142	410.2535400390625	4.1072					1	DETECTED	410.2535 m/z @4.11 [N1294_2.mzXML]	410.2535400390625	4.1072	3.415116666666667	4.76065	1.345533333333333	2513.014404296875	117344.92644692988	0	1186	0.4698242436893625	0.9720891029500307	0.9441782059000615	410.251953125	410.2563171386719
1143	410.8552551269531	1.6890833333333333					1	DETECTED	410.8553 m/z @1.69 [N1294_2.mzXML]	410.8552551269531	1.6890833333333333	1.4498	1.7540166666666666	0.3042166666666666	16984.65234375	165141.70371081546	0	1186	0.09282354315846009	0.635682942118827	0.27136588423765395	410.8526916503906	410.8556213378906
1144	411.14971923828125	9.889066666666668					1	DETECTED	411.1497 m/z @9.89 [N1294_2.mzXML]	411.14971923828125	9.889066666666668	9.857	9.969816666666667	0.11281666666666723	5232.6875	23181.046212341444	0	1186	0.082193652472073	1.75909563409552	2.51819126819104	411.1488952636719	411.1499328613281
1145	412.9725341796875	1.8543333333333334					1	DETECTED	412.9725 m/z @1.85 [N1294_2.mzXML]	412.9725341796875	1.8543333333333334	1.7388833333333333	7.22035	5.481466666666666	13708.4228515625	760944.1303590089	0	1186	0.33619786916257044	23.739569799335918	46.47913959867184	412.9713134765625	412.9747009277344
1146	413.14117431640625	9.343366666666666					1	DETECTED	413.1412 m/z @9.34 [N1294_2.mzXML]	413.14117431640625	9.343366666666666	9.2968	15.750283333333334	6.453483333333335	4832.8447265625	462296.3703824769	0	1186	0.11802225987895731	69.29294917680683	137.58589835361366	413.1322326660156	413.15020751953125
1147	413.2651062011719	1.64295					1	DETECTED	413.2651 m/z @1.64 [N1294_2.mzXML]	413.2651062011719	1.64295	0.22863333333333333	19.9755	19.746866666666666	11613.8271484375	2061613.0056345821	0	1186	11.392420337417727	5.788582442329688	8.579863148637713	413.25860595703125	413.2688293457031
1148	413.3396911621094	12.0585					1	DETECTED	413.3397 m/z @12.06 [N1294_2.mzXML]	413.3396911621094	12.0585	11.7895	16.524800000000003	4.735300000000002	9292.2685546875	792107.4978281556	0	1186	2.773894281741306	7.614956861638631	14.006074076152412	413.33795166015625	413.3422546386719
1149	414.29931640625	12.210783333333334					1	DETECTED	414.2993 m/z @12.21 [N1294_2.mzXML]	414.29931640625	12.210783333333334	11.63045	16.321383333333333	4.690933333333334	43992.12890625	1077416.4017860703	0	1186	0.18237791681558946	4.163855599358001	0.5118318042302141	414.29656982421875	414.302001953125
1150	415.2108459472656	11.886666666666667					1	DETECTED	415.2108 m/z @11.89 [N1294_2.mzXML]	415.2108459472656	11.886666666666667	11.806233333333333	12.498050000000001	0.6918166666666679	305639.34375	2541847.5051904414	1	1186	0.10898435757945002	2.5576621311769023	2.577119977992018	415.2099914550781	415.2113037109375
1151	415.280029296875	12.677766666666667					1	DETECTED	415.2800 m/z @12.68 [N1294_2.mzXML]	415.280029296875	12.677766666666667	12.645766666666667	13.7559	1.1101333333333336	10871.7529296875	167726.73977593996	0	1186	0.12088860349107833	17.345833333333324	33.69166666666665	415.2796630859375	415.28155517578125
1152	415.3026428222656	12.228083333333332					1	DETECTED	415.3026 m/z @12.23 [N1294_2.mzXML]	415.3026428222656	12.228083333333332	11.645516666666667	14.84615	3.2006333333333323	10727.078125	595264.3771954344	0	1186	0.1671167990917617	2.747010356468509	4.494020712937018	415.30194091796875	415.30328369140625
1153	415.7524719238281	14.2523					1	DETECTED	415.7525 m/z @14.25 [N1294_2.mzXML]	415.7524719238281	14.2523	14.0967	14.631516666666666	0.534816666666666	5110.22900390625	77679.344060852	0	1186	0.0922534403565205	1.7185625535561277	2.4371251071122555	415.7511291503906	415.7533874511719
1154	416.2142028808594	11.886666666666667					1	DETECTED	416.2142 m/z @11.89 [N1294_2.mzXML]	416.2142028808594	11.886666666666667	11.886666666666667	12.245283333333333	0.35861666666666636	68879.84375	380915.7248831769	0	1186	0.048535521925902714	null	null	416.2134704589844	416.21453857421875
1155	416.760009765625	13.114183333333333					1	DETECTED	416.7600 m/z @13.11 [N1294_2.mzXML]	416.760009765625	13.114183333333333	12.94945	14.064033333333333	1.1145833333333321	11940.2578125	253871.01105584722	0	1186	0.0603403636515214	3.4999822087522374	5.755891595982535	416.7582092285156	416.7608947753906
1156	417.0019226074219	1.8258					1	DETECTED	417.0019 m/z @1.83 [N1294_2.mzXML]	417.0019226074219	1.8258	1.67325	2.35695	0.6837	64861.25	1113036.9109931642	0	1186	0.35142139987280574	2.2596057248519146	3.206410199430264	417.0013732910156	417.0029602050781
1157	418.8796691894531	1.5975499999999998					1	DETECTED	418.8797 m/z @1.60 [N1294_2.mzXML]	418.8796691894531	1.5975499999999998	1.5537166666666666	1.64295	0.08923333333333328	37964.71484375	117490.81102832027	0	1186	0.05559377315096148	1.0102698405635062	1.2287787461906454	418.87860107421875	418.8825988769531
1158	418.9806213378906	1.8116166666666667					1	DETECTED	418.9806 m/z @1.81 [N1294_2.mzXML]	418.9806213378906	1.8116166666666667	1.67325	2.191416666666667	0.5181666666666671	35579.8515625	569883.7239360353	0	1186	0.34837121486981126	1.8724403758130577	2.7448807516261153	418.98028564453125	418.98162841796875
1159	419.2754211425781	13.039316666666668					1	DETECTED	419.2754 m/z @13.04 [N1294_2.mzXML]	419.2754211425781	13.039316666666668	12.964616666666666	13.054566666666666	0.08994999999999997	7710.8173828125	30774.674736816713	0	1186	0.18518603710042747	0.6020749665327835	0.20414993306556692	419.2752380371094	419.2763366699219
1160	419.31304931640625	12.548366666666668					1	DETECTED	419.3130 m/z @12.55 [N1294_2.mzXML]	419.31304931640625	12.548366666666668	0.11928333333333334	19.99416666666667	19.874883333333337	4233.69775390625	1462249.3218846738	0	1186	17.916985345065143	0.7995313411420795	0.8689459505964949	419.3098449707031	419.3191833496094
1161	420.15789794921875	11.11825					1	DETECTED	420.1579 m/z @11.12 [N1294_2.mzXML]	420.15789794921875	11.11825	9.622133333333332	11.198450000000001	1.5763166666666688	6849.4931640625	173214.3100515138	0	1186	0.7400082398021279	0.5268027226040755	0.12036089863371768	420.1502685546875	420.1593933105469
1162	420.8838195800781	1.67325					1	DETECTED	420.8838 m/z @1.67 [N1294_2.mzXML]	420.8838195800781	1.67325	1.64295	1.7388833333333333	0.09593333333333343	36098.16796875	103734.58461352531	0	1186	0.04086994462384985	1.583058305830585	2.3880226054173437	420.8837890625	420.88458251953125
1163	421.7821350097656	14.28305					1	DETECTED	421.7821 m/z @14.28 [N1294_2.mzXML]	421.7821350097656	14.28305	11.6607	15.170783333333333	3.5100833333333323	22218.380859375	894468.9685830988	0	1186	0.43063262630892574	0.6527081337905226	2.6756420282034257	421.7800598144531	421.7840576171875
1164	422.1376037597656	9.266566666666668					1	DETECTED	422.1376 m/z @9.27 [N1294_2.mzXML]	422.1376037597656	9.266566666666668	9.25185	10.603483333333333	1.351633333333334	1450.832275390625	73087.08098333735	0	1186	0.03838110730162647	45.9218573046376	90.8437146092752	422.1369323730469	422.1391906738281
1165	422.3259582519531	11.7895					1	DETECTED	422.3260 m/z @11.79 [N1294_2.mzXML]	422.3259582519531	11.7895	11.739766666666666	12.042333333333334	0.3025666666666673	21699.705078125	147290.90474365244	0	1186	0.10222800972040957	3.0418900804289155	2.9727214870947916	422.3240051269531	422.3268737792969
1166	424.3414306640625	11.886666666666667					1	DETECTED	424.3414 m/z @11.89 [N1294_2.mzXML]	424.3414306640625	11.886666666666667	11.840183333333332	12.66155	0.8213666666666679	358727.5625	2969671.2553342315	1	1186	0.09017232894815486	5.294882654184666	5.035079023817683	424.3397216796875	424.3426208496094
1167	424.8954772949219	1.6277666666666666					1	DETECTED	424.8955 m/z @1.63 [N1294_2.mzXML]	424.8954772949219	1.6277666666666666	1.5827666666666667	1.6890833333333333	0.10631666666666661	70710.3125	240171.06741357458	0	1186	0.05585538021984782	1.1812962962962976	1.3625925925925952	424.89520263671875	424.8971862792969
1168	426.35699462890625	11.99535					1	DETECTED	426.3570 m/z @12.00 [N1294_2.mzXML]	426.35699462890625	11.99535	3.4453166666666664	12.964616666666666	9.5193	530631.875	7639121.60635462	1	1186	0.09540009638912395	7.045779904036616	8.91601477763918	426.34771728515625	426.35736083984375
1169	428.3730163574219	12.158866666666666					1	DETECTED	428.3730 m/z @12.16 [N1294_2.mzXML]	428.3730163574219	12.158866666666666	9.47265	12.514983333333333	3.0423333333333336	49746.52734375	766307.0414813223	0	1186	0.20756316270076347	0.5659987842517162	0.09303004911559107	428.36322021484375	428.3736572265625
1170	429.3345031738281	12.432166666666665					1	DETECTED	429.3345 m/z @12.43 [N1294_2.mzXML]	429.3345031738281	12.432166666666665	11.739766666666666	15.349783333333333	3.6100166666666667	4853.9892578125	514751.8160140991	0	1186	2.190986491951193	2.6068866743693464	3.8926324595932433	429.33306884765625	429.3370361328125
1171	429.3761291503906	12.141416666666666					1	DETECTED	429.3761 m/z @12.14 [N1294_2.mzXML]	429.3761291503906	12.141416666666666	12.1075	14.730416666666667	2.622916666666667	12954.724609375	454342.3103463438	0	1186	0.12971505940829964	38.6670761670765	54.227269755134984	429.37030029296875	429.37664794921875
1172	429.76788330078125	14.22195					1	DETECTED	429.7679 m/z @14.22 [N1294_2.mzXML]	429.76788330078125	14.22195	11.723383333333334	15.897616666666666	4.174233333333332	18465.380859375	905381.4279861448	0	1186	0.21031358150324664	0.6721422911996985	0.28226991834780246	429.7660217285156	429.7696838378906
1173	430.2431640625	9.622133333333332					1	DETECTED	430.2432 m/z @9.62 [N1294_2.mzXML]	430.2431640625	9.622133333333332	9.571133333333334	15.640183333333333	6.069049999999999	4518.4072265625	442672.2636782225	0	1186	0.06413169829047938	59.500490196080314	118.00098039216063	430.2431640625	430.25128173828125
1174	430.3883972167969	13.388466666666666					1	DETECTED	430.3884 m/z @13.39 [N1294_2.mzXML]	430.3883972167969	13.388466666666666	0.8134166666666667	19.460500000000003	18.647083333333338	7242.87451171875	1183617.1022920832	0	1186	0.34435368716657777	0.5945465592942225	0.318236093770346	430.3857116699219	430.3921813964844
1175	430.9128112792969	1.64295					1	DETECTED	430.9128 m/z @1.64 [N1294_2.mzXML]	430.9128112792969	1.64295	1.5827666666666667	1.6890833333333333	0.10631666666666661	121252.25	342998.5198937994	0	1186	0.04189397448434096	0.9232372578698693	0.9176511928908903	430.9124755859375	430.91473388671875
1176	431.1777038574219	12.331					1	DETECTED	431.1777 m/z @12.33 [N1294_2.mzXML]	431.1777038574219	12.331	9.137683333333333	14.28305	5.145366666666666	38485.81640625	1303639.534100157	0	1186	0.1999230081171799	1.7745246730280744	0.1760240335883279	431.16815185546875	431.1795654296875
1177	431.31402587890625	12.74265					1	DETECTED	431.3140 m/z @12.74 [N1294_2.mzXML]	431.31402587890625	12.74265	12.693866666666667	12.94945	0.25558333333333394	32912.9453125	207344.5877005626	0	1186	0.08904455316395854	2.619576358045819	3.3175174385491837	431.31402587890625	431.31500244140625
1178	431.3293762207031	13.7559					1	DETECTED	431.3294 m/z @13.76 [N1294_2.mzXML]	431.3293762207031	13.7559	13.673433333333332	15.805383333333333	2.1319500000000016	2858.323974609375	183790.28768490607	0	1186	1.3734488178581934	12.926131770411981	24.852263540823962	431.32562255859375	431.33331298828125
1179	432.1814880371094	12.581583333333333					1	DETECTED	432.1815 m/z @12.58 [N1294_2.mzXML]	432.1814880371094	12.581583333333333	10.068416666666668	14.42145	4.353033333333332	11799.1494140625	911705.1671610719	0	1186	0.1791781391904106	0.8660454937330065	0.7320909874660131	432.171875	432.1816711425781
1180	432.23748779296875	11.871333333333332					1	DETECTED	432.2375 m/z @11.87 [N1294_2.mzXML]	432.23748779296875	11.871333333333332	11.823266666666665	12.158866666666666	0.33560000000000123	41845.375	325341.88684265345	0	1186	0.16961429351859536	3.01831968049254	4.289896357923656	432.23583984375	432.23779296875
1181	432.3099060058594	12.210783333333334					1	DETECTED	432.3099 m/z @12.21 [N1294_2.mzXML]	432.3099060058594	12.210783333333334	11.198450000000001	12.8565	1.6580499999999994	35672.51953125	870191.3082360821	0	1186	0.16475727057754064	0.8210783313109654	0.2374025362707591	432.3089599609375	432.3187561035156
1182	432.9757385253906	1.8823333333333332					1	DETECTED	432.9757 m/z @1.88 [N1294_2.mzXML]	432.9757385253906	1.8823333333333332	1.6890833333333333	14.84615	13.157066666666667	35042.3203125	2414381.7093960876	0	1186	0.373247747235836	1.624765742318219	2.32010176232309	432.97369384765625	432.9768981933594
1183	433.0595397949219	11.513783333333333					1	DETECTED	433.0595 m/z @11.51 [N1294_2.mzXML]	433.0595397949219	11.513783333333333	11.513783333333333	11.7895	0.2757166666666677	11478.1767578125	111479.39035632335	0	1186	0.158714031847202	null	null	433.0595397949219	433.0615539550781
1184	433.3133544921875	12.245283333333333					1	DETECTED	433.3134 m/z @12.25 [N1294_2.mzXML]	433.3133544921875	12.245283333333333	7.273733333333333	12.3647	5.090966666666666	7967.48974609375	1308609.493106659	0	1186	5.071245799851776	0.512010003587077	0.024020007174154152	433.3128662109375	433.31439208984375
1185	435.3328552246094	10.520383333333333					1	DETECTED	435.3329 m/z @10.52 [N1294_2.mzXML]	435.3328552246094	10.520383333333333	10.435466666666667	11.69125	1.2557833333333335	7901.60888671875	167158.79833651733	0	1186	0.10148242600439339	7.163663686242563	3.0631916057392035	435.3317565917969	435.333251953125
1186	436.85772705078125	1.67325					1	DETECTED	436.8577 m/z @1.67 [N1294_2.mzXML]	436.85772705078125	1.67325	1.6581000000000001	1.7229666666666668	0.06486666666666663	26288.328125	62339.58870654284	0	1186	0.0627376588815074	2.1408140814081715	3.826780199504081	436.8572082519531	436.85809326171875
1187	437.1929016113281	11.871333333333332					1	DETECTED	437.1929 m/z @11.87 [N1294_2.mzXML]	437.1929016113281	11.871333333333332	11.806233333333333	12.581583333333333	0.7753499999999995	211294.65625	1761916.6344847488	1	1186	0.1045636661736058	3.2192457890788253	3.5030216061397494	437.1913146972656	437.1933288574219
1188	437.2320861816406	8.758416666666667					1	DETECTED	437.2321 m/z @8.76 [N1294_2.mzXML]	437.2320861816406	8.758416666666667	8.723266666666666	9.8409	1.117633333333334	6154.84033203125	95625.44320419308	0	1186	0.09158009489586583	15.898055950686828	28.98966371412128	437.2310485839844	437.2344055175781
1189	438.234619140625	10.277066666666666					1	DETECTED	438.2346 m/z @10.28 [N1294_2.mzXML]	438.234619140625	10.277066666666666	10.241533333333333	10.3636	0.12206666666666699	3263.161376953125	16239.439763610924	0	1186	0.07941897588044533	1.7176360225140719	2.4352720450281438	438.2333679199219	438.2355041503906
1190	438.29730224609375	13.316566666666667					1	DETECTED	438.2973 m/z @13.32 [N1294_2.mzXML]	438.29730224609375	13.316566666666667	13.3023	14.359616666666666	1.0573166666666651	10224.3251953125	153139.5564839474	0	1186	0.1356213502517356	37.055490654207325	38.77510961609493	438.2958984375	438.2980041503906
1191	438.9834289550781	1.8258					1	DETECTED	438.9834 m/z @1.83 [N1294_2.mzXML]	438.9834289550781	1.8258	1.67325	18.18	16.50675	35034.65625	2249607.5610911255	0	1186	0.1956178905125896	2.0540493296524573	3.4946275144149834	438.98126220703125	438.986572265625
1192	439.12078857421875	11.11825					1	DETECTED	439.1208 m/z @11.12 [N1294_2.mzXML]	439.12078857421875	11.11825	3.2626833333333334	11.1662	7.9035166666666665	3920.0751953125	836513.0212495726	0	1186	0.13935084089793648	0.5030519758812222	0.006103951762444487	439.1180725097656	439.12200927734375
1193	440.8695373535156	1.6277666666666666					1	DETECTED	440.8695 m/z @1.63 [N1294_2.mzXML]	440.8695373535156	1.6277666666666666	1.5975499999999998	1.6581000000000001	0.060550000000000326	31959.138671875	77423.0206269533	0	1186	0.047229473898640295	1.0019305019305036	1.0038610038610072	440.8695373535156	440.8703308105469
1194	442.31536865234375	11.7895					1	DETECTED	442.3154 m/z @11.79 [N1294_2.mzXML]	442.31536865234375	11.7895	11.7895	12.042333333333334	0.25283333333333324	8025.06689453125	63589.333802001944	0	1186	0.16521570480442271	null	null	442.3147888183594	442.3172302246094
1195	442.8775939941406	1.5682166666666668					1	DETECTED	442.8776 m/z @1.57 [N1294_2.mzXML]	442.8775939941406	1.5682166666666668	1.4651500000000002	3.9676	2.5024499999999996	15917.3935546875	444868.29795208736	0	1186	0.05995912377031942	12.139957956015525	22.97649790650031	442.8775939941406	442.8814392089844
1196	443.1902160644531	12.614033333333333					1	DETECTED	443.1902 m/z @12.61 [N1294_2.mzXML]	443.1902160644531	12.614033333333333	8.368883333333333	12.8406	4.4717166666666675	6045.8125	637606.9333242191	0	1186	0.2207091047340981	0.5266853546596312	0.0533707093192624	443.1834716796875	443.190673828125
1197	443.42010498046875	12.210783333333334					1	DETECTED	443.4201 m/z @12.21 [N1294_2.mzXML]	443.42010498046875	12.210783333333334	0.9956333333333334	12.565466666666667	11.569833333333333	8272.9697265625	1322075.9402315668	0	1186	0.09549558167319283	0.5158126878968776	0.031625375793755225	443.4175720214844	443.4275817871094
1198	444.23828125	8.384533333333334					1	DETECTED	444.2383 m/z @8.38 [N1294_2.mzXML]	444.23828125	8.384533333333334	7.839783333333333	19.73616666666667	11.896383333333336	2018.601318359375	566802.2703183594	0	1186	0.3496596782080452	10.919121921370651	20.838243842741303	444.2325134277344	444.2409362792969
1199	445.3663635253906	12.9192					1	DETECTED	445.3664 m/z @12.92 [N1294_2.mzXML]	445.3663635253906	12.9192	9.969816666666667	15.100733333333332	5.130916666666666	5699.689453125	683959.8418345645	0	1186	1.0650869549162074	0.8698287212581159	0.7396574425162319	445.36187744140625	445.3689880371094
1200	445.399658203125	12.3647					1	DETECTED	445.3997 m/z @12.36 [N1294_2.mzXML]	445.399658203125	12.3647	12.210783333333334	12.614033333333333	0.4032499999999999	7146.4931640625	93137.14786560026	0	1186	0.1891795060182222	1.3099621007038529	1.6199242014077058	445.39801025390625	445.4001770019531
1201	446.25274658203125	11.556533333333334					1	DETECTED	446.2527 m/z @11.56 [N1294_2.mzXML]	446.25274658203125	11.556533333333334	0.9411	12.1935	11.2524	286810.59375	7697991.27955683	1	1186	0.1226320660007687	0.5163798081706241	0.018646256884494464	446.250732421875	446.26080322265625
1202	446.8867492675781	1.64295					1	DETECTED	446.8867 m/z @1.64 [N1294_2.mzXML]	446.8867492675781	1.64295	1.5975499999999998	1.67325	0.0757000000000001	67726.6171875	166049.96790698267	0	1186	0.03821614941149454	0.8337004405286335	0.6621024130086958	446.8866271972656	446.8872985839844
1203	447.2574768066406	11.739766666666666					1	DETECTED	447.2575 m/z @11.74 [N1294_2.mzXML]	447.2574768066406	11.739766666666666	11.498916666666666	14.453733333333334	2.9548166666666678	10676.1337890625	744767.8242231455	0	1186	0.3376238323124383	6.134142965884716	11.268285931769432	447.2548522949219	447.2673645019531
1204	447.3466491699219	14.328933333333334					1	DETECTED	447.3466 m/z @14.33 [N1294_2.mzXML]	447.3466491699219	14.328933333333334	12.296883333333334	15.805383333333333	3.5084999999999997	7786.716796875	707411.1663252262	0	1186	2.14466134214738	0.8632907654831328	0.4704248959432076	447.3438415527344	447.3504943847656
1205	448.3417053222656	11.886666666666667					1	DETECTED	448.3417 m/z @11.89 [N1294_2.mzXML]	448.3417053222656	11.886666666666667	11.856216666666667	14.5665	2.710283333333333	19373.96484375	396345.8037864987	0	1186	0.1289940706264403	44.50383141762438	6.9637228705654275	448.3395690917969	448.35052490234375
1206	449.2005920410156	12.31405					1	DETECTED	449.2006 m/z @12.31 [N1294_2.mzXML]	449.2005920410156	12.31405	12.228083333333332	12.565466666666667	0.33738333333333514	19002.123046875	246514.26883642643	0	1186	0.26725416677897407	1.9622915858859908	2.9245831717719817	449.19879150390625	449.20159912109375
1207	450.3203125	12.331					1	DETECTED	450.3203 m/z @12.33 [N1294_2.mzXML]	450.3203125	12.331	7.557266666666666	12.448583333333334	4.891316666666667	25211.919921875	1144680.0251605213	0	1186	0.13024927116754448	0.5123156579057622	0.02463131581152432	450.3198547363281	450.32666015625
1208	450.3565673828125	13.009066666666666					1	DETECTED	450.3566 m/z @13.01 [N1294_2.mzXML]	450.3565673828125	13.009066666666666	0.10096666666666666	19.99416666666667	19.8932	61065.0234375	3173022.462927557	0	1186	0.13525652208203098	1.213168546791436	0.719017477896399	450.3541564941406	450.3597717285156
1209	451.3236083984375	12.331					1	DETECTED	451.3236 m/z @12.33 [N1294_2.mzXML]	451.3236083984375	12.331	12.210783333333334	12.448583333333334	0.2378	7767.2939453125	63815.092751464406	0	1186	0.10925256647290738	0.9890475530292585	0.978095106058517	451.322998046875	451.3249206542969
1210	452.3727111816406	12.0585					1	DETECTED	452.3727 m/z @12.06 [N1294_2.mzXML]	452.3727111816406	12.0585	7.379716666666667	12.210783333333334	4.831066666666667	14903.6865234375	903155.0146760255	0	1186	0.10618944697751864	0.5162738176235274	0.03254763524705492	452.3695373535156	452.3733215332031
1211	453.1666564941406	11.871333333333332					1	DETECTED	453.1667 m/z @11.87 [N1294_2.mzXML]	453.1666564941406	11.871333333333332	11.823266666666665	11.963683333333334	0.14041666666666863	7493.107421875	45845.568938232835	0	1186	0.09691851065353063	1.460644937586691	1.921289875173382	453.16607666015625	453.16766357421875
1212	453.2956848144531	12.74265					1	DETECTED	453.2957 m/z @12.74 [N1294_2.mzXML]	453.2956848144531	12.74265	4.7770166666666665	12.824366666666666	8.04735	11794.4921875	1540811.4406223448	0	1186	0.11612739399491723	0.5051293263979847	0.010258652795969379	453.2953796386719	453.305419921875
1213	453.3433837890625	10.488016666666665					1	DETECTED	453.3434 m/z @10.49 [N1294_2.mzXML]	453.3433837890625	10.488016666666665	6.1799	17.4825	11.302600000000002	122729.625	1669513.2516035452	1	1186	0.11125276340648682	2.1092138647431264	3.775587113119761	453.3418884277344	453.3460998535156
1214	454.291748046875	13.054566666666666					1	DETECTED	454.2917 m/z @13.05 [N1294_2.mzXML]	454.291748046875	13.054566666666666	12.7101	15.440316666666666	2.7302166666666654	20867.2109375	497588.83710217307	0	1186	0.09799570315344042	3.9629620669634322	6.9259241339268645	454.2906799316406	454.2999267578125
1215	454.3878173828125	12.176250000000001					1	DETECTED	454.3878 m/z @12.18 [N1294_2.mzXML]	454.3878173828125	12.176250000000001	12.141416666666666	12.465033333333334	0.323616666666668	11403.142578125	111136.07242492665	0	1186	0.19691280438334857	4.645215311004575	4.988078054028089	454.3867492675781	454.3886413574219
1216	454.95880126953125	1.8823333333333332					1	DETECTED	454.9588 m/z @1.88 [N1294_2.mzXML]	454.95880126953125	1.8823333333333332	0.5216833333333333	2.3163	1.7946166666666667	20389.0625	579977.379814026	0	1186	0.2820440421677446	0.6594703511801958	0.2706560652467861	454.9568786621094	454.9632568359375
1217	456.3307800292969	11.513783333333333					1	DETECTED	456.3308 m/z @11.51 [N1294_2.mzXML]	456.3307800292969	11.513783333333333	11.434066666666666	11.527983333333333	0.09391666666666687	13104.0546875	52569.52592431651	0	1186	0.04575426470787036	0.5890654401003601	0.1781308802007201	456.3291931152344	456.3314514160156
1218	457.22821044921875	14.175583333333332					1	DETECTED	457.2282 m/z @14.18 [N1294_2.mzXML]	457.22821044921875	14.175583333333332	5.443533333333334	15.03115	9.587616666666666	3635.8115234375	684412.7953215636	0	1186	0.05840228941902659	0.548990023343125	0.09798004668624989	457.2261657714844	457.2353820800781
1219	458.3460693359375	11.585749999999999					1	DETECTED	458.3461 m/z @11.59 [N1294_2.mzXML]	458.3460693359375	11.585749999999999	11.542283333333334	13.009066666666666	1.466783333333332	8604.6904296875	214704.85953173818	0	1186	0.08852453120915094	16.87250766871212	32.74501533742424	458.3453369140625	458.3481750488281
1220	458.85601806640625	1.5537166666666666					1	DETECTED	458.8560 m/z @1.55 [N1294_2.mzXML]	458.85601806640625	1.5537166666666666	1.4498	1.6125333333333332	0.16273333333333317	42056.51953125	188317.29440203836	0	1186	0.058639712958155066	0.7928102216058878	0.6559486628237272	458.8548889160156	458.85699462890625
1221	459.2474670410156	13.09975					1	DETECTED	459.2475 m/z @13.10 [N1294_2.mzXML]	459.2474670410156	13.09975	12.979450000000002	13.673433333333332	0.6939833333333301	19445.703125	333861.9390582269	0	1186	0.17055021746288546	2.8843862565807923	2.6879141736249954	459.2448425292969	459.24810791015625
1222	460.9668884277344	1.8258					1	DETECTED	460.9669 m/z @1.83 [N1294_2.mzXML]	460.9668884277344	1.8258	1.67325	2.2053000000000003	0.5320500000000004	15855.0556640625	201183.38604626467	0	1186	0.15114231934909594	1.7438544739429687	2.4877089478859373	460.96051025390625	460.96826171875
1223	463.30126953125	13.039316666666668					1	DETECTED	463.3013 m/z @13.04 [N1294_2.mzXML]	463.30126953125	13.039316666666668	8.112066666666667	13.114183333333333	5.002116666666666	9998.83203125	1225869.4164851375	0	1186	0.14559887491016	0.5075972060141727	0.01519441202834544	463.2940979003906	463.3027038574219
1224	464.2180480957031	10.585983333333333					1	DETECTED	464.2180 m/z @10.59 [N1294_2.mzXML]	464.2180480957031	10.585983333333333	10.47185	10.761816666666666	0.2899666666666665	18728.498046875	110806.36297512779	0	1186	0.0788402758220279	1.2702978971962624	3.7987252390898667	464.21661376953125	464.2195129394531
1225	466.32830810546875	12.042333333333334					1	DETECTED	466.3283 m/z @12.04 [N1294_2.mzXML]	466.32830810546875	12.042333333333334	11.7895	12.498050000000001	0.7085500000000007	6400.07275390625	129688.02420935064	0	1186	0.3882975749535742	1.4012195121951239	1.8024390243902475	466.32568359375	466.33251953125
1226	468.30712890625	12.645766666666667					1	DETECTED	468.3071 m/z @12.65 [N1294_2.mzXML]	468.30712890625	12.645766666666667	3.2329333333333334	13.28815	10.055216666666666	174193.671875	4586243.8963831775	1	1186	0.14004742946790927	1.518430754869752	3.6699101457431413	468.3061828613281	468.31463623046875
1227	469.32843017578125	14.485433333333333					1	DETECTED	469.3284 m/z @14.49 [N1294_2.mzXML]	469.32843017578125	14.485433333333333	11.739766666666666	15.42205	3.6822833333333342	6123.203125	512438.6879283753	0	1186	0.7996777151694836	0.6705627048682774	0.2941979107914017	469.3254089355469	469.33099365234375
1228	471.73870849609375	9.937316666666668					1	DETECTED	471.7387 m/z @9.94 [N1294_2.mzXML]	471.73870849609375	9.937316666666668	9.905100000000001	10.0185	0.11339999999999861	1443.19287109375	6933.901233642533	0	1186	0.08174649380505272	1.7599586135540333	2.5199172271080665	471.7370300292969	471.73870849609375
1229	472.24847412109375	11.585749999999999					1	DETECTED	472.2485 m/z @11.59 [N1294_2.mzXML]	472.24847412109375	11.585749999999999	1.3061666666666667	11.7895	10.483333333333334	18929.615234375	1042294.8947657472	0	1186	0.1303349914296117	0.5099104211422318	0.020407624084367557	472.23883056640625	472.2554931640625
1230	472.30206298828125	12.331					1	DETECTED	472.3021 m/z @12.33 [N1294_2.mzXML]	472.30206298828125	12.331	0.9774666666666667	12.531783333333333	11.554316666666667	28791.052734375	3412340.545521941	0	1186	0.03532854695077425	0.5065802634980162	0.011351399965827642	472.3018798828125	472.30523681640625
1231	474.2839050292969	11.886666666666667					1	DETECTED	474.2839 m/z @11.89 [N1294_2.mzXML]	474.2839050292969	11.886666666666667	11.806233333333333	12.90355	1.097316666666666	801290.75	7225130.359794716	1	1186	0.11800837044313361	2.786261974181454	2.9016349297747652	474.282470703125	474.28497314453125
1232	474.7627868652344	8.810933333333333					1	DETECTED	474.7628 m/z @8.81 [N1294_2.mzXML]	474.7627868652344	8.810933333333333	1.7388833333333333	18.290000000000003	16.55111666666667	74431.7421875	2383329.0187663585	4	1186	0.1228003916072371	3.0347945832419967	4.072110649887208	474.7539367675781	474.76593017578125
1233	474.8331604003906	1.5537166666666666					1	DETECTED	474.8332 m/z @1.55 [N1294_2.mzXML]	474.8331604003906	1.5537166666666666	1.4498	9.7395	8.2897	33820.51171875	3366966.671508667	0	1186	0.06225043528220686	40.62194275495845	90.83244362317606	474.83294677734375	474.84283447265625
1234	475.28778076171875	11.856216666666667					1	DETECTED	475.2878 m/z @11.86 [N1294_2.mzXML]	475.28778076171875	11.856216666666667	11.840183333333332	12.347616666666665	0.5074333333333332	214563.125	1849356.0015722802	0	1186	0.12489692953121256	15.824324324323213	30.648648648646425	475.2875671386719	475.2880554199219
1235	475.32513427734375	10.488016666666665					1	DETECTED	475.3251 m/z @10.49 [N1294_2.mzXML]	475.32513427734375	10.488016666666665	10.1715	18.52766666666667	8.356166666666669	36120.01171875	672548.3633941645	0	1186	0.12236435127197254	1.7394262583280788	1.3962725869845303	475.3229675292969	475.32745361328125
1236	476.9056091308594	1.6277666666666666					1	DETECTED	476.9056 m/z @1.63 [N1294_2.mzXML]	476.9056091308594	1.6277666666666666	0.48486666666666667	6.3377	5.852833333333333	15367.7587890625	1090987.2842537232	0	1186	0.05179124027881565	2.5605185638871872	4.121037127774375	476.89642333984375	476.90625
1237	476.9389953613281	1.8116166666666667					1	DETECTED	476.9390 m/z @1.81 [N1294_2.mzXML]	476.9389953613281	1.8116166666666667	1.67325	2.191416666666667	0.5181666666666671	15485.5771484375	195643.66464477545	0	1186	0.09079739962942335	1.8724403758130577	2.796334161381549	476.9364318847656	476.941162109375
1238	478.2919006347656	12.888133333333334					1	DETECTED	478.2919 m/z @12.89 [N1294_2.mzXML]	478.2919006347656	12.888133333333334	7.822233333333333	12.994266666666666	5.172033333333333	54763.1640625	2314231.8252432854	0	1186	0.12938788487827146	0.5104752692841679	1.2525650758358293	478.28668212890625	478.2919006347656
1239	478.3280334472656	13.216116666666666					1	DETECTED	478.3280 m/z @13.22 [N1294_2.mzXML]	478.3280334472656	13.216116666666666	11.570916666666667	15.5309	3.9599833333333336	66411.015625	2357942.0691121216	0	1186	0.285581245237875	0.9732503983370788	1.0996426343494057	478.3234558105469	478.3308410644531
1240	479.2952575683594	12.888133333333334					1	DETECTED	479.2953 m/z @12.89 [N1294_2.mzXML]	479.2952575683594	12.888133333333334	12.8406	12.94945	0.10885000000000034	14254.9794921875	74348.21894677693	0	1186	0.13133925303387528	1.1449859747545488	1.2899719495090975	479.29461669921875	479.2956848144531
1241	480.2126159667969	11.63045					1	DETECTED	480.2126 m/z @11.63 [N1294_2.mzXML]	480.2126159667969	11.63045	11.002183333333333	12.381816666666667	1.3796333333333344	7927.87548828125	304737.6005385744	0	1186	0.12423479591324238	1.0979679541595933	0.4248858006970623	480.21014404296875	480.2195739746094
1242	480.3437805175781	13.4649					1	DETECTED	480.3438 m/z @13.46 [N1294_2.mzXML]	480.3437805175781	13.4649	13.316566666666667	14.58285	1.2662833333333339	76398.359375	1290595.5621007064	0	1186	0.27585970623555944	2.6265227496010026	2.7049297123597706	480.3411865234375	480.3454895019531
1243	482.3227844238281	12.9192					1	DETECTED	482.3228 m/z @12.92 [N1294_2.mzXML]	482.3227844238281	12.9192	12.7101	15.013916666666667	2.303816666666666	50691.7734375	832102.2911979989	0	1186	0.1387108609113259	4.671721623971229	1.0014279982481742	482.32177734375	482.32598876953125
1244	482.35943603515625	13.7559					1	DETECTED	482.3594 m/z @13.76 [N1294_2.mzXML]	482.35943603515625	13.7559	11.723383333333334	15.9529	4.229516666666665	73989.4140625	2047373.3639035646	0	1186	0.2882407822886801	0.7067018627967644	4.276682321095677	482.3572692871094	482.3646545410156
1245	483.3631286621094	13.7559					1	DETECTED	483.3631 m/z @13.76 [N1294_2.mzXML]	483.3631286621094	13.7559	13.7559	14.501383333333333	0.7454833333333326	18348.70703125	293615.8891004022	0	1186	0.22813479192132213	null	null	483.3623352050781	483.36376953125
1246	486.8668212890625	1.5975499999999998					1	DETECTED	486.8668 m/z @1.60 [N1294_2.mzXML]	486.8668212890625	1.5975499999999998	1.5682166666666668	18.709666666666667	17.14145	18714.96484375	4813762.80257666	0	1186	0.042094242317352926	292.18380681818525	484.9786074621318	486.860107421875	486.8668212890625
1247	487.3194580078125	14.5339					1	DETECTED	487.3195 m/z @14.53 [N1294_2.mzXML]	487.3194580078125	14.5339	13.927083333333334	16.800666666666665	2.8735833333333307	123505.6015625	3442591.110299713	0	1186	0.35534329566921663	1.2175504692630172	1.01477256739828	487.31744384765625	487.32122802734375
1248	488.2974853515625	11.932016666666668					1	DETECTED	488.2975 m/z @11.93 [N1294_2.mzXML]	488.2974853515625	11.932016666666668	11.932016666666668	12.091016666666667	0.15899999999999892	3143.422119140625	21966.09647570789	0	1186	0.14399335115145995	null	null	488.2966613769531	488.2995910644531
1249	489.3354797363281	15.549216666666666					1	DETECTED	489.3355 m/z @15.55 [N1294_2.mzXML]	489.3354797363281	15.549216666666666	5.635416666666667	18.088833333333334	12.453416666666666	31844.279296875	3033139.5246924427	0	1186	1.1867406716650368	0.6555125589207854	0.7793268300514675	489.3317565917969	489.33843994140625
1250	490.2890625	12.645766666666667					1	DETECTED	490.2891 m/z @12.65 [N1294_2.mzXML]	490.2890625	12.645766666666667	12.597733333333334	12.8406	0.24286666666666612	19377.9296875	134797.7350048825	0	1186	0.1013744506458032	2.528105482303983	4.0491471235327	490.28753662109375	490.2901611328125
1251	490.42449951171875	12.726316666666666					1	DETECTED	490.4245 m/z @12.73 [N1294_2.mzXML]	490.42449951171875	12.726316666666666	12.176250000000001	13.069783333333334	0.8935333333333322	7347.6171875	243098.19968493652	0	1186	0.4273490226917147	0.8122045812628798	0.6244091625257595	490.4233703613281	490.4263000488281
1252	491.5561828613281	13.216116666666666					1	DETECTED	491.5562 m/z @13.22 [N1294_2.mzXML]	491.5561828613281	13.216116666666666	5.443533333333334	13.673433333333332	8.229899999999997	21033.205078125	1107476.8283251952	0	1186	0.3224940746442577	0.5294185759775277	1.9833933637729875	491.55487060546875	491.55950927734375
1253	493.77880859375	13.216116666666666					1	DETECTED	493.7788 m/z @13.22 [N1294_2.mzXML]	493.77880859375	13.216116666666666	13.114183333333333	13.434016666666668	0.3198333333333352	19046.197265625	217061.69116723663	0	1186	0.1910648309914471	1.5688358404185851	2.1376716808371703	493.7778015136719	493.77972412109375
1254	494.32257080078125	12.791599999999999					1	DETECTED	494.3226 m/z @12.79 [N1294_2.mzXML]	494.32257080078125	12.791599999999999	5.670683333333333	14.5665	8.895816666666667	282432.09375	4585307.250100442	1	1186	0.13636999651741455	1.2799381113015658	1.3714606259474262	494.32073974609375	494.3324890136719
1255	496.3375549316406	13.216116666666666					1	DETECTED	496.3376 m/z @13.22 [N1294_2.mzXML]	496.3375549316406	13.216116666666666	1.1053666666666666	19.9755	18.870133333333335	6548848.5	1.257779216565896E8	1	1186	0.1588201785014114	1.5103776443931478	1.4858935803476	496.33251953125	496.3431091308594
1256	497.3418273925781	13.216116666666666					1	DETECTED	497.3418 m/z @13.22 [N1294_2.mzXML]	497.3418273925781	13.216116666666666	11.7895	17.29866666666667	5.509166666666669	1407146.375	2.902062719635537E7	0	1186	0.24571492887758595	1.7052530801199863	1.3738115954287362	497.341064453125	497.345703125
1257	498.3445739746094	13.128766666666667					1	DETECTED	498.3446 m/z @13.13 [N1294_2.mzXML]	498.3445739746094	13.128766666666667	12.398733333333332	15.224733333333335	2.8260000000000023	219294.921875	5107435.729973452	0	1186	0.15069844433520174	0.9066214238135667	0.7517770608508257	498.3427734375	498.3463439941406
1258	498.8997802734375	1.64295					1	DETECTED	498.8998 m/z @1.64 [N1294_2.mzXML]	498.8997802734375	1.64295	1.5975499999999998	1.67325	0.0757000000000001	24691.26953125	74671.61073022471	0	1186	0.05069537059636753	0.8337004405286335	0.7571470133984882	498.8985900878906	498.9007263183594
1259	499.34722900390625	13.216116666666666					1	DETECTED	499.3472 m/z @13.22 [N1294_2.mzXML]	499.34722900390625	13.216116666666666	13.009066666666666	13.7559	0.7468333333333348	28206.12890625	464377.2090366215	0	1186	0.25822136491973424	1.8035096192546065	1.3185160208154787	499.3446044921875	499.3487854003906
1260	500.2806701660156	11.871333333333332					1	DETECTED	500.2807 m/z @11.87 [N1294_2.mzXML]	500.2806701660156	11.871333333333332	11.823266666666665	12.94945	1.1261833333333353	42803.96875	532848.4510977798	0	1186	0.10998775530561211	3.988843207031333	4.19210455918418	500.2738037109375	500.2814025878906
1261	501.18927001953125	13.216116666666666					1	DETECTED	501.1893 m/z @13.22 [N1294_2.mzXML]	501.18927001953125	13.216116666666666	12.994266666666666	13.511783333333334	0.5175166666666673	20099.0859375	317371.33111035184	0	1186	0.16647955105929313	1.166366163323569	1.94041414877853	501.1853942871094	501.1895751953125
1262	502.291748046875	12.8406					1	DETECTED	502.2917 m/z @12.84 [N1294_2.mzXML]	502.291748046875	12.8406	12.7101	12.964616666666666	0.2545166666666656	34118.03515625	240999.63935278295	0	1186	0.09386637793113373	0.9751596424010206	0.9503192848020411	502.2908020019531	502.2922058105469
1263	503.1872253417969	11.542283333333334					1	DETECTED	503.1872 m/z @11.54 [N1294_2.mzXML]	503.1872253417969	11.542283333333334	6.232483333333334	11.63045	5.397966666666666	17424.193359375	1591080.027020569	0	1186	0.05375762442625032	0.5083022587165869	0.016604517433173767	503.1872253417969	503.1891784667969
1264	503.2945861816406	12.824366666666666					1	DETECTED	503.2946 m/z @12.82 [N1294_2.mzXML]	503.2945861816406	12.824366666666666	12.791599999999999	12.8565	0.06490000000000151	8643.314453125	28079.658739746108	0	1186	0.10637302027093654	0.9903357070193333	0.9806714140386664	503.2940673828125	503.2952575683594
1265	503.33074951171875	12.9192					1	DETECTED	503.3307 m/z @12.92 [N1294_2.mzXML]	503.33074951171875	12.9192	4.566516666666667	12.994266666666666	8.42775	7219.55419921875	692178.6885327757	0	1186	0.20801372157353804	0.5044935659398876	0.00898713187977513	503.3255920410156	503.3340759277344
1266	504.23944091796875	12.210783333333334					1	DETECTED	504.2394 m/z @12.21 [N1294_2.mzXML]	504.23944091796875	12.210783333333334	12.1935	12.347616666666665	0.15411666666666513	5725.052734375	32979.40379479961	0	1186	0.06263443948174086	4.4585342333654365	7.917068466730874	504.2387390136719	504.2401428222656
1267	504.3395690917969	13.345066666666666					1	DETECTED	504.3396 m/z @13.35 [N1294_2.mzXML]	504.3395690917969	13.345066666666666	2.8952166666666668	13.979450000000002	11.084233333333335	17890.326171875	2109067.405853882	0	1186	0.09706006668712774	0.5303537052365984	0.05364330232433668	504.33135986328125	504.3446960449219
1268	505.2759704589844	12.091016666666667					1	DETECTED	505.2760 m/z @12.09 [N1294_2.mzXML]	505.2759704589844	12.091016666666667	12.07445	12.141416666666666	0.06696666666666573	5214.19970703125	13894.085907653971	0	1186	0.06785222565533822	2.021126760563439	3.042253521126878	505.27471923828125	505.2772521972656
1269	505.3476867675781	12.514983333333333					1	DETECTED	505.3477 m/z @12.51 [N1294_2.mzXML]	505.3476867675781	12.514983333333333	6.32015	12.8406	6.52045	6859.904296875	494260.68934155296	0	1186	0.4266557495375487	0.5262813096935619	0.05256261938712371	505.346923828125	505.3531799316406
1270	506.359619140625	13.7559					1	DETECTED	506.3596 m/z @13.76 [N1294_2.mzXML]	506.359619140625	13.7559	3.9522666666666666	15.768733333333333	11.816466666666667	11047.255859375	1219319.9972714535	0	1186	0.5641521037541928	0.5706542170318707	0.6950186069277334	506.35333251953125	506.36248779296875
1271	507.32269287109375	13.1722					1	DETECTED	507.3227 m/z @13.17 [N1294_2.mzXML]	507.32269287109375	13.1722	0.9774666666666667	13.359100000000002	12.381633333333335	15291.197265625	2101355.9224148868	0	1186	0.2749971391413748	0.5076631441988618	0.015326288397723722	507.32080078125	507.32843017578125
1272	508.3394470214844	13.024283333333333					1	DETECTED	508.3394 m/z @13.02 [N1294_2.mzXML]	508.3394470214844	13.024283333333333	12.979450000000002	13.316566666666667	0.33711666666666495	11791.2294921875	104002.27018090802	0	1186	0.15350998897528534	3.7596654275094465	6.519330855018893	508.33697509765625	508.3397216796875
1273	508.3749694824219	14.030683333333334					1	DETECTED	508.3750 m/z @14.03 [N1294_2.mzXML]	508.3749694824219	14.030683333333334	10.969816666666667	16.100383333333333	5.130566666666667	32889.76953125	1793443.2350380549	0	1186	0.4213556299055483	0.7372780040917978	4.145591558727073	508.3714599609375	508.37811279296875
1274	509.1624755859375	10.47185					1	DETECTED	509.1625 m/z @10.47 [N1294_2.mzXML]	509.1624755859375	10.47185	10.417033333333334	10.536366666666668	0.11933333333333351	2654.511474609375	13468.687264037999	0	1186	0.08319246411020131	1.088476740650676	1.176953481301352	509.162109375	509.16461181640625
1275	510.3537292480469	13.559333333333333					1	DETECTED	510.3537 m/z @13.56 [N1294_2.mzXML]	510.3537292480469	13.559333333333333	13.216116666666666	14.437533333333333	1.2214166666666664	72696.9921875	1430690.215624388	0	1186	0.22477831948512872	1.7793667751177578	1.3457457645056208	510.3522033691406	510.3555908203125
1276	510.39019775390625	12.74265					1	DETECTED	510.3902 m/z @12.74 [N1294_2.mzXML]	510.39019775390625	12.74265	12.614033333333333	13.069783333333334	0.4557500000000001	17895.486328125	219990.64112951708	0	1186	0.195547577403266	1.7717377219126709	1.51000873835191	510.38946533203125	510.391357421875
1277	512.3338623046875	11.99535					1	DETECTED	512.3339 m/z @12.00 [N1294_2.mzXML]	512.3338623046875	11.99535	11.856216666666667	19.6445	7.788283333333334	42771.73046875	1154578.0227762444	0	1186	0.13563369157190586	3.342998097964826	3.0543419477618357	512.3319702148438	512.3363647460938
1278	514.8737182617188	1.64295					1	DETECTED	514.8737 m/z @1.64 [N1294_2.mzXML]	514.8737182617188	1.64295	1.5975499999999998	1.67325	0.0757000000000001	16103.369140625	41584.90029479987	0	1186	0.038779929817153835	0.8337004405286335	0.595274964069083	514.8731689453125	514.8749389648438
1279	515.135009765625	11.886666666666667					1	DETECTED	515.1350 m/z @11.89 [N1294_2.mzXML]	515.135009765625	11.886666666666667	11.840183333333332	11.97975	0.13956666666666706	8928.064453125	53879.584923584385	0	1186	0.09983875863459524	1.501254930082432	2.002509860164864	515.1346435546875	515.1366577148438
1280	515.2081298828125	12.9192					1	DETECTED	515.2081 m/z @12.92 [N1294_2.mzXML]	515.2081298828125	12.9192	12.90355	13.054566666666666	0.15101666666666702	9047.484375	50632.75464929215	0	1186	0.1118328507077333	4.824813631522652	8.649627263045303	515.2068481445312	515.20947265625
1281	515.3112182617188	13.186683333333333					1	DETECTED	515.3112 m/z @13.19 [N1294_2.mzXML]	515.3112182617188	13.186683333333333	13.069783333333334	13.54335	0.4735666666666667	58689.8828125	690981.3365294182	0	1186	0.18427810185082905	1.8119688433799166	2.3125844876323782	515.3096923828125	515.312255859375
1282	516.3037109375	12.80775					1	DETECTED	516.3037 m/z @12.81 [N1294_2.mzXML]	516.3037109375	12.80775	12.74265	18.801166666666667	6.058516666666668	19556.994140625	683067.8916661075	0	1186	0.14679047141353507	46.532386072707915	3.914175394001193	516.3024291992188	516.3056640625
1283	517.3666381835938	14.929033333333333					1	DETECTED	517.3666 m/z @14.93 [N1294_2.mzXML]	517.3666381835938	14.929033333333333	14.501383333333333	16.450966666666666	1.949583333333333	9811.947265625	393624.0030771792	0	1186	0.5943719400184335	1.7504795664075068	2.9513562154424635	517.3646240234375	517.3702392578125
1284	518.3204956054688	13.216116666666666					1	DETECTED	518.3205 m/z @13.22 [N1294_2.mzXML]	518.3204956054688	13.216116666666666	3.7051833333333333	14.64845	10.943266666666666	369802.8125	2.073655431252719E7	1	1186	0.271119306904648	0.5307323939086152	0.43633284037693615	518.3193969726562	518.3265380859375
1285	518.4583129882812	12.8406					1	DETECTED	518.4583 m/z @12.84 [N1294_2.mzXML]	518.4583129882812	12.8406	11.61555	14.8127	3.197149999999999	46871.37109375	3448848.3375658575	0	1186	0.49943445240189277	1.3597842900868924	1.8978105859024719	518.45751953125	518.460205078125
1286	519.3238525390625	13.216116666666666					1	DETECTED	519.3239 m/z @13.22 [N1294_2.mzXML]	519.3238525390625	13.216116666666666	12.979450000000002	14.550066666666668	1.570616666666666	94448.5	1855516.0887645853	0	1186	0.25724863874648385	2.2807505534391344	1.7466516565879024	519.3226318359375	519.32470703125
1287	519.4613037109375	12.9192					1	DETECTED	519.4613 m/z @12.92 [N1294_2.mzXML]	519.4613037109375	12.9192	11.886666666666667	14.5339	2.6472333333333324	14739.787109375	1080255.2270625	0	1186	0.4011951225273567	1.28191180268595	1.5638236053719001	519.4607543945312	519.4635620117188
1288	520.3369140625	12.9192					1	DETECTED	520.3369 m/z @12.92 [N1294_2.mzXML]	520.3369140625	12.9192	11.823266666666665	16.46935	4.646083333333333	2790388.0	2.6957456302645657E7	1	1186	0.1027729007241227	1.732300060300631	3.2352594686110967	520.3363037109375	520.3409423828125
1289	521.3414916992188	12.9192					1	DETECTED	521.3415 m/z @12.92 [N1294_2.mzXML]	521.3414916992188	12.9192	12.614033333333333	13.979450000000002	1.3654166666666683	686175.75	7411709.418220104	0	1186	0.11139687218868666	1.631906738275187	2.7519174134238007	521.3408203125	521.3424682617188
1290	522.3538208007812	13.345066666666666					1	DETECTED	522.3538 m/z @13.35 [N1294_2.mzXML]	522.3538208007812	13.345066666666666	7.061033333333333	15.676683333333333	8.61565	1087386.375	1.8928557534034923E7	1	1186	0.21546266466476638	1.5128528090920257	1.4053950631467313	522.3439331054688	522.3568725585938
1291	523.357177734375	13.345066666666666					1	DETECTED	523.3572 m/z @13.35 [N1294_2.mzXML]	523.357177734375	13.345066666666666	12.964616666666666	14.880016666666668	1.9154000000000018	296701.96875	5934311.698756534	0	1186	0.21868981692990275	2.4539602089781223	4.6994396751714955	523.3475952148438	523.3590087890625
1292	524.3693237304688	14.237366666666667					1	DETECTED	524.3693 m/z @14.24 [N1294_2.mzXML]	524.3693237304688	14.237366666666667	9.953433333333333	18.2535	8.300066666666666	1004204.3125	5.4829286248497136E7	1	1186	0.5211932414825267	0.7403030021377299	0.5303853594767252	524.359375	524.373291015625
1293	525.3731079101562	14.237366666666667					1	DETECTED	525.3731 m/z @14.24 [N1294_2.mzXML]	525.3731079101562	14.237366666666667	4.34455	16.746	12.401449999999999	273118.3125	1.5161616376650117E7	0	1186	0.5407559194021498	0.6169722434180833	5.412060929770575	525.3721313476562	525.3827514648438
1294	526.2908935546875	12.791599999999999					1	DETECTED	526.2909 m/z @12.79 [N1294_2.mzXML]	526.2908935546875	12.791599999999999	6.214916666666666	13.039316666666668	6.824400000000002	31548.755859375	1666575.8342716077	0	1186	0.09560186349248667	0.5188329477117394	0.02303132234255621	526.2876586914062	526.2918090820312
1295	527.311767578125	13.039316666666668					1	DETECTED	527.3118 m/z @13.04 [N1294_2.mzXML]	527.311767578125	13.039316666666668	12.964616666666666	13.1722	0.2075833333333339	7515.67822265625	69474.97971655295	0	1186	0.03511415541107965	1.389446675591225	1.7788933511824496	527.310302734375	527.3134765625
1296	527.3779296875	14.237366666666667					1	DETECTED	527.3779 m/z @14.24 [N1294_2.mzXML]	527.3779296875	14.237366666666667	12.042333333333334	15.18855	3.1462166666666658	6453.04345703125	432913.634521149	0	1186	0.5811650394629062	0.7166671728599413	0.33139791810036057	527.3763427734375	527.3812866210938
1297	532.3355102539062	13.48035					1	DETECTED	532.3355 m/z @13.48 [N1294_2.mzXML]	532.3355102539062	13.48035	13.4649	13.706416666666666	0.2415166666666657	5421.3740234375	50706.36926770014	0	1186	0.14876564892486677	7.816073354908519	14.632146709817038	532.3345336914062	532.3369750976562
1298	533.361083984375	14.175583333333332					1	DETECTED	533.3611 m/z @14.18 [N1294_2.mzXML]	533.361083984375	14.175583333333332	13.8929	14.929033333333333	1.0361333333333338	5825.26513671875	171076.45753503407	0	1186	0.2622877487660187	1.8326749602028216	2.6653499204056432	533.3593139648438	533.363037109375
[truncated: 46 more rows]
