# Supplementary material for: MSFC: a new feature construction method for accurate diagnosis of mass spectrometry data
Source: Sci Rep. 2023 Sep 21;13:15694. doi: 10.1038/s41598-023-42395-5 (PMC10514077; doi:10.1038/s41598-023-42395-5)
Supplement: Supplementary file 1 — Supplementary Information. [file 41598_2023_42395_MOESM1_ESM.zip › dataset/CHD dataset/2-batch/N/N1297_2.mzXML_chromatograms.csv]

row ID	row m/z	row retention time	row identity (main ID)	row identity (all IDs)	row identity (main ID + details)	row comment	row number of detected peaks	N1297_2.mzXML Peak status	N1297_2.mzXML Peak name	N1297_2.mzXML Peak m/z	N1297_2.mzXML Peak RT	N1297_2.mzXML Peak RT start	N1297_2.mzXML Peak RT end	N1297_2.mzXML Peak duration time	N1297_2.mzXML Peak height	N1297_2.mzXML Peak area	N1297_2.mzXML Peak charge	N1297_2.mzXML Peak # data points	N1297_2.mzXML Peak FWHM	N1297_2.mzXML Peak tailing factor	N1297_2.mzXML Peak asymmetry factor	N1297_2.mzXML Peak m/z min	N1297_2.mzXML Peak m/z max
1	55.05397415161133	11.338433333333334					1	DETECTED	55.0540 m/z @11.34 [N1297_2.mzXML]	55.05397415161133	11.338433333333334	0.15551666666666666	19.966	19.810483333333334	3165.400390625	1150395.217041031	0	1181	14.078994456044162	0.8857476060956071	0.8744403501604822	55.05354690551758	55.06370544433594
2	60.0805778503418	15.41825					1	DETECTED	60.0806 m/z @15.42 [N1297_2.mzXML]	60.0805778503418	15.41825	0.10099999999999999	20.002333333333336	19.901333333333337	110269.015625	2.732269970218681E7	0	1181	3.324832868277211	0.6577139038259457	2.177805026878863	60.07123565673828	60.08079147338867
3	61.03947448730469	1.8516666666666666					1	DETECTED	61.0395 m/z @1.85 [N1297_2.mzXML]	61.03947448730469	1.8516666666666666	0.10099999999999999	20.002333333333336	19.901333333333337	101475.8515625	2352381.6283908975	0	1181	0.03989295734678078	0.7491046909678066	0.3467719252737957	61.03861999511719	61.0396842956543
4	61.08396530151367	15.41825					1	DETECTED	61.0840 m/z @15.42 [N1297_2.mzXML]	61.08396530151367	15.41825	3.5757	19.856333333333335	16.280633333333334	3165.2353515625	1076511.7967370304	0	1181	0.6607965088760785	0.6873787036294267	0.21597730688299102	61.0793342590332	61.09080505371094
5	68.98211669921875	1.5086000000000002					1	DETECTED	68.9821 m/z @1.51 [N1297_2.mzXML]	68.98211669921875	1.5086000000000002	1.4641333333333333	14.16105	12.696916666666667	9038.708984375	992056.5786799012	0	1181	0.20930654851631436	142.76892803598133	5.052676862874598	68.97686004638672	68.98994445800781
6	69.0696792602539	6.626566666666666					1	DETECTED	69.0697 m/z @6.63 [N1297_2.mzXML]	69.0696792602539	6.626566666666666	0.10099999999999999	20.002333333333336	19.901333333333337	8715.5234375	4587153.433224609	0	1181	2.728216333111745	1.52487395730639	0.7049079846979897	69.06913757324219	69.07172393798828
7	70.06497192382812	1.8516666666666666					1	DETECTED	70.0650 m/z @1.85 [N1297_2.mzXML]	70.06497192382812	1.8516666666666666	1.1405	19.728833333333334	18.588333333333335	16964.2421875	1161244.1184622652	0	1181	0.7355887403725181	13.06890086711976	25.13780173423952	70.06266021728516	70.0732421875
8	70.98035430908203	1.5378833333333333					1	DETECTED	70.9804 m/z @1.54 [N1297_2.mzXML]	70.98035430908203	1.5378833333333333	0.7940166666666666	19.984166666666667	19.19015	2963.714599609375	948040.0047834624	0	1181	0.03282908131732687	12.898917816813048	24.797835633626097	70.9735107421875	70.98518371582031
9	72.04901123046875	14.867766666666666					1	DETECTED	72.0490 m/z @14.87 [N1297_2.mzXML]	72.04901123046875	14.867766666666666	0.17383333333333334	20.002333333333336	19.828500000000002	4426.662109375	1465389.3597488694	0	1181	0.5677592414694583	0.6747172302401445	0.8727779723574703	72.04119873046875	72.05375671386719
10	72.08060455322266	1.9350999999999998					1	DETECTED	72.0806 m/z @1.94 [N1297_2.mzXML]	72.08060455322266	1.9350999999999998	1.8516666666666666	12.60675	10.755083333333333	53615.6015625	1506815.5584385379	0	1181	0.11733103669114997	6.656687122679894	7.8030995261529315	72.07103729248047	72.0859375
11	73.0453872680664	14.689133333333332					1	DETECTED	73.0454 m/z @14.69 [N1297_2.mzXML]	73.0453872680664	14.689133333333332	0.10099999999999999	20.002333333333336	19.901333333333337	17466.533203125	5511041.568730654	0	1181	3.4326691510581195	0.6927287460377627	0.37327966729970935	73.03547668457031	73.04689025878906
12	75.94776153564453	2.4970833333333333					1	DETECTED	75.9478 m/z @2.50 [N1297_2.mzXML]	75.94776153564453	2.4970833333333333	2.2764499999999996	9.462233333333334	7.185783333333334	5716.53466796875	376464.97943972785	0	1181	0.29053063048857064	16.284446290980487	4.481428172424183	75.94757843017578	75.95073699951172
13	80.94762420654297	1.7508833333333333					1	DETECTED	80.9476 m/z @1.75 [N1297_2.mzXML]	80.94762420654297	1.7508833333333333	1.6572	8.561866666666667	6.904666666666667	199657.0	2999270.169921356	0	1181	0.2914040437820826	3.2602446791610813	4.660190549106067	80.94759368896484	80.9496841430664
14	81.06968688964844	7.226233333333334					1	DETECTED	81.0697 m/z @7.23 [N1297_2.mzXML]	81.06968688964844	7.226233333333334	0.10099999999999999	20.002333333333336	19.901333333333337	4297.2880859375	2120702.226886844	0	1181	18.82335547470194	1.396539060709123	1.247192388179804	81.06947326660156	81.0756607055664
15	82.01739501953125	1.4790666666666668					1	DETECTED	82.0174 m/z @1.48 [N1297_2.mzXML]	82.01739501953125	1.4790666666666668	1.4322000000000001	14.786616666666667	13.354416666666667	6907.6064453125	1455748.1981031187	0	1181	0.028301063791267067	142.47243954480814	283.9448790896163	82.00920867919922	82.02415466308594
16	82.94471740722656	1.7508833333333333					1	DETECTED	82.9447 m/z @1.75 [N1297_2.mzXML]	82.94471740722656	1.7508833333333333	1.6872833333333332	8.02135	6.334066666666667	66332.5625	1125256.6531397863	0	1181	0.3878779386560962	49.796121593291325	5.876476198988092	82.94468688964844	82.9501724243164
17	83.0213394165039	1.8375833333333333					1	DETECTED	83.0213 m/z @1.84 [N1297_2.mzXML]	83.0213394165039	1.8375833333333333	0.19203333333333333	19.856333333333335	19.6643	1158075.5	7137505.95969391	0	1181	0.05716080855865968	1.447120427736703	1.721229782996446	83.02130889892578	83.02579498291016
18	83.08526611328125	11.258466666666667					1	DETECTED	83.0853 m/z @11.26 [N1297_2.mzXML]	83.08526611328125	11.258466666666667	0.10099999999999999	19.984166666666667	19.883166666666668	13987.310546875	4354614.958233397	0	1181	4.468695862454377	0.5709004884893728	0.1305386122839079	83.08475494384766	83.08568572998047
19	84.04434967041016	2.17725					1	DETECTED	84.0443 m/z @2.18 [N1297_2.mzXML]	84.04434967041016	2.17725	0.13726666666666668	19.947666666666667	19.8104	17160.86328125	2568946.836862884	0	1181	1.115132733878505	3.112455109203427	3.1464270704956143	84.03614807128906	84.04967498779297
20	84.61937713623047	1.5233999999999999					1	DETECTED	84.6194 m/z @1.52 [N1297_2.mzXML]	84.61937713623047	1.5233999999999999	1.4322000000000001	3.18155	1.74935	6708.91845703125	185553.23474468992	0	1181	0.10384251272753642	9.590734649122835	18.18146929824567	84.61924743652344	84.6198501586914
21	84.95934295654297	1.5233999999999999					1	DETECTED	84.9593 m/z @1.52 [N1297_2.mzXML]	84.95934295654297	1.5233999999999999	0.10099999999999999	20.002333333333336	19.901333333333337	1825802.25	2.6940180828076456E7	0	1181	0.12768141349068896	1.2306575493581275	1.2937958635470652	84.95932006835938	84.95977783203125
22	85.02828216552734	2.005583333333333					1	DETECTED	85.0283 m/z @2.01 [N1297_2.mzXML]	85.02828216552734	2.005583333333333	1.58185	8.107433333333335	6.525583333333334	31200.998046875	2178896.7902748417	0	1181	0.13774432202167475	3.4058611423098233	6.005201641461196	85.02580261230469	85.0284652709961
23	85.0728530883789	1.8931833333333332					1	DETECTED	85.0729 m/z @1.89 [N1297_2.mzXML]	85.0728530883789	1.8931833333333332	0.10099999999999999	20.002333333333336	19.901333333333337	33485.35546875	3880709.4292614115	0	1181	5.443915899936542	2.6590346439379005	3.975640631647786	85.06436920166016	85.07860565185547
24	85.9630355834961	1.4939					1	DETECTED	85.9630 m/z @1.49 [N1297_2.mzXML]	85.9630355834961	1.4939	1.4322000000000001	1.6272333333333333	0.19503333333333317	9297.7177734375	72133.5827976074	0	1181	0.15211688390659428	1.5804970286331734	2.160994057266347	85.96277618408203	85.96306610107422
25	86.0599594116211	2.7038333333333333					1	DETECTED	86.0600 m/z @2.70 [N1297_2.mzXML]	86.0599594116211	2.7038333333333333	0.447	19.9295	19.4825	12316.6904296875	1719070.5362343448	0	1181	0.2962965393908985	1.5652046643416555	0.5031766532631735	86.05529022216797	86.06013488769531
26	86.09632873535156	4.041066666666667					1	DETECTED	86.0963 m/z @4.04 [N1297_2.mzXML]	86.09632873535156	4.041066666666667	0.2832	18.520500000000002	18.2373	120831.75	9162569.354470916	1	1181	1.0329140729794628	0.8847781251284157	0.682036779713788	86.08887481689453	86.09663391113281
27	87.0802230834961	7.226233333333334					1	DETECTED	87.0802 m/z @7.23 [N1297_2.mzXML]	87.0802230834961	7.226233333333334	0.10099999999999999	20.002333333333336	19.901333333333337	120933.125	6.938417526824169E7	1	1181	14.72143744491617	1.6829688247925894	1.1242966544106414	87.08009338378906	87.08051300048828
28	88.03915405273438	2.5928					1	DETECTED	88.0392 m/z @2.59 [N1297_2.mzXML]	88.03915405273438	2.5928	2.005583333333333	6.3793500000000005	4.3737666666666675	6852.16552734375	473665.85705148336	0	1181	0.7136266046432089	3.7241506542162166	1.1722654886251769	88.03905487060547	88.03939819335938
29	88.08365631103516	7.49185					1	DETECTED	88.0837 m/z @7.49 [N1297_2.mzXML]	88.08365631103516	7.49185	0.10099999999999999	20.002333333333336	19.901333333333337	6908.43017578125	3643960.539572389	0	1181	18.53170914301388	1.346349427557949	1.0952505860289956	88.0752944946289	88.09056854248047
30	88.1119155883789	12.72225					1	DETECTED	88.1119 m/z @12.72 [N1297_2.mzXML]	88.1119155883789	12.72225	2.4155	17.466833333333334	15.051333333333334	4129.28759765625	1577538.1916137084	0	1181	1.8072239613390977	0.7301687405502866	0.46033748110057315	88.10309600830078	88.11215209960938
31	88.95257568359375	1.5233999999999999					1	DETECTED	88.9526 m/z @1.52 [N1297_2.mzXML]	88.95257568359375	1.5233999999999999	1.4322000000000001	13.8612	12.429	24160.212890625	7882729.667906984	0	1181	0.14427769736334795	68.14144736842125	135.2828947368425	88.94276428222656	88.95963287353516
32	88.96810913085938	11.2414					1	DETECTED	88.9681 m/z @11.24 [N1297_2.mzXML]	88.96810913085938	11.2414	0.13726666666666668	19.947666666666667	19.8104	19521.345703125	2679627.902262695	0	1181	1.0409740313574467	0.7352503120447754	0.5373553967669956	88.96784973144531	88.97798156738281
33	89.0385971069336	9.219266666666666					1	DETECTED	89.0386 m/z @9.22 [N1297_2.mzXML]	89.0385971069336	9.219266666666666	0.10099999999999999	9.789416666666666	9.688416666666665	12001.482421875	642512.2773634637	0	1181	0.11753236808166534	0.5865208775867692	0.06443070704718205	89.03409576416016	89.04185485839844
34	89.05962371826172	10.1637					1	DETECTED	89.0596 m/z @10.16 [N1297_2.mzXML]	89.05962371826172	10.1637	0.10099999999999999	20.002333333333336	19.901333333333337	22640.185546875	5077224.831949319	0	1181	0.9345957051838383	1.1960955168624383	0.9121812956854313	89.05926513671875	89.06143188476562
35	90.0548324584961	1.8375833333333333					1	DETECTED	90.0548 m/z @1.84 [N1297_2.mzXML]	90.0548324584961	1.8375833333333333	0.10099999999999999	20.002333333333336	19.901333333333337	205712.296875	6933708.367225034	0	1181	0.15307068917376743	0.7418182502992321	0.2440102702836892	90.04615783691406	90.05980682373047
36	90.97639465332031	1.6572					1	DETECTED	90.9764 m/z @1.66 [N1297_2.mzXML]	90.97639465332031	1.6572	1.56735	14.90025	13.3329	420227.0	7880490.997654235	0	1181	0.13568095891587073	74.39361204664692	171.26260683037202	90.97607421875	90.97663116455078
37	91.03887176513672	9.84125					1	DETECTED	91.0389 m/z @9.84 [N1297_2.mzXML]	91.03887176513672	9.84125	0.10099999999999999	20.002333333333336	19.901333333333337	50177.51171875	2.207707352332496E7	0	1181	8.956138312919695	1.1035575379754456	0.41038873632444045	91.03567504882812	91.03907012939453
38	91.05416870117188	9.205016666666667					1	DETECTED	91.0542 m/z @9.21 [N1297_2.mzXML]	91.05416870117188	9.205016666666667	0.10099999999999999	20.002333333333336	19.901333333333337	140700.75	1.5718636026467122E7	0	1181	0.10525953458717652	0.6898637290177195	4.231035835721562	91.05354309082031	91.05831909179688
39	92.04205322265625	10.999583333333334					1	DETECTED	92.0421 m/z @11.00 [N1297_2.mzXML]	92.04205322265625	10.999583333333334	0.11916666666666667	19.947666666666667	19.8285	1516.291259765625	1143780.309249543	0	1181	6.809705195171924	0.9112013173515107	0.8224026347030214	92.04173278808594	92.04255676269531
40	92.05754089355469	9.190616666666667					1	DETECTED	92.0575 m/z @9.19 [N1297_2.mzXML]	92.05754089355469	9.190616666666667	1.44845	19.65533333333333	18.20688333333333	7824.34765625	1081279.5960122682	0	1181	0.4993497122760555	1.123701122033722	1.096321078265649	92.05696105957031	92.06116485595703
41	93.06985473632812	8.3587					1	DETECTED	93.0699 m/z @8.36 [N1297_2.mzXML]	93.06985473632812	8.3587	0.13726666666666668	19.9295	19.792233333333336	6334.6259765625	1141295.7521639103	0	1181	0.3155659758899265	0.5416061632984798	5.307832526356816	93.06221771240234	93.07012939453125
42	95.04914093017578	8.407216666666667					1	DETECTED	95.0491 m/z @8.41 [N1297_2.mzXML]	95.04914093017578	8.407216666666667	3.2409499999999998	14.531116666666666	11.290166666666666	4926.185546875	554774.5137169799	0	1181	0.38129937289745364	1.0926813688801713	1.3344556666583507	95.04489135742188	95.04936981201172
43	95.0766372680664	11.35285					1	DETECTED	95.0766 m/z @11.35 [N1297_2.mzXML]	95.0766372680664	11.35285	0.11916666666666667	20.002333333333336	19.883166666666668	2829.37939453125	1369354.0019362192	0	1181	8.924868815673427	0.8849798448416296	0.6439817965572611	95.0746078491211	95.08580780029297
44	96.9216079711914	1.7508833333333333					1	DETECTED	96.9216 m/z @1.75 [N1297_2.mzXML]	96.9216079711914	1.7508833333333333	1.6572	18.483666666666668	16.82646666666667	163408.1875	3825562.2109462894	0	1181	0.08960439317203273	3.219239291775007	4.373633169582643	96.92156219482422	96.93009948730469
45	97.02836608886719	2.4019333333333335					1	DETECTED	97.0284 m/z @2.40 [N1297_2.mzXML]	97.02836608886719	2.4019333333333335	0.17383333333333334	10.2356	10.061766666666667	6767.62109375	1368421.727959015	0	1181	1.4908139536093281	2.2579252876142606	16.462454325533766	97.02799224853516	97.03661346435547
46	97.06474304199219	8.596216666666667					1	DETECTED	97.0647 m/z @8.60 [N1297_2.mzXML]	97.06474304199219	8.596216666666667	0.13726666666666668	19.947666666666667	19.8104	3376.983642578125	2072659.5579790333	0	1181	2.2044649246608143	1.1709727566660166	1.341945513332033	97.05923461914062	97.07263946533203
47	97.10102081298828	11.59655					1	DETECTED	97.1010 m/z @11.60 [N1297_2.mzXML]	97.10102081298828	11.59655	0.10099999999999999	20.002333333333336	19.901333333333337	3821.993896484375	2073951.6720754413	0	1181	4.6375058054504175	0.8656103158758536	1.0254559485190067	97.10067749023438	97.10469818115234
48	98.91866302490234	1.7508833333333333					1	DETECTED	98.9187 m/z @1.75 [N1297_2.mzXML]	98.91866302490234	1.7508833333333333	1.6722166666666667	3.9783166666666667	2.3061	39853.828125	904503.9987758789	0	1181	0.2606999550004483	14.657415254237288	5.192778328670399	98.91856384277344	98.91921997070312
49	98.98413848876953	2.048566666666667					1	DETECTED	98.9841 m/z @2.05 [N1297_2.mzXML]	98.98413848876953	2.048566666666667	0.10099999999999999	20.002333333333336	19.901333333333337	16417.802734375	4906010.440179632	0	1181	5.529726620389436	3.697380143541444	23.547920934884843	98.97525024414062	98.98446655273438
50	98.995361328125	1.8091166666666667					1	DETECTED	98.9954 m/z @1.81 [N1297_2.mzXML]	98.995361328125	1.8091166666666667	1.7805166666666667	6.908133333333334	5.1276166666666665	58732.55078125	2005343.8307839353	0	1181	0.07813412711857315	87.48065901594396	183.08719809769508	98.9864273071289	99.0032730102539
51	99.04400634765625	1.9489666666666667					1	DETECTED	99.0440 m/z @1.95 [N1297_2.mzXML]	99.04400634765625	1.9489666666666667	0.3560333333333333	19.892833333333332	19.5368	12039.31640625	2844000.764499787	0	1181	0.7080010119729092	6.13233447727463	11.264668954549258	99.0383529663086	99.04419708251953
52	100.0755386352539	8.845166666666668					1	DETECTED	100.0755 m/z @8.85 [N1297_2.mzXML]	100.0755386352539	8.845166666666668	0.10099999999999999	19.874666666666666	19.773666666666667	28318.294921875	1845853.906394012	0	1181	0.1741762717376325	3.549668474414179	0.34386259098867117	100.0732650756836	100.07598114013672
53	101.00804138183594	1.5086000000000002					1	DETECTED	101.0080 m/z @1.51 [N1297_2.mzXML]	101.00804138183594	1.5086000000000002	0.9220166666666666	20.002333333333336	19.08031666666667	903797.125	1.3666786832284324E7	1	1181	0.15454201285591185	1.419965497835741	1.78926419555897	100.99920654296875	101.0085678100586
54	101.06332397460938	13.453366666666666					1	DETECTED	101.0633 m/z @13.45 [N1297_2.mzXML]	101.06332397460938	13.453366666666666	3.3162833333333332	18.207	14.890716666666668	10823.6982421875	4279197.659923158	0	1181	9.59300269868671	0.734467507912368	0.46893501582473607	101.05946350097656	101.06770324707031
55	101.0959701538086	6.92585					1	DETECTED	101.0960 m/z @6.93 [N1297_2.mzXML]	101.0959701538086	6.92585	0.10099999999999999	20.002333333333336	19.901333333333337	19718.283203125	1.1089631761020577E7	0	1181	13.887801282466253	1.4580051820430733	0.4192547952290278	101.09565734863281	101.0962905883789
56	102.00910186767578	1.5233999999999999					1	DETECTED	102.0091 m/z @1.52 [N1297_2.mzXML]	102.00910186767578	1.5233999999999999	1.4132500000000001	19.343666666666664	17.930416666666662	71955.9375	2558654.388983552	0	1181	0.16180002581212571	82.32949843482936	171.3906212549172	101.99935913085938	102.00940704345703
57	102.05477905273438	2.1199					1	DETECTED	102.0548 m/z @2.12 [N1297_2.mzXML]	102.05477905273438	2.1199	1.2861666666666667	18.132166666666667	16.846	22117.693359375	2995229.291066714	0	1181	6.527252926518585	4.661631401601503	2.3598483425553876	102.04601287841797	102.05514526367188
58	102.09117126464844	1.8233833333333334					1	DETECTED	102.0912 m/z @1.82 [N1297_2.mzXML]	102.09117126464844	1.8233833333333334	0.10099999999999999	19.984166666666667	19.883166666666668	14241.3974609375	2407246.7669020975	0	1181	6.0284777846093744	3.113269057527026	4.523381935087885	102.08457946777344	102.09961700439453
59	102.12744903564453	12.048366666666668					1	DETECTED	102.1274 m/z @12.05 [N1297_2.mzXML]	102.12744903564453	12.048366666666668	0.17383333333333334	19.9295	19.755666666666666	6675.07373046875	1861954.1868213813	0	1181	4.451246833837505	0.8012691730797049	2.165490262560338	102.12706756591797	102.1281509399414
60	102.97016143798828	1.5378833333333333					1	DETECTED	102.9702 m/z @1.54 [N1297_2.mzXML]	102.97016143798828	1.5378833333333333	0.5750333333333334	19.874666666666666	19.299633333333333	288906.03125	3796743.9489554744	0	1181	0.11401402193360699	1.1093417624444435	1.0523989750561449	102.96995544433594	102.97041320800781
61	103.03878021240234	1.9489666666666667					1	DETECTED	103.0388 m/z @1.95 [N1297_2.mzXML]	103.03878021240234	1.9489666666666667	0.22840000000000002	19.545666666666666	19.317266666666665	49381.12890625	4584195.007304197	0	1181	0.38922009387482914	2.263903429149203	3.366559948476414	103.03858947753906	103.04314422607422
62	103.05413055419922	8.3587					1	DETECTED	103.0541 m/z @8.36 [N1297_2.mzXML]	103.05413055419922	8.3587	7.9860500000000005	10.8311	2.8450499999999987	109117.8671875	2105835.829261228	1	1181	0.2730702040113613	3.817321883805176	5.374121804146574	103.05351257324219	103.05419921875
63	103.0750503540039	10.966116666666666					1	DETECTED	103.0751 m/z @10.97 [N1297_2.mzXML]	103.0750503540039	10.966116666666666	0.10099999999999999	20.002333333333336	19.901333333333337	112678.96875	1.914053814262839E7	1	1181	0.37168228797336234	0.6214684876225358	0.5616817618198361	103.07444763183594	103.07544708251953
64	104.05757904052734	8.3587					1	DETECTED	104.0576 m/z @8.36 [N1297_2.mzXML]	104.05757904052734	8.3587	7.82905	8.66635	0.8372999999999999	9064.6943359375	182590.12497619612	0	1181	0.24174420691233323	0.7923763978365411	0.821744710670068	104.05713653564453	104.05768585205078
65	104.07044219970703	1.8516666666666666					1	DETECTED	104.0704 m/z @1.85 [N1297_2.mzXML]	104.07044219970703	1.8516666666666666	0.10099999999999999	19.9295	19.828500000000002	85250.75	6754945.781938567	0	1181	14.08174693108505	13.12910264665211	13.823428707192345	104.07025909423828	104.07890319824219
66	104.10675048828125	1.7950333333333333					1	DETECTED	104.1068 m/z @1.80 [N1297_2.mzXML]	104.10675048828125	1.7950333333333333	1.7189166666666666	15.1443	13.425383333333333	698733.75	6860704.5667066015	1	1181	0.053424084730133714	2.0165273109147703	1.989517546812508	104.10020446777344	104.10709381103516
67	105.00322723388672	1.5086000000000002					1	DETECTED	105.0032 m/z @1.51 [N1297_2.mzXML]	105.00322723388672	1.5086000000000002	1.4322000000000001	14.803416666666667	13.371216666666667	24951.810546875	2198241.3944901126	0	1181	0.32979066581031735	87.50796247818496	2.3549906460717756	104.99667358398438	105.01119232177734
68	105.03338623046875	9.706933333333334					1	DETECTED	105.0334 m/z @9.71 [N1297_2.mzXML]	105.03338623046875	9.706933333333334	6.750016666666666	10.2356	3.4855833333333335	42075.203125	896907.4649371946	0	1181	0.09327459433320229	0.5893949215117097	0.17878984302341946	105.03338623046875	105.03678131103516
69	105.0714111328125	13.793733333333334					1	DETECTED	105.0714 m/z @13.79 [N1297_2.mzXML]	105.0714111328125	13.793733333333334	0.10099999999999999	20.002333333333336	19.901333333333337	111360.625	2.112308875382331E7	1	1181	1.725958805309773	1.1372476996101533	1.1368939682682486	105.07138061523438	105.07324981689453
70	106.04981231689453	1.8375833333333333					1	DETECTED	106.0498 m/z @1.84 [N1297_2.mzXML]	106.04981231689453	1.8375833333333333	0.10099999999999999	19.545666666666666	19.444666666666667	10457.8212890625	1329357.8670520633	0	1181	1.8669717491204547	1.361404188172026	2.0254664833329774	106.04932403564453	106.05023193359375
71	106.07487487792969	13.1429					1	DETECTED	106.0749 m/z @13.14 [N1297_2.mzXML]	106.07487487792969	13.1429	0.22840000000000002	19.56383333333333	19.33543333333333	4321.37109375	1193998.6145240779	0	1181	2.136026124780358	0.7485939576961297	0.750827985564727	106.06488037109375	106.07623291015625
72	106.95036315917969	1.6572					1	DETECTED	106.9504 m/z @1.66 [N1297_2.mzXML]	106.95036315917969	1.6572	1.58185	8.790116666666668	7.208266666666668	47083.2109375	959238.8039265443	0	1181	0.1626329011833334	47.831895598318944	94.37314751521293	106.94379425048828	106.95556640625
73	106.96308898925781	1.5086000000000002					1	DETECTED	106.9631 m/z @1.51 [N1297_2.mzXML]	106.96308898925781	1.5086000000000002	0.7213666666666666	16.670333333333335	15.948966666666669	7263.16015625	2146109.4411432655	0	1181	15.176263470355138	10.129758225007409	19.259516450014818	106.961181640625	106.96395111083984
74	107.01548767089844	13.959233333333334					1	DETECTED	107.0155 m/z @13.96 [N1297_2.mzXML]	107.01548767089844	13.959233333333334	2.2343166666666665	16.26555	14.031233333333335	3071.2509765625	1128224.9508876957	0	1181	2.9662957361651223	0.5983510899153512	0.19670217983070248	107.01042175292969	107.01698303222656
75	107.0490493774414	8.22655					1	DETECTED	107.0490 m/z @8.23 [N1297_2.mzXML]	107.0490493774414	8.22655	0.10099999999999999	19.892833333333332	19.791833333333333	2337.955078125	1060409.9378687437	0	1181	8.751483319217204	1.2178765334859385	1.435753066971877	107.04322814941406	107.05257415771484
76	108.08069610595703	7.8463666666666665					1	DETECTED	108.0807 m/z @7.85 [N1297_2.mzXML]	108.08069610595703	7.8463666666666665	0.10099999999999999	19.984166666666667	19.883166666666668	2626.92236328125	1607155.4843246466	0	1181	14.932182718344851	1.2835523172993748	1.5671046345987494	108.07483673095703	108.09056091308594
77	110.05990600585938	2.4831999999999996					1	DETECTED	110.0599 m/z @2.48 [N1297_2.mzXML]	110.05990600585938	2.4831999999999996	0.21021666666666666	20.002333333333336	19.79211666666667	3835.843017578125	1353547.4965350346	0	1181	1.1250157949510897	4.3537751413340775	1.7696910934689105	110.05791473388672	110.06040954589844
78	111.04405975341797	2.0343999999999998					1	DETECTED	111.0441 m/z @2.03 [N1297_2.mzXML]	111.04405975341797	2.0343999999999998	0.10099999999999999	20.002333333333336	19.901333333333337	5956.2333984375	3466568.298256893	0	1181	2.40896577535143	5.1467190786524615	6.354567638596324	111.04335021972656	111.04440307617188
79	112.03670501708984	1.8091166666666667					1	DETECTED	112.0367 m/z @1.81 [N1297_2.mzXML]	112.03670501708984	1.8091166666666667	1.4132500000000001	13.662616666666667	12.249366666666667	148864.046875	3422562.2053426215	0	1181	0.3182905141291461	0.7105718021718487	0.39694226032531277	112.02777099609375	112.03890228271484
80	112.05043029785156	8.737083333333334					1	DETECTED	112.0504 m/z @8.74 [N1297_2.mzXML]	112.05043029785156	8.737083333333334	0.10099999999999999	20.002333333333336	19.901333333333337	5476.02099609375	3056268.021503513	0	1181	15.284674090661072	1.152219852749607	0.7204992070551579	112.04711151123047	112.05079650878906
81	112.89556884765625	1.7508833333333333					1	DETECTED	112.8956 m/z @1.75 [N1297_2.mzXML]	112.89556884765625	1.7508833333333333	1.6722166666666667	16.28395	14.611733333333333	133927.21875	3102411.668689636	0	1181	2.1168892573431246	3.3183268008933102	5.6188008721314855	112.89195251464844	112.89595794677734
82	113.020751953125	2.20575					1	DETECTED	113.0208 m/z @2.21 [N1297_2.mzXML]	113.020751953125	2.20575	0.21021666666666666	20.002333333333336	19.79211666666667	492073.28125	1.909440606448718E7	0	1181	0.3646023559929037	1.9396669696308808	4.6030492523064375	113.02029418945312	113.02120971679688
83	113.03595733642578	1.4641333333333333					1	DETECTED	113.0360 m/z @1.46 [N1297_2.mzXML]	113.03595733642578	1.4641333333333333	1.4132500000000001	17.0225	15.609250000000001	6458.63427734375	1481315.1135684196	0	1181	12.457643499565672	153.38273829020687	255.98540980323972	113.03573608398438	113.0383071899414
84	113.05966186523438	10.253133333333333					1	DETECTED	113.0597 m/z @10.25 [N1297_2.mzXML]	113.05966186523438	10.253133333333333	0.13726666666666668	20.002333333333336	19.86506666666667	3788.755859375	1096470.0281962887	0	1181	0.17683317442026336	0.9818766558146281	1.0523108860729926	113.05721282958984	113.06021118164062
85	114.05494689941406	2.606533333333333					1	DETECTED	114.0549 m/z @2.61 [N1297_2.mzXML]	114.05494689941406	2.606533333333333	0.22840000000000002	20.002333333333336	19.773933333333336	34311.9765625	3279477.943121091	0	1181	null	2.153470691299612	1.1285369325931485	114.05278778076172	114.0551528930664
86	114.06595611572266	1.8375833333333333					1	DETECTED	114.0660 m/z @1.84 [N1297_2.mzXML]	114.06595611572266	1.8375833333333333	0.11916666666666667	19.947666666666667	19.8285	905961.5	9283180.168264676	1	1181	0.0531110108180457	0.5265831385356096	3.193066084122286	114.06388092041016	114.07286071777344
87	114.09137725830078	9.7234					1	DETECTED	114.0914 m/z @9.72 [N1297_2.mzXML]	114.09137725830078	9.7234	0.10099999999999999	19.966	19.865000000000002	11933.296875	1180145.4480410158	0	1181	0.09086569043645554	1.0063488137538317	0.05824461973642201	114.09082794189453	114.09173583984375
88	114.89256286621094	1.7508833333333333					1	DETECTED	114.8926 m/z @1.75 [N1297_2.mzXML]	114.89256286621094	1.7508833333333333	1.6872833333333332	2.17725	0.48996666666666666	36875.12109375	298494.9304704591	0	1181	0.0950594714110029	3.8519392033542914	5.932666189095907	114.89230346679688	114.89273071289062
89	114.9876480102539	1.5233999999999999					1	DETECTED	114.9876 m/z @1.52 [N1297_2.mzXML]	114.9876480102539	1.5233999999999999	1.4132500000000001	12.590166666666667	11.176916666666667	44677.65625	4700478.623441528	0	1181	0.1621407721836583	50.69554861423739	105.33198020321325	114.9794692993164	114.98775482177734
90	115.0364761352539	1.8375833333333333					1	DETECTED	115.0365 m/z @1.84 [N1297_2.mzXML]	115.0364761352539	1.8375833333333333	0.19203333333333333	19.984166666666667	19.792133333333332	28308.23828125	1959465.086368989	0	1181	0.1302700325702093	1.6350295662733378	4.018771720741703	115.02973175048828	115.04402160644531
91	115.05430603027344	9.205016666666667					1	DETECTED	115.0543 m/z @9.21 [N1297_2.mzXML]	115.05430603027344	9.205016666666667	1.1041666666666667	17.411	16.306833333333334	74507.953125	4501810.238821319	0	1181	0.11118906871215017	0.5179090226830212	1.6588390439340706	115.04912567138672	115.05821228027344
92	115.06940460205078	1.8375833333333333					1	DETECTED	115.0694 m/z @1.84 [N1297_2.mzXML]	115.06940460205078	1.8375833333333333	0.15551666666666666	18.814833333333336	18.65931666666667	29582.251953125	2153066.1202804567	0	1181	0.05139228019963027	5.488542208714669	5.137118878058115	115.06938171386719	115.07559204101562
93	115.11160278320312	7.314516666666666					1	DETECTED	115.1116 m/z @7.31 [N1297_2.mzXML]	115.11160278320312	7.314516666666666	0.11916666666666667	20.002333333333336	19.883166666666668	3692.009033203125	2011448.8437372742	0	1181	16.64586232989068	1.3816677900773882	1.0666907166099053	115.10992431640625	115.11222076416016
94	116.04961395263672	9.219266666666666					1	DETECTED	116.0496 m/z @9.22 [N1297_2.mzXML]	116.04961395263672	9.219266666666666	9.130533333333334	9.308816666666667	0.1782833333333329	8017.87353515625	46769.8765981442	0	1181	0.06579538227243198	1.0046018031555348	1.0889561186772299	116.04942321777344	116.0578842163086
95	116.07028198242188	1.8516666666666666					1	DETECTED	116.0703 m/z @1.85 [N1297_2.mzXML]	116.07028198242188	1.8516666666666666	0.11916666666666667	20.002333333333336	19.883166666666668	2466991.25	1.4686348651156852E7	1	1181	0.03307194123691937	5.342723502003728	7.302702391569936	116.07024383544922	116.07105255126953
96	116.43647766113281	1.5233999999999999					1	DETECTED	116.4365 m/z @1.52 [N1297_2.mzXML]	116.43647766113281	1.5233999999999999	1.4322000000000001	15.487716666666667	14.055516666666668	8599.5458984375	3409961.9831917114	0	1181	0.10583579742495175	77.058753654971	147.05071622355612	116.43628692626953	116.44146728515625
97	116.97270965576172	11.843033333333333					1	DETECTED	116.9727 m/z @11.84 [N1297_2.mzXML]	116.97270965576172	11.843033333333333	1.4641333333333333	11.843033333333333	10.3789	20511.029296875	7600693.997585449	0	1181	10.424397932106771	0.5	null	116.97042846679688	116.97532653808594
98	116.98554229736328	1.5233999999999999					1	DETECTED	116.9855 m/z @1.52 [N1297_2.mzXML]	116.98554229736328	1.5233999999999999	0.10099999999999999	20.002333333333336	19.901333333333337	2428407.5	3.828990053854973E7	0	1181	0.12823185253086122	1.1959985071496249	1.2499575714221296	116.98543548583984	116.98614501953125
99	117.05729675292969	9.205016666666667					1	DETECTED	117.0573 m/z @9.21 [N1297_2.mzXML]	117.05729675292969	9.205016666666667	0.24653333333333333	19.9295	19.68296666666667	187932.640625	7097265.685675713	0	1181	0.100524452702345	0.5269888411617802	0.017824858310302654	117.05413818359375	117.05743408203125
100	117.07381439208984	1.8516666666666666					1	DETECTED	117.0738 m/z @1.85 [N1297_2.mzXML]	117.07381439208984	1.8516666666666666	1.8375833333333333	9.308816666666667	7.471233333333334	85188.6015625	3455949.0591155393	0	1181	0.03484361149914772	264.50111823594386	514.2571441338222	117.06987762451172	117.07405090332031
101	117.09076690673828	11.442883333333333					1	DETECTED	117.0908 m/z @11.44 [N1297_2.mzXML]	117.09076690673828	11.442883333333333	1.3952	19.947666666666667	18.552466666666668	71249.7109375	4142436.672509765	0	1181	0.24391479934465998	3.3084865320584336	7.217832244025258	117.09062957763672	117.09144592285156
102	117.98920440673828	1.5378833333333333					1	DETECTED	117.9892 m/z @1.54 [N1297_2.mzXML]	117.98920440673828	1.5378833333333333	1.4641333333333333	18.262833333333333	16.7987	28502.59375	2657517.5679379576	0	1181	0.12134647766990936	113.88949152542376	226.7789830508475	117.9889907836914	117.98971557617188
103	118.06473541259766	9.205016666666667					1	DETECTED	118.0647 m/z @9.21 [N1297_2.mzXML]	118.06473541259766	9.205016666666667	1.8516666666666666	9.876633333333332	8.024966666666666	1507232.125	1.206154740827894E7	1	1181	0.09423462482579303	1.427670272730366	1.4356155513633129	118.05764770507812	118.065185546875
104	118.08590698242188	1.9209166666666666					1	DETECTED	118.0859 m/z @1.92 [N1297_2.mzXML]	118.08590698242188	1.9209166666666666	0.10099999999999999	20.002333333333336	19.901333333333337	1627917.625	4.617224874717143E7	1	1181	0.1209827221019033	3.1965164284948737	4.960723874274351	118.08580780029297	118.09431457519531
105	118.62521362304688	9.205016666666667					1	DETECTED	118.6252 m/z @9.21 [N1297_2.mzXML]	118.62521362304688	9.205016666666667	9.161633333333333	9.263	0.10136666666666727	5963.42919921875	23571.88579504384	0	1181	0.07729458750574558	1.1682673837879083	1.3365347675758164	118.6251449584961	118.62540435791016
106	118.97875213623047	11.397733333333333					1	DETECTED	118.9788 m/z @11.40 [N1297_2.mzXML]	118.97875213623047	11.397733333333333	0.26503333333333334	19.947666666666667	19.68263333333333	14611.4619140625	2925599.283505858	0	1181	0.8216103515525752	0.8032522568878216	0.3145876465482571	118.97706604003906	118.98200988769531
107	119.0187759399414	1.5086000000000002					1	DETECTED	119.0188 m/z @1.51 [N1297_2.mzXML]	119.0187759399414	1.5086000000000002	1.4132500000000001	18.22533333333333	16.81208333333333	193124.296875	3283456.88347586	0	1181	0.15129964616233904	1.4510199796241807	1.9290544139669368	119.01581573486328	119.02852630615234
108	119.04928588867188	3.915783333333333					1	DETECTED	119.0493 m/z @3.92 [N1297_2.mzXML]	119.04928588867188	3.915783333333333	3.3162833333333332	12.902933333333333	9.58665	2628.416748046875	805273.6808559877	0	1181	0.23510647510741967	7.995537948290243	14.991075896580485	119.04895782470703	119.05519104003906
109	119.06837463378906	9.205016666666667					1	DETECTED	119.0684 m/z @9.21 [N1297_2.mzXML]	119.06837463378906	9.205016666666667	7.8463666666666665	9.82405	1.9776833333333332	80122.96875	731187.2783636757	0	1181	0.09359302929245494	0.6062404851542955	0.735512342832799	119.06836700439453	119.07321166992188
110	119.08940124511719	1.9070333333333334					1	DETECTED	119.0894 m/z @1.91 [N1297_2.mzXML]	119.08940124511719	1.9070333333333334	0.9038666666666667	17.800166666666666	16.8963	61572.49609375	3557887.5860961	0	1181	0.1950214590498469	1.0330139067210509	0.8597880046254278	119.08138275146484	119.08997344970703
111	119.15428161621094	15.41825					1	DETECTED	119.1543 m/z @15.42 [N1297_2.mzXML]	119.15428161621094	15.41825	0.10099999999999999	20.002333333333336	19.901333333333337	54784.0546875	1.1258521870733127E7	0	1181	2.305884311408642	0.8344706896991501	0.7111802763080184	119.15372467041016	119.15449523925781
112	120.06533813476562	1.8375833333333333					1	DETECTED	120.0653 m/z @1.84 [N1297_2.mzXML]	120.06533813476562	1.8375833333333333	1.7805166666666667	8.561866666666667	6.78135	53354.29296875	1072936.9628760684	0	1181	0.07208158216451732	13.28848308545983	17.47247271849136	120.05906677246094	120.06977081298828
113	120.08057403564453	8.3587					1	DETECTED	120.0806 m/z @8.36 [N1297_2.mzXML]	120.08057403564453	8.3587	7.651983333333334	19.545666666666666	11.893683333333332	378802.71875	1.1324078213373316E7	1	1181	0.272887596039908	0.8423874860705484	0.38484247864113463	120.07185363769531	120.088623046875
114	120.1575927734375	15.111483333333332					1	DETECTED	120.1576 m/z @15.11 [N1297_2.mzXML]	120.1575927734375	15.111483333333332	9.858749999999999	18.68616666666667	8.82741666666667	3458.3828125	810167.7331860049	0	1181	2.1641475270907335	0.8402688758868402	0.6805377517736803	120.15718078613281	120.15789794921875
115	120.96607208251953	1.9914833333333335					1	DETECTED	120.9661 m/z @1.99 [N1297_2.mzXML]	120.96607208251953	1.9914833333333335	1.9773833333333333	2.8030166666666667	0.8256333333333334	12343.1484375	205005.58939117432	0	1181	2.543706999014813	29.277777777777317	57.55555555555463	120.96583557128906	120.96617889404297
116	120.97882843017578	1.5086000000000002					1	DETECTED	120.9788 m/z @1.51 [N1297_2.mzXML]	120.97882843017578	1.5086000000000002	0.15551666666666666	16.504733333333334	16.349216666666667	35884.26953125	3543027.315984253	0	1181	0.9709271091508835	55.25914942497216	104.23105162804906	120.97209930419922	120.98490905761719
117	121.02816009521484	12.44125					1	DETECTED	121.0282 m/z @12.44 [N1297_2.mzXML]	121.02816009521484	12.44125	0.11916666666666667	20.002333333333336	19.883166666666668	19089.6953125	6405324.898497856	0	1181	1.9081529784845017	3.2796141028592016	4.21333656417803	121.02017211914062	121.03335571289062
118	121.07185363769531	1.8516666666666666					1	DETECTED	121.0719 m/z @1.85 [N1297_2.mzXML]	121.07185363769531	1.8516666666666666	0.10099999999999999	19.947666666666667	19.846666666666668	290345.5	5973811.1069663325	0	1181	0.04098985039200276	0.7256806366233782	4.893946963142615	121.06426239013672	121.07227325439453
119	121.0841293334961	8.310166666666667					1	DETECTED	121.0841 m/z @8.31 [N1297_2.mzXML]	121.0841293334961	8.310166666666667	7.811383333333334	12.5067	4.695316666666667	24217.953125	1900769.676992309	0	1181	0.21404065614994572	4.706769806529217	0.7407941966842534	121.08386993408203	121.0850601196289
120	122.0960693359375	12.573616666666668					1	DETECTED	122.0961 m/z @12.57 [N1297_2.mzXML]	122.0960693359375	12.573616666666668	0.10099999999999999	19.984166666666667	19.883166666666668	7218.478515625	2305355.600837765	0	1181	6.431682158129664	1.3833537699189455	1.6973302914411899	122.08750915527344	122.0967025756836
121	122.92425537109375	1.6722166666666667					1	DETECTED	122.9243 m/z @1.67 [N1297_2.mzXML]	122.92425537109375	1.6722166666666667	1.5969333333333333	18.132166666666667	16.535233333333334	34191.8046875	3535287.4354819334	0	1181	0.795898568943967	67.40852263545831	128.60711137682986	122.9241714477539	122.9299087524414
122	123.04405975341797	9.32485					1	DETECTED	123.0441 m/z @9.32 [N1297_2.mzXML]	123.04405975341797	9.32485	0.15551666666666666	19.984166666666667	19.82865	3555.77197265625	1383254.2360633549	0	1181	0.28042070490846527	1.0812481823469537	2.8767774795061074	123.04332733154297	123.04730987548828
123	123.0553970336914	3.3924166666666666					1	DETECTED	123.0554 m/z @3.39 [N1297_2.mzXML]	123.0553970336914	3.3924166666666666	2.7461333333333333	7.934116666666667	5.187983333333333	3492.510498046875	296746.7405963745	0	1181	0.5170919407718539	4.013706578641979	7.0274131572839575	123.05501556396484	123.05554962158203
124	124.03691101074219	1.8791333333333333					1	DETECTED	124.0369 m/z @1.88 [N1297_2.mzXML]	124.03691101074219	1.8791333333333333	0.3014	15.647383333333332	15.345983333333333	20712.0390625	1439793.2303913876	0	1181	0.5036179050834979	1.3565458499257483	0.48700451858474875	124.02938842773438	124.04393005371094
125	124.97576141357422	1.4790666666666668					1	DETECTED	124.9758 m/z @1.48 [N1297_2.mzXML]	124.97576141357422	1.4790666666666668	1.4322000000000001	17.244000000000003	15.811800000000003	3867.787109375	930822.9401633607	0	1181	0.09105695871481112	168.68918918918942	336.37837837837884	124.96795654296875	124.97598266601562
126	124.99945831298828	12.992583333333332					1	DETECTED	124.9995 m/z @12.99 [N1297_2.mzXML]	124.99945831298828	12.992583333333332	12.392633333333333	14.02195	1.6293166666666679	7054.17431640625	385076.11898309353	0	1181	0.4265305773255381	1.357877045309333	1.7157540906186657	124.9991226196289	124.99991607666016
127	125.02076721191406	1.7950333333333333					1	DETECTED	125.0208 m/z @1.80 [N1297_2.mzXML]	125.02076721191406	1.7950333333333333	0.10099999999999999	20.002333333333336	19.901333333333337	17570.69921875	2526271.787949336	0	1181	13.40025572963563	8.309662521389058	10.257712657055466	125.0149154663086	125.0268325805664
128	126.05244445800781	1.8655000000000002					1	DETECTED	126.0524 m/z @1.87 [N1297_2.mzXML]	126.05244445800781	1.8655000000000002	0.26503333333333334	19.728833333333334	19.4638	16918.462890625	1335285.0764315184	0	1181	0.08854331488935907	1.2890325701128815	1.4791221995264663	126.04647827148438	126.05543518066406
129	127.03883361816406	1.9773833333333333					1	DETECTED	127.0388 m/z @1.98 [N1297_2.mzXML]	127.03883361816406	1.9773833333333333	1.6722166666666667	14.916083333333335	13.243866666666667	22967.80859375	3188266.3970225817	0	1181	0.7271972902305566	12.878642811259951	24.62722621432645	127.03180694580078	127.04781341552734
130	127.0500717163086	6.1859					1	DETECTED	127.0501 m/z @6.19 [N1297_2.mzXML]	127.0500717163086	6.1859	0.10099999999999999	20.002333333333336	19.901333333333337	8125.03173828125	3673668.0585835287	0	1181	7.527696513350689	1.316002296853601	1.4816182058599023	127.049560546875	127.05447387695312
131	128.01052856445312	1.7663					1	DETECTED	128.0105 m/z @1.77 [N1297_2.mzXML]	128.01052856445312	1.7663	0.5386666666666666	20.002333333333336	19.46366666666667	7286.85888671875	2751058.672768127	0	1181	16.632374298446223	4.134582641731818	14.453970724905611	128.01040649414062	128.01756286621094
132	128.0706024169922	2.3743666666666665					1	DETECTED	128.0706 m/z @2.37 [N1297_2.mzXML]	128.0706024169922	2.3743666666666665	0.11916666666666667	19.76516666666667	19.646	18971.78515625	3052349.4088394763	0	1181	0.4726624670309789	1.598557417535525	2.111442774019668	128.06153869628906	128.07102966308594
133	129.0032501220703	1.5378833333333333					1	DETECTED	129.0033 m/z @1.54 [N1297_2.mzXML]	129.0032501220703	1.5378833333333333	1.4790666666666668	13.7444	12.265333333333334	8671.5888671875	2254771.562921997	0	1181	0.0775909531307617	104.26749787475232	207.53499574950465	128.9940948486328	129.00335693359375
134	129.0135955810547	16.320333333333334					1	DETECTED	129.0136 m/z @16.32 [N1297_2.mzXML]	129.0135955810547	16.320333333333334	0.19203333333333333	19.399	19.206966666666666	10766.3046875	4102611.2557806103	0	1181	8.367345466739227	0.5954429997788566	1.179578519321257	129.00657653808594	129.01858520507812
135	129.05442810058594	1.9350999999999998					1	DETECTED	129.0544 m/z @1.94 [N1297_2.mzXML]	129.05442810058594	1.9350999999999998	0.10099999999999999	20.002333333333336	19.901333333333337	34663.59765625	6212566.361182134	0	1181	0.20009095252224252	12.359506722426254	35.26160679663875	129.04638671875	129.054931640625
136	130.03184509277344	8.772266666666667					1	DETECTED	130.0318 m/z @8.77 [N1297_2.mzXML]	130.03184509277344	8.772266666666667	8.772266666666667	8.863466666666666	0.09119999999999884	3049.536376953125	14100.623754150327	0	1181	0.12508712804125643	null	null	130.03175354003906	130.03208923339844
137	130.04965209960938	1.8516666666666666					1	DETECTED	130.0497 m/z @1.85 [N1297_2.mzXML]	130.04965209960938	1.8516666666666666	0.10099999999999999	19.966	19.865000000000002	29951.349609375	4093542.059505558	0	1181	1.3059427620370312	2.418551648960458	7.277539155016634	130.04931640625	130.05386352539062
138	130.0646514892578	10.814133333333332					1	DETECTED	130.0647 m/z @10.81 [N1297_2.mzXML]	130.0646514892578	10.814133333333332	0.7576833333333333	19.56383333333333	18.80615	179109.96875	3723699.392599339	1	1181	0.365187007393887	0.7040966982241558	0.10428002660111234	130.0574188232422	130.07208251953125
139	130.0859832763672	1.8931833333333332					1	DETECTED	130.0860 m/z @1.89 [N1297_2.mzXML]	130.0859832763672	1.8931833333333332	0.11916666666666667	20.002333333333336	19.883166666666668	173363.609375	4899468.584547946	0	1181	0.08591493635861536	1.9114675522463833	1.7858784995126897	130.0855712890625	130.09100341796875
140	130.31451416015625	1.5233999999999999					1	DETECTED	130.3145 m/z @1.52 [N1297_2.mzXML]	130.31451416015625	1.5233999999999999	1.44845	11.552683333333333	10.104233333333333	4385.001953125	2157570.6902931514	0	1181	10.217764914144205	67.40649321770083	133.81298643540163	130.30502319335938	130.31488037109375
141	130.93275451660156	1.5524					1	DETECTED	130.9328 m/z @1.55 [N1297_2.mzXML]	130.93275451660156	1.5524	1.44845	15.366433333333333	13.917983333333334	19237.798828125	8368162.293703491	0	1181	0.11451287794328069	66.94556677890013	132.88954449268707	130.92359924316406	130.9349365234375
142	130.96470642089844	1.5233999999999999					1	DETECTED	130.9647 m/z @1.52 [N1297_2.mzXML]	130.96470642089844	1.5233999999999999	0.10099999999999999	20.002333333333336	19.901333333333337	1363052.125	1.5513635594766233E7	0	1181	0.12284315289664893	1.2097141033622794	1.3681204331013315	130.9620819091797	130.97299194335938
143	131.0186767578125	1.4790666666666668					1	DETECTED	131.0187 m/z @1.48 [N1297_2.mzXML]	131.0186767578125	1.4790666666666668	1.4322000000000001	19.527333333333335	18.095133333333333	39195.13671875	6065412.304689942	0	1181	0.0828913603947874	193.04907539118088	385.09815078236176	131.0186767578125	131.0203857421875
144	131.04913330078125	8.3587					1	DETECTED	131.0491 m/z @8.36 [N1297_2.mzXML]	131.04913330078125	8.3587	5.172083333333333	16.577533333333335	11.405450000000002	4121.771484375	676529.9586300354	0	1181	0.8167928559148763	1.7895861336736454	2.5791722673472908	131.04869079589844	131.05270385742188
145	131.0679168701172	10.814133333333332					1	DETECTED	131.0679 m/z @10.81 [N1297_2.mzXML]	131.0679168701172	10.814133333333332	0.17383333333333334	19.362333333333332	19.188499999999998	16268.59375	1611545.5704203185	0	1181	0.33975947848271204	7.7722157977174655	8.893209424627146	131.06753540039062	131.07284545898438
146	131.08944702148438	2.4019333333333335					1	DETECTED	131.0894 m/z @2.40 [N1297_2.mzXML]	131.08944702148438	2.4019333333333335	2.005583333333333	17.670666666666666	15.665083333333332	5829.1064453125	1436578.543306305	0	1181	0.545992140250501	19.76167949203143	38.52335898406286	131.08102416992188	131.08944702148438
147	131.44314575195312	4.041066666666667					1	DETECTED	131.4431 m/z @4.04 [N1297_2.mzXML]	131.44314575195312	4.041066666666667	3.1667166666666664	4.67805	1.5113333333333334	6038.88818359375	332429.34815704334	0	1181	0.993325528075875	0.8642610701282857	0.595267345791687	131.44253540039062	131.44332885742188
148	131.95030212402344	0.7395499999999999					1	DETECTED	131.9503 m/z @0.74 [N1297_2.mzXML]	131.95030212402344	0.7395499999999999	0.10099999999999999	20.002333333333336	19.901333333333337	5556.20703125	2048951.2154497383	0	1181	18.825841593995182	15.583222404927836	12.572923358764468	131.94960021972656	131.95071411132812
149	131.96839904785156	1.5378833333333333					1	DETECTED	131.9684 m/z @1.54 [N1297_2.mzXML]	131.96839904785156	1.5378833333333333	0.7758666666666667	19.838	19.062133333333335	19065.716796875	3482264.573760284	0	1181	10.649400193106963	6.194634551773699	127.90700955341843	131.9606475830078	131.9728546142578
150	132.04437255859375	9.532466666666666					1	DETECTED	132.0444 m/z @9.53 [N1297_2.mzXML]	132.04437255859375	9.532466666666666	3.5757	10.181833333333334	6.606133333333334	6020.8671875	586543.1051230773	0	1181	0.08001771145162984	0.5545066395080106	0.1090132790160211	132.03518676757812	132.05184936523438
151	132.0653533935547	2.606533333333333					1	DETECTED	132.0654 m/z @2.61 [N1297_2.mzXML]	132.0653533935547	2.606533333333333	1.9773833333333333	17.984333333333332	16.00695	170630.46875	1.003998463801385E7	0	1181	0.7080884914990593	1.9277294951310016	2.1432620939638363	132.06515502929688	132.06568908691406
152	132.0764617919922	1.8516666666666666					1	DETECTED	132.0765 m/z @1.85 [N1297_2.mzXML]	132.0764617919922	1.8516666666666666	1.8233833333333334	10.778766666666666	8.955383333333332	370764.34375	3385751.9791024453	0	1181	0.05254572911196287	128.17029697040508	259.6635947508426	132.07455444335938	132.08612060546875
153	132.1016845703125	4.041066666666667					1	DETECTED	132.1017 m/z @4.04 [N1297_2.mzXML]	132.1016845703125	4.041066666666667	0.10099999999999999	19.783333333333335	19.682333333333336	1618162.125	1.0976363493433075E8	1	1181	1.1051195655892467	0.8816735854006224	0.6781465429822147	132.1011962890625	132.10208129882812
154	132.1140899658203	3.9783166666666667					1	DETECTED	132.1141 m/z @3.98 [N1297_2.mzXML]	132.1140899658203	3.9783166666666667	3.4532833333333333	4.483183333333333	1.0298999999999996	3339.1015625	108399.0034304504	0	1181	0.6913769199549886	0.9807948701669729	0.9615897403339458	132.1116943359375	132.1239013671875
155	132.13885498046875	9.391983333333334					1	DETECTED	132.1389 m/z @9.39 [N1297_2.mzXML]	132.13885498046875	9.391983333333334	3.7451999999999996	9.391983333333334	5.646783333333334	3587.306396484375	695107.5076391906	0	1181	5.521877907321445	0.5	null	132.12965393066406	132.14588928222656
156	132.4551239013672	4.041066666666667					1	DETECTED	132.4551 m/z @4.04 [N1297_2.mzXML]	132.4551239013672	4.041066666666667	3.1667166666666664	4.59615	1.4294333333333333	4546.76318359375	272585.61310070794	0	1181	1.1187027949923447	0.8174262785688414	0.6348525571376828	132.454833984375	132.45516967773438
157	132.53639221191406	6.60905					1	DETECTED	132.5364 m/z @6.61 [N1297_2.mzXML]	132.53639221191406	6.60905	6.4680333333333335	8.772266666666667	2.3042333333333334	10311.23828125	1015559.9761530763	0	1181	1.6344030541485202	8.170074459283791	15.340148918567582	132.5313720703125	132.5457763671875
158	132.76512145996094	4.0568					1	DETECTED	132.7651 m/z @4.06 [N1297_2.mzXML]	132.76512145996094	4.0568	3.1519833333333334	4.59615	1.4441666666666664	5565.14111328125	326788.29721191415	0	1181	1.017565216351667	0.7980438026119471	0.6051026551947243	132.76499938964844	132.7655792236328
159	132.95777893066406	11.7738					1	DETECTED	132.9578 m/z @11.77 [N1297_2.mzXML]	132.95777893066406	11.7738	0.10099999999999999	20.002333333333336	19.901333333333337	370083.625	5.0709591336190775E7	0	1181	1.3470123949759039	0.8649061747817858	5.633809908650505	132.9576873779297	132.9611053466797
160	132.9868927001953	1.9209166666666666					1	DETECTED	132.9869 m/z @1.92 [N1297_2.mzXML]	132.9868927001953	1.9209166666666666	1.8931833333333332	2.2764499999999996	0.3832666666666664	19594.80078125	206770.12799584962	0	1181	0.11298209341293419	6.909855769230751	12.819711538461503	132.98667907714844	132.9871063232422
161	132.99801635742188	1.5233999999999999					1	DETECTED	132.9980 m/z @1.52 [N1297_2.mzXML]	132.99801635742188	1.5233999999999999	1.4322000000000001	15.01355	13.58135	26929.671875	7682305.073106751	0	1181	0.10160519366990295	74.45915570175461	139.8552888095188	132.9924774169922	133.0028076171875
162	133.03408813476562	1.5086000000000002					1	DETECTED	133.0341 m/z @1.51 [N1297_2.mzXML]	133.03408813476562	1.5086000000000002	1.1949833333333333	19.56383333333333	18.36885	786037.125	1.353622423863319E7	0	1181	0.14066269584680535	1.4101981612942818	1.8369626291319896	133.0314483642578	133.03463745117188
163	133.05287170410156	9.113183333333334					1	DETECTED	133.0529 m/z @9.11 [N1297_2.mzXML]	133.05287170410156	9.113183333333334	1.3770166666666666	10.253133333333333	8.876116666666666	7578.33544921875	1308289.1363445434	0	1181	8.191530867604689	0.5736766701854923	0.26182229625240033	133.04879760742188	133.0575714111328
164	133.06883239746094	2.5105999999999997					1	DETECTED	133.0688 m/z @2.51 [N1297_2.mzXML]	133.06883239746094	2.5105999999999997	1.2861666666666667	10.5517	9.265533333333334	9176.0146484375	975937.8055263979	0	1181	0.4110063138041591	3.7836005771377246	0.9752736654513382	133.060302734375	133.06895446777344
165	133.08375549316406	9.205016666666667					1	DETECTED	133.0838 m/z @9.21 [N1297_2.mzXML]	133.08375549316406	9.205016666666667	6.60905	18.483666666666668	11.874616666666668	5688.37548828125	589722.2154138181	0	1181	0.1062554734891954	2.287128108989586	3.574256217979172	133.0794677734375	133.0858917236328
166	133.10501098632812	4.340683333333333					1	DETECTED	133.1050 m/z @4.34 [N1297_2.mzXML]	133.10501098632812	4.340683333333333	1.5086000000000002	16.28395	14.775350000000001	71504.046875	6795425.411910702	0	1181	1.0588283636887166	0.7731867502115165	0.2108952666890984	133.09632873535156	133.10540771484375
167	133.96112060546875	11.581666666666667					1	DETECTED	133.9611 m/z @11.58 [N1297_2.mzXML]	133.96112060546875	11.581666666666667	0.15551666666666666	19.966	19.810483333333334	8083.4306640625	1861827.7064162302	0	1181	1.376740885082743	1.0398577006397283	2.521914600931934	133.95773315429688	133.96656799316406
168	134.0185546875	1.7663					1	DETECTED	134.0186 m/z @1.77 [N1297_2.mzXML]	134.0185546875	1.7663	1.7189166666666666	1.8791333333333333	0.16021666666666667	28889.505859375	173073.69536230472	0	1181	0.06713392426734432	1.6906436862469223	2.3812873724938446	134.01841735839844	134.01869201660156
169	134.03514099121094	1.5233999999999999					1	DETECTED	134.0351 m/z @1.52 [N1297_2.mzXML]	134.03514099121094	1.5233999999999999	1.4132500000000001	18.317833333333333	16.90458333333333	69731.2578125	1950634.5007035518	0	1181	0.15838592863511214	3.3846258131565636	6.738573766345503	134.0342559814453	134.0449676513672
170	134.05992126464844	10.073033333333333					1	DETECTED	134.0599 m/z @10.07 [N1297_2.mzXML]	134.05992126464844	10.073033333333333	0.33776666666666666	19.399	19.061233333333334	7379.65576171875	1044445.2294686893	0	1181	0.43669641686061667	0.9789784905737903	1.51119617558236	134.05953979492188	134.06661987304688
171	134.10597229003906	4.198933333333334					1	DETECTED	134.1060 m/z @4.20 [N1297_2.mzXML]	134.10597229003906	4.198933333333334	3.1225666666666667	4.645283333333333	1.5227166666666667	4337.12109375	251276.32049639893	0	1181	0.6721089381605654	0.7073410547830663	0.4146821095661327	134.105712890625	134.10731506347656
172	134.9581756591797	11.705683333333333					1	DETECTED	134.9582 m/z @11.71 [N1297_2.mzXML]	134.9581756591797	11.705683333333333	0.10099999999999999	20.002333333333336	19.901333333333337	54346.4609375	9517212.614768123	0	1181	1.9421029716094438	1.1613665038845515	6.0007494907952434	134.95773315429688	134.95889282226562
173	135.00338745117188	1.5378833333333333					1	DETECTED	135.0034 m/z @1.54 [N1297_2.mzXML]	135.00338745117188	1.5378833333333333	1.4132500000000001	17.651999999999997	16.238749999999996	101600.6640625	3144663.3217601925	0	1181	0.15323543616615543	4.798374284684043	8.254955413794178	134.99586486816406	135.00411987304688
174	135.03179931640625	1.4939					1	DETECTED	135.0318 m/z @1.49 [N1297_2.mzXML]	135.03179931640625	1.4939	1.4939	18.59416666666667	17.10026666666667	79348.34375	2247590.481057069	0	1181	0.10840705095745462	null	null	135.031494140625	135.03231811523438
175	135.0799560546875	11.89085					1	DETECTED	135.0800 m/z @11.89 [N1297_2.mzXML]	135.0799560546875	11.89085	1.9773833333333333	12.080966666666665	10.103583333333331	7666.53271484375	1080351.3693963315	0	1181	0.3590511493216013	0.5095888084894621	0.019177616978924096	135.07913208007812	135.080322265625
176	136.0477752685547	1.8091166666666667					1	DETECTED	136.0478 m/z @1.81 [N1297_2.mzXML]	136.0477752685547	1.8091166666666667	1.7950333333333333	2.3743666666666665	0.5793333333333333	173063.953125	911032.2586401369	0	1181	0.05186246927224669	10.034541882242918	10.517239663719248	136.04246520996094	136.05630493164062
177	136.06150817871094	6.27395					1	DETECTED	136.0615 m/z @6.27 [N1297_2.mzXML]	136.06150817871094	6.27395	0.10099999999999999	20.002333333333336	19.901333333333337	7063.80712890625	3235331.8057621154	0	1181	2.796591074124138	1.6119791455732946	0.7202095697141425	136.06117248535156	136.0620574951172
178	136.0756378173828	3.884866666666667					1	DETECTED	136.0756 m/z @3.88 [N1297_2.mzXML]	136.0756378173828	3.884866666666667	2.0343999999999998	14.468416666666666	12.434016666666666	7059.94482421875	1459080.0489010622	0	1181	1.9632673698741812	3.359697553770219	5.719395107540438	136.07518005371094	136.08119201660156
179	136.95372009277344	11.59655					1	DETECTED	136.9537 m/z @11.60 [N1297_2.mzXML]	136.95372009277344	11.59655	0.15551666666666666	19.417166666666667	19.26165	25269.970703125	3836823.091420104	0	1181	1.7131164664641592	1.3622000590756855	6.593865735156194	136.94410705566406	136.95706176757812
180	136.9691925048828	1.6272333333333333					1	DETECTED	136.9692 m/z @1.63 [N1297_2.mzXML]	136.9691925048828	1.6272333333333333	1.44845	1.7189166666666666	0.27046666666666663	24606.8359375	159092.31574713136	0	1181	0.08585704476982281	0.7564090612473199	0.5128181224946399	136.968994140625	136.9749298095703
181	137.0596466064453	9.32485					1	DETECTED	137.0596 m/z @9.32 [N1297_2.mzXML]	137.0596466064453	9.32485	3.52995	10.63555	7.105600000000001	9078.6806640625	598739.6259080201	0	1181	0.8790513379468141	0.6130908212393656	0.19458332706481465	137.05442810058594	137.05992126464844
182	137.13226318359375	6.39685					1	DETECTED	137.1323 m/z @6.40 [N1297_2.mzXML]	137.13226318359375	6.39685	0.10099999999999999	20.002333333333336	19.901333333333337	7698.83447265625	3629923.378236393	0	1181	19.061846153660934	1.5805120304115678	0.7596602023734464	137.131591796875	137.1326446533203
183	138.0523223876953	1.8655000000000002					1	DETECTED	138.0523 m/z @1.87 [N1297_2.mzXML]	138.0523223876953	1.8655000000000002	0.21021666666666666	19.966	19.755783333333333	243876.78125	2920458.410297057	0	1181	0.11587848289809632	0.6117470567577094	0.19255604027174222	138.05191040039062	138.0592041015625
184	138.9060516357422	1.7354166666666666					1	DETECTED	138.9061 m/z @1.74 [N1297_2.mzXML]	138.9060516357422	1.7354166666666666	1.6722166666666667	2.1914333333333333	0.5192166666666667	34360.19140625	621603.8230905766	0	1181	0.184448404353164	4.1077267932489505	7.1848832689405775	138.9060516357422	138.9062957763672
185	139.00253295898438	3.28575					1	DETECTED	139.0025 m/z @3.29 [N1297_2.mzXML]	139.00253295898438	3.28575	3.0491666666666664	3.59085	0.5416833333333337	2611.36083984375	38243.511215667735	0	1181	0.059281326754214714	1.1448045086297978	1.2896090172595955	139.00225830078125	139.0027618408203
186	139.04171752929688	14.375433333333332					1	DETECTED	139.0417 m/z @14.38 [N1297_2.mzXML]	139.04171752929688	14.375433333333332	0.19203333333333333	19.984166666666667	19.792133333333332	160929.671875	2.281476899092112E7	1	1181	1.2833852924066775	0.8379505751914511	0.5364319911606813	139.03561401367188	139.0501251220703
187	140.0413818359375	14.803416666666667					1	DETECTED	140.0414 m/z @14.80 [N1297_2.mzXML]	140.0413818359375	14.803416666666667	1.4322000000000001	16.430966666666666	14.998766666666667	6949.291015625	1616640.2221347655	0	1181	3.329090608277454	0.5608602059398733	0.32098219642946496	140.03424072265625	140.0497589111328
188	140.06777954101562	1.7805166666666667					1	DETECTED	140.0678 m/z @1.78 [N1297_2.mzXML]	140.06777954101562	1.7805166666666667	0.21021666666666666	19.252666666666666	19.04245	670841.8125	5076978.645423367	1	1181	0.0534076352966808	1.1173740116304738	0.4561471080005936	140.0673370361328	140.07089233398438
189	140.90321350097656	1.7663					1	DETECTED	140.9032 m/z @1.77 [N1297_2.mzXML]	140.90321350097656	1.7663	1.6872833333333332	2.1199	0.43261666666666665	29536.27734375	430236.7037470704	0	1181	0.12688227861952295	2.73750263657456	4.3059538898882215	140.90293884277344	140.90338134765625
190	141.01568603515625	3.7607833333333334					1	DETECTED	141.0157 m/z @3.76 [N1297_2.mzXML]	141.01568603515625	3.7607833333333334	3.1519833333333334	4.2145166666666665	1.062533333333333	2884.615478515625	87314.24332250979	0	1181	0.4176043253101831	0.872645641699518	0.7452912833990359	141.01539611816406	141.01609802246094
191	141.03866577148438	14.375433333333332					1	DETECTED	141.0387 m/z @14.38 [N1297_2.mzXML]	141.03866577148438	14.375433333333332	1.4939	16.393966666666667	14.900066666666667	5977.0712890625	1422170.8576832577	0	1181	3.3065919611988193	0.5783498858831506	0.11843926999170394	141.03053283691406	141.04078674316406
192	141.0521240234375	9.32485					1	DETECTED	141.0521 m/z @9.32 [N1297_2.mzXML]	141.0521240234375	9.32485	1.3589166666666666	18.87	17.511083333333335	82454.625	1523406.8646462103	0	1181	0.10440256755306265	0.8813884249736377	1.324106047302154	141.05152893066406	141.05735778808594
193	141.09088134765625	0.9038666666666667					1	DETECTED	141.0909 m/z @0.90 [N1297_2.mzXML]	141.09088134765625	0.9038666666666667	0.11916666666666667	19.984166666666667	19.865	2000.9674072265625	1194229.2017766722	0	1181	6.69530755705416	12.657703580986363	24.31540716197273	141.08863830566406	141.09121704101562
194	142.0471954345703	1.8375833333333333					1	DETECTED	142.0472 m/z @1.84 [N1297_2.mzXML]	142.0471954345703	1.8375833333333333	1.7663	7.669716666666667	5.903416666666667	23432.916015625	561186.5377375794	0	1181	0.23400594870799463	2.466555193967566	3.7400941666733525	142.04678344726562	142.04995727539062
195	142.06507873535156	9.205016666666667					1	DETECTED	142.0651 m/z @9.21 [N1297_2.mzXML]	142.06507873535156	9.205016666666667	2.7319666666666667	13.548683333333335	10.816716666666668	79921.953125	1529032.671723997	0	1181	0.09771567277555882	14.801715069237192	1.459656075972098	142.0559844970703	142.0704803466797
196	142.94769287109375	1.6572					1	DETECTED	142.9477 m/z @1.66 [N1297_2.mzXML]	142.94769287109375	1.6572	1.5086000000000002	18.50183333333333	16.99323333333333	26293.109375	1901669.0105923754	0	1181	0.06615566244155291	16.096639224601425	32.75252722859155	142.93785095214844	142.95022583007812
197	143.00137329101562	1.4790666666666668					1	DETECTED	143.0014 m/z @1.48 [N1297_2.mzXML]	143.00137329101562	1.4790666666666668	0.26503333333333334	15.61135	15.346316666666667	5163.052734375	1980221.100733307	0	1181	0.04225243265584777	6.320385217319677	273.5261912943801	143.00119018554688	143.0071563720703
198	143.03123474121094	1.7950333333333333					1	DETECTED	143.0312 m/z @1.80 [N1297_2.mzXML]	143.03123474121094	1.7950333333333333	1.6421999999999999	19.252666666666666	17.610466666666667	202711.921875	3140062.6900094314	0	1181	0.19308890581494764	3.5024274924597543	2.9390103658222655	143.02297973632812	143.03424072265625
199	143.07286071777344	9.205016666666667					1	DETECTED	143.0729 m/z @9.21 [N1297_2.mzXML]	143.07286071777344	9.205016666666667	0.10099999999999999	20.002333333333336	19.901333333333337	99395.3046875	3059783.0552254906	0	1181	0.09071951178549753	0.519751413444388	0.03253183089132395	143.06834411621094	143.0819091796875
200	144.0443878173828	9.205016666666667					1	DETECTED	144.0444 m/z @9.21 [N1297_2.mzXML]	144.0443878173828	9.205016666666667	1.7805166666666667	13.1429	11.362383333333332	21959.10546875	2070372.6630015858	0	1181	0.13366239836945404	0.5128369916358814	0.017845221524010663	144.03439331054688	144.0492706298828
201	144.06539916992188	2.5378666666666665					1	DETECTED	144.0654 m/z @2.54 [N1297_2.mzXML]	144.06539916992188	2.5378666666666665	0.11916666666666667	19.966	19.846833333333333	2296.700927734375	1220556.3001911922	0	1181	4.161429948509813	4.1027893772136546	7.205578754427311	144.06365966796875	144.06617736816406
202	144.08045959472656	9.205016666666667					1	DETECTED	144.0805 m/z @9.21 [N1297_2.mzXML]	144.08045959472656	9.205016666666667	9.05945	18.483666666666668	9.424216666666668	904713.9375	6922016.980658452	1	1181	0.0933547823869425	1.669755218359323	1.5026026905895171	144.07980346679688	144.08111572265625
203	144.10171508789062	1.8655000000000002					1	DETECTED	144.1017 m/z @1.87 [N1297_2.mzXML]	144.10171508789062	1.8655000000000002	0.42875	19.637	19.20825	121399.1640625	2753164.4909535833	0	1181	0.03176700591660975	1.051809901035192	0.10716752626775117	144.10137939453125	144.10662841796875
204	144.1377410888672	10.966116666666666					1	DETECTED	144.1377 m/z @10.97 [N1297_2.mzXML]	144.1377410888672	10.966116666666666	10.881	11.068033333333334	0.18703333333333383	4670.19091796875	33350.655783508286	0	1181	0.10976450584294817	1.0986880751909252	1.1973761503818503	144.1376190185547	144.13812255859375
205	144.83633422851562	9.190616666666667					1	DETECTED	144.8363 m/z @9.19 [N1297_2.mzXML]	144.83633422851562	9.190616666666667	9.190616666666667	9.277916666666666	0.08729999999999905	2567.03173828125	9777.981042877072	0	1181	0.059171387928168784	null	null	144.83612060546875	144.8365020751953
206	144.98072814941406	1.4790666666666668					1	DETECTED	144.9807 m/z @1.48 [N1297_2.mzXML]	144.98072814941406	1.4790666666666668	1.4790666666666668	18.668166666666664	17.189099999999996	42257.42578125	2018869.5659733573	0	1181	0.11184713988388517	null	null	144.97927856445312	144.9815673828125
207	145.0492706298828	1.9489666666666667					1	DETECTED	145.0493 m/z @1.95 [N1297_2.mzXML]	145.0492706298828	1.9489666666666667	0.10099999999999999	20.002333333333336	19.901333333333337	121037.5	8340279.803127651	0	1181	0.23649527076125598	2.9472425959861064	2.6017805149339064	145.04710388183594	145.0497589111328
208	145.08404541015625	9.205016666666667					1	DETECTED	145.0840 m/z @9.21 [N1297_2.mzXML]	145.08404541015625	9.205016666666667	0.9949166666666667	10.253133333333333	9.258216666666666	82155.875	7345038.780930324	0	1181	0.08604097098568353	0.5114234709583094	0.015545179963668984	145.08370971679688	145.0860137939453
209	146.0597381591797	9.205016666666667					1	DETECTED	146.0597 m/z @9.21 [N1297_2.mzXML]	146.0597381591797	9.205016666666667	0.50185	18.5575	18.05565	730382.0625	6333918.0258967355	0	1181	0.09468031563407031	1.5218494954778292	1.5199063358789122	146.05250549316406	146.0601806640625
210	146.08102416992188	1.9633					1	DETECTED	146.0810 m/z @1.96 [N1297_2.mzXML]	146.08102416992188	1.9633	0.10099999999999999	19.783333333333335	19.682333333333336	101326.5078125	7154800.846630467	0	1181	0.560317506412404	1.9555663273287107	1.402900525815044	146.08030700683594	146.0815887451172
211	146.11729431152344	1.8375833333333333					1	DETECTED	146.1173 m/z @1.84 [N1297_2.mzXML]	146.11729431152344	1.8375833333333333	1.8233833333333334	9.308816666666667	7.485433333333334	109665.8828125	8119561.348008607	0	1181	0.057768329755690795	253.31043960074015	516.4176357764258	146.11717224121094	146.11770629882812
212	147.01370239257812	1.5233999999999999					1	DETECTED	147.0137 m/z @1.52 [N1297_2.mzXML]	147.01370239257812	1.5233999999999999	1.4641333333333333	19.343666666666664	17.87953333333333	211993.859375	4560219.470293425	0	1181	0.2413278707437867	90.44035655281048	174.9911544260593	147.00778198242188	147.01414489746094
213	147.02879333496094	3.28575					1	DETECTED	147.0288 m/z @3.29 [N1297_2.mzXML]	147.02879333496094	3.28575	3.1078666666666668	3.6674166666666665	0.5595499999999998	4308.7265625	84055.53668737788	0	1181	0.2310609443781213	1.572800524688465	2.14560104937693	147.0286407470703	147.0289764404297
214	147.06332397460938	9.205016666666667					1	DETECTED	147.0633 m/z @9.21 [N1297_2.mzXML]	147.06332397460938	9.205016666666667	0.10099999999999999	20.002333333333336	19.901333333333337	60276.796875	3241496.1526350994	0	1181	0.09852864977932363	0.5128603081737998	0.045488261715003864	147.0560302734375	147.06549072265625
215	147.0762176513672	1.8516666666666666					1	DETECTED	147.0762 m/z @1.85 [N1297_2.mzXML]	147.0762176513672	1.8516666666666666	1.7805166666666667	10.796899999999999	9.016383333333332	348240.84375	7947430.025606685	0	1181	0.09112691676101892	8.706738547691568	8.476196517727198	147.0741424560547	147.08169555664062
216	147.1126251220703	1.56735					1	DETECTED	147.1126 m/z @1.57 [N1297_2.mzXML]	147.1126251220703	1.56735	1.5086000000000002	14.484083333333333	12.975483333333333	177097.4375	3444035.1935318913	0	1181	0.14703320509196693	12.195291478827807	10.150032529194569	147.11233520507812	147.11669921875
217	148.0146484375	1.5233999999999999					1	DETECTED	148.0146 m/z @1.52 [N1297_2.mzXML]	148.0146484375	1.5233999999999999	1.4322000000000001	1.5969333333333333	0.16473333333333318	25706.9921875	180475.25940332035	0	1181	0.1503640689393373	0.903143274853803	0.806286549707606	148.0144500732422	148.0146942138672
218	148.04254150390625	2.1487333333333334					1	DETECTED	148.0425 m/z @2.15 [N1297_2.mzXML]	148.04254150390625	2.1487333333333334	0.3560333333333333	10.091083333333334	9.735050000000001	35095.51171875	2066480.7616194757	0	1181	0.6067546138754065	0.7835555709567331	0.48312501772801475	148.03677368164062	148.04281616210938
219	148.06021118164062	1.8375833333333333					1	DETECTED	148.0602 m/z @1.84 [N1297_2.mzXML]	148.06021118164062	1.8375833333333333	1.7805166666666667	9.247933333333332	7.467416666666665	47441.44921875	1358748.3945307923	0	1181	0.09980125553570884	13.430277359902345	119.68181918658249	148.05970764160156	148.06683349609375
220	148.0822296142578	18.169500000000003					1	DETECTED	148.0822 m/z @18.17 [N1297_2.mzXML]	148.0822296142578	18.169500000000003	0.10099999999999999	20.002333333333336	19.901333333333337	5618.7451171875	1949076.738634004	0	1181	3.599191907179261	0.5507190229773732	0.19217471983105394	148.0749969482422	148.08277893066406
221	148.0966033935547	1.9209166666666666					1	DETECTED	148.0966 m/z @1.92 [N1297_2.mzXML]	148.0966033935547	1.9209166666666666	1.3042833333333335	8.1587	6.854416666666666	15379.8681640625	726796.5299048462	0	1181	0.886805192230059	1.622905493236899	1.9458174899865353	148.09613037109375	148.09701538085938
222	148.93499755859375	1.7663					1	DETECTED	148.9350 m/z @1.77 [N1297_2.mzXML]	148.93499755859375	1.7663	1.6572	12.149666666666667	10.492466666666667	77925.3515625	6528560.022445068	0	1181	0.13203904582957904	48.08646501680417	0.6422812360396206	148.93466186523438	148.93507385253906
223	148.9608154296875	1.9209166666666666					1	DETECTED	148.9608 m/z @1.92 [N1297_2.mzXML]	148.9608154296875	1.9209166666666666	1.9209166666666666	17.225833333333334	15.304916666666667	11890.8720703125	1524144.6530587773	0	1181	0.040812559078765354	null	null	148.95745849609375	148.96112060546875
224	149.0120391845703	1.5378833333333333					1	DETECTED	149.0120 m/z @1.54 [N1297_2.mzXML]	149.0120391845703	1.5378833333333333	0.11916666666666667	19.874666666666666	19.755499999999998	166106.15625	5664481.205493896	0	1181	0.14486892780138216	0.5665586738466373	0.15102606000268842	149.00205993652344	149.01219177246094
225	149.02296447753906	12.44125					1	DETECTED	149.0230 m/z @12.44 [N1297_2.mzXML]	149.02296447753906	12.44125	0.10099999999999999	20.002333333333336	19.901333333333337	116783.7890625	3.686008534793235E7	1	1181	0.16399086242608618	0.5376107729448897	0.0546185624909852	149.02272033691406	149.0234832763672
226	149.07858276367188	16.744166666666665					1	DETECTED	149.0786 m/z @16.74 [N1297_2.mzXML]	149.07858276367188	16.744166666666665	0.11916666666666667	19.74683333333333	19.627666666666663	7976.6513671875	3817437.322230407	0	1181	10.73223360922057	0.5903057644110276	0.3638035034996764	149.07810974121094	149.07875061035156
227	149.9924774169922	1.7805166666666667					1	DETECTED	149.9925 m/z @1.78 [N1297_2.mzXML]	149.9924774169922	1.7805166666666667	0.11916666666666667	20.002333333333336	19.883166666666668	11418.2529296875	5691605.425980408	0	1181	10.58511741733262	5.98403908468013	7.518683802806233	149.99244689941406	150.00100708007812
228	150.01556396484375	1.56735					1	DETECTED	150.0156 m/z @1.57 [N1297_2.mzXML]	150.01556396484375	1.56735	0.95855	19.728833333333334	18.770283333333335	6485.2353515625	6779042.300464844	0	1181	18.175374749153857	15.415804314498468	29.831608628996932	150.00807189941406	150.01560974121094
229	150.02626037597656	12.457416666666667					1	DETECTED	150.0263 m/z @12.46 [N1297_2.mzXML]	150.02626037597656	12.457416666666667	0.10099999999999999	19.966	19.865000000000002	11620.37109375	3736589.1458712174	0	1181	11.616002058065023	0.8038333659299826	0.48480731192091736	150.01686096191406	150.02687072753906
230	150.05824279785156	2.7038333333333333					1	DETECTED	150.0582 m/z @2.70 [N1297_2.mzXML]	150.05824279785156	2.7038333333333333	1.7950333333333333	9.532466666666666	7.737433333333333	52213.35546875	1590131.7124371338	0	1181	0.25819877439233707	0.8576870378566402	null	150.0519256591797	150.05857849121094
231	150.9320526123047	1.7508833333333333					1	DETECTED	150.9321 m/z @1.75 [N1297_2.mzXML]	150.9320526123047	1.7508833333333333	1.6872833333333332	1.9209166666666666	0.23363333333333336	24836.234375	179194.2333728028	0	1181	0.14696991463969322	1.8367400419287185	2.673480083857437	150.931884765625	150.93260192871094
232	150.9766387939453	2.2343166666666665					1	DETECTED	150.9766 m/z @2.23 [N1297_2.mzXML]	150.9766387939453	2.2343166666666665	0.11916666666666667	20.002333333333336	19.883166666666668	14527.486328125	2467605.5858775633	0	1181	9.51612630603969	4.861703038877009	8.295529270071212	150.96786499023438	150.9767608642578
233	151.04505920410156	1.5378833333333333					1	DETECTED	151.0451 m/z @1.54 [N1297_2.mzXML]	151.04505920410156	1.5378833333333333	0.9949166666666667	14.375433333333332	13.380516666666665	8309.767578125	1461294.9886701049	0	1181	9.431965345797156	12.321674135919945	23.64334827183989	151.038330078125	151.0530242919922
234	151.06121826171875	8.526933333333334					1	DETECTED	151.0612 m/z @8.53 [N1297_2.mzXML]	151.06121826171875	8.526933333333334	2.6755833333333334	8.596216666666667	5.920633333333333	4127.8720703125	428851.14444012445	0	1181	0.08106518824114772	0.5059202862017597	0.011840572403519345	151.06106567382812	151.06192016601562
235	151.07485961914062	11.29285					1	DETECTED	151.0749 m/z @11.29 [N1297_2.mzXML]	151.07485961914062	11.29285	1.2680333333333331	18.796666666666667	17.528633333333335	36599.71875	3806361.434050811	0	1181	0.06484410973443566	3.756001346223229	6.010192435575497	151.06849670410156	151.07546997070312
236	151.11135864257812	10.796899999999999					1	DETECTED	151.1114 m/z @10.80 [N1297_2.mzXML]	151.11135864257812	10.796899999999999	0.21021666666666666	19.600666666666665	19.390449999999998	6703.470703125	1430372.1664483035	0	1181	0.044561707434031206	1.947562101720965	3.0000867495847774	151.11074829101562	151.11215209960938
237	152.02174377441406	1.8091166666666667					1	DETECTED	152.0217 m/z @1.81 [N1297_2.mzXML]	152.02174377441406	1.8091166666666667	1.7663	10.932533333333334	9.166233333333334	128924.8671875	1638369.9576061408	0	1181	0.03074091269065593	7.681160966709196	0.7728785955833156	152.0157012939453	152.03173828125
238	152.03176879882812	2.01975					1	DETECTED	152.0318 m/z @2.02 [N1297_2.mzXML]	152.03176879882812	2.01975	2.01975	9.739566666666667	7.7198166666666665	16433.28125	1115994.766843872	0	1181	1.1610587755616208	null	null	152.03175354003906	152.03623962402344
239	152.04647827148438	11.537766666666666					1	DETECTED	152.0465 m/z @11.54 [N1297_2.mzXML]	152.04647827148438	11.537766666666666	0.10099999999999999	20.002333333333336	19.901333333333337	3914.7587890625	1680761.5279132384	0	1181	11.294298725489906	0.8700594282183487	4.188282816099066	152.0459747314453	152.05628967285156
240	152.06796264648438	1.8931833333333332					1	DETECTED	152.0680 m/z @1.89 [N1297_2.mzXML]	152.06796264648438	1.8931833333333332	1.6272333333333333	19.783333333333335	18.156100000000002	24323.65234375	1079323.5107878414	0	1181	0.0635104518202827	15.321923745058887	29.574149591286503	152.06210327148438	152.0769805908203
241	152.94699096679688	1.5969333333333333					1	DETECTED	152.9470 m/z @1.60 [N1297_2.mzXML]	152.94699096679688	1.5969333333333333	1.4132500000000001	13.8271	12.41385	108521.046875	2238226.299354919	0	1181	0.08532049277783593	2.5801746221349613	3.1942261461041364	152.9467315673828	152.95249938964844
242	153.05752563476562	13.259933333333333					1	DETECTED	153.0575 m/z @13.26 [N1297_2.mzXML]	153.05752563476562	13.259933333333333	0.6479	19.838	19.1901	77779.609375	1.236677415110985E7	1	1181	2.5754924989270833	0.7644607454349353	0.4582287996160043	153.0514678955078	153.06712341308594
243	154.02627563476562	1.8516666666666666					1	DETECTED	154.0263 m/z @1.85 [N1297_2.mzXML]	154.02627563476562	1.8516666666666666	1.8091166666666667	15.505766666666666	13.69665	36540.94140625	1991958.0599831548	0	1181	0.044862777600777726	160.94770857814387	320.89541715628775	154.0200958251953	154.029052734375
244	154.08396911621094	3.7607833333333334					1	DETECTED	154.0840 m/z @3.76 [N1297_2.mzXML]	154.08396911621094	3.7607833333333334	3.005333333333333	13.8441	10.838766666666666	8784.4580078125	1228722.7705870362	0	1181	1.0609900458911028	7.173715445540184	18.61010725224149	154.07923889160156	154.0865020751953
245	154.88018798828125	1.9350999999999998					1	DETECTED	154.8802 m/z @1.94 [N1297_2.mzXML]	154.88018798828125	1.9350999999999998	1.70335	2.1199	0.41655	13784.0068359375	168427.07636145022	0	1181	0.08154974949548244	0.8987055016181233	0.7974110032362466	154.8800048828125	154.8804931640625
246	155.02825927734375	2.7178					1	DETECTED	155.0283 m/z @2.72 [N1297_2.mzXML]	155.02825927734375	2.7178	2.1199	17.800166666666666	15.680266666666666	26316.904296875	2127623.9656452946	0	1181	0.283555748751497	5.74165506292698	22.275873545924227	155.02561950683594	155.0313720703125
247	155.06776428222656	10.306700000000001					1	DETECTED	155.0678 m/z @10.31 [N1297_2.mzXML]	155.06776428222656	10.306700000000001	9.146600000000001	10.4698	1.3231999999999982	7485.4677734375	166610.08930288706	0	1181	0.4072010667273567	0.5809773584729891	0.16385521348789445	155.06021118164062	155.0685272216797
248	155.13064575195312	14.90025					1	DETECTED	155.1306 m/z @14.90 [N1297_2.mzXML]	155.13064575195312	14.90025	0.10099999999999999	20.002333333333336	19.901333333333337	326857.375	7.844659460084176E7	1	1181	6.355826623788387	0.8386734710190427	0.7269792533088348	155.12986755371094	155.13107299804688
249	156.04180908203125	1.7663					1	DETECTED	156.0418 m/z @1.77 [N1297_2.mzXML]	156.04180908203125	1.7663	1.7508833333333333	10.342216666666667	8.591333333333335	310404.25	3437831.9897875986	1	1181	0.049501678572077434	278.63783783783845	556.2756756756769	156.04156494140625	156.04212951660156
250	156.07662963867188	1.8655000000000002					1	DETECTED	156.0766 m/z @1.87 [N1297_2.mzXML]	156.07662963867188	1.8655000000000002	1.5233999999999999	15.383783333333334	13.860383333333333	69503.9375	2693085.321642792	0	1181	0.11539734646511479	2.1625345183545015	2.3601343923125953	156.06814575195312	156.07693481445312
251	156.13409423828125	14.803416666666667					1	DETECTED	156.1341 m/z @14.80 [N1297_2.mzXML]	156.13409423828125	14.803416666666667	0.11916666666666667	19.966	19.846833333333333	16693.40234375	4735603.533466977	0	1181	0.5340074570163988	0.8578681174810229	0.7652648287574134	156.13360595703125	156.13462829589844
252	157.12791442871094	15.095016666666668					1	DETECTED	157.1279 m/z @15.10 [N1297_2.mzXML]	157.12791442871094	15.095016666666668	0.10099999999999999	20.002333333333336	19.901333333333337	87265.0078125	2.289216441907061E7	0	1181	3.190096009207503	0.8212485639806817	1.8009244843590642	157.12184143066406	157.12843322753906
253	158.13137817382812	15.111483333333332					1	DETECTED	158.1314 m/z @15.11 [N1297_2.mzXML]	158.13137817382812	15.111483333333332	0.26503333333333334	19.838	19.572966666666666	5030.4130859375	2096017.48543634	0	1181	5.91996520025806	0.6591800284467555	0.31171384970660143	158.13046264648438	158.1319122314453
254	158.927734375	1.5524					1	DETECTED	158.9277 m/z @1.55 [N1297_2.mzXML]	158.927734375	1.5524	1.4322000000000001	2.0627166666666668	0.6305166666666666	43307.91015625	726769.4108612672	0	1181	2.536534397668917	2.4646077262930595	4.027203449851275	158.9213104248047	158.9278564453125
255	158.96368408203125	1.6572					1	DETECTED	158.9637 m/z @1.66 [N1297_2.mzXML]	158.96368408203125	1.6572	1.4132500000000001	12.457416666666667	11.044166666666667	426677.75	5761867.488480651	0	1181	0.10174784533704462	2.0744753176701054	2.0299365668335163	158.95484924316406	158.96432495117188
256	159.01365661621094	1.5086000000000002					1	DETECTED	159.0137 m/z @1.51 [N1297_2.mzXML]	159.01365661621094	1.5086000000000002	1.4132500000000001	8.561866666666667	7.148616666666667	11353.22265625	946308.7908494871	0	1181	1.2801597910512916	37.48619122531024	14.862327364260818	159.00534057617188	159.0142822265625
257	159.07583618164062	1.9350999999999998					1	DETECTED	159.0758 m/z @1.94 [N1297_2.mzXML]	159.07583618164062	1.9350999999999998	1.8233833333333334	9.041983333333333	7.2185999999999995	5210.16943359375	926385.2116736146	0	1181	1.538496299735719	32.307623452185645	63.61524690437128	159.07583618164062	159.0767059326172
258	159.09169006347656	9.205016666666667					1	DETECTED	159.0917 m/z @9.21 [N1297_2.mzXML]	159.09169006347656	9.205016666666667	0.7395499999999999	19.161166666666666	18.421616666666665	63984.60546875	1615338.8854211108	0	1181	0.09683896087359223	1.4961812946846462	1.5188178556541796	159.09146118164062	159.10162353515625
259	159.14889526367188	8.845166666666668					1	DETECTED	159.1489 m/z @8.85 [N1297_2.mzXML]	159.14889526367188	8.845166666666668	8.737083333333334	9.024066666666666	0.2869833333333318	3548.218017578125	29847.144542266804	0	1181	0.14730994707446854	1.3276021588280607	1.6552043176561215	159.1487579345703	159.14920043945312
260	159.9820098876953	11.490716666666666					1	DETECTED	159.9820 m/z @11.49 [N1297_2.mzXML]	159.9820098876953	11.490716666666666	0.11916666666666667	20.002333333333336	19.883166666666668	7026.1953125	2005372.5603087156	0	1181	8.772200258003394	0.8742505052814554	0.7621352918359762	159.98133850097656	159.98280334472656
261	160.06031799316406	2.606533333333333					1	DETECTED	160.0603 m/z @2.61 [N1297_2.mzXML]	160.06031799316406	2.606533333333333	1.8375833333333333	19.67366666666667	17.836083333333335	318929.875	1.941340831893412E7	1	1181	0.7319526147688333	1.888651917478077	1.8656941610273634	160.05999755859375	160.06497192382812
262	160.07569885253906	9.205016666666667					1	DETECTED	160.0757 m/z @9.21 [N1297_2.mzXML]	160.07569885253906	9.205016666666667	0.10099999999999999	19.362333333333332	19.261333333333333	38777.7265625	2075023.2908173206	0	1181	0.07278719090677299	0.5669749274693552	12.862575295061925	160.07408142089844	160.0777130126953
263	160.1332244873047	1.8791333333333333					1	DETECTED	160.1332 m/z @1.88 [N1297_2.mzXML]	160.1332244873047	1.8791333333333333	1.8791333333333333	10.253133333333333	8.373999999999999	29919.39453125	8750023.21234082	0	1181	8.28053248964669	null	null	160.1330108642578	160.1332244873047
264	161.01214599609375	1.4939					1	DETECTED	161.0121 m/z @1.49 [N1297_2.mzXML]	161.01214599609375	1.4939	1.4132500000000001	1.61185	0.1985999999999999	17010.970703125	113010.33847619625	0	1181	0.20650284760705007	1.231246125232487	1.421134309914797	161.01123046875	161.01214599609375
265	161.02369689941406	12.623266666666666					1	DETECTED	161.0237 m/z @12.62 [N1297_2.mzXML]	161.02369689941406	12.623266666666666	1.5086000000000002	16.874166666666667	15.365566666666668	63410.83984375	9643087.565913824	0	1181	1.410552440495028	1.531633732754666	2.150328445536854	161.01600646972656	161.0294647216797
266	161.0637664794922	2.633883333333333					1	DETECTED	161.0638 m/z @2.63 [N1297_2.mzXML]	161.0637664794922	2.633883333333333	0.41058333333333336	19.911	19.500416666666666	18382.150390625	2378058.8945725695	0	1181	0.4669831159398896	0.9123054395799519	6.512241553092332	161.05496215820312	161.06991577148438
267	161.1283721923828	1.7189166666666666					1	DETECTED	161.1284 m/z @1.72 [N1297_2.mzXML]	161.1283721923828	1.7189166666666666	1.70335	15.045983333333334	13.342633333333334	5922.00927734375	1384217.2242760314	0	1181	8.456738838328981	428.5642398286921	543.0646525800828	161.12808227539062	161.1368865966797
268	161.98129272460938	19.179666666666666					1	DETECTED	161.9813 m/z @19.18 [N1297_2.mzXML]	161.98129272460938	19.179666666666666	0.10099999999999999	20.002333333333336	19.901333333333337	3629.526611328125	1714546.2087338262	0	1181	19.33745970664811	0.5215598574323853	0.04311971486477061	161.98048400878906	161.98817443847656
269	162.05014038085938	2.01975					1	DETECTED	162.0501 m/z @2.02 [N1297_2.mzXML]	162.05014038085938	2.01975	1.8791333333333333	9.755766666666666	7.8766333333333325	13030.388671875	941351.0369038394	0	1181	8.91866924399525	6.804973493704165	24.91229760696554	162.04324340820312	162.05850219726562
270	162.09799194335938	16.029083333333332					1	DETECTED	162.0980 m/z @16.03 [N1297_2.mzXML]	162.09799194335938	16.029083333333332	8.772266666666667	19.856333333333335	11.084066666666669	11633.06640625	2670622.705682799	0	1181	6.462909600423323	0.7839782447953019	0.4702713264282373	162.09695434570312	162.09823608398438
271	162.11180114746094	1.8233833333333334					1	DETECTED	162.1118 m/z @1.82 [N1297_2.mzXML]	162.11180114746094	1.8233833333333334	1.2132	9.041983333333333	7.828783333333332	3500250.5	2.205380048225618E7	1	1181	0.06888637524104824	2.509656104714224	2.8666171650655023	162.10586547851562	162.11293029785156
272	162.99114990234375	1.5233999999999999					1	DETECTED	162.9911 m/z @1.52 [N1297_2.mzXML]	162.99114990234375	1.5233999999999999	0.2832	20.002333333333336	19.719133333333335	373621.1875	7005151.901530671	0	1181	0.12758230898945877	2.3109214285015653	1.2931764182705434	162.9830780029297	162.9917449951172
273	163.03860473632812	10.915249999999999					1	DETECTED	163.0386 m/z @10.92 [N1297_2.mzXML]	163.03860473632812	10.915249999999999	0.10099999999999999	19.966	19.865000000000002	29428.443359375	3201103.726474431	0	1181	0.9697347677502091	6.204664397348196	0.7544704863248491	163.03834533691406	163.04525756835938
274	163.05995178222656	2.0343999999999998					1	DETECTED	163.0600 m/z @2.03 [N1297_2.mzXML]	163.05995178222656	2.0343999999999998	0.11916666666666667	19.984166666666667	19.865	34273.14453125	4764085.159050478	0	1181	0.2789705046712829	2.7795695257358704	4.731727319336104	163.0560302734375	163.0694580078125
275	163.07504272460938	11.537766666666666					1	DETECTED	163.0750 m/z @11.54 [N1297_2.mzXML]	163.07504272460938	11.537766666666666	5.468366666666666	11.739366666666665	6.270999999999999	24971.28125	4471206.751462892	0	1181	6.140577852616461	0.5166079019342933	0.03321580386858654	163.06996154785156	163.0753631591797
276	163.0943145751953	16.029083333333332					1	DETECTED	163.0943 m/z @16.03 [N1297_2.mzXML]	163.0943145751953	16.029083333333332	0.21021666666666666	19.947666666666667	19.73745	21699.892578125	6797159.768360115	0	1181	3.332322078441651	1.1481628306715692	0.49936090255662247	163.0937042236328	163.09979248046875
277	163.11550903320312	1.8233833333333334					1	DETECTED	163.1155 m/z @1.82 [N1297_2.mzXML]	163.11550903320312	1.8233833333333334	1.7805166666666667	12.3582	10.577683333333333	157828.84375	4110216.9105842276	0	1181	0.1351799589367797	122.70205391378572	242.14761634315568	163.11129760742188	163.11961364746094
278	163.97637939453125	0.2832					1	DETECTED	163.9764 m/z @0.28 [N1297_2.mzXML]	163.97637939453125	0.2832	0.10099999999999999	20.002333333333336	19.901333333333337	49089.28125	1.848160235754318E7	1	1181	7.876144464475058	10.163927869354465	53.053787387136175	163.97607421875	163.97694396972656
279	164.04164123535156	10.881					1	DETECTED	164.0416 m/z @10.88 [N1297_2.mzXML]	164.04164123535156	10.881	10.378066666666665	17.92866666666667	7.550600000000003	3549.7333984375	684077.1180274048	0	1181	6.250562374536486	7.506561505832431	11.399805156021007	164.04164123535156	164.0426483154297
280	164.09158325195312	1.9773833333333333					1	DETECTED	164.0916 m/z @1.98 [N1297_2.mzXML]	164.09158325195312	1.9773833333333333	1.8791333333333333	16.320333333333334	14.4412	10380.048828125	1122354.280778992	0	1181	0.4111696692454685	73.49211195928757	15.274528724665128	164.09100341796875	164.097900390625
281	164.92967224121094	1.6572					1	DETECTED	164.9297 m/z @1.66 [N1297_2.mzXML]	164.92967224121094	1.6572	1.6272333333333333	11.7738	10.146566666666667	34524.96875	1201204.8278500058	0	1181	0.3593898869471268	169.2975528364848	337.5951056729696	164.91976928710938	164.93063354492188
282	164.98403930664062	11.29285					1	DETECTED	164.9840 m/z @11.29 [N1297_2.mzXML]	164.98403930664062	11.29285	0.10099999999999999	20.002333333333336	19.901333333333337	89840.203125	1.3460460027421879E7	0	1181	1.6690001594447121	0.8799624263205947	15.568431316673085	164.97740173339844	164.98744201660156
283	165.02420043945312	1.56735					1	DETECTED	165.0242 m/z @1.57 [N1297_2.mzXML]	165.02420043945312	1.56735	1.4322000000000001	1.5969333333333333	0.16473333333333318	8173.60693359375	52026.32297497559	0	1181	0.12051755634982286	0.6094462942409667	0.21348151782050762	165.024169921875	165.02479553222656
284	165.05471801757812	9.32485					1	DETECTED	165.0547 m/z @9.32 [N1297_2.mzXML]	165.05471801757812	9.32485	1.44845	10.584183333333334	9.135733333333334	11497.9501953125	1219553.0735249636	0	1181	5.591578683461828	0.6208314880146983	0.24759461406525055	165.05368041992188	165.06069946289062
285	165.07546997070312	1.9773833333333333					1	DETECTED	165.0755 m/z @1.98 [N1297_2.mzXML]	165.07546997070312	1.9773833333333333	1.8655000000000002	6.76755	4.90205	14552.32421875	534171.3937247313	0	1181	0.13845417593672105	21.90697154774323	42.81394309548646	165.07530212402344	165.0760955810547
286	165.1597442626953	15.41825					1	DETECTED	165.1597 m/z @15.42 [N1297_2.mzXML]	165.1597442626953	15.41825	0.3560333333333333	19.966	19.60996666666667	17392.291015625	5120178.920058655	0	1181	0.310771646620287	0.8028177449071687	0.6610524948400751	165.15736389160156	165.1612091064453
287	165.5897979736328	8.3587					1	DETECTED	165.5898 m/z @8.36 [N1297_2.mzXML]	165.5897979736328	8.3587	7.881316666666667	9.858749999999999	1.977433333333332	6489.1923828125	572815.4731567381	0	1181	0.5712334575836824	2.071116852285022	3.142233704570044	165.58956909179688	165.59872436523438
288	166.02606201171875	2.3743666666666665					1	DETECTED	166.0261 m/z @2.37 [N1297_2.mzXML]	166.02606201171875	2.3743666666666665	1.8375833333333333	9.444716666666666	7.6071333333333335	31544.833984375	2201804.757817505	0	1181	0.6926978279935243	2.258523338510503	3.4286728643081643	166.0255584716797	166.02842712402344
289	166.05323791503906	2.1487333333333334					1	DETECTED	166.0532 m/z @2.15 [N1297_2.mzXML]	166.05323791503906	2.1487333333333334	1.8931833333333332	18.188	16.294816666666666	16591.46875	3444605.851438568	0	1181	0.21542480323962332	12.494222923825342	24.042981278684756	166.04782104492188	166.06268310546875
290	166.07183837890625	8.3748					1	DETECTED	166.0718 m/z @8.37 [N1297_2.mzXML]	166.07183837890625	8.3748	8.02135	18.59416666666667	10.57281666666667	5220.740234375	501231.28414776607	0	1181	0.15592393836374185	14.956594520677118	28.913189041354237	166.0638427734375	166.0750732421875
291	166.0859832763672	8.310166666666667					1	DETECTED	166.0860 m/z @8.31 [N1297_2.mzXML]	166.0859832763672	8.310166666666667	0.7758666666666667	19.966	19.190133333333335	2269622.0	5.298072963806726E7	1	1181	0.32098190576719077	0.9552259606452898	0.6267753118315968	166.0851593017578	166.086669921875
292	166.09849548339844	8.3748					1	DETECTED	166.0985 m/z @8.37 [N1297_2.mzXML]	166.09849548339844	8.3748	8.02135	8.509366666666667	0.48801666666666677	5549.80859375	92938.59220056118	0	1181	0.20358755125497652	0.6903616730324884	0.38072334606497693	166.09669494628906	166.10157775878906
293	166.1117706298828	13.422633333333332					1	DETECTED	166.1118 m/z @13.42 [N1297_2.mzXML]	166.1117706298828	13.422633333333332	1.0131000000000001	13.422633333333332	12.409533333333332	23055.9375	4707674.295537231	0	1181	5.215798979361047	0.5	null	166.10321044921875	166.12066650390625
294	166.13833618164062	19.65533333333333					1	DETECTED	166.1383 m/z @19.66 [N1297_2.mzXML]	166.13833618164062	19.65533333333333	8.22655	19.65533333333333	11.428783333333332	4646.40966796875	1835489.3114117128	0	1181	11.382624058172931	0.5	null	166.12890625	166.14830017089844
295	166.52769470214844	2.2199833333333334					1	DETECTED	166.5277 m/z @2.22 [N1297_2.mzXML]	166.52769470214844	2.2199833333333334	1.3405833333333335	3.7139	2.3733166666666667	3952.265625	357434.222886261	0	1181	1.8862852947400892	1.349395421120461	1.6987908422409221	166.5247039794922	166.52828979492188
296	166.5843048095703	8.310166666666667					1	DETECTED	166.5843 m/z @8.31 [N1297_2.mzXML]	166.5843048095703	8.310166666666667	7.951466666666667	8.544383333333334	0.5929166666666674	6402.0888671875	123101.29274707005	0	1181	0.31521737141041584	0.8264798810519464	0.6529597621038926	166.58395385742188	166.58433532714844
297	166.98460388183594	11.859666666666667					1	DETECTED	166.9846 m/z @11.86 [N1297_2.mzXML]	166.98460388183594	11.859666666666667	0.10099999999999999	20.002333333333336	19.901333333333337	47451.2109375	7952582.5022694925	0	1181	2.9402750130519646	0.7978758959431259	4.990875563427177	166.9838104248047	166.9853515625
298	167.02207946777344	8.3587					1	DETECTED	167.0221 m/z @8.36 [N1297_2.mzXML]	167.02207946777344	8.3587	7.934116666666667	8.47435	0.5402333333333322	7806.4609375	146058.01366644242	0	1181	0.3431957431156061	0.636192345436701	0.2723846908734021	167.02145385742188	167.02235412597656
299	167.0338592529297	9.585116666666666					1	DETECTED	167.0339 m/z @9.59 [N1297_2.mzXML]	167.0338592529297	9.585116666666666	1.8091166666666667	10.63555	8.826433333333334	56929.6484375	1109681.4474305739	1	1181	0.09050149712315125	0.5237695657802649	0.022840359582697534	167.0310516357422	167.0340576171875
300	167.07347106933594	1.7805166666666667					1	DETECTED	167.0735 m/z @1.78 [N1297_2.mzXML]	167.07347106933594	1.7805166666666667	1.7663	10.519633333333333	8.753333333333334	10775.826171875	1527908.3969996644	0	1181	8.6193879123026	295.1197913895504	587.3844827346762	167.0673370361328	167.07347106933594
301	167.08941650390625	8.310166666666667					1	DETECTED	167.0894 m/z @8.31 [N1297_2.mzXML]	167.08941650390625	8.310166666666667	7.669716666666667	9.444716666666666	1.7749999999999995	160635.6875	3486578.4337114533	0	1181	0.26886902839041404	0.9181470061603977	0.6069448668278412	167.0891876220703	167.08981323242188
302	168.0929718017578	8.342583333333334					1	DETECTED	168.0930 m/z @8.34 [N1297_2.mzXML]	168.0929718017578	8.342583333333334	7.934116666666667	8.701600000000001	0.7674833333333337	5700.91455078125	117076.62513882437	0	1181	0.43866291623918396	0.9394687448996254	0.5868134177209087	168.08998107910156	168.0933074951172
303	168.97998046875	11.323866666666667					1	DETECTED	168.9800 m/z @11.32 [N1297_2.mzXML]	168.97998046875	11.323866666666667	0.10099999999999999	20.002333333333336	19.901333333333337	22372.984375	3488439.094404055	0	1181	13.045798399051662	0.8667989157869553	0.766201095673367	168.97962951660156	168.9859619140625
304	169.03555297851562	3.01985					1	DETECTED	169.0356 m/z @3.02 [N1297_2.mzXML]	169.03555297851562	3.01985	0.21021666666666666	19.74683333333333	19.536616666666664	115289.3515625	5391982.467896207	0	1181	0.3382710201544268	1.2472691943073297	1.8343436609674988	169.03253173828125	169.03627014160156
305	169.04893493652344	10.847716666666667					1	DETECTED	169.0489 m/z @10.85 [N1297_2.mzXML]	169.04893493652344	10.847716666666667	1.3952	19.509166666666665	18.113966666666666	456866.75	7598334.218386968	1	1181	0.08470748535030559	3.1331983190074113	0.03239233481020019	169.04598999023438	169.0583953857422
306	169.094482421875	1.6722166666666667					1	DETECTED	169.0945 m/z @1.67 [N1297_2.mzXML]	169.094482421875	1.6722166666666667	0.7032	10.1274	9.424199999999999	24221.103515625	4573361.382859344	0	1181	0.09687728302077603	4.109496677430829	7.1392210943626	169.08572387695312	169.09942626953125
307	170.0599822998047	9.205016666666667					1	DETECTED	170.0600 m/z @9.21 [N1297_2.mzXML]	170.0599822998047	9.205016666666667	4.2461	11.0507	6.804600000000001	222723.375	3900976.1461755927	0	1181	0.07623990061750519	10.185334349644908	1.4244295381406187	170.0523223876953	170.06881713867188
308	170.09579467773438	11.29285					1	DETECTED	170.0958 m/z @11.29 [N1297_2.mzXML]	170.09579467773438	11.29285	0.13726666666666668	19.984166666666667	19.8469	8312.2998046875	5262719.809100036	0	1181	9.41695782896501	0.8895500758215245	0.7791001516430488	170.0876922607422	170.10150146484375
309	171.06350708007812	9.205016666666667					1	DETECTED	171.0635 m/z @9.21 [N1297_2.mzXML]	171.06350708007812	9.205016666666667	1.7805166666666667	9.308816666666667	7.5283	22007.970703125	2090957.6403767082	0	1181	0.09922681706649605	0.5069903697218667	1.5762022895999248	171.06304931640625	171.0659942626953
310	171.1488494873047	11.338433333333334					1	DETECTED	171.1488 m/z @11.34 [N1297_2.mzXML]	171.1488494873047	11.338433333333334	0.10099999999999999	20.002333333333336	19.901333333333337	8326.8818359375	4901452.956499759	0	1181	10.800269720122419	0.8854928319930709	0.05514600669067379	171.1481475830078	171.1498565673828
311	172.0752716064453	10.814133333333332					1	DETECTED	172.0753 m/z @10.81 [N1297_2.mzXML]	172.0752716064453	10.814133333333332	0.8853500000000001	10.915249999999999	10.029899999999998	14426.599609375	4157113.285516296	0	1181	0.07053899975803013	0.5050920975547524	0.0101841951095048	172.06898498535156	172.07553100585938
312	172.13314819335938	10.2356					1	DETECTED	172.1331 m/z @10.24 [N1297_2.mzXML]	172.13314819335938	10.2356	10.199966666666667	11.35285	1.1528833333333335	13678.0146484375	218685.04787420662	0	1181	0.08107621331949666	16.177034611786787	31.354069223573575	172.13233947753906	172.13365173339844
313	172.97805786132812	1.4939					1	DETECTED	172.9781 m/z @1.49 [N1297_2.mzXML]	172.97805786132812	1.4939	1.4132500000000001	15.161200000000001	13.747950000000001	5672.322265625	2082901.8480754397	0	1181	0.10494110096860654	85.23217606943597	161.20835725358467	172.97805786132812	172.98709106445312
314	173.0207061767578	16.800333333333334					1	DETECTED	173.0207 m/z @16.80 [N1297_2.mzXML]	173.0207061767578	16.800333333333334	0.10099999999999999	19.966	19.865000000000002	5113.73193359375	2165849.823327119	0	1181	3.2043393555935964	0.5947842229230708	0.18022553585582454	173.01983642578125	173.02130126953125
315	173.04217529296875	1.8655000000000002					1	DETECTED	173.0422 m/z @1.87 [N1297_2.mzXML]	173.04217529296875	1.8655000000000002	1.8655000000000002	17.31833333333333	15.45283333333333	9318.8125	1562757.318300811	0	1181	0.057020418688005	null	null	173.03756713867188	173.05157470703125
316	173.0782470703125	4.9462					1	DETECTED	173.0782 m/z @4.95 [N1297_2.mzXML]	173.0782470703125	4.9462	3.2409499999999998	14.28295	11.042	2732.6552734375	1070736.0171020203	0	1181	0.4519109688894458	3.2376484386453592	5.475296877290718	173.07774353027344	173.0819549560547
317	173.11709594726562	1.2495					1	DETECTED	173.1171 m/z @1.25 [N1297_2.mzXML]	173.11709594726562	1.2495	0.15551666666666666	19.637	19.481483333333333	1755.177734375	1193286.2646161804	0	1181	19.370904570937707	8.903921449138469	16.807842898276938	173.11642456054688	173.1175994873047
318	173.9610595703125	11.338433333333334					1	DETECTED	173.9611 m/z @11.34 [N1297_2.mzXML]	173.9610595703125	11.338433333333334	0.10099999999999999	20.002333333333336	19.901333333333337	5528.64990234375	1820895.3433108206	0	1181	0.578937810046261	0.8854928319930709	0.6765470403171621	173.96035766601562	173.96192932128906
319	174.0788116455078	15.738233333333334					1	DETECTED	174.0788 m/z @15.74 [N1297_2.mzXML]	174.0788116455078	15.738233333333334	8.970783333333333	19.417166666666667	10.446383333333333	10221.5322265625	2491066.4525684523	0	1181	2.9151610705630198	0.7718108987383234	0.5370740627534932	174.0775604248047	174.08816528320312
320	174.93772888183594	1.6572					1	DETECTED	174.9377 m/z @1.66 [N1297_2.mzXML]	174.93772888183594	1.6572	1.61185	1.7508833333333333	0.13903333333333334	91164.3515625	483334.24588867184	0	1181	0.11542197427867507	1.5328923190003676	2.065784638000735	174.9376983642578	174.9378662109375
321	174.99143981933594	1.5086000000000002					1	DETECTED	174.9914 m/z @1.51 [N1297_2.mzXML]	174.99143981933594	1.5086000000000002	0.15551666666666666	19.984166666666667	19.82865	63547.0	3872173.4014570597	0	1181	0.8549390536414325	24.250431844562144	null	174.99061584472656	174.9919891357422
322	175.0083770751953	14.130683333333334					1	DETECTED	175.0084 m/z @14.13 [N1297_2.mzXML]	175.0083770751953	14.130683333333334	1.44845	18.576	17.12755	5370.19189453125	1977908.0726511814	0	1181	4.353298237949614	0.6752576438955283	0.3401871789601008	175.00765991210938	175.0093536376953
323	175.02386474609375	3.28575					1	DETECTED	175.0239 m/z @3.29 [N1297_2.mzXML]	175.02386474609375	3.28575	2.7038333333333333	20.002333333333336	17.298500000000004	6288.4091796875	2066361.854875519	0	1181	0.4199979181351736	14.86338250035801	10.05340549244271	175.01724243164062	175.03164672851562
324	175.0751190185547	16.029083333333332					1	DETECTED	175.0751 m/z @16.03 [N1297_2.mzXML]	175.0751190185547	16.029083333333332	8.935116666666666	19.856333333333335	10.92121666666667	13221.818359375	3283380.47032059	0	1181	6.805716594250363	0.7284861481533381	0.4744948860182555	175.07015991210938	175.0755615234375
325	175.091796875	9.7234					1	DETECTED	175.0918 m/z @9.72 [N1297_2.mzXML]	175.091796875	9.7234	0.11916666666666667	19.984166666666667	19.865	2716.302734375	1678157.131401244	0	1181	19.199668847404098	1.0341793722906911	1.0683587445813825	175.08663940429688	175.09646606445312
326	175.1187744140625	1.8233833333333334					1	DETECTED	175.1188 m/z @1.82 [N1297_2.mzXML]	175.1187744140625	1.8233833333333334	1.70335	19.270833333333332	17.567483333333332	56445.015625	1822098.1285886539	0	1181	0.16333500520151123	5.803481607583769	4.204644553995288	175.1183319091797	175.1236572265625
327	176.07049560546875	10.535766666666666					1	DETECTED	176.0705 m/z @10.54 [N1297_2.mzXML]	176.07049560546875	10.535766666666666	3.4993666666666665	16.08375	12.584383333333331	75865.7734375	1504569.3509370736	0	1181	0.09538624491649195	0.6019312612957741	2.81190141985156	176.06573486328125	176.07882690429688
328	176.97064208984375	1.5233999999999999					1	DETECTED	176.9706 m/z @1.52 [N1297_2.mzXML]	176.97064208984375	1.5233999999999999	1.4322000000000001	15.177999999999999	13.7458	27205.16796875	2523736.780821777	0	1181	0.12704013262549685	75.36074561403531	140.8049189539509	176.97042846679688	176.9720916748047
329	177.00144958496094	11.843033333333333					1	DETECTED	177.0014 m/z @11.84 [N1297_2.mzXML]	177.00144958496094	11.843033333333333	1.4322000000000001	17.874000000000002	16.4418	5804.32861328125	2065458.5436816711	0	1181	4.970366310181822	0.7896486032178021	1.640352209025297	176.99551391601562	177.00711059570312
330	177.06080627441406	1.6872833333333332					1	DETECTED	177.0608 m/z @1.69 [N1297_2.mzXML]	177.06080627441406	1.6872833333333332	1.58185	10.8642	9.282350000000001	24620.408203125	1275508.7775520629	0	1181	0.09400285737140113	44.01999683844455	87.03999367688908	177.05441284179688	177.0612335205078
331	177.0739288330078	10.535766666666666					1	DETECTED	177.0739 m/z @10.54 [N1297_2.mzXML]	177.0739288330078	10.535766666666666	1.9209166666666666	10.653383333333332	8.732466666666665	8873.423828125	1017590.2091647948	0	1181	0.08244334395021724	0.5068263908638379	0.013652781727675667	177.07322692871094	177.07618713378906
332	177.0868377685547	9.041983333333333					1	DETECTED	177.0868 m/z @9.04 [N1297_2.mzXML]	177.0868377685547	9.041983333333333	0.33776666666666666	15.314216666666665	14.976449999999998	104126.21875	2274590.9597926643	1	1181	12.678074592339238	1.0026642020448049	1.029871532324892	177.07864379882812	177.09100341796875
333	177.16346740722656	12.60675					1	DETECTED	177.1635 m/z @12.61 [N1297_2.mzXML]	177.16346740722656	12.60675	0.10099999999999999	20.002333333333336	19.901333333333337	4086.6865234375	1745501.8718168358	0	1181	7.397210029057842	0.7956873171674366	0.5913746343348729	177.15879821777344	177.16357421875
334	177.95574951171875	6.626566666666666					1	DETECTED	177.9557 m/z @6.63 [N1297_2.mzXML]	177.95574951171875	6.626566666666666	0.21021666666666666	19.124666666666666	18.91445	2420.62548828125	1166102.1160356149	0	1181	0.6535151375313673	1.4739259859577485	1.9478519719154974	177.95492553710938	177.95652770996094
335	179.0401611328125	1.5524					1	DETECTED	179.0402 m/z @1.55 [N1297_2.mzXML]	179.0401611328125	1.5524	1.4322000000000001	18.169500000000003	16.7373	10716.2529296875	1965062.8260046388	0	1181	0.15158200185515747	69.62271214642271	138.24542429284546	179.03028869628906	179.040283203125
336	179.0538330078125	14.770833333333334					1	DETECTED	179.0538 m/z @14.77 [N1297_2.mzXML]	179.0538330078125	14.770833333333334	9.602683333333333	19.088	9.485316666666668	4788.1708984375	1028611.8096491083	0	1181	1.543169322193938	0.9176704107530419	0.45906205690365254	179.05311584472656	179.0548858642578
337	179.0702667236328	10.50385					1	DETECTED	179.0703 m/z @10.50 [N1297_2.mzXML]	179.0702667236328	10.50385	0.10099999999999999	20.002333333333336	19.901333333333337	87460.015625	2081956.7955339667	0	1181	0.0922617407709101	0.801574020452027	0.33053072008310985	179.0626678466797	179.07064819335938
338	180.06512451171875	9.7234					1	DETECTED	180.0651 m/z @9.72 [N1297_2.mzXML]	180.06512451171875	9.7234	2.0343999999999998	10.707116666666668	8.672716666666668	510450.78125	4020452.6024629837	1	1181	0.08571075385138727	1.3561579665730688	1.7010517046739988	180.05731201171875	180.0738067626953
339	180.0879669189453	8.863466666666666					1	DETECTED	180.0880 m/z @8.86 [N1297_2.mzXML]	180.0879669189453	8.863466666666666	0.11916666666666667	19.947666666666667	19.8285	3516.77587890625	1228208.2756990965	0	1181	9.447192780300337	1.1337957297896917	1.063106137683037	180.07998657226562	180.0882568359375
340	180.9475860595703	16.559450000000002					1	DETECTED	180.9476 m/z @16.56 [N1297_2.mzXML]	180.9475860595703	16.559450000000002	8.701600000000001	19.454	10.7524	1906.94091796875	651042.5218342588	0	1181	2.069423606305085	0.6841820599782382	0.36836411995647644	180.94686889648438	180.94833374023438
341	181.06884765625	9.7234					1	DETECTED	181.0688 m/z @9.72 [N1297_2.mzXML]	181.06884765625	9.7234	0.7940166666666666	19.289166666666667	18.49515	37377.4921875	1737672.729402497	0	1181	0.7239460231389678	0.6194494676569956	1.2075516453182271	181.06863403320312	181.07249450683594
342	181.08526611328125	11.552683333333333					1	DETECTED	181.0853 m/z @11.55 [N1297_2.mzXML]	181.08526611328125	11.552683333333333	4.844033333333333	15.847833333333334	11.003800000000002	1193709.875	8127915.745736342	1	1181	0.07528551135546024	2.5117012342544496	3.8409618989798546	181.08267211914062	181.08624267578125
343	182.0810546875	3.8693666666666666					1	DETECTED	182.0811 m/z @3.87 [N1297_2.mzXML]	182.0810546875	3.8693666666666666	1.9209166666666666	11.722199999999999	9.801283333333332	152620.421875	1.251394300142783E7	1	1181	0.4019766854603306	0.6912353603162559	4.042659842286105	182.0754852294922	182.0890350341797
344	182.14981079101562	17.207833333333333					1	DETECTED	182.1498 m/z @17.21 [N1297_2.mzXML]	182.14981079101562	17.207833333333333	0.10099999999999999	20.002333333333336	19.901333333333337	84717.0234375	2.1129097542597312E7	1	1181	3.4873738437945327	0.6584713632331064	0.1737470458459995	182.14895629882812	182.15377807617188
345	182.9623565673828	1.5086000000000002					1	DETECTED	182.9624 m/z @1.51 [N1297_2.mzXML]	182.9623565673828	1.5086000000000002	1.44845	1.61185	0.1634	14623.9375	85778.962289917	0	1181	0.10872651318767779	1.358270989193679	2.2044879038043326	182.9618377685547	182.96255493164062
346	183.04910278320312	16.30216666666667					1	DETECTED	183.0491 m/z @16.30 [N1297_2.mzXML]	183.04910278320312	16.30216666666667	0.19203333333333333	20.002333333333336	19.8103	7327.50146484375	2343165.7768715215	0	1181	2.0866292258277	0.6148397282041945	0.22110424946648927	183.04806518554688	183.04937744140625
347	183.1530303955078	15.41825					1	DETECTED	183.1530 m/z @15.42 [N1297_2.mzXML]	183.1530303955078	15.41825	0.13726666666666668	20.002333333333336	19.86506666666667	5738.234375	1924762.9323402413	0	1181	9.271130690810804	0.6499930741804357	0.2946286947052557	183.14337158203125	183.16116333007812
348	184.07290649414062	13.007249999999999					1	DETECTED	184.0729 m/z @13.01 [N1297_2.mzXML]	184.07290649414062	13.007249999999999	11.756466666666666	16.10225	4.345783333333335	83474.9609375	3748171.1194942603	0	1181	0.4452546614160955	1.3668012551318596	1.8917200985663185	184.07252502441406	184.0735321044922
349	184.0941619873047	1.7950333333333333					1	DETECTED	184.0942 m/z @1.80 [N1297_2.mzXML]	184.0941619873047	1.7950333333333333	1.7663	10.342216666666667	8.575916666666668	427218.8125	3611996.827040802	0	1181	0.0364244265153022	154.51063264343793	0.949653584815449	184.08517456054688	184.09701538085938
350	185.0440216064453	10.2356					1	DETECTED	185.0440 m/z @10.24 [N1297_2.mzXML]	185.0440216064453	10.2356	1.1949833333333333	19.692	18.497016666666667	337955.21875	7616556.267691896	1	1181	8.411007837376285	0.6446369633471372	0.015263640970217809	185.04080200195312	185.0501251220703
351	185.12835693359375	9.113183333333334					1	DETECTED	185.1284 m/z @9.11 [N1297_2.mzXML]	185.12835693359375	9.113183333333334	9.05945	18.262833333333333	9.203383333333333	29458.990234375	1108891.6007183837	0	1181	0.09699353259288301	2.3157562481329768	4.5795786980423205	185.120849609375	185.12881469726562
352	186.04759216308594	10.2356					1	DETECTED	186.0476 m/z @10.24 [N1297_2.mzXML]	186.04759216308594	10.2356	9.549800000000001	16.08375	6.533949999999997	23277.87109375	599290.6591981199	0	1181	0.08353464920521958	4.763743073782451	8.013196116430894	186.04733276367188	186.0541229248047
353	186.0734405517578	1.8931833333333332					1	DETECTED	186.0734 m/z @1.89 [N1297_2.mzXML]	186.0734405517578	1.8931833333333332	0.3924166666666667	20.002333333333336	19.60991666666667	52839.734375	3529818.820087555	0	1181	0.1676814415764445	6.533299646847168	12.066599293694336	186.06578063964844	186.08035278320312
354	186.11231994628906	7.296883333333333					1	DETECTED	186.1123 m/z @7.30 [N1297_2.mzXML]	186.11231994628906	7.296883333333333	6.961	10.519633333333333	3.558633333333333	7428.69091796875	320608.34017984	0	1181	0.5109518114253806	5.29742470103708	1.5469298795600888	186.1107940673828	186.1128387451172
355	186.2212677001953	11.442883333333333					1	DETECTED	186.2213 m/z @11.44 [N1297_2.mzXML]	186.2212677001953	11.442883333333333	7.598483333333333	11.52275	3.924266666666667	16522.20703125	491757.4169918216	0	1181	0.05305998910104215	0.5103874033225819	0.020774806645163783	186.22071838378906	186.2301483154297
356	186.9225616455078	1.5524					1	DETECTED	186.9226 m/z @1.55 [N1297_2.mzXML]	186.9225616455078	1.5524	1.44845	1.61185	0.1634	22562.037109375	112540.33497912598	0	1181	0.04265649430857854	0.785954785954786	0.5636446434727922	186.92225646972656	186.92266845703125
357	186.9524383544922	9.205016666666667					1	DETECTED	186.9524 m/z @9.21 [N1297_2.mzXML]	186.9524383544922	9.205016666666667	9.146600000000001	9.32485	0.17824999999999847	9232.75390625	49513.59549182088	0	1181	0.08637861869653385	1.5256776034236816	2.0513552068473633	186.9520721435547	186.95281982421875
358	187.05747985839844	1.8655000000000002					1	DETECTED	187.0575 m/z @1.87 [N1297_2.mzXML]	187.05747985839844	1.8655000000000002	1.8516666666666666	10.271083333333333	8.419416666666667	407307.09375	4840516.25479236	0	1181	0.059649741941776524	15.810136314549698	13.187858052549048	187.04808044433594	187.0576629638672
359	187.07131958007812	2.62015					1	DETECTED	187.0713 m/z @2.62 [N1297_2.mzXML]	187.07131958007812	2.62015	2.3743666666666665	9.041983333333333	6.667616666666666	14564.6083984375	1967508.235509736	0	1181	0.6641448794983904	13.564013019597185	6.458868937399991	187.07077026367188	187.0717315673828
360	187.13246154785156	11.382683333333334					1	DETECTED	187.1325 m/z @11.38 [N1297_2.mzXML]	187.13246154785156	11.382683333333334	0.10099999999999999	20.002333333333336	19.901333333333337	5421.546875	2772785.250729797	0	1181	10.441517808766744	0.882019674959854	0.7640393499197078	187.125244140625	187.13320922851562
361	187.47256469726562	9.205016666666667					1	DETECTED	187.4726 m/z @9.21 [N1297_2.mzXML]	187.47256469726562	9.205016666666667	9.146600000000001	14.997433333333333	5.850833333333332	6642.359375	601036.069063751	0	1181	0.09359184774957718	50.07845934379504	99.15691868759008	187.4637908935547	187.47274780273438
362	188.0592498779297	9.233516666666667					1	DETECTED	188.0592 m/z @9.23 [N1297_2.mzXML]	188.0592498779297	9.233516666666667	9.146600000000001	9.247933333333332	0.10133333333333105	3860.75634765625	19877.71461779762	0	1181	0.07353398751733309	0.5829338446788064	0.16586768935761273	188.04945373535156	188.0592498779297
363	188.07025146484375	9.205016666666667					1	DETECTED	188.0703 m/z @9.21 [N1297_2.mzXML]	188.07025146484375	9.205016666666667	1.8655000000000002	11.137300000000002	9.2718	2439846.75	1.770807575911199E7	1	1181	0.09315615310690539	1.5744922916103101	1.5257742821734883	188.0605926513672	188.0787811279297
364	188.08517456054688	12.822783333333332					1	DETECTED	188.0852 m/z @12.82 [N1297_2.mzXML]	188.08517456054688	12.822783333333332	2.1630333333333334	18.68616666666667	16.523133333333334	4676.30712890625	1922696.0796453864	0	1181	5.667325993900761	0.7750244299037659	0.39495035518293825	188.08155822753906	188.0950469970703
365	188.67079162597656	9.205016666666667					1	DETECTED	188.6708 m/z @9.21 [N1297_2.mzXML]	188.67079162597656	9.205016666666667	9.146600000000001	9.247933333333332	0.10133333333333105	7007.45703125	29243.63869702127	0	1181	0.09552222318692216	0.867332382310973	0.734664764621946	188.6707000732422	188.67115783691406
366	189.02371215820312	13.67875					1	DETECTED	189.0237 m/z @13.68 [N1297_2.mzXML]	189.02371215820312	13.67875	11.172500000000001	15.383783333333334	4.211283333333332	5495.486328125	711936.2918590698	0	1181	1.1186422249569041	0.8401562759767248	0.6803125519534495	189.0230712890625	189.02468872070312
367	189.05201721191406	10.253133333333333					1	DETECTED	189.0520 m/z @10.25 [N1297_2.mzXML]	189.05201721191406	10.253133333333333	0.48335	10.487266666666667	10.003916666666667	9469.0888671875	1918774.3822955322	0	1181	8.884880957986137	0.5119825243480324	4.409344070385599	189.0463104248047	189.0613555908203
368	189.07374572753906	9.205016666666667					1	DETECTED	189.0737 m/z @9.21 [N1297_2.mzXML]	189.07374572753906	9.205016666666667	8.390933333333333	10.1637	1.7727666666666675	231608.390625	1828378.841869682	0	1181	0.09777894801387887	1.4416937485792558	1.4443314652350108	189.07151794433594	189.0740203857422
369	189.0869598388672	2.4970833333333333					1	DETECTED	189.0870 m/z @2.50 [N1297_2.mzXML]	189.0869598388672	2.4970833333333333	1.8791333333333333	18.888333333333332	17.0092	48483.16796875	5489392.7620048085	0	1181	1.014854215898274	4.2411597593902695	5.85275232925777	189.0860137939453	189.0911102294922
370	189.19813537597656	9.205016666666667					1	DETECTED	189.1981 m/z @9.21 [N1297_2.mzXML]	189.19813537597656	9.205016666666667	9.146600000000001	9.32485	0.17824999999999847	8401.0830078125	48263.24523388632	0	1181	0.1075186847527192	1.590484908928911	1.957102014628496	189.19790649414062	189.19906616210938
371	190.0856170654297	10.814133333333332					1	DETECTED	190.0856 m/z @10.81 [N1297_2.mzXML]	190.0856170654297	10.814133333333332	2.3743666666666665	11.367766666666666	8.9934	202299.203125	2579453.5274992404	1	1181	0.08908579921272874	0.5576405875430235	4.427970636015488	190.07737731933594	190.09100341796875
372	190.1435546875	10.324266666666666					1	DETECTED	190.1436 m/z @10.32 [N1297_2.mzXML]	190.1435546875	10.324266666666666	7.58035	10.601049999999999	3.020699999999999	18089.087890625	446130.911074158	0	1181	0.2836269274995171	0.9724300078476003	1.009855060206453	190.14208984375	190.14390563964844
373	190.96775817871094	13.911249999999999					1	DETECTED	190.9678 m/z @13.91 [N1297_2.mzXML]	190.96775817871094	13.911249999999999	0.13726666666666668	20.002333333333336	19.86506666666667	6217.5654296875	1742253.4908282473	0	1181	1.85978341401775	0.822101031117347	0.6427906043475565	190.96218872070312	190.96902465820312
374	190.98013305664062	11.2414					1	DETECTED	190.9801 m/z @11.24 [N1297_2.mzXML]	190.98013305664062	11.2414	1.4322000000000001	18.978833333333334	17.546633333333332	7587.0517578125	2131447.522815888	0	1181	0.4325484662782273	0.7612669251698441	0.5156526490363798	190.9730682373047	190.98341369628906
375	191.0174102783203	2.9472666666666667					1	DETECTED	191.0174 m/z @2.95 [N1297_2.mzXML]	191.0174102783203	2.9472666666666667	2.2484666666666664	17.078	14.829533333333334	10478.08203125	2034818.262845795	0	1181	0.34971090189156184	9.147269590094682	44.400521970002416	191.01429748535156	191.01792907714844
376	191.04005432128906	1.7950333333333333					1	DETECTED	191.0401 m/z @1.80 [N1297_2.mzXML]	191.04005432128906	1.7950333333333333	1.4322000000000001	16.08375	14.651549999999999	105453.2578125	3368881.2649263907	0	1181	0.10505326899763978	1.2254671176917986	0.993187277566849	191.03067016601562	191.04852294921875
377	191.07627868652344	1.6872833333333332					1	DETECTED	191.0763 m/z @1.69 [N1297_2.mzXML]	191.07627868652344	1.6872833333333332	1.58185	10.742883333333333	9.161033333333334	67726.0	9354803.317994295	0	1181	0.06583166519803596	43.290951457012945	92.26330080098795	191.06983947753906	191.0785369873047
378	192.03225708007812	1.9350999999999998					1	DETECTED	192.0323 m/z @1.94 [N1297_2.mzXML]	192.03225708007812	1.9350999999999998	1.9070333333333334	9.82405	7.917016666666666	17528.208984375	628327.0429253236	0	1181	0.6152713868983253	141.0394893111649	281.0789786223298	192.03189086914062	192.03363037109375
379	192.065185546875	9.374866666666666					1	DETECTED	192.0652 m/z @9.37 [N1297_2.mzXML]	192.065185546875	9.374866666666666	6.344083333333333	9.444716666666666	3.1006333333333336	1569.2177734375	166999.71262600704	0	1181	2.3235089069153547	0.5115234235373695	0.023046847074738867	192.06455993652344	192.0684356689453
380	192.13404846191406	4.16725					1	DETECTED	192.1340 m/z @4.17 [N1297_2.mzXML]	192.13404846191406	4.16725	3.6212666666666666	4.645283333333333	1.0240166666666668	2262.421142578125	70462.7218131714	0	1181	0.28579023440419515	0.9377728257883329	0.8755456515766656	192.13327026367188	192.1347198486328
381	192.96124267578125	2.0914333333333333					1	DETECTED	192.9612 m/z @2.09 [N1297_2.mzXML]	192.96124267578125	2.0914333333333333	0.13726666666666668	19.417166666666667	19.2799	17436.65625	1502088.59721463	0	1181	0.1927454679633298	4.224385497788508	4.003435971164638	192.96102905273438	192.96531677246094
382	193.03407287597656	1.70335					1	DETECTED	193.0341 m/z @1.70 [N1297_2.mzXML]	193.03407287597656	1.70335	1.6421999999999999	16.966666666666665	15.324466666666666	4714.68359375	1164969.8955331114	0	1181	1.7500248543232213	125.30226219678379	249.60452439356754	193.033935546875	193.03663635253906
383	193.05560302734375	1.4790666666666668					1	DETECTED	193.0556 m/z @1.48 [N1297_2.mzXML]	193.05560302734375	1.4790666666666668	1.4322000000000001	18.317833333333333	16.88563333333333	14108.859375	3056657.243528198	0	1181	0.04201445196789111	180.1454480796588	359.2908961593176	193.04571533203125	193.05580139160156
384	193.08584594726562	10.50385					1	DETECTED	193.0858 m/z @10.50 [N1297_2.mzXML]	193.08584594726562	10.50385	10.45125	11.0507	0.5994500000000009	80546.7734375	567193.7830754395	0	1181	0.10082881935555754	2.6146340410462705	3.271925837597367	193.08497619628906	193.0860595703125
385	194.00877380371094	11.338433333333334					1	DETECTED	194.0088 m/z @11.34 [N1297_2.mzXML]	194.00877380371094	11.338433333333334	2.2764499999999996	11.6265	9.35005	25607.2421875	1969010.0975031748	0	1181	0.08620324954349634	0.5158942394876764	8.967008453104732	194.0040283203125	194.00892639160156
386	194.0327606201172	1.8931833333333332					1	DETECTED	194.0328 m/z @1.89 [N1297_2.mzXML]	194.0327606201172	1.8931833333333332	0.17383333333333334	19.947666666666667	19.773833333333332	5116.44677734375	2833885.168198759	0	1181	17.495585646670573	5.750380473240856	10.067838151717423	194.03265380859375	194.0341033935547
387	194.08917236328125	10.50385					1	DETECTED	194.0892 m/z @10.50 [N1297_2.mzXML]	194.08917236328125	10.50385	6.50335	10.618316666666667	4.114966666666667	8894.6650390625	396487.6771565248	0	1181	0.09632516651490342	0.5143065450152065	0.028613090030412933	194.0809783935547	194.08941650390625
388	194.11740112304688	8.124433333333334					1	DETECTED	194.1174 m/z @8.12 [N1297_2.mzXML]	194.11740112304688	8.124433333333334	0.26503333333333334	19.874666666666666	19.60963333333333	6061.080078125	1201412.2967507935	0	1181	0.1879141561052382	0.5272193662486904	0.5769801083993155	194.1166534423828	194.1186981201172
389	194.96307373046875	14.916083333333335					1	DETECTED	194.9631 m/z @14.92 [N1297_2.mzXML]	194.96307373046875	14.916083333333335	2.105566666666667	19.216333333333335	17.110766666666667	5241.14599609375	2382878.4748414317	0	1181	0.33893394038136115	0.667840615327771	0.3356812306555421	194.95826721191406	194.96351623535156
390	194.97671508789062	12.00055					1	DETECTED	194.9767 m/z @12.00 [N1297_2.mzXML]	194.97671508789062	12.00055	11.552683333333333	14.531116666666666	2.9784333333333333	7407.01416015625	528836.719996582	0	1181	0.5420718926415162	3.3251339684429793	5.6502679368859585	194.9760284423828	194.9771728515625
391	195.02969360351562	16.707333333333334					1	DETECTED	195.0297 m/z @16.71 [N1297_2.mzXML]	195.02969360351562	16.707333333333334	0.10099999999999999	19.984166666666667	19.883166666666668	7365.7763671875	2540451.4786457806	0	1181	7.271254162405301	0.5986621570083702	0.20050933828908518	195.02777099609375	195.03607177734375
392	195.0645751953125	10.881					1	DETECTED	195.0646 m/z @10.88 [N1297_2.mzXML]	195.0645751953125	10.881	10.8642	17.244000000000003	6.379800000000003	14843.1044921875	1077010.888016358	0	1181	0.14327984365878876	189.87500000000094	378.7500000000019	195.06443786621094	195.0729217529297
393	195.0874786376953	9.8944					1	DETECTED	195.0875 m/z @9.89 [N1297_2.mzXML]	195.0874786376953	9.8944	0.10099999999999999	20.002333333333336	19.901333333333337	25117.083984375	9955102.479057064	0	1181	15.410697746078805	0.7017199669252645	0.62283246327467	195.0865478515625	195.08824157714844
394	195.10125732421875	11.552683333333333					1	DETECTED	195.1013 m/z @11.55 [N1297_2.mzXML]	195.10125732421875	11.552683333333333	11.2069	12.2722	1.0653000000000006	56770.83984375	742146.7451235357	0	1181	0.06644821715897464	1.0952481417733655	1.2216882749185891	195.10076904296875	195.1014862060547
395	195.11288452148438	9.32485					1	DETECTED	195.1129 m/z @9.32 [N1297_2.mzXML]	195.11288452148438	9.32485	9.2931	9.49735	0.20425000000000004	10768.5048828125	72356.4228858641	0	1181	0.10446284998898214	3.2165354330709848	5.4330708661419695	195.11257934570312	195.11354064941406
396	195.13748168945312	12.114916666666666					1	DETECTED	195.1375 m/z @12.11 [N1297_2.mzXML]	195.13748168945312	12.114916666666666	9.205016666666667	12.323933333333335	3.1189166666666672	9231.46875	1269372.0988675535	0	1181	0.09016807130603333	0.5359147507932693	0.07182950158653861	195.12893676757812	195.13771057128906
397	195.17445373535156	12.60675					1	DETECTED	195.1745 m/z @12.61 [N1297_2.mzXML]	195.17445373535156	12.60675	12.573616666666668	12.672416666666667	0.09879999999999889	4238.224609375	19527.499975463863	0	1181	0.14471126911947962	1.4909456740443132	1.9818913480886262	195.17340087890625	195.17445373535156
398	196.0602264404297	9.113183333333334					1	DETECTED	196.0602 m/z @9.11 [N1297_2.mzXML]	196.0602264404297	9.113183333333334	8.737083333333334	17.5775	8.840416666666666	20610.12890625	1116825.9645936582	0	1181	0.11040571320869041	11.522232866872251	3.007777573231088	196.05972290039062	196.06869506835938
399	196.09852600097656	14.237716666666667					1	DETECTED	196.0985 m/z @14.24 [N1297_2.mzXML]	196.09852600097656	14.237716666666667	0.3924166666666667	20.002333333333336	19.60991666666667	5445.4482421875	1952473.5903939812	0	1181	1.23652075746468	0.7081795507019231	0.3709173113751072	196.09019470214844	196.1063995361328
400	196.8649139404297	1.9773833333333333					1	DETECTED	196.8649 m/z @1.98 [N1297_2.mzXML]	196.8649139404297	1.9773833333333333	1.70335	2.17725	0.4739	21088.974609375	341365.37728833006	0	1181	0.2914302995863318	0.8646758301909743	0.7293516603819485	196.86453247070312	196.86642456054688
401	196.95596313476562	11.791183333333333					1	DETECTED	196.9560 m/z @11.79 [N1297_2.mzXML]	196.95596313476562	11.791183333333333	11.119783333333334	16.011033333333334	4.891249999999999	8051.8955078125	764942.5825880124	0	1181	0.34867609656452814	3.642575215966645	5.3859478651342645	196.95480346679688	196.9569854736328
402	197.0646514892578	15.177999999999999					1	DETECTED	197.0647 m/z @15.18 [N1297_2.mzXML]	197.0646514892578	15.177999999999999	8.737083333333334	19.966	11.228916666666667	11302.2890625	2712637.9531877153	0	1181	2.5017242501853882	0.8710140509175606	0.7273259262088321	197.0631561279297	197.06512451171875
403	197.1284637451172	9.7234					1	DETECTED	197.1285 m/z @9.72 [N1297_2.mzXML]	197.1284637451172	9.7234	2.6755833333333334	9.84125	7.165666666666667	11977.5693359375	879342.0545253297	0	1181	0.09739392146827441	0.5083607452899125	0.2586573456571412	197.12741088867188	197.12890625
404	198.0525665283203	10.519633333333333					1	DETECTED	198.0526 m/z @10.52 [N1297_2.mzXML]	198.0525665283203	10.519633333333333	8.917066666666667	10.653383333333332	1.7363166666666654	21032.865234375	310203.62917651393	0	1181	0.0972684410076674	0.5473313208572915	0.08223683973851133	198.05221557617188	198.05584716796875
405	198.08453369140625	1.8516666666666666					1	DETECTED	198.0845 m/z @1.85 [N1297_2.mzXML]	198.08453369140625	1.8516666666666666	1.8091166666666667	13.8271	12.017983333333333	25618.947265625	1795150.0953521729	0	1181	0.08668188992414527	141.22189580885276	281.44379161770553	198.08438110351562	198.089111328125
406	198.11251831054688	9.514533333333333					1	DETECTED	198.1125 m/z @9.51 [N1297_2.mzXML]	198.11251831054688	9.514533333333333	9.514533333333333	13.2886	3.774066666666668	2751.354736328125	344409.6212195436	0	1181	0.06756401219696961	null	null	198.11036682128906	198.11257934570312
407	198.86184692382812	1.7950333333333333					1	DETECTED	198.8618 m/z @1.80 [N1297_2.mzXML]	198.86184692382812	1.7950333333333333	1.70335	2.2764499999999996	0.5730999999999997	20614.423828125	368870.9141046142	0	1181	0.36147787005773413	3.1254317396836924	4.324505538886868	198.86148071289062	198.86270141601562
408	198.93997192382812	1.5524					1	DETECTED	198.9400 m/z @1.55 [N1297_2.mzXML]	198.93997192382812	1.5524	1.4322000000000001	13.2312	11.799	271707.125	8175966.019918457	0	1181	0.11553042468398433	0.8824333394608681	0.6565597107987399	198.9397430419922	198.9438934326172
409	199.01690673828125	15.938516666666667					1	DETECTED	199.0169 m/z @15.94 [N1297_2.mzXML]	199.01690673828125	15.938516666666667	9.479633333333334	19.033666666666665	9.554033333333331	2326.117919921875	605522.7849422916	0	1181	1.746911347519033	0.7396041111337615	0.47920822226752285	199.0092010498047	199.01771545410156
410	200.0401611328125	1.6872833333333332					1	DETECTED	200.0402 m/z @1.69 [N1297_2.mzXML]	200.0401611328125	1.6872833333333332	1.6272333333333333	17.466833333333334	15.8396	44126.87890625	1849754.042553833	0	1181	0.08732345800715158	131.8867610324731	3.217269102086085	200.0401153564453	200.04434204101562
411	200.20069885253906	10.414433333333333					1	DETECTED	200.2007 m/z @10.41 [N1297_2.mzXML]	200.20069885253906	10.414433333333333	0.15551666666666666	19.984166666666667	19.82865	5879.0478515625	1471494.852988129	0	1181	0.13821934624184884	0.9664105209289481	1.1826727778954236	200.20001220703125	200.20242309570312
412	200.9376678466797	1.5378833333333333					1	DETECTED	200.9377 m/z @1.54 [N1297_2.mzXML]	200.9376678466797	1.5378833333333333	1.44845	1.58185	0.13339999999999996	37901.01171875	208297.24703051767	0	1181	0.10629782141365518	0.745806932538204	0.4916138650764079	200.9373779296875	200.9378204345703
413	200.9730987548828	1.5378833333333333					1	DETECTED	200.9731 m/z @1.54 [N1297_2.mzXML]	200.9730987548828	1.5378833333333333	1.4641333333333333	1.5969333333333333	0.13280000000000003	43539.9375	265090.7818916017	0	1181	0.1119241503026116	0.9003389830508479	0.8006779661016957	200.97280883789062	200.9730987548828
414	201.01583862304688	1.8931833333333332					1	DETECTED	201.0158 m/z @1.89 [N1297_2.mzXML]	201.01583862304688	1.8931833333333332	1.7805166666666667	10.271083333333333	8.490566666666666	31553.392578125	1499330.4661600338	0	1181	0.08035233993539537	37.68002958579888	2.5538356426509625	201.00588989257812	201.02145385742188
415	201.1118621826172	0.7940166666666666					1	DETECTED	201.1119 m/z @0.79 [N1297_2.mzXML]	201.1118621826172	0.7940166666666666	0.10099999999999999	20.002333333333336	19.901333333333337	40612.11328125	2.8694233528801743E7	0	1181	11.16599246610463	14.358481037012101	1.211730412376832	201.11131286621094	201.11245727539062
416	202.04734802246094	9.7234					1	DETECTED	202.0473 m/z @9.72 [N1297_2.mzXML]	202.04734802246094	9.7234	1.7950333333333333	10.181833333333334	8.386800000000001	125638.6171875	5788212.274204224	1	1181	0.09088462914947826	0.510012912773447	0.016716436806234598	202.04689025878906	202.04769897460938
417	202.11537170410156	19.124666666666666					1	DETECTED	202.1154 m/z @19.12 [N1297_2.mzXML]	202.11537170410156	19.124666666666666	0.10099999999999999	20.002333333333336	19.901333333333337	4464.49853515625	3153176.159986876	0	1181	3.2213434058967785	0.5230677577053146	0.04613551541062903	202.10667419433594	202.1158905029297
418	202.97076416015625	1.5378833333333333					1	DETECTED	202.9708 m/z @1.54 [N1297_2.mzXML]	202.97076416015625	1.5378833333333333	1.4641333333333333	1.5969333333333333	0.13280000000000003	14812.66796875	79088.58182617191	0	1181	0.11008901148918304	0.9003389830508479	0.8006779661016957	202.97010803222656	202.970947265625
419	203.03155517578125	1.8791333333333333					1	DETECTED	203.0316 m/z @1.88 [N1297_2.mzXML]	203.03155517578125	1.8791333333333333	1.4641333333333333	9.479633333333334	8.015500000000001	91247.9453125	3915646.0788565674	0	1181	0.45114721244085043	9.505939979749726	17.934922501426676	203.0225372314453	203.03802490234375
420	203.0520782470703	1.7950333333333333					1	DETECTED	203.0521 m/z @1.80 [N1297_2.mzXML]	203.0520782470703	1.7950333333333333	1.6722166666666667	13.186766666666667	11.51455	2096773.375	2.6665558291292805E7	1	1181	0.10032085416245362	4.496590616443547	7.173398529853268	203.04966735839844	203.05604553222656
421	203.1063995361328	12.18435					1	DETECTED	203.1064 m/z @12.18 [N1297_2.mzXML]	203.1063995361328	12.18435	12.132466666666666	19.545666666666666	7.4132	6795.77490234375	753390.9471792604	0	1181	0.06403472245873587	71.44105364599919	141.88210729199838	203.10617065429688	203.11622619628906
422	203.82408142089844	9.205016666666667					1	DETECTED	203.8241 m/z @9.21 [N1297_2.mzXML]	203.82408142089844	9.205016666666667	8.935116666666666	9.32485	0.38973333333333393	15510.919921875	109158.52377905238	0	1181	0.08617815142976681	0.7219958009139156	1.4883886030713658	203.8236083984375	203.8245391845703
423	204.0556640625	1.7950333333333333					1	DETECTED	204.0557 m/z @1.80 [N1297_2.mzXML]	204.0556640625	1.7950333333333333	1.7189166666666666	10.707116666666668	8.9882	112785.484375	1989542.0929550473	0	1181	0.2582274881107718	13.692231025967645	6.479910964746006	204.0550079345703	204.0655975341797
424	204.06979370117188	17.5775					1	DETECTED	204.0698 m/z @17.58 [N1297_2.mzXML]	204.06979370117188	17.5775	0.11916666666666667	19.618833333333335	19.499666666666666	2081.354248046875	1143235.7336856995	0	1181	2.3654983981996445	0.5584630071599046	0.11692601431980912	204.06576538085938	204.07037353515625
425	204.12281799316406	1.8655000000000002					1	DETECTED	204.1228 m/z @1.87 [N1297_2.mzXML]	204.12281799316406	1.8655000000000002	1.8516666666666666	10.535766666666666	8.684099999999999	826898.0	6296166.509939761	0	1181	0.053397376283430775	17.696411484944193	15.076823765405026	204.12258911132812	204.1234130859375
426	204.4163360595703	9.205016666666667					1	DETECTED	204.4163 m/z @9.21 [N1297_2.mzXML]	204.4163360595703	9.205016666666667	9.146600000000001	9.277916666666666	0.13131666666666497	11511.140625	60032.721864379244	0	1181	0.09494804195679407	1.1239657631954312	1.2479315263908624	204.41619873046875	204.41648864746094
427	204.95668029785156	1.6272333333333333					1	DETECTED	204.9567 m/z @1.63 [N1297_2.mzXML]	204.95668029785156	1.6272333333333333	1.56735	1.6572	0.08984999999999999	55242.41796875	199587.03598583987	0	1181	0.07656458297828705	0.750208739215141	0.4902742504162127	204.9566192626953	204.95697021484375
428	204.9960479736328	11.791183333333333					1	DETECTED	204.9960 m/z @11.79 [N1297_2.mzXML]	204.9960479736328	11.791183333333333	10.1274	15.9565	5.8291	5666.888671875	841921.9304195864	0	1181	2.283673222097299	1.7517605457441379	2.5035210914882757	204.99557495117188	205.00057983398438
429	205.04721069335938	9.32485					1	DETECTED	205.0472 m/z @9.32 [N1297_2.mzXML]	205.04721069335938	9.32485	1.8233833333333334	9.912183333333333	8.088799999999999	27524.87109375	1348105.6910736086	0	1181	7.476705853361943	2.7556463392875328	1.002850458734238	205.04470825195312	205.05691528320312
430	205.08558654785156	12.44125					1	DETECTED	205.0856 m/z @12.44 [N1297_2.mzXML]	205.08558654785156	12.44125	0.11916666666666667	19.966	19.846833333333333	17209.76953125	4452141.630314148	0	1181	0.18204196226938052	0.5677459538742962	0.4198191185428475	205.0778045654297	205.08639526367188
431	205.09689331054688	9.205016666666667					1	DETECTED	205.0969 m/z @9.21 [N1297_2.mzXML]	205.09689331054688	9.205016666666667	9.095133333333333	10.8311	1.7359666666666662	3973723.75	2.9769657041454118E7	1	1181	0.09658971380955705	1.5924756036769263	1.5458615490527938	205.0966796875	205.09722900390625
432	205.12615966796875	1.8931833333333332					1	DETECTED	205.1262 m/z @1.89 [N1297_2.mzXML]	205.12615966796875	1.8931833333333332	1.8375833333333333	9.277916666666666	7.440333333333333	71234.828125	1372728.5645520322	0	1181	0.07497545357524205	66.51268848997854	2.923098550723207	205.11793518066406	205.13365173339844
433	205.7808837890625	9.176216666666667					1	DETECTED	205.7809 m/z @9.18 [N1297_2.mzXML]	205.7808837890625	9.176216666666667	1.1041666666666667	9.32485	8.220683333333334	8077.67138671875	1674450.806762573	0	1181	8.167122145684504	0.5092066657994767	0.02088925680939591	205.78062438964844	205.78443908691406
434	205.9869842529297	11.490716666666666					1	DETECTED	205.9870 m/z @11.49 [N1297_2.mzXML]	205.9869842529297	11.490716666666666	0.15551666666666666	20.002333333333336	19.84681666666667	16548.76953125	3953264.983603241	0	1181	1.2707438317292574	3.022154137143075	1.1277660536631087	205.9867706298828	205.99501037597656
435	206.08102416992188	10.306700000000001					1	DETECTED	206.0810 m/z @10.31 [N1297_2.mzXML]	206.08102416992188	10.306700000000001	0.5202	19.9295	19.4093	58569.90234375	2558441.0463466495	1	1181	0.09793894077871101	0.5140686711124036	2.741480696132794	206.08055114746094	206.08944702148438
436	206.1001739501953	9.205016666666667					1	DETECTED	206.1002 m/z @9.21 [N1297_2.mzXML]	206.1001739501953	9.205016666666667	0.81225	10.378066666666665	9.565816666666665	423524.875	7645536.571016863	0	1181	0.0922748579906365	1.6805687612050457	1.5485508195986812	206.0912322998047	206.1090545654297
437	206.3815460205078	9.205016666666667					1	DETECTED	206.3815 m/z @9.21 [N1297_2.mzXML]	206.3815460205078	9.205016666666667	9.161633333333333	14.176383333333332	5.014749999999999	15230.5908203125	948276.5026487424	0	1181	0.08745306930788921	57.79581252400898	2.5766176452490743	206.37167358398438	206.3817138671875
438	206.89344787597656	1.7663					1	DETECTED	206.8934 m/z @1.77 [N1297_2.mzXML]	206.89344787597656	1.7663	1.6722166666666667	2.0343999999999998	0.3621833333333331	96826.6875	706952.2017034913	0	1181	0.13259122839346404	1.6624094697044725	1.4204434690216547	206.89317321777344	206.89393615722656
439	206.99087524414062	16.504733333333334					1	DETECTED	206.9909 m/z @16.50 [N1297_2.mzXML]	206.99087524414062	16.504733333333334	0.10099999999999999	19.947666666666667	19.846666666666668	6214.44775390625	2252278.15918457	0	1181	3.7042694100397426	0.6049435900770556	0.2010960591241515	206.98712158203125	206.99148559570312
440	207.0261993408203	10.2356					1	DETECTED	207.0262 m/z @10.24 [N1297_2.mzXML]	207.0261993408203	10.2356	1.4322000000000001	15.194799999999999	13.762599999999999	68231.78125	3192743.5323874503	1	1181	0.09087225545543731	1.6775516821802252	6.221586349861774	207.01622009277344	207.0263671875
441	207.10435485839844	9.205016666666667					1	DETECTED	207.1044 m/z @9.21 [N1297_2.mzXML]	207.10435485839844	9.205016666666667	9.041983333333333	9.947983333333333	0.9060000000000006	16216.021484375	177982.5153888548	0	1181	0.13086876175476903	1.0962013709872773	0.9831899848552083	207.10397338867188	207.1128692626953
442	208.0490264892578	16.46765					1	DETECTED	208.0490 m/z @16.47 [N1297_2.mzXML]	208.0490264892578	16.46765	0.17383333333333334	19.947666666666667	19.773833333333332	14017.77734375	3734502.6588406377	0	1181	2.694061753963995	0.7303565388520329	0.19386149268992678	208.04830932617188	208.0494384765625
443	208.13290405273438	8.772266666666667					1	DETECTED	208.1329 m/z @8.77 [N1297_2.mzXML]	208.13290405273438	8.772266666666667	8.613816666666667	8.8817	0.2678833333333337	7165.607421875	74296.21534716824	0	1181	0.19043719460566066	0.8453244977385085	0.6906489954770171	208.1326141357422	208.1331329345703
444	208.8905792236328	1.7508833333333333					1	DETECTED	208.8906 m/z @1.75 [N1297_2.mzXML]	208.8905792236328	1.7508833333333333	1.6722166666666667	5.9060999999999995	4.233883333333333	61128.32421875	986270.1334420166	0	1181	0.1520901043395042	26.910275423728812	1.4020779529292118	208.8808135986328	208.89109802246094
445	208.93524169921875	2.134466666666667					1	DETECTED	208.9352 m/z @2.13 [N1297_2.mzXML]	208.93524169921875	2.134466666666667	2.0627166666666668	2.3041833333333335	0.24146666666666672	10235.353515625	80660.11160217282	0	1181	0.08228546047260199	1.6826945412311223	2.3653890824622446	208.9349822998047	208.93580627441406
446	208.97848510742188	11.89085					1	DETECTED	208.9785 m/z @11.89 [N1297_2.mzXML]	208.97848510742188	11.89085	11.397733333333333	14.786616666666667	3.388883333333334	7000.16845703125	787369.1715952147	0	1181	2.351006591287799	3.4361881907594514	5.872376381518903	208.97779846191406	208.97885131835938
447	209.0331573486328	1.4790666666666668					1	DETECTED	209.0332 m/z @1.48 [N1297_2.mzXML]	209.0331573486328	1.4790666666666668	1.4132500000000001	5.660233333333333	4.246983333333333	42996.05078125	1235462.7103871459	0	1181	0.09226507109857729	31.23573781427071	66.62577044577226	209.03182983398438	209.0343017578125
448	209.04537963867188	15.9565					1	DETECTED	209.0454 m/z @15.96 [N1297_2.mzXML]	209.04537963867188	15.9565	0.11916666666666667	20.002333333333336	19.883166666666668	26658.626953125	6965518.890033667	0	1181	7.287944170401762	0.6268471169876914	0.5927333041752121	209.04444885253906	209.0458221435547
449	209.0916748046875	7.7226333333333335					1	DETECTED	209.0917 m/z @7.72 [N1297_2.mzXML]	209.0916748046875	7.7226333333333335	5.941033333333333	8.423466666666666	2.482433333333333	11859.369140625	723363.7971922305	0	1181	0.5821053636374574	0.6966864990270916	0.1340612261780497	209.09156799316406	209.09214782714844
450	209.11672973632812	12.032233333333332					1	DETECTED	209.1167 m/z @12.03 [N1297_2.mzXML]	209.11672973632812	12.032233333333332	11.552683333333333	15.2457	3.693016666666667	207373.453125	2197185.0006600916	1	1181	0.09386009294872544	3.3302931363841326	0.40511120015828733	209.11647033691406	209.11790466308594
451	210.93507385253906	11.224316666666665					1	DETECTED	210.9351 m/z @11.22 [N1297_2.mzXML]	210.93507385253906	11.224316666666665	3.3162833333333332	17.688666666666666	14.372383333333334	11353.87109375	2110312.711471406	0	1181	0.719920104329919	0.8123147009293121	0.6935840112371875	210.92971801757812	210.9359588623047
452	211.0417938232422	2.3743666666666665					1	DETECTED	211.0418 m/z @2.37 [N1297_2.mzXML]	211.0417938232422	2.3743666666666665	2.0914333333333333	19.838	17.746566666666666	23875.787109375	2991562.698451416	0	1181	0.45420788427142655	25.584365730915508	3.1808664795860233	211.04042053222656	211.04940795898438
453	211.07969665527344	14.237716666666667					1	DETECTED	211.0797 m/z @14.24 [N1297_2.mzXML]	211.07969665527344	14.237716666666667	9.006333333333334	17.596333333333334	8.59	4546.56005859375	883836.3825509642	0	1181	0.30810190718177566	0.8210065533972849	0.6420131067945699	211.07936096191406	211.08277893066406
454	211.13253784179688	12.132466666666666					1	DETECTED	211.1325 m/z @12.13 [N1297_2.mzXML]	211.13253784179688	12.132466666666666	0.10099999999999999	20.002333333333336	19.901333333333337	17490.00390625	3546336.6866578385	0	1181	0.15838293901877876	0.7946601857515697	0.5517046189840752	211.12258911132812	211.1333465576172
455	211.1440887451172	10.271083333333333					1	DETECTED	211.1441 m/z @10.27 [N1297_2.mzXML]	211.1440887451172	10.271083333333333	10.2356	12.375283333333334	2.139683333333334	9961.193359375	491685.319771607	0	1181	0.10226335664800246	30.15054015969923	59.30108031939846	211.14369201660156	211.14414978027344
456	212.0193634033203	11.338433333333334					1	DETECTED	212.0194 m/z @11.34 [N1297_2.mzXML]	212.0193634033203	11.338433333333334	7.155733333333333	11.920533333333333	4.7648	191000.578125	6803564.0092210425	1	1181	0.1266279179016756	0.5290926037673249	0.04433700671315293	212.01487731933594	212.01971435546875
457	212.06759643554688	10.814133333333332					1	DETECTED	212.0676 m/z @10.81 [N1297_2.mzXML]	212.06759643554688	10.814133333333332	10.796899999999999	11.068033333333334	0.271133333333335	34271.58984375	203675.5920101328	0	1181	0.09292652366037757	7.86653771760155	10.269982408941345	212.06753540039062	212.06796264648438
458	212.8388214111328	1.7508833333333333					1	DETECTED	212.8388 m/z @1.75 [N1297_2.mzXML]	212.8388214111328	1.7508833333333333	1.7189166666666666	2.20575	0.48683333333333345	20186.998046875	274195.07387597655	0	1181	0.3034023420340455	7.614702815432737	13.798304259747587	212.83856201171875	212.83937072753906
459	213.55162048339844	1.5524					1	DETECTED	213.5516 m/z @1.55 [N1297_2.mzXML]	213.55162048339844	1.5524	1.4790666666666668	1.58185	0.10278333333333323	3204.482177734375	15045.469233276366	0	1181	0.08627742945804684	0.7007954545454546	0.4015909090909092	213.5510711669922	213.55233764648438
460	213.9597625732422	7.968816666666667					1	DETECTED	213.9598 m/z @7.97 [N1297_2.mzXML]	213.9597625732422	7.968816666666667	0.10099999999999999	19.984166666666667	19.883166666666668	3407.093994140625	2017167.5267991016	0	1181	16.813080984173176	1.2635758755605642	1.5271517511211283	213.9582061767578	213.96340942382812
461	214.83566284179688	1.7663					1	DETECTED	214.8357 m/z @1.77 [N1297_2.mzXML]	214.83566284179688	1.7663	1.70335	10.487266666666667	8.783916666666666	16840.263671875	4515815.60995459	0	1181	0.07895625767857761	69.76899655811484	138.5379931162297	214.83407592773438	214.8360137939453
462	214.9171905517578	1.56735					1	DETECTED	214.9172 m/z @1.57 [N1297_2.mzXML]	214.9171905517578	1.56735	1.4322000000000001	11.068033333333334	9.635833333333334	1057122.5	9031714.938594727	0	1181	0.10180197872763364	0.7412947403280887	0.4510822925436727	214.9153289794922	214.9199981689453
463	214.98880004882812	1.5233999999999999					1	DETECTED	214.9888 m/z @1.52 [N1297_2.mzXML]	214.98880004882812	1.5233999999999999	1.44845	1.5969333333333333	0.1484833333333333	44658.0390625	293418.29316699225	0	1181	0.11594319014656707	0.99054925505893	0.9453524221297579	214.98851013183594	214.98895263671875
464	215.01605224609375	1.9489666666666667					1	DETECTED	215.0161 m/z @1.95 [N1297_2.mzXML]	215.01605224609375	1.9489666666666667	1.8931833333333332	10.519633333333333	8.62645	48279.65625	1978066.471301575	0	1181	1.7307518783537879	16.73897683714416	30.26463315552726	215.01559448242188	215.02317810058594
465	216.92227172851562	1.70335					1	DETECTED	216.9223 m/z @1.70 [N1297_2.mzXML]	216.92227172851562	1.70335	1.4641333333333333	1.9350999999999998	0.47096666666666653	229704.203125	2106888.5680732424	0	1181	0.1231554164024915	1.0056836489583771	2.4931781761310328	216.91360473632812	216.9226837158203
466	216.95050048828125	1.56735					1	DETECTED	216.9505 m/z @1.57 [N1297_2.mzXML]	216.95050048828125	1.56735	1.4322000000000001	1.6272333333333333	0.19503333333333317	123674.109375	872497.7461608888	0	1181	0.11171734357253404	0.7212066555911046	0.5277835661738675	216.9503631591797	216.95069885253906
467	217.04635620117188	10.881					1	DETECTED	217.0464 m/z @10.88 [N1297_2.mzXML]	217.04635620117188	10.881	1.5969333333333333	17.448500000000003	15.85156666666667	5362.5439453125	2061250.6612491459	0	1181	9.32777032036555	0.8536973739955911	0.4784385649738841	217.03868103027344	217.05406188964844
468	217.081787109375	1.8516666666666666					1	DETECTED	217.0818 m/z @1.85 [N1297_2.mzXML]	217.081787109375	1.8516666666666666	1.8516666666666666	15.435166666666667	13.5835	44117.20703125	1477991.6101488955	0	1181	0.02763926162646113	null	null	217.0802764892578	217.0901641845703
469	217.12149047851562	18.3915					1	DETECTED	217.1215 m/z @18.39 [N1297_2.mzXML]	217.12149047851562	18.3915	0.10099999999999999	20.002333333333336	19.901333333333337	9015.4091796875	2461999.7478175033	0	1181	1.3762773953391232	0.7941719803368923	0.17838530199511096	217.11915588378906	217.1223907470703
470	217.22671508789062	11.705683333333333					1	DETECTED	217.2267 m/z @11.71 [N1297_2.mzXML]	217.22671508789062	11.705683333333333	11.705683333333333	11.7738	0.0681166666666666	3752.0126953125	9569.610873046831	0	1181	0.05363885626020348	null	null	217.22671508789062	217.22756958007812
471	218.021484375	9.7234					1	DETECTED	218.0215 m/z @9.72 [N1297_2.mzXML]	218.021484375	9.7234	9.655083333333332	18.207	8.551916666666669	10903.314453125	526442.2656369631	0	1181	0.08911841111339136	62.590265918515584	1.880005441320962	218.01895141601562	218.02188110351562
472	218.04212951660156	9.113183333333334					1	DETECTED	218.0421 m/z @9.11 [N1297_2.mzXML]	218.04212951660156	9.113183333333334	8.790116666666668	15.974666666666668	7.18455	7151.71630859375	718825.8532246095	0	1181	0.1012834089896888	11.11929942220391	21.23859884440782	218.0419464111328	218.0498046875
473	218.08462524414062	1.8516666666666666					1	DETECTED	218.0846 m/z @1.85 [N1297_2.mzXML]	218.08462524414062	1.8516666666666666	1.8516666666666666	18.997	17.145333333333333	5570.396484375	2742658.177892394	0	1181	13.987350255689007	null	null	218.08090209960938	218.0862274169922
474	218.13848876953125	1.9773833333333333					1	DETECTED	218.1385 m/z @1.98 [N1297_2.mzXML]	218.13848876953125	1.9773833333333333	0.13726666666666668	20.002333333333336	19.86506666666667	37233.4296875	3318313.6671744995	0	1181	null	7.241858990341861	25.72230040969562	218.12901306152344	218.13905334472656
475	218.21136474609375	10.396366666666667					1	DETECTED	218.2114 m/z @10.40 [N1297_2.mzXML]	218.21136474609375	10.396366666666667	2.9766833333333333	16.762999999999998	13.786316666666664	8634.203125	2689019.2715853876	0	1181	0.09519681794220425	0.9290367288810617	0.8580734577621234	218.2035369873047	218.2169647216797
476	218.91932678222656	1.70335					1	DETECTED	218.9193 m/z @1.70 [N1297_2.mzXML]	218.91932678222656	1.70335	1.44845	1.7950333333333333	0.34658333333333324	73339.640625	741516.8990324708	0	1181	0.21715434493758856	0.6797600675876788	0.36919461307248674	218.9101104736328	218.91943359375
477	218.9837188720703	1.4939					1	DETECTED	218.9837 m/z @1.49 [N1297_2.mzXML]	218.9837188720703	1.4939	1.44845	11.67315	10.2247	18661.13671875	2130632.5921922605	0	1181	0.10837528643395311	112.48294829482951	203.19951283888489	218.9834442138672	218.98529052734375
478	219.02589416503906	1.7663					1	DETECTED	219.0259 m/z @1.77 [N1297_2.mzXML]	219.02589416503906	1.7663	1.70335	9.789416666666666	8.086066666666666	1804338.25	1.5118396533543555E7	1	1181	0.06284568182994521	4.61073673006772	7.0009404763052165	219.0160369873047	219.02696228027344
479	219.04310607910156	8.719366666666668					1	DETECTED	219.0431 m/z @8.72 [N1297_2.mzXML]	219.04310607910156	8.719366666666668	8.19275	11.119783333333334	2.927033333333334	6140.7900390625	309898.8753958435	0	1181	0.09933051274877513	2.7790929518625154	4.558185903725031	219.04234313964844	219.04702758789062
480	219.06275939941406	10.181833333333334					1	DETECTED	219.0628 m/z @10.18 [N1297_2.mzXML]	219.06275939941406	10.181833333333334	6.591466666666666	10.342216666666667	3.750750000000001	2579.289306640625	249402.539472168	0	1181	0.2178885486330593	0.5223352303850118	0.0446704607700236	219.06057739257812	219.07150268554688
481	219.0823974609375	1.7805166666666667					1	DETECTED	219.0824 m/z @1.78 [N1297_2.mzXML]	219.0823974609375	1.7805166666666667	1.58185	19.527333333333335	17.945483333333335	10000.568359375	3747618.094923278	0	1181	13.918452688861105	43.98853640005865	81.37688231631039	219.0762176513672	219.09071350097656
482	219.11703491210938	14.803416666666667					1	DETECTED	219.1170 m/z @14.80 [N1297_2.mzXML]	219.11703491210938	14.803416666666667	9.2931	19.509166666666665	10.216066666666665	10846.626953125	1380730.2423332203	0	1181	0.6748322916446412	0.8914676606131605	0.9053747532217419	219.1163787841797	219.12022399902344
483	219.1740264892578	12.254483333333333					1	DETECTED	219.1740 m/z @12.25 [N1297_2.mzXML]	219.1740264892578	12.254483333333333	0.22840000000000002	19.966	19.7376	20868.94921875	1968264.9560672913	0	1181	1.0177816514080575	1.2954895499998023	20.380235564905373	219.17286682128906	219.1816864013672
484	220.0294952392578	1.7663					1	DETECTED	220.0295 m/z @1.77 [N1297_2.mzXML]	220.0294952392578	1.7663	1.7508833333333333	13.894983333333332	12.144099999999998	95289.1328125	1434648.746803864	0	1181	0.07536525133587979	11.796650639093322	19.029474059973754	220.01962280273438	220.03884887695312
485	220.1178436279297	8.899483333333334					1	DETECTED	220.1178 m/z @8.90 [N1297_2.mzXML]	220.1178436279297	8.899483333333334	4.7939	9.341000000000001	4.547100000000001	14823.2314453125	414924.7466318662	0	1181	0.0996954798341001	0.5537702721903099	0.7666252318599353	220.11740112304688	220.11923217773438
486	220.9342498779297	1.6272333333333333					1	DETECTED	220.9342 m/z @1.63 [N1297_2.mzXML]	220.9342498779297	1.6272333333333333	1.5524	1.7189166666666666	0.16651666666666665	131920.171875	628339.1366251219	0	1181	0.07434866076804614	1.2659986867140727	1.3027081109839833	220.93408203125	220.93447875976562
487	220.98097229003906	1.5233999999999999					1	DETECTED	220.9810 m/z @1.52 [N1297_2.mzXML]	220.98097229003906	1.5233999999999999	1.4641333333333333	1.58185	0.11771666666666669	5394.4033203125	26268.970059448242	0	1181	0.1453294463202479	0.9931102362204741	0.9862204724409482	220.98097229003906	220.9813690185547
488	221.00648498535156	15.41825					1	DETECTED	221.0065 m/z @15.42 [N1297_2.mzXML]	221.00648498535156	15.41825	1.4132500000000001	19.67366666666667	18.260416666666668	3108.991455078125	1478385.0125201705	0	1181	0.7320087822091708	0.6519249077710342	0.30384981554206847	220.99656677246094	221.00706481933594
489	221.02427673339844	1.7663					1	DETECTED	221.0243 m/z @1.77 [N1297_2.mzXML]	221.02427673339844	1.7663	1.7189166666666666	11.843033333333333	10.124116666666666	123534.453125	2171849.0215781247	0	1181	0.058495338156508314	4.746656982644433	6.6642631014011755	221.0208740234375	221.0256805419922
490	221.05299377441406	11.567216666666667					1	DETECTED	221.0530 m/z @11.57 [N1297_2.mzXML]	221.05299377441406	11.567216666666667	2.3603666666666667	11.920533333333333	9.560166666666667	22425.927734375	2780461.313506227	0	1181	0.07815731234741108	0.5191877062549443	0.01508082028936216	221.0502471923828	221.0531463623047
491	221.08084106445312	10.50385					1	DETECTED	221.0808 m/z @10.50 [N1297_2.mzXML]	221.08084106445312	10.50385	5.6429	10.847716666666667	5.204816666666667	26813.89453125	1588650.0539861459	0	1181	0.10315884428594302	0.5156839167794176	0.06788328951043653	221.08023071289062	221.09059143066406
492	221.0918731689453	8.631783333333335					1	DETECTED	221.0919 m/z @8.63 [N1297_2.mzXML]	221.0918731689453	8.631783333333335	4.579583333333333	9.2931	4.713516666666668	7218.857421875	300373.089413971	0	1181	0.16423997206971208	0.581599707154961	2.478425355317426	221.091064453125	221.09255981445312
493	221.15318298339844	12.918083333333334					1	DETECTED	221.1532 m/z @12.92 [N1297_2.mzXML]	221.15318298339844	12.918083333333334	11.8082	16.800333333333334	4.992133333333335	9626.8193359375	596572.4084231567	0	1181	1.164474742197191	2.2489450843181706	3.4978901686363413	221.15223693847656	221.15371704101562
494	221.98165893554688	1.3042833333333335					1	DETECTED	221.9817 m/z @1.30 [N1297_2.mzXML]	221.98165893554688	1.3042833333333335	0.10099999999999999	20.002333333333336	19.901333333333337	1884.9547119140625	997334.2073076786	0	1181	5.520543504490913	8.26959568957159	15.539191379143178	221.98135375976562	221.98251342773438
495	222.06466674804688	15.9201					1	DETECTED	222.0647 m/z @15.92 [N1297_2.mzXML]	222.06466674804688	15.9201	9.113183333333334	19.692	10.578816666666667	12568.7578125	2596755.318355039	0	1181	6.2845146105143215	0.7657330983870411	0.4862599556140886	222.06394958496094	222.06541442871094
496	222.867431640625	1.7663					1	DETECTED	222.8674 m/z @1.77 [N1297_2.mzXML]	222.867431640625	1.7663	1.6872833333333332	1.7950333333333333	0.10775000000000001	85362.03125	413235.41823046905	0	1181	0.09752669954796422	0.6818181818181813	0.3636363636363626	222.86729431152344	222.86766052246094
497	222.99407958984375	13.7444					1	DETECTED	222.9941 m/z @13.74 [N1297_2.mzXML]	222.99407958984375	13.7444	9.84125	15.683566666666668	5.842316666666667	22247.193359375	2807209.0190975955	0	1181	2.2755257055014866	0.7797117918508659	3.1788982789752263	222.9921417236328	222.9994659423828
498	223.06103515625	15.41825					1	DETECTED	223.0610 m/z @15.42 [N1297_2.mzXML]	223.06103515625	15.41825	9.637633333333333	19.9295	10.291866666666667	23645.744140625	6389467.539713259	0	1181	2.674243236993794	0.8370171737454685	0.5934460526945199	223.05532836914062	223.0613250732422
499	223.09588623046875	11.552683333333333					1	DETECTED	223.0959 m/z @11.55 [N1297_2.mzXML]	223.09588623046875	11.552683333333333	0.10099999999999999	20.002333333333336	19.901333333333337	874170.0	1.018521847831811E7	1	1181	0.0853971520534671	0.5124604639435759	6.42479434417842	223.0923614501953	223.09747314453125
500	223.13247680664062	12.3582					1	DETECTED	223.1325 m/z @12.36 [N1297_2.mzXML]	223.13247680664062	12.3582	10.778766666666666	12.656216666666667	1.8774500000000014	41825.30859375	586727.4607858281	0	1181	0.18639099379963397	0.5929489870511082	0.19468561054382533	223.12994384765625	223.1328125
501	224.86453247070312	1.7189166666666666					1	DETECTED	224.8645 m/z @1.72 [N1297_2.mzXML]	224.86453247070312	1.7189166666666666	1.6872833333333332	1.8233833333333334	0.1361000000000001	46336.05078125	263840.362937012	0	1181	0.4065228782226036	2.1512118018967303	3.302423603793461	224.8644561767578	224.8647003173828
502	224.95091247558594	11.756466666666666					1	DETECTED	224.9509 m/z @11.76 [N1297_2.mzXML]	224.95091247558594	11.756466666666666	10.999583333333334	19.252666666666666	8.253083333333333	29278.984375	2573796.9190950333	0	1181	1.0582807985363	3.1260234856478366	4.694631370358791	224.95018005371094	224.95367431640625
503	225.0343017578125	1.7950333333333333					1	DETECTED	225.0343 m/z @1.80 [N1297_2.mzXML]	225.0343017578125	1.7950333333333333	1.7663	14.851616666666667	13.085316666666667	61525.1328125	2417665.9942333377	0	1181	0.06384075628838803	227.7027262180979	5.411815860613746	225.02639770507812	225.0343475341797
504	225.07569885253906	10.217633333333334					1	DETECTED	225.0757 m/z @10.22 [N1297_2.mzXML]	225.07569885253906	10.217633333333334	10.181833333333334	16.375883333333334	6.194050000000001	3746.684814453125	429654.74660430924	0	1181	0.0857297340598766	86.50907821229038	172.01815642458075	225.06573486328125	225.076171875
505	225.09812927246094	9.549800000000001					1	DETECTED	225.0981 m/z @9.55 [N1297_2.mzXML]	225.09812927246094	9.549800000000001	9.479633333333334	9.602683333333333	0.12304999999999922	11112.05859375	57427.54685449183	0	1181	0.11821626563201448	0.8768408551068767	0.7536817102137533	225.09799194335938	225.09815979003906
506	225.14820861816406	12.44125					1	DETECTED	225.1482 m/z @12.44 [N1297_2.mzXML]	225.14820861816406	12.44125	1.0859333333333334	14.803416666666667	13.717483333333334	10214.0302734375	1320682.298161896	0	1181	2.4376205756758633	0.6040114836075319	0.20802296721506375	225.1472625732422	225.14955139160156
507	226.04478454589844	2.0343999999999998					1	DETECTED	226.0448 m/z @2.03 [N1297_2.mzXML]	226.04478454589844	2.0343999999999998	1.9773833333333333	4.041066666666667	2.0636833333333335	20303.708984375	307550.59634356684	0	1181	0.5001947344445841	18.097193802981643	35.19438760596328	226.0443572998047	226.0456085205078
508	226.11886596679688	8.407216666666667					1	DETECTED	226.1189 m/z @8.41 [N1297_2.mzXML]	226.11886596679688	8.407216666666667	8.003866666666667	8.457216666666666	0.4533499999999986	2958.252197265625	41610.10095730582	0	1181	0.25539189444508104	0.5619809098797558	0.12396181975951154	226.1183319091797	226.11898803710938
509	226.9510498046875	1.6421999999999999					1	DETECTED	226.9510 m/z @1.64 [N1297_2.mzXML]	226.9510498046875	1.6421999999999999	0.41058333333333336	19.856333333333335	19.44575	600802.0	8857217.44765897	0	1181	0.06967180029502984	1.7448995157434182	2.2907093147527973	226.94647216796875	226.95281982421875
510	227.07925415039062	9.205016666666667					1	DETECTED	227.0793 m/z @9.21 [N1297_2.mzXML]	227.07925415039062	9.205016666666667	9.113183333333334	12.048366666666668	2.9351833333333346	29828.193359375	963783.2958453358	0	1181	0.12928107902193808	15.142041265316086	1.9905644593088807	227.078857421875	227.08262634277344
511	227.12481689453125	1.8233833333333334					1	DETECTED	227.1248 m/z @1.82 [N1297_2.mzXML]	227.12481689453125	1.8233833333333334	1.8233833333333334	2.1487333333333334	0.32535000000000003	116935.703125	349602.8303281241	0	1181	0.02636223842223484	null	null	227.12451171875	227.12503051757812
512	227.17529296875	9.82405					1	DETECTED	227.1753 m/z @9.82 [N1297_2.mzXML]	227.17529296875	9.82405	8.827	19.874666666666666	11.047666666666666	74356.2265625	2059578.640337433	1	1181	0.8120598750587735	1.1965332853129829	2.4325555910329086	227.17445373535156	227.17567443847656
513	228.0630645751953	10.289					1	DETECTED	228.0631 m/z @10.29 [N1297_2.mzXML]	228.0630645751953	10.289	10.253133333333333	10.396366666666667	0.14323333333333466	20371.380859375	114259.87658697565	0	1181	0.09403307718850051	1.96094038591508	3.073583693345195	228.05470275878906	228.06309509277344
514	228.1951904296875	11.506816666666667					1	DETECTED	228.1952 m/z @11.51 [N1297_2.mzXML]	228.1951904296875	11.506816666666667	11.474566666666668	12.375283333333334	0.9007166666666659	66994.3203125	569638.9888857406	0	1181	0.23595354875345897	8.145431376799962	5.89529588461907	228.1947784423828	228.19570922851562
515	229.1430206298828	0.95855					1	DETECTED	229.1430 m/z @0.96 [N1297_2.mzXML]	229.1430206298828	0.95855	0.10099999999999999	20.002333333333336	19.901333333333337	81930.2578125	6.1975281789416075E7	1	1181	14.403088393530194	11.60359940139545	0.78971666197219	229.14254760742188	229.14370727539062
516	229.15438842773438	1.8931833333333332					1	DETECTED	229.1544 m/z @1.89 [N1297_2.mzXML]	229.15438842773438	1.8931833333333332	1.8516666666666666	2.0343999999999998	0.1827333333333332	81678.3125	577320.3801269525	0	1181	0.12230134999836251	2.2007226013649133	3.401445202729826	229.15432739257812	229.154541015625
517	230.1464385986328	0.7576833333333333					1	DETECTED	230.1464 m/z @0.76 [N1297_2.mzXML]	230.1464385986328	0.7576833333333333	0.22840000000000002	19.874666666666666	19.646266666666666	10807.794921875	7512114.1161941495	0	1181	3.711946995035614	18.55930975847845	36.1186195169569	230.14578247070312	230.14730834960938
518	230.2471160888672	11.397733333333333					1	DETECTED	230.2471 m/z @11.40 [N1297_2.mzXML]	230.2471160888672	11.397733333333333	11.338433333333334	11.9677	0.6292666666666662	261965.484375	1837203.0158005282	1	1181	0.09556126101389317	2.562637457777109	3.1903998587205993	230.24627685546875	230.24774169921875
519	230.96624755859375	1.5378833333333333					1	DETECTED	230.9662 m/z @1.54 [N1297_2.mzXML]	230.96624755859375	1.5378833333333333	1.4322000000000001	1.6572	0.22499999999999987	157640.4375	1086131.0794458005	0	1181	0.11277882270481276	1.003544346782752	0.926737735065901	230.96539306640625	230.9662628173828
520	231.13697814941406	14.90025					1	DETECTED	231.1370 m/z @14.90 [N1297_2.mzXML]	231.13697814941406	14.90025	0.10099999999999999	20.002333333333336	19.901333333333337	227431.59375	2.1946999319489807E7	1	1181	0.7902443022787224	0.8968728538975688	2.7982057467170223	231.13633728027344	231.14492797851562
521	232.140625	15.095016666666668					1	DETECTED	232.1406 m/z @15.10 [N1297_2.mzXML]	232.140625	15.095016666666668	9.113183333333334	19.1065	9.993316666666667	15629.853515625	1554897.7256453254	0	1181	0.5812998748666143	0.8818329255306449	2.994284193492753	232.13926696777344	232.14114379882812
522	232.1542510986328	8.440283333333333					1	DETECTED	232.1543 m/z @8.44 [N1297_2.mzXML]	232.1542510986328	8.440283333333333	0.24653333333333333	9.006333333333334	8.7598	29498.947265625	798237.5589114684	0	1181	0.26722144781198054	0.5298163738990882	1.0828024802553557	232.1531982421875	232.15975952148438
523	232.8961639404297	1.70335					1	DETECTED	232.8962 m/z @1.70 [N1297_2.mzXML]	232.8961639404297	1.70335	1.6421999999999999	1.9070333333333334	0.2648333333333335	152860.09375	1086950.916329834	0	1181	0.11614117607964469	1.59326696217873	1.9364867381167208	232.89605712890625	232.8964080810547
524	232.927978515625	1.56735					1	DETECTED	232.9280 m/z @1.57 [N1297_2.mzXML]	232.927978515625	1.56735	1.4322000000000001	1.6272333333333333	0.19503333333333317	88326.9765625	477515.2366033936	0	1181	0.07454549187646808	0.7290110133140999	0.5380307976426629	232.92779541015625	232.92828369140625
525	232.9853515625	10.568116666666667					1	DETECTED	232.9854 m/z @10.57 [N1297_2.mzXML]	232.9853515625	10.568116666666667	9.82405	18.132166666666667	8.308116666666667	7551.66162109375	742372.4919267581	0	1181	0.23269600640331767	5.582911477466175	73.97735695714574	232.9842987060547	232.9874267578125
526	233.09774780273438	16.192766666666667					1	DETECTED	233.0977 m/z @16.19 [N1297_2.mzXML]	233.09774780273438	16.192766666666667	9.739566666666667	19.819666666666667	10.0801	2311.832763671875	886225.9911040949	0	1181	8.619677463689104	0.7810156201574412	0.5620312403148824	233.09068298339844	233.0998077392578
527	233.14697265625	14.803416666666667					1	DETECTED	233.1470 m/z @14.80 [N1297_2.mzXML]	233.14697265625	14.803416666666667	1.1041666666666667	20.002333333333336	18.89816666666667	10872.8544921875	2008586.4014658541	0	1181	0.5385148447367616	0.9533833697781796	0.795800199155448	233.14535522460938	233.1569366455078
528	234.9969482421875	1.5233999999999999					1	DETECTED	234.9969 m/z @1.52 [N1297_2.mzXML]	234.9969482421875	1.5233999999999999	1.44845	1.5233999999999999	0.07494999999999985	4422.74658203125	13479.84157202147	0	1181	0.05709091115768472	0.5	null	234.9964141845703	234.99737548828125
529	235.06838989257812	11.89085					1	DETECTED	235.0684 m/z @11.89 [N1297_2.mzXML]	235.06838989257812	11.89085	11.552683333333333	18.281333333333336	6.728650000000004	40052.4296875	1079188.5620233463	0	1181	0.08982755352160687	0.47954158361067756	0.5586590931094488	235.0629425048828	235.06883239746094
530	235.0924530029297	2.7319666666666667					1	DETECTED	235.0925 m/z @2.73 [N1297_2.mzXML]	235.0924530029297	2.7319666666666667	0.95855	14.7546	13.79605	54296.34765625	7080353.021510805	0	1181	1.3303876666280376	2.2029980613187248	8.304800383117055	235.0834503173828	235.0933074951172
531	235.10775756835938	9.233516666666667					1	DETECTED	235.1078 m/z @9.23 [N1297_2.mzXML]	235.10775756835938	9.233516666666667	9.176216666666667	9.277916666666666	0.10169999999999924	3562.61962890625	12805.685683715821	0	1181	0.052829359123093056	0.8874345549738202	0.7748691099476404	235.10745239257812	235.1139678955078
532	235.14410400390625	10.519633333333333					1	DETECTED	235.1441 m/z @10.52 [N1297_2.mzXML]	235.14410400390625	10.519633333333333	10.50385	10.584183333333334	0.08033333333333381	3058.63134765625	12718.476425781377	0	1181	0.1056644389569179	2.5448785638859825	4.089757127771965	235.14395141601562	235.14434814453125
533	235.1687469482422	12.323933333333335					1	DETECTED	235.1687 m/z @12.32 [N1297_2.mzXML]	235.1687469482422	12.323933333333335	0.10099999999999999	19.984166666666667	19.883166666666668	15046.8642578125	1478157.0108669428	0	1181	0.08446547975005991	0.8369078212895162	0.5642541589035518	235.16802978515625	235.17755126953125
534	236.08010864257812	15.262716666666668					1	DETECTED	236.0801 m/z @15.26 [N1297_2.mzXML]	236.08010864257812	15.262716666666668	9.947983333333333	19.307333333333336	9.359350000000003	3730.48779296875	978729.675926941	0	1181	0.7851686659200965	0.8805098405689844	0.43696280309219193	236.0791473388672	236.0814208984375
535	236.0956268310547	3.196366666666667					1	DETECTED	236.0956 m/z @3.20 [N1297_2.mzXML]	236.0956268310547	3.196366666666667	0.17383333333333334	10.601049999999999	10.427216666666666	4203.51953125	805950.0052430725	0	1181	0.438607477740248	1.7249134280294673	0.8377297533166864	236.09048461914062	236.09860229492188
536	236.9081573486328	1.6421999999999999					1	DETECTED	236.9082 m/z @1.64 [N1297_2.mzXML]	236.9081573486328	1.6421999999999999	1.58185	13.157583333333333	11.575733333333334	7237.08544921875	3357364.66973938	0	1181	0.4284161830056492	95.90499861916614	190.80999723833224	236.90802001953125	236.9105987548828
537	236.97140502929688	11.936183333333334					1	DETECTED	236.9714 m/z @11.94 [N1297_2.mzXML]	236.97140502929688	11.936183333333334	0.41058333333333336	15.1443	14.733716666666666	5089.236328125	1868805.1057333676	0	1181	0.43084549970860664	0.6391735209736007	0.27834704194720145	236.96987915039062	236.9717559814453
538	236.9980010986328	1.9633					1	DETECTED	236.9980 m/z @1.96 [N1297_2.mzXML]	236.9980010986328	1.9633	1.9070333333333334	18.41	16.502966666666666	18438.3984375	1241950.976440033	0	1181	0.11108412764744924	18.902902507921894	54.13926595270045	236.98867797851562	237.0078887939453
539	237.0767059326172	15.111483333333332					1	DETECTED	237.0767 m/z @15.11 [N1297_2.mzXML]	237.0767059326172	15.111483333333332	9.176216666666667	19.710166666666666	10.533949999999999	7217.29833984375	1754280.597855469	0	1181	4.688330386852218	0.8874032618584956	1.0439111928964317	237.0753631591797	237.08651733398438
540	237.11166381835938	11.843033333333333					1	DETECTED	237.1117 m/z @11.84 [N1297_2.mzXML]	237.11166381835938	11.843033333333333	0.5933666666666666	20.002333333333336	19.408966666666668	16297.177734375	2685167.981025118	0	1181	0.1697220092122773	2.364346063109822	3.9535891058397348	237.10899353027344	237.11288452148438
541	238.1070556640625	15.41825					1	DETECTED	238.1071 m/z @15.42 [N1297_2.mzXML]	238.1070556640625	15.41825	0.22840000000000002	19.9295	19.7011	13097.90234375	3426827.3910544757	0	1181	5.379258020664734	0.8176742697768346	0.5723721738095099	238.10609436035156	238.11398315429688
542	238.84140014648438	1.7508833333333333					1	DETECTED	238.8414 m/z @1.75 [N1297_2.mzXML]	238.84140014648438	1.7508833333333333	1.6872833333333332	1.8091166666666667	0.12183333333333346	26323.833984375	126146.09234497073	0	1181	0.09409953064210974	0.9578092243186578	0.9156184486373156	238.84120178222656	238.84164428710938
543	238.9663543701172	11.936183333333334					1	DETECTED	238.9664 m/z @11.94 [N1297_2.mzXML]	238.9663543701172	11.936183333333334	9.041983333333333	17.003833333333333	7.96185	66821.8046875	6095773.225088162	1	1181	0.7924522505373197	2.516611382445493	3.5876782520853183	238.96592712402344	238.9709014892578
544	239.06370544433594	1.8655000000000002					1	DETECTED	239.0637 m/z @1.87 [N1297_2.mzXML]	239.06370544433594	1.8655000000000002	1.61185	10.519633333333333	8.907783333333333	98085.296875	1007257.4224727788	0	1181	0.049778021236658754	1.5416836428180538	12.194501580765246	239.0579071044922	239.0718231201172
545	239.0910186767578	10.50385					1	DETECTED	239.0910 m/z @10.50 [N1297_2.mzXML]	239.0910186767578	10.50385	10.43275	11.15465	0.7218999999999998	1271399.875	8138441.468020751	1	1181	0.09552736970132258	2.328767252802236	2.960925105923172	239.0904998779297	239.0915985107422
546	239.13900756835938	9.7234					1	DETECTED	239.1390 m/z @9.72 [N1297_2.mzXML]	239.13900756835938	9.7234	5.8008	10.50385	4.70305	29067.888671875	789004.6727241824	0	1181	0.08968269384452654	0.5264925136351797	1.8438698873381645	239.1344757080078	239.13937377929688
547	240.09457397460938	10.50385					1	DETECTED	240.0946 m/z @10.50 [N1297_2.mzXML]	240.09457397460938	10.50385	2.4831999999999996	15.1277	12.6445	135101.984375	2647486.4558569337	0	1181	0.09115103840234795	32.04532977663905	60.06067024558974	240.08592224121094	240.10226440429688
548	240.142333984375	9.7234					1	DETECTED	240.1423 m/z @9.72 [N1297_2.mzXML]	240.142333984375	9.7234	6.0108500000000005	10.019533333333333	4.008683333333333	3969.2822265625	214479.75014273074	0	1181	0.08142839950497915	0.5398827400753301	0.07976548015066023	240.13385009765625	240.1490478515625
549	240.9669189453125	12.00055					1	DETECTED	240.9669 m/z @12.00 [N1297_2.mzXML]	240.9669189453125	12.00055	0.3014	19.600666666666665	19.299266666666664	10972.84765625	1935593.0716491384	0	1181	0.35891207101435185	0.6477157595919548	5.2944426553571144	240.9604949951172	240.9679412841797
550	241.0251922607422	8.737083333333334					1	DETECTED	241.0252 m/z @8.74 [N1297_2.mzXML]	241.0251922607422	8.737083333333334	2.2764499999999996	16.93	14.65355	3475.989013671875	838001.1941602173	0	1181	0.151655776298119	1.1340645137989565	55.931079610524996	241.0245361328125	241.03273010253906
551	241.09494018554688	10.50385					1	DETECTED	241.0949 m/z @10.50 [N1297_2.mzXML]	241.09494018554688	10.50385	10.487266666666667	10.601049999999999	0.11378333333333224	7414.26611328125	30932.571056152352	0	1181	0.08089491129417326	3.4306532663316585	7.050330025574226	241.09439086914062	241.0954132080078
552	241.10659790039062	11.567216666666667					1	DETECTED	241.1066 m/z @11.57 [N1297_2.mzXML]	241.10659790039062	11.567216666666667	1.8233833333333334	13.037466666666667	11.214083333333333	216496.546875	6524052.401635621	0	1181	0.09378017815119932	0.5132817457454754	0.0232115940399491	241.09933471679688	241.10696411132812
553	242.01951599121094	2.01975					1	DETECTED	242.0195 m/z @2.02 [N1297_2.mzXML]	242.01951599121094	2.01975	2.01975	18.7045	16.68475	2583.26416015625	1204780.6077760614	0	1181	14.300546636796257	null	null	242.0186767578125	242.02891540527344
554	242.21084594726562	11.490716666666666					1	DETECTED	242.2108 m/z @11.49 [N1297_2.mzXML]	242.21084594726562	11.490716666666666	11.490716666666666	18.723000000000003	7.232283333333337	31025.48046875	1421867.456562348	0	1181	0.8710662917871641	null	null	242.2104949951172	242.21173095703125
555	242.9249725341797	1.6421999999999999					1	DETECTED	242.9250 m/z @1.64 [N1297_2.mzXML]	242.9249725341797	1.6421999999999999	1.56735	1.7950333333333333	0.22768333333333324	203901.21875	1137339.1516311031	0	1181	0.07014857397655039	1.8872930341890466	2.571186098640082	242.92491149902344	242.92599487304688
556	242.9948272705078	1.4790666666666668					1	DETECTED	242.9948 m/z @1.48 [N1297_2.mzXML]	242.9948272705078	1.4790666666666668	1.4322000000000001	1.5233999999999999	0.09119999999999973	16270.8857421875	61799.81608349609	0	1181	0.06757796829750351	0.9729729729729711	0.9459459459459424	242.99452209472656	242.99517822265625
557	243.02401733398438	15.9565					1	DETECTED	243.0240 m/z @15.96 [N1297_2.mzXML]	243.02401733398438	15.9565	9.444716666666666	19.984166666666667	10.53945	1657.0968017578125	678648.5618912353	0	1181	0.3709249037693567	0.8092598801659555	0.6185197603319111	243.0146026611328	243.0260772705078
558	244.11793518066406	9.549800000000001					1	DETECTED	244.1179 m/z @9.55 [N1297_2.mzXML]	244.11793518066406	9.549800000000001	9.409466666666667	17.5775	8.168033333333334	9585.5712890625	558323.2109329225	0	1181	0.08797622548232731	29.102256532066306	0.7009596709311801	244.1172637939453	244.11924743652344
559	244.18995666503906	11.490716666666666					1	DETECTED	244.1900 m/z @11.49 [N1297_2.mzXML]	244.18995666503906	11.490716666666666	11.442883333333333	11.6265	0.18361666666666743	25875.47265625	132457.76121679705	0	1181	0.0921442269589079	1.919337979094091	2.838675958188182	244.18995666503906	244.1904296875
560	244.20176696777344	9.113183333333334					1	DETECTED	244.2018 m/z @9.11 [N1297_2.mzXML]	244.20176696777344	9.113183333333334	9.041983333333333	9.739566666666667	0.6975833333333341	35292.01953125	278275.8049697874	0	1181	0.07025433742967735	1.9498497006552797	2.0412762641882427	244.2010955810547	244.2025146484375
561	244.92315673828125	1.6572					1	DETECTED	244.9232 m/z @1.66 [N1297_2.mzXML]	244.92315673828125	1.6572	1.5233999999999999	1.6872833333333332	0.16388333333333338	16947.068359375	76185.20707971186	0	1181	0.05701218611521974	0.6124190333831585	0.22483806676631696	244.9227752685547	244.927978515625
562	245.22596740722656	14.329583333333334					1	DETECTED	245.2260 m/z @14.33 [N1297_2.mzXML]	245.22596740722656	14.329583333333334	4.694466666666667	16.893166666666666	12.198699999999999	17509.142578125	1507564.4325145872	0	1181	0.6372418219912497	0.5570174108939135	3.5772970397774615	245.2251434326172	245.2274932861328
563	246.13340759277344	1.9773833333333333					1	DETECTED	246.1334 m/z @1.98 [N1297_2.mzXML]	246.13340759277344	1.9773833333333333	1.9489666666666667	3.1667166666666664	1.2177499999999997	10352.7412109375	221523.48112014768	0	1181	0.1382579263187833	21.426686217008893	41.853372434017786	246.13294982910156	246.13394165039062
564	246.17015075683594	9.219266666666666					1	DETECTED	246.1702 m/z @9.22 [N1297_2.mzXML]	246.17015075683594	9.219266666666666	0.10099999999999999	20.002333333333336	19.901333333333337	31902.984375	3679278.1222378835	0	1181	0.15361648355953328	1.853008143293118	42.94976255796568	246.1680145263672	246.17079162597656
565	246.22958374023438	14.2679					1	DETECTED	246.2296 m/z @14.27 [N1297_2.mzXML]	246.22958374023438	14.2679	14.222000000000001	14.867766666666666	0.645766666666665	5717.359375	91444.04290978984	0	1181	0.06112023498127961	7.034495279593633	13.068990559187267	246.22853088378906	246.2301025390625
566	246.2422637939453	10.966116666666666					1	DETECTED	246.2423 m/z @10.97 [N1297_2.mzXML]	246.2422637939453	10.966116666666666	10.898233333333334	11.15465	0.2564166666666665	12278.6943359375	89723.43162292492	0	1181	0.10448881251820907	1.8886570095752702	2.691626089565218	246.24163818359375	246.24278259277344
567	246.94366455078125	1.56735					1	DETECTED	246.9437 m/z @1.57 [N1297_2.mzXML]	246.94366455078125	1.56735	1.4322000000000001	1.6272333333333333	0.19503333333333317	75436.0703125	451052.6539163819	0	1181	0.10105152859766364	0.7376864465736732	0.4662590244928326	246.94325256347656	246.9440460205078
568	247.09239196777344	2.66175					1	DETECTED	247.0924 m/z @2.66 [N1297_2.mzXML]	247.09239196777344	2.66175	1.8516666666666666	10.396366666666667	8.5447	93601.1328125	6190460.33788367	0	1181	0.721543569678055	2.2777018048403015	2.147072196565577	247.08840942382812	247.09722900390625
569	247.1319122314453	11.29285					1	DETECTED	247.1319 m/z @11.29 [N1297_2.mzXML]	247.1319122314453	11.29285	7.120583333333333	12.4253	5.304716666666667	21433.447265625	1549817.9354038993	0	1181	2.8990140137201745	0.734134091359044	0.4257215166635573	247.12794494628906	247.13226318359375
570	247.1441650390625	9.205016666666667					1	DETECTED	247.1442 m/z @9.21 [N1297_2.mzXML]	247.1441650390625	9.205016666666667	9.146600000000001	9.49735	0.3507499999999997	60249.16015625	375018.10160619917	0	1181	0.09430282882257757	3.1404053754123424	2.255536345169373	247.1438446044922	247.14447021484375
571	247.24156188964844	12.623266666666666					1	DETECTED	247.2416 m/z @12.62 [N1297_2.mzXML]	247.24156188964844	12.623266666666666	12.54055	17.374000000000002	4.833450000000003	10645.5029296875	496080.7312992556	0	1181	0.06756216216944289	29.216905097723288	3.1392906849420568	247.2406463623047	247.24209594726562
572	248.14743041992188	9.205016666666667					1	DETECTED	248.1474 m/z @9.21 [N1297_2.mzXML]	248.14743041992188	9.205016666666667	1.9773833333333333	9.374866666666666	7.397483333333333	9530.6328125	1191658.5681803888	0	1181	0.082268208385198	0.5095873449092516	0.018300868858771014	248.14651489257812	248.14857482910156
573	248.8700408935547	1.70335					1	DETECTED	248.8700 m/z @1.70 [N1297_2.mzXML]	248.8700408935547	1.70335	1.6572	1.7805166666666667	0.12331666666666674	41710.41015625	209756.1412905274	0	1181	0.09140643273780347	1.3360418923799238	1.6720837847598478	248.86993408203125	248.87030029296875
574	248.9989013671875	1.7950333333333333					1	DETECTED	248.9989 m/z @1.80 [N1297_2.mzXML]	248.9989013671875	1.7950333333333333	1.7950333333333333	19.307333333333336	17.512300000000003	8623.6962890625	3622043.3476654966	0	1181	9.377716991375426	null	null	248.9989013671875	249.00460815429688
575	249.05674743652344	12.0645					1	DETECTED	249.0567 m/z @12.06 [N1297_2.mzXML]	249.05674743652344	12.0645	9.146600000000001	17.874000000000002	8.727400000000001	2802.847412109375	842559.4319702145	0	1181	7.082631176744881	1.495493334247233	1.9909866684944661	249.05641174316406	249.0615997314453
576	249.1080322265625	1.8655000000000002					1	DETECTED	249.1080 m/z @1.87 [N1297_2.mzXML]	249.1080322265625	1.8655000000000002	1.8233833333333334	4.8106	2.987216666666667	37194.109375	439427.1582253115	0	1181	0.03228622638132772	19.013364477649176	5.872367072643867	249.10687255859375	249.10882568359375
577	249.15725708007812	9.806633333333334					1	DETECTED	249.1573 m/z @9.81 [N1297_2.mzXML]	249.15725708007812	9.806633333333334	9.357949999999999	10.653383333333332	1.2954333333333334	17971.93359375	260893.70039681994	0	1181	0.14516933470854987	1.5341181006193108	1.2106869498468407	249.15650939941406	249.15768432617188
578	249.21726989746094	10.342216666666667					1	DETECTED	249.2173 m/z @10.34 [N1297_2.mzXML]	249.21726989746094	10.342216666666667	10.073033333333333	15.3491	5.276066666666667	12513.23046875	609138.5003615115	0	1181	0.2858769433767918	9.800136214475852	0.8361014866275922	249.21685791015625	249.2224578857422
579	250.61431884765625	12.948616666666668					1	DETECTED	250.6143 m/z @12.95 [N1297_2.mzXML]	250.61431884765625	12.948616666666668	12.902933333333333	13.021933333333333	0.11899999999999977	5953.01123046875	30814.758086913942	0	1181	0.1603961301787411	1.302444363370993	1.604888726741986	250.61329650878906	250.61431884765625
580	251.125	1.6572					1	DETECTED	251.1250 m/z @1.66 [N1297_2.mzXML]	251.125	1.6572	0.10099999999999999	20.002333333333336	19.901333333333337	71058.1328125	1.0177067583406964E7	0	1181	0.36799187861575167	10.161407544475503	51.24521425570842	251.12368774414062	251.1280517578125
581	252.10887145996094	5.555533333333333					1	DETECTED	252.1089 m/z @5.56 [N1297_2.mzXML]	252.10887145996094	5.555533333333333	0.11916666666666667	19.984166666666667	19.865	4286.00537109375	2084338.048778412	0	1181	6.084166005800415	1.8270474765621647	2.6540949531243294	252.10830688476562	252.1100616455078
582	252.13072204589844	12.032233333333332					1	DETECTED	252.1307 m/z @12.03 [N1297_2.mzXML]	252.13072204589844	12.032233333333332	1.56735	19.618833333333335	18.051483333333334	10578.259765625	1911642.8635205387	0	1181	2.7830552847600565	0.677097763277904	2.3973737474034933	252.12167358398438	252.13111877441406
583	253.05224609375	17.6335					1	DETECTED	253.0522 m/z @17.63 [N1297_2.mzXML]	253.05224609375	17.6335	0.2832	20.002333333333336	19.719133333333335	3484.494140625	1944350.7917166427	0	1181	8.135728502605287	0.5682649099247084	0.12057193966734152	253.046875	253.05307006835938
584	253.10691833496094	10.618316666666667					1	DETECTED	253.1069 m/z @10.62 [N1297_2.mzXML]	253.10691833496094	10.618316666666667	7.58035	10.6892	3.1088499999999994	3021.552734375	268243.12248968496	0	1181	3.0844632744937206	0.5116662460637048	0.023332492127409586	253.10643005371094	253.11175537109375
585	253.19483947753906	14.594					1	DETECTED	253.1948 m/z @14.59 [N1297_2.mzXML]	253.19483947753906	14.594	14.222000000000001	15.647383333333332	1.4253833333333308	12002.365234375	407294.42177618376	0	1181	0.44914960787329505	1.915837813620078	1.2613852021476093	253.19439697265625	253.19564819335938
586	254.17514038085938	13.975183333333332					1	DETECTED	254.1751 m/z @13.98 [N1297_2.mzXML]	254.17514038085938	13.975183333333332	9.585116666666666	18.814833333333336	9.22971666666667	6858.20947265625	1369967.1682671811	0	1181	3.5401222640981125	1.0512046134455064	2.587686179255449	254.17404174804688	254.17625427246094
587	254.8233642578125	1.9350999999999998					1	DETECTED	254.8234 m/z @1.94 [N1297_2.mzXML]	254.8233642578125	1.9350999999999998	1.70335	2.1487333333333334	0.44538333333333346	12851.083984375	209296.31945385755	0	1181	0.3082697126765661	0.9609133405249917	0.9218266810499834	254.81527709960938	254.82388305664062
588	254.94166564941406	11.30885					1	DETECTED	254.9417 m/z @11.31 [N1297_2.mzXML]	254.94166564941406	11.30885	0.26503333333333334	18.9065	18.641466666666666	4782.4150390625	1538867.99268338	0	1181	4.701455746443189	0.8439775500317674	0.687955100063535	254.94131469726562	254.94277954101562
589	254.9939422607422	10.915249999999999					1	DETECTED	254.9939 m/z @10.92 [N1297_2.mzXML]	254.9939422607422	10.915249999999999	2.689633333333333	10.999583333333334	8.30995	5067.6962890625	1432910.7256616822	0	1181	null	0.505126262063432	0.010252524126864063	254.9939422607422	254.99581909179688
590	255.12240600585938	11.567216666666667					1	DETECTED	255.1224 m/z @11.57 [N1297_2.mzXML]	255.12240600585938	11.567216666666667	11.224316666666665	11.8082	0.5838833333333344	94050.8671875	774036.6502827166	0	1181	0.07546966311263148	0.7129881398281978	0.49756674081987157	255.12142944335938	255.12245178222656
591	255.1717529296875	14.562800000000001					1	DETECTED	255.1718 m/z @14.56 [N1297_2.mzXML]	255.1717529296875	14.562800000000001	8.8817	19.984166666666667	11.102466666666666	30413.677734375	5167264.375881287	0	1181	2.3447149214550773	0.9432214266564399	1.2986015277435223	255.1707000732422	255.1732940673828
592	256.1755065917969	14.484083333333333					1	DETECTED	256.1755 m/z @14.48 [N1297_2.mzXML]	256.1755065917969	14.484083333333333	13.975183333333332	17.92866666666667	3.9534833333333363	2910.86669921875	332816.0458014837	0	1181	0.8704563424591072	3.8843420449335153	6.768684089867031	256.1742858886719	256.1765441894531
593	256.2629699707031	11.35285					1	DETECTED	256.2630 m/z @11.35 [N1297_2.mzXML]	256.2629699707031	11.35285	0.3560333333333333	19.9295	19.57346666666667	39218.55078125	3296318.073358918	0	1181	6.500700112281978	0.6240968232402752	0.23153600589794887	256.26171875	256.2646179199219
594	256.8207702636719	1.9633					1	DETECTED	256.8208 m/z @1.96 [N1297_2.mzXML]	256.8207702636719	1.9633	1.70335	2.17725	0.4739	15701.001953125	255981.26039892572	0	1181	0.169691425134467	0.9115214464320057	0.7675580301200525	256.8196716308594	256.82080078125
595	257.0743103027344	1.8516666666666666					1	DETECTED	257.0743 m/z @1.85 [N1297_2.mzXML]	257.0743103027344	1.8516666666666666	1.8375833333333333	12.20215	10.364566666666667	14875.4853515625	1250110.153799927	0	1181	0.33935607825572633	79.01203015142615	152.1131878343643	257.0733337402344	257.0831298828125
596	257.2259216308594	12.00055					1	DETECTED	257.2259 m/z @12.00 [N1297_2.mzXML]	257.2259216308594	12.00055	11.983883333333333	12.839016666666668	0.8551333333333346	6744.5703125	113585.36469372548	0	1181	0.8034383621626713	25.653999999998764	50.30799999999753	257.2251281738281	257.2266845703125
597	257.2472229003906	12.254483333333333					1	DETECTED	257.2472 m/z @12.25 [N1297_2.mzXML]	257.2472229003906	12.254483333333333	0.11916666666666667	19.966	19.846833333333333	5050.6865234375	2128054.2721748957	0	1181	7.593793452156328	0.8177303435290111	1.9487853980389924	257.2457275390625	257.2485046386719
598	257.98101806640625	10.036933333333334					1	DETECTED	257.9810 m/z @10.04 [N1297_2.mzXML]	257.98101806640625	10.036933333333334	9.8944	10.342216666666667	0.4478166666666681	2740.401123046875	43397.01758163456	0	1181	0.28321431016585663	1.5709190832553708	2.1418381665107415	257.97955322265625	257.9810485839844
599	258.170166015625	9.32485					1	DETECTED	258.1702 m/z @9.32 [N1297_2.mzXML]	258.170166015625	9.32485	9.277916666666666	20.002333333333336	10.72441666666667	7869.8876953125	575075.8980634158	0	1181	0.1739313318617377	114.25159801136328	5.333258890735931	258.167236328125	258.1702575683594
600	258.8990783691406	1.6421999999999999					1	DETECTED	258.8991 m/z @1.64 [N1297_2.mzXML]	258.8990783691406	1.6421999999999999	1.61185	1.7354166666666666	0.1235666666666666	38361.96484375	168000.5728867187	0	1181	0.06537114762999185	2.03569467325646	3.071389346512919	258.898681640625	258.8991394042969
601	258.9437255859375	1.5233999999999999					1	DETECTED	258.9437 m/z @1.52 [N1297_2.mzXML]	258.9437255859375	1.5233999999999999	1.4322000000000001	11.27555	9.843350000000001	13187.9775390625	2460542.9502772214	0	1181	0.8692582054422924	53.96573464912297	106.93146929824594	258.93695068359375	258.9441833496094
602	258.972412109375	1.4939					1	DETECTED	258.9724 m/z @1.49 [N1297_2.mzXML]	258.972412109375	1.4939	1.4322000000000001	1.5524	0.12019999999999986	14393.5791015625	66265.77040209968	0	1181	0.08538315875797298	0.9740680713128049	0.9481361426256097	258.9720153808594	258.9725646972656
603	259.0267333984375	14.207166666666666					1	DETECTED	259.0267 m/z @14.21 [N1297_2.mzXML]	259.0267333984375	14.207166666666666	10.073033333333333	18.5575	8.484466666666668	3856.870361328125	820498.9260464174	0	1181	1.3381197537385159	1.0261481648713155	1.052296329742631	259.0248107910156	259.02880859375
604	259.09356689453125	11.825700000000001					1	DETECTED	259.0936 m/z @11.83 [N1297_2.mzXML]	259.09356689453125	11.825700000000001	11.8082	11.9677	0.1595000000000013	9328.759765625	48117.427576294336	0	1181	0.07910267783269909	4.557142857142414	8.685654348963311	259.093505859375	259.0940856933594
605	259.6573791503906	13.2312					1	DETECTED	259.6574 m/z @13.23 [N1297_2.mzXML]	259.6573791503906	13.2312	12.9635	17.744333333333334	4.780833333333334	15828.7099609375	603911.4999472053	0	1181	0.18809717533118864	8.929460839247929	0.8306283299638292	259.6484069824219	259.66473388671875
606	260.1854553222656	9.858749999999999					1	DETECTED	260.1855 m/z @9.86 [N1297_2.mzXML]	260.1854553222656	9.858749999999999	8.988366666666668	19.874666666666666	10.886299999999999	21826.390625	1856213.7469153446	0	1181	0.09720275743266704	0.637873540215317	0.1613582128389978	260.18426513671875	260.1948547363281
607	260.6564636230469	13.793733333333334					1	DETECTED	260.6565 m/z @13.79 [N1297_2.mzXML]	260.6564636230469	13.793733333333334	13.59775	14.115416666666667	0.5176666666666669	6247.85595703125	82836.15602648913	0	1181	0.12541928745306663	1.3206905349094253	1.6413810698188507	260.6556701660156	260.65740966796875
608	261.010986328125	1.7950333333333333					1	DETECTED	261.0110 m/z @1.80 [N1297_2.mzXML]	261.010986328125	1.7950333333333333	1.44845	11.951466666666667	10.503016666666667	64132.62109375	1566544.1715842895	0	1181	0.21769090870647645	1.2762414190217966	8.019496652645234	261.0054016113281	261.0201416015625
609	261.073486328125	10.519633333333333					1	DETECTED	261.0735 m/z @10.52 [N1297_2.mzXML]	261.073486328125	10.519633333333333	10.4698	10.618316666666667	0.14851666666666752	6445.65478515625	39708.285077881024	0	1181	0.11239152335967972	1.4901337792642075	2.1475014334994986	261.0729064941406	261.0735168457031
610	261.14434814453125	9.532466666666666					1	DETECTED	261.1443 m/z @9.53 [N1297_2.mzXML]	261.14434814453125	9.532466666666666	0.3924166666666667	19.838	19.445583333333335	136566.0625	3052165.0709848017	1	1181	0.092846881675273	0.9774909731199537	0.8228748133664395	261.138671875	261.1457824707031
611	261.1844177246094	0.7940166666666666					1	DETECTED	261.1844 m/z @0.79 [N1297_2.mzXML]	261.1844177246094	0.7940166666666666	0.10099999999999999	19.984166666666667	19.883166666666668	3008.1201171875	1808175.978029633	0	1181	19.059830417612503	14.345374089127247	27.69074817825449	261.18341064453125	261.1895446777344
612	262.14764404296875	9.549800000000001					1	DETECTED	262.1476 m/z @9.55 [N1297_2.mzXML]	262.14764404296875	9.549800000000001	9.391983333333334	20.002333333333336	10.610350000000002	14893.9384765625	1156013.4450440062	0	1181	0.09648190710655058	33.61606294223245	65.9084161236457	262.14739990234375	262.1560974121094
613	263.0078125	1.9633					1	DETECTED	263.0078 m/z @1.96 [N1297_2.mzXML]	263.0078125	1.9633	1.9633	19.01516666666667	17.05186666666667	11968.9033203125	1848504.3364682617	0	1181	0.058954949995779105	null	null	263.00408935546875	263.0171203613281
614	263.018310546875	11.458583333333333					1	DETECTED	263.0183 m/z @11.46 [N1297_2.mzXML]	263.018310546875	11.458583333333333	10.932533333333334	18.612666666666666	7.680133333333332	11362.5888671875	1178590.450876434	0	1181	1.1699139713674533	5.6773206876651106	8.947945049572365	263.017822265625	263.02166748046875
615	263.08843994140625	11.567216666666667					1	DETECTED	263.0884 m/z @11.57 [N1297_2.mzXML]	263.08843994140625	11.567216666666667	1.7950333333333333	12.2722	10.477166666666667	293281.1875	5577181.546261147	1	1181	0.11131286364647863	0.520519117255804	0.021554693029161937	263.08453369140625	263.09271240234375
616	263.1390686035156	9.655083333333332					1	DETECTED	263.1391 m/z @9.66 [N1297_2.mzXML]	263.1390686035156	9.655083333333332	9.602683333333333	9.772666666666668	0.16998333333333449	12231.6220703125	62826.39896853639	0	1181	0.07971560572825886	1.6057831218743686	2.3044350454318145	263.1385803222656	263.1392517089844
617	263.2365417480469	14.329583333333334					1	DETECTED	263.2365 m/z @14.33 [N1297_2.mzXML]	263.2365417480469	14.329583333333334	0.81225	19.399	18.586750000000002	45239.84765625	3141964.6479878235	0	1181	0.5509191628692136	0.6847708626400475	1.2694465791186507	263.2320861816406	263.2377624511719
618	264.0918273925781	11.567216666666667					1	DETECTED	264.0918 m/z @11.57 [N1297_2.mzXML]	264.0918273925781	11.567216666666667	9.82405	11.87515	2.0511	40998.6875	1254274.0011497207	0	1181	0.09951402174384683	0.5597744749849197	0.11794424456699121	264.0912780761719	264.09527587890625
619	264.1706237792969	9.205016666666667					1	DETECTED	264.1706 m/z @9.21 [N1297_2.mzXML]	264.1706237792969	9.205016666666667	9.113183333333334	9.567333333333332	0.4541499999999985	26234.8203125	178132.02519290068	0	1181	0.08806998997251725	1.9020188657311046	14.636140273405035	264.16998291015625	264.17169189453125
620	265.0225524902344	1.7950333333333333					1	DETECTED	265.0226 m/z @1.80 [N1297_2.mzXML]	265.0225524902344	1.7950333333333333	0.7213666666666666	17.818499999999997	17.09713333333333	32518.07421875	3366743.333508758	0	1181	0.45765826572850754	1.091085209752293	1.0700176973415114	265.0133056640625	265.03253173828125
621	265.0850524902344	18.520500000000002					1	DETECTED	265.0851 m/z @18.52 [N1297_2.mzXML]	265.0850524902344	18.520500000000002	0.10099999999999999	20.002333333333336	19.901333333333337	4757.70751953125	1418010.5694437257	0	1181	0.9140204422383498	0.5402245808337179	0.15197706448177542	265.07513427734375	265.0887451171875
622	265.1181640625	9.7234					1	DETECTED	265.1182 m/z @9.72 [N1297_2.mzXML]	265.1181640625	9.7234	8.19275	10.2356	2.0428499999999996	114813.1640625	902701.3168687144	1	1181	0.09139027608938832	1.54921882028713	1.813544163403347	265.11273193359375	265.1184387207031
623	265.14300537109375	11.29285					1	DETECTED	265.1430 m/z @11.29 [N1297_2.mzXML]	265.14300537109375	11.29285	3.9783166666666667	12.5067	8.528383333333334	30836.87109375	1112782.8126352238	0	1181	0.10319061704133858	0.5819171967574307	17.53479453006958	265.1407470703125	265.1502990722656
624	265.2518005371094	12.623266666666666					1	DETECTED	265.2518 m/z @12.62 [N1297_2.mzXML]	265.2518005371094	12.623266666666666	0.3014	15.683566666666668	15.382166666666668	18846.228515625	1432547.8109015506	0	1181	0.16669951316567833	0.6241816716081979	2.272246701373441	265.25091552734375	265.2531433105469
625	265.9809875488281	10.217633333333334					1	DETECTED	265.9810 m/z @10.22 [N1297_2.mzXML]	265.9809875488281	10.217633333333334	10.199966666666667	10.324266666666666	0.12429999999999986	12749.7138671875	66949.36773510693	0	1181	8.311528796521676	3.517924528301828	6.035849056603656	265.9808654785156	265.98114013671875
626	266.07147216796875	16.504733333333334					1	DETECTED	266.0715 m/z @16.50 [N1297_2.mzXML]	266.07147216796875	16.504733333333334	7.5450333333333335	19.819666666666667	12.274633333333334	5386.02197265625	1468289.7117729797	0	1181	1.0168406196587725	0.6849913129531866	0.3699826259063732	266.07000732421875	266.0802307128906
627	266.1216735839844	9.706933333333334					1	DETECTED	266.1217 m/z @9.71 [N1297_2.mzXML]	266.1216735839844	9.706933333333334	9.6728	9.82405	0.15124999999999922	14626.146484375	85416.43165734847	0	1181	0.09286063008506318	2.2155761718750018	3.431152343750004	266.121337890625	266.1219482421875
628	266.6385498046875	12.773783333333334					1	DETECTED	266.6385 m/z @12.77 [N1297_2.mzXML]	266.6385498046875	12.773783333333334	12.672416666666667	13.053066666666666	0.38064999999999927	15972.4560546875	165052.6847053835	0	1181	0.13326861840326742	1.87758960868134	2.75517921736268	266.63800048828125	266.63922119140625
629	266.8491516113281	1.7805166666666667					1	DETECTED	266.8492 m/z @1.78 [N1297_2.mzXML]	266.8491516113281	1.7805166666666667	1.70335	1.8091166666666667	0.10576666666666679	19506.958984375	97353.49092919928	0	1181	0.08755236082058526	0.6853131749460036	0.3706263498920073	266.848876953125	266.8493347167969
630	266.9272766113281	1.61185					1	DETECTED	266.9273 m/z @1.61 [N1297_2.mzXML]	266.9272766113281	1.61185	1.56735	1.6272333333333333	0.05988333333333329	30456.123046875	91411.99805468754	0	1181	0.06250872144520736	0.6728464419475653	0.3456928838951306	266.9271240234375	266.9276428222656
631	267.05810546875	1.8655000000000002					1	DETECTED	267.0581 m/z @1.87 [N1297_2.mzXML]	267.05810546875	1.8655000000000002	1.5378833333333333	19.966	18.428116666666668	9915.1865234375	2474144.7885878286	0	1181	14.254851531518389	11.559759889520645	6.4550879312838	267.05035400390625	267.0680847167969
632	267.6463317871094	13.2312					1	DETECTED	267.6463 m/z @13.23 [N1297_2.mzXML]	267.6463317871094	13.2312	12.4902	15.811200000000001	3.3210000000000015	207787.375	4552335.473433171	2	1181	0.24240594370325397	1.857611050755231	1.8614125170358182	267.64154052734375	267.6481628417969
633	267.9789733886719	10.217633333333334					1	DETECTED	267.9790 m/z @10.22 [N1297_2.mzXML]	267.9789733886719	10.217633333333334	10.181833333333334	10.342216666666667	0.16038333333333377	13067.95703125	79203.36794445816	0	1181	0.09956347490979134	2.239990689013038	3.533370164728047	267.9787902832031	267.9792785644531
634	268.95916748046875	11.442883333333333					1	DETECTED	268.9592 m/z @11.44 [N1297_2.mzXML]	268.95916748046875	11.442883333333333	10.966116666666666	18.262833333333333	7.296716666666667	8018.98974609375	987523.4183481142	0	1181	0.707502594789803	7.652293225197516	13.046568203984025	268.9565734863281	268.95916748046875
635	268.9969787597656	10.253133333333333					1	DETECTED	268.9970 m/z @10.25 [N1297_2.mzXML]	268.9969787597656	10.253133333333333	10.2356	10.306700000000001	0.07110000000000127	2117.302978515625	6736.151729065057	0	1181	0.09007291770050152	2.02756653992406	3.0551330798481198	268.99658203125	268.9974365234375
636	269.0876159667969	1.4939					1	DETECTED	269.0876 m/z @1.49 [N1297_2.mzXML]	269.0876159667969	1.4939	1.44845	1.5524	0.10394999999999999	3971.6474609375	18002.213175292993	0	1181	0.15242757157190368	1.1435643564356437	1.2871287128712874	269.0863037109375	269.08770751953125
637	269.1378479003906	12.048366666666668					1	DETECTED	269.1378 m/z @12.05 [N1297_2.mzXML]	269.1378479003906	12.048366666666668	11.983883333333333	12.3582	0.3743166666666671	29404.869140625	207548.18525982622	0	1181	0.07414242894802214	1.882858355847811	2.7019460779611575	269.13726806640625	269.1387023925781
638	269.1744689941406	11.224316666666665					1	DETECTED	269.1745 m/z @11.22 [N1297_2.mzXML]	269.1744689941406	11.224316666666665	10.289	18.057666666666666	7.768666666666666	5585.83203125	1036600.5206255191	0	1181	5.132880728685937	4.152960672855902	4.719171956033872	269.1659851074219	269.1744689941406
639	269.2254638671875	13.927883333333334					1	DETECTED	269.2255 m/z @13.93 [N1297_2.mzXML]	269.2254638671875	13.927883333333334	11.6265	15.314216666666665	3.687716666666665	32267.96875	1346826.3028509521	0	1181	0.33019189294654616	4.3625086398797706	6.19276558899199	269.2254638671875	269.2267150878906
640	269.2888488769531	13.8271					1	DETECTED	269.2888 m/z @13.83 [N1297_2.mzXML]	269.2888488769531	13.8271	0.3014	19.67366666666667	19.37226666666667	10132.0146484375	1557946.2922086492	0	1181	1.8509857418362081	0.6179805694579359	1.6182041502333206	269.2823486328125	269.2888488769531
641	270.2286376953125	13.894983333333332					1	DETECTED	270.2286 m/z @13.89 [N1297_2.mzXML]	270.2286376953125	13.894983333333332	13.8612	14.359966666666667	0.4987666666666666	7796.89990234375	126357.80957189901	0	1181	0.12936823901405248	7.381845091268137	13.763690182536275	270.2286071777344	270.22955322265625
642	271.0396728515625	1.7950333333333333					1	DETECTED	271.0397 m/z @1.80 [N1297_2.mzXML]	271.0396728515625	1.7950333333333333	1.7189166666666666	15.88405	14.165133333333333	58162.03125	7170886.41495813	0	1181	0.07859958815136481	95.49007098353239	229.9532051882646	271.0395202636719	271.04718017578125
643	271.2051696777344	14.484083333333333					1	DETECTED	271.2052 m/z @14.48 [N1297_2.mzXML]	271.2051696777344	14.484083333333333	14.084216666666666	15.228816666666667	1.1446000000000005	27170.142578125	934874.6731560059	0	1181	0.39661640987768365	1.4312270756918999	3.0069938947821417	271.204833984375	271.205810546875
644	271.2415466308594	12.114916666666666					1	DETECTED	271.2415 m/z @12.11 [N1297_2.mzXML]	271.2415466308594	12.114916666666666	11.825700000000001	12.237266666666667	0.4115666666666655	13608.193359375	106014.41884228543	0	1181	0.1159147618680958	0.711519621967386	2.304346418866034	271.2413635253906	271.2420959472656
645	271.262451171875	12.44125					1	DETECTED	271.2625 m/z @12.44 [N1297_2.mzXML]	271.262451171875	12.44125	0.10099999999999999	20.002333333333336	19.901333333333337	14883.482421875	4944343.565879149	0	1181	14.035003218093921	0.8947226051375738	0.12706792203277906	271.2611999511719	271.2642822265625
646	271.657470703125	12.9635					1	DETECTED	271.6575 m/z @12.96 [N1297_2.mzXML]	271.657470703125	12.9635	12.806666666666667	13.303866666666666	0.4971999999999994	28645.138671875	334735.4711124266	0	1181	0.5712283264056968	1.5851222104144527	2.1702444208289053	271.65740966796875	271.6579284667969
647	272.20855712890625	14.531116666666666					1	DETECTED	272.2086 m/z @14.53 [N1297_2.mzXML]	272.20855712890625	14.531116666666666	14.237716666666667	15.095016666666668	0.8573000000000004	5906.70263671875	173415.1435219118	0	1181	0.46123956149959966	1.46097477845945	1.9219495569189	272.207763671875	272.2094421386719
648	272.6653747558594	13.37705					1	DETECTED	272.6654 m/z @13.38 [N1297_2.mzXML]	272.6653747558594	13.37705	13.24535	14.191733333333334	0.9463833333333334	12158.5380859375	236107.95973425303	0	1181	0.22443235925866745	3.592951151607178	5.443761889050524	272.6554260253906	272.6665954589844
649	272.79449462890625	1.9914833333333335					1	DETECTED	272.7945 m/z @1.99 [N1297_2.mzXML]	272.79449462890625	1.9914833333333335	1.7189166666666666	2.1630333333333334	0.4441166666666667	12225.302734375	185326.09181494138	0	1181	0.27364661636278487	0.8146936529289466	0.6293873058578932	272.793701171875	272.7951354980469
650	272.9441833496094	1.6272333333333333					1	DETECTED	272.9442 m/z @1.63 [N1297_2.mzXML]	272.9441833496094	1.6272333333333333	1.58185	1.6722166666666667	0.0903666666666667	53353.70703125	201615.28153613274	0	1181	0.07557613551662334	0.9955930958501658	0.9911861917003315	272.9437255859375	272.9444274902344
651	274.0018310546875	11.2414					1	DETECTED	274.0018 m/z @11.24 [N1297_2.mzXML]	274.0018310546875	11.2414	1.4132500000000001	18.668166666666664	17.254916666666663	11145.421875	2116329.526225372	0	1181	0.7312971152677257	0.8321573927942241	0.6429148078212051	274.0013732910156	274.0060729980469
652	274.20159912109375	10.199966666666667					1	DETECTED	274.2016 m/z @10.20 [N1297_2.mzXML]	274.20159912109375	10.199966666666667	10.145366666666666	11.137300000000002	0.9919333333333356	1930.624755859375	66898.71953454596	0	1181	0.06279786902526219	9.083638583638496	17.167277167276993	274.2004699707031	274.20159912109375
653	274.2728576660156	11.338433333333334					1	DETECTED	274.2729 m/z @11.34 [N1297_2.mzXML]	274.2728576660156	11.338433333333334	11.27555	12.689283333333332	1.4137333333333313	3131850.0	2.056332940936958E7	1	1181	0.0936097085398746	2.082796771292978	2.7494923596701772	274.2727966308594	274.2738952636719
654	274.6243896484375	12.822783333333332					1	DETECTED	274.6244 m/z @12.82 [N1297_2.mzXML]	274.6243896484375	12.822783333333332	12.72225	13.565249999999999	0.8429999999999982	16873.2734375	260534.56299682587	0	1181	0.06578579546465768	4.192639257294512	5.943116457017297	274.62310791015625	274.6343688964844
655	274.63494873046875	12.080966666666665					1	DETECTED	274.6349 m/z @12.08 [N1297_2.mzXML]	274.63494873046875	12.080966666666665	12.080966666666665	13.422633333333332	1.3416666666666668	11631.5	586011.3272737421	0	1181	1.0947613753567484	null	null	274.6344299316406	274.63555908203125
656	274.9419860839844	1.6272333333333333					1	DETECTED	274.9420 m/z @1.63 [N1297_2.mzXML]	274.9419860839844	1.6272333333333333	1.44845	8.649216666666666	7.200766666666666	9221.3837890625	1785100.0729293516	0	1181	0.1151445913078708	20.138249277524007	36.05879136598051	274.94049072265625	274.9507141113281
657	274.9992980957031	11.2069					1	DETECTED	274.9993 m/z @11.21 [N1297_2.mzXML]	274.9992980957031	11.2069	9.84125	19.947666666666667	10.106416666666666	12874.576171875	1669582.037355895	0	1181	3.1578604558727488	3.1389115115956314	26.91442105204375	274.9964904785156	275.0013427734375
658	275.19989013671875	12.3582					1	DETECTED	275.1999 m/z @12.36 [N1297_2.mzXML]	275.19989013671875	12.3582	12.3582	12.5067	0.1485000000000003	7909.2685546875	45213.96567187547	0	1181	0.10133970531926728	null	null	275.1993103027344	275.2001037597656
659	275.2763366699219	11.323866666666667					1	DETECTED	275.2763 m/z @11.32 [N1297_2.mzXML]	275.2763366699219	11.323866666666667	11.30885	14.531116666666666	3.222266666666666	430786.03125	3093593.0408150917	0	1181	0.0983364712038064	8.551003286467688	11.231188337286495	275.2762451171875	275.2794189453125
660	275.6323547363281	13.201783333333333					1	DETECTED	275.6324 m/z @13.20 [N1297_2.mzXML]	275.6323547363281	13.201783333333333	12.16715	14.997433333333333	2.830283333333334	115556.2109375	2587626.6991549977	0	1181	0.23847612117323536	0.7847161717674116	1.4223281657780595	275.6240234375	275.6332702636719
661	275.6440734863281	12.016333333333334					1	DETECTED	275.6441 m/z @12.02 [N1297_2.mzXML]	275.6440734863281	12.016333333333334	11.936183333333334	12.739383333333334	0.8032000000000004	6150.4833984375	96777.54276696754	0	1181	0.04533200972974072	5.010605115408628	9.021210230817257	275.64324951171875	275.6442565917969
662	276.134033203125	13.186766666666667					1	DETECTED	276.1340 m/z @13.19 [N1297_2.mzXML]	276.134033203125	13.186766666666667	4.340683333333333	13.8104	9.469716666666667	34568.40234375	3924262.8787929686	0	1181	0.22713499394981262	0.5352491215509688	0.04113849994401944	276.1335144042969	276.1438903808594
663	276.2797546386719	11.338433333333334					1	DETECTED	276.2798 m/z @11.34 [N1297_2.mzXML]	276.2797546386719	11.338433333333334	11.30885	11.382683333333334	0.07383333333333475	34073.81640625	108616.6617084982	0	1181	0.07484332025650708	1.247887323943622	1.495774647887244	276.2795715332031	276.28033447265625
664	276.65142822265625	13.201783333333333					1	DETECTED	276.6514 m/z @13.20 [N1297_2.mzXML]	276.65142822265625	13.201783333333333	13.09905	14.42155	1.3224999999999998	23624.521484375	462509.58008166513	0	1181	0.15645953448690086	3.51018580430235	5.090300600417766	276.6500244140625	276.6521911621094
665	276.9544982910156	1.5524					1	DETECTED	276.9545 m/z @1.55 [N1297_2.mzXML]	276.9544982910156	1.5524	1.4939	12.20215	10.70825	7286.06494140625	1640026.8245151367	0	1181	0.10900503325661748	91.52350427350427	182.04700854700855	276.9458312988281	276.95928955078125
666	276.9847412109375	1.9773833333333333					1	DETECTED	276.9847 m/z @1.98 [N1297_2.mzXML]	276.9847412109375	1.9773833333333333	1.7805166666666667	19.618833333333335	17.838316666666667	14196.5458984375	1068874.6420784	0	1181	0.0318077214643	41.96013384442689	70.79789886841836	276.9779357910156	276.9947204589844
667	277.0383605957031	10.50385					1	DETECTED	277.0384 m/z @10.50 [N1297_2.mzXML]	277.0383605957031	10.50385	7.509566666666667	10.618316666666667	3.1087499999999997	9494.7666015625	314377.037690674	0	1181	0.08413638050472905	0.5191142009495873	0.04434682870356966	277.0375671386719	277.0390625
668	277.0626220703125	2.606533333333333					1	DETECTED	277.0626 m/z @2.61 [N1297_2.mzXML]	277.0626220703125	2.606533333333333	2.606533333333333	18.778166666666667	16.171633333333332	1929.0472412109375	1093039.0509242858	0	1181	8.105849247815414	null	null	277.05462646484375	277.06719970703125
669	277.15283203125	13.201783333333333					1	DETECTED	277.1528 m/z @13.20 [N1297_2.mzXML]	277.15283203125	13.201783333333333	9.84125	17.744333333333334	7.903083333333333	8395.9951171875	1146359.3814420775	0	1181	3.419027516281389	1.1758674218378038	0.8700489542579011	277.15283203125	277.1588134765625
670	277.17950439453125	12.20215					1	DETECTED	277.1795 m/z @12.20 [N1297_2.mzXML]	277.17950439453125	12.20215	0.41058333333333336	19.417166666666667	19.00658333333333	9814.7705078125	1490866.1074839171	0	1181	0.10143674213601095	0.8059396970150983	0.6229660857838779	277.1778259277344	277.1802978515625
671	278.05206298828125	16.174566666666667					1	DETECTED	278.0521 m/z @16.17 [N1297_2.mzXML]	278.05206298828125	16.174566666666667	0.17383333333333334	19.252666666666666	19.078833333333332	2791.7578125	1094654.684640442	0	1181	2.431214494310309	0.5961862164650786	0.19237243293015732	278.0497741699219	278.05322265625
672	278.62689208984375	12.902933333333333					1	DETECTED	278.6269 m/z @12.90 [N1297_2.mzXML]	278.62689208984375	12.902933333333333	12.773783333333334	13.084016666666667	0.3102333333333327	39615.4375	319768.0175852061	0	1181	0.10091066540610072	1.201058201058206	1.3151239549606781	278.6266174316406	278.6273193359375
673	278.9816589355469	1.9350999999999998					1	DETECTED	278.9817 m/z @1.94 [N1297_2.mzXML]	278.9816589355469	1.9350999999999998	0.42875	19.252666666666666	18.823916666666666	4177.37158203125	2223578.4125834666	0	1181	15.85521522558598	6.248188225401357	11.0518673166435	278.9793701171875	278.983154296875
674	279.0528869628906	11.567216666666667					1	DETECTED	279.0529 m/z @11.57 [N1297_2.mzXML]	279.0528869628906	11.567216666666667	2.005583333333333	19.637	17.631416666666667	12087.2158203125	2115198.0475006723	0	1181	14.803424045065679	0.882654144897609	0.7003322332765414	279.04718017578125	279.0562744140625
675	279.0835266113281	10.50385					1	DETECTED	279.0835 m/z @10.50 [N1297_2.mzXML]	279.0835266113281	10.50385	3.7917	18.520500000000002	14.728800000000001	272321.03125	2867800.5355223697	1	1181	0.0941197254889179	2.07838469827156	2.744427184028539	279.081298828125	279.0932922363281
676	279.1583557128906	12.44125					1	DETECTED	279.1584 m/z @12.44 [N1297_2.mzXML]	279.1583557128906	12.44125	0.10099999999999999	20.002333333333336	19.901333333333337	115368.3671875	3.5364582520833716E7	1	1181	11.442275527238408	0.5400894041855128	0.07700076327645525	279.157958984375	279.15948486328125
677	279.64617919921875	12.918083333333334					1	DETECTED	279.6462 m/z @12.92 [N1297_2.mzXML]	279.64617919921875	12.918083333333334	12.75675	14.594	1.8372499999999992	205245.0	2482297.496824337	2	1181	0.1644011922445312	1.8670132917874183	1.1876744029483053	279.64544677734375	279.64703369140625
678	280.0914306640625	1.7354166666666666					1	DETECTED	280.0914 m/z @1.74 [N1297_2.mzXML]	280.0914306640625	1.7354166666666666	1.6722166666666667	18.978833333333334	17.306616666666667	159112.9375	6202860.83126813	0	1181	0.06581602016871235	107.54045774562204	145.49010924320024	280.08514404296875	280.0915222167969
679	280.14788818359375	12.918083333333334					1	DETECTED	280.1479 m/z @12.92 [N1297_2.mzXML]	280.14788818359375	12.918083333333334	9.374866666666666	13.37705	4.002183333333335	50440.42578125	1653249.1831407484	0	1181	3.6900683256812794	0.5699807161331321	0.0662273521611283	280.14727783203125	280.1546936035156
680	280.1616516113281	12.4253					1	DETECTED	280.1617 m/z @12.43 [N1297_2.mzXML]	280.1616516113281	12.4253	0.11916666666666667	20.002333333333336	19.883166666666668	19596.86328125	6019098.685538391	0	1181	11.995627980823837	0.8078559742567393	0.11055556734798236	280.16070556640625	280.1632080078125
681	280.654052734375	13.347833333333334					1	DETECTED	280.6541 m/z @13.35 [N1297_2.mzXML]	280.654052734375	13.347833333333334	12.839016666666668	14.344416666666666	1.505399999999998	81106.046875	1349949.8607454854	0	1181	0.19679022847502736	1.2686438158765656	0.8433550007481498	280.6482849121094	280.6545715332031
682	281.01007080078125	11.567216666666667					1	DETECTED	281.0101 m/z @11.57 [N1297_2.mzXML]	281.01007080078125	11.567216666666667	11.537766666666666	15.3491	3.8113333333333337	12995.9091796875	1279030.2535231938	0	1181	0.10444147250720093	64.70854555744059	128.41709111488117	281.00048828125	281.01043701171875
683	281.08355712890625	15.974666666666668					1	DETECTED	281.0836 m/z @15.97 [N1297_2.mzXML]	281.08355712890625	15.974666666666668	9.462233333333334	19.56383333333333	10.101599999999998	13187.2763671875	2818398.8740567635	0	1181	6.513667463926282	0.7755626417161018	1.5796182410348631	281.0823669433594	281.0843200683594
684	281.1112060546875	15.27975					1	DETECTED	281.1112 m/z @15.28 [N1297_2.mzXML]	281.1112060546875	15.27975	9.444716666666666	17.0965	7.6517833333333325	12631.89453125	3255754.183890259	0	1181	7.623847782185619	0.6556760601196222	0.31392326530674414	281.1112060546875	281.11773681640625
685	281.2468566894531	14.237716666666667					1	DETECTED	281.2469 m/z @14.24 [N1297_2.mzXML]	281.2468566894531	14.237716666666667	0.19203333333333333	19.728833333333334	19.5368	74332.7265625	4885205.36174991	0	1181	0.5954038384497302	0.9122954295564526	0.4694881895462982	281.2450866699219	281.2484436035156
686	281.6617126464844	14.02195					1	DETECTED	281.6617 m/z @14.02 [N1297_2.mzXML]	281.6617126464844	14.02195	10.982233333333333	16.210733333333334	5.2285	77633.5546875	4287086.94727838	0	1181	0.2598518002693808	0.8968409490016364	0.710569598432374	281.6576232910156	281.6628723144531
687	282.2214050292969	18.612666666666666					1	DETECTED	282.2214 m/z @18.61 [N1297_2.mzXML]	282.2214050292969	18.612666666666666	0.10099999999999999	20.002333333333336	19.901333333333337	3720.432373046875	2305647.3738990766	0	1181	1.338382932716609	0.5375348879085262	0.07506977581705251	282.2191467285156	282.22247314453125
688	282.2586364746094	11.323866666666667					1	DETECTED	282.2586 m/z @11.32 [N1297_2.mzXML]	282.2586364746094	11.323866666666667	11.30885	15.61135	4.3025	26502.58984375	3177207.4051199355	0	1181	3.0390461217520617	133.67128088298247	246.8642768558059	282.2497253417969	282.2591247558594
689	282.27789306640625	13.894983333333332					1	DETECTED	282.2779 m/z @13.89 [N1297_2.mzXML]	282.27789306640625	13.894983333333332	11.825700000000001	14.329583333333334	2.5038833333333326	36335.5234375	1230050.3638819568	0	1181	0.3121591799736976	0.6050122022922595	0.3459566774548772	282.27764892578125	282.27899169921875
690	282.9046936035156	1.5969333333333333					1	DETECTED	282.9047 m/z @1.60 [N1297_2.mzXML]	282.9046936035156	1.5969333333333333	1.5524	1.6421999999999999	0.08979999999999988	63318.2265625	224085.01127612288	0	1181	0.06148697613709819	1.0082335329341308	1.0034258881638274	282.90423583984375	282.90509033203125
691	282.9736328125	11.552683333333333					1	DETECTED	282.9736 m/z @11.55 [N1297_2.mzXML]	282.9736328125	11.552683333333333	10.898233333333334	17.374000000000002	6.475766666666669	8659.404296875	824918.9596421203	0	1181	0.5751064528375469	4.947487712328428	5.804494942587924	282.9715270996094	282.9749450683594
692	283.00732421875	10.217633333333334					1	DETECTED	283.0073 m/z @10.22 [N1297_2.mzXML]	283.00732421875	10.217633333333334	10.181833333333334	10.306700000000001	0.12486666666666757	12741.5498046875	56608.60225854501	0	1181	0.07879206184146881	1.7439478584730082	2.4878957169460163	283.0072326660156	283.00750732421875
693	283.02728271484375	1.8791333333333333					1	DETECTED	283.0273 m/z @1.88 [N1297_2.mzXML]	283.02728271484375	1.8791333333333333	0.5750333333333334	17.763166666666667	17.188133333333333	7756.537109375	1953974.5828757023	0	1181	15.159374031198551	5.840890475967886	10.668170453209896	283.0250244140625	283.0330810546875
694	283.1534423828125	12.048366666666668					1	DETECTED	283.1534 m/z @12.05 [N1297_2.mzXML]	283.1534423828125	12.048366666666668	12.016333333333334	12.409383333333333	0.3930499999999988	9492.626953125	87100.25313110335	0	1181	0.05355145901653735	6.135015608740659	11.270031217481318	283.15264892578125	283.1538391113281
695	283.24188232421875	15.194799999999999					1	DETECTED	283.2419 m/z @15.19 [N1297_2.mzXML]	283.24188232421875	15.194799999999999	14.673083333333333	15.866083333333334	1.1930000000000014	3753.718994140625	138515.81625506608	0	1181	0.4376825790715717	1.1433408938440424	1.286681787688085	283.2408752441406	283.2425537109375
696	283.2623596191406	12.623266666666666					1	DETECTED	283.2624 m/z @12.62 [N1297_2.mzXML]	283.2623596191406	12.623266666666666	0.10099999999999999	19.966	19.865000000000002	52481.75390625	2300076.187903749	0	1181	0.17703064983728467	6.592619941840283	2.618913178717687	283.2607116699219	283.26458740234375
697	283.28155517578125	13.9435					1	DETECTED	283.2816 m/z @13.94 [N1297_2.mzXML]	283.28155517578125	13.9435	13.777066666666666	14.344416666666666	0.5673499999999994	6650.30615234375	131546.67754174772	0	1181	0.27003308412082205	1.7044362106949655	2.408872421389931	283.28094482421875	283.2821960449219
698	283.6299133300781	12.016333333333334					1	DETECTED	283.6299 m/z @12.02 [N1297_2.mzXML]	283.6299133300781	12.016333333333334	11.936183333333334	13.1281	1.1919166666666658	9225.537109375	245445.55018627903	0	1181	0.15983662397122878	7.435537533790829	13.871075067581659	283.62945556640625	283.63934326171875
699	284.2943115234375	12.639816666666666					1	DETECTED	284.2943 m/z @12.64 [N1297_2.mzXML]	284.2943115234375	12.639816666666666	3.2409499999999998	12.806666666666667	9.565716666666667	7381.515625	948282.9002690122	0	1181	1.0140695847475847	0.5088760701644879	0.017752140328975853	284.2929382324219	284.294921875
700	284.33038330078125	11.89085					1	DETECTED	284.3304 m/z @11.89 [N1297_2.mzXML]	284.33038330078125	11.89085	8.32635	12.18435	3.8580000000000005	19081.9765625	1112745.2869058528	0	1181	0.138412940593863	0.5431759571252901	0.0810266103719728	284.3295593261719	284.33074951171875
701	284.9094543457031	1.70335					1	DETECTED	284.9095 m/z @1.70 [N1297_2.mzXML]	284.9094543457031	1.70335	1.6572	1.7805166666666667	0.12331666666666674	30825.41015625	171285.85676513665	0	1181	0.13490219882733534	1.3360418923799238	1.6720837847598478	284.9093322753906	284.9095764160156
702	285.0052490234375	10.217633333333334					1	DETECTED	285.0052 m/z @10.22 [N1297_2.mzXML]	285.0052490234375	10.217633333333334	10.181833333333334	19.454	9.272166666666667	10323.5419921875	462756.4770049133	0	1181	0.0775123227457506	3.0087113585060115	3.8466925628857678	285.00445556640625	285.0096435546875
703	285.0643005371094	1.4939					1	DETECTED	285.0643 m/z @1.49 [N1297_2.mzXML]	285.0643005371094	1.4939	1.4132500000000001	16.632533333333335	15.219283333333335	12118.0615234375	1700514.5433980715	0	1181	0.11652170777111692	94.35389543294083	186.54893585299195	285.0639343261719	285.070556640625
704	286.1431884765625	11.936183333333334					1	DETECTED	286.1432 m/z @11.94 [N1297_2.mzXML]	286.1431884765625	11.936183333333334	11.87515	12.237266666666667	0.3621166666666671	18353.1328125	137890.29483697488	0	1181	0.1427847327653815	1.9249601724375278	2.622513587062147	286.1418762207031	286.1435546875
705	286.20068359375	10.342216666666667					1	DETECTED	286.2007 m/z @10.34 [N1297_2.mzXML]	286.20068359375	10.342216666666667	10.271083333333333	11.172500000000001	0.9014166666666679	276964.46875	2329966.122779173	1	1181	0.11763517655628597	2.5649359817414594	2.308753201444165	286.1995544433594	286.2011413574219
706	286.2486877441406	9.84125					1	DETECTED	286.2487 m/z @9.84 [N1297_2.mzXML]	286.2486877441406	9.84125	8.952866666666667	19.2345	10.281633333333334	84845.0625	1832899.1914933764	1	1181	0.09734651720245147	0.9185566275863806	1.1805995184580151	286.2470397949219	286.2499694824219
707	287.01361083984375	1.7950333333333333					1	DETECTED	287.0136 m/z @1.80 [N1297_2.mzXML]	287.01361083984375	1.7950333333333333	1.7508833333333333	1.8791333333333333	0.12824999999999998	27902.001953125	113514.14066064463	0	1181	0.05545289670782294	1.4524348810872054	1.9048697621744106	287.01300048828125	287.013671875
708	287.0999450683594	9.706933333333334					1	DETECTED	287.0999 m/z @9.71 [N1297_2.mzXML]	287.0999450683594	9.706933333333334	9.655083333333332	10.109083333333333	0.4540000000000006	80471.6875	791804.2336853651	0	1181	0.08589190620689102	4.37801350048202	7.103635898859084	287.0993957519531	287.10015869140625
709	287.1239318847656	11.323866666666667					1	DETECTED	287.1239 m/z @11.32 [N1297_2.mzXML]	287.1239318847656	11.323866666666667	11.2414	11.382683333333334	0.14128333333333387	12833.94140625	66059.62488769533	0	1181	0.24168776906261513	0.8566087308003241	0.7132174616006481	287.1239318847656	287.1245422363281
710	287.2042236328125	10.342216666666667					1	DETECTED	287.2042 m/z @10.34 [N1297_2.mzXML]	287.2042236328125	10.342216666666667	10.271083333333333	10.568116666666667	0.29703333333333326	38540.48046875	310201.51248413045	0	1181	0.12294098090585415	2.0605477691344642	2.401609635365748	287.2041320800781	287.2049255371094
711	287.2361755371094	13.894983333333332					1	DETECTED	287.2362 m/z @13.89 [N1297_2.mzXML]	287.2361755371094	13.894983333333332	4.67805	14.176383333333332	9.498333333333331	4090.711669921875	825052.2828717042	0	1181	0.1467398312583974	0.5152653811101305	0.03053076222026122	287.2345886230469	287.23712158203125
712	287.2520446777344	9.84125					1	DETECTED	287.2520 m/z @9.84 [N1297_2.mzXML]	287.2520446777344	9.84125	9.602683333333333	10.199966666666667	0.5972833333333334	12018.244140625	161238.9846068724	0	1181	0.07344415618353217	1.2518164035210253	0.7143994007984972	287.2511291503906	287.2523193359375
713	287.63238525390625	12.918083333333334					1	DETECTED	287.6324 m/z @12.92 [N1297_2.mzXML]	287.63238525390625	12.918083333333334	12.739383333333334	14.468416666666666	1.7290333333333319	157641.484375	1985285.9446527062	0	1181	0.14439656813087076	1.2167910676995963	1.2890109866213375	287.6302795410156	287.634033203125
714	288.103271484375	9.7234					1	DETECTED	288.1033 m/z @9.72 [N1297_2.mzXML]	288.103271484375	9.7234	9.6728	9.739566666666667	0.0667666666666662	12470.4931640625	38509.41872338866	0	1181	0.06505771401525351	0.6597496706192402	0.31949934123848034	288.10321044921875	288.1034240722656
715	288.2163391113281	10.63555					1	DETECTED	288.2163 m/z @10.64 [N1297_2.mzXML]	288.2163391113281	10.63555	4.18315	19.892833333333332	15.70968333333333	93505.4296875	2067033.4732581142	1	1181	0.10257648715691126	1.1932874514856904	7.758308031007945	288.20697021484375	288.2181701660156
716	288.2315979003906	14.6097					1	DETECTED	288.2316 m/z @14.61 [N1297_2.mzXML]	288.2315979003906	14.6097	6.3264499999999995	14.90025	8.5738	2447.848388671875	612511.8750125427	0	1181	0.30506990077769025	0.517538405818972	0.035076811637943996	288.22906494140625	288.23272705078125
717	288.64031982421875	13.259933333333333					1	DETECTED	288.6403 m/z @13.26 [N1297_2.mzXML]	288.64031982421875	13.259933333333333	12.75675	14.499333333333334	1.742583333333334	37192.125	940825.3763757948	0	1181	0.3506206754210677	1.0143827857797398	7.922398555479975	288.6317443847656	288.6502685546875
718	288.7685241699219	2.0343999999999998					1	DETECTED	288.7685 m/z @2.03 [N1297_2.mzXML]	288.7685241699219	2.0343999999999998	1.9489666666666667	9.176216666666667	7.22725	6331.38330078125	894475.4648493348	0	1181	0.12298715829127516	42.29760046820147	83.59520093640296	288.7599792480469	288.76953125
719	288.9215087890625	1.61185					1	DETECTED	288.9215 m/z @1.61 [N1297_2.mzXML]	288.9215087890625	1.61185	1.56735	9.514533333333333	7.947183333333332	237591.5	4030813.632532104	0	1181	0.0725742983421469	1.6867723043503937	1.8079136682160524	288.9181823730469	288.9216613769531
720	289.17510986328125	1.0859333333333334					1	DETECTED	289.1751 m/z @1.09 [N1297_2.mzXML]	289.17510986328125	1.0859333333333334	0.10099999999999999	19.984166666666667	19.883166666666668	5401.04833984375	1736391.7985668941	0	1181	1.059872510429945	10.093661161499933	3.5349727210529434	289.1736755371094	289.1766052246094
721	289.2196960449219	10.63555					1	DETECTED	289.2197 m/z @10.64 [N1297_2.mzXML]	289.2196960449219	10.63555	9.706933333333334	12.457416666666667	2.7504833333333334	14520.439453125	427560.0987141109	0	1181	1.706755343863911	1.4809573379758423	51.26130901700093	289.2148132324219	289.219970703125
722	289.6297607421875	12.933166666666667					1	DETECTED	289.6298 m/z @12.93 [N1297_2.mzXML]	289.6297607421875	12.933166666666667	12.871883333333333	13.053066666666666	0.18118333333333325	13555.9755859375	81353.0948583984	0	1181	0.0864920813738479	1.4782431329888377	1.9564862659776754	289.62921142578125	289.6304626464844
723	289.6478576660156	14.115416666666667					1	DETECTED	289.6479 m/z @14.12 [N1297_2.mzXML]	289.6478576660156	14.115416666666667	11.137300000000002	16.10225	4.96495	49060.14453125	2383408.532122284	0	1181	0.3276909600827782	0.6839560560871423	0.44522538779432946	289.6397705078125	289.649169921875
724	290.14947509765625	14.068833333333334					1	DETECTED	290.1495 m/z @14.07 [N1297_2.mzXML]	290.14947509765625	14.068833333333334	8.544383333333334	15.262716666666668	6.718333333333334	12201.9755859375	895220.4626844174	0	1181	0.2889799904286612	0.5699050383288456	0.189635014778717	290.14227294921875	290.159423828125
725	290.2681579589844	11.397733333333333					1	DETECTED	290.2682 m/z @11.40 [N1297_2.mzXML]	290.2681579589844	11.397733333333333	10.94945	16.08375	5.134299999999998	56435.96875	923680.6507286972	0	1181	0.09087083154505216	5.726623787039455	3.170872068348138	290.26080322265625	290.2687683105469
726	290.6269226074219	12.902933333333333					1	DETECTED	290.6269 m/z @12.90 [N1297_2.mzXML]	290.6269226074219	12.902933333333333	12.54055	12.992583333333332	0.4520333333333326	18813.216796875	261419.16862866216	0	1181	0.17650254056836268	0.6236949822931501	0.24738996458630033	290.6265869140625	290.6365966796875
727	290.6382141113281	12.689283333333332					1	DETECTED	290.6382 m/z @12.69 [N1297_2.mzXML]	290.6382141113281	12.689283333333332	12.5234	14.7546	2.2311999999999994	16637.216796875	562197.6345245363	0	1181	0.1093280455403356	6.725208479855389	0.5182458169292414	290.637451171875	290.6481018066406
728	290.6667175292969	14.02195					1	DETECTED	290.6667 m/z @14.02 [N1297_2.mzXML]	290.6667175292969	14.02195	13.894983333333332	15.47025	1.5752666666666677	11564.31640625	330341.8879039915	0	1181	0.23556874894919666	4.911050621311233	6.395508186123665	290.6660461425781	290.6682434082031
729	290.9249267578125	2.4970833333333333					1	DETECTED	290.9249 m/z @2.50 [N1297_2.mzXML]	290.9249267578125	2.4970833333333333	1.5969333333333333	15.9201	14.323166666666665	36007.9296875	3268581.2043475932	0	1181	0.6458446988197326	2.0234025416051384	2.6570249009186777	290.91558837890625	290.92657470703125
730	291.1195983886719	12.048366666666668					1	DETECTED	291.1196 m/z @12.05 [N1297_2.mzXML]	291.1195983886719	12.048366666666668	11.983883333333333	13.021933333333333	1.0380500000000001	97655.96875	905656.1328476545	0	1181	0.09955771317187967	3.081973463781824	3.845291169850252	291.1192321777344	291.12872314453125
731	291.1737060546875	9.84125					1	DETECTED	291.1737 m/z @9.84 [N1297_2.mzXML]	291.1737060546875	9.84125	9.706933333333334	14.7546	5.047666666666666	4264.38037109375	424175.05592150876	0	1181	0.21488022895324654	18.790172477974906	36.58034495594981	291.16796875	291.174072265625
732	291.646240234375	12.871883333333333					1	DETECTED	291.6462 m/z @12.87 [N1297_2.mzXML]	291.646240234375	12.871883333333333	12.72225	15.078650000000001	2.3564000000000007	39692.99609375	771670.1413441165	0	1181	0.16934819572616888	4.075467248007849	8.613947897366282	291.6449890136719	291.6471862792969
733	291.9351806640625	2.4970833333333333					1	DETECTED	291.9352 m/z @2.50 [N1297_2.mzXML]	291.9351806640625	2.4970833333333333	0.19203333333333333	5.398733333333333	5.2067	28519.232421875	2031476.02907019	0	1181	0.7290613008126403	0.9285107158245264	0.6075941526948535	291.933837890625	291.9390563964844
734	292.06817626953125	16.577533333333335					1	DETECTED	292.0682 m/z @16.58 [N1297_2.mzXML]	292.06817626953125	16.577533333333335	9.374866666666666	19.252666666666666	9.8778	4189.7978515625	1142877.4883200992	0	1181	2.323677569761074	0.6857043687523138	1.6362294865811615	292.06585693359375	292.078125
735	292.12274169921875	12.032233333333332					1	DETECTED	292.1227 m/z @12.03 [N1297_2.mzXML]	292.12274169921875	12.032233333333332	12.00055	17.965833333333332	5.965283333333332	11872.15234375	669232.0316187743	0	1181	0.15792105933637224	94.13913729616465	187.2782745923293	292.1224365234375	292.131103515625
736	292.515869140625	2.5514666666666668					1	DETECTED	292.5159 m/z @2.55 [N1297_2.mzXML]	292.515869140625	2.5514666666666668	2.31805	3.3618	1.0437500000000002	3577.140625	126069.66896368409	0	1181	0.5710051877992095	2.235808639771509	3.4716172795430182	292.5137023925781	292.5234069824219
737	292.9284362792969	2.633883333333333					1	DETECTED	292.9284 m/z @2.63 [N1297_2.mzXML]	292.9284362792969	2.633883333333333	1.2495	13.8783	12.6288	4998.53662109375	1241613.8281192018	0	1181	0.307839353836179	4.56116441736995	8.122328834739898	292.921630859375	292.9356689453125
738	292.9737548828125	2.7461333333333333					1	DETECTED	292.9738 m/z @2.75 [N1297_2.mzXML]	292.9737548828125	2.7461333333333333	2.4289833333333335	3.4076333333333335	0.97865	4067.500732421875	123303.67756015013	0	1181	0.16078088584545647	1.5428819170739407	1.8151320206415646	292.9651184082031	292.9740905761719
739	292.9844055175781	2.3880333333333335					1	DETECTED	292.9844 m/z @2.39 [N1297_2.mzXML]	292.9844055175781	2.3880333333333335	2.3880333333333335	3.6518333333333337	1.2638000000000003	7371.72265625	171848.73986712642	0	1181	0.10921681275092077	null	null	292.9771728515625	292.9858093261719
740	292.9965515136719	9.585116666666666					1	DETECTED	292.9966 m/z @9.59 [N1297_2.mzXML]	292.9965515136719	9.585116666666666	2.4019333333333335	16.59603333333333	14.194099999999997	91573.3671875	2.333198948514893E7	0	1181	14.508764154166514	1.003155958214827	1.0013066030367443	292.98846435546875	293.0042419433594
741	293.02288818359375	2.7178					1	DETECTED	293.0229 m/z @2.72 [N1297_2.mzXML]	293.02288818359375	2.7178	2.3041833333333335	3.7607833333333334	1.4566	8050.03515625	268521.95927618415	0	1181	0.43131241173100143	1.7608091227787408	1.7726044113339676	293.0149841308594	293.0238952636719
742	293.0341796875	2.4831999999999996					1	DETECTED	293.0342 m/z @2.48 [N1297_2.mzXML]	293.0341796875	2.4831999999999996	2.1914333333333333	4.0568	1.8653666666666666	11041.046875	431011.3946269531	0	1181	0.3328114162299376	2.593856920949174	4.4302357796671945	293.0265808105469	293.04193115234375
743	293.049560546875	2.66175					1	DETECTED	293.0496 m/z @2.66 [N1297_2.mzXML]	293.049560546875	2.66175	2.17725	4.2779	2.10065	10053.931640625	450176.095203247	0	1181	0.543559744975874	2.167853457172342	2.064724744424559	293.045166015625	293.0498352050781
744	293.06072998046875	2.633883333333333					1	DETECTED	293.0607 m/z @2.63 [N1297_2.mzXML]	293.06072998046875	2.633883333333333	1.8655000000000002	19.033666666666665	17.168166666666664	18691.3515625	2343632.577157043	0	1181	0.57569674303212	8.481585302708442	1.6677824699085664	293.05279541015625	293.0684509277344
745	293.08001708984375	2.689633333333333					1	DETECTED	293.0800 m/z @2.69 [N1297_2.mzXML]	293.08001708984375	2.689633333333333	2.20575	4.929150000000001	2.7234000000000007	33837.8671875	1417012.6112621462	0	1181	1.0393076266026133	1.5291196183796316	2.14723081455634	293.0710144042969	293.0819091796875
746	293.09735107421875	2.4970833333333333					1	DETECTED	293.0974 m/z @2.50 [N1297_2.mzXML]	293.09735107421875	2.4970833333333333	0.10099999999999999	20.002333333333336	19.901333333333337	9926441.0	6.21499479015283E8	1	1181	0.7055706683357923	2.2734652319175295	2.6193682926025073	293.09649658203125	293.1064758300781
747	293.1202392578125	9.567333333333332					1	DETECTED	293.1202 m/z @9.57 [N1297_2.mzXML]	293.1202392578125	9.567333333333332	2.17725	10.378066666666665	8.200816666666665	87394.328125	1.4007491181375736E7	0	1181	7.487588735927192	0.5549400212524704	0.12220177301379206	293.11212158203125	293.12701416015625
748	293.13055419921875	2.633883333333333					1	DETECTED	293.1306 m/z @2.63 [N1297_2.mzXML]	293.13055419921875	2.633883333333333	2.2484666666666664	15.702050000000002	13.453583333333334	20381.162109375	2001273.9386113284	0	1181	0.1517394203313387	2.136892553641063	24.86915134463217	293.1303405761719	293.13916015625
749	293.15264892578125	9.84125					1	DETECTED	293.1526 m/z @9.84 [N1297_2.mzXML]	293.15264892578125	9.84125	2.1630333333333334	10.814133333333332	8.6511	119823.953125	9447230.615431646	0	1181	0.3649588799827228	0.5562532488812039	0.16506643018006695	293.1452941894531	293.1609191894531
750	293.1697692871094	10.054883333333333					1	DETECTED	293.1698 m/z @10.05 [N1297_2.mzXML]	293.1697692871094	10.054883333333333	2.346283333333333	13.990716666666666	11.644433333333332	62060.44921875	1.942941075649524E7	0	1181	14.44706780592719	0.7508115004941428	0.4977171956086478	293.16351318359375	293.1795959472656
751	293.1866760253906	14.484083333333333					1	DETECTED	293.1867 m/z @14.48 [N1297_2.mzXML]	293.1866760253906	14.484083333333333	2.1630333333333334	15.262716666666668	13.099683333333335	11596.671875	1835299.601964965	0	1181	0.6037588479672955	0.5348822747136628	0.06643226379583206	293.1798400878906	293.19512939453125
752	293.2085266113281	9.966000000000001					1	DETECTED	293.2085 m/z @9.97 [N1297_2.mzXML]	293.2085266113281	9.966000000000001	2.3603666666666667	12.5234	10.163033333333335	75280.4375	1.9056366559853207E7	0	1181	10.651023895252047	0.6768589262918677	0.3262996153692746	293.1985778808594	293.2177734375
753	293.24041748046875	2.7319666666666667					1	DETECTED	293.2404 m/z @2.73 [N1297_2.mzXML]	293.24041748046875	2.7319666666666667	2.4019333333333335	12.60675	10.204816666666666	4201.74560546875	917293.9226676635	0	1181	0.612238172332455	15.460281789718216	2.346636336511439	293.23199462890625	293.2480163574219
754	293.3128662109375	2.7319666666666667					1	DETECTED	293.3129 m/z @2.73 [N1297_2.mzXML]	293.3128662109375	2.7319666666666667	2.3603666666666667	3.560583333333333	1.2002166666666665	3633.07275390625	131938.82778924558	0	1181	0.597330303434775	1.6149309293146754	2.229861858629351	293.3122253417969	293.3197326660156
755	293.64056396484375	10.360066666666667					1	DETECTED	293.6406 m/z @10.36 [N1297_2.mzXML]	293.64056396484375	10.360066666666667	3.2706999999999997	10.4698	7.1991	9036.490234375	1694043.363910858	0	1181	0.10852187051032125	0.5077392902986162	0.0154785805972324	293.63812255859375	293.64892578125
756	294.1004333496094	2.606533333333333					1	DETECTED	294.1004 m/z @2.61 [N1297_2.mzXML]	294.1004333496094	2.606533333333333	0.7940166666666666	17.92866666666667	17.13465	969552.4375	5.873601094791564E7	0	1181	0.6429695128326998	2.08703707539572	1.8434582857407718	294.0935974121094	294.10614013671875
757	294.1561584472656	9.739566666666667					1	DETECTED	294.1562 m/z @9.74 [N1297_2.mzXML]	294.1561584472656	9.739566666666667	9.602683333333333	9.930250000000001	0.32756666666666767	14342.8115234375	217438.72592529375	0	1181	0.3410595549412925	1.196517715816391	1.3930354316327822	294.1558837890625	294.15631103515625
758	294.9192199707031	12.20215					1	DETECTED	294.9192 m/z @12.20 [N1297_2.mzXML]	294.9192199707031	12.20215	0.13726666666666668	19.966	19.828733333333336	17639.052734375	4212342.201476313	0	1181	1.3590610999919068	0.7766946575225186	0.5938173798546762	294.9178466796875	294.9203796386719
759	294.9381408691406	1.6421999999999999					1	DETECTED	294.9381 m/z @1.64 [N1297_2.mzXML]	294.9381408691406	1.6421999999999999	1.58185	1.6722166666666667	0.0903666666666667	99012.3984375	333478.40226171864	0	1181	0.061927106566266765	0.7551295164719053	0.5596425410501331	294.93804931640625	294.93853759765625
760	294.9537048339844	11.2069					1	DETECTED	294.9537 m/z @11.21 [N1297_2.mzXML]	294.9537048339844	11.2069	10.932533333333334	18.759833333333333	7.827299999999999	5335.38671875	918286.4089095761	0	1181	0.12320830457840515	14.264305673672759	27.528611347345517	294.9526672363281	294.955078125
761	295.05767822265625	10.519633333333333					1	DETECTED	295.0577 m/z @10.52 [N1297_2.mzXML]	295.05767822265625	10.519633333333333	10.487266666666667	10.5517	0.06443333333333356	7180.65771484375	20625.195045654193	0	1181	0.07433625970417879	0.9953656024716895	0.9907312049433789	295.0572509765625	295.0577392578125
762	295.1017150878906	2.4970833333333333					1	DETECTED	295.1017 m/z @2.50 [N1297_2.mzXML]	295.1017150878906	2.4970833333333333	1.8655000000000002	18.796666666666667	16.931166666666666	119331.34375	8437710.094201265	0	1181	0.6716723356906815	11.662122994837937	2.3518612507837644	295.09759521484375	295.10272216796875
763	295.12860107421875	9.655083333333332					1	DETECTED	295.1286 m/z @9.66 [N1297_2.mzXML]	295.12860107421875	9.655083333333332	9.585116666666666	10.073033333333333	0.487916666666667	40344.23828125	271433.1846211252	0	1181	0.09487396056416131	3.4867794187708867	1.4950007983248585	295.12786865234375	295.1286926269531
764	295.19366455078125	12.2722					1	DETECTED	295.1937 m/z @12.27 [N1297_2.mzXML]	295.19366455078125	12.2722	1.4132500000000001	16.339283333333334	14.926033333333335	29452.04296875	3898908.8848575745	0	1181	0.2579631557680848	0.6408046798721623	0.2671249287278561	295.1875	295.203369140625
765	295.294189453125	2.4970833333333333					1	DETECTED	295.2942 m/z @2.50 [N1297_2.mzXML]	295.294189453125	2.4970833333333333	1.9633	5.975816666666666	4.012516666666666	35281.40234375	1969568.6844389949	0	1181	0.644640212393091	2.3618414761174282	2.485092593622022	295.2929992675781	295.2956848144531
766	296.0650634765625	1.7354166666666666					1	DETECTED	296.0651 m/z @1.74 [N1297_2.mzXML]	296.0650634765625	1.7354166666666666	1.70335	1.7950333333333333	0.09168333333333334	142829.890625	494661.0719902344	0	1181	0.05709695396126779	1.4295738045738038	1.864007667034318	296.0650634765625	296.0653076171875
767	296.13153076171875	9.637633333333333					1	DETECTED	296.1315 m/z @9.64 [N1297_2.mzXML]	296.13153076171875	9.637633333333333	9.602683333333333	9.739566666666667	0.13688333333333347	6277.4599609375	32630.12681713888	0	1181	0.09229705983243264	1.9582737243681323	2.9165474487362646	296.13153076171875	296.13201904296875
768	296.1844787597656	11.859666666666667					1	DETECTED	296.1845 m/z @11.86 [N1297_2.mzXML]	296.1844787597656	11.859666666666667	0.3014	20.002333333333336	19.700933333333335	25344.615234375	2660323.352354217	0	1181	0.09966343831718305	1.8703051134837103	3.295263793853641	296.1826477050781	296.1905822753906
769	296.1968688964844	12.323933333333335					1	DETECTED	296.1969 m/z @12.32 [N1297_2.mzXML]	296.1968688964844	12.323933333333335	12.254483333333333	12.75675	0.5022666666666673	6351.947265625	87988.12008856195	0	1181	0.09752136547565016	3.6160307175425195	6.232061435085039	296.1963806152344	296.197265625
770	296.25726318359375	13.469249999999999					1	DETECTED	296.2573 m/z @13.47 [N1297_2.mzXML]	296.25726318359375	13.469249999999999	13.392216666666666	13.7117	0.31948333333333423	9415.5498046875	84584.88619067389	0	1181	0.08254237524711705	2.0736694071830626	3.147338814366125	296.2568054199219	296.25848388671875
771	296.9879150390625	11.722199999999999					1	DETECTED	296.9879 m/z @11.72 [N1297_2.mzXML]	296.9879150390625	11.722199999999999	11.657216666666667	19.74683333333333	8.089616666666664	6098.599609375	722946.4879661254	0	1181	0.5598335987966614	62.243780456528306	123.48756091305661	296.980712890625	296.9901123046875
772	297.068603515625	1.7354166666666666					1	DETECTED	297.0686 m/z @1.74 [N1297_2.mzXML]	297.068603515625	1.7354166666666666	1.70335	11.9056	10.20225	13110.279296875	4676173.514600342	0	1181	0.03763070942196478	159.07874220374208	317.1574844074842	297.068359375	297.0779724121094
773	297.117919921875	1.4790666666666668					1	DETECTED	297.1179 m/z @1.48 [N1297_2.mzXML]	297.117919921875	1.4790666666666668	1.4132500000000001	9.532466666666666	8.119216666666667	7610.93017578125	1426847.8562617186	0	1181	0.08964409242554461	61.68055203849079	118.58388362181039	297.11737060546875	297.12579345703125
774	297.1798400878906	14.484083333333333					1	DETECTED	297.1798 m/z @14.48 [N1297_2.mzXML]	297.1798400878906	14.484083333333333	9.277916666666666	19.783333333333335	10.505416666666669	12709.3984375	2488900.486251037	0	1181	2.270557355496109	0.9485349727772554	0.958890964746484	297.17889404296875	297.1887512207031
775	298.2733154296875	14.237716666666667					1	DETECTED	298.2733 m/z @14.24 [N1297_2.mzXML]	298.2733154296875	14.237716666666667	11.18975	16.59603333333333	5.406283333333331	61322.08984375	3120734.4944520253	0	1181	0.519790289010162	0.7276034871026207	4.380342466004288	298.27294921875	298.2741394042969
776	298.6243896484375	12.639816666666666					1	DETECTED	298.6244 m/z @12.64 [N1297_2.mzXML]	298.6243896484375	12.639816666666666	12.54055	13.63025	1.0897000000000006	15181.474609375	251666.19800860682	0	1181	0.12789288140931276	5.488750839489584	9.977501678979168	298.6236877441406	298.6247863769531
777	299.1274719238281	10.43275					1	DETECTED	299.1275 m/z @10.43 [N1297_2.mzXML]	299.1274719238281	10.43275	0.4651666666666667	10.487266666666667	10.0221	6979.978515625	1586146.7801058348	0	1181	0.08502433398288645	0.5027346983137002	0.005469396627400455	299.1182861328125	299.12774658203125
778	299.1379089355469	11.30885					1	DETECTED	299.1379 m/z @11.31 [N1297_2.mzXML]	299.1379089355469	11.30885	10.181833333333334	15.683566666666668	5.501733333333334	65360.609375	2372694.458064758	0	1181	0.07745433973452975	0.8937000404774199	2.355790319513777	299.1368408203125	299.1398010253906
779	299.2763977050781	14.176383333333332					1	DETECTED	299.2764 m/z @14.18 [N1297_2.mzXML]	299.2763977050781	14.176383333333332	14.03735	15.505766666666666	1.4684166666666663	11818.1533203125	377189.37835305807	0	1181	0.443565383882758	5.280807959721938	7.997086161975175	299.2762145996094	299.2774963378906
780	299.63232421875	12.871883333333333					1	DETECTED	299.6323 m/z @12.87 [N1297_2.mzXML]	299.63232421875	12.871883333333333	8.440283333333333	13.113733333333332	4.673449999999999	40298.04296875	2256111.858945067	0	1181	0.3232414593525679	0.5272869843848722	0.06634666502788401	299.6316833496094	299.6345520019531
781	300.1795959472656	11.567216666666667					1	DETECTED	300.1796 m/z @11.57 [N1297_2.mzXML]	300.1795959472656	11.567216666666667	9.2931	16.504733333333334	7.211633333333333	91019.2734375	1758110.4104997588	0	1181	0.08245763255326466	0.5803812730436594	0.07248169299394612	300.17926025390625	300.18438720703125
782	300.2164001464844	10.653383333333332					1	DETECTED	300.2164 m/z @10.65 [N1297_2.mzXML]	300.2164001464844	10.653383333333332	10.50385	10.707116666666668	0.20326666666666782	14286.0712890625	125549.67192541528	0	1181	0.18895683826570853	0.6796700847079884	0.3591834624119509	300.21612548828125	300.2168884277344
783	301.11700439453125	10.760816666666667					1	DETECTED	301.1170 m/z @10.76 [N1297_2.mzXML]	301.11700439453125	10.760816666666667	10.584183333333334	10.796899999999999	0.21271666666666533	13299.2470703125	114953.85276049745	0	1181	0.10088941074369728	0.6021419135685946	0.20428382713718907	301.1168212890625	301.11785888671875
784	301.1402282714844	12.44125					1	DETECTED	301.1402 m/z @12.44 [N1297_2.mzXML]	301.1402282714844	12.44125	0.10099999999999999	20.002333333333336	19.901333333333337	112997.828125	1.2750900187159201E7	1	1181	10.847538799996686	7.809683803962837	0.10225961027690587	301.139404296875	301.1417236328125
785	301.2129211425781	13.500633333333333					1	DETECTED	301.2129 m/z @13.50 [N1297_2.mzXML]	301.2129211425781	13.500633333333333	11.791183333333333	13.67875	1.8875666666666682	18573.337890625	484496.537792969	0	1181	0.09233992543486735	0.5520976532412962	0.10419530648259251	301.2116394042969	301.21490478515625
786	302.01873779296875	8.935116666666666					1	DETECTED	302.0187 m/z @8.94 [N1297_2.mzXML]	302.01873779296875	8.935116666666666	0.447	19.819666666666667	19.372666666666667	4473.0888671875	2161617.805514587	0	1181	1.6944963697366067	1.141164019501774	1.2823280390035483	302.0171203613281	302.0216064453125
787	302.1018371582031	10.618316666666667					1	DETECTED	302.1018 m/z @10.62 [N1297_2.mzXML]	302.1018371582031	10.618316666666667	10.568116666666667	10.707116666666668	0.13900000000000112	3888.494384765625	22305.554028198334	0	1181	0.120026164444619	1.3844621513944269	1.7689243027888535	302.101318359375	302.10223388671875
788	302.1435546875	12.473866666666668					1	DETECTED	302.1436 m/z @12.47 [N1297_2.mzXML]	302.1435546875	12.473866666666668	0.10099999999999999	19.892833333333332	19.791833333333333	20695.8671875	2585754.433035767	0	1181	10.376099784825376	1.6401549832286308	0.6817988822947963	302.14105224609375	302.1452941894531
789	302.23138427734375	10.760816666666667					1	DETECTED	302.2314 m/z @10.76 [N1297_2.mzXML]	302.23138427734375	10.760816666666667	10.742883333333333	10.982233333333333	0.23934999999999995	8435.6572265625	77430.53094531248	0	1181	0.11956558672215856	6.673327137546376	12.346654275092751	302.2308654785156	302.23193359375
790	302.2864990234375	11.59655					1	DETECTED	302.2865 m/z @11.60 [N1297_2.mzXML]	302.2864990234375	11.59655	11.458583333333333	14.90025	3.4416666666666664	194904.25	2325861.4915682417	0	1181	0.1017672271265262	2.3687922312521876	3.246760815814124	302.28558349609375	302.28759765625
791	303.02685546875	1.4641333333333333					1	DETECTED	303.0269 m/z @1.46 [N1297_2.mzXML]	303.02685546875	1.4641333333333333	1.4322000000000001	5.590683333333333	4.158483333333333	8495.814453125	389340.9937799072	0	1181	0.06944424912803093	65.11195198329891	129.22390396659782	303.0213317871094	303.03057861328125
792	303.0740051269531	9.7234					1	DETECTED	303.0740 m/z @9.72 [N1297_2.mzXML]	303.0740051269531	9.7234	9.655083333333332	9.806633333333334	0.15155000000000207	6736.3154296875	36372.35772357193	0	1181	0.08830221424269524	1.1091729690168284	1.2644837230932615	303.0735168457031	303.07421875
793	303.1329345703125	10.742883333333333					1	DETECTED	303.1329 m/z @10.74 [N1297_2.mzXML]	303.1329345703125	10.742883333333333	10.145366666666666	10.760816666666667	0.6154500000000009	2602.723388671875	50685.55813543708	0	1181	0.10051077968410382	0.5150065549078131	0.03001310981562616	303.1322021484375	303.1338195800781
794	303.228515625	14.207166666666666					1	DETECTED	303.2285 m/z @14.21 [N1297_2.mzXML]	303.228515625	14.207166666666666	7.296883333333333	16.504733333333334	9.20785	165264.15625	6497705.289618536	1	1181	0.4994028725940023	0.7834343370831837	5.0836886399410535	303.2264709472656	303.2320861816406
795	303.2904052734375	11.611366666666667					1	DETECTED	303.2904 m/z @11.61 [N1297_2.mzXML]	303.2904052734375	11.611366666666667	11.567216666666667	11.67315	0.10593333333333277	27675.2890625	137167.78097705066	0	1181	0.2919583747049561	1.199697999244988	1.3993959984899762	303.28997802734375	303.2906799316406
796	303.6459045410156	12.839016666666668					1	DETECTED	303.6459 m/z @12.84 [N1297_2.mzXML]	303.6459045410156	12.839016666666668	12.739383333333334	13.053066666666666	0.31368333333333176	25677.203125	196515.5540421144	0	1181	0.08829104868699389	1.631936902307269	null	303.6454772949219	303.6463928222656
797	304.048583984375	15.683566666666668					1	DETECTED	304.0486 m/z @15.68 [N1297_2.mzXML]	304.048583984375	15.683566666666668	0.26503333333333334	19.984166666666667	19.719133333333332	4141.3623046875	1526510.436153779	0	1181	8.080465742845202	0.6394620327052292	0.26312516746698145	304.0401916503906	304.049560546875
798	304.1502685546875	9.32485					1	DETECTED	304.1503 m/z @9.32 [N1297_2.mzXML]	304.1502685546875	9.32485	9.205016666666667	9.374866666666666	0.1698499999999985	2887.1943359375	18418.030441955427	0	1181	0.0763624627886319	0.7086926286509037	0.4173852573018072	304.1495056152344	304.1507873535156
799	304.1749267578125	8.8817					1	DETECTED	304.1749 m/z @8.88 [N1297_2.mzXML]	304.1749267578125	8.8817	8.790116666666668	16.893166666666666	8.103049999999998	5243.20263671875	894958.1957516478	0	1181	0.3308850978632272	44.238671519563646	0.4071545114926824	304.1741638183594	304.1790771484375
800	304.2112731933594	10.073033333333333					1	DETECTED	304.2113 m/z @10.07 [N1297_2.mzXML]	304.2112731933594	10.073033333333333	10.019533333333333	16.228933333333334	6.2094000000000005	24233.37109375	1136759.7588541256	0	1181	0.08908863664168543	56.82623186108373	4.2506708707432965	304.20648193359375	304.21173095703125
801	304.2320861816406	14.130683333333334					1	DETECTED	304.2321 m/z @14.13 [N1297_2.mzXML]	304.2320861816406	14.130683333333334	11.0507	15.829649999999999	4.778949999999998	32017.697265625	2422262.3678863514	0	1181	0.40293851673257564	0.6993995030852804	0.34450610163377654	304.2304992675781	304.2332763671875
802	304.29876708984375	11.506816666666667					1	DETECTED	304.2988 m/z @11.51 [N1297_2.mzXML]	304.29876708984375	11.506816666666667	6.7145166666666665	12.080966666666665	5.366449999999999	126687.890625	3535329.3162866174	1	1181	0.10553746492763061	0.5316786042632408	0.045137564534899116	304.2933349609375	304.3072509765625
803	304.89544677734375	1.6272333333333333					1	DETECTED	304.8954 m/z @1.63 [N1297_2.mzXML]	304.89544677734375	1.6272333333333333	1.56735	12.016333333333334	10.448983333333334	68147.0703125	2895880.382242676	0	1181	0.08176762409031046	82.93414959333987	1.5413982126039634	304.8946533203125	304.904296875
804	305.0249328613281	1.4790666666666668					1	DETECTED	305.0249 m/z @1.48 [N1297_2.mzXML]	305.0249328613281	1.4790666666666668	1.44845	19.600666666666665	18.152216666666664	2512.198486328125	1086509.4469963072	0	1181	0.0487603248279751	296.4433859553613	591.8867719107226	305.0215148925781	305.0306701660156
805	305.1081848144531	14.673083333333333					1	DETECTED	305.1082 m/z @14.67 [N1297_2.mzXML]	305.1081848144531	14.673083333333333	14.40625	15.262716666666668	0.8564666666666678	1766.3017578125	68489.04617913824	0	1181	0.5049038191337143	1.604871955028114	2.209743910056228	305.1081848144531	305.11053466796875
806	305.1349792480469	12.3582					1	DETECTED	305.1350 m/z @12.36 [N1297_2.mzXML]	305.1349792480469	12.3582	12.323933333333335	12.557233333333333	0.23329999999999806	19315.263671875	127888.4652138669	0	1181	0.1250395119680494	3.404182879377514	5.808365758755028	305.1347961425781	305.13555908203125
807	305.2145080566406	10.054883333333333					1	DETECTED	305.2145 m/z @10.05 [N1297_2.mzXML]	305.2145080566406	10.054883333333333	10.036933333333334	14.2527	4.215766666666667	4008.481201171875	577810.5192437745	0	1181	0.10535586210090386	117.43082636955144	233.86165273910288	305.21405029296875	305.2157287597656
808	305.2440490722656	12.623266666666666					1	DETECTED	305.2440 m/z @12.62 [N1297_2.mzXML]	305.2440490722656	12.623266666666666	2.6755833333333334	15.2457	12.570116666666665	107248.2578125	3267685.3118463764	1	1181	0.16310645477563845	6.306004734269791	9.982631427486195	305.23992919921875	305.2478942871094
809	306.08349609375	15.9201					1	DETECTED	306.0835 m/z @15.92 [N1297_2.mzXML]	306.08349609375	15.9201	2.9183166666666667	19.399	16.480683333333335	6033.40673828125	1822617.2939481817	0	1181	1.0686099714961905	0.633785493528452	0.3622471965830083	306.0760803222656	306.0843505859375
810	307.0614929199219	11.6265					1	DETECTED	307.0615 m/z @11.63 [N1297_2.mzXML]	307.0614929199219	11.6265	10.519633333333333	19.984166666666667	9.464533333333334	8510.3486328125	1274874.3666815797	0	1181	0.6285730151724085	4.275371920737215	2.572793247542105	307.0596923828125	307.0683288574219
811	307.0798645019531	16.247400000000003					1	DETECTED	307.0799 m/z @16.25 [N1297_2.mzXML]	307.0798645019531	16.247400000000003	3.514683333333333	18.960833333333333	15.44615	6161.92236328125	1552486.3070649414	0	1181	1.5596558176709987	0.6065535896371944	0.19379408245289434	307.07623291015625	307.0843200683594
812	307.1678771972656	10.568116666666667					1	DETECTED	307.1679 m/z @10.57 [N1297_2.mzXML]	307.1678771972656	10.568116666666667	10.360066666666667	18.814833333333336	8.45476666666667	390721.15625	5997323.551949597	1	1181	0.4927978450249437	2.833834350901256	5.091952259487577	307.16693115234375	307.16925048828125
813	308.1718444824219	10.568116666666667					1	DETECTED	308.1718 m/z @10.57 [N1297_2.mzXML]	308.1718444824219	10.568116666666667	10.4698	19.582	9.112200000000001	47075.53125	3709191.3159422623	0	1181	0.6334518035049008	46.34107475843335	0.5188861430985829	308.1623229980469	308.1719055175781
814	308.877685546875	2.134466666666667					1	DETECTED	308.8777 m/z @2.13 [N1297_2.mzXML]	308.877685546875	2.134466666666667	2.0343999999999998	2.2484666666666664	0.21406666666666663	7078.7138671875	61115.1988685303	0	1181	0.2225248190394491	1.0696202531645511	1.1392405063291022	308.877685546875	308.8798522949219
815	309.0810546875	11.59655					1	DETECTED	309.0811 m/z @11.60 [N1297_2.mzXML]	309.0810546875	11.59655	11.537766666666666	11.641766666666665	0.1039999999999992	8735.73828125	41246.68573754905	0	1181	0.11308582094758535	0.8846044797277928	0.7692089594555854	309.08087158203125	309.08258056640625
816	309.1477966308594	9.32485					1	DETECTED	309.1478 m/z @9.32 [N1297_2.mzXML]	309.1477966308594	9.32485	8.899483333333334	14.02195	5.122466666666666	21727.0234375	790850.6687834787	0	1181	0.1569796511808743	1.1942820238988094	4.389135514905212	309.1467590332031	309.15087890625
817	309.1640930175781	10.568116666666667					1	DETECTED	309.1641 m/z @10.57 [N1297_2.mzXML]	309.1640930175781	10.568116666666667	10.4698	12.457416666666667	1.9876166666666677	14714.2294921875	510359.49971862836	0	1181	0.30475376185210834	10.108238684522743	19.359792407055192	309.16351318359375	309.17144775390625
818	309.20257568359375	12.822783333333332					1	DETECTED	309.2026 m/z @12.82 [N1297_2.mzXML]	309.20257568359375	12.822783333333332	4.67805	14.594	9.915949999999999	11930.650390625	1182982.1657978815	0	1181	0.13310814458984943	0.6087338648288056	4.02061826688185	309.2010803222656	309.206298828125
819	310.1125183105469	0.22840000000000002					1	DETECTED	310.1125 m/z @0.23 [N1297_2.mzXML]	310.1125183105469	0.22840000000000002	0.10099999999999999	20.002333333333336	19.901333333333337	1456.1082763671875	980961.743062805	0	1181	7.998657998811254	78.10570381998954	155.21140763997906	310.1106872558594	310.11419677734375
820	310.15093994140625	9.32485					1	DETECTED	310.1509 m/z @9.32 [N1297_2.mzXML]	310.15093994140625	9.32485	9.308816666666667	9.532466666666666	0.22364999999999924	3335.289794921875	26828.10681320186	0	1181	0.1836459668471626	6.974532224532486	12.949064449064972	310.15020751953125	310.1517028808594
821	310.2008361816406	10.618316666666667					1	DETECTED	310.2008 m/z @10.62 [N1297_2.mzXML]	310.2008361816406	10.618316666666667	10.396366666666667	16.522783333333333	6.126416666666666	123651.4296875	1696297.7821704696	1	1181	0.08986209957248192	1.0785948992220797	1.3375210697392372	310.1979064941406	310.20574951171875
822	310.9118957519531	1.6572					1	DETECTED	310.9119 m/z @1.66 [N1297_2.mzXML]	310.9118957519531	1.6572	1.61185	1.7805166666666667	0.16866666666666674	57037.48828125	228930.31706079099	0	1181	0.06201315840622312	1.8596104373392144	1.7762713878328553	310.911865234375	310.91375732421875
823	311.1231994628906	8.75455					1	DETECTED	311.1232 m/z @8.75 [N1297_2.mzXML]	311.1231994628906	8.75455	8.457216666666666	17.040666666666667	8.583450000000001	21099.669921875	926311.4519461368	0	1181	0.074818592301229	11.861002953234063	22.281268464344272	311.12255859375	311.1276550292969
824	311.1660461425781	12.2722					1	DETECTED	311.1660 m/z @12.27 [N1297_2.mzXML]	311.1660461425781	12.2722	9.277916666666666	17.262666666666668	7.984750000000002	54534.89453125	1516840.44456366	0	1181	0.2099900240549193	3.4168316294985406	6.524491568101886	311.16534423828125	311.1758117675781
825	311.6320495605469	12.839016666666668					1	DETECTED	311.6320 m/z @12.84 [N1297_2.mzXML]	311.6320495605469	12.839016666666668	12.72225	12.918083333333334	0.19583333333333286	25449.826171875	170753.23838086	0	1181	0.10035960183804349	0.8385669426206072	1.1282571143065798	311.62628173828125	311.6323547363281
826	311.9928283691406	17.003833333333333					1	DETECTED	311.9928 m/z @17.00 [N1297_2.mzXML]	311.9928283691406	17.003833333333333	15.078650000000001	19.856333333333335	4.777683333333334	2753.6875	356438.4497424014	0	1181	1.957587145883405	1.2408385348581534	1.481677069716307	311.991455078125	311.9945068359375
827	312.0286560058594	13.1721					1	DETECTED	312.0287 m/z @13.17 [N1297_2.mzXML]	312.0286560058594	13.1721	2.903966666666667	16.393966666666667	13.49	31320.921875	3859303.788013123	0	1181	0.4515632249617294	1.2093124212402813	1.4610373740978677	312.02099609375	312.0296630859375
828	312.1695251464844	12.323933333333335					1	DETECTED	312.1695 m/z @12.32 [N1297_2.mzXML]	312.1695251464844	12.323933333333335	4.072533333333333	12.590166666666667	8.517633333333333	9250.783203125	1123463.2481480096	0	1181	0.14880486535362358	0.5161326158793255	0.03226523175865092	312.163818359375	312.17034912109375
829	312.216064453125	10.742883333333333					1	DETECTED	312.2161 m/z @10.74 [N1297_2.mzXML]	312.216064453125	10.742883333333333	10.63555	16.613966666666666	5.978416666666666	41726.26171875	1052254.683394408	1	1181	0.19489258971463563	2.000017421063184	1.5923170200655203	312.2149963378906	312.22149658203125
830	312.3617248535156	12.080966666666665					1	DETECTED	312.3617 m/z @12.08 [N1297_2.mzXML]	312.3617248535156	12.080966666666665	12.032233333333332	19.966	7.933766666666669	27442.201171875	1860077.4410686037	0	1181	0.13117909930143057	81.39979480164241	156.27645941770336	312.3614196777344	312.364990234375
831	312.6568908691406	2.3743666666666665					1	DETECTED	312.6569 m/z @2.37 [N1297_2.mzXML]	312.6568908691406	2.3743666666666665	1.8516666666666666	4.7939	2.9422333333333333	23836.8515625	944946.5998239749	0	1181	0.47991982109370124	2.0860429089127677	2.7866946842267954	312.6558532714844	312.659423828125
832	313.095703125	1.4939					1	DETECTED	313.0957 m/z @1.49 [N1297_2.mzXML]	313.095703125	1.4939	1.4132500000000001	19.947666666666667	18.534416666666665	21397.705078125	2162987.8094366146	0	1181	0.12412919838588388	114.90648894399685	228.30108554576142	313.0927429199219	313.1011657714844
833	313.16650390625	12.237266666666667					1	DETECTED	313.1665 m/z @12.24 [N1297_2.mzXML]	313.16650390625	12.237266666666667	12.237266666666667	13.068616666666665	0.8313499999999987	11282.158203125	206788.80205932623	0	1181	0.1345367546972458	null	null	313.16571044921875	313.16845703125
834	313.2731628417969	13.201783333333333					1	DETECTED	313.2732 m/z @13.20 [N1297_2.mzXML]	313.2731628417969	13.201783333333333	0.15551666666666666	19.9295	19.773983333333334	4933.158203125	1529984.3176697697	0	1181	13.338503989511533	0.7578406849469069	0.35305783302868304	313.2666015625	313.27520751953125
835	313.3651428222656	12.0645					1	DETECTED	313.3651 m/z @12.06 [N1297_2.mzXML]	313.3651428222656	12.0645	12.048366666666668	12.219366666666668	0.17099999999999937	6509.97705078125	41952.79136840795	0	1181	0.12830571754146014	5.299586776859777	9.599173553719554	313.3645935058594	313.3663635253906
836	313.7839050292969	2.3743666666666665					1	DETECTED	313.7839 m/z @2.37 [N1297_2.mzXML]	313.7839050292969	2.3743666666666665	1.8655000000000002	4.356533333333333	2.491033333333333	18569.255859375	747301.2009156189	0	1181	0.7185641383028787	1.910004028404673	2.0021777008873207	313.7826232910156	313.7855529785156
837	314.0290832519531	13.157583333333333					1	DETECTED	314.0291 m/z @13.16 [N1297_2.mzXML]	314.0290832519531	13.157583333333333	12.918083333333334	14.437366666666666	1.5192833333333322	8562.24609375	258350.90046362326	0	1181	0.1953815907269636	3.1717814892136427	5.343562978427285	314.0201110839844	314.0296325683594
838	314.2314147949219	10.966116666666666					1	DETECTED	314.2314 m/z @10.97 [N1297_2.mzXML]	314.2314147949219	10.966116666666666	10.778766666666666	11.9677	1.1889333333333347	280030.59375	2569897.877450682	1	1181	0.12410516268112204	1.3440341991996418	1.3015017706495935	314.2311706542969	314.2320251464844
839	315.07904052734375	2.3743666666666665					1	DETECTED	315.0790 m/z @2.37 [N1297_2.mzXML]	315.07904052734375	2.3743666666666665	0.33776666666666666	17.262666666666668	16.9249	6915210.5	3.026541653975909E8	1	1181	0.4744521813158582	1.7917459650508252	2.0790558720947803	315.07794189453125	315.0886535644531
840	315.1329345703125	11.427633333333334					1	DETECTED	315.1329 m/z @11.43 [N1297_2.mzXML]	315.1329345703125	11.427633333333334	2.2484666666666664	11.843033333333333	9.594566666666665	33549.87890625	1286588.4848272095	0	1181	0.08910472773240663	0.6523309683623962	0.5958296217051119	315.1234436035156	315.140625
841	315.1619567871094	12.2722					1	DETECTED	315.1620 m/z @12.27 [N1297_2.mzXML]	315.1619567871094	12.2722	2.3603666666666667	12.4902	10.129833333333334	6370.23828125	969640.0853291627	0	1181	0.04673847499144479	0.5109969564998066	0.021993912999613254	315.153076171875	315.1701354980469
842	315.2346496582031	10.966116666666666					1	DETECTED	315.2346 m/z @10.97 [N1297_2.mzXML]	315.2346496582031	10.966116666666666	2.56545	12.672416666666667	10.106966666666667	50515.01171875	2384582.249746155	0	1181	0.11247441136046099	0.6015574160780891	1.354917156844243	315.2314453125	315.2375793457031
843	316.0824890136719	2.4289833333333335					1	DETECTED	316.0825 m/z @2.43 [N1297_2.mzXML]	316.0824890136719	2.4289833333333335	1.8233833333333334	15.629050000000001	13.805666666666667	601696.4375	2.6694042832087416E7	0	1181	0.45179061846998936	1.7121660008802488	2.1881059240799483	316.0733642578125	316.0834655761719
844	316.1751708984375	10.50385					1	DETECTED	316.1752 m/z @10.50 [N1297_2.mzXML]	316.1751708984375	10.50385	10.4698	10.601049999999999	0.13124999999999964	10307.224609375	57998.47975292974	0	1181	0.10314400268224944	1.9273127753303585	2.854625550660717	316.17486572265625	316.17523193359375
845	316.247314453125	11.119783333333334					1	DETECTED	316.2473 m/z @11.12 [N1297_2.mzXML]	316.247314453125	11.119783333333334	10.94945	11.705683333333333	0.7562333333333324	140103.359375	1360137.198741215	1	1181	0.10846330374367241	1.8618174853946372	0.4050396570909344	316.2381286621094	316.24798583984375
846	317.08355712890625	2.4289833333333335					1	DETECTED	317.0836 m/z @2.43 [N1297_2.mzXML]	317.08355712890625	2.4289833333333335	1.8375833333333333	8.68385	6.846266666666667	83099.359375	3548075.162441648	0	1181	0.39526009151968555	1.6913456771579485	1.6285786021519084	317.0824890136719	317.0850524902344
847	317.1138916015625	1.6572					1	DETECTED	317.1139 m/z @1.66 [N1297_2.mzXML]	317.1138916015625	1.6572	1.5378833333333333	12.54055	11.002666666666666	19077.841796875	2153298.628367096	0	1181	0.18606978138237662	22.09105398149055	23.57007896465541	317.10931396484375	317.115478515625
848	317.528564453125	2.4289833333333335					1	DETECTED	317.5286 m/z @2.43 [N1297_2.mzXML]	317.528564453125	2.4289833333333335	1.8516666666666666	5.608099999999999	3.756433333333333	23710.75	995738.4648084716	0	1181	0.399219124503432	1.9074372270455426	1.8019184834062274	317.5269775390625	317.53009033203125
849	318.0642395019531	15.847833333333334					1	DETECTED	318.0642 m/z @15.85 [N1297_2.mzXML]	318.0642395019531	15.847833333333334	9.690183333333332	19.527333333333335	9.837150000000003	4039.676513671875	1006399.6802561647	0	1181	1.638969689982483	0.79877469489172	0.5827149801909383	318.0611877441406	318.0653991699219
850	318.185302734375	1.6272333333333333					1	DETECTED	318.1853 m/z @1.63 [N1297_2.mzXML]	318.185302734375	1.6272333333333333	1.6272333333333333	10.109083333333333	8.48185	13003.15625	3381530.458822541	0	1181	8.420293267996218	null	null	318.1806335449219	318.1910095214844
851	318.2992248535156	11.338433333333334					1	DETECTED	318.2992 m/z @11.34 [N1297_2.mzXML]	318.2992248535156	11.338433333333334	11.29285	16.320333333333334	5.027483333333334	291462.28125	2798171.167257819	1	1181	0.10251632634656005	2.974975669184718	5.6295274718016115	318.292236328125	318.3037109375
852	318.9687805175781	1.9209166666666666					1	DETECTED	318.9688 m/z @1.92 [N1297_2.mzXML]	318.9687805175781	1.9209166666666666	1.7663	2.1487333333333334	0.3824333333333334	14955.7783203125	209402.07651171883	0	1181	0.11153412326933099	1.2367144551040212	1.4734289102080425	318.9676208496094	318.9697570800781
853	319.0032653808594	1.8791333333333333					1	DETECTED	319.0033 m/z @1.88 [N1297_2.mzXML]	319.0032653808594	1.8791333333333333	1.4322000000000001	19.1065	17.6743	5080.92138671875	2989309.0367752076	0	1181	17.619579849755088	19.772859486873514	38.545718973747036	319.0032653808594	319.0099792480469
854	319.0603332519531	15.7202					1	DETECTED	319.0603 m/z @15.72 [N1297_2.mzXML]	319.0603332519531	15.7202	9.444716666666666	19.801499999999997	10.35678333333333	4334.29345703125	956528.2121703186	0	1181	1.714666059163001	0.8251781403291643	0.49422987514422806	319.05841064453125	319.0621643066406
855	319.12823486328125	10.63555					1	DETECTED	319.1282 m/z @10.64 [N1297_2.mzXML]	319.12823486328125	10.63555	9.84125	10.760816666666667	0.9195666666666664	4690.19384765625	86439.17470800773	0	1181	0.17082183902623882	0.5788534978387679	0.1577069956775358	319.12786865234375	319.12884521484375
856	319.16754150390625	11.085133333333333					1	DETECTED	319.1675 m/z @11.09 [N1297_2.mzXML]	319.16754150390625	11.085133333333333	9.514533333333333	15.829649999999999	6.3151166666666665	22935.82421875	2362273.7435657345	0	1181	1.6544425933955154	2.0119290914367913	27.941942244135507	319.16357421875	319.1772155761719
857	319.19366455078125	14.207166666666666					1	DETECTED	319.1937 m/z @14.21 [N1297_2.mzXML]	319.19366455078125	14.207166666666666	10.019533333333333	16.04713333333333	6.027599999999998	60196.28125	2928703.2372603156	0	1181	0.5059874753509028	1.202825348558995	1.9910992887351524	319.1844177246094	319.195068359375
858	319.30267333984375	11.35285					1	DETECTED	319.3027 m/z @11.35 [N1297_2.mzXML]	319.30267333984375	11.35285	5.85365	11.7738	5.92015	57679.34765625	5459365.746002384	0	1181	0.0938699214299703	0.5400368669429831	0.02173414611601708	319.2940979003906	319.3031005859375
859	320.86944580078125	1.6272333333333333					1	DETECTED	320.8694 m/z @1.63 [N1297_2.mzXML]	320.86944580078125	1.6272333333333333	1.5969333333333333	1.6572	0.06026666666666669	11121.4384765625	28324.088504150383	0	1181	0.05211035863422575	0.9944994499449951	0.9889988998899902	320.86895751953125	320.8697204589844
860	320.96673583984375	1.9914833333333335					1	DETECTED	320.9667 m/z @1.99 [N1297_2.mzXML]	320.96673583984375	1.9914833333333335	1.7663	2.0914333333333333	0.3251333333333333	9746.43359375	125863.56556591793	0	1181	0.31063170237463766	0.7219302790318992	0.4438605580637984	320.9646301269531	320.967041015625
861	321.2090759277344	12.557233333333333					1	DETECTED	321.2091 m/z @12.56 [N1297_2.mzXML]	321.2090759277344	12.557233333333333	1.4132500000000001	18.5575	17.14425	64070.55859375	2219346.864139586	0	1181	0.1945698643524949	2.947403940447136	15.125111649670751	321.2020263671875	321.218017578125
862	322.21221923828125	12.590166666666667					1	DETECTED	322.2122 m/z @12.59 [N1297_2.mzXML]	322.21221923828125	12.590166666666667	12.5067	12.902933333333333	0.396233333333333	11649.65625	156423.95434204122	0	1181	0.23314660626066086	2.373602236421732	3.747204472843464	322.2118835449219	322.2129211425781
863	322.88604736328125	1.6572					1	DETECTED	322.8860 m/z @1.66 [N1297_2.mzXML]	322.88604736328125	1.6572	1.6272333333333333	1.6872833333333332	0.06004999999999994	18781.59375	43736.22431884763	0	1181	0.03944054421053944	1.0019466073414884	1.0038932146829769	322.8857421875	322.88604736328125
864	323.0175476074219	1.8931833333333332					1	DETECTED	323.0175 m/z @1.89 [N1297_2.mzXML]	323.0175476074219	1.8931833333333332	1.8233833333333334	11.8082	9.984816666666665	7824.044921875	3296971.328634156	0	1181	0.3091286709116965	71.52447468958944	142.04894937917888	323.0170593261719	323.0213623046875
865	323.16302490234375	9.930250000000001					1	DETECTED	323.1630 m/z @9.93 [N1297_2.mzXML]	323.16302490234375	9.930250000000001	9.620333333333333	10.601049999999999	0.980716666666666	9974.794921875	276458.12585107423	0	1181	0.5216255052591343	1.582226404947559	2.7021108467960255	323.162841796875	323.1638488769531
866	323.2245788574219	13.760700000000002					1	DETECTED	323.2246 m/z @13.76 [N1297_2.mzXML]	323.2245788574219	13.760700000000002	1.4322000000000001	15.062316666666668	13.630116666666668	11060.458984375	2195693.6304438785	0	1181	0.33955513279918215	0.5527889307972043	0.7300362994246805	323.2240295410156	323.2264709472656
867	323.2544860839844	12.573616666666668					1	DETECTED	323.2545 m/z @12.57 [N1297_2.mzXML]	323.2544860839844	12.573616666666668	11.689383333333334	12.871883333333333	1.1824999999999992	5737.00927734375	216491.5054227905	0	1181	0.5294706193755854	0.6686583480981629	0.3373166961963259	323.2533874511719	323.2559814453125
868	324.0013732910156	3.3618					1	DETECTED	324.0014 m/z @3.36 [N1297_2.mzXML]	324.0013732910156	3.3618	2.46965	10.43275	7.963100000000001	2555.5771484375	490416.86268209846	0	1181	0.8211409613178087	4.46287059351006	7.92574118702012	323.9991149902344	324.00341796875
869	324.17901611328125	15.974666666666668					1	DETECTED	324.1790 m/z @15.97 [N1297_2.mzXML]	324.17901611328125	15.974666666666668	0.15551666666666666	19.838	19.682483333333334	9240.5927734375	2751977.3546047667	0	1181	2.679308793875933	0.622109384301095	0.5681558613459999	324.177734375	324.1807556152344
870	324.1915283203125	9.7234					1	DETECTED	324.1915 m/z @9.72 [N1297_2.mzXML]	324.1915283203125	9.7234	9.655083333333332	9.806633333333334	0.15155000000000207	22545.01171875	129589.76752807663	0	1181	0.09909454347862834	1.1091729690168284	1.1428381304813353	324.19110107421875	324.1915588378906
871	324.80767822265625	1.7508833333333333					1	DETECTED	324.8077 m/z @1.75 [N1297_2.mzXML]	324.80767822265625	1.7508833333333333	1.7189166666666666	1.7805166666666667	0.0616000000000001	10613.5576171875	30842.001569091764	0	1181	0.06441541951502217	0.9635036496350371	0.9270072992700742	324.8063049316406	324.80767822265625
872	325.175048828125	16.985166666666668					1	DETECTED	325.1750 m/z @16.99 [N1297_2.mzXML]	325.175048828125	16.985166666666668	0.21021666666666666	20.002333333333336	19.79211666666667	13763.4072265625	3617582.9869243777	0	1181	0.6839744423861056	0.6882127446410083	0.343184813766684	325.17364501953125	325.1764221191406
873	326.1778869628906	16.93					1	DETECTED	326.1779 m/z @16.93 [N1297_2.mzXML]	326.1778869628906	16.93	10.145366666666666	18.723000000000003	8.577633333333337	4233.8564453125	1055351.032555054	0	1181	1.314352877090517	0.6321368386402608	0.2642736772805216	326.175537109375	326.1788635253906
874	327.0144958496094	1.7354166666666666					1	DETECTED	327.0145 m/z @1.74 [N1297_2.mzXML]	327.0144958496094	1.7354166666666666	0.10099999999999999	20.002333333333336	19.901333333333337	7843.8974609375	4296348.249731626	0	1181	7.936698975073407	6.088206801611178	5.67179662766128	327.0059814453125	327.0144958496094
875	327.05181884765625	11.567216666666667					1	DETECTED	327.0518 m/z @11.57 [N1297_2.mzXML]	327.05181884765625	11.567216666666667	1.6421999999999999	11.825700000000001	10.183500000000002	37145.26171875	3307352.276260378	0	1181	9.978980593971789	0.5122149619354104	3.4355508607040193	327.0452880859375	327.0533142089844
876	327.17364501953125	16.504733333333334					1	DETECTED	327.1736 m/z @16.50 [N1297_2.mzXML]	327.17364501953125	16.504733333333334	9.8944	18.021166666666666	8.126766666666667	6115.15478515625	1301028.7726821287	0	1181	1.3112120153156148	0.6147017296152487	0.2294034592304974	327.1718444824219	327.1741638183594
877	327.22845458984375	13.8783					1	DETECTED	327.2285 m/z @13.88 [N1297_2.mzXML]	327.22845458984375	13.8783	12.237266666666667	14.562800000000001	2.3255333333333343	12194.0009765625	552483.1896175536	0	1181	1.7608727083536806	0.708557616136175	0.4171152322723499	327.21942138671875	327.22900390625
878	328.2111511230469	12.032233333333332					1	DETECTED	328.2112 m/z @12.03 [N1297_2.mzXML]	328.2111511230469	12.032233333333332	12.00055	12.20215	0.2015999999999991	15874.0849609375	108868.85386999493	0	1181	0.10728781806687593	3.1814834297739503	5.3629668595479005	328.2106628417969	328.2117614746094
879	328.247314453125	11.102333333333332					1	DETECTED	328.2473 m/z @11.10 [N1297_2.mzXML]	328.247314453125	11.102333333333332	11.016683333333333	11.224316666666665	0.207633333333332	27197.41015625	166015.41455639666	0	1181	0.08048937428952385	1.2121035220860106	2.207405120020657	328.2469177246094	328.2480163574219
880	328.67474365234375	13.303866666666666					1	DETECTED	328.6747 m/z @13.30 [N1297_2.mzXML]	328.67474365234375	13.303866666666666	12.992583333333332	13.6142	0.621616666666668	7983.7509765625	175311.3674973756	0	1181	0.2927064577903593	0.9984740590030526	0.9969481180061052	328.6732177734375	328.6753845214844
881	328.8975524902344	1.56735					1	DETECTED	328.8976 m/z @1.57 [N1297_2.mzXML]	328.8975524902344	1.56735	1.44845	1.61185	0.1634	92226.7890625	471676.2467038575	0	1181	0.07834742981769005	0.6869407734448328	0.38927272228402077	328.8974914550781	328.8981018066406
882	328.99737548828125	1.7950333333333333					1	DETECTED	328.9974 m/z @1.80 [N1297_2.mzXML]	328.99737548828125	1.7950333333333333	0.10099999999999999	20.002333333333336	19.901333333333337	25616.990234375	4443730.580780465	0	1181	1.1597367647551193	15.130341281038595	21.98725420570531	328.99737548828125	329.0060119628906
883	329.1767272949219	12.2722					1	DETECTED	329.1767 m/z @12.27 [N1297_2.mzXML]	329.1767272949219	12.2722	11.27555	13.216533333333333	1.9409833333333317	7494.060546875	396020.85505957017	0	1181	0.12734530742325845	0.9737537417013665	0.9475074834027329	329.166748046875	329.1777648925781
884	329.24639892578125	13.695416666666667					1	DETECTED	329.2464 m/z @13.70 [N1297_2.mzXML]	329.24639892578125	13.695416666666667	11.102333333333332	14.884133333333333	3.7818000000000005	27102.2578125	1422141.2899039914	0	1181	0.3687679029245263	0.6181787863525012	0.5113578720472721	329.2436218261719	329.2510986328125
885	329.6558837890625	13.2312					1	DETECTED	329.6559 m/z @13.23 [N1297_2.mzXML]	329.6558837890625	13.2312	2.4155	13.8441	11.4286	5602.501953125	1532358.2164351805	0	1181	10.930934815118242	0.5283338110339599	0.05666762206791977	329.65411376953125	329.6596374511719
886	330.2278747558594	10.519633333333333					1	DETECTED	330.2279 m/z @10.52 [N1297_2.mzXML]	330.2278747558594	10.519633333333333	10.4698	10.742883333333333	0.273083333333334	3560.520751953125	41301.76240148922	0	1181	0.0771781823312061	2.7399665551839254	4.479933110367851	330.2265625	330.2278747558594
887	330.33563232421875	11.89085					1	DETECTED	330.3356 m/z @11.89 [N1297_2.mzXML]	330.33563232421875	11.89085	11.843033333333333	12.00055	0.15751666666666786	11821.4248046875	62727.19291748053	0	1181	0.093412375540181	1.6470895782502373	2.2941791565004745	330.33477783203125	330.3362121582031
888	330.8952941894531	1.56735					1	DETECTED	330.8953 m/z @1.57 [N1297_2.mzXML]	330.8952941894531	1.56735	1.44845	1.6572	0.20875	13095.2451171875	79874.78211392212	0	1181	0.07228829666711745	0.8749880196709917	0.7865110483581403	330.8946533203125	330.9025573730469
889	331.0529479980469	2.3743666666666665					1	DETECTED	331.0529 m/z @2.37 [N1297_2.mzXML]	331.0529479980469	2.3743666666666665	1.6722166666666667	9.655083333333332	7.9828666666666654	937456.5	3.377414917128056E7	1	1181	0.35800755789194394	1.549691586899398	1.5519392479610232	331.044677734375	331.0548400878906
890	331.1648254394531	8.390933333333333					1	DETECTED	331.1648 m/z @8.39 [N1297_2.mzXML]	331.1648254394531	8.390933333333333	8.090250000000001	8.440283333333333	0.3500333333333323	6640.47265625	67571.99002413929	0	1181	0.13102766820116152	0.5820630785433192	0.2666132592982869	331.16436767578125	331.16583251953125
891	331.18719482421875	12.132466666666666					1	DETECTED	331.1872 m/z @12.13 [N1297_2.mzXML]	331.18719482421875	12.132466666666666	12.114916666666666	12.4253	0.3103833333333341	10519.8564453125	112644.51521325725	0	1181	0.20697220526120041	8.842830009496721	14.085905784267421	331.18609619140625	331.18768310546875
892	331.2041015625	11.18975					1	DETECTED	331.2041 m/z @11.19 [N1297_2.mzXML]	331.2041015625	11.18975	11.137300000000002	11.2069	0.06959999999999766	3354.072998046875	12313.843918212699	0	1181	0.09796198897417874	0.663489037178261	0.3269780743565221	331.20355224609375	331.2046203613281
893	331.262451171875	14.594					1	DETECTED	331.2625 m/z @14.59 [N1297_2.mzXML]	331.262451171875	14.594	11.2069	15.647383333333332	4.440483333333333	7246.3125	637186.2585437321	0	1181	0.32009332438805593	0.6554992963498764	0.30692409592247355	331.26043701171875	331.26361083984375
894	332.1633605957031	10.073033333333333					1	DETECTED	332.1634 m/z @10.07 [N1297_2.mzXML]	332.1633605957031	10.073033333333333	8.293566666666667	11.033716666666667	2.74015	70801.953125	2175134.9761625677	1	1181	0.537463347107721	1.151096470940909	1.3090230766871098	332.1631774902344	332.1685791015625
895	332.241943359375	10.814133333333332					1	DETECTED	332.2419 m/z @10.81 [N1297_2.mzXML]	332.241943359375	10.814133333333332	10.707116666666668	10.94945	0.24233333333333285	23672.916015625	177711.68085961932	0	1181	0.1650074816409841	1.1322223952655528	1.3838121749537795	332.24151611328125	332.242431640625
896	332.29608154296875	11.338433333333334					1	DETECTED	332.2961 m/z @11.34 [N1297_2.mzXML]	332.29608154296875	11.338433333333334	1.2861666666666667	11.382683333333334	10.096516666666668	14281.0146484375	3565147.97054358	0	1181	0.42142735603824377	0.50220099612691	0.0044019922538200236	332.2866516113281	332.2961730957031
897	332.8714294433594	9.130533333333334					1	DETECTED	332.8714 m/z @9.13 [N1297_2.mzXML]	332.8714294433594	9.130533333333334	9.113183333333334	9.263	0.14981666666666626	4288.67138671875	21755.144536437696	0	1181	0.07377625657089304	4.317483189240998	7.634966378481996	332.8698425292969	332.8720703125
898	333.05120849609375	2.3743666666666665					1	DETECTED	333.0512 m/z @2.37 [N1297_2.mzXML]	333.05120849609375	2.3743666666666665	1.8233833333333334	5.206666666666666	3.383283333333333	60232.421875	2120955.443309021	0	1181	0.453823656096938	1.5378473740048515	2.0823749357529575	333.049072265625	333.0525817871094
899	333.15045166015625	13.43805					1	DETECTED	333.1505 m/z @13.44 [N1297_2.mzXML]	333.15045166015625	13.43805	10.778766666666666	15.332033333333333	4.5532666666666675	8522.0283203125	596578.5142070622	0	1181	0.11190245713105718	0.8561078486058271	0.47256703495050145	333.1404724121094	333.1510314941406
900	333.1839294433594	11.7738					1	DETECTED	333.1839 m/z @11.77 [N1297_2.mzXML]	333.1839294433594	11.7738	11.59655	12.237266666666667	0.6407166666666662	7367.45458984375	142972.76775122056	0	1181	0.21322977643839636	1.8073812881993503	2.6147625763987006	333.18218994140625	333.18438720703125
901	333.2027587890625	12.392633333333333					1	DETECTED	333.2028 m/z @12.39 [N1297_2.mzXML]	333.2027587890625	12.392633333333333	9.113183333333334	12.5067	3.3935166666666667	13188.5185546875	769805.9408654484	0	1181	0.14653963034282214	0.517391127577287	0.03478225515457406	333.2023620605469	333.2098083496094
902	334.13946533203125	9.739566666666667					1	DETECTED	334.1395 m/z @9.74 [N1297_2.mzXML]	334.13946533203125	9.739566666666667	9.706933333333334	9.858749999999999	0.15181666666666516	9373.9833984375	49956.8398922116	0	1181	0.08942251791883571	2.3260980592441225	3.6521961184882445	334.13916015625	334.1400146484375
903	334.8360900878906	1.7354166666666666					1	DETECTED	334.8361 m/z @1.74 [N1297_2.mzXML]	334.8360900878906	1.7354166666666666	1.6872833333333332	8.613816666666667	6.926533333333333	13756.388671875	2005306.6770527342	0	1181	0.09405775445711284	71.95152354570634	142.90304709141267	334.8352355957031	334.84393310546875
904	334.914306640625	1.61185					1	DETECTED	334.9143 m/z @1.61 [N1297_2.mzXML]	334.914306640625	1.61185	1.56735	17.448500000000003	15.881150000000003	59865.46484375	3812919.4198038336	0	1181	0.061410537112210895	1.345608830989828	1.2518370940620984	334.9059753417969	334.9147033691406
905	335.12371826171875	9.84125					1	DETECTED	335.1237 m/z @9.84 [N1297_2.mzXML]	335.12371826171875	9.84125	9.6728	10.414433333333333	0.7416333333333327	2605.010009765625	67328.78701309193	0	1181	0.5790476764650982	2.201345602057978	3.4026912041159556	335.1228942871094	335.124267578125
906	335.165771484375	14.130683333333334					1	DETECTED	335.1658 m/z @14.13 [N1297_2.mzXML]	335.165771484375	14.130683333333334	10.999583333333334	15.756366666666667	4.756783333333333	107025.203125	3611517.8888278794	0	1181	0.25327234817316935	0.8736029267687763	0.6130762676809375	335.1641540527344	335.1673278808594
907	335.21832275390625	12.557233333333333					1	DETECTED	335.2183 m/z @12.56 [N1297_2.mzXML]	335.21832275390625	12.557233333333333	12.44125	12.672416666666667	0.23116666666666674	12316.6220703125	88866.10358630368	0	1181	0.11528861527517797	0.9965512286248104	0.9931024572496209	335.21771240234375	335.218994140625
908	336.07501220703125	16.632533333333335					1	DETECTED	336.0750 m/z @16.63 [N1297_2.mzXML]	336.07501220703125	16.632533333333335	9.49735	19.56383333333333	10.06648333333333	2854.467529296875	882153.1316122132	0	1181	1.5897492596486593	0.705411680615541	0.2788833056742524	336.0732421875	336.0762634277344
909	336.1691589355469	14.207166666666666					1	DETECTED	336.1692 m/z @14.21 [N1297_2.mzXML]	336.1691589355469	14.207166666666666	1.7805166666666667	15.7746	13.994083333333332	18695.376953125	1943423.8994239517	0	1181	0.23251553377354028	0.5403916988793457	0.061229604325109266	336.1612243652344	336.1720275878906
910	336.25250244140625	12.18435					1	DETECTED	336.2525 m/z @12.18 [N1297_2.mzXML]	336.25250244140625	12.18435	11.920533333333333	12.473866666666668	0.5533333333333346	7836.15966796875	109773.88959338404	0	1181	0.11009489845415388	1.0487080674710982	1.0974161349421965	336.2515563964844	336.25323486328125
911	336.6631164550781	13.2312					1	DETECTED	336.6631 m/z @13.23 [N1297_2.mzXML]	336.6631164550781	13.2312	12.977833333333333	15.1277	2.149866666666668	25803.869140625	622433.4167893982	0	1181	0.2372955027485304	4.24259965793975	1.9811925928964196	336.662109375	336.66485595703125
912	336.88671875	1.5524					1	DETECTED	336.8867 m/z @1.55 [N1297_2.mzXML]	336.88671875	1.5524	1.4790666666666668	1.56735	0.08828333333333327	8135.9501953125	28179.70031249999	0	1181	0.08051281926886689	0.6019318181818184	0.19556623094054154	336.8858947753906	336.887451171875
913	336.9115295410156	1.61185					1	DETECTED	336.9115 m/z @1.61 [N1297_2.mzXML]	336.9115295410156	1.61185	1.58185	1.6421999999999999	0.060349999999999904	8542.0546875	24678.69661547849	0	1181	0.06971176195604878	1.005833333333331	1.0116666666666616	336.9097900390625	336.912109375
914	337.0613098144531	1.8655000000000002					1	DETECTED	337.0613 m/z @1.87 [N1297_2.mzXML]	337.0613098144531	1.8655000000000002	1.6572	18.50183333333333	16.84463333333333	1136237.0	2.4025728148707647E7	1	1181	0.09044546199770842	5.644051350183836	10.00192675364145	337.05328369140625	337.0712890625
915	337.1661376953125	14.130683333333334					1	DETECTED	337.1661 m/z @14.13 [N1297_2.mzXML]	337.1661376953125	14.130683333333334	11.689383333333334	15.314216666666665	3.6248333333333314	26475.56640625	1229690.166183777	0	1181	0.21410828921429115	0.7369863325597521	0.37399246613540726	337.1643981933594	337.1676025390625
916	337.1815185546875	12.573616666666668					1	DETECTED	337.1815 m/z @12.57 [N1297_2.mzXML]	337.1815185546875	12.573616666666668	12.4902	13.760700000000002	1.270500000000002	90911.796875	1360484.7109036862	0	1181	0.18092334526750697	2.6767405543013973	4.05662542762897	337.18115234375	337.18194580078125
917	338.0647888183594	1.8655000000000002					1	DETECTED	338.0648 m/z @1.87 [N1297_2.mzXML]	338.0647888183594	1.8655000000000002	1.7950333333333333	3.8225166666666666	2.0274833333333335	111013.9453125	2247334.1046566167	0	1181	0.1481563693600243	14.386116367076585	27.772232734153167	338.06451416015625	338.06591796875
918	338.2315673828125	12.457416666666667					1	DETECTED	338.2316 m/z @12.46 [N1297_2.mzXML]	338.2315673828125	12.457416666666667	0.10099999999999999	20.002333333333336	19.901333333333337	479544.71875	1.8301055053372905E7	1	1181	0.2000240755327809	1.6995537683482689	0.10818590151362097	338.2309265136719	338.233642578125
919	338.34088134765625	12.2722					1	DETECTED	338.3409 m/z @12.27 [N1297_2.mzXML]	338.34088134765625	12.2722	1.2680333333333331	13.8441	12.576066666666666	118558.234375	1.1201843182590574E7	0	1181	0.17642098444906118	0.5714229458538432	7.073055386595973	338.340087890625	338.3411560058594
920	339.16168212890625	14.176383333333332					1	DETECTED	339.1617 m/z @14.18 [N1297_2.mzXML]	339.16168212890625	14.176383333333332	14.084216666666666	14.867766666666666	0.78355	11448.48046875	199609.29029687512	0	1181	0.473043036661835	4.2507233273056535	7.501446654611308	339.16094970703125	339.1629638671875
921	339.1971740722656	11.756466666666666					1	DETECTED	339.1972 m/z @11.76 [N1297_2.mzXML]	339.1971740722656	11.756466666666666	11.6265	14.531116666666666	2.9046166666666657	8063.68896484375	673818.8439734495	0	1181	0.2524240423516595	11.174467812259579	21.348935624519157	339.1962585449219	339.19915771484375
922	339.23492431640625	12.4253					1	DETECTED	339.2349 m/z @12.43 [N1297_2.mzXML]	339.23492431640625	12.4253	0.21021666666666666	20.002333333333336	19.79211666666667	94037.640625	3947204.991786746	0	1181	0.20583467444664016	6.5937910999814955	0.35520199302193767	339.2336120605469	339.2362976074219
923	339.34429931640625	12.2722					1	DETECTED	339.3443 m/z @12.27 [N1297_2.mzXML]	339.34429931640625	12.2722	12.097783333333332	13.021933333333333	0.9241500000000009	27245.96875	769833.1014318852	0	1181	0.4827047459618612	2.42578904010714	3.1096659610746253	339.34320068359375	339.34490966796875
924	340.2472839355469	11.18975					1	DETECTED	340.2473 m/z @11.19 [N1297_2.mzXML]	340.2472839355469	11.18975	10.036933333333334	18.317833333333333	8.280899999999999	24679.068359375	1295995.2685493159	0	1181	0.08069289732521945	3.591594500426492	46.684000206278455	340.2373352050781	340.24774169921875
925	340.7810363769531	1.7508833333333333					1	DETECTED	340.7810 m/z @1.75 [N1297_2.mzXML]	340.7810363769531	1.7508833333333333	1.7189166666666666	1.9773833333333333	0.2584666666666666	13056.2978515625	80525.32115429683	0	1181	0.0649349883668171	4.042752867570381	7.085505735140762	340.7810363769531	340.7820739746094
926	340.9311218261719	1.6272333333333333					1	DETECTED	340.9311 m/z @1.63 [N1297_2.mzXML]	340.9311218261719	1.6272333333333333	1.58185	1.6572	0.07535000000000003	35821.55078125	119306.22489648437	0	1181	0.06661571760694196	0.8301505692251196	0.6378361025887578	340.9306640625	340.9323425292969
927	341.03076171875	11.567216666666667					1	DETECTED	341.0308 m/z @11.57 [N1297_2.mzXML]	341.03076171875	11.567216666666667	11.506816666666667	12.097783333333332	0.5909666666666649	80784.1328125	736818.6536560067	0	1181	0.12347047853222648	3.318518888525728	4.348450912670748	341.03033447265625	341.03143310546875
928	341.1772766113281	12.557233333333333					1	DETECTED	341.1773 m/z @12.56 [N1297_2.mzXML]	341.1772766113281	12.557233333333333	9.930250000000001	18.244000000000003	8.313750000000002	8394.0400390625	909350.751579834	0	1181	0.08509259900763944	1.2789068924985176	1.5468743173735526	341.1762390136719	341.187255859375
929	341.1982116699219	12.34095					1	DETECTED	341.1982 m/z @12.34 [N1297_2.mzXML]	341.1982116699219	12.34095	1.44845	17.33716666666667	15.888716666666669	5966.9638671875	1190506.0500049437	0	1181	5.09599726318215	0.7293420549307629	0.45868410986152575	341.1883239746094	341.20025634765625
930	341.3511962890625	13.9435					1	DETECTED	341.3512 m/z @13.94 [N1297_2.mzXML]	341.3511962890625	13.9435	13.7444	14.738	0.9935999999999989	15218.650390625	305434.06568893406	0	1181	0.24396032103646093	1.8289660088253081	3.5644965648456677	341.3508605957031	341.3530578613281
931	342.0145568847656	9.05945					1	DETECTED	342.0146 m/z @9.06 [N1297_2.mzXML]	342.0145568847656	9.05945	0.6297166666666667	19.984166666666667	19.35445	6566.53564453125	2134337.42460797	0	1181	3.431557703504062	1.1479870853961376	1.2792334987689955	342.01202392578125	342.0157470703125
932	342.033935546875	11.552683333333333					1	DETECTED	342.0339 m/z @11.55 [N1297_2.mzXML]	342.033935546875	11.552683333333333	11.537766666666666	11.756466666666666	0.21870000000000012	15473.47265625	78301.0702698982	0	1181	0.06063828027739682	7.330726256983452	13.661452513966903	342.0336608886719	342.0348205566406
933	342.2629089355469	11.382683333333334					1	DETECTED	342.2629 m/z @11.38 [N1297_2.mzXML]	342.2629089355469	11.382683333333334	11.27555	11.506816666666667	0.2312666666666665	41376.37890625	341140.7664067379	0	1181	0.137684975683813	1.0793403858120696	null	342.262451171875	342.2640075683594
934	342.8678283691406	1.6872833333333332					1	DETECTED	342.8678 m/z @1.69 [N1297_2.mzXML]	342.8678283691406	1.6872833333333332	1.6722166666666667	1.7805166666666667	0.10830000000000006	22294.298828125	125714.29888769539	0	1181	0.1051623626778797	3.5940265486725935	6.188053097345187	342.86767578125	342.8680725097656
935	343.1921081542969	12.2722					1	DETECTED	343.1921 m/z @12.27 [N1297_2.mzXML]	343.1921081542969	12.2722	11.843033333333333	17.411	5.567966666666669	39013.359375	979891.538129944	0	1181	0.055833281888306274	2.167234607327836	7.045212719521179	343.1837158203125	343.1944274902344
936	343.2947082519531	12.080966666666665					1	DETECTED	343.2947 m/z @12.08 [N1297_2.mzXML]	343.2947082519531	12.080966666666665	12.032233333333332	14.391	2.358766666666668	7379.53564453125	518680.1327022706	0	1181	0.12950368375040888	24.200752393981098	47.401504787962196	343.2848815917969	343.2947998046875
937	344.278564453125	11.490716666666666					1	DETECTED	344.2786 m/z @11.49 [N1297_2.mzXML]	344.278564453125	11.490716666666666	11.458583333333333	11.739366666666665	0.28078333333333205	32328.134765625	167499.59612646478	0	1181	0.11054412146775228	2.705041800165014	4.173068534393326	344.27740478515625	344.2789001464844
938	344.6492919921875	13.201783333333333					1	DETECTED	344.6493 m/z @13.20 [N1297_2.mzXML]	344.6492919921875	13.201783333333333	12.9635	13.662616666666667	0.6991166666666668	15387.8701171875	312384.52966094983	0	1181	0.42582799088675394	1.4669860809960131	1.4216784406432998	344.6484375	344.65045166015625
939	344.8753662109375	1.5524					1	DETECTED	344.8754 m/z @1.55 [N1297_2.mzXML]	344.8753662109375	1.5524	1.44845	1.7950333333333333	0.34658333333333324	176463.984375	1064608.627042725	0	1181	0.09013987094812359	0.8722827016854884	0.6462874200611568	344.86553955078125	344.87548828125
940	345.2169189453125	11.936183333333334					1	DETECTED	345.2169 m/z @11.94 [N1297_2.mzXML]	345.2169189453125	11.936183333333334	11.9056	12.016333333333334	0.11073333333333402	4260.17138671875	20201.54061560058	0	1181	0.08933551614066815	1.8103542234331969	2.6207084468663937	345.2153625488281	345.2180480957031
941	345.8789367675781	1.56735					1	DETECTED	345.8789 m/z @1.57 [N1297_2.mzXML]	345.8789367675781	1.56735	1.4790666666666668	1.58185	0.10278333333333323	11282.982421875	41951.77808813477	0	1181	0.07187666143027793	0.5821219558240511	0.16424391164810234	345.8780517578125	345.8796081542969
942	346.0093994140625	4.18315					1	DETECTED	346.0094 m/z @4.18 [N1297_2.mzXML]	346.0093994140625	4.18315	0.10099999999999999	20.002333333333336	19.901333333333337	18958.396484375	8078412.273662992	0	1181	3.2671723086492133	2.4259355963931624	3.309858706206973	346.00469970703125	346.0101318359375
943	346.2731018066406	13.7444					1	DETECTED	346.2731 m/z @13.74 [N1297_2.mzXML]	346.2731018066406	13.7444	13.6142	14.191733333333334	0.5775333333333332	12677.7841796875	189385.21750183162	0	1181	0.4277863344757069	2.2178699436763893	2.0476745391578377	346.272216796875	346.27374267578125
944	346.9084167480469	1.56735					1	DETECTED	346.9084 m/z @1.57 [N1297_2.mzXML]	346.9084167480469	1.56735	1.4939	1.58185	0.08794999999999997	13870.9755859375	42573.320197509776	0	1181	0.033834946868514626	0.5987066031313816	0.19741320626276315	346.90777587890625	346.9087219238281
945	347.158935546875	11.258466666666667					1	DETECTED	347.1589 m/z @11.26 [N1297_2.mzXML]	347.158935546875	11.258466666666667	9.05945	11.30885	2.2493999999999996	17436.580078125	613364.3438945304	0	1181	0.06364163050563043	0.5114558780060783	0.022911756012156594	347.158935546875	347.1600341796875
946	347.2207336425781	11.085133333333333					1	DETECTED	347.2207 m/z @11.09 [N1297_2.mzXML]	347.2207336425781	11.085133333333333	8.970783333333333	17.837333333333333	8.86655	8384.1943359375	1168560.819987885	0	1181	2.1672336219530184	2.09675550405562	3.19351100811124	347.2200927734375	347.2275085449219
947	348.8683776855469	1.5378833333333333					1	DETECTED	348.8684 m/z @1.54 [N1297_2.mzXML]	348.8683776855469	1.5378833333333333	1.4939	9.176216666666667	7.682316666666667	10167.6201171875	1716436.0099455565	0	1181	0.09606962008307929	87.33213338385767	173.66426676771533	348.86773681640625	348.8724060058594
948	348.9884338378906	1.6722166666666667					1	DETECTED	348.9884 m/z @1.67 [N1297_2.mzXML]	348.9884338378906	1.6722166666666667	1.58185	19.966	18.38415	6594.32666015625	1283515.6178927	0	1181	0.632169527167451	101.71975285872368	46.50256272338916	348.9879455566406	348.9910583496094
949	349.01702880859375	2.689633333333333					1	DETECTED	349.0170 m/z @2.69 [N1297_2.mzXML]	349.01702880859375	2.689633333333333	2.66175	19.380499999999998	16.718749999999996	3309.169677734375	916453.7413775634	0	1181	0.7660155384520371	299.7982665869726	598.5965331739453	349.0145568847656	349.01904296875
950	350.0905456542969	16.210733333333334					1	DETECTED	350.0905 m/z @16.21 [N1297_2.mzXML]	350.0905456542969	16.210733333333334	9.655083333333332	19.124666666666666	9.469583333333334	3005.880615234375	919232.2860695807	0	1181	1.8951111127436793	0.7222459506939306	0.44449190138786115	350.0884704589844	350.09197998046875
951	350.206298828125	9.095133333333333					1	DETECTED	350.2063 m/z @9.10 [N1297_2.mzXML]	350.206298828125	9.095133333333333	9.077316666666666	9.146600000000001	0.0692833333333347	2231.48291015625	6120.754863098199	0	1181	0.059232950675287555	1.9443405051450418	2.8886810102900835	350.2060241699219	350.20867919921875
952	350.6791076660156	14.02195					1	DETECTED	350.6791 m/z @14.02 [N1297_2.mzXML]	350.6791076660156	14.02195	13.581133333333334	14.916083333333335	1.334950000000001	8638.890625	282885.36004098476	0	1181	0.19167499184164782	1.5141782298007498	2.0714275904801904	350.6775817871094	350.68011474609375
953	350.8102111816406	1.7508833333333333					1	DETECTED	350.8102 m/z @1.75 [N1297_2.mzXML]	350.8102111816406	1.7508833333333333	1.6872833333333332	1.8791333333333333	0.19185000000000008	22479.201171875	127403.12505468758	0	1181	0.08010133110587025	1.5082547169811302	2.0165094339622605	350.80963134765625	350.81048583984375
954	350.8922424316406	1.5969333333333333					1	DETECTED	350.8922 m/z @1.60 [N1297_2.mzXML]	350.8922424316406	1.5969333333333333	1.5524	1.6572	0.1048	75526.3828125	263176.4280598144	0	1181	0.054098724191077086	1.162351840097693	1.444952211297117	350.89129638671875	350.89324951171875
955	350.986572265625	1.6722166666666667					1	DETECTED	350.9866 m/z @1.67 [N1297_2.mzXML]	350.986572265625	1.6722166666666667	0.81225	19.380499999999998	18.56825	4713.19189453125	1318204.5630655515	0	1181	4.033482982835447	10.795912632272568	8.034391491815805	350.9844970703125	350.9880065917969
956	351.08697509765625	15.756366666666667					1	DETECTED	351.0870 m/z @15.76 [N1297_2.mzXML]	351.08697509765625	15.756366666666667	9.637633333333333	18.85183333333333	9.214199999999998	2868.41748046875	750153.6026661985	0	1181	6.48733109660693	0.7529499569627699	0.5058999139255399	351.0845642089844	351.08843994140625
957	351.16082763671875	14.625599999999999					1	DETECTED	351.1608 m/z @14.63 [N1297_2.mzXML]	351.16082763671875	14.625599999999999	14.298466666666666	15.523316666666666	1.22485	6065.42236328125	193316.73328692623	0	1181	0.20709056125029512	1.872095985327089	2.744191970654178	351.16082763671875	351.1627197265625
958	351.228515625	13.646566666666667					1	DETECTED	351.2285 m/z @13.65 [N1297_2.mzXML]	351.228515625	13.646566666666667	13.59775	14.531116666666666	0.9333666666666662	26964.697265625	450268.18892504834	0	1181	0.1801078729259622	7.338273257549796	9.465556305704924	351.2268371582031	351.2289733886719
959	351.5247802734375	8.737083333333334					1	DETECTED	351.5248 m/z @8.74 [N1297_2.mzXML]	351.5247802734375	8.737083333333334	8.701600000000001	8.772266666666667	0.07066666666666599	2060.5615234375	6960.153296875008	0	1181	0.0617673756632211	0.9957726632221549	0.9915453264443097	351.5238037109375	351.5247802734375
960	352.16485595703125	9.983749999999999					1	DETECTED	352.1649 m/z @9.98 [N1297_2.mzXML]	352.16485595703125	9.983749999999999	9.930250000000001	14.375433333333332	4.445183333333331	13826.6708984375	383786.8949283442	0	1181	0.09155692193661125	2.385669413927272	5.222155676376877	352.1632385253906	352.16607666015625
961	352.22406005859375	12.2722					1	DETECTED	352.2241 m/z @12.27 [N1297_2.mzXML]	352.22406005859375	12.2722	12.237266666666667	14.03735	1.8000833333333333	8272.314453125	420274.36588891625	0	1181	0.07959870742219621	25.764551526717774	50.52910305343555	352.2237854003906	352.23187255859375
962	352.8965148925781	1.6722166666666667					1	DETECTED	352.8965 m/z @1.67 [N1297_2.mzXML]	352.8965148925781	1.6722166666666667	1.4790666666666668	1.7189166666666666	0.2398499999999999	49381.640625	268041.3653100586	0	1181	0.07764071586093446	0.6215869458460057	0.3142566438210233	352.8965148925781	352.9004211425781
963	353.03521728515625	1.8655000000000002					1	DETECTED	353.0352 m/z @1.87 [N1297_2.mzXML]	353.03521728515625	1.8655000000000002	1.70335	18.50183333333333	16.79848333333333	382810.625	8314807.285787843	0	1181	0.10049162807510403	4.396956016965665	1.3241575366526968	353.0260314941406	353.0371398925781
964	353.1773986816406	15.452633333333333					1	DETECTED	353.1774 m/z @15.45 [N1297_2.mzXML]	353.1773986816406	15.452633333333333	9.983749999999999	18.09466666666667	8.11091666666667	4014.313720703125	831070.7242140813	0	1181	1.174466602767426	0.7415514440790779	0.3128852770998898	353.16876220703125	353.1795654296875
965	353.23504638671875	12.557233333333333					1	DETECTED	353.2350 m/z @12.56 [N1297_2.mzXML]	353.23504638671875	12.557233333333333	1.3042833333333335	14.964883333333335	13.6606	7489.90673828125	1307793.8466047363	0	1181	2.798982117954658	0.6069786144966433	0.17890828602103104	353.228271484375	353.244873046875
966	354.1945495605469	9.32485					1	DETECTED	354.1945 m/z @9.32 [N1297_2.mzXML]	354.1945495605469	9.32485	5.818316666666666	9.462233333333334	3.6439166666666676	9013.1005859375	444215.5905711669	0	1181	0.07166917189127986	0.5658819200633112	0.023399184122092156	354.19329833984375	354.19586181640625
967	355.0109558105469	11.756466666666666					1	DETECTED	355.0110 m/z @11.76 [N1297_2.mzXML]	355.0109558105469	11.756466666666666	2.62015	18.649166666666666	16.029016666666667	3511.935791015625	1174518.158788086	0	1181	8.949662404689251	0.8772143770556698	0.7544287541113396	355.0038757324219	355.0126647949219
968	355.2622375488281	12.2722					1	DETECTED	355.2622 m/z @12.27 [N1297_2.mzXML]	355.2622375488281	12.2722	11.87515	14.484083333333333	2.608933333333333	54708.9453125	745387.5514733891	0	1181	0.09043046096792473	0.8020718570059292	3.7668939508942696	355.25238037109375	355.26300048828125
969	356.2412109375	10.8642					1	DETECTED	356.2412 m/z @10.86 [N1297_2.mzXML]	356.2412109375	10.8642	10.535766666666666	19.783333333333335	9.24756666666667	3110.8251953125	821770.1880519715	0	1181	0.5024516483006192	14.078301025068454	27.156602050136907	356.2409973144531	356.2470703125
970	356.26580810546875	12.254483333333333					1	DETECTED	356.2658 m/z @12.25 [N1297_2.mzXML]	356.26580810546875	12.254483333333333	11.791183333333333	12.375283333333334	0.5841000000000012	8837.0146484375	198930.23349963402	0	1181	0.5576111125279724	0.6303690913015334	0.26073818260306675	356.2593688964844	356.26580810546875
971	356.9089660644531	1.6272333333333333					1	DETECTED	356.9090 m/z @1.63 [N1297_2.mzXML]	356.9089660644531	1.6272333333333333	1.56735	1.70335	0.1359999999999999	65919.6484375	270822.66339355457	0	1181	0.0953376824810599	1.1373547469369798	1.3476161431558027	356.90838623046875	356.909423828125
972	357.2147521972656	9.32485					1	DETECTED	357.2148 m/z @9.32 [N1297_2.mzXML]	357.2147521972656	9.32485	9.277916666666666	9.479633333333334	0.20171666666666788	4150.98193359375	21546.613973144675	0	1181	0.05916435236304629	2.148970170454551	3.297940340909102	357.214111328125	357.2174987792969
973	357.27789306640625	12.689283333333332					1	DETECTED	357.2779 m/z @12.69 [N1297_2.mzXML]	357.27789306640625	12.689283333333332	10.43275	15.576033333333333	5.143283333333333	110144.1015625	1837763.2551018703	1	1181	0.2015290208410363	0.7002188989314417	0.2536889514418415	357.2766418457031	357.2791442871094
974	358.2575988769531	11.033716666666667					1	DETECTED	358.2576 m/z @11.03 [N1297_2.mzXML]	358.2575988769531	11.033716666666667	10.63555	11.172500000000001	0.5369500000000009	11540.8525390625	173658.96080029273	0	1181	0.11446563572580715	0.6699992934858755	0.8886301909656722	358.2572937011719	358.2584228515625
975	358.29437255859375	11.59655					1	DETECTED	358.2944 m/z @11.60 [N1297_2.mzXML]	358.29437255859375	11.59655	11.552683333333333	11.8082	0.25551666666666684	21841.09375	155535.6411341562	0	1181	0.11070041603969294	2.9124240121579645	4.824848024315929	358.29345703125	358.2944030761719
976	359.0433654785156	1.8655000000000002					1	DETECTED	359.0434 m/z @1.87 [N1297_2.mzXML]	359.0433654785156	1.8655000000000002	1.6572	17.374000000000002	15.716800000000003	497670.6875	9766231.990977975	0	1181	0.3838160517844267	2.0169391428743557	3.2963314140649578	359.0391540527344	359.0450134277344
977	359.1232604980469	9.739566666666667					1	DETECTED	359.1233 m/z @9.74 [N1297_2.mzXML]	359.1232604980469	9.739566666666667	9.690183333333332	9.755766666666666	0.06558333333333444	2148.489990234375	7360.652675171007	0	1181	0.08647181275854443	0.6640229497131188	0.3280458994262377	359.1224060058594	359.123779296875
978	359.16619873046875	13.959233333333334					1	DETECTED	359.1662 m/z @13.96 [N1297_2.mzXML]	359.16619873046875	13.959233333333334	12.114916666666666	14.515233333333333	2.400316666666667	4601.5068359375	371991.3171571045	0	1181	0.1802885480598011	0.6507333339357844	0.3014666678715688	359.16485595703125	359.1669921875
979	359.52593994140625	9.233516666666667					1	DETECTED	359.5259 m/z @9.23 [N1297_2.mzXML]	359.52593994140625	9.233516666666667	9.205016666666667	9.263	0.05798333333333261	3187.641357421875	7903.020307006689	0	1181	0.049440549812494794	1.0172514619883162	1.0345029239766326	359.52593994140625	359.527099609375
980	360.2380065917969	4.340683333333333					1	DETECTED	360.2380 m/z @4.34 [N1297_2.mzXML]	360.2380065917969	4.340683333333333	3.3466	4.777233333333333	1.4306333333333332	3687.21875	177003.10992501833	0	1181	0.5679311790652819	0.7195741470366338	0.4391482940732675	360.23712158203125	360.2388000488281
981	360.3226318359375	12.3582					1	DETECTED	360.3226 m/z @12.36 [N1297_2.mzXML]	360.3226318359375	12.3582	12.132466666666666	12.806666666666667	0.6742000000000008	10416.0	215093.9179262696	0	1181	0.3100128356867806	1.493354991139984	1.986709982279968	360.3223571777344	360.3235778808594
982	360.8389587402344	1.7354166666666666					1	DETECTED	360.8390 m/z @1.74 [N1297_2.mzXML]	360.8389587402344	1.7354166666666666	1.6872833333333332	1.7508833333333333	0.0636000000000001	15589.9169921875	53402.81121484378	0	1181	0.08157981219332333	0.660664819944599	0.321329639889198	360.8386535644531	360.8389587402344
983	361.20013427734375	11.18975					1	DETECTED	361.2001 m/z @11.19 [N1297_2.mzXML]	361.20013427734375	11.18975	11.119783333333334	11.258466666666667	0.13868333333333283	16034.1455078125	98933.45119653287	0	1181	0.13103262695237383	0.9910671748451724	0.9546720304191452	361.1990661621094	361.20025634765625
984	361.2339172363281	11.951466666666667					1	DETECTED	361.2339 m/z @11.95 [N1297_2.mzXML]	361.2339172363281	11.951466666666667	4.419666666666667	12.0645	7.644833333333334	5669.21875	846186.2635698243	0	1181	0.17689881232795024	0.5075037396992309	0.015007479398461721	361.23321533203125	361.2418212890625
985	362.2872619628906	11.323866666666667					1	DETECTED	362.2873 m/z @11.32 [N1297_2.mzXML]	362.2872619628906	11.323866666666667	11.30885	11.41235	0.10350000000000037	17918.341796875	75356.70908984465	0	1181	0.06349654107085456	3.446170921198423	5.892341842396846	362.28594970703125	362.2875061035156
986	362.32513427734375	11.382683333333334					1	DETECTED	362.3251 m/z @11.38 [N1297_2.mzXML]	362.32513427734375	11.382683333333334	11.382683333333334	13.911249999999999	2.5285666666666646	35448.30859375	526210.9472335809	0	1181	null	null	null	362.31732177734375	362.3263244628906
987	362.8861083984375	1.5524					1	DETECTED	362.8861 m/z @1.55 [N1297_2.mzXML]	362.8861083984375	1.5524	1.5086000000000002	12.977833333333333	11.469233333333333	15994.658203125	3425273.667048645	0	1181	0.06807813087686676	130.9273211567737	260.85464231354734	362.8857727050781	362.8918762207031
988	362.9256286621094	1.6421999999999999					1	DETECTED	362.9256 m/z @1.64 [N1297_2.mzXML]	362.9256286621094	1.6421999999999999	1.5969333333333333	2.1199	0.5229666666666666	119504.5234375	570301.7350239255	0	1181	0.05290668367365936	1.2440638497392038	1.2329133618670638	362.9254455566406	362.93463134765625
989	363.1112976074219	1.4939					1	DETECTED	363.1113 m/z @1.49 [N1297_2.mzXML]	363.1112976074219	1.4939	0.3560333333333333	16.874166666666667	16.518133333333335	12426.1494140625	1959455.1121752018	0	1181	11.234058659130243	7.258378251699087	9.669466347389685	363.1019287109375	363.1123046875
990	363.2154235839844	11.323866666666667					1	DETECTED	363.2154 m/z @11.32 [N1297_2.mzXML]	363.2154235839844	11.323866666666667	8.737083333333334	11.9056	3.1685166666666653	126683.3203125	1241993.1669206577	0	1181	0.0635046134810544	0.5483262404270586	0.06067479851110338	363.20550537109375	363.21624755859375
991	364.2189025878906	11.323866666666667					1	DETECTED	364.2189 m/z @11.32 [N1297_2.mzXML]	364.2189025878906	11.323866666666667	11.27555	11.397733333333333	0.1221833333333322	22720.357421875	103572.63228540123	0	1181	0.07270377770391434	1.2644015177647374	1.5288030355294748	364.2181396484375	364.21942138671875
992	365.1405334472656	12.3582					1	DETECTED	365.1405 m/z @12.36 [N1297_2.mzXML]	365.1405334472656	12.3582	12.3582	12.457416666666667	0.09921666666666695	4767.57763671875	19324.563315429998	0	1181	0.05046547683681979	null	null	365.1390686035156	365.1418151855469
993	365.2315368652344	11.102333333333332					1	DETECTED	365.2315 m/z @11.10 [N1297_2.mzXML]	365.2315368652344	11.102333333333332	11.085133333333333	11.18975	0.1046166666666668	4012.529296875	20467.7196997072	0	1181	0.1617742779522402	3.0411821705428177	5.082364341085635	365.23077392578125	365.23193359375
994	366.18402099609375	14.176383333333332					1	DETECTED	366.1840 m/z @14.18 [N1297_2.mzXML]	366.18402099609375	14.176383333333332	14.115416666666667	15.262716666666668	1.1473000000000013	5766.27099609375	161924.95014303597	0	1181	0.18716085897640156	9.409240021870065	13.406649912105024	366.1829833984375	366.18603515625
995	367.1209716796875	1.8791333333333333					1	DETECTED	367.1210 m/z @1.88 [N1297_2.mzXML]	367.1209716796875	1.8791333333333333	1.8791333333333333	2.17725	0.2981166666666666	29378.994140625	172912.68105908183	0	1181	0.063164678278961	null	null	367.1195983886719	367.121826171875
996	367.1494445800781	8.19275					1	DETECTED	367.1494 m/z @8.19 [N1297_2.mzXML]	367.1494445800781	8.19275	6.291383333333333	9.341000000000001	3.049616666666668	3420.325927734375	213331.01367547605	0	1181	0.19293973862965075	0.8019538577514421	0.6039077155028842	367.1477966308594	367.1527404785156
997	367.6179504394531	10.63555					1	DETECTED	367.6180 m/z @10.64 [N1297_2.mzXML]	367.6179504394531	10.63555	10.568116666666667	10.8311	0.2629833333333327	4310.3173828125	32103.932501434356	0	1181	0.12769088187166844	1.9499505684626643	0.6344801312714646	367.61370849609375	367.61962890625
998	367.99102783203125	3.4076333333333335					1	DETECTED	367.9910 m/z @3.41 [N1297_2.mzXML]	367.99102783203125	3.4076333333333335	2.62015	18.87	16.249850000000002	5763.5517578125	1514203.6604270018	0	1181	1.155313705835506	10.317583440919385	19.2319843582351	367.98748779296875	367.9941711425781
999	368.278076171875	11.490716666666666					1	DETECTED	368.2781 m/z @11.49 [N1297_2.mzXML]	368.278076171875	11.490716666666666	11.427633333333334	11.936183333333334	0.5085499999999996	52144.51171875	346679.953806274	0	1181	0.08648435315150138	4.030779392338299	2.4304190058741386	368.27734375	368.27899169921875
1000	368.4242248535156	12.409383333333333					1	DETECTED	368.4242 m/z @12.41 [N1297_2.mzXML]	368.4242248535156	12.409383333333333	3.5757	12.5067	8.931000000000001	10487.779296875	3199871.2611820064	0	1181	8.893225329934824	0.5055082723137386	0.011016544627477157	368.421630859375	368.42547607421875
1001	368.62640380859375	12.289316666666668					1	DETECTED	368.6264 m/z @12.29 [N1297_2.mzXML]	368.62640380859375	12.289316666666668	1.5378833333333333	12.392633333333333	10.85475	19265.0390625	2229181.7010578	0	1181	2.2611992029142893	0.5048047857184933	0.08329101241935835	368.62542724609375	368.6305236816406
1002	368.8705749511719	1.6722166666666667					1	DETECTED	368.8706 m/z @1.67 [N1297_2.mzXML]	368.8705749511719	1.6722166666666667	1.6421999999999999	1.7508833333333333	0.10868333333333347	27579.703125	126629.56506249995	0	1181	0.08394698208290063	1.8103831204886114	2.6207662409772228	368.87030029296875	368.8805236816406
1003	369.0088195800781	1.8516666666666666					1	DETECTED	369.0088 m/z @1.85 [N1297_2.mzXML]	369.0088195800781	1.8516666666666666	1.7663	2.7178	0.9515	24215.4296875	526320.9117235108	0	1181	0.3377862348106164	5.573018352206175	8.087579269409922	369.0003356933594	369.0095520019531
1004	369.3504638671875	11.490716666666666					1	DETECTED	369.3505 m/z @11.49 [N1297_2.mzXML]	369.3504638671875	11.490716666666666	0.19203333333333333	19.984166666666667	19.792133333333332	120359.1796875	7086819.567989743	1	1181	1.2805946143705	4.43701712823041	4.498492728822005	369.3492736816406	369.3527526855469
1005	370.2942810058594	11.641766666666665					1	DETECTED	370.2943 m/z @11.64 [N1297_2.mzXML]	370.2942810058594	11.641766666666665	9.8944	11.9056	2.0112000000000005	34436.8984375	1665724.680608643	0	1181	0.12087495723725361	0.5754945537093915	0.1509891074187831	370.28997802734375	370.2944641113281
1006	370.35369873046875	12.590166666666667					1	DETECTED	370.3537 m/z @12.59 [N1297_2.mzXML]	370.35369873046875	12.590166666666667	11.085133333333333	16.1384	5.0532666666666675	18960.95703125	1542833.123304932	0	1181	0.40162250928305276	1.678788952625634	5.5453634093350175	370.3526916503906	370.35516357421875
1007	371.29730224609375	11.611366666666667					1	DETECTED	371.2973 m/z @11.61 [N1297_2.mzXML]	371.29730224609375	11.611366666666667	11.59655	11.7738	0.17724999999999902	6960.3896484375	43578.853356689375	0	1181	0.07259601797068349	5.9814398200225405	10.962879640045081	371.29730224609375	371.2984924316406
1008	371.3147277832031	1.1585666666666665					1	DETECTED	371.3147 m/z @1.16 [N1297_2.mzXML]	371.3147277832031	1.1585666666666665	0.10099999999999999	20.002333333333336	19.901333333333337	11076.134765625	5127946.227503901	0	1181	19.133943866213144	9.409020707914397	11.999369901781613	371.3130187988281	371.3165588378906
1009	372.31005859375	11.7738					1	DETECTED	372.3101 m/z @11.77 [N1297_2.mzXML]	372.31005859375	11.7738	0.13726666666666668	19.966	19.828733333333336	17591.119140625	2060747.0897098386	0	1181	0.10229921659555608	1.0348990660822575	1.0645087578245287	372.30902099609375	372.3199462890625
1010	372.883056640625	1.6272333333333333					1	DETECTED	372.8831 m/z @1.63 [N1297_2.mzXML]	372.883056640625	1.6272333333333333	1.58185	1.6572	0.07535000000000003	18325.9765625	60141.245989746094	0	1181	0.07328272046725637	0.8301505692251196	0.6299537051476602	372.8824462890625	372.8833923339844
1011	373.2728576660156	12.2722					1	DETECTED	373.2729 m/z @12.27 [N1297_2.mzXML]	373.2728576660156	12.2722	4.16725	16.30216666666667	12.134916666666669	41252.9765625	1829798.052905152	0	1181	0.10502449152610005	13.743524736857236	5.335113598272743	373.2674255371094	373.2736511230469
1012	375.0171813964844	1.8655000000000002					1	DETECTED	375.0172 m/z @1.87 [N1297_2.mzXML]	375.0171813964844	1.8655000000000002	1.6722166666666667	4.5474	2.875183333333333	217465.40625	4090901.8962302557	0	1181	0.14242188441733616	2.1335410085737396	4.097218563652123	375.0159606933594	375.01837158203125
1013	375.28790283203125	12.689283333333332					1	DETECTED	375.2879 m/z @12.69 [N1297_2.mzXML]	375.28790283203125	12.689283333333332	12.237266666666667	16.320333333333334	4.083066666666667	9081.97265625	842926.5372646488	0	1181	0.12193075043985147	4.516500129051302	8.033000258102604	375.2870788574219	375.28900146484375
1014	376.6240234375	10.601049999999999					1	DETECTED	376.6240 m/z @10.60 [N1297_2.mzXML]	376.6240234375	10.601049999999999	10.181833333333334	16.818666666666665	6.636833333333332	98117.3046875	1252227.2730674134	2	1181	0.08282819070099379	2.225039575349873	392.4928780426232	376.6194152832031	376.6252746582031
1015	377.6314392089844	11.085133333333333					1	DETECTED	377.6314 m/z @11.09 [N1297_2.mzXML]	377.6314392089844	11.085133333333333	6.556066666666666	12.4253	5.869233333333334	14612.896484375	1217826.5480931401	0	1181	1.072196811563419	1.0976604864095734	0.09481375674566454	377.6224060058594	377.63397216796875
1016	378.2391662597656	12.392633333333333					1	DETECTED	378.2392 m/z @12.39 [N1297_2.mzXML]	378.2391662597656	12.392633333333333	11.59655	14.546766666666667	2.950216666666666	42221.390625	792918.8841950692	0	1181	0.16109062752120096	2.2295731868433823	0.9861803597667512	378.2391662597656	378.24322509765625
1017	379.2424011230469	12.392633333333333					1	DETECTED	379.2424 m/z @12.39 [N1297_2.mzXML]	379.2424011230469	12.392633333333333	4.514916666666666	14.9319	10.416983333333334	7765.31787109375	998442.4052352295	0	1181	0.8696740656909743	0.6611676818367421	0.32233536367348425	379.2415466308594	379.25128173828125
1018	379.2801818847656	13.911249999999999					1	DETECTED	379.2802 m/z @13.91 [N1297_2.mzXML]	379.2801818847656	13.911249999999999	13.911249999999999	14.6097	0.6984500000000011	3406.6806640625	68688.4411450197	0	1181	0.046671568791936124	null	null	379.2791748046875	379.28173828125
1019	380.25494384765625	12.656216666666667					1	DETECTED	380.2549 m/z @12.66 [N1297_2.mzXML]	380.25494384765625	12.656216666666667	8.772266666666667	14.344416666666666	5.572149999999999	65500.93359375	1601738.2498339252	0	1181	0.12249436858167506	2.6490337960179007	0.16198561014777543	380.2502746582031	380.2640686035156
1020	380.314697265625	12.2722					1	DETECTED	380.3147 m/z @12.27 [N1297_2.mzXML]	380.314697265625	12.2722	12.237266666666667	12.34095	0.10368333333333268	7454.79638671875	28687.140185058684	0	1181	0.03169188903927633	1.4840171755725222	1.9680343511450447	380.314208984375	380.3152770996094
1021	381.02490234375	1.8091166666666667					1	DETECTED	381.0249 m/z @1.81 [N1297_2.mzXML]	381.02490234375	1.8091166666666667	1.6421999999999999	2.647583333333333	1.005383333333333	141326.125	2644458.7297839336	0	1181	0.15604921201488597	2.349828513359069	3.3988832982320263	381.02313232421875	381.0263671875
1022	381.1026916503906	12.887683333333333					1	DETECTED	381.1027 m/z @12.89 [N1297_2.mzXML]	381.1026916503906	12.887683333333333	9.690183333333332	12.887683333333333	3.1975000000000016	6545.69091796875	723667.1819983522	0	1181	3.2862508353758972	0.5	null	381.1026916503906	381.1058044433594
1023	381.11712646484375	11.085133333333333					1	DETECTED	381.1171 m/z @11.09 [N1297_2.mzXML]	381.11712646484375	11.085133333333333	11.0507	11.2069	0.15619999999999834	9159.6865234375	52798.042697265584	0	1181	0.09614656734369298	2.268151016456957	3.5363020329139143	381.1163635253906	381.1181640625
1024	382.0293884277344	2.1199					1	DETECTED	382.0294 m/z @2.12 [N1297_2.mzXML]	382.0293884277344	2.1199	1.9773833333333333	15.47025	13.492866666666666	4462.5234375	2234201.6241210024	0	1181	12.676222810636585	47.33785522161152	91.12306119369735	382.02783203125	382.03826904296875
1025	382.4400939941406	12.149666666666667					1	DETECTED	382.4401 m/z @12.15 [N1297_2.mzXML]	382.4400939941406	12.149666666666667	12.114916666666666	12.289316666666668	0.1744000000000021	16612.447265625	95191.97301757865	0	1181	0.1335505011497915	2.5093525179855893	4.018705035971179	382.43914794921875	382.44012451171875
1026	383.1153564453125	1.7950333333333333					1	DETECTED	383.1154 m/z @1.80 [N1297_2.mzXML]	383.1153564453125	1.7950333333333333	1.7354166666666666	2.31805	0.5826333333333333	253740.921875	1967588.9731369633	0	1181	0.06666929974242741	4.227893491016441	4.866842329096215	383.1149597167969	383.1160888671875
1027	384.11431884765625	9.024066666666666					1	DETECTED	384.1143 m/z @9.02 [N1297_2.mzXML]	384.11431884765625	9.024066666666666	2.1630333333333334	9.095133333333333	6.9321	8675.6962890625	892113.1325956421	0	1181	0.0800017987980155	0.5051790060778018	0.410462326711203	384.1136474609375	384.1194152832031
1028	385.3083801269531	14.329583333333334					1	DETECTED	385.3084 m/z @14.33 [N1297_2.mzXML]	385.3083801269531	14.329583333333334	9.947983333333333	18.3915	8.443516666666667	593376.5625	4.297206908617749E7	1	1181	0.9378198875922266	2.508522617075139	3.747728128818514	385.3072814941406	385.310546875
1029	386.0809326171875	12.097783333333332					1	DETECTED	386.0809 m/z @12.10 [N1297_2.mzXML]	386.0809326171875	12.097783333333332	0.19203333333333333	19.874666666666666	19.68263333333333	2953.295654296875	1535115.495869446	0	1181	9.279837019684102	0.8266019920346611	0.6532039840693223	386.0784606933594	386.0830078125
1030	386.31207275390625	14.329583333333334					1	DETECTED	386.3121 m/z @14.33 [N1297_2.mzXML]	386.31207275390625	14.329583333333334	11.085133333333333	17.522	6.436866666666665	105153.15625	7780784.517476073	0	1181	0.8732411339387394	2.4647588187006657	3.866774546155848	386.3108215332031	386.3142395019531
1031	386.3255920410156	12.75675					1	DETECTED	386.3256 m/z @12.76 [N1297_2.mzXML]	386.3255920410156	12.75675	12.656216666666667	12.918083333333334	0.26186666666666625	16200.517578125	137693.48330358855	0	1181	0.1621649383256667	1.3023872679045125	0.8414816990600024	386.3242492675781	386.3258972167969
1032	387.17901611328125	11.552683333333333					1	DETECTED	387.1790 m/z @11.55 [N1297_2.mzXML]	387.17901611328125	11.552683333333333	11.506816666666667	12.2722	0.7653833333333324	249446.171875	1788453.9119483083	0	1181	0.08582188438731642	3.3163261940472006	4.376321123616096	387.1780090332031	387.1810302734375
1033	387.304443359375	14.437366666666666					1	DETECTED	387.3044 m/z @14.44 [N1297_2.mzXML]	387.304443359375	14.437366666666666	12.392633333333333	16.893166666666666	4.500533333333333	20228.6953125	1696462.2018657238	0	1181	0.8102202168760542	1.0207533861254376	1.0441258073698947	387.3038635253906	387.3062438964844
1034	388.0796203613281	11.35285					1	DETECTED	388.0796 m/z @11.35 [N1297_2.mzXML]	388.0796203613281	11.35285	0.10099999999999999	20.002333333333336	19.901333333333337	3394.71484375	1584734.2020231942	0	1181	2.5275104777900115	0.8843582758983339	0.7687165517966678	388.07647705078125	388.07977294921875
1035	388.3078918457031	14.531116666666666					1	DETECTED	388.3079 m/z @14.53 [N1297_2.mzXML]	388.3078918457031	14.531116666666666	12.254483333333333	16.874166666666667	4.6196833333333345	5509.6474609375	549887.3069000242	0	1181	0.5673844297089197	1.0145865971683339	0.31660448719147183	388.3037414550781	388.3089294433594
1036	388.7111511230469	2.005583333333333					1	DETECTED	388.7112 m/z @2.01 [N1297_2.mzXML]	388.7111511230469	2.005583333333333	1.9350999999999998	2.134466666666667	0.19936666666666714	9297.4501953125	71646.20554638682	0	1181	0.04127868038948379	1.41428233624971	1.8285646724994196	388.71044921875	388.7120666503906
1037	389.1851501464844	11.581666666666667					1	DETECTED	389.1852 m/z @11.58 [N1297_2.mzXML]	389.1851501464844	11.581666666666667	11.567216666666667	11.6265	0.05928333333333313	8115.20751953125	18075.447072021532	0	1181	0.05991580003806263	2.051326412918091	3.102652825836182	389.1827392578125	389.18548583984375
1038	390.7977600097656	1.7354166666666666					1	DETECTED	390.7978 m/z @1.74 [N1297_2.mzXML]	390.7977600097656	1.7354166666666666	1.70335	8.8817	7.17835	16130.501953125	2374885.4140827334	0	1181	0.08495467687744118	111.92853430353424	222.85706860706847	390.7923583984375	390.7983093261719
1039	390.99078369140625	1.8655000000000002					1	DETECTED	390.9908 m/z @1.87 [N1297_2.mzXML]	390.99078369140625	1.8655000000000002	1.6722166666666667	2.46965	0.7974333333333334	38623.03125	588856.5781446536	0	1181	0.10647515207111424	2.0628610847632998	2.5733839745513447	390.9902038574219	390.9924621582031
1040	391.28289794921875	12.2722					1	DETECTED	391.2829 m/z @12.27 [N1297_2.mzXML]	391.28289794921875	12.2722	0.10099999999999999	20.002333333333336	19.901333333333337	10640.509765625	6092874.91510949	0	1181	7.731033998189657	0.8175583892029273	0.24469250494866204	391.2742919921875	391.28564453125
1041	392.79473876953125	1.7354166666666666					1	DETECTED	392.7947 m/z @1.74 [N1297_2.mzXML]	392.79473876953125	1.7354166666666666	1.70335	1.7805166666666667	0.07716666666666683	17298.37890625	70554.00128027351	0	1181	0.09829669687665366	1.203222453222455	1.4064449064449098	392.79473876953125	392.7952575683594
1042	393.2959899902344	1.6722166666666667					1	DETECTED	393.2960 m/z @1.67 [N1297_2.mzXML]	393.2959899902344	1.6722166666666667	0.5386666666666666	19.947666666666667	19.409	10115.138671875	2432351.5135506596	0	1181	3.8997771472011826	6.459577170572554	12.928511283167715	393.2939758300781	393.2996520996094
1043	396.9994201660156	1.8791333333333333					1	DETECTED	396.9994 m/z @1.88 [N1297_2.mzXML]	396.9994201660156	1.8791333333333333	1.6722166666666667	9.602683333333333	7.930466666666667	50004.73046875	1541837.6722116088	0	1181	0.2713784205078942	19.163431333064842	37.326862666129685	396.98968505859375	397.0006103515625
1044	397.11236572265625	10.217633333333334					1	DETECTED	397.1124 m/z @10.22 [N1297_2.mzXML]	397.11236572265625	10.217633333333334	10.073033333333333	10.342216666666667	0.2691833333333342	3663.488037109375	29329.593889587493	0	1181	0.20958271856177646	0.9307860765329643	0.8615721530659286	397.10858154296875	397.11236572265625
1045	397.13690185546875	11.722199999999999					1	DETECTED	397.1369 m/z @11.72 [N1297_2.mzXML]	397.13690185546875	11.722199999999999	9.84125	11.8082	1.9669499999999989	20663.5859375	608442.9586066284	0	1181	0.9844077576893131	0.5251733893164081	0.04662210801950974	397.1360168457031	397.1391906738281
1046	397.4143371582031	12.323933333333335					1	DETECTED	397.4143 m/z @12.32 [N1297_2.mzXML]	397.4143371582031	12.323933333333335	12.016333333333334	16.011033333333334	3.9947	39834.62890625	1185917.951212036	0	1181	0.3446149678161756	7.507926785741338	2.0413230906960234	397.4122314453125	397.4159240722656
1047	397.6385192871094	11.722199999999999					1	DETECTED	397.6385 m/z @11.72 [N1297_2.mzXML]	397.6385192871094	11.722199999999999	9.462233333333334	11.8082	2.3459666666666656	9423.130859375	718408.8388095088	0	1181	2.316810686775172	0.5190268293042671	0.038053658608534206	397.637939453125	397.6436462402344
1048	398.05059814453125	9.912183333333333					1	DETECTED	398.0506 m/z @9.91 [N1297_2.mzXML]	398.05059814453125	9.912183333333333	9.858749999999999	10.054883333333333	0.19613333333333394	5384.48876953125	30347.88443542502	0	1181	0.0826019976577772	1.8353087960074572	2.6706175920149144	398.04754638671875	398.05133056640625
1049	398.3256530761719	11.843033333333333					1	DETECTED	398.3257 m/z @11.84 [N1297_2.mzXML]	398.3256530761719	11.843033333333333	11.8082	12.132466666666666	0.3242666666666665	28906.642578125	248135.46053369192	0	1181	0.10515142690354828	4.6545454545454605	8.655053820832938	398.32476806640625	398.326171875
1050	398.7608337402344	13.43805					1	DETECTED	398.7608 m/z @13.44 [N1297_2.mzXML]	398.7608337402344	13.43805	11.705683333333333	15.738233333333334	4.0325500000000005	23838.837890625	1299245.913010772	0	1181	0.4586729798206477	0.9760271524683553	1.015961170709827	398.7590026855469	398.7625732421875
1051	399.2342834472656	8.845166666666668					1	DETECTED	399.2343 m/z @8.85 [N1297_2.mzXML]	399.2342834472656	8.845166666666668	8.75455	17.466833333333334	8.712283333333334	7857.18115234375	382537.432368042	0	1181	0.09100303051642733	1.1402387565387615	1.0069342758971445	399.23388671875	399.2423400878906
1052	399.32421875	14.02195					1	DETECTED	399.3242 m/z @14.02 [N1297_2.mzXML]	399.32421875	14.02195	11.8082	15.974666666666668	4.166466666666668	6954.69580078125	733150.7652326657	0	1181	2.4069264606917056	0.9410427253905514	0.7268078411550793	399.3228454589844	399.3302001953125
1053	400.3411560058594	12.00055					1	DETECTED	400.3412 m/z @12.00 [N1297_2.mzXML]	400.3411560058594	12.00055	11.936183333333334	12.5067	0.5705166666666663	130918.75	975666.95610913	1	1181	0.08226362069627768	3.034821435032362	2.732634228761965	400.3406066894531	400.342041015625
1054	401.86578369140625	1.5086000000000002					1	DETECTED	401.8658 m/z @1.51 [N1297_2.mzXML]	401.86578369140625	1.5086000000000002	1.5086000000000002	1.56735	0.05874999999999986	5103.55322265625	14308.679135620077	0	1181	0.024112268517327395	null	null	401.865478515625	401.8661804199219
1055	402.901611328125	1.61185					1	DETECTED	402.9016 m/z @1.61 [N1297_2.mzXML]	402.901611328125	1.61185	1.56735	18.924500000000002	17.35715	45566.546875	8564189.580381777	0	1181	0.0547887936670064	195.02415730337086	381.37055971180274	402.9002990722656	402.90863037109375
1056	403.0069274902344	1.7950333333333333					1	DETECTED	403.0069 m/z @1.80 [N1297_2.mzXML]	403.0069274902344	1.7950333333333333	1.6572	2.4155	0.7583000000000002	166325.609375	2919263.607852051	0	1181	0.18487050071146416	2.408367566025072	3.6907823214527933	403.0061340332031	403.0075378417969
1057	404.20599365234375	11.567216666666667					1	DETECTED	404.2060 m/z @11.57 [N1297_2.mzXML]	404.20599365234375	11.567216666666667	8.827	11.9056	3.0786	23639.265625	2131357.4802063596	0	1181	2.7865225520820562	0.5352944841551466	0.06753860389454941	404.2055358886719	404.21490478515625
1058	404.2427978515625	10.360066666666667					1	DETECTED	404.2428 m/z @10.36 [N1297_2.mzXML]	404.2427978515625	10.360066666666667	10.324266666666666	10.4698	0.14553333333333285	2430.63916015625	13842.05330914305	0	1181	0.07761609274427883	2.032588454376154	3.065176908752308	404.24261474609375	404.2435302734375
1059	405.1351318359375	10.5517					1	DETECTED	405.1351 m/z @10.55 [N1297_2.mzXML]	405.1351318359375	10.5517	10.036933333333334	11.2069	1.1699666666666655	69955.3671875	624070.2159565446	0	1181	0.11015435087564818	2.6971551038741644	4.347718249746325	405.1311340332031	405.1361389160156
1060	406.1415710449219	11.722199999999999					1	DETECTED	406.1416 m/z @11.72 [N1297_2.mzXML]	406.1415710449219	11.722199999999999	9.444716666666666	11.89085	2.446133333333334	14624.611328125	385415.47298822016	0	1181	1.0589679684194753	0.5446848347240351	0.0906644584754028	406.1388854980469	406.1449890136719
1061	406.7467346191406	13.469249999999999					1	DETECTED	406.7467 m/z @13.47 [N1297_2.mzXML]	406.7467346191406	13.469249999999999	11.490716666666666	15.47025	3.9795333333333343	17163.794921875	1361625.5708677059	0	1181	1.6578637397523455	0.9101462095816978	1.7622782558945342	406.74481201171875	406.7492370605469
1062	408.7681579589844	1.7354166666666666					1	DETECTED	408.7682 m/z @1.74 [N1297_2.mzXML]	408.7681579589844	1.7354166666666666	1.6872833333333332	13.760700000000002	12.073416666666668	29631.595703125	4152793.029617676	0	1181	0.06497618508168235	125.41637811634344	243.10883847567757	408.7673034667969	408.7737731933594
1063	408.9185791015625	1.6272333333333333					1	DETECTED	408.9186 m/z @1.63 [N1297_2.mzXML]	408.9185791015625	1.6272333333333333	1.58185	17.0225	15.440650000000002	62045.09765625	4342241.314640563	0	1181	0.043233595515678624	170.11366140286452	323.0797844721109	408.91796875	408.92626953125
1064	409.1610107421875	11.552683333333333					1	DETECTED	409.1610 m/z @11.55 [N1297_2.mzXML]	409.1610107421875	11.552683333333333	11.506816666666667	16.247400000000003	4.740583333333335	180166.390625	1626050.5048732325	0	1181	0.08340474925761576	3.2879519471212144	4.376909009170271	409.1605224609375	409.1624450683594
1065	409.1872253417969	9.205016666666667					1	DETECTED	409.1872 m/z @9.21 [N1297_2.mzXML]	409.1872253417969	9.205016666666667	9.130533333333334	12.289316666666668	3.158783333333334	43942.27734375	569138.3477167956	0	1181	0.07702016437633219	1.1076989653937084	1.1702581375885273	409.1821594238281	409.1899108886719
1066	410.25439453125	3.7917					1	DETECTED	410.2544 m/z @3.79 [N1297_2.mzXML]	410.25439453125	3.7917	3.3618	4.743983333333333	1.3821833333333333	2327.22607421875	109483.38343984983	0	1181	0.5062946573022593	1.6075637745212066	2.215127549042413	410.25213623046875	410.25531005859375
1067	410.7667236328125	1.7508833333333333					1	DETECTED	410.7667 m/z @1.75 [N1297_2.mzXML]	410.7667236328125	1.7508833333333333	1.70335	15.111483333333332	13.408133333333332	10834.681640625	4416070.152559598	0	1181	11.482741326326426	141.03927068723672	220.23764013068532	410.7583923339844	410.7667236328125
1068	410.8553161621094	1.70335					1	DETECTED	410.8553 m/z @1.70 [N1297_2.mzXML]	410.8553161621094	1.70335	1.6572	1.7950333333333333	0.13783333333333325	28595.83984375	163104.39534252926	0	1181	0.12172847408165643	1.4933188876850867	1.9866377753701736	410.8552551269531	410.85614013671875
1069	412.7760314941406	13.53285					1	DETECTED	412.7760 m/z @13.53 [N1297_2.mzXML]	412.7760314941406	13.53285	12.306633333333334	15.095016666666668	2.788383333333334	8298.2294921875	480455.3015787354	0	1181	0.33316155977843387	1.136986394465362	1.2739727889307237	412.7741394042969	412.78314208984375
1070	412.85223388671875	1.6722166666666667					1	DETECTED	412.8522 m/z @1.67 [N1297_2.mzXML]	412.85223388671875	1.6722166666666667	1.6722166666666667	1.7663	0.0940833333333333	21074.021484375	81349.6596157226	0	1181	0.04807964855577018	null	null	412.85174560546875	412.852294921875
1071	412.9728088378906	1.7950333333333333					1	DETECTED	412.9728 m/z @1.80 [N1297_2.mzXML]	412.9728088378906	1.7950333333333333	1.7950333333333333	2.3041833333333335	0.5091500000000002	12125.0361328125	186521.00363684088	0	1181	0.211911346525272	null	null	412.97119140625	412.97430419921875
1072	413.14141845703125	9.357949999999999					1	DETECTED	413.1414 m/z @9.36 [N1297_2.mzXML]	413.14141845703125	9.357949999999999	9.32485	15.111483333333332	5.786633333333333	5444.78466796875	567714.1504148864	0	1181	5.282184895088935	87.41137965760521	173.82275931521042	413.1351623535156	413.1510925292969
1073	413.2655029296875	1.6872833333333332					1	DETECTED	413.2655 m/z @1.69 [N1297_2.mzXML]	413.2655029296875	1.6872833333333332	0.11916666666666667	20.002333333333336	19.883166666666668	8759.8671875	2102405.15605896	0	1181	0.7647911365689688	6.283321794831122	1.0484481905415595	413.2627258300781	413.2752685546875
1074	413.3399658203125	14.594					1	DETECTED	413.3400 m/z @14.59 [N1297_2.mzXML]	413.3399658203125	14.594	11.722199999999999	17.5775	5.8553000000000015	14740.8564453125	1474665.4927691047	0	1181	1.157933389913758	0.8626257101596587	2.305131043529276	413.337890625	413.3423767089844
1075	414.2996520996094	12.237266666666667					1	DETECTED	414.2997 m/z @12.24 [N1297_2.mzXML]	414.2996520996094	12.237266666666667	11.705683333333333	14.2679	2.562216666666666	16472.630859375	486430.9532822262	0	1181	0.6002864557101883	2.409985891205516	3.8199717824110317	414.2920837402344	414.3008728027344
1076	415.12255859375	11.18975					1	DETECTED	415.1226 m/z @11.19 [N1297_2.mzXML]	415.12255859375	11.18975	1.8655000000000002	11.2414	9.3759	5956.07958984375	1719473.2301706548	0	1181	0.10838676897156674	0.5027696597581575	0.005539319516315031	415.1219177246094	415.1234130859375
1077	415.21044921875	11.89085					1	DETECTED	415.2104 m/z @11.89 [N1297_2.mzXML]	415.21044921875	11.89085	11.825700000000001	12.4902	0.6644999999999985	320360.0	2554759.67121551	1	1181	0.10056695781526415	2.8780695806636487	3.3224899119500924	415.20965576171875	415.2112121582031
1078	415.2807922363281	12.689283333333332					1	DETECTED	415.2808 m/z @12.69 [N1297_2.mzXML]	415.2807922363281	12.689283333333332	1.4939	12.871883333333333	11.377983333333333	31821.419921875	4499910.919638306	0	1181	0.11560933505700888	0.509035716142032	1.6168211153916985	415.27996826171875	415.2886657714844
1079	415.7522277832031	14.207166666666666					1	DETECTED	415.7522 m/z @14.21 [N1297_2.mzXML]	415.7522277832031	14.207166666666666	14.084216666666666	14.40625	0.3220333333333336	3069.987060546875	38134.3637498169	0	1181	0.24725263259575314	1.3096109529619158	1.6192219059238313	415.7512512207031	415.7529296875
1080	416.2138671875	11.9056					1	DETECTED	416.2139 m/z @11.91 [N1297_2.mzXML]	416.2138671875	11.9056	11.87515	12.34095	0.46579999999999977	81402.4609375	540494.3268887936	0	1181	0.08706379044899037	9.055941529399508	6.035805858101547	416.2131652832031	416.2154235839844
1081	416.8001403808594	1.7354166666666666					1	DETECTED	416.8001 m/z @1.74 [N1297_2.mzXML]	416.8001403808594	1.7354166666666666	1.6872833333333332	1.7508833333333333	0.0636000000000001	25380.66796875	79947.43066601566	0	1181	0.1510564925693958	0.660664819944599	0.321329639889198	416.8001403808594	416.800537109375
1082	417.001953125	1.8655000000000002					1	DETECTED	417.0020 m/z @1.87 [N1297_2.mzXML]	417.001953125	1.8655000000000002	1.6872833333333332	2.46965	0.7823666666666669	80583.3046875	1378076.6753267816	0	1181	0.15188404217800278	1.993100869554454	2.749037848335565	417.00103759765625	417.0029602050781
1083	418.7468566894531	12.557233333333333					1	DETECTED	418.7469 m/z @12.56 [N1297_2.mzXML]	418.7468566894531	12.557233333333333	11.689383333333334	15.161200000000001	3.471816666666667	12929.001953125	673445.0521074523	0	1181	0.2944050720382254	2.0002400568454637	4.234513219726363	418.7442626953125	418.7490539550781
1084	418.8799133300781	1.5969333333333333					1	DETECTED	418.8799 m/z @1.60 [N1297_2.mzXML]	418.8799133300781	1.5969333333333333	1.56735	1.6421999999999999	0.07484999999999986	47498.03125	148943.88214404287	0	1181	0.05410226568897447	1.2650704225352105	1.4277626903316005	418.8790283203125	418.8804016113281
1085	418.9809265136719	1.7950333333333333					1	DETECTED	418.9809 m/z @1.80 [N1297_2.mzXML]	418.9809265136719	1.7950333333333333	1.6722166666666667	2.20575	0.5335333333333334	33917.91015625	560346.0259506836	0	1181	0.15379559150126365	2.1720721943275905	3.344144388655181	418.9806213378906	418.9818420410156
1086	419.31451416015625	14.625599999999999					1	DETECTED	419.3145 m/z @14.63 [N1297_2.mzXML]	419.31451416015625	14.625599999999999	0.10099999999999999	19.984166666666667	19.883166666666668	2295.607666015625	1322579.8044044801	0	1181	18.84466788175423	0.6844652061559929	0.3689304123119858	419.31103515625	419.3187561035156
1087	420.7629699707031	12.573616666666668					1	DETECTED	420.7630 m/z @12.57 [N1297_2.mzXML]	420.7629699707031	12.573616666666668	11.756466666666666	15.177999999999999	3.4215333333333326	5446.9619140625	481927.2472851253	0	1181	1.3531307571329396	2.0935772705949494	3.187154541189899	420.75567626953125	420.7667236328125
1088	420.884033203125	1.6722166666666667					1	DETECTED	420.8840 m/z @1.67 [N1297_2.mzXML]	420.884033203125	1.6722166666666667	1.6572	1.7508833333333333	0.09368333333333334	50555.859375	129211.6450400388	0	1181	0.057497386358539515	3.1193118756936715	3.7971129183639296	420.8839416503906	420.8846130371094
1089	421.781982421875	14.237716666666667					1	DETECTED	421.7820 m/z @14.24 [N1297_2.mzXML]	421.781982421875	14.237716666666667	14.006216666666667	15.211500000000001	1.205283333333334	22137.833984375	482813.29252587847	0	1181	0.183685119496813	1.7878630774555457	2.304580218406389	421.7802429199219	421.7832946777344
1090	422.325439453125	11.791183333333333					1	DETECTED	422.3254 m/z @11.79 [N1297_2.mzXML]	422.325439453125	11.791183333333333	11.7738	12.032233333333332	0.2584333333333326	30605.791015625	173330.46608599866	0	1181	0.08397857399594955	14.968415708855419	12.327379480695138	422.323486328125	422.3259582519531
1091	424.3411560058594	11.936183333333334					1	DETECTED	424.3412 m/z @11.94 [N1297_2.mzXML]	424.3411560058594	11.936183333333334	11.87515	12.839016666666668	0.963866666666668	377286.53125	3111434.023421383	1	1181	0.11483043494459189	3.3731421280012466	6.838456978649263	424.3396911621094	424.3420104980469
1092	424.89605712890625	1.6272333333333333					1	DETECTED	424.8961 m/z @1.63 [N1297_2.mzXML]	424.89605712890625	1.6272333333333333	1.58185	1.6572	0.07535000000000003	95176.328125	278390.9346738281	0	1181	0.05428807070139419	0.8301505692251196	0.617451001959996	424.89544677734375	424.8966064453125
1093	426.35693359375	12.048366666666668					1	DETECTED	426.3569 m/z @12.05 [N1297_2.mzXML]	426.35693359375	12.048366666666668	4.23045	13.8783	9.647849999999998	231359.546875	5708590.199164241	1	1181	0.11935193120535281	0.519856102068378	0.021957271542273265	426.3471984863281	426.3585205078125
1094	426.8291015625	1.70335					1	DETECTED	426.8291 m/z @1.70 [N1297_2.mzXML]	426.8291015625	1.70335	1.6722166666666667	1.8091166666666667	0.13690000000000002	23965.388671875	127840.29139599614	0	1181	0.10068401013290562	2.198608137044975	3.3972162740899505	426.8289794921875	426.8298645019531
1095	427.0699462890625	11.791183333333333					1	DETECTED	427.0699 m/z @11.79 [N1297_2.mzXML]	427.0699462890625	11.791183333333333	11.756466666666666	11.936183333333334	0.17971666666666763	42520.08203125	225574.9026723631	0	1181	0.09543603262526901	2.5883341334613963	4.176668266922793	427.069580078125	427.0702819824219
1096	427.1590576171875	11.67315					1	DETECTED	427.1591 m/z @11.67 [N1297_2.mzXML]	427.1590576171875	11.67315	11.59655	14.16105	2.564499999999999	7322.12548828125	361563.4796346436	0	1181	0.48045341048306334	16.73955613577042	32.47911227154084	427.15753173828125	427.1598815917969
1097	427.3600158691406	12.016333333333334					1	DETECTED	427.3600 m/z @12.02 [N1297_2.mzXML]	427.3600158691406	12.016333333333334	11.983883333333333	15.078650000000001	3.0947666666666684	58919.421875	928178.314836821	0	1181	0.12995240466352875	4.901527517552204	8.60664467233488	427.3567199707031	427.36102294921875
1098	428.37286376953125	12.149666666666667					1	DETECTED	428.3729 m/z @12.15 [N1297_2.mzXML]	428.37286376953125	12.149666666666667	12.00055	12.54055	0.5399999999999991	32592.69921875	346494.7513355723	0	1181	0.25968959500161937	1.3295079326886896	1.5795682782553377	428.3631286621094	428.37420654296875
1099	428.8257751464844	1.70335					1	DETECTED	428.8258 m/z @1.70 [N1297_2.mzXML]	428.8257751464844	1.70335	1.6572	1.7508833333333333	0.09368333333333334	17097.978515625	66110.35204089354	0	1181	0.05900322035363037	1.0149873600577846	0.9582316659388621	428.8257751464844	428.82647705078125
1100	429.0670471191406	11.791183333333333					1	DETECTED	429.0670 m/z @11.79 [N1297_2.mzXML]	429.0670471191406	11.791183333333333	11.756466666666666	11.983883333333333	0.2274166666666666	24777.841796875	149770.42285546826	0	1181	0.09522498525209855	6.128295747305783	4.969221810649104	429.0665588378906	429.068359375
1101	429.37689208984375	12.16715					1	DETECTED	429.3769 m/z @12.17 [N1297_2.mzXML]	429.37689208984375	12.16715	2.5105999999999997	14.916083333333335	12.405483333333335	8697.78125	2733175.756188661	0	1181	1.5930215885017525	0.6423351680120403	0.2846703360240806	429.3701477050781	429.37689208984375
1102	429.76763916015625	14.130683333333334					1	DETECTED	429.7676 m/z @14.13 [N1297_2.mzXML]	429.76763916015625	14.130683333333334	14.02195	14.786616666666667	0.7646666666666668	22177.68359375	321645.3916143187	0	1181	0.19633037469198378	3.495210869621396	3.50029356799964	429.76690673828125	429.7716979980469
1103	430.2438049316406	9.620333333333333					1	DETECTED	430.2438 m/z @9.62 [N1297_2.mzXML]	430.2438049316406	9.620333333333333	9.585116666666666	9.706933333333334	0.12181666666666757	4116.06591796875	16804.501743194687	0	1181	0.06237946616586498	1.729531471840986	2.459062943681972	430.2428894042969	430.243896484375
1104	430.2955322265625	11.397733333333333					1	DETECTED	430.2955 m/z @11.40 [N1297_2.mzXML]	430.2955322265625	11.397733333333333	11.397733333333333	12.032233333333332	0.6344999999999992	5505.40185546875	133769.03425628634	0	1181	0.5489441606686185	null	null	430.292236328125	430.29583740234375
1105	430.3878173828125	13.469249999999999					1	DETECTED	430.3878 m/z @13.47 [N1297_2.mzXML]	430.3878173828125	13.469249999999999	0.17383333333333334	19.966	19.792166666666667	8890.1923828125	1496246.602131562	0	1181	0.38514209809651945	0.6811210717319546	0.9793025226943675	430.379150390625	430.39208984375
1106	430.91290283203125	1.6421999999999999					1	DETECTED	430.9129 m/z @1.64 [N1297_2.mzXML]	430.91290283203125	1.6421999999999999	1.58185	1.6872833333333332	0.10543333333333327	115241.296875	411676.34107275365	0	1181	0.05542604036077359	0.8858666346683798	0.865588911479038	430.91253662109375	430.9134826660156
1107	431.1771240234375	12.557233333333333					1	DETECTED	431.1771 m/z @12.56 [N1297_2.mzXML]	431.1771240234375	12.557233333333333	9.161633333333333	12.72225	3.560616666666668	17471.1484375	622398.2952852786	0	1181	0.14874549618881794	0.5244638453807823	0.04905526075638245	431.1689453125	431.1785583496094
1108	431.2758483886719	12.2722					1	DETECTED	431.2758 m/z @12.27 [N1297_2.mzXML]	431.2758483886719	12.2722	9.357949999999999	14.084216666666666	4.7262666666666675	29618.94140625	1116980.4821235663	0	1181	0.10165552485844742	0.5425563768927127	0.08011430455999674	431.2724609375	431.280517578125
1109	431.3145751953125	12.72225					1	DETECTED	431.3146 m/z @12.72 [N1297_2.mzXML]	431.3145751953125	12.72225	12.689283333333332	12.887683333333333	0.19840000000000124	14894.697265625	114358.63354931634	0	1181	0.12749685383623266	3.009100101112078	5.018200202224156	431.31317138671875	431.31549072265625
1110	432.237060546875	11.89085					1	DETECTED	432.2371 m/z @11.89 [N1297_2.mzXML]	432.237060546875	11.89085	11.843033333333333	12.16715	0.32411666666666683	34687.890625	283730.4433535153	0	1181	0.11498187455847386	3.4266541098684966	3.717345437128993	432.23651123046875	432.23828125
1111	432.3100280761719	12.2722					1	DETECTED	432.3100 m/z @12.27 [N1297_2.mzXML]	432.3100280761719	12.2722	11.722199999999999	12.806666666666667	1.0844666666666676	11305.5966796875	251073.62000170874	0	1181	0.11622465928030223	0.9858787878787875	0.9717575757575748	432.3080749511719	432.3183898925781
1112	432.9763488769531	1.8655000000000002					1	DETECTED	432.9763 m/z @1.87 [N1297_2.mzXML]	432.9763488769531	1.8655000000000002	1.7508833333333333	2.4155	0.6646166666666669	41591.84765625	724206.5920461423	0	1181	0.1594261136271442	2.855338863664727	4.3906854729392	432.9754943847656	432.9770812988281
1113	434.7721252441406	1.7354166666666666					1	DETECTED	434.7721 m/z @1.74 [N1297_2.mzXML]	434.7721252441406	1.7354166666666666	1.6872833333333332	5.941033333333333	4.25375	13679.9375	1713990.0264016113	0	1181	0.06394927826109686	44.187153739612164	87.37430747922433	434.7702331542969	434.7771301269531
1114	435.3332214355469	10.50385					1	DETECTED	435.3332 m/z @10.50 [N1297_2.mzXML]	435.3332214355469	10.50385	10.45125	11.791183333333333	1.3399333333333328	9637.845703125	367136.6723359376	0	1181	1.1945301645347932	12.73700887198986	24.47401774397972	435.330078125	435.3348388671875
1115	436.8579406738281	1.6722166666666667					1	DETECTED	436.8579 m/z @1.67 [N1297_2.mzXML]	436.8579406738281	1.6722166666666667	1.6421999999999999	1.7508833333333333	0.10868333333333347	33808.3359375	113024.20847558588	0	1181	0.05807672332641345	1.8103831204886114	2.624547217475459	436.85736083984375	436.8592529296875
1116	437.19256591796875	11.89085					1	DETECTED	437.1926 m/z @11.89 [N1297_2.mzXML]	437.19256591796875	11.89085	8.790116666666668	12.5234	3.7332833333333326	213223.546875	2331272.049622006	1	1181	0.2423844652831484	2.7514525445078606	3.2926625021261278	437.1903381347656	437.19464111328125
1117	438.29620361328125	13.37705					1	DETECTED	438.2962 m/z @13.38 [N1297_2.mzXML]	438.29620361328125	13.37705	13.274133333333333	13.565249999999999	0.2911166666666656	7090.73095703125	77165.47598437502	0	1181	0.20866343127787523	1.4143319838056552	1.8286639676113106	438.2949523925781	438.2977294921875
1118	438.9832458496094	1.8091166666666667					1	DETECTED	438.9832 m/z @1.81 [N1297_2.mzXML]	438.9832458496094	1.8091166666666667	1.70335	2.4155	0.7121500000000003	46183.51171875	663378.5979292602	0	1181	0.06472208376232524	2.9046922527878256	5.083189349997649	438.9814758300781	438.9856262207031
1119	439.1203918457031	11.102333333333332					1	DETECTED	439.1204 m/z @11.10 [N1297_2.mzXML]	439.1203918457031	11.102333333333332	0.5386666666666666	11.2069	10.668233333333333	10562.587890625	468883.8157728578	0	1181	0.0951172163410341	0.5049493547063836	0.009898709412767055	439.1197814941406	439.12396240234375
1120	440.8699951171875	1.6272333333333333					1	DETECTED	440.8700 m/z @1.63 [N1297_2.mzXML]	440.8699951171875	1.6272333333333333	1.58185	16.93	15.34815	33600.34375	3384827.9490028075	0	1181	0.04310685060191721	169.09456481821522	1.0743406965629747	440.8695068359375	440.8761901855469
1121	441.14593505859375	10.63555					1	DETECTED	441.1459 m/z @10.64 [N1297_2.mzXML]	441.14593505859375	10.63555	10.45125	10.725033333333332	0.2737833333333324	3415.02783203125	33246.65468566884	0	1181	0.15174652937138156	0.7427654187013887	0.4855308374027773	441.1397399902344	441.14593505859375
1122	442.87774658203125	1.56735					1	DETECTED	442.8777 m/z @1.57 [N1297_2.mzXML]	442.87774658203125	1.56735	1.4790666666666668	1.5969333333333333	0.11786666666666656	17372.453125	69029.43025732425	0	1181	0.052452707597914205	0.667547668491599	0.3350953369831978	442.87774658203125	442.87957763671875
1123	443.4194030761719	12.2722					1	DETECTED	443.4194 m/z @12.27 [N1297_2.mzXML]	443.4194030761719	12.2722	12.016333333333334	13.8612	1.8448666666666664	5746.7470703125	232435.5852717287	0	1181	0.24696346315338147	3.605132881709232	6.210265763418464	443.4183349609375	443.4214172363281
1124	444.09625244140625	11.791183333333333					1	DETECTED	444.0963 m/z @11.79 [N1297_2.mzXML]	444.09625244140625	11.791183333333333	11.756466666666666	12.00055	0.2440833333333341	9398.25390625	72716.1989689941	0	1181	0.10347108784362291	3.5153624579933287	5.195079801493043	444.095458984375	444.0975646972656
1125	444.23974609375	8.390933333333333					1	DETECTED	444.2397 m/z @8.39 [N1297_2.mzXML]	444.23974609375	8.390933333333333	8.0387	9.041983333333333	1.0032833333333322	1755.511962890625	56669.48530059804	0	1181	0.38655487413882916	1.4241743162676272	1.8483486325352547	444.2371826171875	444.24871826171875
1126	445.367431640625	12.871883333333333					1	DETECTED	445.3674 m/z @12.87 [N1297_2.mzXML]	445.367431640625	12.871883333333333	12.219366666666668	15.2457	3.0263333333333318	4033.1474609375	417854.2861932372	0	1181	1.5078117725237608	2.318970141247992	3.6379402824959843	445.3643798828125	445.3689270019531
1127	445.3992614746094	12.323933333333335					1	DETECTED	445.3993 m/z @12.32 [N1297_2.mzXML]	445.3992614746094	12.323933333333335	11.641766666666665	12.590166666666667	0.9484000000000012	10809.521484375	275159.3480659179	0	1181	0.20520113526725758	0.6951380405570471	0.39027608111409423	445.3985595703125	445.400390625
1128	446.25262451171875	11.567216666666667					1	DETECTED	446.2526 m/z @11.57 [N1297_2.mzXML]	446.25262451171875	11.567216666666667	8.808666666666666	12.219366666666668	3.410700000000002	278824.25	3845581.1050614677	1	1181	0.2408035978571803	2.9977300448437774	4.909060005108891	446.2479248046875	446.254150390625
1129	446.8868103027344	1.6421999999999999					1	DETECTED	446.8868 m/z @1.64 [N1297_2.mzXML]	446.8868103027344	1.6421999999999999	1.5969333333333333	3.5757	1.9787666666666666	47432.125	592259.9232473449	0	1181	0.06265655262121284	21.856774668630386	1.0154965229494644	446.8865051269531	446.89593505859375
1130	447.2564392089844	11.641766666666665					1	DETECTED	447.2564 m/z @11.64 [N1297_2.mzXML]	447.2564392089844	11.641766666666665	11.52275	12.2722	0.7494499999999995	38886.12109375	474727.27522491437	0	1181	0.3077162796150805	2.039650259144272	3.004995612559768	447.2556457519531	447.2584533691406
1131	447.3464660644531	12.705683333333333					1	DETECTED	447.3465 m/z @12.71 [N1297_2.mzXML]	447.3464660644531	12.705683333333333	11.382683333333334	15.095016666666668	3.7123333333333335	3981.59423828125	509721.71284851094	0	1181	2.3136765008398825	1.4029982363315712	1.8059964726631423	447.3441162109375	447.3496398925781
1132	449.0521240234375	11.791183333333333					1	DETECTED	449.0521 m/z @11.79 [N1297_2.mzXML]	449.0521240234375	11.791183333333333	11.756466666666666	12.114916666666666	0.3584499999999995	43612.29296875	270040.460747741	0	1181	0.08035002620531806	5.162506000960203	9.325012001920406	449.0517883300781	449.0524597167969
1133	449.2013854980469	12.2722					1	DETECTED	449.2014 m/z @12.27 [N1297_2.mzXML]	449.2013854980469	12.2722	12.18435	12.4902	0.3058499999999995	11864.123046875	130926.52164782718	0	1181	0.4051475556431434	1.7407512805919243	2.4815025611838486	449.2001647949219	449.2013854980469
1134	450.3568420410156	12.9635					1	DETECTED	450.3568 m/z @12.96 [N1297_2.mzXML]	450.3568420410156	12.9635	0.15551666666666666	20.002333333333336	19.84681666666667	68075.0390625	2874514.2622877858	0	1181	0.1343503160763504	0.6816252883448395	0.5630394530564037	450.35260009765625	450.3603515625
1135	451.0491027832031	11.791183333333333					1	DETECTED	451.0491 m/z @11.79 [N1297_2.mzXML]	451.0491027832031	11.791183333333333	4.4357	11.936183333333334	7.500483333333334	29684.26953125	2672262.532770507	0	1181	0.0677917464657476	0.509856592247507	0.019713184495014108	451.0481872558594	451.0492858886719
1136	452.3726806640625	12.0645					1	DETECTED	452.3727 m/z @12.06 [N1297_2.mzXML]	452.3726806640625	12.0645	12.048366666666668	12.219366666666668	0.17099999999999937	11102.26171875	57655.089180724724	0	1181	0.10296967246058841	5.299586776859777	8.045532173220769	452.37176513671875	452.3736267089844
1137	453.29644775390625	12.75675					1	DETECTED	453.2964 m/z @12.76 [N1297_2.mzXML]	453.29644775390625	12.75675	12.705683333333333	12.855333333333334	0.14965000000000117	5569.61572265625	33832.76543780521	0	1181	0.41173866584325225	1.4652415143603077	1.9304830287206156	453.2953186035156	453.2972106933594
1138	453.34375	10.50385					1	DETECTED	453.3438 m/z @10.50 [N1297_2.mzXML]	453.34375	10.50385	10.019533333333333	17.244000000000003	7.22446666666667	138068.28125	1528644.7716078493	1	1181	0.10541243027158487	2.0294529332531677	3.3406668663528745	453.3411560058594	453.3455505371094
1139	454.2916564941406	13.068616666666665					1	DETECTED	454.2917 m/z @13.07 [N1297_2.mzXML]	454.2916564941406	13.068616666666665	3.2260166666666668	14.531116666666666	11.3051	26348.912109375	2147109.304037598	0	1181	0.09404991842008847	0.5742943937577469	0.03421757868532188	454.2822570800781	454.2928771972656
1140	454.38848876953125	12.16715					1	DETECTED	454.3885 m/z @12.17 [N1297_2.mzXML]	454.38848876953125	12.16715	2.455966666666667	12.34095	9.884983333333333	7127.84228515625	1519427.8354579473	0	1181	0.05095350294178225	0.5089484460355844	0.017896892071168805	454.3828125	454.3898010253906
1141	454.92724609375	8.808666666666666					1	DETECTED	454.9272 m/z @8.81 [N1297_2.mzXML]	454.92724609375	8.808666666666666	6.344083333333333	9.190616666666667	2.8465333333333342	3230.341064453125	294902.9134416809	0	1181	0.03917232619918032	0.5774877430262049	0.1549754860524098	454.92724609375	454.93194580078125
1142	454.9583435058594	1.8931833333333332					1	DETECTED	454.9583 m/z @1.89 [N1297_2.mzXML]	454.9583435058594	1.8931833333333332	1.6872833333333332	5.6429	3.955616666666667	22548.78125	751703.0894564514	0	1181	0.2725066500682094	9.60567427553829	1.5266893963761563	454.95379638671875	454.95916748046875
1143	456.3667907714844	13.007249999999999					1	DETECTED	456.3668 m/z @13.01 [N1297_2.mzXML]	456.3667907714844	13.007249999999999	12.977833333333333	13.037466666666667	0.05963333333333409	3636.5029296875	10278.979077270744	0	1181	0.061882932938052804	1.013597733711077	1.0271954674221542	456.36663818359375	456.3675537109375
1144	458.8556823730469	1.56735					1	DETECTED	458.8557 m/z @1.57 [N1297_2.mzXML]	458.8556823730469	1.56735	1.4641333333333333	1.6572	0.19306666666666672	37512.73828125	187398.46039477544	0	1181	0.07301697196802914	0.9200369322289669	0.45384284310282447	458.8545837402344	458.86395263671875
1145	459.2478332519531	13.2312					1	DETECTED	459.2478 m/z @13.23 [N1297_2.mzXML]	459.2478332519531	13.2312	12.9635	14.298466666666666	1.3349666666666664	25263.75	463818.9452379154	0	1181	0.18724823290223114	1.272282542294219	1.4224889015566724	459.2428894042969	459.24951171875
1146	460.965576171875	1.7950333333333333					1	DETECTED	460.9656 m/z @1.80 [N1297_2.mzXML]	460.965576171875	1.7950333333333333	1.6872833333333332	2.3041833333333335	0.6169000000000002	20407.12109375	249519.6268181152	0	1181	0.0789924363034884	2.8626450116009288	4.187867832536137	460.9646911621094	460.9684143066406
1147	463.1567687988281	10.982233333333333					1	DETECTED	463.1568 m/z @10.98 [N1297_2.mzXML]	463.1567687988281	10.982233333333333	0.11916666666666667	11.016683333333333	10.897516666666666	3609.34521484375	675829.4441154787	0	1181	0.8469335281721921	0.5015856480060878	0.0031712960121757804	463.15411376953125	463.1590881347656
1148	464.2182312011719	10.601049999999999					1	DETECTED	464.2182 m/z @10.60 [N1297_2.mzXML]	464.2182312011719	10.601049999999999	2.5378666666666665	10.915249999999999	8.377383333333333	26723.994140625	861584.1576896972	0	1181	0.09278149776221944	0.5194836199929308	0.018201605898825163	464.2170715332031	464.2220458984375
1149	466.31573486328125	12.00055					1	DETECTED	466.3157 m/z @12.00 [N1297_2.mzXML]	466.31573486328125	12.00055	11.920533333333333	12.048366666666668	0.12783333333333502	6973.7705078125	40410.947239868394	0	1181	0.1004906333231208	0.798791918350348	0.5975838367006959	466.3140869140625	466.31634521484375
1150	467.1510925292969	11.641766666666665					1	DETECTED	467.1511 m/z @11.64 [N1297_2.mzXML]	467.1510925292969	11.641766666666665	4.9462	11.89085	6.94465	11907.4482421875	1625365.9290482786	0	1181	0.11941431045990925	0.5186006163282173	0.037201232656434595	467.1465148925781	467.1524353027344
1151	468.3072204589844	12.656216666666667					1	DETECTED	468.3072 m/z @12.66 [N1297_2.mzXML]	468.3072204589844	12.656216666666667	12.4902	14.562800000000001	2.0726000000000013	215951.921875	2355049.9804227334	1	1181	0.1285405326700495	2.2166516436187926	2.53648179758844	468.3045349121094	468.30926513671875
1152	469.3273620605469	11.843033333333333					1	DETECTED	469.3274 m/z @11.84 [N1297_2.mzXML]	469.3273620605469	11.843033333333333	11.791183333333333	15.228816666666667	3.437633333333334	3548.343017578125	396105.70020861796	0	1181	2.891946119850818	33.14979106396661	65.29958212793322	469.3232116699219	469.331298828125
1153	469.38787841796875	12.2722					1	DETECTED	469.3879 m/z @12.27 [N1297_2.mzXML]	469.38787841796875	12.2722	11.9677	16.1384	4.1707	7888.673828125	449172.12989575206	0	1181	0.18390976737938303	6.848440065681466	12.696880131362931	469.38641357421875	469.38934326171875
1154	469.6568908691406	10.568116666666667					1	DETECTED	469.6569 m/z @10.57 [N1297_2.mzXML]	469.6568908691406	10.568116666666667	10.535766666666666	10.8311	0.29533333333333367	10833.2626953125	63695.27342193643	0	1181	0.07598635906309248	4.5646573930962075	8.129314786192415	469.6545715332031	469.6568908691406
1155	472.248291015625	11.581666666666667					1	DETECTED	472.2483 m/z @11.58 [N1297_2.mzXML]	472.248291015625	11.581666666666667	11.52275	11.791183333333333	0.2684333333333324	22145.529296875	140677.78402355977	0	1181	0.09422534016389505	2.278076379066468	3.556152758132936	472.24603271484375	472.2493896484375
1156	472.3031311035156	12.2722					1	DETECTED	472.3031 m/z @12.27 [N1297_2.mzXML]	472.3031311035156	12.2722	12.20215	12.392633333333333	0.1904833333333329	8906.943359375	63127.62407128904	0	1181	0.05680604793990085	1.3596240780394893	1.7192481560789785	472.3013916015625	472.3031311035156
1157	474.2834167480469	11.89085					1	DETECTED	474.2834 m/z @11.89 [N1297_2.mzXML]	474.2834167480469	11.89085	7.085066666666666	12.871883333333333	5.786816666666667	813791.1875	9683211.07867516	1	1181	0.12304357702883806	3.327409854316846	3.3909416963553514	474.28240966796875	474.2862243652344
1158	474.7626037597656	8.827					1	DETECTED	474.7626 m/z @8.83 [N1297_2.mzXML]	474.7626037597656	8.827	1.70335	9.806633333333334	8.103283333333334	146522.4375	5818996.053381103	4	1181	0.0625206965581846	1.670982276602349	1.9853097517315583	474.7593994140625	474.76544189453125
1159	474.8337097167969	1.56735					1	DETECTED	474.8337 m/z @1.57 [N1297_2.mzXML]	474.8337097167969	1.56735	1.4641333333333333	1.58185	0.11771666666666669	33936.640625	138404.0381474609	0	1181	0.06689515812534541	0.5702405942192795	0.13740429842592597	474.8337097167969	474.834228515625
1160	475.287353515625	11.89085					1	DETECTED	475.2874 m/z @11.89 [N1297_2.mzXML]	475.287353515625	11.89085	11.89085	14.130683333333334	2.2398333333333333	219760.46875	2696880.567254878	0	1181	0.05960864261821719	null	null	475.2873229980469	475.2924499511719
1161	475.3255615234375	10.50385					1	DETECTED	475.3256 m/z @10.50 [N1297_2.mzXML]	475.3255615234375	10.50385	10.217633333333334	10.966116666666666	0.7484833333333327	48539.19921875	348544.54643908696	0	1181	0.10807773616082628	1.730449799789955	2.6480179660814276	475.32232666015625	475.32763671875
1162	476.9382629394531	1.7663					1	DETECTED	476.9383 m/z @1.77 [N1297_2.mzXML]	476.9382629394531	1.7663	1.7354166666666666	14.770833333333334	13.035416666666666	11984.32421875	2153038.094740723	0	1181	0.3845987955472818	211.0429033998918	14.365402649638085	476.9382629394531	476.94189453125
1163	478.2915954589844	12.887683333333333					1	DETECTED	478.2916 m/z @12.89 [N1297_2.mzXML]	478.2915954589844	12.887683333333333	12.773783333333334	15.487716666666667	2.7139333333333333	66006.8671875	1926434.9280744619	0	1181	0.10674560108924425	11.913666959321123	22.827333918642246	478.2912902832031	478.2943420410156
1164	478.3285217285156	13.1721					1	DETECTED	478.3285 m/z @13.17 [N1297_2.mzXML]	478.3285217285156	13.1721	11.6265	15.7202	4.0937	75914.7109375	2917782.3556166706	0	1181	0.3268128352222579	1.0495053001868384	0.4614634879177286	478.3243713378906	478.3315734863281
1165	480.343505859375	13.407649999999999					1	DETECTED	480.3435 m/z @13.41 [N1297_2.mzXML]	480.343505859375	13.407649999999999	6.485733333333333	14.803416666666667	8.317683333333335	106123.4453125	4012274.961758513	0	1181	0.26199884433795084	4.233124934433129	6.9784522270931895	480.3428955078125	480.3507080078125
1166	482.32269287109375	12.887683333333333					1	DETECTED	482.3227 m/z @12.89 [N1297_2.mzXML]	482.32269287109375	12.887683333333333	12.72225	15.2457	2.5234499999999986	54170.8671875	1114626.6290359478	0	1181	0.12599262066123096	5.866535188746626	11.59173390832234	482.32196044921875	482.3251647949219
1167	482.35919189453125	13.760700000000002					1	DETECTED	482.3592 m/z @13.76 [N1297_2.mzXML]	482.35919189453125	13.760700000000002	13.392216666666666	15.332033333333333	1.9398166666666672	86822.2421875	2051867.1295181885	1	1181	0.31401023330150934	2.3287800432684125	3.576764475102099	482.3505859375	482.3617248535156
1168	483.3627014160156	13.7444					1	DETECTED	483.3627 m/z @13.74 [N1297_2.mzXML]	483.3627014160156	13.7444	13.59775	14.6097	1.0119500000000006	25575.4453125	472713.9197958375	0	1181	0.13391240124297	3.3798234350878684	3.0916143000999123	483.36175537109375	483.3647155761719
1169	486.8662414550781	1.61185					1	DETECTED	486.8662 m/z @1.61 [N1297_2.mzXML]	486.8662414550781	1.61185	1.56735	1.6272333333333333	0.05988333333333329	21732.93359375	56576.56497631836	0	1181	0.05733897760678186	0.6728464419475653	0.3265569128902061	486.8659362792969	486.8727111816406
1170	487.31903076171875	14.562800000000001					1	DETECTED	487.3190 m/z @14.56 [N1297_2.mzXML]	487.31903076171875	14.562800000000001	13.911249999999999	16.93	3.0187500000000007	157832.953125	5101910.377880402	1	1181	0.3935875039236123	1.204334686323316	1.5345478636501575	487.3179016113281	487.3213806152344
1171	489.3357238769531	15.41825					1	DETECTED	489.3357 m/z @15.42 [N1297_2.mzXML]	489.3357238769531	15.41825	11.739366666666665	17.984333333333332	6.2449666666666666	20009.189453125	2024620.8091029052	0	1181	1.0254576819766896	0.7793535979705292	1.0570948820309076	489.3327941894531	489.33917236328125
1172	490.2891540527344	12.656216666666667					1	DETECTED	490.2892 m/z @12.66 [N1297_2.mzXML]	490.2891540527344	12.656216666666667	2.7038333333333333	12.806666666666667	10.102833333333333	19931.41015625	6553590.355766051	0	1181	10.034279063133747	0.5075584910147151	0.015116982029430067	490.28912353515625	490.2898864746094
1173	490.4242858886719	12.9635					1	DETECTED	490.4243 m/z @12.96 [N1297_2.mzXML]	490.4242858886719	12.9635	7.314516666666666	13.8441	6.529583333333333	23145.158203125	1162128.5573756709	0	1181	0.42116335876818844	0.5787932830842798	0.9494376685972821	490.4216613769531	490.42608642578125
1174	491.5564880371094	13.1721					1	DETECTED	491.5565 m/z @13.17 [N1297_2.mzXML]	491.5564880371094	13.1721	13.084016666666667	13.500633333333333	0.4166166666666662	19627.18359375	268111.8847429196	0	1181	0.19729929814427827	2.364900662251648	3.7298013245032964	491.5548095703125	491.5586853027344
1175	492.88372802734375	1.6272333333333333					1	DETECTED	492.8837 m/z @1.63 [N1297_2.mzXML]	492.88372802734375	1.6272333333333333	1.58185	1.6572	0.07535000000000003	30526.236328125	92050.82015112301	0	1181	0.0552134785664955	0.8301505692251196	0.6551787618106187	492.881591796875	492.8839111328125
1176	493.7791442871094	13.1721					1	DETECTED	493.7791 m/z @13.17 [N1297_2.mzXML]	493.7791442871094	13.1721	13.09905	13.516583333333333	0.4175333333333331	16317.908203125	219275.76046142593	0	1181	0.24984039885729636	2.857859913301379	4.715719826602758	493.7769470214844	493.7798767089844
1177	494.32275390625	12.806666666666667					1	DETECTED	494.3228 m/z @12.81 [N1297_2.mzXML]	494.32275390625	12.806666666666667	12.60675	14.964883333333335	2.3581333333333347	238286.78125	2743761.0907634255	1	1181	0.14466801897517279	1.27755658156466	2.065101451495734	494.32110595703125	494.3248291015625
1178	496.33758544921875	13.1721					1	DETECTED	496.3376 m/z @13.17 [N1297_2.mzXML]	496.33758544921875	13.1721	2.7746666666666666	19.838	17.063333333333333	5701987.0	1.1195762854554336E8	1	1181	0.1975264585801515	1.8625811364991376	1.9079220749217911	496.3345031738281	496.34222412109375
1179	497.34173583984375	13.2312					1	DETECTED	497.3417 m/z @13.23 [N1297_2.mzXML]	497.34173583984375	13.2312	11.67315	16.26555	4.592400000000001	1192079.375	2.491111980216427E7	0	1181	0.19783383440484492	0.3683028343782987	1.709349177431432	497.3415222167969	497.3446044921875
1180	498.89990234375	1.6421999999999999					1	DETECTED	498.8999 m/z @1.64 [N1297_2.mzXML]	498.89990234375	1.6421999999999999	1.5969333333333333	1.6872833333333332	0.09034999999999993	32352.201171875	100176.61412792963	0	1181	0.04906400439658354	0.9979749631811502	0.9675374484397622	498.89990234375	498.90069580078125
1181	499.3472900390625	13.2312					1	DETECTED	499.3473 m/z @13.23 [N1297_2.mzXML]	499.3472900390625	13.2312	6.802466666666667	14.314150000000001	7.511683333333335	26503.25	1315932.695947205	0	1181	0.2475250105029989	0.5842273231637131	1.3804425284879376	499.3447570800781	499.3498840332031
1182	500.2799072265625	11.89085					1	DETECTED	500.2799 m/z @11.89 [N1297_2.mzXML]	500.2799072265625	11.89085	11.843033333333333	12.871883333333333	1.0288500000000003	42027.98828125	515246.6645402826	0	1181	0.17955449750903618	9.526144698749171	5.3826912861345715	500.2727355957031	500.28045654296875
1183	501.1889343261719	13.1721					1	DETECTED	501.1889 m/z @13.17 [N1297_2.mzXML]	501.1889343261719	13.1721	12.977833333333333	13.581133333333334	0.6033000000000008	19210.861328125	311118.4261950686	0	1181	0.1794232408594958	1.552762525737813	2.0315100011407576	501.1854248046875	501.1910095214844
1184	502.29132080078125	12.822783333333332					1	DETECTED	502.2913 m/z @12.82 [N1297_2.mzXML]	502.29132080078125	12.822783333333332	6.344083333333333	13.021933333333333	6.67785	28369.48828125	992854.3380809949	0	1181	0.08677818493724843	0.5153695957522344	0.030739191504468688	502.28472900390625	502.29315185546875
1185	502.3269958496094	12.992583333333332					1	DETECTED	502.3270 m/z @12.99 [N1297_2.mzXML]	502.3269958496094	12.992583333333332	12.254483333333333	14.452616666666668	2.1981333333333346	18880.857421875	535182.7155776358	0	1181	0.07734739220875575	1.1069398971566207	1.0382615760340834	502.3172607421875	502.33087158203125
1186	503.2951965332031	12.822783333333332					1	DETECTED	503.2952 m/z @12.82 [N1297_2.mzXML]	503.2951965332031	12.822783333333332	12.806666666666667	12.871883333333333	0.06521666666666626	8027.99462890625	23068.544949829164	0	1181	0.03621277849198279	2.0232678386764866	3.0465356773529737	503.2945861816406	503.2955627441406
1187	504.3434753417969	13.31835					1	DETECTED	504.3435 m/z @13.32 [N1297_2.mzXML]	504.3434753417969	13.31835	13.259933333333333	14.437366666666666	1.177433333333333	11054.4638671875	243483.78179553215	0	1181	0.0832278702780318	10.07788873038495	19.1557774607699	504.3395080566406	504.3456115722656
1188	505.2757568359375	12.097783333333332					1	DETECTED	505.2758 m/z @12.10 [N1297_2.mzXML]	505.2757568359375	12.097783333333332	5.520316666666667	12.2722	6.751883333333333	6308.126953125	860618.8009976811	0	1181	0.1563907779824607	0.5132586507469948	0.02651730149398972	505.2739562988281	505.2838134765625
1189	506.3578186035156	14.115416666666667					1	DETECTED	506.3578 m/z @14.12 [N1297_2.mzXML]	506.3578186035156	14.115416666666667	11.15465	15.61135	4.4567	20751.82421875	1181109.933310028	0	1181	0.18624517772667915	0.7487706923305051	0.5917714578663273	506.35595703125	506.363037109375
1190	507.32220458984375	13.157583333333333					1	DETECTED	507.3222 m/z @13.16 [N1297_2.mzXML]	507.32220458984375	13.157583333333333	1.8091166666666667	13.303866666666666	11.49475	14507.2646484375	2353430.862994386	0	1181	0.1113523320621681	0.5064450704059873	0.012890140811974558	507.3140563964844	507.3285827636719
1191	508.37445068359375	13.927883333333334					1	DETECTED	508.3745 m/z @13.93 [N1297_2.mzXML]	508.37445068359375	13.927883333333334	11.552683333333333	15.7202	4.167516666666668	38122.21875	1654492.7871023247	0	1181	0.4900578337914059	0.8038936371809429	0.5357659194082343	508.372802734375	508.3778076171875
1192	510.3538513183594	13.516583333333333					1	DETECTED	510.3539 m/z @13.52 [N1297_2.mzXML]	510.3538513183594	13.516583333333333	13.24535	14.803416666666667	1.558066666666667	74696.953125	1542009.5588656624	0	1181	0.21611599330740994	1.6646996300668406	1.6368378967308768	510.35235595703125	510.3564758300781
1193	510.3905944824219	12.806666666666667					1	DETECTED	510.3906 m/z @12.81 [N1297_2.mzXML]	510.3905944824219	12.806666666666667	9.8944	12.887683333333333	2.993283333333334	4896.75146484375	505694.29357873526	0	1181	0.15186566404191382	0.5139095549858071	0.02781910997161434	510.38916015625	510.390869140625
1194	512.3333740234375	12.00055					1	DETECTED	512.3334 m/z @12.00 [N1297_2.mzXML]	512.3333740234375	12.00055	8.003866666666667	12.806666666666667	4.8027999999999995	60084.6171875	1525658.8213449696	0	1181	0.11808057156331841	1.6896725911190962	1.9669916854342124	512.3325805664062	512.3421630859375
1195	515.13525390625	11.9056					1	DETECTED	515.1353 m/z @11.91 [N1297_2.mzXML]	515.13525390625	11.9056	5.04965	12.34095	7.2913	7518.09375	852278.2977823794	0	1181	0.12177147888859707	0.5317497939745768	0.06349958794915361	515.1300048828125	515.135986328125
1196	515.311767578125	13.2312					1	DETECTED	515.3118 m/z @13.23 [N1297_2.mzXML]	515.311767578125	13.2312	12.992583333333332	13.67875	0.6861666666666686	48187.43359375	660960.9095292973	0	1181	0.19720593934625086	0.7852673025346973	0.8638183906056007	515.3098754882812	515.3138427734375
1197	516.3043212890625	12.839016666666668					1	DETECTED	516.3043 m/z @12.84 [N1297_2.mzXML]	516.3043212890625	12.839016666666668	12.656216666666667	12.948616666666668	0.29240000000000066	20806.814453125	210719.80108837897	0	1181	0.15249230894798593	0.7997811816192565	0.5022217448170426	516.3040161132812	516.3062744140625
1198	517.3668212890625	15.095016666666668					1	DETECTED	517.3668 m/z @15.10 [N1297_2.mzXML]	517.3668212890625	15.095016666666668	7.474100000000001	15.992883333333333	8.518783333333332	6691.2919921875	1137396.2770977777	0	1181	0.5552628721554544	0.5589080491192003	0.07557416537430957	517.365234375	517.3682250976562
1199	518.3203735351562	13.2312					1	DETECTED	518.3204 m/z @13.23 [N1297_2.mzXML]	518.3203735351562	13.2312	4.2145166666666665	14.721533333333333	10.507016666666667	317611.4375	2.0441768586664073E7	1	1181	0.24636248797775373	0.5320544306306548	1.0830720663575986	518.3197021484375	518.32275390625
1200	518.4586181640625	12.887683333333333					1	DETECTED	518.4586 m/z @12.89 [N1297_2.mzXML]	518.4586181640625	12.887683333333333	11.6265	14.9319	3.3054000000000006	40037.26171875	2895594.2009269716	0	1181	0.5258395586141038	1.4038697465069854	1.8959470575179056	518.4552001953125	518.4606323242188
1201	518.9249877929688	1.7950333333333333					1	DETECTED	518.9250 m/z @1.80 [N1297_2.mzXML]	518.9249877929688	1.7950333333333333	1.7663	19.142999999999997	17.376699999999996	8836.365234375	1676860.82112677	0	1181	0.02458382575653717	302.3787703016246	603.7575406032494	518.9203491210938	518.9258422851562
1202	519.323974609375	13.2312					1	DETECTED	519.3240 m/z @13.23 [N1297_2.mzXML]	519.323974609375	13.2312	12.656216666666667	14.484083333333333	1.8278666666666652	85592.6875	2645042.8052907707	0	1181	0.28274760254024756	1.5894953476912397	2.1789906953824794	519.3218994140625	519.326171875
1203	519.4607543945312	12.60675					1	DETECTED	519.4608 m/z @12.61 [N1297_2.mzXML]	519.4607543945312	12.60675	11.87515	14.176383333333332	2.3012333333333324	12921.98046875	750321.1655247194	0	1181	0.3973058287707083	1.572740112994349	2.145480225988698	519.458984375	519.462890625
1204	520.3375244140625	12.9635					1	DETECTED	520.3375 m/z @12.96 [N1297_2.mzXML]	520.3375244140625	12.9635	10.036933333333334	17.281166666666664	7.24423333333333	2263099.25	2.6833258059970044E7	1	1181	0.13794192776819614	1.1179577373629919	0.8651636071649221	520.3321533203125	520.3404541015625
1205	521.341552734375	12.9635					1	DETECTED	521.3416 m/z @12.96 [N1297_2.mzXML]	521.341552734375	12.9635	1.5378833333333333	14.90025	13.362366666666667	578574.375	1.6038008406317305E7	0	1181	0.14642294762952268	5.052153445863117	9.97722852508492	521.3344116210938	521.3456420898438
1206	522.35400390625	13.31835					1	DETECTED	522.3540 m/z @13.32 [N1297_2.mzXML]	522.35400390625	13.31835	2.442466666666667	15.702050000000002	13.259583333333335	815511.8125	1.6537624909966052E7	1	1181	0.1901779500349896	1.7440420114423165	1.965632608422123	522.344482421875	522.3577880859375
1207	523.3573608398438	13.31835					1	DETECTED	523.3574 m/z @13.32 [N1297_2.mzXML]	523.3573608398438	13.31835	12.887683333333333	15.01355	2.125866666666667	235518.671875	4323641.452398505	0	1181	0.17827679985175315	1.6813539626225587	2.3169068304684948	523.347412109375	523.3603515625
1208	524.3685302734375	14.130683333333334					1	DETECTED	524.3685 m/z @14.13 [N1297_2.mzXML]	524.3685302734375	14.130683333333334	10.091083333333334	18.5575	8.466416666666667	1868769.5	7.319698258217646E7	1	1181	0.46765491072576104	0.7564940413939188	2.847829366874405	524.3587036132812	524.3724365234375
1209	525.373046875	14.130683333333334					1	DETECTED	525.3730 m/z @14.13 [N1297_2.mzXML]	525.373046875	14.130683333333334	10.487266666666667	19.76516666666667	9.277900000000002	449143.09375	2.0791558521116637E7	0	1181	0.48915861612468525	0.737669693426052	0.4504876567602922	525.368896484375	525.3765869140625
1210	526.291259765625	12.806666666666667					1	DETECTED	526.2913 m/z @12.81 [N1297_2.mzXML]	526.291259765625	12.806666666666667	12.705683333333333	13.053066666666666	0.34738333333333316	30651.154296875	230639.19210791035	0	1181	0.1665681022704657	1.7200033008747255	3.238939126513243	526.290283203125	526.29248046875
1211	526.6371459960938	8.808666666666666					1	DETECTED	526.6371 m/z @8.81 [N1297_2.mzXML]	526.6371459960938	8.808666666666666	8.790116666666668	8.970783333333333	0.18066666666666542	1814.342041015625	14179.550488586336	0	1181	0.07342774960700993	4.869721473495648	8.739442946991296	526.6348266601562	526.6375122070312
1212	527.3115234375	12.9635					1	DETECTED	527.3115 m/z @12.96 [N1297_2.mzXML]	527.3115234375	12.9635	8.141666666666667	13.201783333333333	5.060116666666666	15616.142578125	1411520.6981940907	0	1181	0.08697133847574179	0.5247087898793682	0.04941757975873633	527.3095703125	527.31640625
1213	527.3782348632812	14.02195					1	DETECTED	527.3782 m/z @14.02 [N1297_2.mzXML]	527.3782348632812	14.02195	7.314516666666666	15.435166666666667	8.120650000000001	11806.115234375	1462469.1788720703	0	1181	0.3079200396843458	0.6053470527722974	0.10263974884325695	527.37646484375	527.382080078125
1214	528.3194580078125	13.31835					1	DETECTED	528.3195 m/z @13.32 [N1297_2.mzXML]	528.3194580078125	13.31835	7.03175	13.422633333333332	6.390883333333332	13267.078125	1080944.9482391053	0	1181	0.3223363880002452	0.508294096437926	0.016588192875852014	528.3162841796875	528.3281860351562
1215	530.7877807617188	9.341000000000001					1	DETECTED	530.7878 m/z @9.34 [N1297_2.mzXML]	530.7877807617188	9.341000000000001	9.2931	9.409466666666667	0.11636666666666606	2570.704345703125	12299.777110473591	0	1181	0.09721748296296617	1.2146833681280313	1.4293667362560625	530.7861938476562	530.7892456054688
1216	533.3597412109375	14.237716666666667					1	DETECTED	533.3597 m/z @14.24 [N1297_2.mzXML]	533.3597412109375	14.237716666666667	13.1429	14.705350000000001	1.562450000000002	5152.06982421875	244876.65276235985	0	1181	0.41203392306011644	0.7135669594604879	0.4271339189209757	533.3533325195312	533.3624877929688
1217	534.2941284179688	13.2312					1	DETECTED	534.2941 m/z @13.23 [N1297_2.mzXML]	534.2941284179688	13.2312	13.113733333333332	13.422633333333332	0.3088999999999995	9445.6953125	113672.88777014188	0	1181	0.09498819888047194	1.3148410896708222	1.6296821793416445	534.2904052734375	534.2967529296875
1218	534.315185546875	11.9677					1	DETECTED	534.3152 m/z @11.97 [N1297_2.mzXML]	534.315185546875	11.9677	11.951466666666667	12.097783333333332	0.14631666666666554	4336.33251953125	25412.66068566902	0	1181	0.04347785322126896	4.506673511293418	8.013347022586837	534.3130493164062	534.3173217773438
1219	535.2970581054688	12.9635					1	DETECTED	535.2971 m/z @12.96 [N1297_2.mzXML]	535.2970581054688	12.9635	12.9635	13.1281	0.16460000000000008	9803.689453125	67448.5236140145	0	1181	0.07163516574821571	null	null	535.2958374023438	535.298583984375
1220	536.304931640625	13.259933333333333					1	DETECTED	536.3049 m/z @13.26 [N1297_2.mzXML]	536.304931640625	13.259933333333333	13.084016666666667	13.392216666666666	0.30819999999999936	9327.62109375	111718.2722379149	0	1181	0.21713421130826127	0.8759829464708693	0.7519658929417384	536.3040771484375	536.3060913085938
1221	539.3115844726562	12.918083333333334					1	DETECTED	539.3116 m/z @12.92 [N1297_2.mzXML]	539.3115844726562	12.918083333333334	12.887683333333333	18.188	5.3003166666666655	14610.7685546875	726921.7535928952	0	1181	0.15359296479913276	87.17626096491168	173.35252192982335	539.3099365234375	539.317626953125
1222	540.365478515625	12.323933333333335					1	DETECTED	540.3655 m/z @12.32 [N1297_2.mzXML]	540.365478515625	12.323933333333335	12.2722	12.44125	0.16905000000000037	7985.02587890625	48159.45032250979	0	1181	0.1787407322821597	1.6338595360824333	2.2677190721648666	540.3626708984375	540.365478515625
1223	542.3202514648438	12.9635					1	DETECTED	542.3203 m/z @12.96 [N1297_2.mzXML]	542.3202514648438	12.9635	12.5067	19.582	7.0753	180861.53125	3275577.196466095	1	1181	0.33276708333618643	0.7383698450657858	0.39542824195333887	542.3181762695312	542.326416015625
1224	544.3384399414062	12.871883333333333					1	DETECTED	544.3384 m/z @12.87 [N1297_2.mzXML]	544.3384399414062	12.871883333333333	11.951466666666667	14.90025	2.948783333333333	323147.75	4845231.953621338	1	1181	0.09911414025953569	2.770137045761807	1.7500217010733687	544.3355102539062	544.3394775390625
1225	546.3515014648438	14.02195					1	DETECTED	546.3515 m/z @14.02 [N1297_2.mzXML]	546.3515014648438	14.02195	10.584183333333334	16.26555	5.681366666666667	62979.50390625	3416068.694139282	0	1181	0.4226935315216025	0.832071989429373	2.3199355906287242	546.3430786132812	546.3582763671875
1226	548.3693237304688	13.453366666666666					1	DETECTED	548.3693 m/z @13.45 [N1297_2.mzXML]	548.3693237304688	13.453366666666666	6.450083333333334	13.8612	7.411116666666667	22763.451171875	1388778.4548303224	0	1181	0.2713390737388153	0.5291172949830676	0.05826192310347853	548.3621215820312	548.3710327148438
1227	550.3846435546875	11.722199999999999					1	DETECTED	550.3846 m/z @11.72 [N1297_2.mzXML]	550.3846435546875	11.722199999999999	6.0108500000000005	16.065649999999998	10.054799999999997	8069.82666015625	1079243.6466407466	0	1181	0.3953543756539215	0.8802472270128778	0.7069586292001563	550.3783569335938	550.3935546875
1228	550.4472045898438	12.689283333333332					1	DETECTED	550.4472 m/z @12.69 [N1297_2.mzXML]	550.4472045898438	12.689283333333332	12.306633333333334	13.8612	1.5545666666666662	6797.61767578125	295727.5830436402	0	1181	1.0534867163995845	2.0313166949780133	3.062633389956027	550.4459838867188	550.4508666992188
1229	564.3034057617188	12.656216666666667					1	DETECTED	564.3034 m/z @12.66 [N1297_2.mzXML]	564.3034057617188	12.656216666666667	12.60675	16.874166666666667	4.2674166666666675	8058.6796875	484150.9984372563	0	1181	0.35814558027277954	43.13426549865163	85.26853099730326	564.3034057617188	564.3088989257812
1230	566.3204345703125	12.871883333333333					1	DETECTED	566.3204 m/z @12.87 [N1297_2.mzXML]	566.3204345703125	12.871883333333333	12.822783333333332	13.084016666666667	0.261233333333335	29563.08984375	203362.61807714857	0	1181	0.11570089792870597	2.66021724372026	3.234257467298155	566.3192749023438	566.3212280273438
1231	567.4053344726562	12.2722					1	DETECTED	567.4053 m/z @12.27 [N1297_2.mzXML]	567.4053344726562	12.2722	12.219366666666668	12.323933333333335	0.10456666666666692	4129.8369140625	13488.529429565471	0	1181	0.04511623841073131	0.9895899053628	0.9791798107256001	567.403564453125	567.4085693359375
1232	568.338134765625	12.839016666666668					1	DETECTED	568.3381 m/z @12.84 [N1297_2.mzXML]	568.338134765625	12.839016666666668	3.18155	14.738	11.55645	107820.3671875	3464594.715734744	1	1181	0.12189775763344635	1.779422421734599	1.5706551066344558	568.3321533203125	568.3436279296875
1233	570.3536987304688	12.992583333333332					1	DETECTED	570.3537 m/z @12.99 [N1297_2.mzXML]	570.3536987304688	12.992583333333332	12.977833333333333	13.927883333333334	0.950050000000001	12543.958984375	193283.5398463747	0	1181	0.16833214837352628	32.20508474576411	35.365733251968116	570.3516845703125	570.3549194335938
1234	574.2567749023438	12.948616666666668					1	DETECTED	574.2568 m/z @12.95 [N1297_2.mzXML]	574.2567749023438	12.948616666666668	12.871883333333333	12.992583333333332	0.12069999999999936	6233.232421875	31576.05320385713	0	1181	0.07606826136620803	0.7864900086880751	0.5729800173761501	574.2532348632812	574.2611694335938
1235	583.244873046875	11.41235					1	DETECTED	583.2449 m/z @11.41 [N1297_2.mzXML]	583.244873046875	11.41235	10.618316666666667	11.41235	0.7940333333333331	5766.4765625	177970.16685046363	0	1181	0.5383657931986026	0.5	null	583.244873046875	583.2545776367188
1236	585.2689208984375	10.966116666666666					1	DETECTED	585.2689 m/z @10.97 [N1297_2.mzXML]	585.2689208984375	10.966116666666666	10.324266666666666	13.053066666666666	2.7287999999999997	42537.3046875	682162.598051025	0	1181	0.7102909934324231	22.131008641551272	1.9793917226707873	585.265869140625	585.2728271484375
1237	590.3189697265625	12.822783333333332					1	DETECTED	590.3190 m/z @12.82 [N1297_2.mzXML]	590.3189697265625	12.822783333333332	12.72225	12.948616666666668	0.22636666666666727	11252.775390625	83159.83724670435	0	1181	0.06391358936806135	1.125828912466871	1.251657824933742	590.3186645507812	590.3219604492188
1238	607.1720581054688	2.4831999999999996					1	DETECTED	607.1721 m/z @2.48 [N1297_2.mzXML]	607.1720581054688	2.4831999999999996	2.3323666666666667	3.2409499999999998	0.9085833333333331	3255.49462890625	96305.17084539792	0	1181	0.2424707162611015	3.011878453038681	5.023756906077362	607.1644287109375	607.1744384765625
1239	629.15185546875	2.4155					1	DETECTED	629.1519 m/z @2.42 [N1297_2.mzXML]	629.15185546875	2.4155	1.8655000000000002	3.5757	1.7101999999999997	17254.912109375	457758.928875122	0	1181	0.09512018486241836	1.3325368824953319	1.9041701722548119	629.149169921875	629.1565551757812
1240	651.1314086914062	1.8516666666666666					1	DETECTED	651.1314 m/z @1.85 [N1297_2.mzXML]	651.1314086914062	1.8516666666666666	1.8516666666666666	3.3924166666666666	1.54075	17461.056640625	252363.7848508302	0	1181	0.43948488185180956	null	null	651.1314086914062	651.1390380859375
1241	673.1173095703125	1.8655000000000002					1	DETECTED	673.1173 m/z @1.87 [N1297_2.mzXML]	673.1173095703125	1.8655000000000002	1.8375833333333333	2.4155	0.5779166666666669	8992.7333984375	137659.2873209229	0	1181	0.405260727930298	10.350746268656666	19.70149253731333	673.111572265625	673.117919921875
1242	701.5571899414062	12.557233333333333					1	DETECTED	701.5572 m/z @12.56 [N1297_2.mzXML]	701.5571899414062	12.557233333333333	10.6892	15.7202	5.031000000000001	10778.326171875	772044.443749451	0	1181	0.4357408193405714	1.0774413776784093	2.556830309624092	701.550537109375	701.56640625
1243	703.5723266601562	13.407649999999999					1	DETECTED	703.5723 m/z @13.41 [N1297_2.mzXML]	703.5723266601562	13.407649999999999	11.739366666666665	15.262716666666668	3.5233500000000024	16706.455078125	1017411.4551288751	0	1181	0.7920757432505816	1.0353352658876072	0.863844778489591	703.5701293945312	703.5782470703125
1244	722.5264282226562	12.9635					1	DETECTED	722.5264 m/z @12.96 [N1297_2.mzXML]	722.5264282226562	12.9635	12.3582	13.548683333333335	1.1904833333333347	7027.9658203125	235712.6209584964	0	1181	0.3008058274012946	0.9833828955338966	0.9667657910677931	722.517822265625	722.53125
1245	729.5872802734375	12.590166666666667					1	DETECTED	729.5873 m/z @12.59 [N1297_2.mzXML]	729.5872802734375	12.590166666666667	12.306633333333334	13.581133333333334	1.2744999999999997	5573.0712890625	184007.87032550055	0	1181	0.2071377104373866	2.247531154479195	3.4950623089583908	729.5861206054688	729.5936889648438
1246	732.5516967773438	13.6142					1	DETECTED	732.5517 m/z @13.61 [N1297_2.mzXML]	732.5516967773438	13.6142	5.4855833333333335	13.990716666666666	8.505133333333333	4647.83837890625	880973.3409914854	0	1181	0.26326481707114624	0.5231599472644998	0.04631989452899926	732.5460815429688	732.55615234375
1247	758.5673217773438	13.407649999999999					1	DETECTED	758.5673 m/z @13.41 [N1297_2.mzXML]	758.5673217773438	13.407649999999999	0.11916666666666667	16.613966666666666	16.494799999999998	119587.109375	9105526.52359434	1	1181	0.7277585003749749	0.9176496702217081	0.8645008319687416	758.5625610351562	758.57275390625
1248	760.5820922851562	12.623266666666666					1	DETECTED	760.5821 m/z @12.62 [N1297_2.mzXML]	760.5820922851562	12.623266666666666	12.254483333333333	15.523316666666666	3.2688333333333333	44244.2421875	2511125.9581114203	0	1181	0.25591029903254636	4.4319157590274365	7.863831518054872	760.5818481445312	760.5859985351562
1249	782.5672607421875	12.590166666666667					1	DETECTED	782.5673 m/z @12.59 [N1297_2.mzXML]	782.5672607421875	12.590166666666667	11.8082	15.40105	3.5928500000000003	70916.078125	2814148.4724723813	0	1181	0.36069143958116356	2.4112154864012036	4.4544161827036035	782.562255859375	782.5714111328125
1250	784.5822143554688	13.516583333333333					1	DETECTED	784.5822 m/z @13.52 [N1297_2.mzXML]	784.5822143554688	13.516583333333333	11.951466666666667	15.40105	3.449583333333333	19586.564453125	1442647.7874856559	0	1181	0.5033744596146015	1.061620443150809	0.7189354223840692	784.5755615234375	784.587890625
1251	786.5985107421875	12.557233333333333					1	DETECTED	786.5985 m/z @12.56 [N1297_2.mzXML]	786.5985107421875	12.557233333333333	3.4380499999999996	15.505766666666666	12.067716666666666	42299.53515625	3337882.785767088	0	1181	1.2020664941387302	1.4361964016810824	3.150310546854554	786.594970703125	786.6024169921875
1252	806.5665283203125	12.590166666666667					1	DETECTED	806.5665 m/z @12.59 [N1297_2.mzXML]	806.5665283203125	12.590166666666667	11.756466666666666	14.673083333333333	2.916616666666666	20949.798828125	1122615.9702478629	0	1181	1.224609993980767	1.7557004359711508	2.8559786085516934	806.5630493164062	806.5730590820312
1253	808.5785522460938	12.623266666666666					1	DETECTED	808.5786 m/z @12.62 [N1297_2.mzXML]	808.5785522460938	12.623266666666666	12.289316666666668	14.705350000000001	2.416033333333333	9988.755859375	582534.6727311406	0	1181	1.4544044771723357	3.617357887907393	6.234715775814786	808.5759887695312	808.5863037109375
1254	810.5984497070312	12.557233333333333					1	DETECTED	810.5984 m/z @12.56 [N1297_2.mzXML]	810.5984497070312	12.557233333333333	12.016333333333334	14.948033333333333	2.9316999999999993	16691.16015625	827330.2259267576	0	1181	1.0695120891050003	2.23326804217699	3.153356565233371	810.5945434570312	810.60693359375
