# Supplementary material for: MSFC: a new feature construction method for accurate diagnosis of mass spectrometry data
Source: Sci Rep. 2023 Sep 21;13:15694. doi: 10.1038/s41598-023-42395-5 (PMC10514077; doi:10.1038/s41598-023-42395-5)
Supplement: Supplementary file 1 — Supplementary Information. [file 41598_2023_42395_MOESM1_ESM.zip › dataset/CHD dataset/2-batch/N/N1298_2.mzXML_chromatograms.csv]

row ID	row m/z	row retention time	row identity (main ID)	row identity (all IDs)	row identity (main ID + details)	row comment	row number of detected peaks	N1298_2.mzXML Peak status	N1298_2.mzXML Peak name	N1298_2.mzXML Peak m/z	N1298_2.mzXML Peak RT	N1298_2.mzXML Peak RT start	N1298_2.mzXML Peak RT end	N1298_2.mzXML Peak duration time	N1298_2.mzXML Peak height	N1298_2.mzXML Peak area	N1298_2.mzXML Peak charge	N1298_2.mzXML Peak # data points	N1298_2.mzXML Peak FWHM	N1298_2.mzXML Peak tailing factor	N1298_2.mzXML Peak asymmetry factor	N1298_2.mzXML Peak m/z min	N1298_2.mzXML Peak m/z max
1	55.05410385131836	11.160583333333333					1	DETECTED	55.0541 m/z @11.16 [N1298_2.mzXML]	55.05410385131836	11.160583333333333	0.13710000000000003	19.964333333333332	19.827233333333332	2205.538818359375	1102947.7867048783	0	1184	5.865138532970564	0.8993179711797087	0.7986359423594175	55.04709243774414	55.063026428222656
2	60.08058166503906	14.915483333333333					1	DETECTED	60.0806 m/z @14.92 [N1298_2.mzXML]	60.08058166503906	14.915483333333333	0.10085000000000001	20.000833333333333	19.89998333333333	90364.234375	2.6264164798755754E7	1	1184	3.0571796412483927	0.6828628204900556	0.3583646889731266	60.0804443359375	60.087276458740234
3	61.03944778442383	1.8400666666666665					1	DETECTED	61.0394 m/z @1.84 [N1298_2.mzXML]	61.03944778442383	1.8400666666666665	0.10085000000000001	19.982666666666667	19.881816666666666	97354.8984375	2602393.969102355	0	1184	0.041030109614267785	3.8328084850057778	0.3990047940230397	61.03923797607422	61.04377365112305
4	61.0838508605957	12.4564					1	DETECTED	61.0839 m/z @12.46 [N1298_2.mzXML]	61.0838508605957	12.4564	0.13710000000000003	19.17983333333333	19.04273333333333	2994.963134765625	1232844.9793930356	0	1184	3.9986640161311087	0.7728821172198636	1.6235444551870697	61.07561111450195	61.08417510986328
5	68.9820556640625	1.5074333333333334					1	DETECTED	68.9821 m/z @1.51 [N1298_2.mzXML]	68.9820556640625	1.5074333333333334	1.4469833333333333	12.4564	11.009416666666667	10369.669921875	1085215.5214824218	0	1184	0.11880754081921396	91.06217259443049	181.12434518886099	68.97842407226562	68.98858642578125
6	69.06970977783203	7.20945					1	DETECTED	69.0697 m/z @7.21 [N1298_2.mzXML]	69.06970977783203	7.20945	0.10085000000000001	20.000833333333333	19.89998333333333	8246.20703125	4617434.623832831	0	1184	4.0342732779109065	1.3997118513725157	1.6969488387830243	69.0691909790039	69.06991577148438
7	72.0489501953125	13.783633333333334					1	DETECTED	72.0490 m/z @13.78 [N1298_2.mzXML]	72.0489501953125	13.783633333333334	0.3378833333333333	19.85533333333333	19.517449999999997	5397.41845703125	1456854.674161834	0	1184	3.9560992914955175	0.7257850993808451	1.4415134731464183	72.04881286621094	72.0589370727539
8	72.08061981201172	1.9239333333333335					1	DETECTED	72.0806 m/z @1.92 [N1298_2.mzXML]	72.08061981201172	1.9239333333333335	1.3757	8.316366666666667	6.940666666666667	40295.44140625	1196378.9199545598	0	1184	0.14917387841081053	1.605930718179378	1.2518098100643378	72.07386016845703	72.0833969116211
9	73.04534149169922	14.205116666666667					1	DETECTED	73.0453 m/z @14.21 [N1298_2.mzXML]	73.04534149169922	14.205116666666667	0.11898333333333334	20.000833333333333	19.88185	16852.849609375	5599359.738026	0	1184	3.569309332659536	0.7199639320737855	0.40480978330282746	73.03636169433594	73.0472412109375
10	75.94766998291016	2.5500166666666666					1	DETECTED	75.9477 m/z @2.55 [N1298_2.mzXML]	75.94766998291016	2.5500166666666666	0.6837	17.1905	16.5068	4367.90185546875	767445.5454508972	0	1184	0.6125414632836961	4.422293465739111	0.2611543056006863	75.94174194335938	75.9559326171875
11	80.94762420654297	1.7526666666666666					1	DETECTED	80.9476 m/z @1.75 [N1298_2.mzXML]	80.94762420654297	1.7526666666666666	1.64105	17.470000000000002	15.828950000000003	147085.859375	2728807.69735759	0	1184	0.23070723104997648	2.9547823165780738	4.746887319579944	80.94094848632812	80.95585632324219
12	81.06968688964844	7.4367					1	DETECTED	81.0697 m/z @7.44 [N1298_2.mzXML]	81.06968688964844	7.4367	0.10085000000000001	20.000833333333333	19.89998333333333	4252.17626953125	2229771.071623777	0	1184	7.8575083326342	1.356351570256571	1.3730336662079443	81.06781768798828	81.07002258300781
13	82.01734161376953	1.4469833333333333					1	DETECTED	82.0173 m/z @1.45 [N1298_2.mzXML]	82.01734161376953	1.4469833333333333	1.4302166666666667	14.446183333333332	13.015966666666666	6575.083984375	592299.7815314331	0	1184	0.05394804584272217	388.1500994035801	775.3001988071602	82.01470184326172	82.02336120605469
14	83.0213394165039	1.8257333333333332					1	DETECTED	83.0213 m/z @1.83 [N1298_2.mzXML]	83.0213394165039	1.8257333333333332	1.5222166666666666	20.000833333333333	18.478616666666667	994714.1875	6218527.852450233	0	1184	0.05457347499257792	4.324126985318344	2.6409554540060185	83.02120208740234	83.02172088623047
15	83.08524322509766	11.29315					1	DETECTED	83.0852 m/z @11.29 [N1298_2.mzXML]	83.08524322509766	11.29315	0.10085000000000001	20.000833333333333	19.89998333333333	10442.669921875	4472185.011385314	0	1184	13.919920022184055	0.8890033028659583	0.5687499262947456	83.08514404296875	83.0856704711914
16	84.04430389404297	2.66055					1	DETECTED	84.0443 m/z @2.66 [N1298_2.mzXML]	84.04430389404297	2.66055	0.26456666666666667	19.8735	19.608933333333333	13983.193359375	2359877.371501037	0	1184	1.3524089769705503	2.5264316195811944	4.20268759952029	84.03966522216797	84.04838562011719
17	84.61943817138672	1.55115					1	DETECTED	84.6194 m/z @1.55 [N1298_2.mzXML]	84.61943817138672	1.55115	1.4469833333333333	10.435083333333333	8.9881	6192.77587890625	739351.761782135	0	1184	0.13123722895052992	43.14287999999996	85.28575999999994	84.61936950683594	84.62773132324219
18	84.95934295654297	1.5222166666666666					1	DETECTED	84.9593 m/z @1.52 [N1298_2.mzXML]	84.95934295654297	1.5222166666666666	0.10085000000000001	20.000833333333333	19.89998333333333	1889492.125	2.756453685967841E7	0	1184	0.1329254762880585	1.2462216972802815	1.3405707402858131	84.95092010498047	84.9598159790039
19	85.0302963256836	1.9517333333333333					1	DETECTED	85.0303 m/z @1.95 [N1298_2.mzXML]	85.0302963256836	1.9517333333333333	1.59565	7.34945	5.7538	26069.12109375	1680700.4797310783	0	1184	null	3.950042588619009	11.480209600116678	85.02590942382812	85.0302963256836
20	85.05938720703125	1.8818833333333334					1	DETECTED	85.0594 m/z @1.88 [N1298_2.mzXML]	85.05938720703125	1.8818833333333334	0.10085000000000001	20.000833333333333	19.89998333333333	34361.66796875	3992577.641677979	0	1184	6.5039101463530615	2.8351452078724684	6.9825492633623325	85.05389404296875	85.0682601928711
21	85.96308135986328	1.5366333333333333					1	DETECTED	85.9631 m/z @1.54 [N1298_2.mzXML]	85.96308135986328	1.5366333333333333	1.4302166666666667	16.190450000000002	14.760233333333336	10940.97265625	1545392.9986999512	0	1184	0.12041821478900783	69.35113547376669	131.73523294155217	85.96285247802734	85.96321868896484
22	86.05997467041016	2.57755					1	DETECTED	86.0600 m/z @2.58 [N1298_2.mzXML]	86.05997467041016	2.57755	0.1736	19.764333333333333	19.590733333333333	15344.2578125	1671353.773006347	0	1184	0.4323198124364178	1.5781666597341208	2.3370929261980633	86.05213165283203	86.0697021484375
23	86.09638214111328	4.057533333333334					1	DETECTED	86.0964 m/z @4.06 [N1298_2.mzXML]	86.09638214111328	4.057533333333334	1.4628666666666668	19.490166666666667	18.0273	109611.53125	7532406.814968869	1	1184	0.9951784703848614	0.7027922251477946	0.6998749891748787	86.08721160888672	86.10287475585938
24	87.08025360107422	7.262066666666667					1	DETECTED	87.0803 m/z @7.26 [N1298_2.mzXML]	87.08025360107422	7.262066666666667	0.10085000000000001	20.000833333333333	19.89998333333333	118408.125	7.191393670810741E7	1	1184	5.064268473699883	1.0367208931435155	1.079264354850582	87.08013916015625	87.08048248291016
25	88.0391845703125	2.454466666666667					1	DETECTED	88.0392 m/z @2.45 [N1298_2.mzXML]	88.0391845703125	2.454466666666667	2.0367166666666665	4.2301166666666665	2.1934	7505.3779296875	332482.71865997324	0	1184	0.297684899181597	2.625254338719328	3.278719786454222	88.03900146484375	88.03945922851562
26	88.08367919921875	4.837683333333334					1	DETECTED	88.0837 m/z @4.84 [N1298_2.mzXML]	88.08367919921875	4.837683333333334	0.10085000000000001	20.000833333333333	19.89998333333333	7765.9912109375	3763155.1668377095	0	1184	18.642499889667327	2.1005576862179374	2.1950696073673015	88.0752944946289	88.08393096923828
27	88.95255279541016	1.5222166666666666					1	DETECTED	88.9526 m/z @1.52 [N1298_2.mzXML]	88.95255279541016	1.5222166666666666	1.4302166666666667	9.210366666666665	7.780149999999999	26286.841796875	1296807.9416591185	0	1184	0.1687270734468782	42.283423913043535	83.56684782608707	88.9449462890625	88.95259857177734
28	88.96810150146484	11.44545					1	DETECTED	88.9681 m/z @11.45 [N1298_2.mzXML]	88.96810150146484	11.44545	0.10085000000000001	20.000833333333333	19.89998333333333	18833.79296875	2744129.682060329	0	1184	1.2702287602696245	0.8952551302630116	0.46480110016063003	88.96792602539062	88.96926879882812
29	89.03861236572266	9.210366666666665					1	DETECTED	89.0386 m/z @9.21 [N1298_2.mzXML]	89.03861236572266	9.210366666666665	3.1639833333333334	19.453500000000002	16.289516666666668	12241.3369140625	1220830.8508139346	0	1184	2.474993738543006	3.170216732283145	0.1356835593060279	89.03424072265625	89.04156494140625
30	89.05964660644531	10.186333333333332					1	DETECTED	89.0596 m/z @10.19 [N1298_2.mzXML]	89.05964660644531	10.186333333333332	0.10085000000000001	20.000833333333333	19.89998333333333	23030.232421875	5041898.408702569	0	1184	0.9455662505145579	0.7370324640075804	5.255186016193702	89.05934143066406	89.06919860839844
31	90.0548095703125	1.8400666666666665					1	DETECTED	90.0548 m/z @1.84 [N1298_2.mzXML]	90.0548095703125	1.8400666666666665	0.10085000000000001	20.000833333333333	19.89998333333333	117217.125	5480951.9458573945	0	1184	0.14534789779749047	5.583237340918548	6.4222960810541565	90.04637908935547	90.05985260009766
32	90.09123229980469	0.5563666666666667					1	DETECTED	90.0912 m/z @0.56 [N1298_2.mzXML]	90.09123229980469	0.5563666666666667	0.11898333333333334	15.349266666666667	15.230283333333334	2355.776123046875	752674.5453083497	0	1184	0.9888147110628588	17.410680943489695	33.82136188697938	90.09103393554688	90.09149932861328
33	90.9764175415039	1.64105					1	DETECTED	90.9764 m/z @1.64 [N1298_2.mzXML]	90.9764175415039	1.64105	1.5659999999999998	17.563	15.997	344669.65625	1.892868299728613E7	0	1184	0.10987296413024539	2.55449829292382	4.244942646480635	90.97637939453125	90.98497772216797
34	91.03890228271484	10.291166666666667					1	DETECTED	91.0389 m/z @10.29 [N1298_2.mzXML]	91.03890228271484	10.291166666666667	0.10085000000000001	20.000833333333333	19.89998333333333	45002.23828125	2.1312631283633176E7	0	1184	9.998169491356284	1.1229178757110934	0.3633084588585865	91.02960968017578	91.04266357421875
35	91.05419921875	9.210366666666665					1	DETECTED	91.0542 m/z @9.21 [N1298_2.mzXML]	91.05419921875	9.210366666666665	0.10085000000000001	20.000833333333333	19.89998333333333	119243.484375	1.4971871808245545E7	0	1184	0.10817738514152886	0.7016248559013097	11.736492853857445	91.05415344238281	91.06401824951172
36	92.04224395751953	11.626383333333333					1	DETECTED	92.0422 m/z @11.63 [N1298_2.mzXML]	92.04224395751953	11.626383333333333	0.26456666666666667	19.85533333333333	19.590766666666664	2916.43896484375	1216600.124239807	0	1184	7.779462045849577	0.8621317893705378	0.7242635787410756	92.04190063476562	92.04265594482422
37	92.0576400756836	9.196					1	DETECTED	92.0576 m/z @9.20 [N1298_2.mzXML]	92.0576400756836	9.196	0.24618333333333334	19.837	19.590816666666665	7489.865234375	1464956.6185481264	0	1184	0.10924155735618157	0.8200450194657978	98.63735451719987	92.04969787597656	92.05986022949219
38	93.06986236572266	8.38215					1	DETECTED	93.0699 m/z @8.38 [N1298_2.mzXML]	93.06986236572266	8.38215	0.15536666666666665	19.636166666666668	19.480800000000002	5682.3330078125	1199072.235594421	0	1184	0.25334842748848097	1.18398645075941	0.06085847341780183	93.06561279296875	93.0702896118164
39	94.0413589477539	8.267516666666667					1	DETECTED	94.0414 m/z @8.27 [N1298_2.mzXML]	94.0413589477539	8.267516666666667	0.11898333333333334	17.022166666666667	16.903183333333335	5130.5986328125	1232682.7631581416	0	1184	0.2957793350454523	1.0371917645711293	1.0743835291422585	94.03881072998047	94.04986572265625
40	95.04914093017578	8.300166666666666					1	DETECTED	95.0491 m/z @8.30 [N1298_2.mzXML]	95.04914093017578	8.300166666666666	2.7446333333333333	13.09655	10.351916666666668	4029.71875	627479.2227422791	0	1184	0.3405122741703117	0.931676226704907	10.919701338149993	95.04833984375	95.04937744140625
41	95.08545684814453	12.574766666666667					1	DETECTED	95.0855 m/z @12.57 [N1298_2.mzXML]	95.08545684814453	12.574766666666667	0.10085000000000001	20.000833333333333	19.89998333333333	3209.111572265625	1381177.4953593463	0	1184	9.176667384663691	0.797663791778845	0.9383044530788354	95.08487701416016	95.08582305908203
42	96.92162322998047	1.7526666666666666					1	DETECTED	96.9216 m/z @1.75 [N1298_2.mzXML]	96.92162322998047	1.7526666666666666	1.6561833333333333	19.435333333333332	17.779149999999998	142805.25	2540279.7709487006	0	1184	0.11036392736332745	3.0508260967270724	4.584928492033268	96.91476440429688	96.92694854736328
43	97.02843475341797	2.5500166666666666					1	DETECTED	97.0284 m/z @2.55 [N1298_2.mzXML]	97.02843475341797	2.5500166666666666	0.5927833333333333	19.19816666666667	18.605383333333336	6971.5517578125	2126318.4906603396	0	1184	1.1250419129565614	4.752980397499873	0.6278765741687781	97.02734375	97.03717803955078
44	97.06456756591797	10.791950000000002					1	DETECTED	97.0646 m/z @10.79 [N1298_2.mzXML]	97.06456756591797	10.791950000000002	0.10085000000000001	20.000833333333333	19.89998333333333	3280.479248046875	2208160.4136213684	0	1184	10.026954575217037	0.9306798801495322	0.8613597602990646	97.05801391601562	97.07394409179688
45	97.10102081298828	11.368366666666667					1	DETECTED	97.1010 m/z @11.37 [N1298_2.mzXML]	97.10102081298828	11.368366666666667	0.1917	20.000833333333333	19.80913333333333	4442.61865234375	2244881.8214687207	0	1184	9.468419752299575	0.8861825231136295	0.38909691376390276	97.0943832397461	97.10400390625
46	98.9186019897461	1.7526666666666666					1	DETECTED	98.9186 m/z @1.75 [N1298_2.mzXML]	98.9186019897461	1.7526666666666666	1.6713666666666667	13.917933333333334	12.246566666666666	37160.55859375	3485263.6650512693	0	1184	0.20731595899137734	3.7947462833878776	6.337698179663793	98.90930938720703	98.92584228515625
47	98.98411560058594	1.9941833333333332					1	DETECTED	98.9841 m/z @1.99 [N1298_2.mzXML]	98.98411560058594	1.9941833333333332	0.10085000000000001	20.000833333333333	19.89998333333333	14899.1162109375	5157713.405973542	0	1184	3.8702382442537213	2.852477130580847	13.670843476854277	98.97600555419922	98.98455047607422
48	98.99541473388672	1.8257333333333332					1	DETECTED	98.9954 m/z @1.83 [N1298_2.mzXML]	98.99541473388672	1.8257333333333332	1.78285	7.7873833333333335	6.004533333333334	66805.2421875	2247812.9211306153	0	1184	0.0715609601524676	67.22276775734294	3.8163081116258155	98.99016571044922	99.00521087646484
49	99.0506591796875	12.822733333333334					1	DETECTED	99.0507 m/z @12.82 [N1298_2.mzXML]	99.0506591796875	12.822733333333334	0.11898333333333334	19.891666666666666	19.772683333333333	8892.728515625	3898234.556420655	0	1184	17.463299377177293	0.7782223096854602	0.5564446193709205	99.04144287109375	99.0506591796875
50	100.07559967041016	8.815283333333333					1	DETECTED	100.0756 m/z @8.82 [N1298_2.mzXML]	100.07559967041016	8.815283333333333	0.10085000000000001	19.727666666666668	19.626816666666667	15691.7939453125	1511194.9150836193	0	1184	0.17783703020477404	1.9187341388591375	0.039541215121154424	100.07537841796875	100.0830307006836
51	100.11192321777344	9.801266666666667					1	DETECTED	100.1119 m/z @9.80 [N1298_2.mzXML]	100.11192321777344	9.801266666666667	3.2691999999999997	19.819000000000003	16.549800000000005	3475.829345703125	811300.5750715333	0	1184	4.162543054462277	1.2668119329257717	1.5336238658515429	100.10610961914062	100.12138366699219
52	100.56761169433594	1.5074333333333334					1	DETECTED	100.5676 m/z @1.51 [N1298_2.mzXML]	100.56761169433594	1.5074333333333334	1.4779000000000002	8.569616666666667	7.091716666666667	2746.037353515625	466140.8418825683	0	1184	0.6438464750385489	120.06292325056492	239.12584650112984	100.55802917480469	100.56781005859375
53	101.0080795288086	1.5074333333333334					1	DETECTED	101.0081 m/z @1.51 [N1298_2.mzXML]	101.0080795288086	1.5074333333333334	1.4119	19.90983333333333	18.497933333333332	774895.125	1.1634624636119258E7	1	1184	0.13910527208479362	1.4836785609468064	1.9867063626787096	100.99932098388672	101.01624298095703
54	101.09596252441406	7.2443333333333335					1	DETECTED	101.0960 m/z @7.24 [N1298_2.mzXML]	101.09596252441406	7.2443333333333335	0.10085000000000001	20.000833333333333	19.89998333333333	19028.6796875	1.1292684270087635E7	0	1184	11.790911448687481	1.392876724473821	0.3369345362123569	101.09562683105469	101.09627532958984
55	102.00906372070312	1.5074333333333334					1	DETECTED	102.0091 m/z @1.51 [N1298_2.mzXML]	102.00906372070312	1.5074333333333334	1.4119	17.637833333333333	16.225933333333334	69191.3671875	2145958.0226869197	0	1184	0.15161333695049128	78.48463852174027	174.06559041887274	102.0020980834961	102.01422882080078
56	102.05482482910156	2.02235					1	DETECTED	102.0548 m/z @2.02 [N1298_2.mzXML]	102.05482482910156	2.02235	0.15536666666666665	19.928166666666666	19.7728	20736.796875	3153328.6209833985	0	1184	6.233343887561224	2.301685271078492	2.6116672115445128	102.04617309570312	102.05696105957031
57	102.09110260009766	1.7973666666666666					1	DETECTED	102.0911 m/z @1.80 [N1298_2.mzXML]	102.09110260009766	1.7973666666666666	0.11898333333333334	20.000833333333333	19.88185	7871.3388671875	2340477.1059176032	0	1184	0.5540248594030242	5.092886987443739	12.243446743053335	102.09085083007812	102.0993881225586
58	102.12753295898438	12.591299999999999					1	DETECTED	102.1275 m/z @12.59 [N1298_2.mzXML]	102.12753295898438	12.591299999999999	0.28271666666666667	19.90983333333333	19.627116666666666	7083.20947265625	1787976.7116067186	0	1184	2.662202510853165	0.7972938938274782	1.801146615561507	102.12006378173828	102.12806701660156
59	102.97015380859375	1.5366333333333333					1	DETECTED	102.9702 m/z @1.54 [N1298_2.mzXML]	102.97015380859375	1.5366333333333333	1.4119	18.470833333333335	17.058933333333336	231250.578125	2805895.42376178	0	1184	0.13490382636891884	1.1900482541170676	2.925486154296964	102.96990966796875	102.97044372558594
60	103.03885650634766	1.9517333333333333					1	DETECTED	103.0389 m/z @1.95 [N1298_2.mzXML]	103.03885650634766	1.9517333333333333	0.48350000000000004	18.8345	18.351	34964.0	3999241.7068779	0	1184	0.6180605782463227	2.654308173148945	40.3730298195297	103.0386734008789	103.03911590576172
61	103.05413818359375	8.3494					1	DETECTED	103.0541 m/z @8.35 [N1298_2.mzXML]	103.05413818359375	8.3494	2.2215166666666666	8.993916666666667	6.772400000000001	90833.5234375	8755538.227158079	1	1184	0.19404811165749614	0.5525888493307913	0.10517769866158265	103.05364227294922	103.05422973632812
62	103.0750732421875	10.980216666666667					1	DETECTED	103.0751 m/z @10.98 [N1298_2.mzXML]	103.0750732421875	10.980216666666667	0.10085000000000001	20.000833333333333	19.89998333333333	98089.6015625	1.9407833318018053E7	0	1184	0.33269358583467046	0.6157088587688374	0.2900653348761234	103.0749740600586	103.07547760009766
63	104.05752563476562	8.333016666666667					1	DETECTED	104.0575 m/z @8.33 [N1298_2.mzXML]	104.05752563476562	8.333016666666667	7.8741	9.5952	1.7210999999999999	8245.60546875	241702.67107904048	0	1184	0.18903816884769142	1.8751770473942238	2.795257273526076	104.04930877685547	104.05763244628906
64	104.07048797607422	1.8680999999999999					1	DETECTED	104.0705 m/z @1.87 [N1298_2.mzXML]	104.07048797607422	1.8680999999999999	0.1917	20.000833333333333	19.80913333333333	97933.859375	6953274.961016638	0	1184	11.851212210549335	3.6018402171050385	8.381158056699165	104.07015991210938	104.07893371582031
65	104.10669708251953	1.7973666666666666					1	DETECTED	104.1067 m/z @1.80 [N1298_2.mzXML]	104.10669708251953	1.7973666666666666	1.719	14.965283333333334	13.246283333333334	720808.8125	5605414.6254007835	1	1184	0.06025898123036266	2.0173578504484597	1.8587885009914407	104.10650634765625	104.1085205078125
66	105.00322723388672	1.5074333333333334					1	DETECTED	105.0032 m/z @1.51 [N1298_2.mzXML]	105.00322723388672	1.5074333333333334	1.4302166666666667	1.6713666666666667	0.24114999999999998	19292.7578125	184932.56837597644	0	1184	0.16804200877479625	1.5615152169220796	2.052729497066159	105.00308227539062	105.00325775146484
67	105.07150268554688	13.90115					1	DETECTED	105.0715 m/z @13.90 [N1298_2.mzXML]	105.07150268554688	13.90115	0.10085000000000001	19.946166666666667	19.845316666666665	102395.25	2.1330438968381733E7	1	1184	2.2762684731398526	1.0741581037604762	1.078974812372049	105.07137298583984	105.07328033447266
68	106.0497055053711	1.8400666666666665					1	DETECTED	106.0497 m/z @1.84 [N1298_2.mzXML]	106.0497055053711	1.8400666666666665	0.37429999999999997	19.508333333333333	19.13403333333333	11890.79296875	1359847.1294746096	0	1184	1.633466530973151	1.696585578130285	3.1038218711888623	106.04946899414062	106.05035400390625
69	106.95037078857422	1.6561833333333333					1	DETECTED	106.9504 m/z @1.66 [N1298_2.mzXML]	106.95037078857422	1.6561833333333333	1.55115	4.073033333333333	2.5218833333333333	47699.1875	1253372.4229881896	0	1184	0.1746547271918113	15.578641472855857	33.54940581966812	106.95030975341797	106.95655059814453
70	106.96310424804688	1.5366333333333333					1	DETECTED	106.9631 m/z @1.54 [N1298_2.mzXML]	106.96310424804688	1.5366333333333333	1.4302166666666667	12.607850000000001	11.177633333333334	6308.45458984375	1587768.0879244385	0	1184	10.414398957622604	52.518245888801914	103.08223297616398	106.96292114257812	106.96376037597656
71	107.01570892333984	14.716866666666666					1	DETECTED	107.0157 m/z @14.72 [N1298_2.mzXML]	107.01570892333984	14.716866666666666	3.3764333333333334	16.468033333333334	13.091600000000001	2577.728271484375	1015842.6291066593	0	1184	0.801974218719554	0.5772089837836886	0.15441796756737702	107.00936889648438	107.02317810058594
72	107.04904174804688	8.3494					1	DETECTED	107.0490 m/z @8.35 [N1298_2.mzXML]	107.04904174804688	8.3494	0.13710000000000003	20.000833333333333	19.863733333333332	3106.29150390625	946992.4613867794	0	1184	0.22093849613960082	1.2093891682801003	0.267175993897584	107.04872131347656	107.05260467529297
73	108.08084106445312	13.183316666666666					1	DETECTED	108.0808 m/z @13.18 [N1298_2.mzXML]	108.08084106445312	13.183316666666666	0.10085000000000001	20.000833333333333	19.89998333333333	3353.76806640625	1622254.1370241705	0	1184	9.891604317309346	0.7605592981955491	1.4363822372463855	108.08023071289062	108.08119201660156
74	109.06224060058594	1.64105					1	DETECTED	109.0622 m/z @1.64 [N1298_2.mzXML]	109.06224060058594	1.64105	1.5806	18.5255	16.9449	6683.8056640625	1468308.8657465212	0	1184	0.0739351887402675	140.15632754342457	112.48320715769654	109.06205749511719	109.06494140625
75	109.10078430175781	11.382983333333334					1	DETECTED	109.1008 m/z @11.38 [N1298_2.mzXML]	109.10078430175781	11.382983333333334	0.24618333333333334	19.964333333333332	19.718149999999998	4146.81298828125	1217484.9150702208	0	1184	6.718591388795951	0.8852700057467134	0.9025581737754619	109.10044860839844	109.10171508789062
76	109.97797393798828	1.4628666666666668					1	DETECTED	109.9780 m/z @1.46 [N1298_2.mzXML]	109.97797393798828	1.4628666666666668	1.4469833333333333	11.5682	10.121216666666665	3876.06103515625	1707036.6616621094	0	1184	0.041708505898962356	318.6112277019909	636.2224554039818	109.97785186767578	109.98393249511719
77	110.06000518798828	3.01675					1	DETECTED	110.0600 m/z @3.02 [N1298_2.mzXML]	110.06000518798828	3.01675	0.26456666666666667	19.982666666666667	19.7181	3517.800048828125	1373877.448337738	0	1184	1.8707596509867281	3.582264989614306	1.6265303644381017	110.0594711303711	110.06697845458984
78	111.04399108886719	7.20945					1	DETECTED	111.0440 m/z @7.21 [N1298_2.mzXML]	111.04399108886719	7.20945	0.10085000000000001	20.000833333333333	19.89998333333333	5996.05224609375	3656766.578074278	0	1184	6.106722339371347	1.3997118513725157	0.5567570153363539	111.04247283935547	111.04436492919922
79	112.0367202758789	1.7973666666666666					1	DETECTED	112.0367 m/z @1.80 [N1298_2.mzXML]	112.0367202758789	1.7973666666666666	1.4302166666666667	13.9348	12.504583333333333	94897.578125	2320730.311947204	0	1184	0.10825119642703762	0.8406808564768264	1.3542948128748349	112.02798461914062	112.04212951660156
80	112.05032348632812	11.243083333333335					1	DETECTED	112.0503 m/z @11.24 [N1298_2.mzXML]	112.05032348632812	11.243083333333335	0.10085000000000001	20.000833333333333	19.89998333333333	4253.51904296875	2150015.3603368835	0	1184	13.022284840747462	0.8929979627064589	0.3751207515743597	112.04985809326172	112.05084991455078
81	112.89554595947266	1.7526666666666666					1	DETECTED	112.8955 m/z @1.75 [N1298_2.mzXML]	112.89554595947266	1.7526666666666666	1.6713666666666667	14.309949999999999	12.638583333333333	124213.625	3381594.2272770996	0	1184	0.1532642953853094	13.296723735651181	4.697344973041244	112.88743591308594	112.8958511352539
82	113.02068328857422	2.1652833333333334					1	DETECTED	113.0207 m/z @2.17 [N1298_2.mzXML]	113.02068328857422	2.1652833333333334	0.1917	20.000833333333333	19.80913333333333	559614.4375	1.965944026414664E7	1	1184	0.6883999861699586	3.798008211314361	6.5473180048700925	113.02040100097656	113.0212173461914
83	113.0357666015625	1.4469833333333333					1	DETECTED	113.0358 m/z @1.45 [N1298_2.mzXML]	113.0357666015625	1.4469833333333333	1.4302166666666667	16.985	15.554783333333333	12684.4892578125	1360475.238517609	0	1184	0.060587930394344625	428.1669132605886	564.6273479294399	113.03326416015625	113.03865051269531
84	113.0596923828125	10.168550000000002					1	DETECTED	113.0597 m/z @10.17 [N1298_2.mzXML]	113.0596923828125	10.168550000000002	0.11898333333333334	19.964333333333332	19.84535	4315.14111328125	1166378.6097402342	0	1184	0.16198660026253542	0.9873734190860631	1.0624851051960835	113.05732727050781	113.06395721435547
85	114.05491638183594	2.6325333333333334					1	DETECTED	114.0549 m/z @2.63 [N1298_2.mzXML]	114.05491638183594	2.6325333333333334	0.13710000000000003	19.964333333333332	19.827233333333332	32936.30859375	3676443.962201813	0	1184	0.6573736447950758	2.3135376257534683	1.0600196319344635	114.05052185058594	114.05522918701172
86	114.06598663330078	1.8257333333333332					1	DETECTED	114.0660 m/z @1.83 [N1298_2.mzXML]	114.06598663330078	1.8257333333333332	0.1736	19.946166666666667	19.772566666666666	597601.625	7660758.607979281	1	1184	0.06304720150079968	0.6016795063769724	4.749202845594973	114.05705261230469	114.06661987304688
87	114.09134674072266	9.71555					1	DETECTED	114.0913 m/z @9.72 [N1298_2.mzXML]	114.09134674072266	9.71555	0.10085000000000001	19.982666666666667	19.881816666666666	11825.87890625	1288229.7603439642	0	1184	0.10857112884193221	1.1016118713857475	1.1068319716884227	114.09088134765625	114.09357452392578
88	114.89241790771484	1.7526666666666666					1	DETECTED	114.8924 m/z @1.75 [N1298_2.mzXML]	114.89241790771484	1.7526666666666666	1.6867166666666666	13.2124	11.525683333333333	36801.3984375	2606626.9056428224	0	1184	0.10893885553086369	87.38198129896392	173.76396259792787	114.89210510253906	114.89754486083984
89	114.98767852783203	1.5074333333333334					1	DETECTED	114.9877 m/z @1.51 [N1298_2.mzXML]	114.98767852783203	1.5074333333333334	1.4302166666666667	15.6568	14.226583333333334	43535.609375	2585361.1984394225	0	1184	0.14054439252665452	92.12119576947977	2.1133230562214935	114.98741912841797	114.98771667480469
90	115.03646850585938	1.8400666666666665					1	DETECTED	115.0365 m/z @1.84 [N1298_2.mzXML]	115.03646850585938	1.8400666666666665	0.10085000000000001	19.946166666666667	19.845316666666665	108797.3671875	1948828.4902676102	0	1184	0.0602654414652144	0.6038989970195558	10.828562029912549	115.0289535522461	115.04407501220703
91	115.05433654785156	9.196					1	DETECTED	115.0543 m/z @9.20 [N1298_2.mzXML]	115.05433654785156	9.196	0.5382	19.636166666666668	19.097966666666668	69847.7109375	2131988.080908143	0	1184	0.10572001050378965	2.167826190074669	2.391010070904982	115.05007934570312	115.0584716796875
92	115.06942749023438	1.8257333333333332					1	DETECTED	115.0694 m/z @1.83 [N1298_2.mzXML]	115.06942749023438	1.8257333333333332	1.0667666666666666	20.000833333333333	18.934066666666666	20330.296875	3358102.5177277527	0	1184	8.179410171391954	6.604110281973706	11.062284525560564	115.06932830810547	115.07576751708984
93	115.1115493774414	6.75485					1	DETECTED	115.1115 m/z @6.75 [N1298_2.mzXML]	115.1115493774414	6.75485	0.10085000000000001	19.982666666666667	19.881816666666666	3132.885009765625	1926541.5087736791	0	1184	13.269576235552702	1.4939748021240356	1.987949604248071	115.1112289428711	115.11227416992188
94	115.9686279296875	16.006266666666665					1	DETECTED	115.9686 m/z @16.01 [N1298_2.mzXML]	115.9686279296875	16.006266666666665	1.4469833333333333	17.7305	16.283516666666667	1620.756591796875	971189.6608011475	0	1184	0.8626853090710878	0.5592142241433588	0.11842844828671749	115.96823120117188	115.97810363769531
95	116.0577392578125	9.210366666666665					1	DETECTED	116.0577 m/z @9.21 [N1298_2.mzXML]	116.0577392578125	9.210366666666665	7.7873833333333335	9.284500000000001	1.4971166666666678	6619.4873046875	263717.04729797377	0	1184	0.09977024000074763	0.52604855995034	0.05209711990067996	116.04951477050781	116.0578384399414
96	116.07032012939453	1.8541333333333334					1	DETECTED	116.0703 m/z @1.85 [N1298_2.mzXML]	116.07032012939453	1.8541333333333334	0.10085000000000001	20.000833333333333	19.89998333333333	1861605.0	1.3996917871166784E7	1	1184	0.03404781447004179	0.7219982953126795	7.308875729840892	116.0616455078125	116.07105255126953
97	116.98554229736328	1.5074333333333334					1	DETECTED	116.9855 m/z @1.51 [N1298_2.mzXML]	116.98554229736328	1.5074333333333334	0.10085000000000001	20.000833333333333	19.89998333333333	2197981.25	3.419345550522383E7	0	1184	0.1466255367506204	1.3922341127274591	1.7504408665509665	116.98538970947266	116.99044036865234
98	117.05733489990234	9.210366666666665					1	DETECTED	117.0573 m/z @9.21 [N1298_2.mzXML]	117.05733489990234	9.210366666666665	0.13710000000000003	19.089166666666664	18.952066666666664	164482.796875	1.1028701313622193E7	0	1184	0.10549283549266342	0.5286088383366968	0.019069377875070886	117.05438995361328	117.06443786621094
99	117.07380676269531	1.8541333333333334					1	DETECTED	117.0738 m/z @1.85 [N1298_2.mzXML]	117.07380676269531	1.8541333333333334	1.8541333333333334	11.972366666666666	10.118233333333333	77631.75	5179384.7050772095	0	1184	0.011865209214143357	null	null	117.06993865966797	117.08348846435547
100	117.09064483642578	11.4139					1	DETECTED	117.0906 m/z @11.41 [N1298_2.mzXML]	117.09064483642578	11.4139	0.7934	19.034333333333333	18.240933333333334	70009.8984375	4061300.1595065887	0	1184	0.12013390808226632	2.3679942173977064	4.3644647970125785	117.09064483642578	117.09135437011719
101	117.98921966552734	1.5074333333333334					1	DETECTED	117.9892 m/z @1.51 [N1298_2.mzXML]	117.98921966552734	1.5074333333333334	1.4469833333333333	16.412583333333334	14.9656	23752.00390625	2214865.9717017817	0	1184	0.1400911129948117	123.78494623655891	246.56989247311782	117.98896789550781	117.98933410644531
102	118.06475067138672	9.196					1	DETECTED	118.0648 m/z @9.20 [N1298_2.mzXML]	118.06475067138672	9.196	1.8541333333333334	10.4889	8.634766666666666	1143065.0	1.1423477466726776E7	1	1184	0.09758919540827904	1.7242029784327488	1.647443353693246	118.05753326416016	118.06533813476562
103	118.08592987060547	1.9100499999999998					1	DETECTED	118.0859 m/z @1.91 [N1298_2.mzXML]	118.08592987060547	1.9100499999999998	0.10085000000000001	20.000833333333333	19.89998333333333	1278426.625	4.0608982670913555E7	1	1184	0.17021200873117381	3.6603283401714575	8.043321008141657	118.08560943603516	118.09423065185547
104	118.97891998291016	12.148866666666667					1	DETECTED	118.9789 m/z @12.15 [N1298_2.mzXML]	118.97891998291016	12.148866666666667	1.4302166666666667	19.819000000000003	18.388783333333336	10687.06640625	2734846.927089908	0	1184	0.7946470146248767	0.7941324741797607	0.5060753438273022	118.97681427001953	118.98194122314453
105	119.01881408691406	1.5074333333333334					1	DETECTED	119.0188 m/z @1.51 [N1298_2.mzXML]	119.01881408691406	1.5074333333333334	0.10085000000000001	19.800666666666665	19.699816666666663	173329.390625	3028764.7075427226	0	1184	0.14871950875475237	null	null	119.01587677001953	119.01943969726562
106	119.06842041015625	9.210366666666665					1	DETECTED	119.0684 m/z @9.21 [N1298_2.mzXML]	119.06842041015625	9.210366666666665	4.198533333333334	9.71555	5.517016666666667	57849.27734375	924954.3508654791	0	1184	0.10638498899068516	0.6642043479912444	0.5550767309994828	119.06838989257812	119.07310485839844
107	119.0894546508789	1.9100499999999998					1	DETECTED	119.0895 m/z @1.91 [N1298_2.mzXML]	119.0894546508789	1.9100499999999998	0.42885	19.38	18.95115	61658.7578125	3823582.353334809	0	1184	null	0.815302437637258	0.6904446968801082	119.08123016357422	119.08995819091797
108	119.15426635742188	15.8775					1	DETECTED	119.1543 m/z @15.88 [N1298_2.mzXML]	119.15426635742188	15.8775	0.10085000000000001	20.000833333333333	19.89998333333333	51075.48828125	1.15962653537423E7	0	1184	1.1372861478981697	0.7575558846666249	0.7031579258338324	119.153564453125	119.15956115722656
109	120.06531524658203	1.8400666666666665					1	DETECTED	120.0653 m/z @1.84 [N1298_2.mzXML]	120.06531524658203	1.8400666666666665	0.5927833333333333	8.743933333333333	8.15115	59804.7890625	1904599.9640245028	0	1184	0.3673289651325693	0.9719505574959784	0.5893874628312968	120.06441497802734	120.0700454711914
110	120.08056640625	8.3494					1	DETECTED	120.0806 m/z @8.35 [N1298_2.mzXML]	120.08056640625	8.3494	7.68185	19.325333333333333	11.643483333333332	359285.46875	9196019.73209466	1	1184	0.2886922487732164	0.8702463609474427	0.6347497900955088	120.07199096679688	120.08860778808594
111	120.15737915039062	14.23505					1	DETECTED	120.1574 m/z @14.24 [N1298_2.mzXML]	120.15737915039062	14.23505	2.702383333333333	19.435333333333332	16.73295	4552.22509765625	1736635.877770905	0	1184	5.414702083744775	0.7254588415515347	0.8228661157425983	120.14872741699219	120.15795135498047
112	120.978759765625	1.5222166666666666					1	DETECTED	120.9788 m/z @1.52 [N1298_2.mzXML]	120.978759765625	1.5222166666666666	1.4119	18.470833333333335	17.058933333333336	28197.169921875	2315460.080205933	0	1184	0.13893606329396158	77.09697950178106	161.17319031450333	120.97848510742188	120.97942352294922
113	121.03153228759766	14.865933333333334					1	DETECTED	121.0315 m/z @14.87 [N1298_2.mzXML]	121.03153228759766	14.865933333333334	0.13710000000000003	20.000833333333333	19.863733333333332	14261.8974609375	6218306.488132205	0	1184	6.888616001374066	0.6743145530874814	0.43073735356856685	121.02800750732422	121.04034423828125
114	121.07177734375	1.8400666666666665					1	DETECTED	121.0718 m/z @1.84 [N1298_2.mzXML]	121.07177734375	1.8400666666666665	0.10085000000000001	19.964333333333332	19.86348333333333	315832.96875	7152411.642058531	0	1184	0.03859434948576035	0.607038043410952	6.560482881193078	121.06458282470703	121.07647705078125
115	121.08407592773438	8.3494					1	DETECTED	121.0841 m/z @8.35 [N1298_2.mzXML]	121.08407592773438	8.3494	7.9082333333333334	8.552233333333334	0.6440000000000001	23991.884765625	414578.2925635985	0	1184	0.32129646210523255	0.737206137065225	0.39835129931859803	121.08399963378906	121.08418273925781
116	122.09618377685547	13.508999999999999					1	DETECTED	122.0962 m/z @13.51 [N1298_2.mzXML]	122.09618377685547	13.508999999999999	0.10085000000000001	19.964333333333332	19.86348333333333	6384.7861328125	2253163.5555726024	0	1184	4.848850077544899	0.7407242361300154	1.2180252223474355	122.087158203125	122.09674835205078
117	122.92425537109375	1.6713666666666667					1	DETECTED	122.9243 m/z @1.67 [N1298_2.mzXML]	122.92425537109375	1.6713666666666667	1.59565	18.652833333333334	17.057183333333334	45997.02734375	3943367.183242676	0	1184	0.10076916078123799	112.63823464670925	218.4743188789896	122.92415618896484	122.9303970336914
118	123.05524444580078	3.2390833333333333					1	DETECTED	123.0552 m/z @3.24 [N1298_2.mzXML]	123.05524444580078	3.2390833333333333	0.5563666666666667	8.993916666666667	8.43755	3234.093017578125	481281.02943130495	0	1184	0.37480521309838766	1.5725756850953323	2.145151370190665	123.0472640991211	123.06486511230469
119	124.03678894042969	1.8818833333333334					1	DETECTED	124.0368 m/z @1.88 [N1298_2.mzXML]	124.03678894042969	1.8818833333333334	0.31935	18.743666666666666	18.424316666666666	16683.6171875	1308699.5365372319	0	1184	0.3640381153375658	4.833652180968497	0.09006286514870163	124.03618621826172	124.04257202148438
120	124.9756851196289	1.5366333333333333					1	DETECTED	124.9757 m/z @1.54 [N1298_2.mzXML]	124.9756851196289	1.5366333333333333	1.4628666666666668	17.153333333333332	15.690466666666666	2913.3125	1283217.795590637	0	1184	15.640042761850891	106.35201084500696	211.70402169001392	124.97373962402344	124.97599029541016
121	124.9996337890625	13.0218					1	DETECTED	124.9996 m/z @13.02 [N1298_2.mzXML]	124.9996337890625	13.0218	2.944033333333333	13.90115	10.957116666666666	9298.69921875	1076536.490413025	0	1184	0.21742462778717986	0.5436282178921916	0.08725643578438332	124.99815368652344	125.00003051757812
122	125.02079010009766	1.7973666666666666					1	DETECTED	125.0208 m/z @1.80 [N1298_2.mzXML]	125.02079010009766	1.7973666666666666	0.10085000000000001	20.000833333333333	19.89998333333333	15474.0244140625	2910230.86257263	0	1184	14.941501669620186	5.9033809254346075	12.947015483381083	125.0205307006836	125.0268783569336
123	125.05704498291016	1.6257833333333334					1	DETECTED	125.0570 m/z @1.63 [N1298_2.mzXML]	125.05704498291016	1.6257833333333334	1.5806	7.34945	5.7688500000000005	8605.958984375	538756.6033913573	0	1184	0.11102380311237092	63.83825156768718	126.67650313537435	125.05686950683594	125.059814453125
124	125.10713195800781	9.118416666666667					1	DETECTED	125.1071 m/z @9.12 [N1298_2.mzXML]	125.10713195800781	9.118416666666667	9.064833333333333	19.19816666666667	10.133333333333336	3172.435791015625	537429.6851914064	0	1184	0.1342064086033954	94.55676516329594	188.11353032659187	125.10713195800781	125.11613464355469
125	126.05245208740234	1.8818833333333334					1	DETECTED	126.0525 m/z @1.88 [N1298_2.mzXML]	126.05245208740234	1.8818833333333334	0.1736	19.964333333333332	19.790733333333332	22893.208984375	1521277.732835571	0	1184	0.0909260969457828	2.990243415093729	6.091540403219261	126.05229949951172	126.05555725097656
126	127.00260925292969	9.57805					1	DETECTED	127.0026 m/z @9.58 [N1298_2.mzXML]	127.00260925292969	9.57805	9.5437	15.171533333333334	5.627833333333335	5788.33154296875	490451.72051092534	0	1184	0.0862575677767552	81.91897137312016	162.83794274624032	126.99646759033203	127.00289154052734
127	127.03669738769531	4.1826					1	DETECTED	127.0367 m/z @4.18 [N1298_2.mzXML]	127.03669738769531	4.1826	1.64105	19.618	17.97695	46316.0390625	5500841.345666107	0	1184	1.053481798665549	1.551690965654855	5.13104604332964	127.03431701660156	127.04243469238281
128	127.05420684814453	9.210366666666665					1	DETECTED	127.0542 m/z @9.21 [N1298_2.mzXML]	127.05420684814453	9.210366666666665	0.10085000000000001	20.000833333333333	19.89998333333333	6817.65283203125	2678758.716013977	0	1184	12.99292091927434	0.5327381701689442	9.53885440758899	127.0496597290039	127.05445861816406
129	128.0123748779297	10.221183333333332					1	DETECTED	128.0124 m/z @10.22 [N1298_2.mzXML]	128.0123748779297	10.221183333333332	0.3012166666666667	19.964333333333332	19.663116666666667	5712.33544921875	2213942.3154042973	0	1184	0.6762515287567883	0.9910878396768807	9.733216947080402	128.0123748779297	128.01773071289062
130	128.07058715820312	1.9941833333333332					1	DETECTED	128.0706 m/z @1.99 [N1298_2.mzXML]	128.07058715820312	1.9941833333333332	0.10085000000000001	19.6725	19.571649999999998	19483.341796875	3186327.743000764	0	1184	0.8553040254236679	4.279115055104419	6.718009111526285	128.0615692138672	128.07424926757812
131	129.01365661621094	16.356766666666665					1	DETECTED	129.0137 m/z @16.36 [N1298_2.mzXML]	129.01365661621094	16.356766666666665	1.4302166666666667	19.891666666666666	18.46145	10835.033203125	4502889.058029844	0	1184	7.006203779156557	0.6184098133862145	0.23681962677242904	129.00982666015625	129.01824951171875
132	129.0543975830078	1.9239333333333335					1	DETECTED	129.0544 m/z @1.92 [N1298_2.mzXML]	129.0543975830078	1.9239333333333335	0.10085000000000001	20.000833333333333	19.89998333333333	17401.6015625	6019310.143771552	0	1184	5.345229916144133	5.4577821456323985	29.21929304539612	129.04702758789062	129.05494689941406
133	130.04991149902344	3.3917333333333333					1	DETECTED	130.0499 m/z @3.39 [N1298_2.mzXML]	130.04991149902344	3.3917333333333333	0.11898333333333334	19.982666666666667	19.863683333333334	31209.056640625	3329179.5166713838	0	1184	0.37983447632623424	1.5921747183379158	0.6537090296019228	130.04937744140625	130.05030822753906
134	130.0651092529297	10.552516666666666					1	DETECTED	130.0651 m/z @10.55 [N1298_2.mzXML]	130.0651092529297	10.552516666666666	0.1917	19.270833333333332	19.07913333333333	49529.77734375	3340263.02307202	0	1184	0.07497124972056746	0.5686798083058866	2.2931854862941368	130.05813598632812	130.07339477539062
135	130.08607482910156	1.9100499999999998					1	DETECTED	130.0861 m/z @1.91 [N1298_2.mzXML]	130.08607482910156	1.9100499999999998	0.13710000000000003	19.928166666666666	19.791066666666666	45046.2578125	2782931.245765198	0	1184	0.11889344649345679	2.6082456736214255	2.380225172152272	130.08543395996094	130.0867462158203
136	130.93270874023438	1.55115					1	DETECTED	130.9327 m/z @1.55 [N1298_2.mzXML]	130.93270874023438	1.55115	1.4469833333333333	12.901933333333334	11.45495	22230.681640625	2390423.7762298584	0	1184	0.07400011558474984	54.98375999999996	100.2477702499289	130.93252563476562	130.935302734375
137	130.96469116210938	1.5074333333333334					1	DETECTED	130.9647 m/z @1.51 [N1298_2.mzXML]	130.96469116210938	1.5074333333333334	0.13710000000000003	20.000833333333333	19.863733333333332	1219204.5	1.4376739081551835E7	0	1184	0.1414095274649254	1.4285161954367969	1.7019072808893039	130.962158203125	130.97032165527344
138	131.01878356933594	1.4927333333333332					1	DETECTED	131.0188 m/z @1.49 [N1298_2.mzXML]	131.01878356933594	1.4927333333333332	1.4469833333333333	1.6105166666666666	0.1635333333333333	36454.19921875	231600.19920898418	0	1184	0.11893125758141765	1.7872495446265952	2.739781643603997	131.01864624023438	131.01889038085938
139	131.05462646484375	2.3592333333333335					1	DETECTED	131.0546 m/z @2.36 [N1298_2.mzXML]	131.05462646484375	2.3592333333333335	2.3592333333333335	15.547733333333333	13.1885	5495.18310546875	1270355.5297474978	0	1184	5.84173305605378	null	null	131.0489044189453	131.05462646484375
140	131.0683135986328	10.552516666666666					1	DETECTED	131.0683 m/z @10.55 [N1298_2.mzXML]	131.0683135986328	10.552516666666666	0.4107166666666667	19.654166666666665	19.24345	5732.1474609375	1486241.7758063646	0	1184	6.616913010415258	0.948719655288016	0.6440262392546398	131.0675506591797	131.07017517089844
141	131.0814208984375	2.7446333333333333					1	DETECTED	131.0814 m/z @2.74 [N1298_2.mzXML]	131.0814208984375	2.7446333333333333	2.2908666666666666	5.504483333333334	3.2136166666666672	5305.232421875	327904.3006065369	0	1184	0.8250706324946209	3.5410453243223396	6.082090648644679	131.08087158203125	131.08932495117188
142	131.44325256347656	4.119916666666667					1	DETECTED	131.4433 m/z @4.12 [N1298_2.mzXML]	131.44325256347656	4.119916666666667	3.1343	4.640716666666666	1.506416666666666	5668.841796875	292352.12616348255	0	1184	0.954560332429971	0.7642000777854809	0.7666060684160673	131.44252014160156	131.44329833984375
143	131.74978637695312	4.0887					1	DETECTED	131.7498 m/z @4.09 [N1298_2.mzXML]	131.74978637695312	4.0887	3.4995	4.62465	1.12515	4532.654296875	218417.7733963012	0	1184	1.0020035346647762	0.9548116089613029	0.9096232179226058	131.74935913085938	131.7498321533203
144	131.95025634765625	1.3029666666666666					1	DETECTED	131.9503 m/z @1.30 [N1298_2.mzXML]	131.95025634765625	1.3029666666666666	0.10085000000000001	20.000833333333333	19.89998333333333	5181.962890625	2013789.2822748723	0	1184	18.171784148848488	8.277059908217451	6.185127865415327	131.94981384277344	131.955810546875
145	131.96839904785156	1.5074333333333334					1	DETECTED	131.9684 m/z @1.51 [N1298_2.mzXML]	131.96839904785156	1.5074333333333334	1.4302166666666667	19.618	18.187783333333332	14875.3330078125	3072280.5450323503	0	1184	10.551914659790917	59.93898800041832	103.81769496345296	131.9605255126953	131.97682189941406
146	132.04425048828125	9.526416666666668					1	DETECTED	132.0443 m/z @9.53 [N1298_2.mzXML]	132.04425048828125	9.526416666666668	9.135766666666665	10.41665	1.2808833333333354	25674.59375	282405.58361315884	0	1184	0.08230543525986	1.7429175981544673	1.644393041083558	132.04383850097656	132.04461669921875
147	132.06533813476562	2.5639166666666666					1	DETECTED	132.0653 m/z @2.56 [N1298_2.mzXML]	132.06533813476562	2.5639166666666666	1.0848666666666666	10.602183333333333	9.517316666666666	181492.171875	1.1633990236117199E7	0	1184	0.7189063562872109	1.2019731042421749	3.006308849181621	132.0651397705078	132.06573486328125
148	132.07640075683594	1.8541333333333334					1	DETECTED	132.0764 m/z @1.85 [N1298_2.mzXML]	132.07640075683594	1.8541333333333334	1.8257333333333332	18.979833333333332	17.1541	1108472.625	6164628.266573944	1	1184	0.04693577061610488	129.75874285029184	2.243854915771252	132.07601928710938	132.08616638183594
149	132.0894012451172	4.010533333333333					1	DETECTED	132.0894 m/z @4.01 [N1298_2.mzXML]	132.0894012451172	4.010533333333333	3.6526	4.5443999999999996	0.8917999999999995	2812.750732421875	100777.82109259031	0	1184	0.35902632318191063	1.2457627118644072	1.4915254237288145	132.08717346191406	132.09173583984375
150	132.10174560546875	4.057533333333334					1	DETECTED	132.1017 m/z @4.06 [N1298_2.mzXML]	132.10174560546875	4.057533333333334	0.1736	19.946166666666667	19.772566666666666	1494214.125	9.421529813492423E7	1	1184	1.0516562557646405	0.9166086560224033	0.7046243167802174	132.09365844726562	132.1021728515625
151	132.1151123046875	4.057533333333334					1	DETECTED	132.1151 m/z @4.06 [N1298_2.mzXML]	132.1151123046875	4.057533333333334	3.5149	4.5285166666666665	1.0136166666666666	3210.240234375	89175.48300857542	0	1184	0.4906027697671238	0.9339793599115417	0.8679587198230835	132.11183166503906	132.12425231933594
152	132.45509338378906	4.0887					1	DETECTED	132.4551 m/z @4.09 [N1298_2.mzXML]	132.45509338378906	4.0887	3.4224	4.5285166666666665	1.1061166666666664	4184.50634765625	214451.55781494136	0	1184	0.7738249967974746	0.830044024213317	0.6600880484266339	132.45492553710938	132.4552001953125
153	132.75619506835938	2.0082166666666668					1	DETECTED	132.7562 m/z @2.01 [N1298_2.mzXML]	132.75619506835938	2.0082166666666668	2.0082166666666668	4.5285166666666665	2.5202999999999998	12458.3369140625	726901.1948448792	0	1184	2.104575044434511	null	null	132.75619506835938	132.76565551757812
154	132.9578094482422	11.718333333333334					1	DETECTED	132.9578 m/z @11.72 [N1298_2.mzXML]	132.9578094482422	11.718333333333334	0.10085000000000001	20.000833333333333	19.89998333333333	364567.59375	4.9427865676533855E7	0	1184	1.4461089260561213	0.8630032227853691	5.723888983425914	132.95770263671875	132.9610137939453
155	132.9980926513672	1.5366333333333333					1	DETECTED	132.9981 m/z @1.54 [N1298_2.mzXML]	132.9980926513672	1.5366333333333333	1.4302166666666667	16.523733333333332	15.093516666666666	24556.859375	6103055.606855957	0	1184	0.13252622833390926	70.91707126076746	129.629540206595	132.98904418945312	132.9980926513672
156	133.0341339111328	1.5074333333333334					1	DETECTED	133.0341 m/z @1.51 [N1298_2.mzXML]	133.0341339111328	1.5074333333333334	1.4119	20.000833333333333	18.588933333333333	649056.6875	1.132505541434576E7	0	1184	0.13707358612542309	1.4651242034135208	1.9508721308738681	133.03131103515625	133.03915405273438
157	133.06851196289062	2.5639166666666666					1	DETECTED	133.0685 m/z @2.56 [N1298_2.mzXML]	133.06851196289062	2.5639166666666666	1.8257333333333332	10.5212	8.695466666666666	9872.2490234375	876459.3228450317	0	1184	0.603281058772521	1.390823526288244	1.7551902574160763	133.059326171875	133.0689697265625
158	133.0968780517578	1.5806					1	DETECTED	133.0969 m/z @1.58 [N1298_2.mzXML]	133.0968780517578	1.5806	1.2120333333333333	19.016166666666667	17.804133333333333	65213.8828125	5946022.37064686	0	1184	0.3108818655213883	23.046291906437542	9.488894900422611	133.0918426513672	133.10562133789062
159	133.95835876464844	11.243083333333335					1	DETECTED	133.9584 m/z @11.24 [N1298_2.mzXML]	133.95835876464844	11.243083333333335	0.10085000000000001	20.000833333333333	19.89998333333333	9902.7080078125	1976535.3362708741	0	1184	1.0427290723312161	1.2455148364718551	1.196190855643301	133.9579620361328	133.96630859375
160	134.01840209960938	1.7973666666666666					1	DETECTED	134.0184 m/z @1.80 [N1298_2.mzXML]	134.01840209960938	1.7973666666666666	1.7362166666666667	13.508999999999999	11.772783333333331	15647.1796875	3796939.342092224	0	1184	0.07550551696931795	96.26151539929164	191.52303079858328	134.01577758789062	134.01861572265625
161	134.03515625	1.5222166666666666					1	DETECTED	134.0352 m/z @1.52 [N1298_2.mzXML]	134.03515625	1.5222166666666666	1.4302166666666667	19.764333333333333	18.334116666666667	57740.40234375	2083491.2779468987	0	1184	0.14822524404215565	10.363007150495866	21.31171091333396	134.03465270996094	134.0449981689453
162	134.05995178222656	10.0442					1	DETECTED	134.0600 m/z @10.04 [N1298_2.mzXML]	134.05995178222656	10.0442	6.911866666666667	19.964333333333332	13.052466666666666	13351.177734375	1069558.9040656732	0	1184	0.39957579073830374	1.7995859084640395	25.700093453360484	134.0595245361328	134.06719970703125
163	134.1061553955078	4.0261499999999995					1	DETECTED	134.1062 m/z @4.03 [N1298_2.mzXML]	134.1061553955078	4.0261499999999995	3.1789	9.300716666666666	6.121816666666666	3983.794677734375	554881.0096908874	0	1184	0.8263559724962266	3.6127569587882387	8.670989858119942	134.0963592529297	134.10874938964844
164	134.95828247070312	11.718333333333334					1	DETECTED	134.9583 m/z @11.72 [N1298_2.mzXML]	134.95828247070312	11.718333333333334	0.10085000000000001	20.000833333333333	19.89998333333333	57333.91796875	9450833.47586363	0	1184	1.8805077780122534	1.695320894240541	5.3842698105806575	134.95790100097656	134.95901489257812
165	134.99624633789062	1.5074333333333334					1	DETECTED	134.9962 m/z @1.51 [N1298_2.mzXML]	134.99624633789062	1.5074333333333334	1.4469833333333333	17.842166666666667	16.395183333333335	95130.1484375	2738389.586532318	0	1184	0.6622348199345376	10.39057888588699	8.521196615508009	134.99209594726562	135.0041961669922
166	135.0318145751953	1.5074333333333334					1	DETECTED	135.0318 m/z @1.51 [N1298_2.mzXML]	135.0318145751953	1.5074333333333334	1.4927333333333332	18.341	16.848266666666667	70255.703125	2635348.791308198	0	1184	0.23748645837881566	345.7121587892863	10.86930026476047	135.0313720703125	135.03236389160156
167	135.043701171875	11.553633333333332					1	DETECTED	135.0437 m/z @11.55 [N1298_2.mzXML]	135.043701171875	11.553633333333332	5.178	16.54205	11.364049999999999	13954.716796875	1174877.0379365236	0	1184	1.4538885945745346	0.8912095007554806	0.40262715855508896	135.04348754882812	135.0443115234375
168	135.06298828125	9.887233333333334					1	DETECTED	135.0630 m/z @9.89 [N1298_2.mzXML]	135.06298828125	9.887233333333334	0.10085000000000001	19.745833333333334	19.644983333333332	2269.82568359375	1279459.4464123233	0	1184	9.505069640777451	1.0036896504156283	1.0073793008312568	135.06243896484375	135.06349182128906
169	136.04776000976562	1.8114833333333331					1	DETECTED	136.0478 m/z @1.81 [N1298_2.mzXML]	136.04776000976562	1.8114833333333331	0.6109000000000001	13.540783333333334	12.929883333333333	136168.140625	2521671.9759552004	0	1184	0.029102136699701964	0.6089166768816658	0.14629024350310474	136.0381317138672	136.05111694335938
170	136.0615692138672	6.093766666666666					1	DETECTED	136.0616 m/z @6.09 [N1298_2.mzXML]	136.0615692138672	6.093766666666666	0.10085000000000001	20.000833333333333	19.89998333333333	4951.04296875	2472402.8165748934	0	1184	7.658637105269701	1.66029201140235	0.7619800740490875	136.06097412109375	136.06224060058594
171	136.0756072998047	3.8084166666666666					1	DETECTED	136.0756 m/z @3.81 [N1298_2.mzXML]	136.0756072998047	3.8084166666666666	2.02235	15.895800000000001	13.873450000000002	5733.57568359375	1272521.5788499143	0	1184	0.44361661923132933	3.8837995968795496	6.729845051932313	136.0752410888672	136.08367919921875
172	136.9537353515625	11.751149999999999					1	DETECTED	136.9537 m/z @11.75 [N1298_2.mzXML]	136.9537353515625	11.751149999999999	0.13710000000000003	19.891666666666666	19.754566666666665	25152.0078125	3891755.4508105777	0	1184	1.4161922323779965	0.9890790972769514	4.767755104556596	136.95223999023438	136.9546661376953
173	136.96920776367188	1.6257833333333334					1	DETECTED	136.9692 m/z @1.63 [N1298_2.mzXML]	136.96920776367188	1.6257833333333334	1.5659999999999998	1.7362166666666667	0.1702166666666669	20527.41796875	106839.50917602534	0	1184	0.07761624912838871	1.423613047114578	1.6953224725791947	136.9690399169922	136.9767608642578
174	137.05970764160156	9.316849999999999					1	DETECTED	137.0597 m/z @9.32 [N1298_2.mzXML]	137.05970764160156	9.316849999999999	3.6993666666666667	15.2422	11.542833333333334	4888.884765625	1390353.9224012452	0	1184	5.7207803216612	1.0274025438437737	1.0548050876875474	137.05935668945312	137.0603485107422
175	137.13232421875	7.262066666666667					1	DETECTED	137.1323 m/z @7.26 [N1298_2.mzXML]	137.13232421875	7.262066666666667	0.10085000000000001	20.000833333333333	19.89998333333333	8304.12109375	3947236.8814603263	0	1184	15.629783125864767	1.3894275414093973	0.41705191738306346	137.13148498535156	137.13841247558594
176	138.05230712890625	1.8818833333333334					1	DETECTED	138.0523 m/z @1.88 [N1298_2.mzXML]	138.05230712890625	1.8818833333333334	0.48350000000000004	19.016166666666667	18.532666666666668	179274.5	1880564.7263397828	0	1184	0.15079847241265254	0.5520102876124338	null	138.0519256591797	138.05551147460938
177	138.90614318847656	1.7526666666666666					1	DETECTED	138.9061 m/z @1.75 [N1298_2.mzXML]	138.90614318847656	1.7526666666666666	1.7027500000000002	2.13695	0.4341999999999999	29307.7421875	477976.95112036134	0	1184	0.11359823915853995	4.3492487479132125	7.698497495826424	138.9060516357422	138.90634155273438
178	139.04159545898438	13.968083333333334					1	DETECTED	139.0416 m/z @13.97 [N1298_2.mzXML]	139.04159545898438	13.968083333333334	0.13710000000000003	20.000833333333333	19.863733333333332	142371.140625	2.216443004130207E7	1	1184	3.0251623027804992	0.9583833023887735	0.8096899296631606	139.0357666015625	139.05047607421875
179	140.0413818359375	14.619566666666666					1	DETECTED	140.0414 m/z @14.62 [N1298_2.mzXML]	140.0413818359375	14.619566666666666	9.151283333333334	16.338266666666666	7.186983333333332	6841.7763671875	1156475.5745859377	0	1184	0.998771123362518	0.7469507237801725	0.5070073215071204	140.04067993164062	140.04953002929688
180	140.0677947998047	1.7973666666666666					1	DETECTED	140.0678 m/z @1.80 [N1298_2.mzXML]	140.0677947998047	1.7973666666666666	0.20984999999999998	19.216333333333335	19.006483333333335	563162.9375	5193431.002364926	1	1184	0.054260373331069145	0.91079966238152	0.31302429608986326	140.05941772460938	140.071044921875
181	141.01571655273438	4.0261499999999995					1	DETECTED	141.0157 m/z @4.03 [N1298_2.mzXML]	141.01571655273438	4.0261499999999995	2.872383333333333	10.186333333333332	7.313949999999998	3081.114990234375	380551.09565933223	0	1184	0.18656294039500176	3.169596683327074	5.339193366654148	141.01318359375	141.01611328125
182	141.03871154785156	14.354816666666666					1	DETECTED	141.0387 m/z @14.35 [N1298_2.mzXML]	141.03871154785156	14.354816666666666	1.4628666666666668	16.319683333333334	14.856816666666667	5337.78857421875	1379411.841090117	0	1184	1.5984111714250435	0.5762051771325001	0.11915958425907003	141.02880859375	141.0408935546875
183	141.05221557617188	9.316849999999999					1	DETECTED	141.0522 m/z @9.32 [N1298_2.mzXML]	141.05221557617188	9.316849999999999	0.7203499999999999	14.782216666666667	14.061866666666667	31587.658203125	1343285.4687309563	0	1184	0.10979454191055282	0.9894636188458308	0.3858562199706294	141.0465545654297	141.05735778808594
184	141.09060668945312	10.791950000000002					1	DETECTED	141.0906 m/z @10.79 [N1298_2.mzXML]	141.09060668945312	10.791950000000002	0.28271666666666667	19.964333333333332	19.681616666666667	2782.1474609375	1262021.0472776797	0	1184	18.336459913600358	0.9363964069691096	0.8727928139382191	141.08509826660156	141.09153747558594
185	142.04714965820312	1.7973666666666666					1	DETECTED	142.0471 m/z @1.80 [N1298_2.mzXML]	142.04714965820312	1.7973666666666666	1.7526666666666666	12.507533333333333	10.754866666666667	26855.595703125	799391.7835942076	0	1184	0.15151063708765977	120.30052199850867	5.855877224129925	142.0419921875	142.0498809814453
186	142.06512451171875	9.196					1	DETECTED	142.0651 m/z @9.20 [N1298_2.mzXML]	142.06512451171875	9.196	9.118416666666667	9.956183333333334	0.837766666666667	68437.3671875	514875.59715686005	0	1184	0.09885325157784308	1.8382319638788844	1.9995382549154144	142.06427001953125	142.0652313232422
187	142.94772338867188	1.6713666666666667					1	DETECTED	142.9477 m/z @1.67 [N1298_2.mzXML]	142.94772338867188	1.6713666666666667	1.4927333333333332	18.7255	17.232766666666667	29157.353515625	1498618.4823146968	0	1184	0.3955848676868672	17.805942320658037	12.000478891128564	142.93800354003906	142.9568328857422
188	143.0010986328125	1.9100499999999998					1	DETECTED	143.0011 m/z @1.91 [N1298_2.mzXML]	143.0010986328125	1.9100499999999998	1.4302166666666667	11.29315	9.862933333333334	38791.5078125	4559010.1846167	0	1184	9.9347388817094	10.70078386520952	22.069978306650942	142.99314880371094	143.005615234375
189	143.0159149169922	1.8818833333333334					1	DETECTED	143.0159 m/z @1.88 [N1298_2.mzXML]	143.0159149169922	1.8818833333333334	1.8818833333333334	10.84465	8.962766666666667	58752.66015625	3119016.9011102607	0	1184	2.882693253494957	null	null	143.0061798095703	143.0171661376953
190	143.0311279296875	1.7973666666666666					1	DETECTED	143.0311 m/z @1.80 [N1298_2.mzXML]	143.0311279296875	1.7973666666666666	1.1029333333333333	19.727666666666668	18.624733333333335	140987.578125	2911719.3366983035	0	1184	0.06831382769783856	17.20683812879608	25.356637253537624	143.02493286132812	143.03704833984375
191	143.07290649414062	9.210366666666665					1	DETECTED	143.0729 m/z @9.21 [N1298_2.mzXML]	143.07290649414062	9.210366666666665	0.10085000000000001	20.000833333333333	19.89998333333333	88105.3984375	3183967.5779227894	0	1184	0.09813438484019876	0.514435791180721	0.021331351754251694	143.069580078125	143.08172607421875
192	143.1063995361328	11.095916666666666					1	DETECTED	143.1064 m/z @11.10 [N1298_2.mzXML]	143.1063995361328	11.095916666666666	1.1756666666666669	19.161833333333334	17.986166666666666	8669.1298828125	1340092.1214177553	0	1184	0.09808760944942918	0.9065379736733785	0.3351884313401197	143.10165405273438	143.106689453125
193	144.0443878173828	9.210366666666665					1	DETECTED	144.0444 m/z @9.21 [N1298_2.mzXML]	144.0443878173828	9.210366666666665	1.7973666666666666	9.835483333333334	8.038116666666667	17701.623046875	2457076.1045635366	0	1184	0.09377989364730155	0.5235106497157369	0.017784938124180614	144.03466796875	144.0445098876953
194	144.0804901123047	9.196					1	DETECTED	144.0805 m/z @9.20 [N1298_2.mzXML]	144.0804901123047	9.196	8.905216666666666	16.856166666666667	7.950950000000001	715297.0625	5919433.564563656	1	1184	0.10124703231757692	1.6646778902924144	1.7709417613402736	144.08029174804688	144.08084106445312
195	144.10165405273438	1.8680999999999999					1	DETECTED	144.1017 m/z @1.87 [N1298_2.mzXML]	144.10165405273438	1.8680999999999999	0.24618333333333334	19.891666666666666	19.64548333333333	98648.6171875	3239840.530614472	0	1184	0.18136378526845176	0.6069577680153653	0.130164568962136	144.10130310058594	144.102294921875
196	144.137939453125	10.96355					1	DETECTED	144.1379 m/z @10.96 [N1298_2.mzXML]	144.137939453125	10.96355	10.879233333333334	11.111783333333333	0.2325499999999998	4558.36474609375	36853.48426324446	0	1184	0.0972531393738123	1.3790274757857357	1.7580549515714714	144.13775634765625	144.13819885253906
197	144.9806671142578	1.55115					1	DETECTED	144.9807 m/z @1.55 [N1298_2.mzXML]	144.9806671142578	1.55115	1.5222166666666666	19.288999999999998	17.766783333333333	45654.36328125	1387702.9382204285	0	1184	0.05954082136337302	253.50688253327087	3.4537373016409396	144.97540283203125	144.98155212402344
198	144.99179077148438	1.8114833333333331					1	DETECTED	144.9918 m/z @1.81 [N1298_2.mzXML]	144.99179077148438	1.8114833333333331	1.4119	16.412583333333334	15.000683333333335	70175.390625	1.9888064344334133E7	0	1184	0.06303613177542822	18.860408237556264	502.64888166073536	144.9835968017578	144.99203491210938
199	145.04928588867188	1.9517333333333333					1	DETECTED	145.0493 m/z @1.95 [N1298_2.mzXML]	145.04928588867188	1.9517333333333333	0.11898333333333334	20.000833333333333	19.88185	104119.09375	8002548.822150352	0	1184	0.5617140452072531	2.930505057448938	2.1828996601459836	145.04234313964844	145.05874633789062
200	145.0841064453125	9.196					1	DETECTED	145.0841 m/z @9.20 [N1298_2.mzXML]	145.0841064453125	9.196	9.118416666666667	10.273416666666666	1.1549999999999994	63432.84765625	520511.19546502596	0	1184	0.10024783826050232	2.3323283627012827	3.654131977632796	145.08370971679688	145.08604431152344
201	146.05978393554688	9.196					1	DETECTED	146.0598 m/z @9.20 [N1298_2.mzXML]	146.05978393554688	9.196	0.24618333333333334	19.17983333333333	18.933649999999997	494684.53125	5248315.277953794	0	1184	0.09979091879888813	1.7695018889029994	1.7891073919287073	146.0522918701172	146.0603485107422
202	146.0809326171875	1.9517333333333333					1	DETECTED	146.0809 m/z @1.95 [N1298_2.mzXML]	146.0809326171875	1.9517333333333333	0.11898333333333334	20.000833333333333	19.88185	92708.921875	6462992.844213565	0	1184	0.5826437287318935	1.662281404787846	1.1715397449470786	146.08062744140625	146.0817108154297
203	146.11727905273438	1.8400666666666665					1	DETECTED	146.1173 m/z @1.84 [N1298_2.mzXML]	146.11727905273438	1.8400666666666665	1.8114833333333331	9.269216666666667	7.4577333333333335	61072.58984375	2724744.3905088496	0	1184	7.675641806487907	127.51689933377867	256.90771131973463	146.1172332763672	146.11773681640625
204	146.99632263183594	1.5222166666666666					1	DETECTED	146.9963 m/z @1.52 [N1298_2.mzXML]	146.99632263183594	1.5222166666666666	0.24618333333333334	18.779999999999998	18.533816666666663	224969.84375	7141423.092936061	0	1184	0.12677620068987272	9.188469452516292	20.54042934034233	146.98915100097656	147.0040740966797
205	147.0082244873047	11.956966666666666					1	DETECTED	147.0082 m/z @11.96 [N1298_2.mzXML]	147.0082244873047	11.956966666666666	1.6867166666666666	16.856166666666667	15.16945	10560.0517578125	4300423.792098877	0	1184	0.8170043672331655	0.7390232731219143	4.218071032301056	147.0077362060547	147.0133819580078
206	147.0234832763672	1.5074333333333334					1	DETECTED	147.0235 m/z @1.51 [N1298_2.mzXML]	147.0234832763672	1.5074333333333334	1.4779000000000002	10.0442	8.5663	226781.21875	2263272.6581527693	0	1184	0.8937043501710524	31.962848964586094	65.96110557802399	147.01358032226562	147.02914428710938
207	147.06336975097656	9.210366666666665					1	DETECTED	147.0634 m/z @9.21 [N1298_2.mzXML]	147.06336975097656	9.210366666666665	0.10085000000000001	20.000833333333333	19.89998333333333	41805.6015625	2623888.480299777	0	1184	0.09785573346798415	1.0997569670077585	0.08535749436565135	147.05360412597656	147.06546020507812
208	147.07623291015625	1.8541333333333334					1	DETECTED	147.0762 m/z @1.85 [N1298_2.mzXML]	147.07623291015625	1.8541333333333334	1.78285	17.842166666666667	16.059316666666668	274391.0625	7682872.638733117	0	1184	0.09125565620812859	7.245120509410429	8.418706016599431	147.0692901611328	147.08538818359375
209	147.11257934570312	1.6105166666666666					1	DETECTED	147.1126 m/z @1.61 [N1298_2.mzXML]	147.11257934570312	1.6105166666666666	1.5659999999999998	15.224516666666666	13.658516666666667	172227.28125	3209686.208977052	0	1184	0.1578850433109833	11.114241700272798	9.062308680301108	147.1123046875	147.116943359375
210	148.01458740234375	1.55115					1	DETECTED	148.0146 m/z @1.55 [N1298_2.mzXML]	148.01458740234375	1.55115	1.4302166666666667	12.166400000000001	10.736183333333335	21922.44921875	3726988.0092958375	0	1184	0.0959853499173442	44.38885060639471	87.77770121278942	148.0077667236328	148.01473999023438
211	148.04244995117188	2.0798333333333336					1	DETECTED	148.0424 m/z @2.08 [N1298_2.mzXML]	148.04244995117188	2.0798333333333336	0.3378833333333333	11.095916666666666	10.758033333333332	40454.4296875	2700838.4391778866	0	1184	0.38729654241219613	2.2269410418383	0.5526423303998432	148.03836059570312	148.04405212402344
212	148.0601348876953	1.8400666666666665					1	DETECTED	148.0601 m/z @1.84 [N1298_2.mzXML]	148.0601348876953	1.8400666666666665	1.8114833333333331	9.254	7.442516666666666	39770.8046875	1225480.0149906005	0	1184	0.09791442343581047	27.079477542041364	63.05397602300052	148.0598907470703	148.06658935546875
213	148.08226013183594	17.693499999999997					1	DETECTED	148.0823 m/z @17.69 [N1298_2.mzXML]	148.08226013183594	17.693499999999997	0.1917	19.946166666666667	19.754466666666666	5271.22705078125	2040044.2719697866	0	1184	3.156582608833702	0.5643552853611249	0.23565904858705272	148.0752410888672	148.08253479003906
214	148.9349822998047	1.7526666666666666					1	DETECTED	148.9350 m/z @1.75 [N1298_2.mzXML]	148.9349822998047	1.7526666666666666	1.6713666666666667	1.9378	0.2664333333333333	67366.0	458528.23638525396	0	1184	0.11967746719685901	1.0664937355862667	1.0595400789747853	148.93470764160156	148.93527221679688
215	148.9608917236328	1.9100499999999998					1	DETECTED	148.9609 m/z @1.91 [N1298_2.mzXML]	148.9608917236328	1.9100499999999998	1.9100499999999998	17.09733333333333	15.187283333333331	15411.7333984375	2780474.4288060907	0	1184	0.06890159223643022	null	null	148.95716857910156	148.9610595703125
216	149.011962890625	1.5074333333333334					1	DETECTED	149.0120 m/z @1.51 [N1298_2.mzXML]	149.011962890625	1.5074333333333334	0.11898333333333334	16.26425	16.145266666666668	138847.984375	4262660.659603698	0	1184	0.15017531588417898	6.66319472108172	9.958826323769431	149.00204467773438	149.0121612548828
217	149.0230255126953	12.439816666666667					1	DETECTED	149.0230 m/z @12.44 [N1298_2.mzXML]	149.0230255126953	12.439816666666667	0.10085000000000001	20.000833333333333	19.89998333333333	83470.609375	3.61380951483249E7	1	1184	19.57138217148644	0.8555041749731499	0.07196339875298984	149.02272033691406	149.0234375
218	149.06199645996094	11.868					1	DETECTED	149.0620 m/z @11.87 [N1298_2.mzXML]	149.06199645996094	11.868	4.385816666666667	11.868	7.482183333333333	19865.921875	2511304.743433594	0	1184	3.5398727145222484	0.5	null	149.05947875976562	149.06890869140625
219	149.0785369873047	18.0275					1	DETECTED	149.0785 m/z @18.03 [N1298_2.mzXML]	149.0785369873047	18.0275	0.11898333333333334	19.964333333333332	19.84535	9731.2783203125	3909112.6428035577	0	1184	9.916839238351074	0.601721396530159	0.20374336109942856	149.0781707763672	149.07884216308594
220	149.9970703125	11.751149999999999					1	DETECTED	149.9971 m/z @11.75 [N1298_2.mzXML]	149.9970703125	11.751149999999999	0.10085000000000001	20.000833333333333	19.89998333333333	8788.076171875	4234968.051924256	0	1184	8.37022535165801	0.8540545450903981	0.7081090901807965	149.99253845214844	150.0068359375
221	150.02633666992188	12.4564					1	DETECTED	150.0263 m/z @12.46 [N1298_2.mzXML]	150.02633666992188	12.4564	0.13710000000000003	19.946166666666667	19.809066666666666	6409.826171875	3738711.0593576045	0	1184	11.74641924143114	0.8039850749095593	2.291423319663269	150.0261993408203	150.0319061279297
222	150.0582733154297	2.7446333333333333					1	DETECTED	150.0583 m/z @2.74 [N1298_2.mzXML]	150.0582733154297	2.7446333333333333	1.7973666666666666	9.629199999999999	7.831833333333332	48455.07421875	1369025.109847962	0	1184	0.22537372270248301	0.6885229737682927	8.598971634031718	150.05191040039062	150.0630645751953
223	150.9320068359375	1.7682666666666667					1	DETECTED	150.9320 m/z @1.77 [N1298_2.mzXML]	150.9320068359375	1.7682666666666667	1.6713666666666667	2.454466666666667	0.7831000000000001	22171.6171875	442193.13964306645	0	1184	0.1073886250050291	4.04076367389061	7.08152734778122	150.92587280273438	150.93223571777344
224	150.97657775878906	2.13695					1	DETECTED	150.9766 m/z @2.14 [N1298_2.mzXML]	150.97657775878906	2.13695	0.13710000000000003	19.964333333333332	19.827233333333332	15546.6201171875	2351750.8840333847	0	1184	9.852705098478497	5.268666586572864	17.460263635232643	150.9677734375	150.9767608642578
225	151.04519653320312	1.5222166666666666					1	DETECTED	151.0452 m/z @1.52 [N1298_2.mzXML]	151.04519653320312	1.5222166666666666	1.4302166666666667	17.2455	15.815283333333333	8111.99462890625	1453331.4790755617	0	1184	0.07595518173237292	85.95262681159433	154.20786522725345	151.03541564941406	151.04519653320312
226	151.11138916015625	10.774333333333335					1	DETECTED	151.1114 m/z @10.77 [N1298_2.mzXML]	151.11138916015625	10.774333333333335	0.39253333333333335	19.90983333333333	19.5173	4928.7509765625	1320964.5913208004	0	1184	0.07478271914128065	0.9399766899766897	0.6670364107765547	151.11105346679688	151.1124267578125
227	152.02178955078125	1.8114833333333331					1	DETECTED	152.0218 m/z @1.81 [N1298_2.mzXML]	152.02178955078125	1.8114833333333331	1.7973666666666666	16.54205	14.744683333333333	117258.90625	2574386.1349717104	0	1184	0.029036134657729473	45.600558725186325	107.26176199229573	152.01560974121094	152.0317840576172
228	152.0318145751953	3.2997					1	DETECTED	152.0318 m/z @3.30 [N1298_2.mzXML]	152.0318145751953	3.2997	2.3728833333333332	9.7669	7.3940166666666665	12602.7314453125	732615.3998312072	0	1184	0.3295196685333961	3.988931647754859	6.950162190936575	152.03179931640625	152.03622436523438
229	152.04649353027344	11.582699999999999					1	DETECTED	152.0465 m/z @11.58 [N1298_2.mzXML]	152.04649353027344	11.582699999999999	0.10085000000000001	20.000833333333333	19.89998333333333	9524.0966796875	1843356.726597657	0	1184	13.509756283387523	1.7961776049112428	2.903814792530399	152.04615783691406	152.04800415039062
230	152.94688415527344	1.6105166666666666					1	DETECTED	152.9469 m/z @1.61 [N1298_2.mzXML]	152.94688415527344	1.6105166666666666	1.4302166666666667	1.8114833333333331	0.3812666666666664	82649.453125	564442.4621044921	0	1184	0.08515583825262008	1.0820215003735536	3.0401578745520137	152.94674682617188	152.95220947265625
231	153.0574188232422	12.657716666666666					1	DETECTED	153.0574 m/z @12.66 [N1298_2.mzXML]	153.0574188232422	12.657716666666666	3.77715	19.563166666666667	15.786016666666669	70508.3046875	1.2490988510522392E7	0	1184	2.635996717525952	0.9094895360267955	0.5310356654305993	153.05197143554688	153.06639099121094
232	154.02618408203125	1.8818833333333334					1	DETECTED	154.0262 m/z @1.88 [N1298_2.mzXML]	154.02618408203125	1.8818833333333334	1.8541333333333334	10.827416666666666	8.973283333333333	31973.185546875	810906.3012332153	0	1184	0.10262543107373734	2.0618578750603356	4.59244758536158	154.01788330078125	154.02682495117188
233	154.05838012695312	1.8400666666666665					1	DETECTED	154.0584 m/z @1.84 [N1298_2.mzXML]	154.05838012695312	1.8400666666666665	0.4653333333333334	15.98785	15.522516666666666	17940.12890625	1762070.2227286675	0	1184	11.961422514260146	5.341003261843833	6.17321894331186	154.04959106445312	154.0653839111328
234	154.08395385742188	3.9014666666666664					1	DETECTED	154.0840 m/z @3.90 [N1298_2.mzXML]	154.08395385742188	3.9014666666666664	2.2493666666666665	10.435083333333333	8.185716666666666	7366.8896484375	703998.0266730955	0	1184	0.27846559634462587	2.477367189233904	1.655488302385865	154.08351135253906	154.08648681640625
235	155.0282440185547	2.7446333333333333					1	DETECTED	155.0282 m/z @2.74 [N1298_2.mzXML]	155.0282440185547	2.7446333333333333	2.1085000000000003	17.916666666666668	15.808166666666668	41914.37109375	2063099.2512246086	0	1184	0.18622201009892603	0.812899593942536	0.5626482273884359	155.02784729003906	155.03158569335938
236	155.06776428222656	10.026516666666668					1	DETECTED	155.0678 m/z @10.03 [N1298_2.mzXML]	155.06776428222656	10.026516666666668	8.333016666666667	10.4538	2.120783333333332	8751.771484375	209741.0996401063	0	1184	0.3232347861906	0.6261539218580844	0.5675580758841158	155.0594024658203	155.06813049316406
237	155.0787353515625	1.6713666666666667					1	DETECTED	155.0787 m/z @1.67 [N1298_2.mzXML]	155.0787353515625	1.6713666666666667	1.59565	3.4995	1.9038499999999998	22767.53125	486620.0923976441	0	1184	0.11144813505194384	12.572198987453225	24.14439797490645	155.07867431640625	155.08206176757812
238	155.13063049316406	14.882616666666667					1	DETECTED	155.1306 m/z @14.88 [N1298_2.mzXML]	155.13063049316406	14.882616666666667	0.10085000000000001	20.000833333333333	19.89998333333333	277256.75	6.658545026664083E7	0	1184	8.548571255712659	1.608850999477942	0.3607367450963674	155.1302032470703	155.1311492919922
239	156.0418243408203	1.7973666666666666					1	DETECTED	156.0418 m/z @1.80 [N1298_2.mzXML]	156.0418243408203	1.7973666666666666	1.7526666666666666	10.41665	8.663983333333334	272907.21875	3505674.570672758	0	1184	0.051979192060180646	94.95050876266414	193.5648169636141	156.0415802001953	156.04202270507812
240	156.07652282714844	1.8818833333333334					1	DETECTED	156.0765 m/z @1.88 [N1298_2.mzXML]	156.07652282714844	1.8818833333333334	1.55115	15.224516666666666	13.673366666666666	62400.05859375	2439588.043580261	0	1184	0.12897007537271898	1.9515526543918553	1.853655540634737	156.0682373046875	156.08132934570312
241	156.1341552734375	14.931999999999999					1	DETECTED	156.1342 m/z @14.93 [N1298_2.mzXML]	156.1341552734375	14.931999999999999	0.10085000000000001	20.000833333333333	19.89998333333333	14286.98046875	4334192.294497251	0	1184	3.233269332771581	0.6792843688313412	0.6565748468068996	156.1334686279297	156.13467407226562
242	157.1277618408203	14.882616666666667					1	DETECTED	157.1278 m/z @14.88 [N1298_2.mzXML]	157.1277618408203	14.882616666666667	0.10085000000000001	20.000833333333333	19.89998333333333	75365.9140625	1.9554047075439245E7	1	1184	6.716546573062905	0.7340340718528657	0.34721103069439024	157.12237548828125	157.13485717773438
243	158.1312713623047	14.882616666666667					1	DETECTED	158.1313 m/z @14.88 [N1298_2.mzXML]	158.1312713623047	14.882616666666667	0.13710000000000003	19.85533333333333	19.71823333333333	5653.4501953125	1893219.1923767703	0	1184	6.940999543130216	0.6686179188928612	1.0333210912790884	158.13059997558594	158.13406372070312
244	158.92770385742188	1.55115					1	DETECTED	158.9277 m/z @1.55 [N1298_2.mzXML]	158.92770385742188	1.55115	1.0848666666666666	2.0509833333333334	0.9661166666666667	35586.37109375	536812.1271398925	0	1184	0.5543863325256404	1.0533578709225009	1.0629065058530367	158.9214324951172	158.93753051757812
245	158.96372985839844	1.64105					1	DETECTED	158.9637 m/z @1.64 [N1298_2.mzXML]	158.96372985839844	1.64105	1.5806	1.9239333333333335	0.3433333333333335	322455.65625	2412454.774695313	0	1184	0.09293663345100778	2.5565673811262863	3.051903250876664	158.9635467529297	158.96412658691406
246	159.0135498046875	1.4628666666666668					1	DETECTED	159.0135 m/z @1.46 [N1298_2.mzXML]	159.0135498046875	1.4628666666666668	1.4119	7.85705	6.44515	9087.5185546875	696637.9771940918	0	1184	1.2618984163600537	63.229071288423604	28.644296659647743	159.005126953125	159.01441955566406
247	159.0648956298828	2.0656666666666665					1	DETECTED	159.0649 m/z @2.07 [N1298_2.mzXML]	159.0648956298828	2.0656666666666665	1.9517333333333333	19.2345	17.282766666666667	4791.43408203125	1048812.4619302675	0	1184	1.826718567070189	75.8459625511996	44.06507137749673	159.0642852783203	159.06573486328125
248	159.0916748046875	9.210366666666665					1	DETECTED	159.0917 m/z @9.21 [N1298_2.mzXML]	159.0916748046875	9.210366666666665	0.3012166666666667	19.654166666666665	19.35295	47151.0703125	1388900.421377289	0	1184	0.10907921025444978	1.5408204329371253	1.5951191122662116	159.09136962890625	159.10153198242188
249	159.98245239257812	11.478100000000001					1	DETECTED	159.9825 m/z @11.48 [N1298_2.mzXML]	159.98245239257812	11.478100000000001	0.10085000000000001	20.000833333333333	19.89998333333333	5105.8994140625	1722831.7395525503	0	1184	19.242829702165547	0.8745515539050881	5.468371542462157	159.98109436035156	159.983642578125
250	160.0602569580078	2.60505					1	DETECTED	160.0603 m/z @2.61 [N1298_2.mzXML]	160.0602569580078	2.60505	0.10085000000000001	19.745833333333334	19.644983333333332	334082.0	2.2126823782436833E7	1	1184	0.6372111606184765	2.0107044673865433	2.009007679660738	160.0551300048828	160.06838989257812
251	160.0757598876953	9.210366666666665					1	DETECTED	160.0758 m/z @9.21 [N1298_2.mzXML]	160.0757598876953	9.210366666666665	0.37429999999999997	19.837	19.462699999999998	27207.92578125	2855607.8136059265	0	1184	0.09911955469785383	0.5684828417343508	0.1276711785991553	160.0746612548828	160.0758514404297
252	160.13316345214844	10.097000000000001					1	DETECTED	160.1332 m/z @10.10 [N1298_2.mzXML]	160.13316345214844	10.097000000000001	1.9239333333333335	10.4889	8.564966666666665	18928.296875	4096139.9646301866	0	1184	0.08040664769739081	0.5088284227213175	0.015488318243410439	160.13287353515625	160.13328552246094
253	161.01202392578125	1.4779000000000002					1	DETECTED	161.0120 m/z @1.48 [N1298_2.mzXML]	161.01202392578125	1.4779000000000002	1.4302166666666667	8.779266666666667	7.34905	17120.458984375	806380.2737767332	0	1184	0.13696412310433548	77.06099265990882	3.81770368450142	161.01171875	161.01217651367188
254	161.0238037109375	12.322133333333333					1	DETECTED	161.0238 m/z @12.32 [N1298_2.mzXML]	161.0238037109375	12.322133333333333	1.4927333333333332	16.245883333333335	14.753150000000002	57457.578125	8630752.806254571	0	1184	2.343711501034125	1.9524265446602416	3.0864765845947733	161.01504516601562	161.0291748046875
255	161.05084228515625	1.8961000000000001					1	DETECTED	161.0508 m/z @1.90 [N1298_2.mzXML]	161.05084228515625	1.8961000000000001	0.44705	19.90983333333333	19.46278333333333	25849.63671875	6459406.52551623	0	1184	15.641531152096436	6.986919245507503	13.146873942258566	161.04136657714844	161.0601043701172
256	161.06365966796875	2.5500166666666666					1	DETECTED	161.0637 m/z @2.55 [N1298_2.mzXML]	161.06365966796875	2.5500166666666666	1.3576333333333332	18.816333333333333	17.4587	18153.966796875	2378139.218847809	0	1184	0.7262298892282621	1.4934685948200648	1.567369242935641	161.06329345703125	161.07272338867188
257	161.9811553955078	0.4653333333333334					1	DETECTED	161.9812 m/z @0.47 [N1298_2.mzXML]	161.9811553955078	0.4653333333333334	0.10085000000000001	20.000833333333333	19.89998333333333	4136.75927734375	1839906.734099944	0	1184	1.0383558086450484	27.298893410764087	20.88477806118896	161.97987365722656	161.98809814453125
258	162.0499267578125	1.8818833333333334					1	DETECTED	162.0499 m/z @1.88 [N1298_2.mzXML]	162.0499267578125	1.8818833333333334	1.8818833333333334	6.5276499999999995	4.645766666666666	10910.1611328125	814739.3129271846	0	1184	3.9681422463666713	null	null	162.04981994628906	162.0587615966797
259	162.09793090820312	16.26425					1	DETECTED	162.0979 m/z @16.26 [N1298_2.mzXML]	162.09793090820312	16.26425	8.851866666666666	19.526666666666664	10.674799999999998	11511.515625	2709021.7926864913	0	1184	2.2030413107146867	0.7249812048738907	0.4530107014333402	162.09666442871094	162.0982666015625
260	162.11196899414062	1.8257333333333332					1	DETECTED	162.1120 m/z @1.83 [N1298_2.mzXML]	162.11196899414062	1.8257333333333332	1.7682666666666667	10.238516666666667	8.47025	1817038.75	1.2161648542494228E7	1	1184	0.09346955966940529	2.7290433964481196	3.876907737482576	162.11135864257812	162.11280822753906
261	162.99118041992188	1.5074333333333334					1	DETECTED	162.9912 m/z @1.51 [N1298_2.mzXML]	162.99118041992188	1.5074333333333334	0.22803333333333334	20.000833333333333	19.7728	317255.875	5902124.000692295	0	1184	0.17759604005997542	1.4863073273487548	1.7512779946525534	162.9824676513672	162.99188232421875
262	163.0386199951172	10.930983333333334					1	DETECTED	163.0386 m/z @10.93 [N1298_2.mzXML]	163.0386199951172	10.930983333333334	0.10085000000000001	19.964333333333332	19.86348333333333	29128.9765625	3125755.682144468	0	1184	0.10914378352947374	0.9024047462852299	4.100657385412238	163.03829956054688	163.0458221435547
263	163.05996704101562	1.9941833333333332					1	DETECTED	163.0600 m/z @1.99 [N1298_2.mzXML]	163.05996704101562	1.9941833333333332	0.11898333333333334	20.000833333333333	19.88185	26709.32421875	6788559.000037596	0	1184	0.08503973407798449	5.287913591907632	7.62790656590788	163.05410766601562	163.0605010986328
264	163.0751495361328	11.539183333333334					1	DETECTED	163.0751 m/z @11.54 [N1298_2.mzXML]	163.0751495361328	11.539183333333334	0.8668666666666667	11.702583333333333	10.835716666666666	38719.56640625	5235343.368249756	0	1184	0.14584583574656307	0.507655320072649	0.01477628446635844	163.0691680908203	163.0826416015625
265	163.09429931640625	16.080683333333333					1	DETECTED	163.0943 m/z @16.08 [N1298_2.mzXML]	163.09429931640625	16.080683333333333	0.4653333333333334	19.891666666666666	19.426333333333332	21656.662109375	7855883.2835790375	0	1184	3.0965007440018866	0.6205638077108907	0.5639365983842863	163.08871459960938	163.1007843017578
266	163.11566162109375	1.8257333333333332					1	DETECTED	163.1157 m/z @1.83 [N1298_2.mzXML]	163.11566162109375	1.8257333333333332	0.5015833333333333	12.372766666666667	11.871183333333335	101619.9296875	5191457.933456176	0	1184	0.09664505421197234	1.119214934436831	2.151959141202586	163.11126708984375	163.12030029296875
267	163.9765625	19.69066666666667					1	DETECTED	163.9766 m/z @19.69 [N1298_2.mzXML]	163.9765625	19.69066666666667	0.10085000000000001	20.000833333333333	19.89998333333333	48739.34765625	1.851035593946935E7	1	1184	11.91250817672367	0.5161921067964567	0.020196793738803828	163.9760284423828	163.9772186279297
268	164.091796875	1.9941833333333332					1	DETECTED	164.0918 m/z @1.99 [N1298_2.mzXML]	164.091796875	1.9941833333333332	1.9378	16.856166666666667	14.918366666666667	8886.9921875	1051896.274300293	0	1184	0.44302329530774975	130.73369880388623	49.36188260561566	164.09117126464844	164.09800720214844
269	164.92977905273438	1.6713666666666667					1	DETECTED	164.9298 m/z @1.67 [N1298_2.mzXML]	164.92977905273438	1.6713666666666667	1.6257833333333334	2.27725	0.6514666666666666	29792.115234375	457032.868775757	0	1184	0.3458094790847126	7.145886654478979	12.773282544357624	164.9203338623047	164.93008422851562
270	164.98422241210938	11.751149999999999					1	DETECTED	164.9842 m/z @11.75 [N1298_2.mzXML]	164.98422241210938	11.751149999999999	0.10085000000000001	20.000833333333333	19.89998333333333	94833.6796875	1.2599948753868345E7	1	1184	0.9611546825686936	0.8256724327210856	5.628187326350022	164.97723388671875	164.98507690429688
271	165.02455139160156	1.5074333333333334					1	DETECTED	165.0246 m/z @1.51 [N1298_2.mzXML]	165.02455139160156	1.5074333333333334	1.4469833333333333	1.6105166666666666	0.1635333333333333	7015.205078125	49350.14574890135	0	1184	0.14926093941749108	1.3526330300523821	1.7052660601047642	165.02398681640625	165.02464294433594
272	165.05477905273438	3.8857166666666667					1	DETECTED	165.0548 m/z @3.89 [N1298_2.mzXML]	165.05477905273438	3.8857166666666667	2.7731500000000002	10.61915	7.845999999999999	9819.609375	1342885.5453651121	0	1184	0.15910341250746818	3.528118554045438	0.5876157238870946	165.0542755126953	165.0550079345703
273	165.1597137451172	15.8775					1	DETECTED	165.1597 m/z @15.88 [N1298_2.mzXML]	165.1597137451172	15.8775	0.3012166666666667	19.964333333333332	19.663116666666667	17634.630859375	4847774.997913817	0	1184	2.2717665981268613	0.7780341085743475	0.47374686047516706	165.15191650390625	165.1637725830078
274	166.02598571777344	2.27725					1	DETECTED	166.0260 m/z @2.28 [N1298_2.mzXML]	166.02598571777344	2.27725	1.8257333333333332	8.851866666666666	7.026133333333333	37025.36328125	2202537.9633175055	0	1184	1.0545705576390423	2.713791723063994	3.977372860436183	166.0252685546875	166.02719116210938
275	166.0593719482422	2.5090333333333334					1	DETECTED	166.0594 m/z @2.51 [N1298_2.mzXML]	166.0593719482422	2.5090333333333334	0.6837	19.764333333333333	19.08063333333333	18856.0625	3775980.439169922	0	1184	6.37164842943233	2.050887896815498	3.1816201446484724	166.04978942871094	166.06723022460938
276	166.07501220703125	8.200533333333333					1	DETECTED	166.0750 m/z @8.20 [N1298_2.mzXML]	166.07501220703125	8.200533333333333	3.0611166666666665	19.964333333333332	16.903216666666665	5244.0087890625	1244911.4913042295	0	1184	0.286984838036787	1.6444684059474974	131.74895438097641	166.07009887695312	166.07501220703125
277	166.0859375	8.3494					1	DETECTED	166.0859 m/z @8.35 [N1298_2.mzXML]	166.0859375	8.3494	0.11898333333333334	19.837	19.718016666666667	2401104.0	5.293477082590347E7	1	1184	0.3060217909986829	0.8667989118347589	0.4847792220537443	166.0854949951172	166.08663940429688
278	166.10211181640625	12.52455					1	DETECTED	166.1021 m/z @12.52 [N1298_2.mzXML]	166.10211181640625	12.52455	8.0294	18.0275	9.998099999999999	45548.1796875	1.4804905882852845E7	0	1184	9.914832888598268	1.1275114557337969	1.2945343363517394	166.09654235839844	166.1115264892578
279	166.11993408203125	13.3571					1	DETECTED	166.1199 m/z @13.36 [N1298_2.mzXML]	166.11993408203125	13.3571	8.064133333333334	13.3571	5.292966666666667	26096.01171875	3919191.1777634895	0	1184	5.092105530342883	0.5	null	166.11279296875	166.1292266845703
280	166.58432006835938	8.3494					1	DETECTED	166.5843 m/z @8.35 [N1298_2.mzXML]	166.58432006835938	8.3494	7.977383333333333	8.50005	0.5226666666666668	6879.43115234375	124407.22580230697	0	1184	0.2846999314026064	0.7024774875677624	0.40495497513552475	166.58407592773438	166.58433532714844
281	166.98464965820312	11.941849999999999					1	DETECTED	166.9846 m/z @11.94 [N1298_2.mzXML]	166.98464965820312	11.941849999999999	0.10085000000000001	20.000833333333333	19.89998333333333	46905.80078125	7632164.275210208	0	1184	1.1695126794736215	0.7666084487940308	0.3661750799368279	166.98373413085938	166.98593139648438
282	167.02210998535156	8.3494					1	DETECTED	167.0221 m/z @8.35 [N1298_2.mzXML]	167.02210998535156	8.3494	7.9425	8.50005	0.55755	8201.4619140625	150874.14443817106	0	1184	0.2968717212675003	0.6851191939051374	0.3702383878102749	167.02159118652344	167.02232360839844
283	167.03372192382812	9.57805					1	DETECTED	167.0337 m/z @9.58 [N1298_2.mzXML]	167.03372192382812	9.57805	1.8541333333333334	10.636050000000001	8.781916666666667	166685.84375	1928110.487458037	1	1184	0.09619292405548663	0.517330551519922	0.019503992231102024	167.02500915527344	167.04051208496094
284	167.0734405517578	1.7973666666666666					1	DETECTED	167.0734 m/z @1.80 [N1298_2.mzXML]	167.0734405517578	1.7973666666666666	1.7682666666666667	10.809433333333335	9.041166666666667	29455.28515625	2624622.784233337	0	1184	0.05046581283907714	155.3478422255503	292.84604158243866	167.06781005859375	167.07373046875
285	167.08935546875	8.3494					1	DETECTED	167.0894 m/z @8.35 [N1298_2.mzXML]	167.08935546875	8.3494	2.49545	9.300716666666666	6.805266666666666	175427.953125	3873009.7624614527	0	1184	0.25058131994443933	1.097231159202141	0.6627988224709511	167.0807647705078	167.08985900878906
286	168.0372772216797	9.57805					1	DETECTED	168.0373 m/z @9.58 [N1298_2.mzXML]	168.0372772216797	9.57805	9.526416666666668	17.282833333333333	7.756416666666665	12430.65625	378298.0896484677	0	1184	0.06433301463117047	2.585109951163016	2.9100193041560782	168.03683471679688	168.03749084472656
287	168.09298706054688	8.3494					1	DETECTED	168.0930 m/z @8.35 [N1298_2.mzXML]	168.09298706054688	8.3494	3.1343	8.726233333333333	5.591933333333333	5682.4375	323731.18582775857	0	1184	0.3594915707460462	0.536129061123788	0.07225812224757604	168.09017944335938	168.10162353515625
288	168.9797821044922	11.382983333333334					1	DETECTED	168.9798 m/z @11.38 [N1298_2.mzXML]	168.9797821044922	11.382983333333334	0.10085000000000001	20.000833333333333	19.89998333333333	21601.998046875	3531160.05321042	0	1184	1.7392182551858468	0.8330571023435346	0.45070317811463995	168.9796142578125	168.98439025878906
289	169.03570556640625	3.0020333333333338					1	DETECTED	169.0357 m/z @3.00 [N1298_2.mzXML]	169.03570556640625	3.0020333333333338	2.02235	19.581333333333337	17.558983333333337	81316.7109375	3943596.4935686653	0	1184	0.36387081073162486	1.678179098697326	1.0026850324924301	169.03274536132812	169.0360107421875
290	169.0489959716797	10.84465					1	DETECTED	169.0490 m/z @10.84 [N1298_2.mzXML]	169.0489959716797	10.84465	1.7362166666666667	19.107333333333333	17.371116666666666	339668.21875	7299680.538016178	1	1184	0.1133490394997061	0.5143854481403942	0.024266660537899287	169.04702758789062	169.05844116210938
291	169.0944061279297	1.6867166666666666					1	DETECTED	169.0944 m/z @1.69 [N1298_2.mzXML]	169.0944061279297	1.6867166666666666	0.8116166666666668	10.472233333333332	9.660616666666664	26177.060546875	1585585.7562484439	0	1184	0.07460863380616178	5.519721555631737	64.1085335977869	169.08624267578125	169.0974884033203
292	170.02139282226562	9.973633333333334					1	DETECTED	170.0214 m/z @9.97 [N1298_2.mzXML]	170.02139282226562	9.973633333333334	9.887233333333334	10.026516666666668	0.1392833333333332	5041.53857421875	24920.87914251717	0	1184	0.07022259011730014	0.8060378086419805	0.612075617283961	170.02108764648438	170.02151489257812
293	170.06005859375	9.196					1	DETECTED	170.0601 m/z @9.20 [N1298_2.mzXML]	170.06005859375	9.196	2.27725	11.012783333333335	8.735533333333334	165507.125	4982750.583024171	0	1184	0.10253097675902723	0.6293690655413231	1.7283769346069806	170.0525665283203	170.06065368652344
294	170.09617614746094	11.2762					1	DETECTED	170.0962 m/z @11.28 [N1298_2.mzXML]	170.09617614746094	11.2762	0.10085000000000001	20.000833333333333	19.89998333333333	7700.68798828125	5216260.601563292	0	1184	14.058786359201378	0.890351681751951	0.7807033635039022	170.0917510986328	170.09678649902344
295	171.0328826904297	1.5222166666666666					1	DETECTED	171.0329 m/z @1.52 [N1298_2.mzXML]	171.0328826904297	1.5222166666666666	1.4302166666666667	17.9725	16.542283333333334	10037.275390625	4583142.2417215565	0	1184	0.06783277059025838	89.90371376811608	173.7647955801177	171.02719116210938	171.03305053710938
296	171.0525360107422	1.6713666666666667					1	DETECTED	171.0525 m/z @1.67 [N1298_2.mzXML]	171.0525360107422	1.6713666666666667	1.6257833333333334	10.861716666666666	9.235933333333334	9347.4072265625	1898735.5214802246	0	1184	0.04961008765814423	101.30822669104211	197.34748385188004	171.0525360107422	171.05337524414062
297	171.06358337402344	9.210366666666665					1	DETECTED	171.0636 m/z @9.21 [N1298_2.mzXML]	171.06358337402344	9.210366666666665	1.7973666666666666	9.645833333333334	7.848466666666667	18207.142578125	1364990.125340607	0	1184	0.1153394332397486	0.5293718242726743	0.05874364854534851	171.06253051757812	171.064208984375
298	171.13775634765625	12.166400000000001					1	DETECTED	171.1378 m/z @12.17 [N1298_2.mzXML]	171.13775634765625	12.166400000000001	11.686666666666667	16.190450000000002	4.503783333333335	8901.955078125	735090.007603271	0	1184	0.15708838045243745	4.694048777098385	8.38809755419677	171.137451171875	171.13841247558594
299	171.1490020751953	1.1575166666666665					1	DETECTED	171.1490 m/z @1.16 [N1298_2.mzXML]	171.1490020751953	1.1575166666666665	0.10085000000000001	19.982666666666667	19.881816666666666	8001.283203125	5196609.111479739	0	1184	9.031155406080215	9.407799684542589	11.921935323676786	171.1483917236328	171.14984130859375
300	172.0369110107422	9.508816666666666					1	DETECTED	172.0369 m/z @9.51 [N1298_2.mzXML]	172.0369110107422	9.508816666666666	9.473450000000001	9.61205	0.1385999999999985	8277.2451171875	36767.95418164045	0	1184	0.066759878347467	1.9594721960415542	2.9189443920831084	172.03665161132812	172.0370635986328
301	172.13308715820312	10.238516666666667					1	DETECTED	172.1331 m/z @10.24 [N1298_2.mzXML]	172.13308715820312	10.238516666666667	10.186333333333332	10.652916666666666	0.46658333333333424	11377.6708984375	110964.69823339891	0	1184	0.12781493587779025	4.250801758310376	7.133796442942387	172.1329803466797	172.13333129882812
302	172.9782257080078	1.4927333333333332					1	DETECTED	172.9782 m/z @1.49 [N1298_2.mzXML]	172.9782257080078	1.4927333333333332	1.4302166666666667	13.111116666666668	11.680900000000001	4809.46728515625	1246646.2726087647	0	1184	0.09018722919970434	93.42228739002951	185.844574780059	172.9778594970703	172.98719787597656
303	173.02059936523438	15.475416666666666					1	DETECTED	173.0206 m/z @15.48 [N1298_2.mzXML]	173.02059936523438	15.475416666666666	0.10085000000000001	20.000833333333333	19.89998333333333	5348.4306640625	2231243.1966818557	0	1184	2.278156524981542	0.6471721696221248	0.2891487079273016	173.0142364501953	173.02122497558594
304	173.96112060546875	11.309050000000001					1	DETECTED	173.9611 m/z @11.31 [N1298_2.mzXML]	173.96112060546875	11.309050000000001	0.10085000000000001	20.000833333333333	19.89998333333333	7670.0830078125	2038262.509769562	0	1184	0.6134775371655934	0.8877421590145308	1.666722165292109	173.9599609375	173.9689483642578
305	174.0786895751953	15.10145					1	DETECTED	174.0787 m/z @15.10 [N1298_2.mzXML]	174.0786895751953	15.10145	9.254	19.745833333333334	10.491833333333334	9614.4560546875	2542200.9543502824	0	1184	3.099495591915943	0.9225799503461657	0.6728210578124214	174.07763671875	174.0790557861328
306	174.93777465820312	1.6713666666666667					1	DETECTED	174.9378 m/z @1.67 [N1298_2.mzXML]	174.93777465820312	1.6713666666666667	1.59565	1.9100499999999998	0.3143999999999998	81331.6875	640234.6176650394	0	1184	0.13091161260854856	2.0761611270085836	2.943595121177012	174.93768310546875	174.93804931640625
307	174.99134826660156	1.5074333333333334					1	DETECTED	174.9913 m/z @1.51 [N1298_2.mzXML]	174.99134826660156	1.5074333333333334	0.11898333333333334	20.000833333333333	19.88185	56188.3984375	3605785.9409966753	0	1184	0.9057610516222572	1.3786308048312164	16.99702070528063	174.99021911621094	174.99212646484375
308	175.00839233398438	14.4618					1	DETECTED	175.0084 m/z @14.46 [N1298_2.mzXML]	175.00839233398438	14.4618	1.4628666666666668	18.543833333333335	17.08096666666667	4311.34228515625	1804551.4740337525	0	1184	2.6219859839967317	0.6570141652648424	0.31402833052968465	175.00775146484375	175.00936889648438
309	175.02386474609375	3.3301666666666665					1	DETECTED	175.0239 m/z @3.33 [N1298_2.mzXML]	175.02386474609375	3.3301666666666665	2.8295666666666666	19.964333333333332	17.134766666666664	6708.72314453125	1838472.5813460695	0	1184	0.6224712328090201	17.114229591157276	13.778512330024977	175.01858520507812	175.0321044921875
310	175.07508850097656	15.6568					1	DETECTED	175.0751 m/z @15.66 [N1298_2.mzXML]	175.07508850097656	15.6568	6.75485	20.000833333333333	13.245983333333331	12882.1220703125	3311357.183021974	0	1184	2.842989806782853	0.8258997126392469	0.5948079055926438	175.0742950439453	175.08502197265625
311	175.08981323242188	6.92945					1	DETECTED	175.0898 m/z @6.93 [N1298_2.mzXML]	175.08981323242188	6.92945	0.13710000000000003	19.982666666666667	19.845566666666667	2624.8583984375	1438123.7132829288	0	1184	7.1429765612470435	1.4608763290073883	1.9217526580147766	175.08653259277344	175.090576171875
312	175.11868286132812	1.8114833333333331					1	DETECTED	175.1187 m/z @1.81 [N1298_2.mzXML]	175.11868286132812	1.8114833333333331	1.5806	11.868	10.2874	48611.28125	1411157.6540818482	0	1184	0.24945079096028722	2.7775681070896283	1.4706981084355724	175.1116180419922	175.11936950683594
313	176.07069396972656	10.536900000000001					1	DETECTED	176.0707 m/z @10.54 [N1298_2.mzXML]	176.07069396972656	10.536900000000001	3.7304666666666666	16.431066666666666	12.7006	48981.66015625	1047620.4001531665	0	1184	0.07320182073512349	0.6191529367095937	0.1880859798890721	176.06602478027344	176.0794219970703
314	176.97056579589844	1.55115					1	DETECTED	176.9706 m/z @1.55 [N1298_2.mzXML]	176.97056579589844	1.55115	1.4119	1.6257833333333334	0.21388333333333343	26796.263671875	187315.37008908077	0	1184	0.12268662537815	0.7679832435667263	0.5359664871334526	176.97030639648438	176.97079467773438
315	177.00132751464844	11.3984					1	DETECTED	177.0013 m/z @11.40 [N1298_2.mzXML]	177.00132751464844	11.3984	9.3674	18.543833333333335	9.176433333333335	6044.19921875	1000180.3000680233	0	1184	4.865760399219871	2.2590924011160345	3.312454133299835	176.9986572265625	177.00282287597656
316	177.0605926513672	1.6867166666666666					1	DETECTED	177.0606 m/z @1.69 [N1298_2.mzXML]	177.0605926513672	1.6867166666666666	0.9755166666666667	2.122716666666667	1.1472000000000002	23837.30078125	454740.8621608889	0	1184	0.09664881680556991	0.8065241844769406	0.08847104326678522	177.0540771484375	177.06101989746094
317	177.07553100585938	1.9378					1	DETECTED	177.0755 m/z @1.94 [N1298_2.mzXML]	177.07553100585938	1.9378	1.9378	15.9142	13.9764	6339.97509765625	1231527.3319454342	0	1184	8.648405035886944	null	null	177.07069396972656	177.07565307617188
318	177.08700561523438	2.716333333333333					1	DETECTED	177.0870 m/z @2.72 [N1298_2.mzXML]	177.08700561523438	2.716333333333333	0.9211833333333334	11.597016666666667	10.675833333333333	5352.91748046875	1184533.3234899594	0	1184	1.3678370245966112	2.973521247063849	2.339028094044235	177.0858612060547	177.0911865234375
319	177.16383361816406	12.574766666666667					1	DETECTED	177.1638 m/z @12.57 [N1298_2.mzXML]	177.16383361816406	12.574766666666667	0.13710000000000003	20.000833333333333	19.863733333333332	4398.1689453125	1594478.5718592524	0	1184	6.926693520264603	0.7985313429635783	2.502627308445543	177.1590576171875	177.16383361816406
320	177.9558563232422	6.2153833333333335					1	DETECTED	177.9559 m/z @6.22 [N1298_2.mzXML]	177.9558563232422	6.2153833333333335	0.10085000000000001	19.982666666666667	19.881816666666666	2628.208984375	1160306.8142321166	0	1184	6.29453846429248	1.625783652063935	2.25156730412787	177.95474243164062	177.95639038085938
321	178.9634552001953	11.368366666666667					1	DETECTED	178.9635 m/z @11.37 [N1298_2.mzXML]	178.9634552001953	11.368366666666667	0.26456666666666667	19.016166666666667	18.7516	7665.40673828125	1388697.3492800598	0	1184	0.5882861267865032	1.1434005589464686	0.04011570985802783	178.96241760253906	178.9641571044922
322	179.0397186279297	1.5074333333333334					1	DETECTED	179.0397 m/z @1.51 [N1298_2.mzXML]	179.0397186279297	1.5074333333333334	1.4302166666666667	18.212333333333333	16.782116666666667	10105.5263671875	1724861.8538012695	0	1184	0.16462393467550096	108.66900496438586	207.62457948605316	179.03466796875	179.04788208007812
323	179.05401611328125	15.084200000000001					1	DETECTED	179.0540 m/z @15.08 [N1298_2.mzXML]	179.05401611328125	15.084200000000001	9.85255	19.1255	9.272949999999998	4707.1796875	1002262.1816774603	0	1184	1.6450582727613536	0.8862357000181585	0.5570360158536246	179.05345153808594	179.05633544921875
324	179.0703125	10.5212					1	DETECTED	179.0703 m/z @10.52 [N1298_2.mzXML]	179.0703125	10.5212	0.10085000000000001	20.000833333333333	19.89998333333333	106808.3125	2162505.7224580413	0	1184	0.0988712559722984	0.8792423012735964	0.48050896321153935	179.0627899169922	179.07083129882812
325	179.1428985595703	12.52455					1	DETECTED	179.1429 m/z @12.52 [N1298_2.mzXML]	179.1428985595703	12.52455	11.911683333333334	16.412583333333334	4.5009	8016.59765625	512762.0077322389	0	1184	0.17098970826624793	2.595028733660846	4.144700902616476	179.1422576904297	179.14747619628906
326	180.06552124023438	9.71555					1	DETECTED	180.0655 m/z @9.72 [N1298_2.mzXML]	180.06552124023438	9.71555	2.0656666666666665	10.636050000000001	8.570383333333334	50507.828125	1279456.4942707508	0	1184	0.1061895298520632	2.156439521562137	0.022409484568544507	180.06466674804688	180.07373046875
327	180.08798217773438	8.851866666666666					1	DETECTED	180.0880 m/z @8.85 [N1298_2.mzXML]	180.08798217773438	8.851866666666666	0.15536666666666665	19.581333333333337	19.42596666666667	4100.90625	1159541.5249403073	0	1184	0.11484261878250557	1.1168841871250887	0.027944714486038462	180.0794677734375	180.0882110595703
328	180.90371704101562	1.6713666666666667					1	DETECTED	180.9037 m/z @1.67 [N1298_2.mzXML]	180.90371704101562	1.6713666666666667	1.6257833333333334	5.178	3.5522166666666664	15369.5361328125	489899.34224478155	0	1184	0.08029011591888646	38.9639853747715	74.62186118967207	180.9032745361328	180.9040069580078
329	180.94754028320312	16.282666666666668					1	DETECTED	180.9475 m/z @16.28 [N1298_2.mzXML]	180.94754028320312	16.282666666666668	1.4302166666666667	19.252666666666666	17.82245	2225.377197265625	1219302.4444956365	0	1184	1.7971090042926985	0.5999835044049971	0.1999670088099942	180.9417266845703	180.9482421875
330	181.07199096679688	9.029300000000001					1	DETECTED	181.0720 m/z @9.03 [N1298_2.mzXML]	181.07199096679688	9.029300000000001	4.887633333333333	11.611500000000001	6.723866666666669	33215.12890625	759612.4181947026	0	1184	0.10722133978200432	0.5670991463506	0.09977295756512722	181.0686798095703	181.0751495361328
331	181.08526611328125	11.539183333333334					1	DETECTED	181.0853 m/z @11.54 [N1298_2.mzXML]	181.08526611328125	11.539183333333334	3.5149	12.4734	8.9585	1827150.625	1.2091813514190588E7	1	1184	0.08053550594186376	3.1801763760525987	4.790337763226314	181.08242797851562	181.08631896972656
332	182.08120727539062	3.9014666666666664					1	DETECTED	182.0812 m/z @3.90 [N1298_2.mzXML]	182.08120727539062	3.9014666666666664	1.9517333333333333	11.784916666666668	9.833183333333334	160749.59375	1.5257866362375334E7	1	1184	0.3165029363554983	0.6773240953765348	0.2539143705038907	182.07510375976562	182.08909606933594
333	182.14971923828125	16.892833333333336					1	DETECTED	182.1497 m/z @16.89 [N1298_2.mzXML]	182.14971923828125	16.892833333333336	0.10085000000000001	20.000833333333333	19.89998333333333	82989.90625	2.207533067978631E7	1	1184	8.72384355744305	0.682247285714453	0.6357403484053624	182.14845275878906	182.15017700195312
334	182.96237182617188	1.55115					1	DETECTED	182.9624 m/z @1.55 [N1298_2.mzXML]	182.96237182617188	1.55115	1.4469833333333333	1.59565	0.14866666666666672	13129.7197265625	65632.70667297363	0	1184	0.029807235883993366	0.7135999999999998	0.39011440779328443	182.96205139160156	182.9624786376953
335	183.04898071289062	16.301399999999997					1	DETECTED	183.0490 m/z @16.30 [N1298_2.mzXML]	183.04898071289062	16.301399999999997	0.11898333333333334	20.000833333333333	19.88185	6320.0048828125	2299174.661235108	0	1184	3.9807551935928327	0.6143041057938401	0.47718734072053026	183.0480499267578	183.04954528808594
336	183.1012725830078	11.85265					1	DETECTED	183.1013 m/z @11.85 [N1298_2.mzXML]	183.1012725830078	11.85265	0.4107166666666667	15.951033333333333	15.540316666666666	5080.009765625	1878357.5001760714	0	1184	0.12879716426994925	0.6790948790705533	0.7913640701802932	183.09877014160156	183.1055145263672
337	183.15325927734375	17.208833333333335					1	DETECTED	183.1533 m/z @17.21 [N1298_2.mzXML]	183.15325927734375	17.208833333333335	0.11898333333333334	20.000833333333333	19.88185	5187.51611328125	1911042.3281686706	0	1184	3.746059579030188	0.5816859129834375	0.16566451192670686	183.15260314941406	183.15374755859375
338	184.0728759765625	13.0218					1	DETECTED	184.0729 m/z @13.02 [N1298_2.mzXML]	184.0728759765625	13.0218	0.9574166666666667	15.4574	14.499983333333333	92603.515625	5156451.37710809	0	1184	0.30163646591103976	1.4343324169828493	1.8883634027555165	184.07196044921875	184.07464599609375
339	184.09405517578125	1.7973666666666666					1	DETECTED	184.0941 m/z @1.80 [N1298_2.mzXML]	184.09405517578125	1.7973666666666666	1.7682666666666667	19.2345	17.466233333333335	307550.0625	1659651.5088960547	0	1184	0.036468025872605336	0.9664562687410059	0.9449057605497534	184.0846710205078	184.09730529785156
340	185.0439910888672	10.221183333333332					1	DETECTED	185.0440 m/z @10.22 [N1298_2.mzXML]	185.0439910888672	10.221183333333332	1.6105166666666666	19.800666666666665	18.19015	610068.5	8011696.808254317	1	1184	0.08907553873510032	0.5102930094689143	0.01496815884456505	185.04010009765625	185.05142211914062
341	185.12840270996094	9.118416666666667					1	DETECTED	185.1284 m/z @9.12 [N1298_2.mzXML]	185.12840270996094	9.118416666666667	5.504483333333334	9.419666666666666	3.9151833333333323	25839.31640625	454747.73049734486	0	1184	0.11931686007694964	0.5389945049184754	2.0707768843456433	185.11849975585938	185.131103515625
342	186.04762268066406	10.221183333333332					1	DETECTED	186.0476 m/z @10.22 [N1298_2.mzXML]	186.04762268066406	10.221183333333332	8.3494	15.8775	7.5281	36544.01953125	690726.1439278261	0	1184	2.9709717945644494	4.593425309865204	8.286601973362387	186.04002380371094	186.04879760742188
343	186.07337951660156	1.8961000000000001					1	DETECTED	186.0734 m/z @1.90 [N1298_2.mzXML]	186.07337951660156	1.8961000000000001	0.8116166666666668	20.000833333333333	19.189216666666667	54754.64453125	1805144.8639276433	0	1184	0.2849436803361194	8.847169927307935	2.639942428473197	186.07318115234375	186.0763702392578
344	186.92245483398438	1.55115					1	DETECTED	186.9225 m/z @1.55 [N1298_2.mzXML]	186.92245483398438	1.55115	1.4302166666666667	1.59565	0.16543333333333332	20126.501953125	110248.34572845463	0	1184	0.09623314914915393	0.6855680368706158	0.4211041908930734	186.92222595214844	186.92259216308594
345	187.05746459960938	1.8818833333333334					1	DETECTED	187.0575 m/z @1.88 [N1298_2.mzXML]	187.05746459960938	1.8818833333333334	1.8541333333333334	10.273416666666666	8.419283333333333	165968.84375	3897574.7624224843	0	1184	0.06234484220096226	6.823882433559601	6.0938813909836185	187.04766845703125	187.05819702148438
346	187.0710906982422	2.5227166666666667					1	DETECTED	187.0711 m/z @2.52 [N1298_2.mzXML]	187.0710906982422	2.5227166666666667	2.2493666666666665	17.507166666666667	15.2578	15474.4365234375	1653845.562825745	0	1184	1.0821632661651406	27.908907993415013	6.587356336561366	187.07090759277344	187.07177734375
347	187.13250732421875	11.368366666666667					1	DETECTED	187.1325 m/z @11.37 [N1298_2.mzXML]	187.13250732421875	11.368366666666667	0.10085000000000001	20.000833333333333	19.89998333333333	5504.158203125	2960156.5406394633	0	1184	16.38888281120015	0.883068732980204	0.7661374659604082	187.12506103515625	187.13250732421875
348	187.4724884033203	9.210366666666665					1	DETECTED	187.4725 m/z @9.21 [N1298_2.mzXML]	187.4724884033203	9.210366666666665	9.151283333333334	15.675216666666667	6.523933333333334	4977.29296875	1012702.2413695068	0	1184	0.44762303862649944	55.209590973203106	109.41918194640621	187.47244262695312	187.47544860839844
349	188.0702362060547	9.210366666666665					1	DETECTED	188.0702 m/z @9.21 [N1298_2.mzXML]	188.0702362060547	9.210366666666665	1.8818833333333334	10.861716666666666	8.979833333333334	1731361.25	1.4036957340534456E7	1	1184	0.099173428604173	1.4695286984220663	1.280143151159648	188.060546875	188.07962036132812
350	188.0942840576172	15.367266666666666					1	DETECTED	188.0943 m/z @15.37 [N1298_2.mzXML]	188.0942840576172	15.367266666666666	9.254	19.1255	9.8715	3631.51220703125	857489.9470928953	0	1184	1.31768018172742	0.8073833956749801	0.6147667913499602	188.09178161621094	188.09507751464844
351	188.6708526611328	9.196					1	DETECTED	188.6709 m/z @9.20 [N1298_2.mzXML]	188.6708526611328	9.196	9.151283333333334	9.254	0.1027166666666659	5406.97314453125	24427.05213726802	0	1184	0.0931294724238878	1.1485277674245316	1.297055534849063	188.6707305908203	188.67088317871094
352	189.02346801757812	13.508999999999999					1	DETECTED	189.0235 m/z @13.51 [N1298_2.mzXML]	189.02346801757812	13.508999999999999	8.761583333333334	16.135716666666667	7.374133333333333	4796.935546875	891852.2873958745	0	1184	1.5531019336185938	0.7766469483403258	0.5532938966806515	189.01397705078125	189.02452087402344
353	189.0467529296875	1.4302166666666667					1	DETECTED	189.0468 m/z @1.43 [N1298_2.mzXML]	189.0467529296875	1.4302166666666667	1.4302166666666667	10.472233333333332	9.042016666666665	6859.58056640625	1402751.2606399537	0	1184	9.034655731741726	null	null	189.04367065429688	189.0520477294922
354	189.07383728027344	9.196					1	DETECTED	189.0738 m/z @9.20 [N1298_2.mzXML]	189.07383728027344	9.196	9.100616666666667	10.344216666666666	1.243599999999999	158521.59375	1293322.7505050963	0	1184	0.09981880266136578	2.5602291650531046	1.8015189333629504	189.07350158691406	189.07408142089844
355	189.08694458007812	2.7446333333333333					1	DETECTED	189.0869 m/z @2.74 [N1298_2.mzXML]	189.08694458007812	2.7446333333333333	1.8961000000000001	18.689166666666665	16.793066666666665	55510.26953125	6068980.675950865	0	1184	1.1567925940216108	3.6554320270412233	4.291029806516712	189.086181640625	189.0913848876953
356	189.1634063720703	11.539183333333334					1	DETECTED	189.1634 m/z @11.54 [N1298_2.mzXML]	189.1634063720703	11.539183333333334	1.6257833333333334	15.1893	13.563516666666667	5807.10400390625	3034310.3406219487	0	1184	12.717964256949688	0.6841001405505006	0.36820028110100117	189.1597900390625	189.1638946533203
357	190.0467071533203	14.385016666666667					1	DETECTED	190.0467 m/z @14.39 [N1298_2.mzXML]	190.0467071533203	14.385016666666667	8.098433333333334	18.562	10.463566666666667	3339.9384765625	1019573.6523722535	0	1184	8.659062633427112	0.8322141067617547	0.6644282135235092	190.0467071533203	190.0548095703125
358	190.08587646484375	10.827416666666666					1	DETECTED	190.0859 m/z @10.83 [N1298_2.mzXML]	190.08587646484375	10.827416666666666	2.2908666666666666	11.079416666666667	8.78855	37741.18359375	1124388.0539650563	0	1184	0.20422878259098454	0.5155736463331512	0.08453962342758028	190.07681274414062	190.0911102294922
359	190.1436767578125	10.326333333333334					1	DETECTED	190.1437 m/z @10.33 [N1298_2.mzXML]	190.1436767578125	10.326333333333334	10.0621	18.470833333333335	8.408733333333336	17498.732421875	1027624.1079262693	0	1184	0.3104894884896314	15.911568058534023	0.944221651858674	190.1425018310547	190.14389038085938
360	190.96771240234375	13.58935					1	DETECTED	190.9677 m/z @13.59 [N1298_2.mzXML]	190.96771240234375	13.58935	0.1917	19.982666666666667	19.790966666666666	4851.05078125	1496851.049874054	0	1184	2.8190136914739874	0.7385984357953324	0.1594105835186683	190.96234130859375	190.96868896484375
361	190.98065185546875	11.819616666666667					1	DETECTED	190.9807 m/z @11.82 [N1298_2.mzXML]	190.98065185546875	11.819616666666667	1.4302166666666667	17.9725	16.542283333333334	5876.80517578125	1605750.2097020864	0	1184	0.8568003001188309	0.7961135067151777	0.5939881386988131	190.97259521484375	190.98326110839844
362	191.01748657226562	3.090216666666667					1	DETECTED	191.0175 m/z @3.09 [N1298_2.mzXML]	191.01748657226562	3.090216666666667	1.8680999999999999	16.819166666666668	14.951066666666668	7780.48486328125	1319377.8719269412	0	1184	0.2922908240742408	6.116873730003952	0.2777363277842439	191.00987243652344	191.01806640625
363	191.03997802734375	1.7973666666666666					1	DETECTED	191.0400 m/z @1.80 [N1298_2.mzXML]	191.03997802734375	1.7973666666666666	1.4302166666666667	19.453500000000002	18.023283333333335	66801.4140625	6139644.399894014	0	1184	0.0943847045391486	16.134813020592404	1.6951629842102387	191.0304718017578	191.04962158203125
364	191.0762481689453	1.6867166666666666					1	DETECTED	191.0762 m/z @1.69 [N1298_2.mzXML]	191.0762481689453	1.6867166666666666	1.5659999999999998	10.739416666666667	9.173416666666668	60885.12109375	1.0093029868176088E7	0	1184	0.07435666458407164	42.838657474585574	91.27146341116668	191.0696563720703	191.0768585205078
365	191.9713592529297	1.3394166666666665					1	DETECTED	191.9714 m/z @1.34 [N1298_2.mzXML]	191.9713592529297	1.3394166666666665	0.10085000000000001	20.000833333333333	19.89998333333333	1915.1162109375	991101.0930556945	0	1184	19.099109772645466	8.033472831498777	15.066945662997556	191.97052001953125	191.98069763183594
366	192.0322265625	1.9239333333333335					1	DETECTED	192.0322 m/z @1.92 [N1298_2.mzXML]	192.0322265625	1.9239333333333335	1.8114833333333331	13.34275	11.531266666666667	9576.4267578125	859972.457216614	0	1184	0.6225421096727979	32.26935420119411	63.29655775653684	192.02365112304688	192.03492736816406
367	192.0654754638672	7.559116666666667					1	DETECTED	192.0655 m/z @7.56 [N1298_2.mzXML]	192.0654754638672	7.559116666666667	1.59565	9.473450000000001	7.8778000000000015	2391.18310546875	507990.56556234765	0	1184	0.5745311077796496	0.6605050753476726	0.3210101506953451	192.0640411376953	192.0689239501953
368	192.105224609375	9.526416666666668					1	DETECTED	192.1052 m/z @9.53 [N1298_2.mzXML]	192.105224609375	9.526416666666668	8.743933333333333	9.835483333333334	1.0915500000000016	2440.761474609375	82687.27316455083	0	1184	0.12521395623496367	0.6974908943747464	0.3949817887494928	192.1009063720703	192.1053009033203
369	192.9613037109375	2.13695					1	DETECTED	192.9613 m/z @2.14 [N1298_2.mzXML]	192.9613037109375	2.13695	0.7569166666666667	18.580166666666667	17.82325	11250.7734375	1018538.222569214	0	1184	0.18447046691380065	5.405826304377206	10.008542314889404	192.96092224121094	192.9655303955078
370	193.00196838378906	1.5366333333333333					1	DETECTED	193.0020 m/z @1.54 [N1298_2.mzXML]	193.00196838378906	1.5366333333333333	1.4302166666666667	19.471999999999998	18.04178333333333	6487.78955078125	1239049.9362779541	0	1184	0.14626728473801043	84.76953797963982	132.35477635340357	193.00048828125	193.00762939453125
371	193.0344696044922	1.6713666666666667					1	DETECTED	193.0345 m/z @1.67 [N1298_2.mzXML]	193.0344696044922	1.6713666666666667	1.6257833333333334	18.32283333333333	16.697049999999997	6232.17822265625	1097948.4700876465	0	1184	1.732410986718651	183.1486288848264	365.2972577696528	193.03042602539062	193.0379638671875
372	193.05545043945312	1.4779000000000002					1	DETECTED	193.0555 m/z @1.48 [N1298_2.mzXML]	193.05545043945312	1.4779000000000002	1.4302166666666667	15.98785	14.557633333333333	11055.66796875	3615795.1056757816	0	1184	0.12094267569842843	152.64907375043632	304.29814750087263	193.0504913330078	193.0555877685547
373	193.0858612060547	10.5212					1	DETECTED	193.0859 m/z @10.52 [N1298_2.mzXML]	193.0858612060547	10.5212	10.4538	11.095916666666666	0.6421166666666664	102915.96875	731443.9363450346	0	1184	0.09646346540602302	1.9198184187922025	2.1238243881448073	193.08523559570312	193.0859832763672
374	193.1197967529297	12.200716666666667					1	DETECTED	193.1198 m/z @12.20 [N1298_2.mzXML]	193.1197967529297	12.200716666666667	1.0667666666666666	12.724216666666667	11.65745	4873.01953125	1099521.5376338195	0	1184	0.08316342485544581	0.523509176886909	0.04701835377381794	193.10983276367188	193.1197967529297
375	194.00875854492188	11.338966666666666					1	DETECTED	194.0088 m/z @11.34 [N1298_2.mzXML]	194.00875854492188	11.338966666666666	11.32435	11.626383333333333	0.30203333333333227	46928.03515625	269357.1159381101	0	1184	0.07241507424651239	10.331812998860771	11.062212396035806	194.008544921875	194.0093994140625
376	194.0326690673828	1.8114833333333331					1	DETECTED	194.0327 m/z @1.81 [N1298_2.mzXML]	194.0326690673828	1.8114833333333331	0.48350000000000004	19.964333333333332	19.480833333333333	5125.26123046875	1940469.0211471873	0	1184	16.05461823218048	7.334743156917131	5.267121084184266	194.03167724609375	194.03395080566406
377	194.08920288085938	10.5212					1	DETECTED	194.0892 m/z @10.52 [N1298_2.mzXML]	194.08920288085938	10.5212	5.160933333333333	14.965283333333334	9.80435	11149.5849609375	971861.4364999394	0	1184	0.1656205642304176	0.9145393885876324	0.025585661217599125	194.0816192626953	194.098388671875
378	194.9618682861328	18.119666666666667					1	DETECTED	194.9619 m/z @18.12 [N1298_2.mzXML]	194.9618682861328	18.119666666666667	2.0942333333333334	18.119666666666667	16.025433333333332	5421.37548828125	2210906.287977784	0	1184	3.0846732194954622	0.5	null	194.9582061767578	194.963623046875
379	194.97686767578125	11.751149999999999					1	DETECTED	194.9769 m/z @11.75 [N1298_2.mzXML]	194.97686767578125	11.751149999999999	11.597016666666667	14.667933333333334	3.070916666666667	6512.25	435448.42734393314	0	1184	0.10459377431977757	9.961883650519097	18.923767301038193	194.97622680664062	194.97755432128906
380	195.02963256835938	17.153333333333332					1	DETECTED	195.0296 m/z @17.15 [N1298_2.mzXML]	195.02963256835938	17.153333333333332	0.20984999999999998	20.000833333333333	19.790983333333333	7567.67236328125	2678620.563626192	0	1184	2.4414354648515815	0.5840293564192329	0.236391738729691	195.029296875	195.03024291992188
381	195.06463623046875	10.879233333333334					1	DETECTED	195.0646 m/z @10.88 [N1298_2.mzXML]	195.06463623046875	10.879233333333334	7.34945	17.805	10.455549999999999	14993.84375	1484401.835504517	0	1184	0.13518403635188747	1.4810469953302137	0.07640365546669188	195.06422424316406	195.0654754638672
382	195.0873260498047	7.1396500000000005					1	DETECTED	195.0873 m/z @7.14 [N1298_2.mzXML]	195.0873260498047	7.1396500000000005	0.10085000000000001	20.000833333333333	19.89998333333333	18132.396484375	7108548.150265499	0	1184	7.78938442781641	1.0403593195399383	1.603176502189958	195.08653259277344	195.0897674560547
383	195.1012725830078	11.539183333333334					1	DETECTED	195.1013 m/z @11.54 [N1298_2.mzXML]	195.1012725830078	11.539183333333334	9.402266666666666	18.5075	9.105233333333334	66929.0234375	2425930.0064598396	0	1184	0.3946870633819337	1.2024221602818177	1.0329450974334595	195.09840393066406	195.1078338623047
384	195.1128692626953	9.316849999999999					1	DETECTED	195.1129 m/z @9.32 [N1298_2.mzXML]	195.1128692626953	9.316849999999999	6.2153833333333335	9.887233333333334	3.671850000000001	10729.763671875	526534.9205743409	0	1184	0.07793944051211632	0.5919538068010838	0.18390761360216756	195.1123504638672	195.12225341796875
385	195.17381286621094	12.624516666666667					1	DETECTED	195.1738 m/z @12.62 [N1298_2.mzXML]	195.17381286621094	12.624516666666667	12.558	12.674016666666667	0.11601666666666688	5909.60205078125	24703.07284448249	0	1184	0.07358105143551974	0.8720871961914308	0.7441743923828616	195.1736297607422	195.17489624023438
386	196.06825256347656	16.22725					1	DETECTED	196.0683 m/z @16.23 [N1298_2.mzXML]	196.06825256347656	16.22725	2.2354666666666665	18.41466666666667	16.1792	3101.004638671875	1588705.6064622803	0	1184	8.243700947234924	0.5781679009228036	0.15633580184560705	196.06002807617188	196.0728302001953
387	196.09857177734375	15.295250000000001					1	DETECTED	196.0986 m/z @15.30 [N1298_2.mzXML]	196.09857177734375	15.295250000000001	0.6655333333333334	19.946166666666667	19.280633333333334	5180.91015625	1799347.5630179143	0	1184	2.010332111295277	0.6589544340685568	0.42111775858840633	196.0895538330078	196.10467529296875
388	196.86480712890625	1.9517333333333333					1	DETECTED	196.8648 m/z @1.95 [N1298_2.mzXML]	196.86480712890625	1.9517333333333333	1.719	2.20755	0.4885499999999998	16462.068359375	256026.7427274171	0	1184	0.20254047680398157	1.049591807505013	1.0991836150100258	196.8643035888672	196.86509704589844
389	196.9559783935547	11.626383333333333					1	DETECTED	196.9560 m/z @11.63 [N1298_2.mzXML]	196.9559783935547	11.626383333333333	3.77715	16.062216666666664	12.285066666666665	7757.65576171875	1712971.5090448607	0	1184	8.195140388243068	0.7825647515468601	0.06958670674871593	196.9553680419922	196.9593963623047
390	197.06472778320312	15.766816666666667					1	DETECTED	197.0647 m/z @15.77 [N1298_2.mzXML]	197.06472778320312	15.766816666666667	8.726233333333333	19.90983333333333	11.183599999999998	11038.884765625	2513988.135339079	0	1184	1.8593632447291952	0.7853662365639106	0.6016645540266502	197.06369018554688	197.06507873535156
391	197.080810546875	10.291166666666667					1	DETECTED	197.0808 m/z @10.29 [N1298_2.mzXML]	197.080810546875	10.291166666666667	8.132766666666667	11.079416666666667	2.94665	7781.45703125	505802.5500043946	0	1184	0.07179609295235956	0.682600537435137	0.3652010748702741	197.0784454345703	197.08087158203125
392	197.10060119628906	1.7526666666666666					1	DETECTED	197.1006 m/z @1.75 [N1298_2.mzXML]	197.10060119628906	1.7526666666666666	1.719	12.9474	11.2284	35440.7890625	4808579.331460205	0	1184	0.03652685604250805	166.75841584158493	207.51756345436536	197.10025024414062	197.10711669921875
393	197.12831115722656	9.749916666666667					1	DETECTED	197.1283 m/z @9.75 [N1298_2.mzXML]	197.12831115722656	9.749916666666667	4.8542499999999995	10.008916666666666	5.1546666666666665	18879.220703125	515845.5030256043	0	1184	0.09052805718472712	0.827965503143065	0.20028714710348694	197.1280059814453	197.12864685058594
394	197.15338134765625	12.3895					1	DETECTED	197.1534 m/z @12.39 [N1298_2.mzXML]	197.15338134765625	12.3895	12.050366666666667	14.931999999999999	2.8816333333333315	5193.33056640625	425563.906575134	0	1184	0.3746573984792043	4.248525653626896	7.497051307253791	197.15213012695312	197.15391540527344
395	198.05258178710938	10.552516666666666					1	DETECTED	198.0526 m/z @10.55 [N1298_2.mzXML]	198.05258178710938	10.552516666666666	8.887400000000001	10.687233333333333	1.799833333333332	12039.279296875	347259.81768838456	0	1184	0.07392957236069364	0.5085332631711429	0.4673425246513517	198.0524139404297	198.05581665039062
396	198.08460998535156	1.8114833333333331					1	DETECTED	198.0846 m/z @1.81 [N1298_2.mzXML]	198.08460998535156	1.8114833333333331	1.7973666666666666	13.9348	12.137433333333332	22327.916015625	2037982.1664897462	0	1184	0.07364076462523705	429.89728453365154	858.7945690673031	198.08438110351562	198.08990478515625
397	198.8620147705078	2.0082166666666668					1	DETECTED	198.8620 m/z @2.01 [N1298_2.mzXML]	198.8620147705078	2.0082166666666668	1.7362166666666667	2.13695	0.4007333333333334	17230.478515625	268097.63418896496	0	1184	0.15766018398056092	0.7366421568627451	0.5487612305047204	198.86158752441406	198.8621063232422
398	198.93983459472656	1.55115					1	DETECTED	198.9398 m/z @1.55 [N1298_2.mzXML]	198.93983459472656	1.55115	1.4302166666666667	1.6561833333333333	0.22596666666666665	240207.859375	1580906.1898291013	0	1184	0.1105714441077903	0.8870142402424156	0.6828207769069441	198.93946838378906	198.94009399414062
399	199.01681518554688	17.507166666666667					1	DETECTED	199.0168 m/z @17.51 [N1298_2.mzXML]	199.01681518554688	17.507166666666667	9.784116666666668	19.471999999999998	9.68788333333333	1740.33203125	577513.7944179687	0	1184	3.1146231815727567	0.6272057887319991	0.25441157746399823	199.01600646972656	199.01759338378906
400	199.16885375976562	12.757816666666667					1	DETECTED	199.1689 m/z @12.76 [N1298_2.mzXML]	199.16885375976562	12.757816666666667	0.3561666666666667	19.90983333333333	19.553666666666665	8232.986328125	1403992.6646799005	0	1184	1.5595168457143185	0.8686627796892827	0.1917022574157548	199.16128540039062	199.17013549804688
401	200.04019165039062	1.6867166666666666					1	DETECTED	200.0402 m/z @1.69 [N1298_2.mzXML]	200.04019165039062	1.6867166666666666	1.59565	2.9296333333333333	1.3339833333333333	38367.828125	427613.75051684567	0	1184	0.043887465721075714	6.001729419763353	5.511239630302655	200.04014587402344	200.0445098876953
402	200.0679931640625	1.7973666666666666					1	DETECTED	200.0680 m/z @1.80 [N1298_2.mzXML]	200.0679931640625	1.7973666666666666	1.7682666666666667	15.6016	13.833333333333332	139081.578125	1164426.5489868764	0	1184	0.03357573936296987	0.9795276572941056	0.8601345532221234	200.0659942626953	200.07461547851562
403	200.2002716064453	12.4734					1	DETECTED	200.2003 m/z @12.47 [N1298_2.mzXML]	200.2002716064453	12.4734	0.5198333333333334	19.435333333333332	18.915499999999998	3203.56201171875	1169094.9267210388	0	1184	9.056676000791429	0.7912073662811935	0.5824147325623872	200.20004272460938	200.20179748535156
404	200.9374237060547	1.55115					1	DETECTED	200.9374 m/z @1.55 [N1298_2.mzXML]	200.9374237060547	1.55115	1.4469833333333333	1.59565	0.14866666666666672	29080.666015625	194820.97173364268	0	1184	0.1561662076525585	0.7135999999999998	0.4271999999999995	200.93739318847656	200.9378204345703
405	200.97299194335938	1.5074333333333334					1	DETECTED	200.9730 m/z @1.51 [N1298_2.mzXML]	200.97299194335938	1.5074333333333334	1.4628666666666668	1.6105166666666666	0.14764999999999984	34195.08984375	219539.28837109357	0	1184	0.11429728600187539	1.656507105459984	2.313014210919968	200.9728240966797	200.97320556640625
406	201.0158233642578	1.8961000000000001					1	DETECTED	201.0158 m/z @1.90 [N1298_2.mzXML]	201.0158233642578	1.8961000000000001	1.7682666666666667	2.304483333333333	0.5362166666666666	30656.73828125	347669.3076879884	0	1184	0.15465018412707443	2.0973272490221615	1.851914318884263	201.0155487060547	201.01596069335938
407	201.11175537109375	1.3757					1	DETECTED	201.1118 m/z @1.38 [N1298_2.mzXML]	201.11175537109375	1.3757	0.10085000000000001	20.000833333333333	19.89998333333333	39063.01953125	2.9390320859104E7	1	1184	1.3358797150018213	7.804833248356016	9.176886633589254	201.11143493652344	201.11244201660156
408	202.0474395751953	9.71555					1	DETECTED	202.0474 m/z @9.72 [N1298_2.mzXML]	202.0474395751953	9.71555	1.7973666666666666	9.956183333333334	8.158816666666667	17313.244140625	1762940.624581879	0	1184	0.10353423929264416	0.51519498369786	0.030389967395719968	202.04672241210938	202.0477752685547
409	202.1154022216797	0.8116166666666668					1	DETECTED	202.1154 m/z @0.81 [N1298_2.mzXML]	202.1154022216797	0.8116166666666668	0.10085000000000001	19.928166666666666	19.827316666666665	5429.64404296875	3126362.4413515315	0	1184	18.6026235307213	13.947838015288651	3.6443136262546645	202.10708618164062	202.11599731445312
410	202.97044372558594	1.55115					1	DETECTED	202.9704 m/z @1.55 [N1298_2.mzXML]	202.97044372558594	1.55115	1.4302166666666667	10.326333333333334	8.896116666666668	11022.1787109375	1329421.7253535462	0	1184	0.08960699973775177	36.78107772877619	72.56215545755238	202.97027587890625	202.9748992919922
411	203.05203247070312	1.7973666666666666					1	DETECTED	203.0520 m/z @1.80 [N1298_2.mzXML]	203.05203247070312	1.7973666666666666	1.64105	11.1278	9.48675	1658484.625	1.9826056825536795E7	1	1184	0.2106341050725884	5.528222037893135	7.661740181654674	203.0519561767578	203.052978515625
412	203.82354736328125	9.196					1	DETECTED	203.8235 m/z @9.20 [N1298_2.mzXML]	203.82354736328125	9.196	9.118416666666667	9.3674	0.24898333333333333	10882.7431640625	80516.91013180536	0	1184	0.09983428923485071	1.5632269416727858	2.2242492634195266	203.82330322265625	203.8243408203125
413	204.00865173339844	2.0367166666666665					1	DETECTED	204.0087 m/z @2.04 [N1298_2.mzXML]	204.00865173339844	2.0367166666666665	2.0367166666666665	10.273416666666666	8.236699999999999	5375.43310546875	2082200.2803309325	0	1184	8.230060453154621	null	null	204.00865173339844	204.01815795898438
414	204.05552673339844	1.7973666666666666					1	DETECTED	204.0555 m/z @1.80 [N1298_2.mzXML]	204.05552673339844	1.7973666666666666	1.78285	10.722166666666668	8.939316666666668	97946.1640625	1616686.6350273425	0	1184	0.07908617630540626	75.84271559304341	27.827298705041326	204.0521697998047	204.06552124023438
415	204.0656280517578	10.472233333333332					1	DETECTED	204.0656 m/z @10.47 [N1298_2.mzXML]	204.0656280517578	10.472233333333332	9.991066666666667	19.819000000000003	9.827933333333336	2617.224609375	796784.2479797975	0	1184	8.558885892779204	10.212608243851788	19.425216487703576	204.06558227539062	204.07090759277344
416	204.1226043701172	1.8818833333333334					1	DETECTED	204.1226 m/z @1.88 [N1298_2.mzXML]	204.1226043701172	1.8818833333333334	1.8541333333333334	19.107333333333333	17.2532	1366202.0	8689092.111846827	1	1184	0.03955737032338402	7.151445530023867	6.06332748210707	204.1175994873047	204.12351989746094
417	204.41616821289062	9.181216666666668					1	DETECTED	204.4162 m/z @9.18 [N1298_2.mzXML]	204.41616821289062	9.181216666666668	9.135766666666665	9.269216666666667	0.13345000000000162	9738.73828125	56314.12698132344	0	1184	0.10213967631087861	1.4680968096809073	1.9361936193618148	204.41616821289062	204.4164276123047
418	204.9567108154297	1.6257833333333334					1	DETECTED	204.9567 m/z @1.63 [N1298_2.mzXML]	204.9567108154297	1.6257833333333334	1.5806	19.490166666666667	17.909566666666667	46162.18359375	9949056.182722656	0	1184	0.0676571032724782	198.18775359645878	395.37550719291755	204.95663452148438	204.96612548828125
419	204.99620056152344	11.836900000000002					1	DETECTED	204.9962 m/z @11.84 [N1298_2.mzXML]	204.99620056152344	11.836900000000002	11.095916666666666	16.006266666666665	4.910349999999999	5805.572265625	702023.1838589476	0	1184	0.501103527503485	3.3134011111360904	3.387154833348981	204.99440002441406	204.99713134765625
420	205.02423095703125	1.4302166666666667					1	DETECTED	205.0242 m/z @1.43 [N1298_2.mzXML]	205.02423095703125	1.4302166666666667	1.4302166666666667	14.7003	13.270083333333334	7425.0166015625	1833017.5868203128	0	1184	0.07589035104874187	null	null	205.02415466308594	205.0342254638672
421	205.04733276367188	9.316849999999999					1	DETECTED	205.0473 m/z @9.32 [N1298_2.mzXML]	205.04733276367188	9.316849999999999	1.78285	9.9041	8.12125	17407.642578125	1665789.881378662	0	1184	0.0747520236223842	0.5390697775522857	4.339720368678031	205.04690551757812	205.0564422607422
422	205.0624542236328	9.196					1	DETECTED	205.0625 m/z @9.20 [N1298_2.mzXML]	205.0624542236328	9.196	9.151283333333334	18.689166666666665	9.537883333333331	3115.647216796875	729176.6133955687	0	1184	0.07555541053088177	106.64796869176435	212.2959373835287	205.06153869628906	205.07135009765625
423	205.08566284179688	12.4564					1	DETECTED	205.0857 m/z @12.46 [N1298_2.mzXML]	205.08566284179688	12.4564	0.10085000000000001	20.000833333333333	19.89998333333333	11939.1875	4948360.513095886	0	1184	17.82535835129946	0.8053054430330228	0.6180845687344723	205.07762145996094	205.08639526367188
424	205.09695434570312	9.210366666666665					1	DETECTED	205.0970 m/z @9.21 [N1298_2.mzXML]	205.09695434570312	9.210366666666665	9.100616666666667	10.5687	1.4680833333333325	3267411.5	2.6349995050907243E7	1	1184	0.10029573489508081	1.5067463016284859	1.331467845854566	205.0968475341797	205.09735107421875
425	205.12608337402344	1.8818833333333334					1	DETECTED	205.1261 m/z @1.88 [N1298_2.mzXML]	205.12608337402344	1.8818833333333334	1.8541333333333334	9.269216666666667	7.4150833333333335	119985.2265625	1372203.1805872193	0	1184	0.03634228779666415	8.368401962093317	6.074666261059982	205.11624145507812	205.13174438476562
426	205.7809600830078	9.210366666666665					1	DETECTED	205.7810 m/z @9.21 [N1298_2.mzXML]	205.7809600830078	9.210366666666665	9.135766666666665	9.300716666666666	0.16495000000000104	9632.408203125	56643.90345111107	0	1184	0.09857639861611389	1.1055630026809689	1.39888620174854	205.7808074951172	205.78102111816406
427	205.98741149902344	11.226666666666667					1	DETECTED	205.9874 m/z @11.23 [N1298_2.mzXML]	205.98741149902344	11.226666666666667	0.10085000000000001	20.000833333333333	19.89998333333333	17265.736328125	3948437.0067547	0	1184	1.1030841084276037	1.4444063733651025	1.2811077394042698	205.9864959716797	205.99520874023438
428	206.0811309814453	10.291166666666667					1	DETECTED	206.0811 m/z @10.29 [N1298_2.mzXML]	206.0811309814453	10.291166666666667	3.5917499999999998	19.6725	16.08075	50361.9765625	1438279.8244295358	0	1184	0.10663734719548401	0.5206970254998712	6.67066816825152	206.08071899414062	206.0902557373047
429	206.10028076171875	9.210366666666665					1	DETECTED	206.1003 m/z @9.21 [N1298_2.mzXML]	206.10028076171875	9.210366666666665	9.100616666666667	9.9041	0.8034833333333324	344711.1875	2685062.5545435804	0	1184	0.09777964774064252	1.4677436849769876	1.291825195986002	206.10006713867188	206.1005859375
430	206.3822784423828	9.181216666666668					1	DETECTED	206.3823 m/z @9.18 [N1298_2.mzXML]	206.3822784423828	9.181216666666668	9.135766666666665	17.488666666666667	8.352900000000002	10825.8408203125	1590396.8085362548	0	1184	0.0964222099270895	91.89108910890599	182.78217821781197	206.37786865234375	206.38253784179688
431	206.89353942871094	1.7526666666666666					1	DETECTED	206.8935 m/z @1.75 [N1298_2.mzXML]	206.89353942871094	1.7526666666666666	1.6867166666666666	1.9941833333333332	0.30746666666666655	71982.6484375	456836.6397272947	0	1184	0.12353911655598981	1.7849323755315911	1.318799610965281	206.89340209960938	206.89382934570312
432	206.990966796875	16.062216666666664					1	DETECTED	206.9910 m/z @16.06 [N1298_2.mzXML]	206.990966796875	16.062216666666664	0.20984999999999998	20.000833333333333	19.790983333333333	6270.34423828125	2239988.9864133606	0	1184	2.5868672092150433	0.624228033248453	0.5192172139524407	206.98684692382812	207.000244140625
433	207.02626037597656	10.221183333333332					1	DETECTED	207.0263 m/z @10.22 [N1298_2.mzXML]	207.02626037597656	10.221183333333332	1.4469833333333333	15.050516666666665	13.603533333333331	107814.3515625	4051938.6587282717	1	1184	0.7297837049309095	24.803491888137586	0.2714630986139899	207.01629638671875	207.02655029296875
434	207.10455322265625	9.210366666666665					1	DETECTED	207.1046 m/z @9.21 [N1298_2.mzXML]	207.10455322265625	9.210366666666665	9.046850000000001	9.991066666666667	0.9442166666666658	12525.2333984375	254953.15209814467	0	1184	0.9066243814939021	2.887218428294806	0.7137585925197634	207.1043243408203	207.1128387451172
435	208.04901123046875	15.932583333333334					1	DETECTED	208.0490 m/z @15.93 [N1298_2.mzXML]	208.04901123046875	15.932583333333334	0.4107166666666667	19.982666666666667	19.57195	13737.123046875	3761852.4604487903	0	1184	2.637350249785632	0.8124725978077941	0.47917057738844576	208.04843139648438	208.04940795898438
436	208.13308715820312	8.797216666666666					1	DETECTED	208.1331 m/z @8.80 [N1298_2.mzXML]	208.13308715820312	8.797216666666666	8.415316666666666	9.402266666666666	0.9869500000000002	27557.046875	327867.99049600284	0	1184	0.1458954667408392	2.0535791868352766	0.7866076747772429	208.13243103027344	208.13327026367188
437	208.89056396484375	1.7682666666666667					1	DETECTED	208.8906 m/z @1.77 [N1298_2.mzXML]	208.89056396484375	1.7682666666666667	1.6867166666666666	1.9800666666666666	0.29335	42699.78515625	297909.2250725097	0	1184	0.09458659992227392	1.798589822194972	0.7558658700199584	208.89048767089844	208.89141845703125
438	208.93527221679688	2.0656666666666665					1	DETECTED	208.9353 m/z @2.07 [N1298_2.mzXML]	208.93527221679688	2.0656666666666665	2.02235	2.2354666666666665	0.21311666666666662	10726.3935546875	87058.88207592773	0	1184	0.13946271485457817	2.4599846094651783	3.9199692189303565	208.93484497070312	208.93556213378906
439	208.978515625	13.90115					1	DETECTED	208.9785 m/z @13.90 [N1298_2.mzXML]	208.978515625	13.90115	11.382983333333334	15.475416666666666	4.092433333333332	5761.025390625	710883.1261571656	0	1184	0.3615635922941287	0.8125819048249389	0.6251638096498777	208.97740173339844	208.97897338867188
440	209.033203125	1.5222166666666666					1	DETECTED	209.0332 m/z @1.52 [N1298_2.mzXML]	209.033203125	1.5222166666666666	1.4119	5.247516666666667	3.8356166666666667	53925.4296875	737649.3192161253	0	1184	0.12394616933067315	0.9017532789405603	0.7011758903335569	209.0325164794922	209.0334014892578
441	209.04544067382812	16.062216666666664					1	DETECTED	209.0454 m/z @16.06 [N1298_2.mzXML]	209.04544067382812	16.062216666666664	0.1917	19.964333333333332	19.77263333333333	27024.09765625	7112554.847651489	0	1184	2.9567289454865033	0.6186605820774195	0.5170385990521913	209.04449462890625	209.04627990722656
442	209.0919647216797	7.64655					1	DETECTED	209.0920 m/z @7.65 [N1298_2.mzXML]	209.0919647216797	7.64655	5.6767666666666665	12.23575	6.558983333333333	12875.6728515625	1446117.6603293766	0	1184	0.6795883298675083	0.6403746987201411	0.2704533956328402	209.08441162109375	209.0927276611328
443	209.1168975830078	12.019333333333332					1	DETECTED	209.1169 m/z @12.02 [N1298_2.mzXML]	209.1168975830078	12.019333333333332	11.5682	12.541366666666667	0.9731666666666676	253268.53125	2213128.9840502995	1	1184	0.09410398780459239	0.8747904804973463	0.7123169548185352	209.11671447753906	209.11758422851562
444	209.1312255859375	9.71555					1	DETECTED	209.1312 m/z @9.72 [N1298_2.mzXML]	209.1312255859375	9.71555	8.6566	9.71555	1.0589500000000012	6003.767578125	276181.7892265625	0	1184	1.0285273428170267	0.5	null	209.1312255859375	209.13677978515625
445	210.0368194580078	1.5074333333333334					1	DETECTED	210.0368 m/z @1.51 [N1298_2.mzXML]	210.0368194580078	1.5074333333333334	1.4469833333333333	18.433666666666667	16.986683333333335	3412.280029296875	1409431.113098876	0	1184	15.390839517937467	140.50192996967166	280.78005549496083	210.03610229492188	210.0462646484375
446	210.9353790283203	11.7679					1	DETECTED	210.9354 m/z @11.77 [N1298_2.mzXML]	210.9353790283203	11.7679	1.64105	17.65666666666667	16.01561666666667	9911.9716796875	1935605.545760103	0	1184	0.15255192148101315	0.7204378625915219	0.3058006233029048	210.9346466064453	210.93661499023438
447	211.0418243408203	2.3321833333333335					1	DETECTED	211.0418 m/z @2.33 [N1298_2.mzXML]	211.0418243408203	2.3321833333333335	2.0942333333333334	17.563	15.468766666666665	25234.9609375	2326864.3690400696	0	1184	0.5042332754675849	17.11699763875506	4.25886701374466	211.04046630859375	211.0496368408203
448	211.0576171875	9.384616666666666					1	DETECTED	211.0576 m/z @9.38 [N1298_2.mzXML]	211.0576171875	9.384616666666666	9.350150000000001	15.2599	5.909749999999999	5755.66357421875	899907.2262558594	0	1184	0.10644195276594992	85.73138297872731	170.46276595745462	211.05392456054688	211.0580596923828
449	211.08029174804688	14.587983333333334					1	DETECTED	211.0803 m/z @14.59 [N1298_2.mzXML]	211.08029174804688	14.587983333333334	3.3764333333333334	16.892833333333336	13.516400000000003	4402.98095703125	1720335.0218970946	0	1184	0.26616553270192966	0.6027890880386745	0.20557817607734896	211.0793914794922	211.08583068847656
450	211.1327362060547	12.13195					1	DETECTED	211.1327 m/z @12.13 [N1298_2.mzXML]	211.1327362060547	12.13195	0.10085000000000001	20.000833333333333	19.89998333333333	10571.2509765625	3795515.961813749	0	1184	10.916692567107912	0.8270226053034773	0.17377661827723787	211.1227569580078	211.13352966308594
451	211.14410400390625	10.291166666666667					1	DETECTED	211.1441 m/z @10.29 [N1298_2.mzXML]	211.14410400390625	10.291166666666667	10.238516666666667	10.380466666666667	0.14194999999999958	11002.2578125	64298.35431347632	0	1184	0.1255149225913339	1.3480531813865142	1.6961063627730284	211.1439208984375	211.14450073242188
452	211.16905212402344	14.3401					1	DETECTED	211.1691 m/z @14.34 [N1298_2.mzXML]	211.16905212402344	14.3401	14.114550000000001	15.171533333333334	1.0569833333333332	4603.40966796875	161459.59500396717	0	1184	0.429039817322586	2.3431242148821565	3.686248429764313	211.16835021972656	211.16964721679688
453	212.0193328857422	11.368366666666667					1	DETECTED	212.0193 m/z @11.37 [N1298_2.mzXML]	212.0193328857422	11.368366666666667	11.309050000000001	12.0037	0.6946499999999993	326748.53125	2395240.5293127443	1	1184	0.13596916216122246	2.250692621291556	2.760776031624543	212.0192108154297	212.02044677734375
454	212.06776428222656	10.84465					1	DETECTED	212.0678 m/z @10.84 [N1298_2.mzXML]	212.06776428222656	10.84465	2.944033333333333	10.946933333333334	8.0029	7437.25537109375	513538.88681134017	0	1184	0.06194576225212778	0.5064731234059789	0.012946246811957824	212.06748962402344	212.07232666015625
455	212.8387908935547	1.9517333333333333					1	DETECTED	212.8388 m/z @1.95 [N1298_2.mzXML]	212.8387908935547	1.9517333333333333	1.719	2.1652833333333334	0.44628333333333337	15088.3095703125	253477.064817627	0	1184	0.3673037297575854	0.9587868805499862	0.9175737610999722	212.83836364746094	212.83895874023438
456	213.55177307128906	1.55115					1	DETECTED	213.5518 m/z @1.55 [N1298_2.mzXML]	213.55177307128906	1.55115	1.4927333333333332	14.3401	12.847366666666666	2805.751220703125	1522083.570457031	0	1184	0.17768218855090345	109.9631954350925	218.926390870185	213.54251098632812	213.55264282226562
457	213.95880126953125	18.470833333333335					1	DETECTED	213.9588 m/z @18.47 [N1298_2.mzXML]	213.95880126953125	18.470833333333335	0.10085000000000001	19.982666666666667	19.881816666666666	3199.591796875	1413158.820218597	0	1184	2.9466047312203933	0.5411495564775507	0.08229911295510149	213.95486450195312	213.96002197265625
458	214.05874633789062	1.8400666666666665					1	DETECTED	214.0587 m/z @1.84 [N1298_2.mzXML]	214.05874633789062	1.8400666666666665	1.8114833333333331	4.0261499999999995	2.214666666666666	25617.646484375	302922.74805657985	0	1184	0.09019951846433227	38.740524781341	6.56938397448319	214.05038452148438	214.05886840820312
459	214.83566284179688	1.7526666666666666					1	DETECTED	214.8357 m/z @1.75 [N1298_2.mzXML]	214.83566284179688	1.7526666666666666	1.7027500000000002	1.8114833333333331	0.1087333333333329	11737.525390625	52793.43019116201	0	1184	0.07328581799059664	1.0891485809682824	1.1782971619365645	214.83531188964844	214.8360595703125
460	214.91712951660156	1.55115					1	DETECTED	214.9171 m/z @1.55 [N1298_2.mzXML]	214.91712951660156	1.55115	1.4302166666666667	1.6713666666666667	0.24114999999999998	984814.1875	5899202.436082519	0	1184	0.1086578518950112	0.859504774042885	0.6655333852562256	214.91590881347656	214.9174346923828
461	214.98870849609375	1.5074333333333334					1	DETECTED	214.9887 m/z @1.51 [N1298_2.mzXML]	214.98870849609375	1.5074333333333334	1.4302166666666667	15.785083333333334	14.354866666666668	36996.52734375	5391377.350382934	0	1184	0.1300868972931546	95.1987662047213	217.41394926999877	214.9884490966797	214.9951171875
462	215.0159454345703	1.9517333333333333					1	DETECTED	215.0159 m/z @1.95 [N1298_2.mzXML]	215.0159454345703	1.9517333333333333	1.9239333333333335	15.895800000000001	13.971866666666667	57049.72265625	2131455.986186738	0	1184	1.491111289567897	148.61547760858926	29.953130154808356	215.01553344726562	215.0228729248047
463	215.1277313232422	11.144116666666667					1	DETECTED	215.1277 m/z @11.14 [N1298_2.mzXML]	215.1277313232422	11.144116666666667	0.24618333333333334	19.17983333333333	18.933649999999997	4612.044921875	1309726.5317695616	0	1184	0.13369619985352443	0.8686807590429987	0.7373615180859976	215.1270294189453	215.1279754638672
464	215.16392517089844	12.183516666666666					1	DETECTED	215.1639 m/z @12.18 [N1298_2.mzXML]	215.16392517089844	12.183516666666666	11.85265	12.339	0.48634999999999984	7041.5810546875	113571.70569635012	0	1184	0.23622617641217047	0.7349637316139459	0.4699274632278919	215.16307067871094	215.1643524169922
465	215.9207305908203	1.55115					1	DETECTED	215.9207 m/z @1.55 [N1298_2.mzXML]	215.9207305908203	1.55115	1.4469833333333333	1.6105166666666666	0.1635333333333333	25747.8671875	151897.49015380855	0	1184	0.09856672274298317	0.7849599999999993	0.5696797532957067	215.92071533203125	215.92196655273438
466	216.9223175048828	1.7526666666666666					1	DETECTED	216.9223 m/z @1.75 [N1298_2.mzXML]	216.9223175048828	1.7526666666666666	1.4469833333333333	1.8961000000000001	0.44911666666666683	165659.453125	1363220.2556898808	0	1184	0.13454041732711874	0.9423113703034953	0.6512243046157017	216.91329956054688	216.92269897460938
467	216.9503936767578	1.55115					1	DETECTED	216.9504 m/z @1.55 [N1298_2.mzXML]	216.9503936767578	1.55115	1.4302166666666667	11.686666666666667	10.256450000000001	105737.171875	5281549.080090576	0	1184	0.11761392250190195	43.156877767764115	0.693804529633082	216.9503173828125	216.95223999023438
468	217.04684448242188	10.946933333333334					1	DETECTED	217.0468 m/z @10.95 [N1298_2.mzXML]	217.04684448242188	10.946933333333334	1.5806	17.339	15.758399999999998	4632.4501953125	1584662.4693839115	0	1184	0.1317981032220743	0.8412256663938218	0.6689707655221887	217.0387420654297	217.054443359375
469	217.0816192626953	1.8818833333333334					1	DETECTED	217.0816 m/z @1.88 [N1298_2.mzXML]	217.0816192626953	1.8818833333333334	1.8400666666666665	15.385116666666667	13.54505	22850.091796875	1432580.4173418581	0	1184	0.26003340749257964	45.25679166157601	56.16815239678628	217.07864379882812	217.0900115966797
470	217.12152099609375	19.070666666666668					1	DETECTED	217.1215 m/z @19.07 [N1298_2.mzXML]	217.12152099609375	19.070666666666668	0.10085000000000001	20.000833333333333	19.89998333333333	9915.3154296875	2803220.835399014	0	1184	2.2436068318237083	0.5540610448187142	0.2830208717247754	217.11306762695312	217.12255859375
471	218.0812530517578	9.22475					1	DETECTED	218.0813 m/z @9.22 [N1298_2.mzXML]	218.0812530517578	9.22475	9.210366666666665	18.598333333333336	9.38796666666667	3299.596923828125	878563.0693158879	0	1184	6.363774758237696	326.3487833139889	651.6975666279778	218.08120727539062	218.08837890625
472	218.13851928710938	1.9800666666666666					1	DETECTED	218.1385 m/z @1.98 [N1298_2.mzXML]	218.13851928710938	1.9800666666666666	0.13710000000000003	20.000833333333333	19.863733333333332	21719.1171875	2799047.92660538	0	1184	4.174317214454748	3.91302803830609	0.6307567477927815	218.13388061523438	218.13949584960938
473	218.21136474609375	10.362516666666666					1	DETECTED	218.2114 m/z @10.36 [N1298_2.mzXML]	218.21136474609375	10.362516666666666	10.362516666666666	10.4889	0.12638333333333307	5508.58837890625	29175.136083984387	0	1184	0.0732929434016878	null	null	218.21095275878906	218.21151733398438
474	218.91929626464844	1.6867166666666666					1	DETECTED	218.9193 m/z @1.69 [N1298_2.mzXML]	218.91929626464844	1.6867166666666666	1.4469833333333333	1.78285	0.33586666666666676	56330.5546875	603439.3011027835	0	1184	0.2778907786457756	0.6974192920398489	0.4065034105519841	218.91021728515625	218.91958618164062
475	218.9696502685547	9.663433333333334					1	DETECTED	218.9697 m/z @9.66 [N1298_2.mzXML]	218.9696502685547	9.663433333333334	9.561266666666667	9.869866666666667	0.3086000000000002	3116.672607421875	44217.788665466294	0	1184	0.29209984719835624	1.5102773246329462	2.0205546492658923	218.96949768066406	218.97006225585938
476	218.98370361328125	1.5074333333333334					1	DETECTED	218.9837 m/z @1.51 [N1298_2.mzXML]	218.98370361328125	1.5074333333333334	1.1029333333333333	1.59565	0.4927166666666667	14317.4755859375	192285.90615319824	0	1184	0.21140962226132465	0.6090440873506385	0.21808817470127712	218.9832763671875	218.986328125
477	219.02597045898438	1.78285					1	DETECTED	219.0260 m/z @1.78 [N1298_2.mzXML]	219.02597045898438	1.78285	1.719	9.284500000000001	7.565500000000001	1532914.25	1.3171196843207099E7	1	1184	0.06436538954129079	3.68841115579672	5.571453109768882	219.0171356201172	219.02723693847656
478	219.043212890625	8.708733333333333					1	DETECTED	219.0432 m/z @8.71 [N1298_2.mzXML]	219.043212890625	8.708733333333333	8.217216666666667	11.19375	2.9765333333333324	5374.13134765625	344381.03283868404	0	1184	2.4510339139381614	3.0279068190295395	5.055813638059079	219.04278564453125	219.04766845703125
479	219.062744140625	10.291166666666667					1	DETECTED	219.0627 m/z @10.29 [N1298_2.mzXML]	219.062744140625	10.291166666666667	10.255866666666666	10.344216666666666	0.08835000000000015	2513.468017578125	10467.604851745715	0	1184	0.08437062763640846	1.2514164305948599	1.5028328611897195	219.0626220703125	219.06298828125
480	219.1171417236328	14.882616666666667					1	DETECTED	219.1171 m/z @14.88 [N1298_2.mzXML]	219.1171417236328	14.882616666666667	8.993916666666667	19.982666666666667	10.98875	15474.349609375	1809544.882653503	0	1184	0.13546416152208174	0.8897799374175931	0.8362782593533126	219.1098175048828	219.11834716796875
481	219.1348876953125	12.42325					1	DETECTED	219.1349 m/z @12.42 [N1298_2.mzXML]	219.1348876953125	12.42325	10.536900000000001	12.52455	1.9876499999999986	6457.04541015625	470253.9583991086	0	1184	1.9555875720109874	0.5268507965117821	0.053932001626632683	219.13479614257812	219.13829040527344
482	219.1739501953125	11.338966666666666					1	DETECTED	219.1740 m/z @11.34 [N1298_2.mzXML]	219.1739501953125	11.338966666666666	0.22803333333333334	19.946166666666667	19.718133333333334	20134.87890625	1814873.3880391843	0	1184	0.9849330080621197	1.3524355222019622	3.4275461373487204	219.1732177734375	219.17506408691406
483	219.21041870117188	13.701783333333333					1	DETECTED	219.2104 m/z @13.70 [N1298_2.mzXML]	219.21041870117188	13.701783333333333	10.097000000000001	14.782216666666667	4.6852166666666655	6270.20458984375	504939.5130814516	0	1184	0.28595409542764827	0.6498610642340965	0.2997221284681929	219.20997619628906	219.21609497070312
484	220.02955627441406	1.7973666666666666					1	DETECTED	220.0296 m/z @1.80 [N1298_2.mzXML]	220.02955627441406	1.7973666666666666	1.7526666666666666	15.119016666666665	13.366349999999999	89655.125	2605865.725474243	0	1184	0.06385609460461783	4.686538177832854	6.796957631335786	220.02586364746094	220.03688049316406
485	220.11790466308594	8.905216666666666					1	DETECTED	220.1179 m/z @8.91 [N1298_2.mzXML]	220.11790466308594	8.905216666666666	8.743933333333333	15.895800000000001	7.151866666666669	10829.236328125	610767.6307902217	0	1184	0.10802644734776301	22.17174744238916	0.794921279001815	220.11172485351562	220.12083435058594
486	220.93434143066406	1.6105166666666666					1	DETECTED	220.9343 m/z @1.61 [N1298_2.mzXML]	220.93434143066406	1.6105166666666666	1.5659999999999998	13.508999999999999	11.942999999999998	104202.1640625	3807266.12801355	0	1184	0.06882255182879349	1.8045469538912227	2.2956050261756342	220.9311065673828	220.9351043701172
487	221.00668334960938	15.224516666666666					1	DETECTED	221.0067 m/z @15.22 [N1298_2.mzXML]	221.00668334960938	15.224516666666666	2.6325333333333334	18.998	16.365466666666666	2870.142578125	1254758.4331308587	0	1184	0.3305792537742125	0.6498367347479017	0.29967346949580365	220.9968719482422	221.00802612304688
488	221.0243377685547	1.7973666666666666					1	DETECTED	221.0243 m/z @1.80 [N1298_2.mzXML]	221.0243377685547	1.7973666666666666	1.719	16.6525	14.9335	97909.1484375	2358988.7741911006	0	1184	0.07284548266234303	3.2067782376191047	4.598019432719824	221.0207977294922	221.02597045898438
489	221.05282592773438	11.582699999999999					1	DETECTED	221.0528 m/z @11.58 [N1298_2.mzXML]	221.05282592773438	11.582699999999999	4.292416666666667	11.836900000000002	7.544483333333335	15334.2744140625	3021733.358241088	0	1184	0.14226774141426013	0.5174341646529514	0.03486832930590297	221.04612731933594	221.05332946777344
490	221.080810546875	10.5052					1	DETECTED	221.0808 m/z @10.51 [N1298_2.mzXML]	221.080810546875	10.5052	10.4538	11.1278	0.6740000000000013	30446.921875	235038.44678674408	0	1184	0.10101873226734703	3.3560810745319896	3.16830641063306	221.0802764892578	221.0811309814453
491	221.0919189453125	8.639299999999999					1	DETECTED	221.0919 m/z @8.64 [N1298_2.mzXML]	221.0919189453125	8.639299999999999	4.592416666666667	9.284500000000001	4.6920833333333345	3880.537109375	349096.6233058169	0	1184	0.18477351348740179	0.579715665965167	0.1640476222684923	221.0912322998047	221.0924835205078
492	221.15350341796875	12.9323					1	DETECTED	221.1535 m/z @12.93 [N1298_2.mzXML]	221.15350341796875	12.9323	1.3938833333333334	13.90115	12.507266666666666	9823.41796875	905944.0680842898	0	1184	0.062011969813625	0.5419836632698016	0.08396732653960319	221.14907836914062	221.157470703125
493	222.0646209716797	15.6568					1	DETECTED	222.0646 m/z @15.66 [N1298_2.mzXML]	222.0646209716797	15.6568	9.064833333333333	19.819000000000003	10.75416666666667	12200.931640625	2466017.977565307	0	1184	1.5257363879371564	0.7869315657139145	0.6190120992992704	222.06365966796875	222.06521606445312
494	222.86741638183594	1.7526666666666666					1	DETECTED	222.8674 m/z @1.75 [N1298_2.mzXML]	222.86741638183594	1.7526666666666666	1.6867166666666666	1.9941833333333332	0.30746666666666655	74471.453125	486171.901191284	0	1184	0.11138339113248241	2.3310588829921666	2.0201339300848753	222.8673553466797	222.86788940429688
495	222.99407958984375	14.00125					1	DETECTED	222.9941 m/z @14.00 [N1298_2.mzXML]	222.99407958984375	14.00125	1.7682666666666667	17.65666666666667	15.888400000000003	16317.775390625	3947694.651557129	0	1184	0.6204305911567527	0.6494082255759362	0.2988164511518724	222.9878387451172	222.9948272705078
496	223.06106567382812	15.766816666666667					1	DETECTED	223.0611 m/z @15.77 [N1298_2.mzXML]	223.06106567382812	15.766816666666667	8.905216666666666	19.837	10.931783333333334	24383.828125	5545290.482526242	0	1184	2.1824339484623216	0.7599843475678757	0.5808787729661788	223.0604248046875	223.061279296875
497	223.09597778320312	11.553633333333332					1	DETECTED	223.0960 m/z @11.55 [N1298_2.mzXML]	223.09597778320312	11.553633333333332	0.10085000000000001	20.000833333333333	19.89998333333333	1241932.625	1.5293312774908578E7	1	1184	0.10420447807226729	2.727518298663683	3.484477685351574	223.0863037109375	223.09695434570312
498	223.13258361816406	12.339					1	DETECTED	223.1326 m/z @12.34 [N1298_2.mzXML]	223.13258361816406	12.339	10.809433333333335	12.591299999999999	1.781866666666664	67175.6640625	962376.2424006338	0	1184	0.10005035922633354	0.5834379861006739	6.231601651934259	223.12986755371094	223.13272094726562
499	223.1689453125	14.415633333333334					1	DETECTED	223.1689 m/z @14.42 [N1298_2.mzXML]	223.1689453125	14.415633333333334	1.1210166666666666	18.798166666666667	17.67715	7637.88427734375	3222727.8609887995	0	1184	2.8359670915026136	0.6648236065475123	0.06511742864233508	223.16836547851562	223.17550659179688
500	224.09945678710938	11.582699999999999					1	DETECTED	224.0995 m/z @11.58 [N1298_2.mzXML]	224.09945678710938	11.582699999999999	3.254	19.361666666666668	16.107666666666667	129865.96875	4811003.285195342	0	1184	0.11685213117384485	0.5324353619963691	0.016633808164129384	224.0941925048828	224.10006713867188
501	224.86459350585938	1.7526666666666666					1	DETECTED	224.8646 m/z @1.75 [N1298_2.mzXML]	224.86459350585938	1.7526666666666666	1.6713666666666667	1.9800666666666666	0.3087	45121.28515625	417066.8164052733	0	1184	0.18614263913154327	1.7778330565320726	2.2551720162963167	224.86431884765625	224.86517333984375
502	224.95095825195312	11.784916666666668					1	DETECTED	224.9510 m/z @11.78 [N1298_2.mzXML]	224.95095825195312	11.784916666666668	10.84465	16.393916666666666	5.549266666666666	27823.03125	2225162.780830018	0	1184	0.7933634406471608	3.0961783445791644	4.791777417427846	224.9499053955078	224.9519805908203
503	225.07571411132812	10.186333333333332					1	DETECTED	225.0757 m/z @10.19 [N1298_2.mzXML]	225.07571411132812	10.186333333333332	10.168550000000002	13.86725	3.6986999999999988	7671.21044921875	255085.2303255611	0	1184	0.1095915535751768	5.175462260002178	8.7024978566822	225.0755615234375	225.083740234375
504	225.14810180664062	12.3895					1	DETECTED	225.1481 m/z @12.39 [N1298_2.mzXML]	225.14810180664062	12.3895	3.6372	15.675216666666667	12.038016666666667	33884.6171875	1566197.0693093876	0	1184	0.09472010377464812	0.6877058982591243	63.254509789404835	225.1448516845703	225.1487579345703
505	225.1846160888672	12.822733333333334					1	DETECTED	225.1846 m/z @12.82 [N1298_2.mzXML]	225.1846160888672	12.822733333333334	12.322133333333333	15.932583333333334	3.61045	5243.69140625	567255.0504978332	0	1184	2.4099628667723962	3.6061226528166177	6.212245305633235	225.1844482421875	225.1854705810547
506	226.0449981689453	2.0082166666666668					1	DETECTED	226.0450 m/z @2.01 [N1298_2.mzXML]	226.0449981689453	2.0082166666666668	1.9658666666666667	15.367266666666666	13.401399999999999	12938.40234375	816924.8460730896	0	1184	0.12544460355888765	23.36281534012931	43.07879179723083	226.0439453125	226.05201721191406
507	226.11859130859375	8.333016666666667					1	DETECTED	226.1186 m/z @8.33 [N1298_2.mzXML]	226.11859130859375	8.333016666666667	7.9425	8.4488	0.5063000000000004	2782.782958984375	48276.24921261596	0	1184	0.1272092601400825	0.6482437796082104	0.29648755921642095	226.11831665039062	226.11900329589844
508	226.95106506347656	1.64105					1	DETECTED	226.9511 m/z @1.64 [N1298_2.mzXML]	226.95106506347656	1.64105	0.20984999999999998	19.85533333333333	19.64548333333333	530669.625	6219728.96310928	0	1184	0.0693758982938053	1.8696984274127784	2.482420742686817	226.9464569091797	226.95223999023438
509	227.054443359375	10.896933333333333					1	DETECTED	227.0544 m/z @10.90 [N1298_2.mzXML]	227.054443359375	10.896933333333333	2.1085000000000003	15.766816666666667	13.658316666666668	4196.09326171875	1887533.4332591554	0	1184	0.1363264054603306	0.7770620853925425	0.554124170785085	227.0477294921875	227.05502319335938
510	227.0791778564453	9.166666666666666					1	DETECTED	227.0792 m/z @9.17 [N1298_2.mzXML]	227.0791778564453	9.166666666666666	9.118416666666667	11.987966666666667	2.8695500000000003	26899.619140625	784939.4964702761	0	1184	0.11201514041695937	29.729421662098733	4.0745042232599085	227.078369140625	227.08262634277344
511	227.12481689453125	1.8257333333333332					1	DETECTED	227.1248 m/z @1.83 [N1298_2.mzXML]	227.12481689453125	1.8257333333333332	1.3938833333333334	1.9517333333333333	0.55785	70148.8203125	1055732.905261353	0	1184	0.455157484525585	0.6638266568224014	0.18651171905062267	227.1243438720703	227.12774658203125
512	227.17539978027344	9.818466666666666					1	DETECTED	227.1754 m/z @9.82 [N1298_2.mzXML]	227.17539978027344	9.818466666666666	0.15536666666666665	19.837	19.681633333333334	71710.4609375	2739138.2852835995	1	1184	0.1551250183916757	1.8044665031349179	0.9808195550409048	227.17459106445312	227.17599487304688
513	227.97412109375	11.751149999999999					1	DETECTED	227.9741 m/z @11.75 [N1298_2.mzXML]	227.97412109375	11.751149999999999	11.751149999999999	19.800666666666665	8.049516666666666	3531.27099609375	642771.5148488461	0	1184	3.8574615427437813	null	null	227.97348022460938	227.97544860839844
514	228.06314086914062	10.291166666666667					1	DETECTED	228.0631 m/z @10.29 [N1298_2.mzXML]	228.06314086914062	10.291166666666667	10.255866666666666	10.4538	0.1979333333333333	17699.314453125	106052.02467407248	0	1184	0.08828476568834809	2.803588290840318	4.5071759206570725	228.06292724609375	228.06314086914062
515	228.1951904296875	11.493533333333334					1	DETECTED	228.1952 m/z @11.49 [N1298_2.mzXML]	228.1951904296875	11.493533333333334	11.478100000000001	12.339	0.8608999999999991	81728.734375	571170.2902804541	0	1184	0.06634009431621202	7.7144019668363875	2.460946235286744	228.19505310058594	228.196044921875
516	229.1431121826172	0.5015833333333333					1	DETECTED	229.1431 m/z @0.50 [N1298_2.mzXML]	229.1431121826172	0.5015833333333333	0.10085000000000001	20.000833333333333	19.89998333333333	87396.6015625	6.720768409054533E7	1	1184	3.2954214956139425	24.82945849276327	3.3255094429345187	229.1427001953125	229.14370727539062
517	229.1544189453125	1.8818833333333334					1	DETECTED	229.1544 m/z @1.88 [N1298_2.mzXML]	229.1544189453125	1.8818833333333334	1.8680999999999999	5.885283333333334	4.0171833333333336	57992.16796875	4078335.190070191	0	1184	0.06343348989411912	145.72611850060304	290.4522370012061	229.15415954589844	229.15577697753906
518	230.14649963378906	0.7934					1	DETECTED	230.1465 m/z @0.79 [N1298_2.mzXML]	230.14649963378906	0.7934	0.15536666666666665	19.90983333333333	19.754466666666666	12412.451171875	8222377.6266583195	0	1184	14.979635094513942	15.480748132281489	17.367171407416752	230.1458282470703	230.14712524414062
519	230.24717712402344	11.382983333333334					1	DETECTED	230.2472 m/z @11.38 [N1298_2.mzXML]	230.24717712402344	11.382983333333334	11.353266666666666	11.836900000000002	0.48363333333333536	169878.5625	1051863.7738713357	1	1184	0.07968347596232306	4.240270428797777	5.640749983164109	230.24688720703125	230.248046875
520	230.96604919433594	1.55115					1	DETECTED	230.9660 m/z @1.55 [N1298_2.mzXML]	230.96604919433594	1.55115	1.4302166666666667	4.276783333333333	2.846566666666667	131881.125	1480792.7044179686	0	1184	0.11549010551549821	0.8850220965648596	0.7622482842466649	230.95925903320312	230.9662628173828
521	230.99002075195312	1.9517333333333333					1	DETECTED	230.9900 m/z @1.95 [N1298_2.mzXML]	230.99002075195312	1.9517333333333333	1.8961000000000001	3.5765000000000002	1.6804000000000001	11303.4970703125	343182.6657863769	0	1184	0.14774746729210775	15.102456560814897	28.78153819556341	230.9895477294922	230.99058532714844
522	231.01011657714844	11.882616666666667					1	DETECTED	231.0101 m/z @11.88 [N1298_2.mzXML]	231.01011657714844	11.882616666666667	11.062883333333334	16.523733333333332	5.460849999999999	2679.319091796875	605283.3998926698	0	1184	null	3.3308697950553006	5.661739590110601	231.00912475585938	231.0108642578125
523	231.13694763183594	14.882616666666667					1	DETECTED	231.1369 m/z @14.88 [N1298_2.mzXML]	231.13694763183594	14.882616666666667	0.10085000000000001	20.000833333333333	19.89998333333333	277202.9375	2.604936673166066E7	1	1184	0.47053273407103013	0.8989554566767223	3.67998379713655	231.1357421875	231.14666748046875
524	232.14048767089844	14.931999999999999					1	DETECTED	232.1405 m/z @14.93 [N1298_2.mzXML]	232.14048767089844	14.931999999999999	9.064833333333333	19.599833333333333	10.535	17754.947265625	1814401.4883594662	0	1184	0.8956122504898847	0.852019465046389	0.6720789674064754	232.13970947265625	232.14158630371094
525	232.15414428710938	8.534933333333333					1	DETECTED	232.1541 m/z @8.53 [N1298_2.mzXML]	232.15414428710938	8.534933333333333	7.96005	11.1278	3.1677500000000007	31120.306640625	615071.9003758543	0	1184	0.1718868106845104	0.818881019437232	0.21939281774015884	232.15347290039062	232.15472412109375
526	232.8961639404297	1.7526666666666666					1	DETECTED	232.8962 m/z @1.75 [N1298_2.mzXML]	232.8961639404297	1.7526666666666666	1.6561833333333333	1.8961000000000001	0.23991666666666678	117617.21875	990941.2776767584	0	1184	0.13199172550592886	1.0221433510336837	2.2255349448120536	232.89599609375	232.896484375
527	232.92791748046875	1.55115					1	DETECTED	232.9279 m/z @1.55 [N1298_2.mzXML]	232.92791748046875	1.55115	1.4469833333333333	1.6257833333333334	0.17880000000000007	75789.2265625	448027.0957922363	0	1184	0.11252974897293422	0.8757110853036036	0.6762375171136078	232.9276123046875	232.9281463623047
528	232.98553466796875	10.5687					1	DETECTED	232.9855 m/z @10.57 [N1298_2.mzXML]	232.98553466796875	10.5687	9.698133333333335	19.034333333333333	9.336199999999998	6415.9541015625	769661.9521696166	0	1184	0.09081754631352368	5.362139602557729	9.724279205115458	232.9846649169922	232.9875030517578
529	233.04879760742188	10.5212					1	DETECTED	233.0488 m/z @10.52 [N1298_2.mzXML]	233.04879760742188	10.5212	5.6767666666666665	10.5687	4.891933333333333	2407.06884765625	388942.13120080566	0	1184	0.08455011481458108	0.5049025341801242	0.009805068360248415	233.04812622070312	233.05520629882812
530	233.1328125	15.050516666666665					1	DETECTED	233.1328 m/z @15.05 [N1298_2.mzXML]	233.1328125	15.050516666666665	10.472233333333332	19.90983333333333	9.4376	11402.55078125	1717982.5363957533	0	1184	5.263330360518703	0.8472188751842121	0.5409348985324438	233.13233947753906	233.13511657714844
531	233.14698791503906	14.815966666666666					1	DETECTED	233.1470 m/z @14.82 [N1298_2.mzXML]	233.14698791503906	14.815966666666666	5.3152833333333325	19.727666666666668	14.412383333333334	10816.720703125	1675704.384033447	0	1184	0.3176160243849644	0.8403016032071465	0.7608663806127587	233.14315795898438	233.150146484375
532	234.89332580566406	1.6867166666666666					1	DETECTED	234.8933 m/z @1.69 [N1298_2.mzXML]	234.89332580566406	1.6867166666666666	1.6561833333333333	1.7973666666666666	0.14118333333333322	44964.484375	291200.836805176	0	1184	0.07922698312653753	2.3119541484716164	3.6239082969432324	234.89312744140625	234.89340209960938
533	234.99658203125	1.5222166666666666					1	DETECTED	234.9966 m/z @1.52 [N1298_2.mzXML]	234.99658203125	1.5222166666666666	1.4779000000000002	1.5366333333333333	0.05873333333333308	4441.2333984375	12815.102770385689	0	1184	0.05170106441313527	0.66265513350884	0.32531026701767995	234.9957275390625	234.9971160888672
534	235.0687255859375	11.882616666666667					1	DETECTED	235.0687 m/z @11.88 [N1298_2.mzXML]	235.0687255859375	11.882616666666667	11.539183333333334	14.082783333333333	2.5435999999999996	53673.8359375	661988.8263784167	0	1184	0.0885026489363625	2.486994296033011	1.015375096862308	235.06317138671875	235.06887817382812
535	235.09239196777344	2.7446333333333333					1	DETECTED	235.0924 m/z @2.74 [N1298_2.mzXML]	235.09239196777344	2.7446333333333333	0.13710000000000003	19.764333333333333	19.627233333333333	59730.0625	7896683.291465915	0	1184	1.2323909598340004	3.810414573260422	6.257079750606218	235.09153747558594	235.09292602539062
536	235.1691436767578	12.287583333333334					1	DETECTED	235.1691 m/z @12.29 [N1298_2.mzXML]	235.1691436767578	12.287583333333334	0.15536666666666665	19.946166666666667	19.7908	14293.2392578125	1342058.8182617496	0	1184	0.11451298355630612	0.7975851533693142	0.6423101102437304	235.1614532470703	235.1701202392578
537	236.0686492919922	11.896983333333333					1	DETECTED	236.0686 m/z @11.90 [N1298_2.mzXML]	236.0686492919922	11.896983333333333	1.1575166666666665	13.197650000000001	12.040133333333335	14249.7451171875	2564347.561413452	0	1184	10.810429785989578	0.5605554589923771	0.008733676018859812	236.06837463378906	236.0753936767578
538	236.0803985595703	16.117516666666667					1	DETECTED	236.0804 m/z @16.12 [N1298_2.mzXML]	236.0803985595703	16.117516666666667	9.71555	18.41466666666667	8.699116666666669	3494.77783203125	755275.75963031	0	1184	0.32766169520317945	0.6794097126403867	0.35881942528077343	236.0789794921875	236.08091735839844
539	236.09568786621094	2.872383333333333					1	DETECTED	236.0957 m/z @2.87 [N1298_2.mzXML]	236.09568786621094	2.872383333333333	2.49545	8.797216666666666	6.301766666666666	5584.61279296875	581828.4873866577	0	1184	0.6635281995870232	8.359258931729752	8.153616319843593	236.09487915039062	236.0964813232422
540	236.9082489013672	1.6257833333333334					1	DETECTED	236.9082 m/z @1.63 [N1298_2.mzXML]	236.9082489013672	1.6257833333333334	1.5806	1.7027500000000002	0.1221500000000002	10436.1103515625	42488.07505859375	0	1184	0.11214976638814345	1.3517152342309127	1.7034304684618256	236.90792846679688	236.9087677001953
541	236.99778747558594	1.9517333333333333					1	DETECTED	236.9978 m/z @1.95 [N1298_2.mzXML]	236.99778747558594	1.9517333333333333	1.8961000000000001	16.080683333333333	14.184583333333332	16041.8134765625	1031379.5558647764	0	1184	0.11352729763188041	54.815847253245956	110.51099873992598	236.9967041015625	237.0077362060547
542	237.1118621826172	11.819616666666667					1	DETECTED	237.1119 m/z @11.82 [N1298_2.mzXML]	237.1118621826172	11.819616666666667	0.10085000000000001	20.000833333333333	19.89998333333333	18077.68359375	2629697.8381429166	0	1184	2.8002957071099033	2.245876463278677	3.652439264287591	237.10202026367188	237.11282348632812
543	237.14810180664062	11.896983333333333					1	DETECTED	237.1481 m/z @11.90 [N1298_2.mzXML]	237.14810180664062	11.896983333333333	11.896983333333333	12.541366666666667	0.6443833333333338	12901.77734375	154264.86630712927	0	1184	0.07412686175324801	null	null	237.144775390625	237.14935302734375
544	238.10702514648438	15.8775					1	DETECTED	238.1070 m/z @15.88 [N1298_2.mzXML]	238.10702514648438	15.8775	5.10935	19.891666666666666	14.782316666666667	13690.173828125	2792473.082670962	0	1184	2.089576482145608	0.79828197319964	0.5669803133580246	238.09994506835938	238.1086883544922
545	238.84127807617188	1.7526666666666666					1	DETECTED	238.8413 m/z @1.75 [N1298_2.mzXML]	238.84127807617188	1.7526666666666666	1.6867166666666666	11.160583333333333	9.473866666666666	20160.953125	7249161.209716797	0	1184	0.10511002140547743	71.82613090725302	142.65226181450603	238.8411865234375	238.84686279296875
546	238.96641540527344	11.819616666666667					1	DETECTED	238.9664 m/z @11.82 [N1298_2.mzXML]	238.96641540527344	11.819616666666667	9.887233333333334	18.2305	8.343266666666665	62081.55859375	5572288.102245636	0	1184	0.703742244913915	1.4825720176491144	6.364185114720777	238.96595764160156	238.97152709960938
547	239.03375244140625	15.2599					1	DETECTED	239.0338 m/z @15.26 [N1298_2.mzXML]	239.03375244140625	15.2599	1.6105166666666666	19.90983333333333	18.299316666666666	6635.8515625	2765272.2756987615	0	1184	14.487441407937412	0.6703349235557651	0.14046395139446505	239.03103637695312	239.03895568847656
548	239.06358337402344	1.8541333333333334					1	DETECTED	239.0636 m/z @1.85 [N1298_2.mzXML]	239.06358337402344	1.8541333333333334	1.64105	10.552516666666666	8.911466666666666	94965.78125	973888.8656820677	0	1184	0.052163128617661814	1.855222748866581	1.2512544437986808	239.05813598632812	239.0719451904297
549	239.09104919433594	10.5212					1	DETECTED	239.0910 m/z @10.52 [N1298_2.mzXML]	239.09104919433594	10.5212	10.4538	11.7679	1.3140999999999998	1344520.125	9771467.854290567	1	1184	0.10231323504324585	1.7586936116602274	2.048599757806504	239.0907440185547	239.09188842773438
550	239.13882446289062	9.71555					1	DETECTED	239.1388 m/z @9.72 [N1298_2.mzXML]	239.13882446289062	9.71555	0.3012166666666667	10.602183333333333	10.300966666666666	3663.465576171875	1084119.822947723	0	1184	0.5724934814621463	0.5470895443118649	0.09417908862372966	239.1355743408203	239.14515686035156
551	239.16383361816406	12.541366666666667					1	DETECTED	239.1638 m/z @12.54 [N1298_2.mzXML]	239.16383361816406	12.541366666666667	5.47	12.85505	7.385050000000001	65464.03515625	1146389.736238802	0	1184	0.14048951165194623	0.9055727723744931	1.3681113402651996	239.16102600097656	239.1732177734375
552	240.09457397460938	10.5212					1	DETECTED	240.0946 m/z @10.52 [N1298_2.mzXML]	240.09457397460938	10.5212	2.944033333333333	14.965283333333334	12.02125	137917.1875	2631702.520761173	0	1184	0.10046191774161883	17.3800706705451	41.62690154467931	240.0887451171875	240.10154724121094
553	240.96713256835938	12.019333333333332					1	DETECTED	240.9671 m/z @12.02 [N1298_2.mzXML]	240.96713256835938	12.019333333333332	11.095916666666666	19.471999999999998	8.376083333333332	12132.80859375	1092434.7737380676	0	1184	null	3.643650958095132	4.067014661666363	240.9596405029297	240.96856689453125
554	241.03073120117188	1.9658666666666667					1	DETECTED	241.0307 m/z @1.97 [N1298_2.mzXML]	241.03073120117188	1.9658666666666667	1.9658666666666667	16.468033333333334	14.502166666666668	4006.693603515625	1140395.6973069764	0	1184	6.780116266831582	null	null	241.0247039794922	241.0340118408203
555	241.09451293945312	10.5212					1	DETECTED	241.0945 m/z @10.52 [N1298_2.mzXML]	241.09451293945312	10.5212	10.472233333333332	10.602183333333333	0.1299500000000009	7727.90087890625	39807.27228747548	0	1184	0.0739210955727092	1.3269230769230336	1.6538461538460674	241.09451293945312	241.0956573486328
556	241.106689453125	11.553633333333332					1	DETECTED	241.1067 m/z @11.55 [N1298_2.mzXML]	241.106689453125	11.553633333333332	1.9378	13.09655	11.158750000000001	316663.625	5414185.086842408	1	1184	0.11382155185571285	0.5145674565960455	0.02058884958745374	241.09854125976562	241.1110076904297
557	242.0186767578125	2.0509833333333334					1	DETECTED	242.0187 m/z @2.05 [N1298_2.mzXML]	242.0186767578125	2.0509833333333334	2.0082166666666668	18.598333333333336	16.59011666666667	4109.619140625	1463118.537480835	0	1184	12.926456476001515	193.96083398285293	318.98797004184524	242.01864624023438	242.02859497070312
558	242.0997772216797	8.905216666666666					1	DETECTED	242.0998 m/z @8.91 [N1298_2.mzXML]	242.0997772216797	8.905216666666666	8.761583333333334	10.584883333333332	1.823299999999998	5028.3037109375	127688.89509069802	0	1184	0.24755697879481708	6.34706428405668	11.028494215550543	242.0980682373047	242.099853515625
559	242.21058654785156	11.509266666666667					1	DETECTED	242.2106 m/z @11.51 [N1298_2.mzXML]	242.21058654785156	11.509266666666667	11.478100000000001	18.998	7.5199	29451.82421875	1034776.8874841918	0	1184	0.6844158396742976	22.46637635216159	29.852464608000925	242.2097625732422	242.2118377685547
560	242.92503356933594	1.64105					1	DETECTED	242.9250 m/z @1.64 [N1298_2.mzXML]	242.92503356933594	1.64105	1.5806	1.8114833333333331	0.2308833333333331	206256.640625	1085697.2463779303	1	1184	0.07198474563964741	1.8255428202752582	2.8716206487764175	242.9248046875	242.92564392089844
561	242.99459838867188	1.4779000000000002					1	DETECTED	242.9946 m/z @1.48 [N1298_2.mzXML]	242.99459838867188	1.4779000000000002	1.4469833333333333	1.5366333333333333	0.08965000000000001	14881.677734375	58388.86013781728	0	1184	0.06780190115627649	1.4498652291105	1.8997304582210002	242.9945526123047	242.99525451660156
562	243.01539611816406	15.895800000000001					1	DETECTED	243.0154 m/z @15.90 [N1298_2.mzXML]	243.01539611816406	15.895800000000001	10.114633333333334	19.435333333333332	9.320699999999999	1587.4478759765625	564449.1967785037	0	1184	0.5647137097671866	0.8061262144319196	0.612252428863839	243.01443481445312	243.02484130859375
563	243.13388061523438	9.938733333333333					1	DETECTED	243.1339 m/z @9.94 [N1298_2.mzXML]	243.13388061523438	9.938733333333333	2.3728833333333332	10.097000000000001	7.724116666666668	2884.12939453125	442400.1136419374	0	1184	0.08753524614719232	0.5104592786446115	0.020918557289223007	243.1319122314453	243.13702392578125
564	244.11778259277344	9.5437					1	DETECTED	244.1178 m/z @9.54 [N1298_2.mzXML]	244.11778259277344	9.5437	7.629183333333333	9.5952	1.9660166666666674	3660.381591796875	146475.50552648926	0	1184	0.11643387261954352	0.5134498698540103	0.026899739708020703	244.11778259277344	244.12628173828125
565	244.20205688476562	9.135766666666665					1	DETECTED	244.2021 m/z @9.14 [N1298_2.mzXML]	244.20205688476562	9.135766666666665	9.029300000000001	9.887233333333334	0.8579333333333334	34618.2578125	325679.7566340639	0	1184	0.089088522526934	4.029117094552377	6.770619816728148	244.20169067382812	244.20228576660156
566	244.92295837402344	1.6561833333333333					1	DETECTED	244.9230 m/z @1.66 [N1298_2.mzXML]	244.92295837402344	1.6561833333333333	1.55115	1.7526666666666666	0.20151666666666657	14922.61328125	74829.89124542239	0	1184	0.06122364850602957	0.9592986353538556	0.541418269234973	244.92263793945312	244.92800903320312
567	244.99220275878906	1.4927333333333332					1	DETECTED	244.9922 m/z @1.49 [N1298_2.mzXML]	244.99220275878906	1.4927333333333332	1.4469833333333333	1.5074333333333334	0.060450000000000115	4770.28125	12457.48340954587	0	1184	0.057868545701885266	0.6606557377049199	0.3213114754098398	244.99200439453125	244.99258422851562
568	245.2259063720703	14.205116666666667					1	DETECTED	245.2259 m/z @14.21 [N1298_2.mzXML]	245.2259063720703	14.205116666666667	10.41665	19.19816666666667	8.781516666666668	45180.09375	2818434.7609185185	0	1184	0.6348443101179821	0.8660862094464424	0.6175966643585922	245.22332763671875	245.2271728515625
569	246.15182495117188	11.882616666666667					1	DETECTED	246.1518 m/z @11.88 [N1298_2.mzXML]	246.15182495117188	11.882616666666667	11.802433333333333	12.114716666666668	0.312283333333335	11128.1767578125	100452.9501235353	0	1184	0.6725260037219094	1.9473082519226677	2.8946165038453353	246.15155029296875	246.15213012695312
570	246.17022705078125	9.239366666666665					1	DETECTED	246.1702 m/z @9.24 [N1298_2.mzXML]	246.17022705078125	9.239366666666665	0.10085000000000001	20.000833333333333	19.89998333333333	28642.724609375	3539903.7398067657	0	1184	0.1391073763904771	1.277084732283328	1.637095045777933	246.16891479492188	246.1707305908203
571	246.2296142578125	14.325216666666668					1	DETECTED	246.2296 m/z @14.33 [N1298_2.mzXML]	246.2296142578125	14.325216666666668	8.50005	15.421166666666666	6.921116666666666	8404.451171875	1385493.1073659668	0	1184	0.2759473430875712	0.5940702698063001	0.1881405396126002	246.22799682617188	246.22988891601562
572	246.2423858642578	10.930983333333334					1	DETECTED	246.2424 m/z @10.93 [N1298_2.mzXML]	246.2423858642578	10.930983333333334	0.9392666666666667	11.079416666666667	10.14015	10741.59375	1958598.620772522	0	1184	0.059603809622283066	0.5074278193770506	4.045740213345672	246.24203491210938	246.2432861328125
573	246.94371032714844	1.55115					1	DETECTED	246.9437 m/z @1.55 [N1298_2.mzXML]	246.94371032714844	1.55115	1.4469833333333333	1.6257833333333334	0.17880000000000007	59434.015625	380956.52690576174	0	1184	0.1118303187423979	0.8888873696050319	0.6860223531399482	246.94361877441406	246.94393920898438
574	247.0924530029297	2.6325333333333334					1	DETECTED	247.0925 m/z @2.63 [N1298_2.mzXML]	247.0924530029297	2.6325333333333334	1.8400666666666665	10.0442	8.204133333333333	97211.2734375	6863731.174293816	0	1184	0.7670169793888211	2.486142354047235	2.2758434118544884	247.09109497070312	247.09739685058594
575	247.130126953125	12.3895					1	DETECTED	247.1301 m/z @12.39 [N1298_2.mzXML]	247.130126953125	12.3895	7.1222166666666675	12.52455	5.402333333333332	8987.4716796875	593286.3079683224	0	1184	0.0784904065366252	0.5128197014906483	0.0957630550181456	247.1281280517578	247.13270568847656
576	247.1443328857422	9.210366666666665					1	DETECTED	247.1443 m/z @9.21 [N1298_2.mzXML]	247.1443328857422	9.210366666666665	9.135766666666665	9.749916666666667	0.6141500000000022	61403.05078125	388073.88513757405	0	1184	0.08575696572391145	1.6665309212624118	1.64430969617116	247.1434783935547	247.14442443847656
577	247.24169921875	12.624516666666667					1	DETECTED	247.2417 m/z @12.62 [N1298_2.mzXML]	247.24169921875	12.624516666666667	7.717183333333334	14.160333333333334	6.44315	14892.5517578125	878958.3591520692	0	1184	0.24541098410212747	0.6564817959516371	0.31296359190327416	247.2408447265625	247.2460174560547
578	248.06082153320312	15.675216666666667					1	DETECTED	248.0608 m/z @15.68 [N1298_2.mzXML]	248.06082153320312	15.675216666666667	10.097000000000001	17.581833333333336	7.484833333333334	2479.55029296875	443820.39681668114	0	1184	1.286543893020669	0.6708984054043557	0.34179681080871155	248.05995178222656	248.06214904785156
579	248.14756774902344	9.210366666666665					1	DETECTED	248.1476 m/z @9.21 [N1298_2.mzXML]	248.14756774902344	9.210366666666665	2.0082166666666668	9.3674	7.359183333333333	7289.2158203125	857098.2652810364	0	1184	7.306408765208985	0.5109018371828783	2.284209609132431	248.14686584472656	248.14913940429688
580	248.8700714111328	1.7027500000000002					1	DETECTED	248.8701 m/z @1.70 [N1298_2.mzXML]	248.8700714111328	1.7027500000000002	1.6561833333333333	1.8114833333333331	0.15529999999999977	39049.765625	264661.5454733888	0	1184	0.12435052405745828	1.667501789549024	2.4188846159388793	248.86996459960938	248.8704833984375
581	248.97579956054688	1.8961000000000001					1	DETECTED	248.9758 m/z @1.90 [N1298_2.mzXML]	248.97579956054688	1.8961000000000001	1.4628666666666668	9.402266666666666	7.939399999999999	9180.5966796875	1136102.3769025877	0	1184	0.5600571212546104	9.16296068323459	17.32592136646918	248.9658660888672	248.97726440429688
582	249.0025177001953	11.382983333333334					1	DETECTED	249.0025 m/z @11.38 [N1298_2.mzXML]	249.0025177001953	11.382983333333334	1.9378	19.819000000000003	17.881200000000003	7781.0625	2633493.6236276557	0	1184	0.5955090854627496	0.8392920938042099	0.6485440300046911	248.99929809570312	249.0045928955078
583	249.05726623535156	15.6016					1	DETECTED	249.0573 m/z @15.60 [N1298_2.mzXML]	249.05726623535156	15.6016	9.118416666666667	18.28533333333333	9.166916666666664	3331.950927734375	618043.8510440063	0	1184	0.8645536329812114	0.7069765110246765	0.41395302204935297	249.055908203125	249.06138610839844
584	249.15748596191406	9.784116666666668					1	DETECTED	249.1575 m/z @9.78 [N1298_2.mzXML]	249.15748596191406	9.784116666666668	1.8400666666666665	10.079216666666667	8.23915	17477.736328125	1322813.4252380063	0	1184	0.13438864440260367	1.018619939144202	1.6739326664538505	249.15538024902344	249.1580047607422
585	249.21717834472656	10.326333333333334					1	DETECTED	249.2172 m/z @10.33 [N1298_2.mzXML]	249.21717834472656	10.326333333333334	0.1736	10.552516666666666	10.378916666666665	9307.0556640625	944674.3038068234	0	1184	0.20665546966256443	0.5111390364499543	0.019108328837886636	249.21278381347656	249.21771240234375
586	251.12753295898438	12.019333333333332					1	DETECTED	251.1275 m/z @12.02 [N1298_2.mzXML]	251.12753295898438	12.019333333333332	0.10085000000000001	20.000833333333333	19.89998333333333	72584.6875	1.038646255323627E7	0	1184	10.239646748247548	1.049337555836543	4.343650883268336	251.1236114501953	251.12818908691406
587	252.13095092773438	12.034616666666667					1	DETECTED	252.1310 m/z @12.03 [N1298_2.mzXML]	252.13095092773438	12.034616666666667	1.5366333333333333	19.325333333333333	17.7887	10947.419921875	1898189.3737694705	0	1184	6.984106561233043	1.4132390062454137	2.037623893611618	252.12184143066406	252.1318359375
588	253.03652954101562	11.539183333333334					1	DETECTED	253.0365 m/z @11.54 [N1298_2.mzXML]	253.03652954101562	11.539183333333334	11.539183333333334	11.718333333333334	0.17914999999999992	15086.39453125	89868.70891674804	0	1184	0.17848739658416157	null	null	253.03646850585938	253.0369110107422
589	253.04739379882812	1.59565					1	DETECTED	253.0474 m/z @1.60 [N1298_2.mzXML]	253.04739379882812	1.59565	0.13710000000000003	19.964333333333332	19.827233333333332	6920.119140625	3204495.4918356296	0	1184	16.350345829355437	6.796898746471952	12.296454146286639	253.04739379882812	253.05323791503906
590	254.17575073242188	14.749766666666666					1	DETECTED	254.1758 m/z @14.75 [N1298_2.mzXML]	254.17575073242188	14.749766666666666	10.026516666666668	18.943499999999997	8.916983333333329	7579.20263671875	1647539.175163817	0	1184	0.07029256100307357	0.9439457294588823	0.8538179905386337	254.17462158203125	254.17636108398438
591	254.82308959960938	1.9517333333333333					1	DETECTED	254.8231 m/z @1.95 [N1298_2.mzXML]	254.82308959960938	1.9517333333333333	1.719	2.0942333333333334	0.3752333333333333	9600.4697265625	139798.7817163086	0	1184	0.39982013224580637	0.8061443712403326	0.6122887424806651	254.8151092529297	254.82411193847656
592	254.94252014160156	11.177016666666667					1	DETECTED	254.9425 m/z @11.18 [N1298_2.mzXML]	254.94252014160156	11.177016666666667	2.4002499999999998	16.634333333333334	14.234083333333334	3720.8349609375	1852140.0904735723	0	1184	0.6201928407987118	0.8108956221539443	0.6217912443078887	254.94158935546875	254.9436492919922
593	254.99468994140625	13.917933333333334					1	DETECTED	254.9947 m/z @13.92 [N1298_2.mzXML]	254.99468994140625	13.917933333333334	10.827416666666666	13.917933333333334	3.0905166666666677	16919.892578125	1682946.9056678468	0	1184	2.9947300268101706	0.5	null	254.98707580566406	254.994873046875
594	255.12229919433594	11.553633333333332					1	DETECTED	255.1223 m/z @11.55 [N1298_2.mzXML]	255.12229919433594	11.553633333333332	10.602183333333333	11.836900000000002	1.2347166666666691	125548.609375	1299543.284419678	0	1184	0.17643044597523527	0.8433509018263156	0.4406494129390677	255.11337280273438	255.12257385253906
595	255.17173767089844	14.619566666666666					1	DETECTED	255.1717 m/z @14.62 [N1298_2.mzXML]	255.17173767089844	14.619566666666666	0.11898333333333334	19.90983333333333	19.79085	29214.33203125	6139501.883082608	0	1184	2.914011142594328	0.9666461000073084	1.3019933979752083	255.17115783691406	255.1732177734375
596	255.2312469482422	13.718					1	DETECTED	255.2312 m/z @13.72 [N1298_2.mzXML]	255.2312469482422	13.718	0.4653333333333334	19.982666666666667	19.517333333333333	23233.392578125	1970362.023955659	0	1184	0.15876884220975462	0.5802262059402227	0.11648624363994027	255.2298126220703	255.23324584960938
597	256.17486572265625	14.430883333333332					1	DETECTED	256.1749 m/z @14.43 [N1298_2.mzXML]	256.17486572265625	14.430883333333332	9.818466666666666	18.598333333333336	8.77986666666667	2913.489013671875	636921.2117891234	0	1184	2.004803469571611	0.9517642595168843	0.9035285190337685	256.1742248535156	256.17645263671875
598	256.2631530761719	11.32435					1	DETECTED	256.2632 m/z @11.32 [N1298_2.mzXML]	256.2631530761719	11.32435	0.10085000000000001	19.964333333333332	19.86348333333333	20489.509765625	3251315.939993927	0	1184	13.497534150221195	0.6251398814994348	0.24116867863314184	256.2620849609375	256.2642822265625
599	256.8204650878906	1.9517333333333333					1	DETECTED	256.8205 m/z @1.95 [N1298_2.mzXML]	256.8204650878906	1.9517333333333333	1.7362166666666667	2.13695	0.4007333333333334	13321.8896484375	155172.94644860845	0	1184	0.08351521053445521	0.9297038125435007	0.8594076250870012	256.81939697265625	256.821044921875
600	257.08355712890625	12.183516666666666					1	DETECTED	257.0836 m/z @12.18 [N1298_2.mzXML]	257.08355712890625	12.183516666666666	1.8257333333333332	12.270583333333333	10.444849999999999	9473.021484375	1249256.7318842162	0	1184	9.949506722041617	0.5042029584837168	0.01031811817332155	257.0737609863281	257.0836181640625
601	257.22650146484375	12.034616666666667					1	DETECTED	257.2265 m/z @12.03 [N1298_2.mzXML]	257.22650146484375	12.034616666666667	11.987966666666667	12.148866666666667	0.16089999999999982	4052.089111328125	24867.30874090581	0	1184	0.09722441111054003	1.7245444801715013	2.4490889603430026	257.2256164550781	257.22650146484375
602	257.2470397949219	12.30495					1	DETECTED	257.2470 m/z @12.30 [N1298_2.mzXML]	257.2470397949219	12.30495	0.13710000000000003	20.000833333333333	19.863733333333332	7376.83447265625	1832307.0274331043	0	1184	6.044536821014292	0.8334870902871298	0.577310995420402	257.2455139160156	257.2484130859375
603	257.98095703125	10.0442					1	DETECTED	257.9810 m/z @10.04 [N1298_2.mzXML]	257.98095703125	10.0442	9.749916666666667	10.5212	0.7712833333333329	4951.4072265625	118613.25515356443	0	1184	0.23508404990391796	1.310443450189729	1.8144036391227059	257.98028564453125	257.981201171875
604	258.0307312011719	15.206700000000001					1	DETECTED	258.0307 m/z @15.21 [N1298_2.mzXML]	258.0307312011719	15.206700000000001	5.126499999999999	18.267166666666665	13.140666666666664	2199.53369140625	850576.934468201	0	1184	1.2643237144547843	0.6518058504130207	0.30361170082604144	258.027099609375	258.0321044921875
605	258.1100158691406	1.8818833333333334					1	DETECTED	258.1100 m/z @1.88 [N1298_2.mzXML]	258.1100158691406	1.8818833333333334	1.8541333333333334	3.9635499999999997	2.1094166666666663	13622.158203125	319447.252831604	0	1184	0.053487887226367326	26.076980094723158	47.62349513454894	258.1094055175781	258.11102294921875
606	258.8990783691406	1.64105					1	DETECTED	258.8991 m/z @1.64 [N1298_2.mzXML]	258.8990783691406	1.64105	1.6105166666666666	1.7682666666666667	0.15775000000000006	43666.296875	197805.96227294934	0	1184	0.06141052780117029	2.583242358078606	4.183336243647988	258.8985595703125	258.8996276855469
607	258.9435729980469	1.55115					1	DETECTED	258.9436 m/z @1.55 [N1298_2.mzXML]	258.9435729980469	1.55115	1.4302166666666667	1.59565	0.16543333333333332	10583.646484375	77874.94291271969	0	1184	0.13166230066918394	0.6839856670341785	0.3679713340683571	258.9430236816406	258.9441833496094
608	258.972412109375	1.4628666666666668					1	DETECTED	258.9724 m/z @1.46 [N1298_2.mzXML]	258.972412109375	1.4628666666666668	1.4469833333333333	8.797216666666666	7.350233333333332	9199.51171875	944973.7201350097	0	1184	0.1278775595803221	231.38195173137254	461.76390346274513	258.97174072265625	258.97906494140625
609	259.02777099609375	14.385016666666667					1	DETECTED	259.0278 m/z @14.39 [N1298_2.mzXML]	259.02777099609375	14.385016666666667	9.835483333333334	18.5255	8.690016666666667	2659.55078125	785220.3329432062	0	1184	7.430025959975209	0.9550448397637854	0.9100896795275708	259.0259704589844	259.02850341796875
610	259.0936279296875	11.819616666666667					1	DETECTED	259.0936 m/z @11.82 [N1298_2.mzXML]	259.0936279296875	11.819616666666667	8.04665	12.270583333333333	4.223933333333333	7863.828125	480289.59585931397	0	1184	0.0728349725932933	0.5597628744842695	0.043103432724517714	259.09234619140625	259.09454345703125
611	259.65740966796875	13.226633333333332					1	DETECTED	259.6574 m/z @13.23 [N1298_2.mzXML]	259.65740966796875	13.226633333333332	12.9474	13.637033333333333	0.6896333333333331	12962.0244140625	221198.1993184809	0	1184	0.1383911689320687	1.2348692849468834	1.4392833659524813	259.64837646484375	259.6582336425781
612	260.167724609375	12.13195					1	DETECTED	260.1677 m/z @12.13 [N1298_2.mzXML]	260.167724609375	12.13195	12.034616666666667	13.313333333333333	1.278716666666666	5863.6376953125	277051.80768371554	0	1184	0.04561887872227999	6.568750000000001	12.137500000000003	260.15777587890625	260.16790771484375
613	260.1853942871094	9.887233333333334					1	DETECTED	260.1854 m/z @9.89 [N1298_2.mzXML]	260.1853942871094	9.887233333333334	9.698133333333335	10.61915	0.9210166666666648	127896.5625	875024.0651109616	1	1184	0.08746223432832245	1.8455257384094312	1.7863007987284967	260.18438720703125	260.1860656738281
614	261.0107421875	1.7973666666666666					1	DETECTED	261.0107 m/z @1.80 [N1298_2.mzXML]	261.0107421875	1.7973666666666666	0.9574166666666667	17.339	16.38158333333333	41990.63671875	2931110.620136566	0	1184	0.15956686920776564	22.329126048108233	1.1567356237222142	261.0052490234375	261.0204772949219
615	261.0733642578125	10.4889					1	DETECTED	261.0734 m/z @10.49 [N1298_2.mzXML]	261.0733642578125	10.4889	10.472233333333332	10.61915	0.1469166666666677	7658.5478515625	45065.64699914581	0	1184	0.09669708872067062	4.4074999999998115	8.168828351176051	261.0730285644531	261.0736999511719
616	261.14447021484375	9.526416666666668					1	DETECTED	261.1445 m/z @9.53 [N1298_2.mzXML]	261.14447021484375	9.526416666666668	0.10085000000000001	19.891666666666666	19.790816666666665	50081.046875	2335872.076139342	0	1184	0.0874210088798062	0.5116991760164212	0.969672463521095	261.1426086425781	261.1463623046875
617	261.1889343261719	9.887233333333334					1	DETECTED	261.1889 m/z @9.89 [N1298_2.mzXML]	261.1889343261719	9.887233333333334	0.11898333333333334	20.000833333333333	19.88185	16311.716796875	1954246.7883838797	0	1184	0.0895508163762404	3.1241801387884873	2.680644490989161	261.1835021972656	261.189697265625
618	262.038818359375	3.2390833333333333					1	DETECTED	262.0388 m/z @3.24 [N1298_2.mzXML]	262.038818359375	3.2390833333333333	3.090216666666667	4.705966666666667	1.6157499999999998	2217.23876953125	107424.35217877197	0	1184	0.16012488669365244	5.426836094939557	9.853672189879115	262.0380859375	262.0401611328125
619	262.1474914550781	9.5437					1	DETECTED	262.1475 m/z @9.54 [N1298_2.mzXML]	262.1474914550781	9.5437	6.232716666666667	12.541366666666667	6.30865	5936.37744140625	805371.729816162	0	1184	0.10975188711514683	0.9526852546323098	0.9053705092646197	262.1473693847656	262.149169921875
620	262.25262451171875	12.40615					1	DETECTED	262.2526 m/z @12.41 [N1298_2.mzXML]	262.25262451171875	12.40615	12.355866666666666	12.507533333333333	0.15166666666666728	7882.28369140625	47209.77907250983	0	1184	0.10895798215605978	1.5081206496519413	2.0162412993038825	262.2519836425781	262.25262451171875
621	263.0885009765625	11.582699999999999					1	DETECTED	263.0885 m/z @11.58 [N1298_2.mzXML]	263.0885009765625	11.582699999999999	1.78285	12.541366666666667	10.758516666666667	403579.9375	8461418.078192206	1	1184	0.11673879160254685	0.518745595377276	0.024262460730915113	263.08441162109375	263.0929870605469
622	263.13909912109375	9.629199999999999					1	DETECTED	263.1391 m/z @9.63 [N1298_2.mzXML]	263.13909912109375	9.629199999999999	9.61205	9.71555	0.10350000000000037	7769.66357421875	36587.94953625524	0	1184	0.09169108342655363	3.0174927113704295	5.034985422740859	263.1388854980469	263.13916015625
623	263.236572265625	14.205116666666667					1	DETECTED	263.2366 m/z @14.21 [N1298_2.mzXML]	263.236572265625	14.205116666666667	0.31935	18.452333333333335	18.132983333333335	97080.875	6740287.708473878	0	1184	0.699813454816848	0.7836117753653533	0.5182025876057174	263.2319030761719	263.2379455566406
624	264.0920104980469	11.553633333333332					1	DETECTED	264.0920 m/z @11.55 [N1298_2.mzXML]	264.0920104980469	11.553633333333332	11.524616666666667	12.098099999999999	0.573483333333332	53738.3359375	473329.5571335461	0	1184	0.11855688129668351	9.881964388283018	18.763928776566036	264.091796875	264.0920715332031
625	264.1707458496094	9.166666666666666					1	DETECTED	264.1707 m/z @9.17 [N1298_2.mzXML]	264.1707458496094	9.166666666666666	9.118416666666667	9.4557	0.3372833333333336	21371.7578125	146543.7488645023	0	1184	0.21035066917275813	2.436859906666197	4.564350281277952	264.1701354980469	264.17181396484375
626	264.2681579589844	12.657716666666666					1	DETECTED	264.2682 m/z @12.66 [N1298_2.mzXML]	264.2681579589844	12.657716666666666	12.624516666666667	12.724216666666667	0.09970000000000034	11119.3623046875	54103.81989208958	0	1184	0.11389905344567453	1.5015060240964355	2.003012048192871	264.2677917480469	264.26837158203125
627	264.852294921875	1.7526666666666666					1	DETECTED	264.8523 m/z @1.75 [N1298_2.mzXML]	264.852294921875	1.7526666666666666	1.6561833333333333	1.7526666666666666	0.09648333333333325	11566.2724609375	49939.42085180666	0	1184	0.09382842051124407	0.5	null	264.8439636230469	264.852294921875
628	265.0225830078125	1.7973666666666666					1	DETECTED	265.0226 m/z @1.80 [N1298_2.mzXML]	265.0225830078125	1.7973666666666666	1.7682666666666667	18.689166666666665	16.9209	29819.80859375	1491270.6502874144	0	1184	0.481325094946236	22.692146342444225	39.335499567472674	265.02099609375	265.03253173828125
629	265.0847473144531	19.581333333333337					1	DETECTED	265.0847 m/z @19.58 [N1298_2.mzXML]	265.0847473144531	19.581333333333337	0.10085000000000001	20.000833333333333	19.89998333333333	4570.50927734375	1595916.87948236	0	1184	0.4563446112943197	0.5107671866457796	0.07046811168372452	265.07476806640625	265.0938720703125
630	265.1181640625	9.71555					1	DETECTED	265.1182 m/z @9.72 [N1298_2.mzXML]	265.1181640625	9.71555	8.4488	10.344216666666666	1.8954166666666659	84397.390625	671782.5900365592	1	1184	0.10295628503447318	1.4664290845346324	1.8891809066333907	265.1110534667969	265.11883544921875
631	265.1430969238281	12.355866666666666					1	DETECTED	265.1431 m/z @12.36 [N1298_2.mzXML]	265.1430969238281	12.355866666666666	11.259483333333332	13.270016666666667	2.010533333333335	16927.734375	693147.2257948003	0	1184	0.14599022101404557	0.916893422312756	0.8337868446255119	265.1425476074219	265.1512756347656
632	265.2519836425781	12.624516666666667					1	DETECTED	265.2520 m/z @12.62 [N1298_2.mzXML]	265.2519836425781	12.624516666666667	0.9755166666666667	17.153333333333332	16.177816666666665	28908.416015625	1351622.466303772	0	1184	0.22808061299769555	0.6880374013482775	4.50994800512184	265.24359130859375	265.2542724609375
633	265.98114013671875	10.221183333333332					1	DETECTED	265.9811 m/z @10.22 [N1298_2.mzXML]	265.98114013671875	10.221183333333332	10.186333333333332	17.0035	6.817166666666667	10808.810546875	630985.8999518435	0	1184	0.08995646006328428	97.8072692491617	194.6145384983234	265.97210693359375	265.98114013671875
634	266.1216125488281	9.71555					1	DETECTED	266.1216 m/z @9.72 [N1298_2.mzXML]	266.1216125488281	9.71555	9.663433333333334	9.801266666666667	0.13783333333333303	12495.5146484375	61208.49799621561	0	1184	0.09029659922395616	1.322353693636072	1.644707387272144	266.121337890625	266.1216735839844
635	266.6388244628906	12.822733333333334					1	DETECTED	266.6388 m/z @12.82 [N1298_2.mzXML]	266.6388244628906	12.822733333333334	6.111166666666667	12.9323	6.821133333333333	12928.0537109375	1859800.1821053766	0	1184	0.21569626186811952	0.5081625253914883	0.016325050782976542	266.6383361816406	266.6412048339844
636	266.9273681640625	1.59565					1	DETECTED	266.9274 m/z @1.60 [N1298_2.mzXML]	266.9273681640625	1.59565	1.5806	1.64105	0.06044999999999989	29005.49609375	79912.04463476554	0	1184	0.05797770532228741	2.008305647840527	3.016611295681054	266.92706298828125	266.927490234375
637	267.0313415527344	11.539183333333334					1	DETECTED	267.0313 m/z @11.54 [N1298_2.mzXML]	267.0313415527344	11.539183333333334	11.539183333333334	11.819616666666667	0.28043333333333287	7908.46337890625	76776.03771142596	0	1184	0.0730301605388437	null	null	267.0304870605469	267.0313415527344
638	267.0679626464844	16.375416666666666					1	DETECTED	267.0680 m/z @16.38 [N1298_2.mzXML]	267.0679626464844	16.375416666666666	1.9658666666666667	20.000833333333333	18.034966666666666	7507.18017578125	2394631.187082399	0	1184	7.40541531908452	0.6257990938879655	0.4127148780269884	267.05810546875	267.0689392089844
639	267.0986022949219	1.6561833333333333					1	DETECTED	267.0986 m/z @1.66 [N1298_2.mzXML]	267.0986022949219	1.6561833333333333	1.6561833333333333	8.993916666666667	7.337733333333334	9914.61328125	608304.1756586302	0	1184	0.0653091771538119	null	null	267.0970153808594	267.1015319824219
640	267.1623229980469	13.524833333333333					1	DETECTED	267.1623 m/z @13.52 [N1298_2.mzXML]	267.1623229980469	13.524833333333333	13.4778	13.58935	0.11154999999999937	4506.5947265625	25543.84268200678	0	1184	0.06450310914653556	1.1858610914245167	1.3717221828490336	267.1619567871094	267.1629943847656
641	267.64642333984375	13.183316666666666					1	DETECTED	267.6464 m/z @13.18 [N1298_2.mzXML]	267.64642333984375	13.183316666666666	7.4719500000000005	14.948433333333332	7.476483333333332	188011.984375	5153414.068844325	2	1184	0.26864807944129687	1.7685702993242172	2.2561055606726588	267.63665771484375	267.647705078125
642	267.9791259765625	10.2041					1	DETECTED	267.9791 m/z @10.20 [N1298_2.mzXML]	267.9791259765625	10.2041	10.186333333333332	15.224516666666666	5.038183333333334	10575.17578125	295266.2586041569	0	1184	0.08003855053883413	141.78752345214312	282.57504690428624	267.978515625	267.9872131347656
643	268.9579772949219	11.539183333333334					1	DETECTED	268.9580 m/z @11.54 [N1298_2.mzXML]	268.9579772949219	11.539183333333334	10.879233333333334	18.652833333333334	7.7736	7089.1357421875	850192.3663000793	0	1184	0.6032694723938992	5.889537086142887	9.576399119389244	268.9565734863281	268.9591369628906
644	269.137939453125	12.019333333333332					1	DETECTED	269.1379 m/z @12.02 [N1298_2.mzXML]	269.137939453125	12.019333333333332	11.987966666666667	12.322133333333333	0.3341666666666665	30564.58984375	239560.51544763244	0	1184	0.12223279833379586	5.1068400714176585	10.135344596389599	269.1378173828125	269.13946533203125
645	269.2259521484375	13.951266666666667					1	DETECTED	269.2260 m/z @13.95 [N1298_2.mzXML]	269.2259521484375	13.951266666666667	11.582699999999999	15.529733333333333	3.9470333333333336	32697.23828125	1420637.8986195687	0	1184	0.23215176246148594	0.7867624634652373	0.3756097710589755	269.2256164550781	269.2266845703125
646	269.283203125	12.322133333333333					1	DETECTED	269.2832 m/z @12.32 [N1298_2.mzXML]	269.283203125	12.322133333333333	0.26456666666666667	19.252666666666666	18.9881	6312.19873046875	1690992.7667979733	0	1184	0.5074675910222357	1.2941695265108712	1.5954331433169642	269.2822570800781	269.2850036621094
647	270.14111328125	12.050366666666667					1	DETECTED	270.1411 m/z @12.05 [N1298_2.mzXML]	270.14111328125	12.050366666666667	12.0037	12.066316666666667	0.06261666666666699	5181.07958984375	15804.34019677763	0	1184	0.4262966680675966	0.6708928571428578	0.3417857142857157	270.14111328125	270.14166259765625
648	270.22900390625	13.968083333333334					1	DETECTED	270.2290 m/z @13.97 [N1298_2.mzXML]	270.22900390625	13.968083333333334	13.884183333333334	14.716866666666666	0.8326833333333319	8242.5986328125	153011.08713507064	0	1184	0.08313714481177215	4.962355979340484	8.924711958680968	270.2284851074219	270.22979736328125
649	271.03973388671875	1.7973666666666666					1	DETECTED	271.0397 m/z @1.80 [N1298_2.mzXML]	271.03973388671875	1.7973666666666666	1.719	15.224516666666666	13.505516666666667	43541.4140625	7258228.366527069	0	1184	0.07516939149668822	84.13966188058895	214.36895655889228	271.03948974609375	271.04779052734375
650	271.06243896484375	12.148866666666667					1	DETECTED	271.0624 m/z @12.15 [N1298_2.mzXML]	271.06243896484375	12.148866666666667	12.148866666666667	12.23575	0.08688333333333276	6116.66796875	25840.632898925596	0	1184	0.08316679823694706	null	null	271.0622863769531	271.06280517578125
651	271.2054748535156	14.587983333333334					1	DETECTED	271.2055 m/z @14.59 [N1298_2.mzXML]	271.2054748535156	14.587983333333334	2.5500166666666666	15.050516666666665	12.500499999999999	8051.09228515625	1950401.8102890619	0	1184	0.5141647872431037	0.519211439362683	0.038422878725365955	271.2049560546875	271.2060241699219
652	271.2624206542969	12.52455					1	DETECTED	271.2624 m/z @12.52 [N1298_2.mzXML]	271.2624206542969	12.52455	0.10085000000000001	20.000833333333333	19.89998333333333	16882.244140625	5134877.102657219	0	1184	12.487366119265438	0.8008879534008922	0.26173813597997714	271.26165771484375	271.2716064453125
653	271.6576232910156	12.9323					1	DETECTED	271.6576 m/z @12.93 [N1298_2.mzXML]	271.6576232910156	12.9323	12.822733333333334	13.637033333333333	0.8142999999999994	22318.611328125	308156.65014617925	0	1184	0.16903127518193628	3.7160024338302624	6.432004867660525	271.6492004394531	271.6583251953125
654	272.2579345703125	11.382983333333334					1	DETECTED	272.2579 m/z @11.38 [N1298_2.mzXML]	272.2579345703125	11.382983333333334	0.15536666666666665	19.982666666666667	19.8273	16759.81640625	1966301.205495606	0	1184	2.5605635350893046	1.5379869520735399	1.9344924224656024	272.2569885253906	272.2674560546875
655	272.6659240722656	13.386133333333333					1	DETECTED	272.6659 m/z @13.39 [N1298_2.mzXML]	272.6659240722656	13.386133333333333	13.270016666666667	14.882616666666667	1.6126000000000005	9714.0126953125	226631.8745947265	0	1184	0.2137979675791719	6.943878283335729	12.887756566671458	272.6564025878906	272.6659240722656
656	272.7945251464844	1.9800666666666666					1	DETECTED	272.7945 m/z @1.98 [N1298_2.mzXML]	272.7945251464844	1.9800666666666666	1.7362166666666667	2.1085000000000003	0.3722833333333335	10680.146484375	144297.46538916024	0	1184	0.10596191078678685	0.7633449524981212	0.5266899049962422	272.7927551269531	272.79486083984375
657	272.94390869140625	1.6257833333333334					1	DETECTED	272.9439 m/z @1.63 [N1298_2.mzXML]	272.94390869140625	1.6257833333333334	1.5659999999999998	11.226666666666667	9.660666666666668	46920.5703125	2963891.9787102053	0	1184	0.06452547443361767	82.94157594463434	179.54547690268674	272.9406433105469	272.94439697265625
658	273.67376708984375	14.145416666666668					1	DETECTED	273.6738 m/z @14.15 [N1298_2.mzXML]	273.67376708984375	14.145416666666668	13.884183333333334	14.555966666666666	0.6717833333333321	4203.33349609375	100482.54799377423	0	1184	0.5269551772591985	1.2857917570498898	1.5715835140997796	273.66424560546875	273.6739807128906
659	274.1285400390625	10.4889					1	DETECTED	274.1285 m/z @10.49 [N1298_2.mzXML]	274.1285400390625	10.4889	10.472233333333332	10.552516666666666	0.08028333333333393	4565.56201171875	17073.124440918138	0	1184	0.07378495550382524	2.408499999999898	3.816999999999796	274.12762451171875	274.1290283203125
660	274.2729797363281	11.338966666666666					1	DETECTED	274.2730 m/z @11.34 [N1298_2.mzXML]	274.2729797363281	11.338966666666666	11.29315	12.674016666666667	1.380866666666666	2058531.75	1.2560087461471034E7	1	1184	0.08218484599652243	2.6330793414893923	3.02876680161049	274.27288818359375	274.27398681640625
661	274.62469482421875	12.790466666666667					1	DETECTED	274.6247 m/z @12.79 [N1298_2.mzXML]	274.62469482421875	12.790466666666667	12.148866666666667	13.3571	1.2082333333333342	15016.140625	459022.2570673828	0	1184	0.10944626446431904	0.9415783458021614	0.8831566916043226	274.6242370605469	274.6346740722656
662	274.88067626953125	1.7526666666666666					1	DETECTED	274.8807 m/z @1.75 [N1298_2.mzXML]	274.88067626953125	1.7526666666666666	1.64105	1.7973666666666666	0.15631666666666666	24662.3125	120939.22186523443	0	1184	0.09902189811554196	0.7002389129460951	0.4004778258921901	274.8725280761719	274.8811340332031
663	274.99981689453125	11.19375					1	DETECTED	274.9998 m/z @11.19 [N1298_2.mzXML]	274.99981689453125	11.19375	1.4927333333333332	19.1255	17.632766666666665	10940.7451171875	2638331.0389727782	0	1184	4.246804856813188	0.8732949987553897	0.6966777956391365	274.99249267578125	275.00152587890625
664	275.1998291015625	12.3895					1	DETECTED	275.1998 m/z @12.39 [N1298_2.mzXML]	275.1998291015625	12.3895	12.339	12.77425	0.4352499999999999	11800.998046875	120247.5285100097	0	1184	0.23673566893169884	4.309405940594098	7.618811881188194	275.1994934082031	275.2002868652344
665	275.2766418457031	11.338966666666666					1	DETECTED	275.2766 m/z @11.34 [N1298_2.mzXML]	275.2766418457031	11.338966666666666	2.3728833333333332	19.709	17.336116666666666	299395.875	1.7892770779950894E7	1	1184	0.08294157970765426	0.512830710088356	3.130319496598077	275.2698669433594	275.2846984863281
666	275.6324462890625	13.183316666666666					1	DETECTED	275.6324 m/z @13.18 [N1298_2.mzXML]	275.6324462890625	13.183316666666666	11.911683333333334	15.016383333333332	3.1046999999999976	119563.59375	2807553.465839477	0	1184	0.26159387245355425	0.7832797797290847	1.645545494846183	275.63140869140625	275.6403503417969
667	276.1341552734375	13.183316666666666					1	DETECTED	276.1342 m/z @13.18 [N1298_2.mzXML]	276.1341552734375	13.183316666666666	6.0591333333333335	14.017133333333334	7.958	31664.990234375	1507506.2369220573	0	1184	0.27860345191766456	0.5663898549505685	0.12837756155424127	276.1253662109375	276.1346130371094
668	276.65142822265625	13.183316666666666					1	DETECTED	276.6514 m/z @13.18 [N1298_2.mzXML]	276.65142822265625	13.183316666666666	13.111116666666668	13.86725	0.7561333333333327	23569.69140625	375776.502415649	0	1184	0.12144701231582822	5.236380424746165	9.47276084949233	276.650390625	276.6518859863281
669	276.9849853515625	1.8114833333333331					1	DETECTED	276.9850 m/z @1.81 [N1298_2.mzXML]	276.9849853515625	1.8114833333333331	0.39253333333333335	18.8345	18.441966666666666	13875.9248046875	1923688.3261955876	0	1184	1.5461615575814176	3.8964410142242434	21.213708828815868	276.98443603515625	276.9947509765625
670	277.0382080078125	10.5052					1	DETECTED	277.0382 m/z @10.51 [N1298_2.mzXML]	277.0382080078125	10.5052	10.472233333333332	16.985	6.512766666666668	9869.5986328125	345592.6965343021	0	1184	0.10263753012291943	98.77805864509031	196.55611729018062	277.0371398925781	277.0387878417969
671	277.1536560058594	13.2124					1	DETECTED	277.1537 m/z @13.21 [N1298_2.mzXML]	277.1536560058594	13.2124	8.3494	19.654166666666665	11.304766666666666	9224.0400390625	1458855.7656004338	0	1184	5.408868080225771	1.1388464312831281	1.4897747388654154	277.1525573730469	277.1589050292969
672	277.21307373046875	13.685599999999999					1	DETECTED	277.2131 m/z @13.69 [N1298_2.mzXML]	277.21307373046875	13.685599999999999	5.5735166666666665	14.54015	8.966633333333334	21398.435546875	1516827.6377873532	0	1184	0.3182175541962611	0.552671426370127	7.771030182824965	277.21258544921875	277.222900390625
673	278.05224609375	16.59691666666667					1	DETECTED	278.0522 m/z @16.60 [N1298_2.mzXML]	278.05224609375	16.59691666666667	9.029300000000001	19.982666666666667	10.953366666666666	3026.0078125	862014.9175362245	0	1184	7.861309709842365	0.7236998878995367	0.44739977579907336	278.04229736328125	278.0534362792969
674	278.6269836425781	12.9169					1	DETECTED	278.6270 m/z @12.92 [N1298_2.mzXML]	278.6269836425781	12.9169	9.92145	13.0815	3.16005	31511.595703125	815988.5016037592	0	1184	0.28202521340574904	0.5274750037556961	1.1215278938476498	278.62652587890625	278.63177490234375
675	278.9813232421875	2.0082166666666668					1	DETECTED	278.9813 m/z @2.01 [N1298_2.mzXML]	278.9813232421875	2.0082166666666668	2.0082166666666668	19.69066666666667	17.682450000000003	3676.332763671875	1993432.1998427426	0	1184	8.090618007531383	null	null	278.9806213378906	278.98321533203125
676	279.0527038574219	11.6411					1	DETECTED	279.0527 m/z @11.64 [N1298_2.mzXML]	279.0527038574219	11.6411	2.2493666666666665	19.90983333333333	17.660466666666665	5531.1552734375	1680188.077028504	0	1184	7.034960604651397	0.9402133791419404	0.813677168074757	279.04742431640625	279.0559997558594
677	279.08343505859375	10.5212					1	DETECTED	279.0834 m/z @10.52 [N1298_2.mzXML]	279.08343505859375	10.5212	0.6655333333333334	19.398500000000002	18.73296666666667	302176.1875	3192828.8142211065	1	1184	0.09686486228086899	40.80726039152023	1.5736915211030011	279.082763671875	279.0933532714844
678	279.1584167480469	12.4564					1	DETECTED	279.1584 m/z @12.46 [N1298_2.mzXML]	279.1584167480469	12.4564	0.10085000000000001	20.000833333333333	19.89998333333333	91534.4765625	3.809964025299991E7	1	1184	18.677908034964883	0.537297817032253	0.07517693998185443	279.1576232910156	279.1595458984375
679	279.2310791015625	13.431416666666667					1	DETECTED	279.2311 m/z @13.43 [N1298_2.mzXML]	279.2310791015625	13.431416666666667	12.23575	15.475416666666666	3.2396666666666665	50058.60546875	2111089.6591807846	0	1184	0.18373775457552277	1.0595845939623099	1.1464944200681895	279.22802734375	279.2330017089844
680	279.6462097167969	12.9323					1	DETECTED	279.6462 m/z @12.93 [N1298_2.mzXML]	279.6462097167969	12.9323	12.757816666666667	13.637033333333333	0.8792166666666663	145980.390625	1889182.6207805187	2	1184	0.17466835117358137	2.0856013949210515	1.8355085467829835	279.6455993652344	279.6469421386719
681	280.0914611816406	1.7526666666666666					1	DETECTED	280.0915 m/z @1.75 [N1298_2.mzXML]	280.0914611816406	1.7526666666666666	1.6713666666666667	19.17983333333333	17.508466666666664	107999.078125	5095790.392963865	0	1184	0.06548606693051506	83.39365949270986	183.37118395177154	280.08551025390625	280.09197998046875
682	280.162109375	12.40615					1	DETECTED	280.1621 m/z @12.41 [N1298_2.mzXML]	280.162109375	12.40615	0.1736	19.982666666666667	19.809066666666666	15762.0517578125	6384838.1274643615	0	1184	11.700608833819533	0.8096867238092902	0.22545561208179085	280.1609191894531	280.1630859375
683	280.6539611816406	13.34275					1	DETECTED	280.6540 m/z @13.34 [N1298_2.mzXML]	280.6539611816406	13.34275	12.901933333333334	14.492933333333333	1.5909999999999993	68583.046875	1262128.3033244628	0	1184	0.2418079002191451	2.3996269744492333	1.4993334995442893	280.6478271484375	280.6551818847656
684	281.0836486816406	15.8775					1	DETECTED	281.0836 m/z @15.88 [N1298_2.mzXML]	281.0836486816406	15.8775	9.402266666666666	19.3435	9.941233333333333	13729.9736328125	2608680.3695552377	0	1184	1.8291186372311259	0.767635143135125	0.4627562894573019	281.08197021484375	281.08465576171875
685	281.2469177246094	14.354816666666666					1	DETECTED	281.2469 m/z @14.35 [N1298_2.mzXML]	281.2469177246094	14.354816666666666	0.28271666666666667	19.526666666666664	19.243949999999998	203313.84375	1.2174738548627814E7	0	1184	0.682504071470106	0.9903778681080448	0.5112718001234853	281.2461853027344	281.2478942871094
686	281.661865234375	14.082783333333333					1	DETECTED	281.6619 m/z @14.08 [N1298_2.mzXML]	281.661865234375	14.082783333333333	11.582699999999999	15.4574	3.8747000000000007	44334.1015625	2816242.1877430407	0	1184	0.30769507167199706	0.7749141695276822	4.6026847280695105	281.657958984375	281.662841796875
687	282.16363525390625	14.572000000000001					1	DETECTED	282.1636 m/z @14.57 [N1298_2.mzXML]	282.16363525390625	14.572000000000001	11.144116666666667	15.583733333333333	4.439616666666666	9136.560546875	986762.1097843626	0	1184	3.1844690158321214	0.6475740617387793	0.29514812347755864	282.16326904296875	282.1647033691406
688	282.221435546875	18.580166666666667					1	DETECTED	282.2214 m/z @18.58 [N1298_2.mzXML]	282.221435546875	18.580166666666667	0.10085000000000001	20.000833333333333	19.89998333333333	4084.80810546875	2497312.259155242	0	1184	10.92536828186801	0.5384393723072372	0.07687874461447433	282.22027587890625	282.22357177734375
689	282.25006103515625	14.205116666666667					1	DETECTED	282.2501 m/z @14.21 [N1298_2.mzXML]	282.25006103515625	14.205116666666667	10.0442	16.245883333333335	6.201683333333335	39439.85546875	3738347.9421167616	0	1184	0.526541449525066	0.7597829719820183	0.44754292118505595	282.2493591308594	282.2593994140625
690	282.2784423828125	13.850666666666665					1	DETECTED	282.2784 m/z @13.85 [N1298_2.mzXML]	282.2784423828125	13.850666666666665	11.802433333333333	14.09885	2.2964166666666674	34363.80859375	854424.666699586	0	1184	0.2614822100201195	1.3028349400481556	2.1354250888963096	282.2778015136719	282.279296875
691	282.8232421875	1.7682666666666667					1	DETECTED	282.8232 m/z @1.77 [N1298_2.mzXML]	282.8232421875	1.7682666666666667	1.7027500000000002	12.183516666666666	10.480766666666666	14425.845703125	2242937.376557861	0	1184	0.08701602897309568	79.98549987280617	158.97099974561232	282.8157958984375	282.8250732421875
692	282.90472412109375	1.59565					1	DETECTED	282.9047 m/z @1.60 [N1298_2.mzXML]	282.90472412109375	1.59565	1.55115	1.64105	0.08989999999999987	64625.046875	185769.01109106443	0	1184	0.04819930324472321	0.9781349534983746	1.0743361714178583	282.9045104980469	282.90472412109375
693	282.9736328125	11.6562					1	DETECTED	282.9736 m/z @11.66 [N1298_2.mzXML]	282.9736328125	11.6562	9.316849999999999	16.117516666666667	6.800666666666668	7344.99658203125	808796.5444914551	0	1184	0.11913748169627425	1.4535376635960127	1.9070753271920253	282.9643249511719	282.9748229980469
694	283.00738525390625	10.221183333333332					1	DETECTED	283.0074 m/z @10.22 [N1298_2.mzXML]	283.00738525390625	10.221183333333332	10.186333333333332	10.344216666666666	0.15788333333333426	8292.0693359375	43327.408956543324	0	1184	0.09466999881172455	2.265184122429441	3.530368244858882	283.0072937011719	283.00762939453125
695	283.02752685546875	1.9100499999999998					1	DETECTED	283.0275 m/z @1.91 [N1298_2.mzXML]	283.02752685546875	1.9100499999999998	1.9100499999999998	17.637833333333333	15.727783333333333	6764.46337890625	1206841.7375313416	0	1184	13.708672166802398	null	null	283.0262451171875	283.02850341796875
696	283.1348571777344	13.493400000000001					1	DETECTED	283.1349 m/z @13.49 [N1298_2.mzXML]	283.1348571777344	13.493400000000001	13.431416666666667	13.58935	0.15793333333333237	4226.97607421875	33352.729543090805	0	1184	0.07663596383241611	1.273998386663061	1.5479967733261222	283.1338806152344	283.1352233886719
697	283.1535339355469	12.050366666666667					1	DETECTED	283.1535 m/z @12.05 [N1298_2.mzXML]	283.1535339355469	12.050366666666667	12.0037	12.3895	0.3857999999999997	9119.166015625	109763.36663647484	0	1184	0.3506491505483318	4.1335714285714085	7.267142857142817	283.15283203125	283.15399169921875
698	283.2623596191406	12.624516666666667					1	DETECTED	283.2624 m/z @12.62 [N1298_2.mzXML]	283.2623596191406	12.624516666666667	0.10085000000000001	19.90983333333333	19.80898333333333	87195.453125	2769544.170333468	0	1184	0.19315697676330146	7.870116182980292	3.43686681018925	283.2532653808594	283.26483154296875
699	283.2818298339844	13.850666666666665					1	DETECTED	283.2818 m/z @13.85 [N1298_2.mzXML]	283.2818298339844	13.850666666666665	13.751016666666667	14.249716666666666	0.4986999999999995	8291.0322265625	127565.03669897438	0	1184	0.3260284541451135	2.502257902659338	4.004515805318676	283.2811584472656	283.2825927734375
700	283.6300354003906	11.972366666666666					1	DETECTED	283.6300 m/z @11.97 [N1298_2.mzXML]	283.6300354003906	11.972366666666666	11.32435	12.148866666666667	0.8245166666666659	8106.74853515625	233750.29467999266	0	1184	0.08840972380240864	0.6361847689102655	0.27236953782053114	283.6295166015625	283.63238525390625
701	284.3305358886719	11.882616666666667					1	DETECTED	284.3305 m/z @11.88 [N1298_2.mzXML]	284.3305358886719	11.882616666666667	11.836900000000002	12.270583333333333	0.433683333333331	10453.5439453125	95637.13003308054	0	1184	0.07472762313331849	4.743164418519962	8.486328837039924	284.3299865722656	284.33111572265625
702	284.90936279296875	1.6713666666666667					1	DETECTED	284.9094 m/z @1.67 [N1298_2.mzXML]	284.90936279296875	1.6713666666666667	1.6561833333333333	1.7682666666666667	0.11208333333333331	27674.162109375	114851.28184423849	0	1184	0.10101765389975026	3.6909989023051604	6.381997804610321	284.9092102050781	284.9095764160156
703	285.0055236816406	10.221183333333332					1	DETECTED	285.0055 m/z @10.22 [N1298_2.mzXML]	285.0055236816406	10.221183333333332	10.186333333333332	10.30865	0.12231666666666818	7531.794921875	36790.91139831574	0	1184	0.10824748083623525	1.7549019607843108	2.5098039215686216	285.005126953125	285.0057373046875
704	285.0639953613281	1.4779000000000002					1	DETECTED	285.0640 m/z @1.48 [N1298_2.mzXML]	285.0639953613281	1.4779000000000002	1.4302166666666667	15.511583333333334	14.081366666666668	10563.9091796875	1519900.2999000854	0	1184	0.15119361302030931	147.6550157287656	218.70790834135073	285.06195068359375	285.0704345703125
705	285.27838134765625	14.279666666666666					1	DETECTED	285.2784 m/z @14.28 [N1298_2.mzXML]	285.27838134765625	14.279666666666666	0.31935	19.581333333333337	19.261983333333337	2827.98828125	1327248.7412151797	0	1184	10.845226219167728	0.6898834673043474	0.37976693460869476	285.2769470214844	285.2878112792969
706	286.1431579589844	11.896983333333333					1	DETECTED	286.1432 m/z @11.90 [N1298_2.mzXML]	286.1431579589844	11.896983333333333	11.85265	12.30495	0.45229999999999926	43605.67578125	384531.860606079	0	1184	0.14560939238367787	4.748831843802829	9.021114893948859	286.1418762207031	286.14385986328125
707	286.2010498046875	10.362516666666666					1	DETECTED	286.2010 m/z @10.36 [N1298_2.mzXML]	286.2010498046875	10.362516666666666	10.273416666666666	10.96355	0.6901333333333337	106616.84375	1015575.1107340683	1	1184	0.1284342131803342	2.2414401654067104	2.2514518051036614	286.19989013671875	286.201416015625
708	286.2488098144531	9.818466666666666					1	DETECTED	286.2488 m/z @9.82 [N1298_2.mzXML]	286.2488098144531	9.818466666666666	8.993916666666667	19.307166666666667	10.31325	86939.578125	1901115.978851381	1	1184	0.16422556132514288	1.1330539807908047	0.7707928797887678	286.2467041015625	286.25128173828125
709	286.6347961425781	12.9323					1	DETECTED	286.6348 m/z @12.93 [N1298_2.mzXML]	286.6347961425781	12.9323	12.886366666666667	13.0815	0.19513333333333271	11053.8583984375	86406.84563085921	0	1184	0.060719943507169916	2.124092888243874	3.248185776487748	286.63427734375	286.6351013183594
710	286.7705383300781	1.9800666666666666					1	DETECTED	286.7705 m/z @1.98 [N1298_2.mzXML]	286.7705383300781	1.9800666666666666	1.9658666666666667	2.122716666666667	0.15685000000000016	4584.52392578125	28981.41495788579	0	1184	0.14521040519696138	5.522887323943671	10.045774647887342	286.7705383300781	286.77252197265625
711	287.0130920410156	1.7973666666666666					1	DETECTED	287.0131 m/z @1.80 [N1298_2.mzXML]	287.0130920410156	1.7973666666666666	1.7682666666666667	1.8961000000000001	0.12783333333333347	20532.736328125	90071.13870410148	0	1184	0.08598244387380904	2.196449026345943	3.392898052691886	287.0130920410156	287.014404296875
712	287.2044372558594	10.344216666666666					1	DETECTED	287.2044 m/z @10.34 [N1298_2.mzXML]	287.2044372558594	10.344216666666666	10.291166666666667	12.439816666666667	2.14865	17306.853515625	330800.58432989457	0	1184	0.11967637015870913	2.364853044389375	3.0669505699556425	287.19964599609375	287.209716796875
713	287.2362976074219	13.951266666666667					1	DETECTED	287.2363 m/z @13.95 [N1298_2.mzXML]	287.2362976074219	13.951266666666667	11.597016666666667	15.119016666666665	3.5219999999999985	5494.86572265625	588236.3417271422	0	1184	0.3570716243627192	0.7480089200382283	0.49601784007645655	287.2347717285156	287.23760986328125
714	287.2519836425781	9.818466666666666					1	DETECTED	287.2520 m/z @9.82 [N1298_2.mzXML]	287.2519836425781	9.818466666666666	9.57805	10.186333333333332	0.6082833333333326	14456.0849609375	193159.37310644597	0	1184	0.29005114299289225	0.8643670127621388	1.0585481322282053	287.2513122558594	287.2525634765625
715	287.6325378417969	12.901933333333334					1	DETECTED	287.6325 m/z @12.90 [N1298_2.mzXML]	287.6325378417969	12.901933333333334	12.740933333333334	14.430883333333332	1.6899499999999978	130917.609375	1709730.1594069835	0	1184	0.20095542529712773	1.8991900476048056	2.201953548969129	287.63128662109375	287.6332702636719
716	288.1984558105469	12.607850000000001					1	DETECTED	288.1985 m/z @12.61 [N1298_2.mzXML]	288.1984558105469	12.607850000000001	10.636050000000001	12.624516666666667	1.9884666666666657	5137.4072265625	186038.2954856567	0	1184	0.060896524602402025	0.5042262568887985	0.008452513777596976	288.19097900390625	288.1991271972656
717	288.2161560058594	10.652916666666666					1	DETECTED	288.2162 m/z @10.65 [N1298_2.mzXML]	288.2161560058594	10.652916666666666	0.3012166666666667	19.964333333333332	19.663116666666667	735588.625	6432652.65193247	1	1184	0.08522151508715936	2.097194826741058	2.8057666183811	288.2145080566406	288.21783447265625
718	288.6401672363281	13.313333333333333					1	DETECTED	288.6402 m/z @13.31 [N1298_2.mzXML]	288.6401672363281	13.313333333333333	12.822733333333334	14.033466666666667	1.2107333333333337	41135.703125	932175.3869526371	0	1184	0.23137967026055506	0.9594265628908656	2.2074481019810537	288.6320495605469	288.64093017578125
719	288.9215393066406	1.6105166666666666					1	DETECTED	288.9215 m/z @1.61 [N1298_2.mzXML]	288.9215393066406	1.6105166666666666	1.5659999999999998	11.956966666666666	10.390966666666667	183911.75	2314277.630865966	0	1184	0.07005961527680693	1.8323796309319473	1.980058810823636	288.92120361328125	288.92913818359375
720	289.1752014160156	1.3394166666666665					1	DETECTED	289.1752 m/z @1.34 [N1298_2.mzXML]	289.1752014160156	1.3394166666666665	0.10085000000000001	20.000833333333333	19.89998333333333	6497.921875	1768345.4558064898	0	1184	5.38203490703528	8.033472831498777	5.362546509374836	289.168212890625	289.18170166015625
721	289.22003173828125	10.652916666666666					1	DETECTED	289.2200 m/z @10.65 [N1298_2.mzXML]	289.22003173828125	10.652916666666666	10.61915	16.505233333333333	5.886083333333334	89270.2265625	1157284.953246367	0	1184	0.09603281854688461	3.744832484367215	6.557371820919746	289.2152099609375	289.2217712402344
722	289.6478271484375	14.06635					1	DETECTED	289.6478 m/z @14.07 [N1298_2.mzXML]	289.6478271484375	14.06635	8.466233333333333	15.98785	7.521616666666667	26883.71875	2711129.8112578113	0	1184	2.277372773417138	4.361568742458798	0.5230491121999962	289.6390075683594	289.6575622558594
723	290.0393981933594	1.9517333333333333					1	DETECTED	290.0394 m/z @1.95 [N1298_2.mzXML]	290.0393981933594	1.9517333333333333	1.9517333333333333	19.69066666666667	17.738933333333335	7459.60986328125	2374834.592342438	0	1184	16.1366416007202	null	null	290.0310974121094	290.0393981933594
724	290.2677001953125	11.3984					1	DETECTED	290.2677 m/z @11.40 [N1298_2.mzXML]	290.2677001953125	11.3984	10.980216666666667	11.461933333333333	0.48171666666666546	26114.791015625	193900.44411999462	0	1184	0.07554204965783384	0.5759634928858939	0.15192698577178776	290.26739501953125	290.268310546875
725	290.6270446777344	12.870766666666666					1	DETECTED	290.6270 m/z @12.87 [N1298_2.mzXML]	290.6270446777344	12.870766666666666	12.757816666666667	13.066433333333332	0.30861666666666565	24980.98046875	200265.61263549808	0	1184	0.07650976390319109	1.3661649697506266	6.381340171294137	290.62640380859375	290.62750244140625
726	290.667236328125	14.114550000000001					1	DETECTED	290.6672 m/z @14.11 [N1298_2.mzXML]	290.667236328125	14.114550000000001	13.968083333333334	15.4393	1.471216666666665	5901.97412109375	207958.038037689	0	1184	0.3052160617049804	5.022360036413275	4.597099011149822	290.666015625	290.6683349609375
727	290.9251708984375	2.6187666666666667					1	DETECTED	290.9252 m/z @2.62 [N1298_2.mzXML]	290.9251708984375	2.6187666666666667	1.6105166666666666	19.964333333333332	18.353816666666667	37930.99609375	3354531.017278839	0	1184	0.7399785900661473	1.989507109928157	1.87270097329026	290.9151916503906	290.9259338378906
728	291.1197204589844	12.019333333333332					1	DETECTED	291.1197 m/z @12.02 [N1298_2.mzXML]	291.1197204589844	12.019333333333332	4.338933333333333	12.870766666666666	8.531833333333333	114116.234375	8046133.591060671	0	1184	0.09072562959372021	0.5230368006592878	0.034294135282698694	291.1193542480469	291.12969970703125
729	291.1813049316406	0.7750166666666666					1	DETECTED	291.1813 m/z @0.78 [N1298_2.mzXML]	291.1813049316406	0.7750166666666666	0.7750166666666666	10.168550000000002	9.393533333333336	4274.892578125	1405016.1530505982	0	1184	9.17681666671471	null	null	291.17230224609375	291.1813049316406
730	291.64630126953125	12.870766666666666					1	DETECTED	291.6463 m/z @12.87 [N1298_2.mzXML]	291.64630126953125	12.870766666666666	11.802433333333333	14.667933333333334	2.865500000000001	57860.4453125	911270.1902683728	0	1184	0.11698733400741013	2.345579394638912	12.180918598667308	291.6447448730469	291.64703369140625
731	291.823974609375	8.797216666666666					1	DETECTED	291.8240 m/z @8.80 [N1298_2.mzXML]	291.823974609375	8.797216666666666	8.743933333333333	8.869433333333335	0.1255000000000024	5074.0029296875	24158.667985656957	0	1184	0.11510132462020017	1.177666562402284	0.7357337026847273	291.8232421875	291.8241271972656
732	291.93505859375	2.6187666666666667					1	DETECTED	291.9351 m/z @2.62 [N1298_2.mzXML]	291.93505859375	2.6187666666666667	1.8680999999999999	19.361666666666668	17.49356666666667	29223.65234375	2401630.0955558773	0	1184	0.7276481338530179	1.8753380962512547	2.639044314469175	291.9340515136719	291.9366455078125
733	292.0679626464844	16.172166666666666					1	DETECTED	292.0680 m/z @16.17 [N1298_2.mzXML]	292.0679626464844	16.172166666666666	9.437866666666668	19.508333333333333	10.070466666666665	4687.455078125	1071166.5239125974	0	1184	2.082854560826581	0.7476995876829565	0.5043418694688707	292.0664978027344	292.0694580078125
734	292.1227111816406	12.019333333333332					1	DETECTED	292.1227 m/z @12.02 [N1298_2.mzXML]	292.1227111816406	12.019333333333332	1.9100499999999998	16.929666666666666	15.019616666666666	15940.42578125	3495921.0712668463	0	1184	10.211392371072739	0.7428625834010654	0.48572516680213085	292.11419677734375	292.1261291503906
735	292.6441650390625	13.226633333333332					1	DETECTED	292.6442 m/z @13.23 [N1298_2.mzXML]	292.6441650390625	13.226633333333332	2.6187666666666667	13.226633333333332	10.607866666666666	3145.99267578125	1381096.0237250668	0	1184	2.8437144611521887	0.5	null	292.6342468261719	292.6441650390625
736	292.9319152832031	2.6744666666666665					1	DETECTED	292.9319 m/z @2.67 [N1298_2.mzXML]	292.9319152832031	2.6744666666666665	2.5090333333333334	19.964333333333332	17.455299999999998	5032.35400390625	1304853.2611945798	0	1184	0.48998663783709606	52.7562965948016	4.0462362002193615	292.9234313964844	292.93988037109375
737	292.9561462402344	16.819166666666668					1	DETECTED	292.9561 m/z @16.82 [N1298_2.mzXML]	292.9561462402344	16.819166666666668	2.467966666666667	16.819166666666668	14.3512	3863.02294921875	1944638.035115906	0	1184	14.022564153221719	0.5	null	292.9471130371094	292.9660339355469
738	292.98114013671875	2.6325333333333334					1	DETECTED	292.9811 m/z @2.63 [N1298_2.mzXML]	292.98114013671875	2.6325333333333334	2.4139	3.62205	1.2081500000000003	3747.440185546875	148198.7282045899	0	1184	0.22159218202830555	2.7629592925750868	4.5259185851501735	292.9731140136719	292.9814453125
739	293.0038757324219	2.716333333333333					1	DETECTED	293.0039 m/z @2.72 [N1298_2.mzXML]	293.0038757324219	2.716333333333333	2.4002499999999998	16.468033333333334	14.067783333333335	6330.74609375	1182922.6308717958	0	1184	0.42508491011396243	22.25328236224625	2.0408136196477704	292.99603271484375	293.0043640136719
740	293.0152587890625	2.6187666666666667					1	DETECTED	293.0153 m/z @2.62 [N1298_2.mzXML]	293.0152587890625	2.6187666666666667	2.2908666666666666	11.1278	8.836933333333334	6742.2568359375	632457.0930057984	0	1184	0.37107728215367786	13.47504320422893	2.0579239532744045	293.0073547363281	293.01580810546875
741	293.0264587402344	2.6187666666666667					1	DETECTED	293.0265 m/z @2.62 [N1298_2.mzXML]	293.0264587402344	2.6187666666666667	2.304483333333333	3.8239333333333336	1.5194500000000004	8203.2529296875	289836.90594638046	0	1184	0.23446770271881334	2.417325131250994	2.77216422080814	293.0186767578125	293.0269775390625
742	293.0380859375	2.716333333333333					1	DETECTED	293.0381 m/z @2.72 [N1298_2.mzXML]	293.0380859375	2.716333333333333	2.2634333333333334	4.292416666666667	2.0289833333333336	10359.615234375	407038.45862432854	0	1184	0.42805941353624766	1.6228054917032324	2.1016639543072424	293.0301818847656	293.04217529296875
743	293.05303955078125	2.6187666666666667					1	DETECTED	293.0530 m/z @2.62 [N1298_2.mzXML]	293.05303955078125	2.6187666666666667	2.13695	11.210049999999999	9.073099999999998	14659.4033203125	963540.4740982666	0	1184	0.5290189333872726	1.4348205560495106	2.74243332114468	293.04522705078125	293.0571594238281
744	293.0680236816406	2.6187666666666667					1	DETECTED	293.0680 m/z @2.62 [N1298_2.mzXML]	293.0680236816406	2.6187666666666667	2.0367166666666665	18.8345	16.79778333333333	19689.404296875	2303525.8802608945	0	1184	0.4715432627681224	11.081963539029196	21.53527430457382	293.06011962890625	293.0722961425781
745	293.0971984863281	2.5500166666666666					1	DETECTED	293.0972 m/z @2.55 [N1298_2.mzXML]	293.0971984863281	2.5500166666666666	0.10085000000000001	20.000833333333333	19.89998333333333	9888421.0	6.473800295372018E8	1	1184	0.7690593616013164	2.323015299418178	2.375636690676655	293.0962219238281	293.1065979003906
746	293.13861083984375	10.362516666666666					1	DETECTED	293.1386 m/z @10.36 [N1298_2.mzXML]	293.13861083984375	10.362516666666666	2.1085000000000003	15.6016	13.493099999999998	72583.9296875	1.3600727507202396E7	0	1184	0.11402530177339898	0.5493646845784249	0.0812625518068304	293.12982177734375	293.1421203613281
747	293.1524658203125	9.681016666666666					1	DETECTED	293.1525 m/z @9.68 [N1298_2.mzXML]	293.1524658203125	9.681016666666666	2.13695	10.5687	8.43175	199597.171875	6206531.522149752	0	1184	0.2551108344265671	0.5617588867775944	0.12456009267587317	293.1451110839844	293.16107177734375
748	293.1780090332031	13.685599999999999					1	DETECTED	293.1780 m/z @13.69 [N1298_2.mzXML]	293.1780090332031	13.685599999999999	2.1652833333333334	14.160333333333334	11.99505	32128.34765625	1941394.8106500553	0	1184	0.26731061940302503	0.5259554719905076	0.040606880154290925	293.1681213378906	293.17852783203125
749	293.1887512207031	10.097000000000001					1	DETECTED	293.1888 m/z @10.10 [N1298_2.mzXML]	293.1887512207031	10.097000000000001	2.3456833333333336	15.349266666666667	13.003583333333333	67345.3671875	1.2211612573939728E7	0	1184	13.108078266369427	0.8025830298178526	0.6058329835162806	293.1788330078125	293.19873046875
750	293.2108154296875	12.355866666666666					1	DETECTED	293.2108 m/z @12.36 [N1298_2.mzXML]	293.2108154296875	12.355866666666666	2.4274666666666667	12.558	10.130533333333332	7168.67578125	2345074.972474244	0	1184	10.065531768808142	0.5101795522608543	0.022246943543169265	293.2018127441406	293.220703125
751	293.23980712890625	2.6325333333333334					1	DETECTED	293.2398 m/z @2.63 [N1298_2.mzXML]	293.23980712890625	2.6325333333333334	2.454466666666667	11.079416666666667	8.62495	3566.507568359375	833871.6259147644	0	1184	0.3574132330995723	24.218317109696752	47.43663421939351	293.23187255859375	293.2481689453125
752	293.64044189453125	10.362516666666666					1	DETECTED	293.6404 m/z @10.36 [N1298_2.mzXML]	293.64044189453125	10.362516666666666	2.4410000000000003	14.733366666666665	12.292366666666664	29048.5	4949157.215717956	0	1184	0.06997292077783435	0.5454903563745446	0.08090540567582719	293.63140869140625	293.64593505859375
753	294.10040283203125	2.5500166666666666					1	DETECTED	294.1004 m/z @2.55 [N1298_2.mzXML]	294.10040283203125	2.5500166666666666	0.1736	18.064833333333336	17.891233333333336	940663.375	6.888290008858079E7	0	1184	0.7379928902122046	2.1985116098615824	2.1508596664827344	294.1003112792969	294.10333251953125
754	294.1560974121094	9.681016666666666					1	DETECTED	294.1561 m/z @9.68 [N1298_2.mzXML]	294.1560974121094	9.681016666666666	9.561266666666667	10.0442	0.48293333333333344	23340.162109375	460730.4931577151	0	1184	0.3676872703981129	2.016423103688243	3.0328462073764864	294.15582275390625	294.1563415527344
755	294.2663879394531	2.6187666666666667					1	DETECTED	294.2664 m/z @2.62 [N1298_2.mzXML]	294.2663879394531	2.6187666666666667	2.2634333333333334	3.8084166666666666	1.5449833333333332	27782.673828125	1364667.1268442378	0	1184	0.7066783772169538	2.1739915572232644	3.3479831144465293	294.2658386230469	294.26654052734375
756	294.9188232421875	12.822733333333334					1	DETECTED	294.9188 m/z @12.82 [N1298_2.mzXML]	294.9188232421875	12.822733333333334	0.24618333333333334	20.000833333333333	19.754649999999998	17442.099609375	4740026.142344238	0	1184	2.037291118844321	0.7222665967414436	0.512262394441629	294.9181823730469	294.9209289550781
757	294.9381103515625	1.64105					1	DETECTED	294.9381 m/z @1.64 [N1298_2.mzXML]	294.9381103515625	1.64105	1.5806	1.7027500000000002	0.1221500000000002	78273.828125	310233.53335119644	0	1184	0.06611754319235819	1.022528614698562	1.3039046257508384	294.93792724609375	294.93902587890625
758	294.9541320800781	11.19375					1	DETECTED	294.9541 m/z @11.19 [N1298_2.mzXML]	294.9541320800781	11.19375	10.930983333333334	19.490166666666667	8.559183333333333	5056.755859375	1043023.4134988403	0	1184	4.670735040835359	16.286661169605527	31.573322339211053	294.95306396484375	294.9548645019531
759	295.05755615234375	10.5212					1	DETECTED	295.0576 m/z @10.52 [N1298_2.mzXML]	295.05755615234375	10.5212	10.472233333333332	10.584883333333332	0.11265000000000036	8803.2314453125	43581.1136467287	0	1184	0.09664573052186398	1.150272294077562	1.300544588155124	295.0572204589844	295.0581970214844
760	295.10150146484375	2.5227166666666667					1	DETECTED	295.1015 m/z @2.52 [N1298_2.mzXML]	295.10150146484375	2.5227166666666667	1.8541333333333334	18.378333333333334	16.5242	109962.3515625	8695191.373171289	0	1184	0.7514675961683674	10.146059632573529	2.6145034942373044	295.0971984863281	295.1033630371094
761	295.12847900390625	9.629199999999999					1	DETECTED	295.1285 m/z @9.63 [N1298_2.mzXML]	295.12847900390625	9.629199999999999	9.5952	9.71555	0.12035000000000018	28205.81640625	143118.8136972665	0	1184	0.09117797898546698	1.7698529411765294	2.5397058823530587	295.1282043457031	295.1316223144531
762	295.1481628417969	9.749916666666667					1	DETECTED	295.1482 m/z @9.75 [N1298_2.mzXML]	295.1481628417969	9.749916666666667	9.491266666666666	10.221183333333332	0.7299166666666661	8310.7109375	169769.56353750644	0	1184	0.48246210263575406	1.4110123074940322	0.7810927563062416	295.1478271484375	295.1487731933594
763	295.1939697265625	12.270583333333333					1	DETECTED	295.1940 m/z @12.27 [N1298_2.mzXML]	295.1939697265625	12.270583333333333	1.4302166666666667	18.470833333333335	17.04061666666667	43384.65625	3558199.747192474	0	1184	0.3040631730311887	0.787047937368439	1.8348518208363256	295.1872253417969	295.20379638671875
764	295.26226806640625	13.524833333333333					1	DETECTED	295.2623 m/z @13.52 [N1298_2.mzXML]	295.26226806640625	13.524833333333333	0.7569166666666667	17.823500000000003	17.066583333333337	5263.62841796875	1235682.7735538334	0	1184	12.783949999037974	0.6683386091440134	0.3366772182880268	295.2597961425781	295.264892578125
765	295.293701171875	2.6187666666666667					1	DETECTED	295.2937 m/z @2.62 [N1298_2.mzXML]	295.293701171875	2.6187666666666667	2.13695	9.01155	6.874599999999999	37371.58984375	2182512.7827804866	0	1184	0.778004522824701	2.7439806131455717	2.9187666857002017	295.2933349609375	295.2958984375
766	296.0650939941406	1.7526666666666666					1	DETECTED	296.0651 m/z @1.75 [N1298_2.mzXML]	296.0650939941406	1.7526666666666666	1.7027500000000002	15.840383333333333	14.137633333333333	100060.4375	1765833.461490997	0	1184	0.07232255185141923	141.61235392320614	0.9767905902695502	296.0605773925781	296.0653991699219
767	296.1404724121094	11.987966666666667					1	DETECTED	296.1405 m/z @11.99 [N1298_2.mzXML]	296.1404724121094	11.987966666666667	8.887400000000001	11.987966666666667	3.1005666666666656	5601.3251953125	523784.90335357696	0	1184	2.3072392425885777	0.5	null	296.1315612792969	296.1494445800781
768	296.1848449707031	11.819616666666667					1	DETECTED	296.1848 m/z @11.82 [N1298_2.mzXML]	296.1848449707031	11.819616666666667	9.316849999999999	19.90983333333333	10.592983333333333	22077.451171875	2060169.0769689332	0	1184	0.15297077381299218	2.3122655202685976	3.10788516764117	296.18255615234375	296.1849365234375
769	296.1970520019531	12.287583333333334					1	DETECTED	296.1971 m/z @12.29 [N1298_2.mzXML]	296.1970520019531	12.287583333333334	12.23575	12.574766666666667	0.33901666666666763	8528.7939453125	103939.61198986816	0	1184	0.2147785808204148	3.2702572347266234	5.540514469453247	296.1964416503906	296.1978759765625
770	296.25738525390625	13.431416666666667					1	DETECTED	296.2574 m/z @13.43 [N1298_2.mzXML]	296.25738525390625	13.431416666666667	13.40105	13.884183333333334	0.48313333333333475	26223.15234375	307678.57652978506	0	1184	0.156273284209675	7.95499451152559	9.92937827455883	296.25726318359375	296.2581481933594
771	297.1178894042969	1.5222166666666666					1	DETECTED	297.1179 m/z @1.52 [N1298_2.mzXML]	297.1178894042969	1.5222166666666666	1.4302166666666667	18.580166666666667	17.14995	7079.5947265625	2472177.045661194	0	1184	17.150891133779	93.20625000000014	185.4125000000003	297.10845947265625	297.12591552734375
772	297.1442565917969	9.402266666666666					1	DETECTED	297.1443 m/z @9.40 [N1298_2.mzXML]	297.1442565917969	9.402266666666666	0.39253333333333335	9.4557	9.063166666666667	3488.2392578125	819517.5353780213	0	1184	0.050989654405626084	0.5029653115889483	0.005930623177896608	297.1405944824219	297.1449279785156
773	297.1800537109375	15.8775					1	DETECTED	297.1801 m/z @15.88 [N1298_2.mzXML]	297.1800537109375	15.8775	9.473450000000001	19.69066666666667	10.217216666666667	11684.306640625	2646292.9584238273	0	1184	1.9854954467000248	0.7839875735892903	0.5343172582444691	297.1781005859375	297.18804931640625
774	298.2153625488281	9.973633333333334					1	DETECTED	298.2154 m/z @9.97 [N1298_2.mzXML]	298.2153625488281	9.973633333333334	9.9041	10.273416666666666	0.3693166666666663	4670.072265625	56664.54399920655	0	1184	0.031898285217915046	2.6556807286672734	4.311361457334547	298.215087890625	298.2159118652344
775	298.27337646484375	14.264916666666666					1	DETECTED	298.2734 m/z @14.26 [N1298_2.mzXML]	298.27337646484375	14.264916666666666	2.7446333333333333	17.134666666666664	14.390033333333331	155143.125	8336250.706486261	0	1184	0.6210579864362167	0.8749667403170067	0.5350576008376317	298.2726135253906	298.282470703125
776	299.1380310058594	11.32435					1	DETECTED	299.1380 m/z @11.32 [N1298_2.mzXML]	299.1380310058594	11.32435	10.362516666666666	14.815966666666666	4.45345	81820.96875	2674856.3247125233	0	1184	0.13428591169641457	0.937458970675424	3.0764235730408553	299.1368408203125	299.1394348144531
777	299.2766418457031	14.23505					1	DETECTED	299.2766 m/z @14.24 [N1298_2.mzXML]	299.2766418457031	14.23505	9.300716666666666	15.969333333333333	6.668616666666667	33252.09375	1855409.5331221914	0	1184	0.5247568770332016	0.6763009179010299	6.331477467090574	299.2762756347656	299.2827453613281
778	299.6322326660156	12.870766666666666					1	DETECTED	299.6322 m/z @12.87 [N1298_2.mzXML]	299.6322326660156	12.870766666666666	12.740933333333334	13.09655	0.35561666666666625	44107.953125	407607.48079541075	0	1184	0.16081128166237946	1.3695121951219622	3.453564885111146	299.6319580078125	299.6328430175781
779	300.1340637207031	12.85505					1	DETECTED	300.1341 m/z @12.86 [N1298_2.mzXML]	300.1340637207031	12.85505	9.473450000000001	13.0815	3.6080499999999986	16062.5517578125	703270.8854583738	0	1184	2.0790132394207035	0.5593009474052931	0.12420163575266423	300.1304016113281	300.1422424316406
780	300.1796875	11.582699999999999					1	DETECTED	300.1797 m/z @11.58 [N1298_2.mzXML]	300.1796875	11.582699999999999	9.300716666666666	12.066316666666667	2.765600000000001	150399.046875	2865878.3717195163	0	1184	0.08731563834025557	0.5502645033780107	0.08229782215405262	300.17926025390625	300.18408203125
781	300.1979675292969	11.368366666666667					1	DETECTED	300.1980 m/z @11.37 [N1298_2.mzXML]	300.1979675292969	11.368366666666667	8.851866666666666	11.3984	2.5465333333333344	13267.7861328125	833873.5646179196	0	1184	2.4528435501385566	0.5060876482738214	0.012203766666712001	300.1979064941406	300.1986083984375
782	300.2166748046875	10.652916666666666					1	DETECTED	300.2167 m/z @10.65 [N1298_2.mzXML]	300.2166748046875	10.652916666666666	10.536900000000001	10.722166666666668	0.18526666666666713	8119.75048828125	76170.68598876965	0	1184	0.18510740321913133	0.7984484987789239	0.5968969975578478	300.2162780761719	300.2168273925781
783	300.28900146484375	12.690716666666667					1	DETECTED	300.2890 m/z @12.69 [N1298_2.mzXML]	300.28900146484375	12.690716666666667	12.541366666666667	14.749766666666666	2.2083999999999993	12778.3671875	524809.4353900149	0	1184	0.2596231646337195	7.393371275527278	13.786742551054555	300.2798767089844	300.2972106933594
784	301.1403503417969	12.4564					1	DETECTED	301.1404 m/z @12.46 [N1298_2.mzXML]	301.1403503417969	12.4564	0.10085000000000001	20.000833333333333	19.89998333333333	80736.6171875	1.2761178293996025E7	1	1184	10.654054022664955	2.1411457617781577	0.9582927273064203	301.13922119140625	301.1414794921875
785	301.21282958984375	13.431416666666667					1	DETECTED	301.2128 m/z @13.43 [N1298_2.mzXML]	301.21282958984375	13.431416666666667	10.739416666666667	13.834066666666667	3.0946499999999997	60557.17578125	1717804.6681811519	0	1184	0.19784648245151715	0.5773754128405792	5.768087748104076	301.21240234375	301.2198181152344
786	302.1023254394531	10.636050000000001					1	DETECTED	302.1023 m/z @10.64 [N1298_2.mzXML]	302.1023254394531	10.636050000000001	10.584883333333332	10.739416666666667	0.15453333333333497	3729.677734375	25638.908337402427	0	1184	0.16594351112059513	1.5100977198696597	2.0201954397393194	302.10101318359375	302.1023254394531
787	302.1434326171875	12.439816666666667					1	DETECTED	302.1434 m/z @12.44 [N1298_2.mzXML]	302.1434326171875	12.439816666666667	0.13710000000000003	19.946166666666667	19.809066666666666	13929.5322265625	2594099.8939580694	0	1184	0.1471752567592528	0.8143719243238137	0.7460184390998446	302.1418762207031	302.1452941894531
788	302.1955871582031	9.956183333333334					1	DETECTED	302.1956 m/z @9.96 [N1298_2.mzXML]	302.1955871582031	9.956183333333334	8.534933333333333	10.0621	1.5271666666666661	3687.883056640625	153072.68642156993	0	1184	0.11140357511117749	0.5372618000586334	0.07452360011726684	302.1952209472656	302.19647216796875
789	302.231689453125	10.827416666666666					1	DETECTED	302.2317 m/z @10.83 [N1298_2.mzXML]	302.231689453125	10.827416666666666	10.75675	11.111783333333333	0.3550333333333331	24263.044921875	223833.90928655994	0	1184	0.14928099888957647	2.1129709954460565	4.020793573735083	302.23126220703125	302.232421875
790	302.2864990234375	11.582699999999999					1	DETECTED	302.2865 m/z @11.58 [N1298_2.mzXML]	302.2864990234375	11.582699999999999	11.160583333333333	14.931999999999999	3.7714166666666653	138479.734375	2344967.239785435	0	1184	0.10095086814162535	0.9797012754133431	0.6445818648835301	302.285888671875	302.2880554199219
791	303.0267639160156	1.4469833333333333					1	DETECTED	303.0268 m/z @1.45 [N1298_2.mzXML]	303.0267639160156	1.4469833333333333	1.4302166666666667	1.5074333333333334	0.07721666666666671	5373.25537109375	20373.391628417958	0	1184	0.05562500530500736	2.302683896620289	3.6053677932405788	303.0264892578125	303.02703857421875
792	303.05224609375	16.948333333333334					1	DETECTED	303.0522 m/z @16.95 [N1298_2.mzXML]	303.05224609375	16.948333333333334	0.42885	19.6725	19.24365	2064.36181640625	1134402.6770191954	0	1184	1.748726817564222	0.5824531437121218	0.1649062874242434	303.0425109863281	303.05328369140625
793	303.0739440917969	9.71555					1	DETECTED	303.0739 m/z @9.72 [N1298_2.mzXML]	303.0739440917969	9.71555	9.663433333333334	9.818466666666666	0.15503333333333202	6094.70556640625	35964.96788366677	0	1184	0.1321155327518735	1.4873680844259571	1.974736168851914	303.0733642578125	303.0739440917969
794	303.22857666015625	14.3401					1	DETECTED	303.2286 m/z @14.34 [N1298_2.mzXML]	303.22857666015625	14.3401	10.132316666666666	17.05966666666667	6.927350000000002	404167.1875	1.7443499627038673E7	1	1184	0.5683881463259208	0.7106362183230795	0.41011859134724526	303.22711181640625	303.2331237792969
795	303.6462097167969	12.85505					1	DETECTED	303.6462 m/z @12.86 [N1298_2.mzXML]	303.6462097167969	12.85505	12.724216666666667	13.0218	0.29758333333333375	22115.833984375	157342.91407177734	0	1184	0.07269256885652986	1.1372611464968168	0.9606138897213358	303.6454772949219	303.6468505859375
796	304.04833984375	16.523733333333332					1	DETECTED	304.0483 m/z @16.52 [N1298_2.mzXML]	304.04833984375	16.523733333333332	0.42885	19.891666666666666	19.462816666666665	4045.339111328125	1547381.5191510918	0	1184	8.265026788028926	0.6046274540666651	0.4772698449598351	304.04754638671875	304.05029296875
797	304.1473693847656	12.822733333333334					1	DETECTED	304.1474 m/z @12.82 [N1298_2.mzXML]	304.1473693847656	12.822733333333334	9.300716666666666	12.9169	3.6161833333333337	4541.7021484375	623978.2288995973	0	1184	3.594181744031685	0.5133682880546656	0.026736576109331188	304.1473083496094	304.1504821777344
798	304.1781311035156	17.022166666666667					1	DETECTED	304.1781 m/z @17.02 [N1298_2.mzXML]	304.1781311035156	17.022166666666667	8.797216666666666	18.212333333333333	9.415116666666668	3404.869384765625	1504615.1035824283	0	1184	9.325086573439231	0.5723509970678646	0.14470199413572923	304.17431640625	304.18634033203125
799	304.21142578125	10.0621					1	DETECTED	304.2114 m/z @10.06 [N1298_2.mzXML]	304.21142578125	10.0621	10.008916666666666	10.636050000000001	0.6271333333333349	68242.6171875	560728.460407837	1	1184	0.17165274898672145	7.57671358922043	5.030465459578596	304.2108154296875	304.2120056152344
800	304.2320861816406	14.3401					1	DETECTED	304.2321 m/z @14.34 [N1298_2.mzXML]	304.2320861816406	14.3401	10.774333333333335	16.985	6.210666666666665	76018.7734375	4683364.5138079785	0	1184	0.5688036623482589	0.7594556363602507	0.4173808911134828	304.22808837890625	304.2332763671875
801	304.2986755371094	11.493533333333334					1	DETECTED	304.2987 m/z @11.49 [N1298_2.mzXML]	304.2986755371094	11.493533333333334	11.493533333333334	11.626383333333333	0.13284999999999947	21009.123046875	87461.00051489296	0	1184	0.10018192667343229	null	null	304.2982177734375	304.29949951171875
802	304.895263671875	1.6257833333333334					1	DETECTED	304.8953 m/z @1.63 [N1298_2.mzXML]	304.895263671875	1.6257833333333334	1.5806	19.453500000000002	17.8729	65665.2890625	2981654.4988793945	0	1184	0.07693641739176438	197.78199926226478	394.56399852452955	304.8952331542969	304.90435791015625
803	305.04449462890625	16.59691666666667					1	DETECTED	305.0445 m/z @16.60 [N1298_2.mzXML]	305.04449462890625	16.59691666666667	0.1917	19.819000000000003	19.6273	3402.00146484375	1400822.3146411134	0	1184	2.2487455966946754	0.598203010627717	0.19640602125543402	305.0370178222656	305.05072021484375
804	305.0870056152344	15.7303					1	DETECTED	305.0870 m/z @15.73 [N1298_2.mzXML]	305.0870056152344	15.7303	10.291166666666667	16.153983333333333	5.8628166666666655	2357.609375	532952.5996207275	0	1184	0.7639757232177171	0.538947687744371	0.07789537548874202	305.0854797363281	305.08856201171875
805	305.1353454589844	12.355866666666666					1	DETECTED	305.1353 m/z @12.36 [N1298_2.mzXML]	305.1353454589844	12.355866666666666	12.30495	12.541366666666667	0.23641666666666694	34070.52734375	224800.81576525848	0	1184	0.09140187410591061	2.296445877383545	3.7607548504300965	305.134765625	305.13555908203125
806	305.2145690917969	10.0621					1	DETECTED	305.2146 m/z @10.06 [N1298_2.mzXML]	305.2145690917969	10.0621	10.026516666666668	14.931999999999999	4.905483333333331	10106.8896484375	733793.2677369384	0	1184	0.1336944722536888	68.92950819672478	5.747939463563941	305.2122802734375	305.2152099609375
807	305.24407958984375	12.624516666666667					1	DETECTED	305.2441 m/z @12.62 [N1298_2.mzXML]	305.24407958984375	12.624516666666667	0.7934	15.367266666666666	14.573866666666666	146763.109375	3483459.5616052896	1	1184	0.20777157818159786	0.5750322112059552	12.996800997343161	305.2355041503906	305.2477111816406
808	306.0648193359375	11.686666666666667					1	DETECTED	306.0648 m/z @11.69 [N1298_2.mzXML]	306.0648193359375	11.686666666666667	11.144116666666667	14.948433333333332	3.804316666666665	3969.27490234375	475672.2445551756	0	1184	0.9489218866805427	3.5059595121801337	6.011919024360267	306.0648193359375	306.0667724609375
809	306.0836486816406	16.006266666666665					1	DETECTED	306.0836 m/z @16.01 [N1298_2.mzXML]	306.0836486816406	16.006266666666665	9.300716666666666	18.943499999999997	9.64278333333333	5595.26513671875	1281241.0747382194	0	1184	2.2494867184482903	0.7190150944615529	0.5491838183442047	306.0812683105469	306.08416748046875
810	306.24725341796875	12.624516666666667					1	DETECTED	306.2473 m/z @12.62 [N1298_2.mzXML]	306.24725341796875	12.624516666666667	12.541366666666667	14.749766666666666	2.2083999999999993	30767.623046875	865591.7598460695	0	1184	0.27752495517829345	13.328832925427431	19.34225361377061	306.2434387207031	306.2508544921875
811	306.8285827636719	1.7526666666666666					1	DETECTED	306.8286 m/z @1.75 [N1298_2.mzXML]	306.8285827636719	1.7526666666666666	1.6867166666666666	1.8114833333333331	0.12476666666666647	9583.47265625	51064.026029540975	0	1184	0.08781769029676756	0.9459186252211264	0.8918372504422526	306.8270568847656	306.8285827636719
812	307.06182861328125	11.896983333333333					1	DETECTED	307.0618 m/z @11.90 [N1298_2.mzXML]	307.06182861328125	11.896983333333333	10.5052	14.999633333333332	4.4944333333333315	5599.51318359375	702354.6137957763	0	1184	3.7468840974416953	1.6146311087693248	2.2292622175386496	307.060302734375	307.06658935546875
813	307.0799560546875	15.821850000000001					1	DETECTED	307.0800 m/z @15.82 [N1298_2.mzXML]	307.0799560546875	15.821850000000001	3.2241500000000003	18.998	15.773850000000001	6122.47998046875	1679136.5030056147	0	1184	1.8814905298405282	0.6260607094945903	0.23330035941370478	307.0782165527344	307.0838928222656
814	307.1679992675781	10.552516666666666					1	DETECTED	307.1680 m/z @10.55 [N1298_2.mzXML]	307.1679992675781	10.552516666666666	9.5437	17.32	7.776300000000001	340315.6875	6529699.552246043	1	1184	0.4641187050348101	1.2165941483372065	1.9788879350582966	307.1665344238281	307.1689758300781
815	307.2627258300781	12.148866666666667					1	DETECTED	307.2627 m/z @12.15 [N1298_2.mzXML]	307.2627258300781	12.148866666666667	12.081866666666667	14.965283333333334	2.883416666666667	7910.3505859375	420944.7439674984	0	1184	0.11847045536781842	21.518034825870597	42.036069651741194	307.2587585449219	307.26312255859375
816	309.1502685546875	13.701783333333333					1	DETECTED	309.1503 m/z @13.70 [N1298_2.mzXML]	309.1502685546875	13.701783333333333	9.284500000000001	14.354816666666666	5.070316666666665	30182.744140625	1271168.889249725	0	1184	0.2625495200254022	0.5586559339276236	0.12959257248067774	309.1468505859375	309.151611328125
817	309.1642150878906	10.552516666666666					1	DETECTED	309.1642 m/z @10.55 [N1298_2.mzXML]	309.1642150878906	10.552516666666666	10.472233333333332	12.4564	1.9841666666666686	13314.26953125	698873.5129772949	0	1184	1.775025857540406	12.35727631305784	23.87008506273482	309.16302490234375	309.17205810546875
818	310.1148681640625	14.279666666666666					1	DETECTED	310.1149 m/z @14.28 [N1298_2.mzXML]	310.1148681640625	14.279666666666666	0.10085000000000001	19.964333333333332	19.86348333333333	4609.4482421875	1868171.0747577217	0	1184	18.801334915873987	0.70046336730028	0.8672955275830535	310.11065673828125	310.1148681640625
819	310.2011413574219	10.602183333333333					1	DETECTED	310.2011 m/z @10.60 [N1298_2.mzXML]	310.2011413574219	10.602183333333333	9.956183333333334	17.52583333333333	7.5696499999999975	69485.8984375	1174545.6547675494	1	1184	0.10046804224640127	1.1923355381930456	0.8263447000762769	310.1976013183594	310.2022705078125
820	310.9121398925781	1.64105					1	DETECTED	310.9121 m/z @1.64 [N1298_2.mzXML]	310.9121398925781	1.64105	1.6105166666666666	1.78285	0.17233333333333345	58768.12109375	250002.46685131852	0	1184	0.06701520055399057	3.078186451368329	4.112120120239698	310.9117736816406	310.91259765625
821	311.0047302246094	11.972366666666666					1	DETECTED	311.0047 m/z @11.97 [N1298_2.mzXML]	311.0047302246094	11.972366666666666	0.5382	19.526666666666664	18.988466666666664	3970.5859375	1268645.6555946341	0	1184	0.4521696971456972	0.8303388965818818	0.46280955826378334	310.99566650390625	311.0095520019531
822	311.12335205078125	8.761583333333334					1	DETECTED	311.1234 m/z @8.76 [N1298_2.mzXML]	311.12335205078125	8.761583333333334	8.431933333333333	15.10145	6.6695166666666665	15575.033203125	482199.63687338267	0	1184	0.08935723165801335	0.7742864595624459	0.7141367033883029	311.1229248046875	311.1258850097656
823	311.1662292480469	12.287583333333334					1	DETECTED	311.1662 m/z @12.29 [N1298_2.mzXML]	311.1662292480469	12.287583333333334	3.2691999999999997	17.1905	13.9213	87795.71875	3195690.4348139353	1	1184	0.2874152569399602	2.4477430204460764	4.565077835288843	311.1656188964844	311.1761779785156
824	311.6321105957031	12.838816666666666					1	DETECTED	311.6321 m/z @12.84 [N1298_2.mzXML]	311.6321105957031	12.838816666666666	12.790466666666667	13.03655	0.246083333333333	23711.12109375	174721.01388330088	0	1184	0.10420438457989967	2.544812133747021	4.089624267494042	311.631591796875	311.6323547363281
825	311.9993591308594	2.6744666666666665					1	DETECTED	311.9994 m/z @2.67 [N1298_2.mzXML]	311.9993591308594	2.6744666666666665	2.6744666666666665	19.782666666666668	17.1082	11639.0439453125	5347451.514390622	0	1184	14.822081448308197	null	null	311.9914245605469	311.9993591308594
826	312.0286560058594	13.197650000000001					1	DETECTED	312.0287 m/z @13.20 [N1298_2.mzXML]	312.0286560058594	13.197650000000001	10.344216666666666	17.1155	6.771283333333335	38586.62890625	1575746.069339203	0	1184	0.24890724316349022	0.8862913419156682	0.4630674067655735	312.02276611328125	312.0299072265625
827	312.1338195800781	12.806633333333334					1	DETECTED	312.1338 m/z @12.81 [N1298_2.mzXML]	312.1338195800781	12.806633333333334	8.552233333333334	12.85505	4.302816666666667	7734.92919921875	727947.7258372192	0	1184	4.00146324083207	0.5056901874138147	0.012117589699383683	312.1256103515625	312.1338195800781
828	312.1739501953125	2.2215166666666666					1	DETECTED	312.1740 m/z @2.22 [N1298_2.mzXML]	312.1739501953125	2.2215166666666666	0.8301	12.640933333333333	11.810833333333333	15827.9912109375	3724626.1799279475	0	1184	11.548532466148188	4.244175600407258	7.4596149705870145	312.164794921875	312.1739501953125
829	312.2161865234375	10.722166666666668					1	DETECTED	312.2162 m/z @10.72 [N1298_2.mzXML]	312.2161865234375	10.722166666666668	10.132316666666666	14.931999999999999	4.799683333333332	48545.4296875	944744.2785504155	1	1184	0.12277384120709556	2.0156167068494026	4.654630021375792	312.20672607421875	312.217041015625
830	312.36199951171875	12.066316666666667					1	DETECTED	312.3620 m/z @12.07 [N1298_2.mzXML]	312.36199951171875	12.066316666666667	9.046850000000001	12.166400000000001	3.1195500000000003	14884.2744140625	467501.45903558366	0	1184	0.07081218828579594	0.5165730151020049	1.5967878560560895	312.3561706542969	312.36260986328125
831	312.6582946777344	2.2908666666666666					1	DETECTED	312.6583 m/z @2.29 [N1298_2.mzXML]	312.6582946777344	2.2908666666666666	0.4107166666666667	14.6037	14.192983333333332	22478.744140625	2050821.0997121895	0	1184	0.4339355967814349	0.9405852041285983	0.5602690951372483	312.6557312011719	312.65960693359375
832	313.09564208984375	1.4927333333333332					1	DETECTED	313.0956 m/z @1.49 [N1298_2.mzXML]	313.09564208984375	1.4927333333333332	0.9211833333333334	19.471999999999998	18.550816666666666	19266.41796875	1882975.1674871827	0	1184	0.14168204044560673	110.55756937857244	224.84786613758732	313.0936279296875	313.0966491699219
833	313.1545715332031	10.0442					1	DETECTED	313.1546 m/z @10.04 [N1298_2.mzXML]	313.1545715332031	10.0442	9.991066666666667	13.734633333333333	3.7435666666666663	6662.59521484375	508770.47519635	0	1184	0.09727518831195425	35.22804265997495	69.4560853199499	313.145751953125	313.1545715332031
834	313.1666259765625	12.270583333333333					1	DETECTED	313.1666 m/z @12.27 [N1298_2.mzXML]	313.1666259765625	12.270583333333333	12.218133333333332	13.051350000000001	0.8332166666666687	14168.154296875	297920.3931224979	0	1184	0.3040262387895112	7.94296155068316	14.88592310136632	313.16546630859375	313.16741943359375
835	314.0289611816406	13.111116666666668					1	DETECTED	314.0290 m/z @13.11 [N1298_2.mzXML]	314.0289611816406	13.111116666666668	6.5276499999999995	14.832500000000001	8.304850000000002	8199.28125	1054858.2071540225	0	1184	0.30359895275041815	0.6307353268794557	0.2614706537589112	314.0246276855469	314.03125
836	314.2311706542969	10.930983333333334					1	DETECTED	314.2312 m/z @10.93 [N1298_2.mzXML]	314.2311706542969	10.930983333333334	10.774333333333335	12.200716666666667	1.426383333333332	917111.9375	6490794.705316571	1	1184	0.09647017319770512	2.526215273538291	3.775183340714853	314.23052978515625	314.2325439453125
837	314.9167785644531	1.5659999999999998					1	DETECTED	314.9168 m/z @1.57 [N1298_2.mzXML]	314.9167785644531	1.5659999999999998	1.5366333333333333	17.581833333333336	16.0452	2451.609375	1510779.3915620113	0	1184	15.06318704298583	273.18728717366747	545.374574347335	314.90740966796875	314.9182434082031
838	315.01708984375	1.59565					1	DETECTED	315.0171 m/z @1.60 [N1298_2.mzXML]	315.01708984375	1.59565	1.55115	11.309050000000001	9.757900000000001	7642.3232421875	1829557.425315125	0	1184	0.8294780337390402	109.63932584269668	218.27865168539333	315.00897216796875	315.0263366699219
839	315.0790100097656	2.3321833333333335					1	DETECTED	315.0790 m/z @2.33 [N1298_2.mzXML]	315.0790100097656	2.3321833333333335	1.6561833333333333	12.034616666666667	10.378433333333334	6243061.5	3.058556880929549E8	1	1184	0.44829659572264635	2.2824959793371646	2.514885208752126	315.07843017578125	315.0882568359375
840	315.1070861816406	2.3321833333333335					1	DETECTED	315.1071 m/z @2.33 [N1298_2.mzXML]	315.1070861816406	2.3321833333333335	2.150916666666667	3.4839333333333333	1.3330166666666665	16309.0029296875	360643.1427245484	0	1184	0.2576951259769711	2.718484139770145	9.75967827592387	315.1065673828125	315.1159973144531
841	315.1329040527344	11.4294					1	DETECTED	315.1329 m/z @11.43 [N1298_2.mzXML]	315.1329040527344	11.4294	2.2215166666666666	11.868	9.646483333333334	11186.9228515625	1475529.132315857	0	1184	9.441576719811769	0.5238165485010128	0.5982942596223645	315.1234130859375	315.14068603515625
842	315.1619873046875	12.287583333333334					1	DETECTED	315.1620 m/z @12.29 [N1298_2.mzXML]	315.1619873046875	12.287583333333334	2.2908666666666666	13.620849999999999	11.329983333333333	9166.5654296875	1528969.698180542	0	1184	10.026084752786119	0.5666852283166305	0.13337045663326108	315.1534423828125	315.17108154296875
843	315.23504638671875	10.930983333333334					1	DETECTED	315.2350 m/z @10.93 [N1298_2.mzXML]	315.23504638671875	10.930983333333334	2.4139	11.210049999999999	8.796149999999999	135204.078125	1935899.6857161836	0	1184	0.10520396080791272	3.173901327166046	3.5794060882089327	315.2348327636719	315.2420654296875
844	316.08258056640625	2.3321833333333335					1	DETECTED	316.0826 m/z @2.33 [N1298_2.mzXML]	316.08258056640625	2.3321833333333335	1.8400666666666665	10.41665	8.576583333333334	548419.5625	2.672411525191906E7	0	1184	0.4340672200152498	2.2702611455218786	2.433156359012125	316.0823669433594	316.0844421386719
845	316.1752014160156	10.536900000000001					1	DETECTED	316.1752 m/z @10.54 [N1298_2.mzXML]	316.1752014160156	10.536900000000001	10.4889	11.1278	0.6389000000000014	13068.78515625	135283.14927307147	0	1184	0.398700615316141	6.655208333333095	12.31041666666619	316.1750183105469	316.18206787109375
846	316.2467956542969	11.111783333333333					1	DETECTED	316.2468 m/z @11.11 [N1298_2.mzXML]	316.2467956542969	11.111783333333333	10.914150000000001	12.339	1.4248499999999993	1238325.25	8708201.624386353	1	1184	0.09051136689949146	2.720036016540084	3.5013503779226416	316.2374572753906	316.2481994628906
847	317.0836486816406	1.8541333333333334					1	DETECTED	317.0836 m/z @1.85 [N1298_2.mzXML]	317.0836486816406	1.8541333333333334	1.4927333333333332	8.779266666666667	7.286533333333333	73597.6796875	3818440.01854239	0	1184	0.3220005740498959	3.5045329743277076	4.429430282531969	317.0828552246094	317.0892333984375
848	317.1143493652344	1.7526666666666666					1	DETECTED	317.1143 m/z @1.75 [N1298_2.mzXML]	317.1143493652344	1.7526666666666666	0.8116166666666668	12.490566666666666	11.678949999999999	15941.8095703125	2098436.192611603	0	1184	0.12512935657850766	4.8655586282758065	5.317025921097291	317.10992431640625	317.11700439453125
849	317.1493835449219	8.976316666666666					1	DETECTED	317.1494 m/z @8.98 [N1298_2.mzXML]	317.1493835449219	8.976316666666666	8.940866666666667	11.160583333333333	2.219716666666667	1792.7078857421875	152111.28096044922	0	1184	0.08509831439863724	31.30771039022177	61.61542078044354	317.1487121582031	317.15020751953125
850	317.1781311035156	13.446266666666666					1	DETECTED	317.1781 m/z @13.45 [N1298_2.mzXML]	317.1781311035156	13.446266666666666	10.4889	14.882616666666667	4.393716666666668	19046.765625	965807.7655637205	0	1184	0.1882779777058179	0.7479787667536716	0.16022887775641306	317.170654296875	317.1793212890625
851	317.2507629394531	11.111783333333333					1	DETECTED	317.2508 m/z @11.11 [N1298_2.mzXML]	317.2507629394531	11.111783333333333	4.77175	14.309949999999999	9.5382	189992.140625	3.5052549481985904E7	0	1184	0.15214668007861398	0.7184391668948298	0.4469781462963863	317.2431640625	317.2513122558594
852	317.5279846191406	2.318233333333333					1	DETECTED	317.5280 m/z @2.32 [N1298_2.mzXML]	317.5279846191406	2.318233333333333	1.8541333333333334	4.2301166666666665	2.375983333333333	22340.86328125	937753.8688750303	0	1184	0.4557910905883844	2.248327717781163	2.3480568431706423	317.52703857421875	317.53045654296875
853	318.06390380859375	16.874333333333333					1	DETECTED	318.0639 m/z @16.87 [N1298_2.mzXML]	318.06390380859375	16.874333333333333	0.6837	19.654166666666665	18.970466666666667	4617.71142578125	1460544.4319442129	0	1184	2.289705527550778	0.5858469608971443	0.2689381023939052	318.0606689453125	318.0712890625
854	318.180908203125	10.026516666666668					1	DETECTED	318.1809 m/z @10.03 [N1298_2.mzXML]	318.180908203125	10.026516666666668	9.350150000000001	16.560266666666667	7.210116666666666	5612.224609375	971840.2561374514	0	1184	0.08023268347038481	5.330035483711991	9.660070967423982	318.17498779296875	318.1904602050781
855	318.25390625	11.111783333333333					1	DETECTED	318.2539 m/z @11.11 [N1298_2.mzXML]	318.25390625	11.111783333333333	6.56255	16.59691666666667	10.034366666666669	16866.912109375	2401810.90631482	0	1184	0.08687396168873285	1.1028634861551765	1.205726972310353	318.2510070800781	318.2545166015625
856	318.2991943359375	11.338966666666666					1	DETECTED	318.2992 m/z @11.34 [N1298_2.mzXML]	318.2991943359375	11.338966666666666	11.29315	12.4564	1.1632499999999997	232132.15625	1547582.8203307465	1	1184	0.08205496003604118	2.5382875912126104	3.5574298281820282	318.29876708984375	318.2999267578125
857	318.9688720703125	1.8114833333333331					1	DETECTED	318.9689 m/z @1.81 [N1298_2.mzXML]	318.9688720703125	1.8114833333333331	1.8114833333333331	2.122716666666667	0.3112333333333337	11585.5634765625	133587.13266564955	0	1184	0.01445197234646689	null	null	318.96771240234375	318.9697570800781
858	319.005615234375	1.4927333333333332					1	DETECTED	319.0056 m/z @1.49 [N1298_2.mzXML]	319.005615234375	1.4927333333333332	1.4302166666666667	19.891666666666666	18.46145	3416.544921875	2188078.7268964844	0	1184	15.487985628261702	147.65222607304744	294.3044521460949	319.00396728515625	319.0086975097656
859	319.0598449707031	16.449683333333333					1	DETECTED	319.0598 m/z @16.45 [N1298_2.mzXML]	319.0598449707031	16.449683333333333	9.663433333333334	19.416833333333333	9.7534	3569.71240234375	812881.0489263	0	1184	7.10289217516922	0.718614846196353	0.4372296923927059	319.0589904785156	319.0614013671875
860	319.1285400390625	10.652916666666666					1	DETECTED	319.1285 m/z @10.65 [N1298_2.mzXML]	319.1285400390625	10.652916666666666	5.6594999999999995	10.827416666666666	5.167916666666667	5603.07421875	294311.721435425	0	1184	0.10498344207171684	0.5174730061247309	0.03494601224946181	319.11883544921875	319.1288146972656
861	319.16796875	11.19375					1	DETECTED	319.1680 m/z @11.19 [N1298_2.mzXML]	319.16796875	11.19375	9.5437	17.990666666666666	8.446966666666667	5794.20751953125	1293695.7435134584	0	1184	8.389828101247158	2.559609304768542	4.119218609537084	319.1618347167969	319.1767578125
862	319.1935729980469	14.205116666666667					1	DETECTED	319.1936 m/z @14.21 [N1298_2.mzXML]	319.1935729980469	14.205116666666667	10.026516666666668	16.356766666666665	6.330249999999998	112181.90625	5839245.416194789	0	1184	0.6047699864110907	0.7581239106554588	0.5457975951670578	319.18426513671875	319.1991271972656
863	319.3028259277344	11.32435					1	DETECTED	319.3028 m/z @11.32 [N1298_2.mzXML]	319.3028259277344	11.32435	11.29315	12.640933333333333	1.3477833333333322	44775.44921875	622558.2514028316	0	1184	0.09118511549021058	21.59909188034178	8.23549479629801	319.2950134277344	319.3033142089844
864	320.197021484375	14.385016666666667					1	DETECTED	320.1970 m/z @14.39 [N1298_2.mzXML]	320.197021484375	14.385016666666667	11.111783333333333	16.043333333333333	4.93155	22244.103515625	1762509.7587937627	0	1184	2.802869990961849	0.6705568788929341	0.2604767373388445	320.19622802734375	320.19891357421875
865	321.20916748046875	12.657716666666666					1	DETECTED	321.2092 m/z @12.66 [N1298_2.mzXML]	321.20916748046875	12.657716666666666	1.4469833333333333	15.206700000000001	13.759716666666668	64761.8046875	4174945.8959751297	0	1184	0.6009595461836454	0.5467270966777509	0.06496033152184504	321.201171875	321.210693359375
866	321.2264099121094	14.130116666666668					1	DETECTED	321.2264 m/z @14.13 [N1298_2.mzXML]	321.2264099121094	14.130116666666668	0.37429999999999997	14.948433333333332	14.574133333333332	3255.520263671875	1698336.3811340947	0	1184	14.367689798839416	0.5297443869199574	0.05948877383991482	321.2257080078125	321.2281188964844
867	322.21258544921875	12.657716666666666					1	DETECTED	322.2126 m/z @12.66 [N1298_2.mzXML]	322.21258544921875	12.657716666666666	9.046850000000001	13.0815	4.034649999999999	13568.1748046875	597683.8502226562	0	1184	0.23333112750338003	0.5586816646049888	0.11736332920997768	322.21087646484375	322.21307373046875
868	323.1630554199219	10.4538					1	DETECTED	323.1631 m/z @10.45 [N1298_2.mzXML]	323.1630554199219	10.4538	9.835483333333334	11.9267	2.091216666666666	4563.00537109375	220642.92941891457	0	1184	0.12180815748225804	1.691056362705198	2.382112725410396	323.1615295410156	323.16680908203125
869	323.224853515625	14.00125					1	DETECTED	323.2249 m/z @14.00 [N1298_2.mzXML]	323.224853515625	14.00125	11.111783333333333	15.349266666666667	4.2374833333333335	15229.59765625	837924.2221359558	0	1184	0.27248552680018356	0.7220839194755063	0.48518950943006023	323.2239685058594	323.22625732421875
870	324.17889404296875	16.153983333333333					1	DETECTED	324.1789 m/z @16.15 [N1298_2.mzXML]	324.17889404296875	16.153983333333333	8.6566	19.928166666666666	11.271566666666667	10095.58203125	2093185.9023090212	0	1184	0.7552341333963675	0.7517000375686629	0.5572459074939361	324.1773681640625	324.1803894042969
871	324.19146728515625	9.71555					1	DETECTED	324.1915 m/z @9.72 [N1298_2.mzXML]	324.19146728515625	9.71555	2.0509833333333334	9.784116666666668	7.733133333333335	19283.873046875	1569538.0235139162	0	1184	0.10369060427047927	0.5044729643337088	0.008945928667417682	324.1912536621094	324.1944580078125
872	324.85247802734375	2.122716666666667					1	DETECTED	324.8525 m/z @2.12 [N1298_2.mzXML]	324.85247802734375	2.122716666666667	2.0656666666666665	2.13695	0.07128333333333359	4924.98876953125	16140.070697509826	0	1184	0.054871642250556185	0.624744376278118	0.24948875255623582	324.8518371582031	324.85308837890625
873	325.1752624511719	17.208833333333335					1	DETECTED	325.1753 m/z @17.21 [N1298_2.mzXML]	325.1752624511719	17.208833333333335	0.5745333333333333	20.000833333333333	19.426299999999998	13200.037109375	3220391.6957937004	0	1184	2.8296309807395783	0.6663360889975429	0.3308516091685428	325.17352294921875	325.1760559082031
874	326.1774597167969	16.153983333333333					1	DETECTED	326.1775 m/z @16.15 [N1298_2.mzXML]	326.1774597167969	16.153983333333333	10.5212	18.304	7.782799999999998	4121.9619140625	865673.7971938476	0	1184	0.38981560005472105	0.6908485147958232	0.3816970295916464	326.1755676269531	326.1788635253906
875	327.00738525390625	1.2667					1	DETECTED	327.0074 m/z @1.27 [N1298_2.mzXML]	327.00738525390625	1.2667	0.10085000000000001	20.000833333333333	19.89998333333333	7396.4365234375	4748527.246371028	0	1184	2.6171352244972748	8.534538462638134	1.2966339251100454	327.00604248046875	327.01422119140625
876	327.0518493652344	11.582699999999999					1	DETECTED	327.0518 m/z @11.58 [N1298_2.mzXML]	327.0518493652344	11.582699999999999	1.6105166666666666	11.972366666666666	10.361849999999999	50991.25390625	3673790.836348511	0	1184	0.11861216543511688	0.518586644486466	0.024181330509639536	327.0448913574219	327.0522766113281
877	327.17376708984375	16.69					1	DETECTED	327.1738 m/z @16.69 [N1298_2.mzXML]	327.17376708984375	16.69	9.869866666666667	18.470833333333335	8.600966666666668	6684.05908203125	1328772.6985368044	0	1184	1.3033583025584683	0.6305570761079939	1.0382164623025143	327.1724853515625	327.1754455566406
878	327.2286071777344	13.850666666666665					1	DETECTED	327.2286 m/z @13.85 [N1298_2.mzXML]	327.2286071777344	13.850666666666665	3.4839333333333333	14.765833333333335	11.281900000000002	28790.28515625	3479800.308324465	0	1184	1.3908969195699346	0.5397460817712841	0.3601612207984055	327.21893310546875	327.2294921875
879	328.21136474609375	12.034616666666667					1	DETECTED	328.2114 m/z @12.03 [N1298_2.mzXML]	328.21136474609375	12.034616666666667	11.987966666666667	12.218133333333332	0.23016666666666552	20469.587890625	134272.05189318885	0	1184	0.09424698911129248	2.4669524830296603	4.757057418212341	328.2109680175781	328.2120361328125
880	328.2474670410156	11.095916666666666					1	DETECTED	328.2475 m/z @11.10 [N1298_2.mzXML]	328.2474670410156	11.095916666666666	11.062883333333334	12.40615	1.3432666666666666	122998.1171875	1116871.6733552248	1	1184	0.11760050574524428	20.331987891019907	39.66397578203981	328.2463684082031	328.2480163574219
881	328.6368713378906	13.197650000000001					1	DETECTED	328.6369 m/z @13.20 [N1298_2.mzXML]	328.6368713378906	13.197650000000001	5.7639000000000005	13.34275	7.57885	6077.90869140625	2203644.0959870606	0	1184	0.261374601720215	0.5097595426265343	0.019519085253068683	328.6327819824219	328.6375732421875
882	328.6756896972656	13.298966666666667					1	DETECTED	328.6757 m/z @13.30 [N1298_2.mzXML]	328.6756896972656	13.298966666666667	12.991950000000001	13.57315	0.581199999999999	6075.646484375	129365.80600152568	0	1184	0.11275788324213387	0.9465284186526257	0.8930568373052515	328.67315673828125	328.6756896972656
883	328.8975524902344	1.55115					1	DETECTED	328.8976 m/z @1.55 [N1298_2.mzXML]	328.8975524902344	1.55115	1.4469833333333333	1.6257833333333334	0.17880000000000007	64549.3984375	406914.621772583	0	1184	0.10733366137495537	0.8566574935001032	0.7887967560609568	328.89727783203125	328.8981018066406
884	328.9979248046875	1.7682666666666667					1	DETECTED	328.9979 m/z @1.77 [N1298_2.mzXML]	328.9979248046875	1.7682666666666667	0.10085000000000001	20.000833333333333	19.89998333333333	15275.1953125	4741674.7975436365	0	1184	5.780395775200146	5.967309710630216	5.554245388737801	328.99688720703125	329.0063171386719
885	329.1766662597656	12.270583333333333					1	DETECTED	329.1767 m/z @12.27 [N1298_2.mzXML]	329.1766662597656	12.270583333333333	12.253066666666665	13.226633333333332	0.9735666666666667	12350.7294921875	272771.3506297609	0	1184	0.1572233418917559	27.789724072311095	54.57944814462219	329.17236328125	329.177490234375
886	329.2463073730469	13.701783333333333					1	DETECTED	329.2463 m/z @13.70 [N1298_2.mzXML]	329.2463073730469	13.701783333333333	11.062883333333334	14.948433333333332	3.8855499999999985	66426.4453125	2281963.8949589836	0	1184	0.2865738258798256	0.7775846440045083	0.44120657145790326	329.24298095703125	329.2514343261719
887	330.2267761230469	10.722166666666668					1	DETECTED	330.2268 m/z @10.72 [N1298_2.mzXML]	330.2267761230469	10.722166666666668	10.291166666666667	10.774333333333335	0.4831666666666674	5219.07958984375	81314.98850781245	0	1184	0.2573054362435059	0.5605181747873159	0.12103634957463193	330.2259521484375	330.2276306152344
888	330.25006103515625	13.751016666666667					1	DETECTED	330.2501 m/z @13.75 [N1298_2.mzXML]	330.25006103515625	13.751016666666667	11.686666666666667	14.619566666666666	2.9328999999999983	16430.8671875	1215394.6326533812	0	1184	2.0508576954396585	0.7103688812459126	0.41977487232196875	330.2452392578125	330.25042724609375
889	330.2631530761719	11.243083333333335					1	DETECTED	330.2632 m/z @11.24 [N1298_2.mzXML]	330.2631530761719	11.243083333333335	11.095916666666666	12.541366666666667	1.445450000000001	27865.19140625	502805.745984375	0	1184	0.06039908155585927	13.532799019720397	28.195653200493755	330.2535095214844	330.2650451660156
890	330.3362731933594	11.882616666666667					1	DETECTED	330.3363 m/z @11.88 [N1298_2.mzXML]	330.3362731933594	11.882616666666667	11.836900000000002	12.0037	0.1667999999999985	10877.0166015625	54661.98154724062	0	1184	0.07522920115270715	1.8242799854174556	2.6485599708349112	330.3353271484375	330.3362731933594
891	330.9947814941406	1.7682666666666667					1	DETECTED	330.9948 m/z @1.77 [N1298_2.mzXML]	330.9947814941406	1.7682666666666667	0.10085000000000001	19.946166666666667	19.845316666666665	3520.3720703125	2067698.1902791725	0	1184	6.591837554423606	5.95091708731071	11.375524671827122	330.9936218261719	331.00390625
892	331.0530090332031	2.3321833333333335					1	DETECTED	331.0530 m/z @2.33 [N1298_2.mzXML]	331.0530090332031	2.3321833333333335	1.6561833333333333	11.5682	9.912016666666666	986683.9375	4.108772123769718E7	1	1184	0.44115114325606486	1.8399595972084026	1.7666883283175747	331.04498291015625	331.0543212890625
893	331.1650085449219	8.365816666666667					1	DETECTED	331.1650 m/z @8.37 [N1298_2.mzXML]	331.1650085449219	8.365816666666667	8.132766666666667	8.431933333333333	0.29916666666666636	7375.8486328125	67032.7579774779	0	1184	0.16633554375489013	0.6418508188514607	0.28370163770292134	331.1646423339844	331.1656188964844
894	331.1872863769531	12.148866666666667					1	DETECTED	331.1873 m/z @12.15 [N1298_2.mzXML]	331.1872863769531	12.148866666666667	12.098099999999999	12.339	0.24090000000000167	9777.7177734375	92722.8355705571	0	1184	0.10448022422136738	2.3726198292842633	3.7452396585685266	331.1868896484375	331.18768310546875
895	331.20477294921875	11.160583333333333					1	DETECTED	331.2048 m/z @11.16 [N1298_2.mzXML]	331.20477294921875	11.160583333333333	11.111783333333333	11.19375	0.0819666666666663	10027.7197265625	39340.62273046868	0	1184	0.07794083898277471	0.8398224043715817	0.6796448087431635	331.20416259765625	331.20477294921875
896	331.2261657714844	11.029266666666667					1	DETECTED	331.2262 m/z @11.03 [N1298_2.mzXML]	331.2261657714844	11.029266666666667	10.9963	11.095916666666666	0.09961666666666602	8391.0400390625	39940.82823852516	0	1184	0.28435341137001835	1.510869565217375	2.02173913043475	331.2253112792969	331.2262268066406
897	331.26226806640625	11.478100000000001					1	DETECTED	331.2623 m/z @11.48 [N1298_2.mzXML]	331.26226806640625	11.478100000000001	11.4139	16.099016666666667	4.6851166666666675	11820.1826171875	1023832.6909890148	0	1184	3.3482487805863634	32.83418270173935	67.36891428263975	331.25390625	331.26409912109375
898	332.05670166015625	2.3321833333333335					1	DETECTED	332.0567 m/z @2.33 [N1298_2.mzXML]	332.05670166015625	2.3321833333333335	0.39253333333333335	18.7255	18.332966666666668	92635.2421875	4835564.001802949	0	1184	0.4065238472355204	0.8550499314683087	0.5255593941700879	332.0540771484375	332.0575866699219
899	332.1634521484375	10.0621					1	DETECTED	332.1635 m/z @10.06 [N1298_2.mzXML]	332.1634521484375	10.0621	8.3494	11.210049999999999	2.8606499999999997	154899.3125	4262939.34667795	1	1184	0.46840985256293877	1.199371493748867	1.4469283579896852	332.1622009277344	332.168212890625
900	332.2421569824219	10.791950000000002					1	DETECTED	332.2422 m/z @10.79 [N1298_2.mzXML]	332.2421569824219	10.791950000000002	0.4653333333333334	11.19375	10.728416666666666	65201.71484375	1387513.412821839	1	1184	0.12671903751361313	0.5179787813006747	1.7924517795957817	332.2414245605469	332.2479248046875
901	332.8711242675781	9.135766666666665					1	DETECTED	332.8711 m/z @9.14 [N1298_2.mzXML]	332.8711242675781	9.135766666666665	9.100616666666667	9.402266666666666	0.30164999999999864	6302.951171875	43586.74857336424	0	1184	0.0900884235213919	4.290896159317435	7.58179231863487	332.8709716796875	332.8721923828125
902	333.0512390136719	2.4274666666666667					1	DETECTED	333.0512 m/z @2.43 [N1298_2.mzXML]	333.0512390136719	2.4274666666666667	1.8400666666666665	5.195449999999999	3.3553833333333327	61282.08203125	2446224.4670657343	0	1184	0.502363479223356	1.5408740296449088	2.106312906387187	333.05072021484375	333.0526428222656
903	333.1170654296875	11.553633333333332					1	DETECTED	333.1171 m/z @11.55 [N1298_2.mzXML]	333.1170654296875	11.553633333333332	11.539183333333334	11.6411	0.10191666666666599	9281.4541015625	27499.86848693849	0	1184	0.05547846797043299	3.5265282583625606	6.053056516725121	333.1154479980469	333.1172790527344
904	333.15045166015625	13.431416666666667					1	DETECTED	333.1505 m/z @13.43 [N1298_2.mzXML]	333.15045166015625	13.431416666666667	10.61915	14.948433333333332	4.329283333333333	21982.693359375	966850.6128725884	0	1184	0.236941588824628	0.7691079001320928	9.310227495018424	333.1409606933594	333.1506652832031
905	333.1672058105469	10.186333333333332					1	DETECTED	333.1672 m/z @10.19 [N1298_2.mzXML]	333.1672058105469	10.186333333333332	9.681016666666666	19.891666666666666	10.21065	21527.34375	1717559.8695294182	0	1184	4.551128217235426	5.151259919644357	3.403855640350391	333.1664733886719	333.17578125
906	333.2029113769531	12.372766666666667					1	DETECTED	333.2029 m/z @12.37 [N1298_2.mzXML]	333.2029113769531	12.372766666666667	9.118416666666667	12.574766666666667	3.4563500000000005	23203.92578125	729794.9255008543	0	1184	0.1155569581490461	0.5310353834098975	1.803802318931698	333.2026062011719	333.20654296875
907	333.24566650390625	10.791950000000002					1	DETECTED	333.2457 m/z @10.79 [N1298_2.mzXML]	333.24566650390625	10.791950000000002	10.704766666666666	10.827416666666666	0.12265000000000015	13307.55078125	66924.82242846684	0	1184	0.14459588047361294	0.7034027910533184	0.39785370732782904	333.24530029296875	333.245849609375
908	334.139404296875	9.749916666666667					1	DETECTED	334.1394 m/z @9.75 [N1298_2.mzXML]	334.139404296875	9.749916666666667	9.698133333333335	10.75675	1.0586166666666657	9157.130859375	170812.2560914	0	1184	0.09245898776648787	10.221596395236649	19.443192790473297	334.1392822265625	334.1480407714844
909	334.9145202636719	1.59565					1	DETECTED	334.9145 m/z @1.60 [N1298_2.mzXML]	334.9145202636719	1.59565	1.5659999999999998	1.6561833333333333	0.0901833333333335	54150.67578125	181364.0307753905	0	1184	0.05896120601500443	1.5207982012366437	1.912770551137609	334.91400146484375	334.91534423828125
910	335.15020751953125	13.431416666666667					1	DETECTED	335.1502 m/z @13.43 [N1298_2.mzXML]	335.15020751953125	13.431416666666667	9.749916666666667	13.718	3.9680833333333325	6610.548828125	709010.8021468505	0	1184	3.7917276268396503	0.5389220879170628	0.07784417583412542	335.1427917480469	335.151611328125
911	335.1659240722656	14.205116666666667					1	DETECTED	335.1659 m/z @14.21 [N1298_2.mzXML]	335.1659240722656	14.205116666666667	8.940866666666667	16.910999999999998	7.970133333333331	158074.125	8770537.798439728	1	1184	2.5527543281520657	0.9755394868411162	0.5473594804907256	335.1614990234375	335.1720886230469
912	335.21868896484375	12.541366666666667					1	DETECTED	335.2187 m/z @12.54 [N1298_2.mzXML]	335.21868896484375	12.541366666666667	12.40615	16.764	4.357849999999999	18294.259765625	711268.7184509278	0	1184	0.5104684636866992	16.114322691975854	27.247722963277738	335.2181396484375	335.2227783203125
913	336.074951171875	16.948333333333334					1	DETECTED	336.0750 m/z @16.95 [N1298_2.mzXML]	336.074951171875	16.948333333333334	9.973633333333334	19.782666666666668	9.809033333333334	3441.146240234375	869124.4324296267	0	1184	1.4280357700320785	0.7031867559417131	0.4063735118834263	336.07275390625	336.07586669921875
914	336.16949462890625	14.114550000000001					1	DETECTED	336.1695 m/z @14.11 [N1298_2.mzXML]	336.16949462890625	14.114550000000001	11.029266666666667	15.638433333333333	4.609166666666667	20639.896484375	1932357.7151606446	0	1184	0.6014258612738956	0.7023878776435659	0.43122867623954725	336.16790771484375	336.17071533203125
915	336.6633605957031	13.183316666666666					1	DETECTED	336.6634 m/z @13.18 [N1298_2.mzXML]	336.6633605957031	13.183316666666666	12.962333333333333	14.865933333333334	1.9036000000000008	20395.66796875	561505.1774275822	0	1184	0.39381570648586717	4.307112150237585	1.6504196015947268	336.66290283203125	336.6643371582031
916	337.0612487792969	1.8541333333333334					1	DETECTED	337.0612 m/z @1.85 [N1298_2.mzXML]	337.0612487792969	1.8541333333333334	1.6561833333333333	19.636166666666668	17.979983333333333	898484.875	2.1237881542051308E7	1	1184	0.41291081020307674	6.246042727424932	10.543904510546039	337.0543518066406	337.07122802734375
917	337.1661376953125	14.205116666666667					1	DETECTED	337.1661 m/z @14.21 [N1298_2.mzXML]	337.1661376953125	14.205116666666667	11.062883333333334	15.693183333333334	4.6303	51706.12890625	2446099.4377725828	0	1184	0.32549518717837955	3.6410716789665916	0.39400630751149784	337.1647644042969	337.1673889160156
918	337.1814270019531	12.624516666666667					1	DETECTED	337.1814 m/z @12.62 [N1298_2.mzXML]	337.1814270019531	12.624516666666667	12.490566666666666	13.066433333333332	0.5758666666666663	87329.3984375	1415255.8041438004	0	1184	0.26929014177282085	2.172057990871271	2.889760434421965	337.1812744140625	337.18316650390625
919	338.0648498535156	1.8818833333333334					1	DETECTED	338.0648 m/z @1.88 [N1298_2.mzXML]	338.0648498535156	1.8818833333333334	1.8257333333333332	4.292416666666667	2.466683333333334	72711.2578125	1995984.7876157835	0	1184	0.3452236413282812	21.96512318195305	12.422013370002897	338.0642395019531	338.0667419433594
920	338.2317810058594	12.4564					1	DETECTED	338.2318 m/z @12.46 [N1298_2.mzXML]	338.2317810058594	12.4564	0.10085000000000001	20.000833333333333	19.89998333333333	377482.9375	1.7481459685713407E7	0	1184	0.19438973694648531	1.7252122227048063	3.083705666405436	338.2310791015625	338.2344055175781
921	338.3406982421875	12.624516666666667					1	DETECTED	338.3407 m/z @12.62 [N1298_2.mzXML]	338.3406982421875	12.624516666666667	12.183516666666666	13.80035	1.616833333333334	192707.609375	5358451.021894536	0	1184	0.4773555214842631	2.096475538373385	0.44563276184840667	338.3344421386719	338.3412170410156
922	339.1617126464844	14.145416666666668					1	DETECTED	339.1617 m/z @14.15 [N1298_2.mzXML]	339.1617126464844	14.145416666666668	9.561266666666667	15.349266666666667	5.788	20713.560546875	1346498.551780639	0	1184	2.715182424401787	0.603853748204301	0.19066076109630029	339.15771484375	339.1629333496094
923	339.1973571777344	11.751149999999999					1	DETECTED	339.1974 m/z @11.75 [N1298_2.mzXML]	339.1973571777344	11.751149999999999	11.751149999999999	14.354816666666666	2.6036666666666672	7873.505859375	824193.1070385746	0	1184	2.054826369199061	null	null	339.1965637207031	339.19781494140625
924	339.2351379394531	12.4734					1	DETECTED	339.2351 m/z @12.47 [N1298_2.mzXML]	339.2351379394531	12.4734	0.15536666666666665	19.85533333333333	19.699966666666665	59360.27734375	3849000.2457725224	0	1184	1.0495364543412329	1.9602275201389705	1.2722005300691093	339.2338562011719	339.2369384765625
925	339.3421325683594	12.52455					1	DETECTED	339.3421 m/z @12.52 [N1298_2.mzXML]	339.3421325683594	12.52455	12.183516666666666	13.57315	1.3896333333333342	50107.16796875	1200253.087535768	0	1184	0.40941113936992934	1.1573456425349036	1.1985037125459033	339.3360290527344	339.3450012207031
926	340.2474670410156	11.19375					1	DETECTED	340.2475 m/z @11.19 [N1298_2.mzXML]	340.2474670410156	11.19375	10.896933333333333	17.208833333333335	6.311900000000001	38525.8828125	2602023.104860748	0	1184	0.07241739723901652	10.632657645010958	88.10165230039149	340.2379150390625	340.2572326660156
927	340.9309997558594	1.64105					1	DETECTED	340.9310 m/z @1.64 [N1298_2.mzXML]	340.9309997558594	1.64105	1.5806	1.6561833333333333	0.07558333333333334	28312.869140625	87927.06978540024	0	1184	0.057881922778173944	0.625172318720707	0.24207113234676866	340.9309997558594	340.93157958984375
928	341.0309753417969	11.582699999999999					1	DETECTED	341.0310 m/z @11.58 [N1298_2.mzXML]	341.0309753417969	11.582699999999999	11.524616666666667	12.13195	0.6073333333333331	113797.4453125	1004257.5359101599	0	1184	0.1319784392700072	3.833617549961202	3.9441426829744177	341.0306396484375	341.03192138671875
929	341.0542297363281	10.5052					1	DETECTED	341.0542 m/z @10.51 [N1298_2.mzXML]	341.0542297363281	10.5052	10.472233333333332	17.041	6.568766666666669	4166.302734375	629106.97630777	0	1184	5.224249249806533	99.62740141556552	172.35583362048231	341.0482482910156	341.05596923828125
930	341.1767578125	12.624516666666667					1	DETECTED	341.1768 m/z @12.62 [N1298_2.mzXML]	341.1767578125	12.624516666666667	12.558	17.153333333333332	4.595333333333333	10030.1494140625	638187.9541089785	0	1184	0.18517113638011473	34.54272112252562	21.024329126898216	341.1756591796875	341.1866760253906
931	341.1983337402344	12.490566666666666					1	DETECTED	341.1983 m/z @12.49 [N1298_2.mzXML]	341.1983337402344	12.490566666666666	12.183516666666666	16.190450000000002	4.006933333333336	7567.9619140625	569676.0170346074	0	1184	0.20751168604289383	6.524887369049557	12.049774738099114	341.1885070800781	341.1990661621094
932	341.2510986328125	11.19375					1	DETECTED	341.2511 m/z @11.19 [N1298_2.mzXML]	341.2510986328125	11.19375	11.079416666666667	13.540783333333334	2.4613666666666667	6932.40625	514679.04124725336	0	1184	0.11050642558010182	10.763994169096266	20.527988338192532	341.2445068359375	341.2517395019531
933	341.35150146484375	13.850666666666665					1	DETECTED	341.3515 m/z @13.85 [N1298_2.mzXML]	341.35150146484375	13.850666666666665	13.718	14.524366666666667	0.8063666666666673	13109.263671875	261801.64696752917	0	1184	0.2143021223737378	3.0390703517588262	4.866277765645487	341.3509521484375	341.3533630371094
934	342.0145263671875	9.08255					1	DETECTED	342.0145 m/z @9.08 [N1298_2.mzXML]	342.0145263671875	9.08255	0.6290333333333333	19.654166666666665	19.025133333333333	7285.86767578125	2364849.700583925	0	1184	3.757742576931258	1.1252792230452417	0.3056184481544644	342.0123291015625	342.0157470703125
935	342.2266845703125	12.339					1	DETECTED	342.2267 m/z @12.34 [N1298_2.mzXML]	342.2266845703125	12.339	12.339	12.507533333333333	0.16853333333333254	39975.34375	191705.88677392478	0	1184	0.06544488507153012	null	null	342.2265930175781	342.2270202636719
936	342.2627868652344	11.368366666666667					1	DETECTED	342.2628 m/z @11.37 [N1298_2.mzXML]	342.2627868652344	11.368366666666667	11.243083333333335	11.9267	0.6836166666666657	197174.703125	1929446.8716242025	1	1184	0.1346803384922577	1.624423896240126	1.5168992444934393	342.2621765136719	342.2634582519531
937	342.8681640625	1.7526666666666666					1	DETECTED	342.8682 m/z @1.75 [N1298_2.mzXML]	342.8681640625	1.7526666666666666	1.6713666666666667	1.7973666666666666	0.1259999999999999	15742.5927734375	90744.92707714849	0	1184	0.12986543478259205	0.7749077490774908	0.5498154981549815	342.8670654296875	342.8681640625
938	343.1922607421875	12.287583333333334					1	DETECTED	343.1923 m/z @12.29 [N1298_2.mzXML]	343.1922607421875	12.287583333333334	12.200716666666667	17.3765	5.175783333333333	46309.65234375	1265179.1018154002	0	1184	0.26326194089002364	8.371162485149078	17.612708031606363	343.18475341796875	343.1944885253906
939	343.2940673828125	12.066316666666667					1	DETECTED	343.2941 m/z @12.07 [N1298_2.mzXML]	343.2940673828125	12.066316666666667	12.019333333333332	13.462083333333334	1.442750000000002	7645.1650390625	261744.187914551	0	1184	0.0770515767838944	15.353848882581902	29.707697765163804	343.2842712402344	343.295166015625
940	344.19598388671875	12.270583333333333					1	DETECTED	344.1960 m/z @12.27 [N1298_2.mzXML]	344.19598388671875	12.270583333333333	12.218133333333332	12.490566666666666	0.27243333333333375	9195.8193359375	98569.19126904299	0	1184	0.3473727590402529	2.597076580870658	4.194153161741316	344.1950988769531	344.1962890625
941	344.27838134765625	11.478100000000001					1	DETECTED	344.2784 m/z @11.48 [N1298_2.mzXML]	344.27838134765625	11.478100000000001	11.44545	17.842166666666667	6.396716666666668	194822.65625	2113958.1913757315	1	1184	0.09151209363563595	4.624672030136767	5.051203041650503	344.2776184082031	344.279541015625
942	344.6494140625	13.197650000000001					1	DETECTED	344.6494 m/z @13.20 [N1298_2.mzXML]	344.6494140625	13.197650000000001	11.896983333333333	13.57315	1.676166666666667	19599.794921875	568849.71298938	0	1184	0.16986345715518247	0.6443490517683234	1.4775224738667314	344.640625	344.6502990722656
943	344.87506103515625	1.55115					1	DETECTED	344.8751 m/z @1.55 [N1298_2.mzXML]	344.87506103515625	1.55115	1.4469833333333333	1.7682666666666667	0.32128333333333337	175036.09375	947821.1568317873	0	1184	0.08318632057427289	0.8496612488207205	0.628218135842438	344.8651123046875	344.87542724609375
944	345.2164306640625	11.9267					1	DETECTED	345.2164 m/z @11.93 [N1298_2.mzXML]	345.2164306640625	11.9267	11.882616666666667	12.218133333333332	0.33551666666666513	11471.37109375	90097.29927294905	0	1184	0.11659729364377469	3.8054820415879105	6.610964083175821	345.2104797363281	345.2169189453125
945	345.8783874511719	1.55115					1	DETECTED	345.8784 m/z @1.55 [N1298_2.mzXML]	345.8783874511719	1.55115	1.4927333333333332	1.5806	0.08786666666666676	12240.984375	38807.95419311528	0	1184	0.05316025438511729	0.7520684736091291	0.5041369472182582	345.8783874511719	345.87908935546875
946	346.0088806152344	4.788216666666667					1	DETECTED	346.0089 m/z @4.79 [N1298_2.mzXML]	346.0088806152344	4.788216666666667	0.10085000000000001	20.000833333333333	19.89998333333333	19045.166015625	8512408.717791138	0	1184	3.8593312786834826	2.575514301393974	2.639254013859876	346.007568359375	346.01031494140625
947	346.27294921875	13.685599999999999					1	DETECTED	346.2729 m/z @13.69 [N1298_2.mzXML]	346.27294921875	13.685599999999999	13.58935	14.4618	0.8724500000000006	24840.98828125	464977.1192170412	0	1184	0.2922605846162707	3.7347563594080317	5.912068203467898	346.2725524902344	346.2746887207031
948	346.2939147949219	11.368366666666667					1	DETECTED	346.2939 m/z @11.37 [N1298_2.mzXML]	346.2939147949219	11.368366666666667	2.2908666666666666	12.9169	10.626033333333334	11970.2763671875	3046131.102785278	0	1184	1.5718009761130265	0.5852951436702469	0.1705902873404939	346.2938537597656	346.30328369140625
949	346.9085693359375	1.5659999999999998					1	DETECTED	346.9086 m/z @1.57 [N1298_2.mzXML]	346.9085693359375	1.5659999999999998	1.5222166666666666	1.59565	0.07343333333333346	9509.6513671875	32558.597783203164	0	1184	0.0956925496293497	0.8385991625428268	0.6771983250856538	346.90740966796875	346.90863037109375
950	347.1593933105469	11.243083333333335					1	DETECTED	347.1594 m/z @11.24 [N1298_2.mzXML]	347.1593933105469	11.243083333333335	10.097000000000001	11.243083333333335	1.1460833333333333	10664.884765625	157656.7912790531	0	1184	0.06736409675551869	0.5	null	347.1589050292969	347.1605224609375
951	347.2208251953125	11.095916666666666					1	DETECTED	347.2208 m/z @11.10 [N1298_2.mzXML]	347.2208251953125	11.095916666666666	11.062883333333334	12.541366666666667	1.4784833333333331	11442.71484375	354292.28457592754	0	1184	0.09971376221693973	22.378657921292433	43.757315842584866	347.2174072265625	347.2218322753906
952	347.868896484375	8.38215					1	DETECTED	347.8689 m/z @8.38 [N1298_2.mzXML]	347.868896484375	8.38215	0.5927833333333333	8.466233333333333	7.87345	4783.43408203125	507872.6886219787	0	1184	0.030223518740550404	0.5053973151432937	0.01079463028658735	347.8672790527344	347.8731384277344
953	348.0778503417969	1.7027500000000002					1	DETECTED	348.0779 m/z @1.70 [N1298_2.mzXML]	348.0778503417969	1.7027500000000002	1.6867166666666666	9.473450000000001	7.786733333333335	8149.0078125	2008773.2668955077	0	1184	6.864093570651345	242.82952182951837	464.8786590213159	348.0679931640625	348.0782470703125
954	349.0170593261719	3.1047333333333333					1	DETECTED	349.0171 m/z @3.10 [N1298_2.mzXML]	349.0170593261719	3.1047333333333333	2.8295666666666666	19.599833333333333	16.770266666666664	2739.4091796875	1001007.1390454711	0	1184	0.7938578524687574	30.472925499697137	59.94585099939428	349.01580810546875	349.01922607421875
955	349.07574462890625	12.166400000000001					1	DETECTED	349.0757 m/z @12.17 [N1298_2.mzXML]	349.07574462890625	12.166400000000001	8.6566	12.218133333333332	3.561533333333333	2949.51318359375	410234.55118353263	0	1184	3.487336586539543	0.5073698406366931	0.014739681273386278	349.07574462890625	349.0853271484375
956	349.1831359863281	9.5952					1	DETECTED	349.1831 m/z @9.60 [N1298_2.mzXML]	349.1831359863281	9.5952	9.5437	9.645833333333334	0.10213333333333452	3052.828857421875	10782.015867187483	0	1184	0.06033281494317144	0.9915857605177961	0.9831715210355921	349.1823425292969	349.1831359863281
957	349.20001220703125	11.671283333333333					1	DETECTED	349.2000 m/z @11.67 [N1298_2.mzXML]	349.20001220703125	11.671283333333333	11.626383333333333	11.911683333333334	0.2853000000000012	21233.744140625	140607.70955926567	0	1184	0.07636407024121183	3.1770601336302917	4.039435410937948	349.1993713378906	349.20111083984375
958	350.0905456542969	15.821850000000001					1	DETECTED	350.0905 m/z @15.82 [N1298_2.mzXML]	350.0905456542969	15.821850000000001	9.681016666666666	19.90983333333333	10.228816666666665	3228.107666015625	849596.45370459	0	1184	1.3419382948519907	0.832852490161487	0.665704980322974	350.08880615234375	350.09210205078125
959	350.8101501464844	1.7526666666666666					1	DETECTED	350.8102 m/z @1.75 [N1298_2.mzXML]	350.8101501464844	1.7526666666666666	1.6867166666666666	1.7973666666666666	0.11064999999999992	12907.7421875	62966.75524169918	0	1184	0.11332263439060597	0.8388931008339651	0.6777862016679301	350.8096008300781	350.81048583984375
960	350.89215087890625	1.59565					1	DETECTED	350.8922 m/z @1.60 [N1298_2.mzXML]	350.89215087890625	1.59565	1.5659999999999998	18.943499999999997	17.377499999999998	76595.828125	4797817.391313018	0	1184	0.044740669431463376	293.0438448566593	1.9895111223322013	350.8865661621094	350.8936462402344
961	350.98681640625	1.6867166666666666					1	DETECTED	350.9868 m/z @1.69 [N1298_2.mzXML]	350.98681640625	1.6867166666666666	1.6867166666666666	19.782666666666668	18.095950000000002	5251.466796875	1095117.639164459	0	1184	3.253817203315945	null	null	350.9841613769531	350.9959716796875
962	351.086181640625	16.282666666666668					1	DETECTED	351.0862 m/z @16.28 [N1298_2.mzXML]	351.086181640625	16.282666666666668	10.602183333333333	19.727666666666668	9.125483333333335	3276.510009765625	685889.618368225	0	1184	0.4366780697781145	0.8032312391257785	0.6064624782515571	351.0847473144531	351.08807373046875
963	351.21295166015625	12.4734					1	DETECTED	351.2130 m/z @12.47 [N1298_2.mzXML]	351.21295166015625	12.4734	5.7639000000000005	12.607850000000001	6.84395	4481.08642578125	463904.29457818595	0	1184	0.14954518365644098	0.5100193755123333	0.02003875102466668	351.2093505859375	351.2148742675781
964	351.22833251953125	13.718					1	DETECTED	351.2283 m/z @13.72 [N1298_2.mzXML]	351.22833251953125	13.718	13.58935	14.915483333333333	1.326133333333333	57792.05078125	1194494.5774907237	0	1184	0.30783646101299134	2.9321672222507744	4.144290990106394	351.22052001953125	351.2288818359375
965	352.16534423828125	9.973633333333334					1	DETECTED	352.1653 m/z @9.97 [N1298_2.mzXML]	352.16534423828125	9.973633333333334	9.92145	10.273416666666666	0.3519666666666659	25421.75	161276.4356375434	0	1184	0.09561268932477596	3.0014071213600793	3.416019820548437	352.16424560546875	352.1661682128906
966	352.2240295410156	12.253066666666665					1	DETECTED	352.2240 m/z @12.25 [N1298_2.mzXML]	352.2240295410156	12.253066666666665	8.976316666666666	14.264916666666666	5.288600000000001	13191.15625	1866386.1515246583	0	1184	0.07846210837231737	0.8069886320286871	0.6139772640573742	352.2236022949219	352.232421875
967	353.03509521484375	1.8541333333333334					1	DETECTED	353.0351 m/z @1.85 [N1298_2.mzXML]	353.03509521484375	1.8541333333333334	1.7362166666666667	17.675166666666666	15.938949999999998	391954.28125	9017990.485436834	0	1184	0.3687930220266249	4.90532264584737	9.331582480122263	353.030029296875	353.03662109375
968	353.176513671875	12.657716666666666					1	DETECTED	353.1765 m/z @12.66 [N1298_2.mzXML]	353.176513671875	12.657716666666666	9.869866666666667	17.433333333333334	7.563466666666667	3717.14208984375	891787.8931299744	0	1184	5.48724277250515	1.3565053117396326	1.084448877930615	353.16680908203125	353.1794128417969
969	353.2449035644531	14.587983333333334					1	DETECTED	353.2449 m/z @14.59 [N1298_2.mzXML]	353.2449035644531	14.587983333333334	10.273416666666666	15.583733333333333	5.310316666666667	6066.29296875	757767.2444109193	0	1184	2.6842869335002533	0.6153939754475148	0.2307879508950298	353.2350158691406	353.24615478515625
970	356.2421569824219	10.84465					1	DETECTED	356.2422 m/z @10.84 [N1298_2.mzXML]	356.2421569824219	10.84465	10.75675	10.96355	0.20679999999999943	3046.621826171875	23777.164997070373	0	1184	0.11781598927425385	1.176336746302621	1.3526734926052422	356.2413635253906	356.2431335449219
971	356.2783203125	11.478100000000001					1	DETECTED	356.2783 m/z @11.48 [N1298_2.mzXML]	356.2783203125	11.478100000000001	11.44545	11.734683333333333	0.2892333333333337	44656.6328125	257054.0115987555	0	1184	0.0538198970576822	4.276632995357617	8.378299973476897	356.2779846191406	356.27996826171875
972	356.9089050292969	1.6257833333333334					1	DETECTED	356.9089 m/z @1.63 [N1298_2.mzXML]	356.9089050292969	1.6257833333333334	1.5806	1.6713666666666667	0.09076666666666666	45674.6328125	173352.71519482398	0	1184	0.08081217557729592	1.0044264109184797	1.0088528218369595	356.9085998535156	356.9091796875
973	357.1722717285156	12.372766666666667					1	DETECTED	357.1723 m/z @12.37 [N1298_2.mzXML]	357.1722717285156	12.372766666666667	12.339	12.558	0.21899999999999942	4115.921875	34747.91865765376	0	1184	0.05167344458988765	3.242843040473826	5.485686080947652	357.17083740234375	357.1722717285156
974	357.2147521972656	9.300716666666666					1	DETECTED	357.2148 m/z @9.30 [N1298_2.mzXML]	357.2147521972656	9.300716666666666	6.319383333333334	9.419666666666666	3.1002833333333326	6338.62109375	414261.8417126463	0	1184	0.09168707125989073	0.5199491279069768	0.03989825581395346	357.2084045410156	357.2151184082031
975	357.2782287597656	12.270583333333333					1	DETECTED	357.2782 m/z @12.27 [N1298_2.mzXML]	357.2782287597656	12.270583333333333	11.461933333333333	17.301499999999997	5.839566666666665	8205.638671875	1047638.8583064578	0	1184	0.28433289126443384	3.6106885962200357	6.221377192440071	357.276611328125	357.28240966796875
976	358.2391052246094	16.117516666666667					1	DETECTED	358.2391 m/z @16.12 [N1298_2.mzXML]	358.2391052246094	16.117516666666667	15.084200000000001	16.929666666666666	1.845466666666665	1782.44482421875	113578.35361419672	0	1184	0.35611797095121034	0.8929821448733042	0.7859642897466084	358.2361145019531	358.24029541015625
977	358.2580871582031	11.029266666666667					1	DETECTED	358.2581 m/z @11.03 [N1298_2.mzXML]	358.2580871582031	11.029266666666667	10.879233333333334	11.226666666666667	0.34743333333333304	32789.1953125	255728.4181430663	0	1184	0.39804239891036985	1.9566883435415736	3.4796034578595707	358.2575988769531	358.25927734375
978	358.2944641113281	11.582699999999999					1	DETECTED	358.2945 m/z @11.58 [N1298_2.mzXML]	358.2944641113281	11.582699999999999	11.539183333333334	11.882616666666667	0.3434333333333335	50210.99609375	335684.67373413226	0	1184	0.09078566957406942	3.896405705161536	3.7233931400845455	358.2939453125	358.2955017089844
979	359.0431823730469	1.8818833333333334					1	DETECTED	359.0432 m/z @1.88 [N1298_2.mzXML]	359.0431823730469	1.8818833333333334	1.64105	5.6767666666666665	4.035716666666667	430221.34375	7861764.21709412	0	1184	0.38624401735047953	1.7299886389209063	3.072483279656502	359.04229736328125	359.04498291015625
980	359.16607666015625	13.917933333333334					1	DETECTED	359.1661 m/z @13.92 [N1298_2.mzXML]	359.16607666015625	13.917933333333334	11.751149999999999	14.63555	2.884400000000001	6171.46044921875	489406.69989794923	0	1184	0.5009513502461616	0.6655949295037957	0.3311898590075915	359.1648254394531	359.1683044433594
981	360.23779296875	3.9322833333333334					1	DETECTED	360.2378 m/z @3.93 [N1298_2.mzXML]	360.23779296875	3.9322833333333334	0.7569166666666667	4.989516666666666	4.2326	3173.14892578125	340955.2463192444	0	1184	0.8708165382953568	0.666474212951785	0.33294842590356993	360.2364807128906	360.2387390136719
982	360.32275390625	12.322133333333333					1	DETECTED	360.3228 m/z @12.32 [N1298_2.mzXML]	360.32275390625	12.322133333333333	12.218133333333332	12.838816666666666	0.6206833333333339	14589.724609375	292007.80191284197	0	1184	0.33559846948040395	2.9840544871794616	4.968108974358923	360.3216552734375	360.32379150390625
983	361.1383361816406	10.75675					1	DETECTED	361.1383 m/z @10.76 [N1298_2.mzXML]	361.1383361816406	10.75675	10.079216666666667	10.9963	0.9170833333333324	2980.501220703125	77667.06964843739	0	1184	0.6451856954656687	0.6767809701859685	0.3535619403719369	361.13726806640625	361.13983154296875
984	361.1817932128906	12.098099999999999					1	DETECTED	361.1818 m/z @12.10 [N1298_2.mzXML]	361.1817932128906	12.098099999999999	11.972366666666666	12.40615	0.4337833333333343	7039.37060546875	118712.53544470223	0	1184	0.18745634657064159	1.7250132555673494	2.450026511134699	361.18072509765625	361.1822509765625
985	361.2004699707031	11.177016666666667					1	DETECTED	361.2005 m/z @11.18 [N1298_2.mzXML]	361.2004699707031	11.177016666666667	11.1278	11.226666666666667	0.09886666666666599	17659.60546875	76008.80353955072	0	1184	0.09231156739978275	1.0044023027429752	1.00880460548595	361.2001647949219	361.2011413574219
986	361.3125	12.607850000000001					1	DETECTED	361.3125 m/z @12.61 [N1298_2.mzXML]	361.3125	12.607850000000001	11.868	15.067033333333335	3.1990333333333343	7459.7724609375	568102.6720152888	0	1184	1.4947051721621385	2.0317857522020324	3.095965888336508	361.31036376953125	361.31573486328125
987	362.92559814453125	1.64105					1	DETECTED	362.9256 m/z @1.64 [N1298_2.mzXML]	362.92559814453125	1.64105	0.7022333333333334	2.0942333333333334	1.392	89802.3359375	868542.5624818419	0	1184	0.05478068120444979	0.7413588027481405	9.869945679080617	362.9210205078125	362.93408203125
988	363.0914001464844	12.200716666666667					1	DETECTED	363.0914 m/z @12.20 [N1298_2.mzXML]	363.0914001464844	12.200716666666667	12.114716666666668	12.339	0.22428333333333228	7902.8974609375	60462.150514892375	0	1184	0.10057810277920076	1.3039728682170706	1.6079457364341412	363.09088134765625	363.0921630859375
989	363.11151123046875	1.4927333333333332					1	DETECTED	363.1115 m/z @1.49 [N1298_2.mzXML]	363.11151123046875	1.4927333333333332	1.4302166666666667	19.453500000000002	18.023283333333335	12777.2353515625	1524085.169953308	0	1184	0.08490248620993746	144.147827246068	1.6639687370601777	363.1096496582031	363.1123962402344
990	363.215576171875	11.338966666666666					1	DETECTED	363.2156 m/z @11.34 [N1298_2.mzXML]	363.215576171875	11.338966666666666	8.743933333333333	12.253066666666665	3.5091333333333328	68386.1875	1253497.3990665877	0	1184	0.1445683822948478	0.5390147404178183	0.07212824113069789	363.2056579589844	363.2159118652344
991	365.14013671875	12.40615					1	DETECTED	365.1401 m/z @12.41 [N1298_2.mzXML]	365.14013671875	12.40615	12.339	12.490566666666666	0.15156666666666574	7694.521484375	48024.409660033816	0	1184	0.06852324632454732	1.1285678828493384	1.2571357656986768	365.13934326171875	365.1406555175781
992	365.2313232421875	11.243083333333335					1	DETECTED	365.2313 m/z @11.24 [N1298_2.mzXML]	365.2313232421875	11.243083333333335	10.896933333333333	11.243083333333335	0.3461500000000015	7981.32666015625	79872.30327124031	0	1184	0.06493799031196268	0.5	null	365.2312316894531	365.2343444824219
993	366.1845703125	14.3401					1	DETECTED	366.1846 m/z @14.34 [N1298_2.mzXML]	366.1845703125	14.3401	1.1938166666666667	16.393916666666666	15.200099999999999	13796.505859375	2076427.633911072	0	1184	0.17644629629605646	0.7176215922592876	0.46194102347344435	366.182373046875	366.1861267089844
994	366.2057189941406	9.419666666666666					1	DETECTED	366.2057 m/z @9.42 [N1298_2.mzXML]	366.2057189941406	9.419666666666666	9.384616666666666	9.4557	0.07108333333333405	2867.814697265625	9112.78131994628	0	1184	0.07003394041885613	1.0140275796481313	1.0280551592962626	366.2052307128906	366.2059326171875
995	366.2628173828125	11.32435					1	DETECTED	366.2628 m/z @11.32 [N1298_2.mzXML]	366.2628173828125	11.32435	11.226666666666667	13.40105	2.174383333333333	24369.8515625	1185807.2576801756	0	1184	0.11374092485087317	11.129756014331921	21.259512028663842	366.2621765136719	366.270751953125
996	367.09539794921875	8.398766666666667					1	DETECTED	367.0954 m/z @8.40 [N1298_2.mzXML]	367.09539794921875	8.398766666666667	8.283833333333332	8.5868	0.30296666666666816	2842.168701171875	28747.567141967724	0	1184	0.1913045955049668	1.3180104408352555	1.636020881670511	367.0948181152344	367.0974426269531
997	367.1497497558594	8.183866666666667					1	DETECTED	367.1497 m/z @8.18 [N1298_2.mzXML]	367.1497497558594	8.183866666666667	6.580066666666666	12.558	5.9779333333333335	5340.04833984375	654403.9376907655	0	1184	0.24916685055122123	1.8636779315791656	13.296740875264055	367.1478271484375	367.15606689453125
998	367.1931457519531	13.685599999999999					1	DETECTED	367.1931 m/z @13.69 [N1298_2.mzXML]	367.1931457519531	13.685599999999999	13.620849999999999	14.8491	1.228250000000001	14129.1318359375	283264.9432763062	0	1184	0.2351054122578642	9.48455598455598	17.96911196911196	367.1869201660156	367.195556640625
999	367.2149963378906	12.707566666666667					1	DETECTED	367.2150 m/z @12.71 [N1298_2.mzXML]	367.2149963378906	12.707566666666667	12.591299999999999	12.886366666666667	0.2950666666666688	5706.8466796875	80883.8941744387	0	1184	0.3026751743427205	1.2689220183486176	1.5378440366972355	367.2139587402344	367.2158508300781
1000	367.2835998535156	12.0037					1	DETECTED	367.2836 m/z @12.00 [N1298_2.mzXML]	367.2835998535156	12.0037	11.987966666666667	12.050366666666667	0.06240000000000023	5577.68359375	15677.293955444435	0	1184	0.038945652377416096	1.983050847457629	2.966101694915258	367.28326416015625	367.28466796875
1001	367.9915771484375	3.5149					1	DETECTED	367.9916 m/z @3.51 [N1298_2.mzXML]	367.9915771484375	3.5149	2.0942333333333334	19.089166666666664	16.99493333333333	4458.33837890625	1616163.631023804	0	1184	1.6371860572633463	5.981323322383856	9.636208393871872	367.98785400390625	367.99285888671875
1002	368.27825927734375	11.478100000000001					1	DETECTED	368.2783 m/z @11.48 [N1298_2.mzXML]	368.27825927734375	11.478100000000001	1.3576333333333332	12.339	10.981366666666666	172800.59375	2.044142117127197E7	1	1184	0.11594207368266751	0.5143476705595978	0.02092399004443537	368.2778625488281	368.2849426269531
1003	368.4247131347656	12.40615					1	DETECTED	368.4247 m/z @12.41 [N1298_2.mzXML]	368.4247131347656	12.40615	12.355866666666666	12.507533333333333	0.15166666666666728	7735.96240234375	51185.315109619325	0	1184	0.12128254719405085	1.5081206496519413	2.0162412993038825	368.42388916015625	368.4247131347656
1004	368.62689208984375	10.079216666666667					1	DETECTED	368.6269 m/z @10.08 [N1298_2.mzXML]	368.62689208984375	10.079216666666667	9.973633333333334	12.322133333333333	2.3484999999999996	12210.681640625	561912.6482192995	0	1184	2.3461270582162825	11.121546961325938	9.799688145156091	368.62615966796875	368.62713623046875
1005	368.8706359863281	1.6867166666666666					1	DETECTED	368.8706 m/z @1.69 [N1298_2.mzXML]	368.8706359863281	1.6867166666666666	1.64105	1.78285	0.14180000000000015	26769.8203125	109702.63925073265	0	1184	0.04654383880239843	1.5525547445255465	1.9873399319311151	368.869873046875	368.8800964355469
1006	369.0089416503906	1.8818833333333334					1	DETECTED	369.0089 m/z @1.88 [N1298_2.mzXML]	369.0089416503906	1.8818833333333334	1.7973666666666666	3.53015	1.7327833333333333	30106.7265625	728016.0442819216	0	1184	0.44212444823571406	10.251133898639306	8.191506477748861	369.0012512207031	369.0103759765625
1007	369.0624694824219	12.034616666666667					1	DETECTED	369.0625 m/z @12.03 [N1298_2.mzXML]	369.0624694824219	12.034616666666667	11.987966666666667	12.218133333333332	0.23016666666666552	17982.634765625	128379.23904443381	0	1184	0.1370749230333761	2.4669524830296603	3.0100498448655446	369.0618896484375	369.06298828125
1008	369.2817077636719	11.44545					1	DETECTED	369.2817 m/z @11.45 [N1298_2.mzXML]	369.2817077636719	11.44545	3.5149	11.611500000000001	8.096600000000002	25054.560546875	6271727.43167096	0	1184	8.05665291580971	0.5104690090851204	0.020938018170240658	369.2745361328125	369.28265380859375
1009	369.3504943847656	12.624516666666667					1	DETECTED	369.3505 m/z @12.62 [N1298_2.mzXML]	369.3504943847656	12.624516666666667	0.3378833333333333	17.1155	16.777616666666667	39551.77734375	4054655.899291044	0	1184	1.4031318916638735	1.651827540500547	0.7331250519976235	369.3489990234375	369.3525085449219
1010	370.2943420410156	11.626383333333333					1	DETECTED	370.2943 m/z @11.63 [N1298_2.mzXML]	370.2943420410156	11.626383333333333	11.553633333333332	12.166400000000001	0.6127666666666691	251291.84375	2018710.9076534426	1	1184	0.11240584547201316	2.159156089625147	3.029060556353673	370.2935485839844	370.2948913574219
1011	370.35382080078125	12.657716666666666					1	DETECTED	370.3538 m/z @12.66 [N1298_2.mzXML]	370.35382080078125	12.657716666666666	11.19375	16.338266666666666	5.144516666666666	10359.7255859375	1085795.7129318852	0	1184	0.3517628557788033	1.7570470639131135	1.9882998481510412	370.3525085449219	370.3564453125
1012	371.29766845703125	11.626383333333333					1	DETECTED	371.2977 m/z @11.63 [N1298_2.mzXML]	371.29766845703125	11.626383333333333	11.5682	12.050366666666667	0.48216666666666796	56119.51953125	460935.23747460917	0	1184	0.13432638072523595	2.276396066292145	3.203392946727353	371.29644775390625	371.29852294921875
1013	371.3148498535156	1.0667666666666666					1	DETECTED	371.3148 m/z @1.07 [N1298_2.mzXML]	371.3148498535156	1.0667666666666666	0.10085000000000001	20.000833333333333	19.89998333333333	6291.60205078125	3507763.0476188655	0	1184	7.575564137309798	10.301087050297644	9.773837286009968	371.3125	371.31744384765625
1014	372.3099060058594	11.751149999999999					1	DETECTED	372.3099 m/z @11.75 [N1298_2.mzXML]	372.3099060058594	11.751149999999999	0.1917	19.526666666666664	19.334966666666663	52531.13671875	1801036.811753081	0	1184	0.09064343141719355	0.5287529088966707	2.114514743383225	372.3006286621094	372.3197937011719
1015	372.8827209472656	1.6257833333333334					1	DETECTED	372.8827 m/z @1.63 [N1298_2.mzXML]	372.8827209472656	1.6257833333333334	1.5806	1.6713666666666667	0.09076666666666666	19736.193359375	61450.05615722648	0	1184	0.05413930450367843	1.0044264109184797	0.7267506554540446	372.8825378417969	372.8841857910156
1016	372.924072265625	1.55115					1	DETECTED	372.9241 m/z @1.55 [N1298_2.mzXML]	372.924072265625	1.55115	1.4927333333333332	1.5659999999999998	0.07326666666666659	3677.852294921875	11575.678448486335	0	1184	0.04839687627722622	0.6271041369472163	0.25420827389443273	372.9234619140625	372.9250793457031
1017	373.31341552734375	11.784916666666668					1	DETECTED	373.3134 m/z @11.78 [N1298_2.mzXML]	373.31341552734375	11.784916666666668	11.784916666666668	11.85265	0.06773333333333298	7442.66064453125	23424.74318554667	0	1184	0.059492182564904184	null	null	373.31298828125	373.31396484375
1018	375.0169677734375	1.8818833333333334					1	DETECTED	375.0170 m/z @1.88 [N1298_2.mzXML]	375.0169677734375	1.8818833333333334	1.6561833333333333	4.35445	2.6982666666666666	228335.15625	4197672.523604313	0	1184	0.3129507444012092	1.76044166875497	2.266772561774165	375.0154724121094	375.02069091796875
1019	376.62408447265625	10.602183333333333					1	DETECTED	376.6241 m/z @10.60 [N1298_2.mzXML]	376.62408447265625	10.602183333333333	10.186333333333332	11.177016666666667	0.9906833333333349	18931.091796875	186852.03636026086	0	1184	0.0913620436823539	0.7511352071274103	0.5308016708586575	376.62286376953125	376.6248474121094
1020	377.0144958496094	1.9239333333333335					1	DETECTED	377.0145 m/z @1.92 [N1298_2.mzXML]	377.0144958496094	1.9239333333333335	1.8114833333333331	2.3321833333333335	0.5207000000000004	11671.01953125	200765.35242578137	0	1184	0.21090104570137513	2.3152512227656676	3.630502445531335	377.0138244628906	377.015625
1021	377.6318359375	10.079216666666667					1	DETECTED	377.6318 m/z @10.08 [N1298_2.mzXML]	377.6318359375	10.079216666666667	9.61205	12.322133333333333	2.7100833333333334	8216.84765625	371698.8846080933	0	1184	0.13585695545920196	2.9005529789511195	1.0860519489078697	377.62908935546875	377.6335754394531
1022	378.0310363769531	15.675216666666667					1	DETECTED	378.0310 m/z @15.68 [N1298_2.mzXML]	378.0310363769531	15.675216666666667	10.472233333333332	18.0275	7.555266666666668	1656.6336669921875	390328.57228158583	0	1184	0.4978577102356354	0.7260513999980779	0.45210279999615566	378.0274963378906	378.0337219238281
1023	378.2393798828125	12.3895					1	DETECTED	378.2394 m/z @12.39 [N1298_2.mzXML]	378.2393798828125	12.3895	11.5682	14.815966666666666	3.247766666666667	54128.96484375	715864.2401813354	0	1184	0.11851776658531321	4.428339767406859	0.717932758234877	378.23919677734375	378.2431945800781
1024	378.8995056152344	1.64105					1	DETECTED	378.8995 m/z @1.64 [N1298_2.mzXML]	378.8995056152344	1.64105	1.6105166666666666	10.879233333333334	9.268716666666666	65131.34765625	1486721.465694458	0	1184	0.049613929974536175	151.7802947598255	302.560589519651	378.8916015625	378.8995666503906
1025	379.2037048339844	9.166666666666666					1	DETECTED	379.2037 m/z @9.17 [N1298_2.mzXML]	379.2037048339844	9.166666666666666	9.118416666666667	14.279666666666666	5.161249999999999	4132.06982421875	327960.254755249	0	1184	0.05030692705120288	53.48445595854981	105.96891191709962	379.19415283203125	379.2112121582031
1026	379.2430419921875	12.3895					1	DETECTED	379.2430 m/z @12.39 [N1298_2.mzXML]	379.2430419921875	12.3895	11.941849999999999	13.493400000000001	1.5515500000000024	11620.9296875	316865.56956066925	0	1184	0.11897766884371563	1.7329945269741966	2.4659890539483933	379.2424621582031	379.2515563964844
1027	380.2549743652344	12.657716666666666					1	DETECTED	380.2550 m/z @12.66 [N1298_2.mzXML]	380.2549743652344	12.657716666666666	5.521683333333333	13.066433333333332	7.54475	80572.3984375	3152414.1954783946	0	1184	0.07266124930480622	2.847536330476491	0.14219102897888286	380.2538146972656	380.26361083984375
1028	381.0252685546875	1.8818833333333334					1	DETECTED	381.0253 m/z @1.88 [N1298_2.mzXML]	381.0252685546875	1.8818833333333334	1.6561833333333333	2.4274666666666667	0.7712833333333333	134895.875	2101399.9556311043	0	1184	0.3097152258003921	1.4373413560542048	1.4155019807873008	381.0243835449219	381.0259094238281
1029	381.1167297363281	11.079416666666667					1	DETECTED	381.1167 m/z @11.08 [N1298_2.mzXML]	381.1167297363281	11.079416666666667	11.062883333333334	11.19375	0.13086666666666602	4618.8046875	23869.110072692813	0	1184	0.190290476059209	3.9576612903225716	6.915322580645143	381.1167297363281	381.118408203125
1030	383.115234375	1.7973666666666666					1	DETECTED	383.1152 m/z @1.80 [N1298_2.mzXML]	383.115234375	1.7973666666666666	1.7362166666666667	2.9584333333333332	1.2222166666666665	161760.59375	1402537.4567022703	0	1184	0.055735068538877774	3.7883341689359105	5.060617077824663	383.1150207519531	383.11749267578125
1031	383.1654052734375	13.767366666666668					1	DETECTED	383.1654 m/z @13.77 [N1298_2.mzXML]	383.1654052734375	13.767366666666668	12.13195	14.04985	1.9178999999999995	9875.2392578125	419894.02837072744	0	1184	0.307791110552186	0.5863643312101905	0.172728662420381	383.1643371582031	383.16729736328125
1032	384.1144104003906	9.01155					1	DETECTED	384.1144 m/z @9.01 [N1298_2.mzXML]	384.1144104003906	9.01155	2.0509833333333334	9.151283333333334	7.100300000000001	9265.65625	642245.3208505554	0	1184	0.5443167292256543	0.5799535686055693	0.10477895273565666	384.1136169433594	384.1234436035156
1033	384.2734069824219	11.243083333333335					1	DETECTED	384.2734 m/z @11.24 [N1298_2.mzXML]	384.2734069824219	11.243083333333335	10.914150000000001	11.353266666666666	0.43911666666666527	15604.8896484375	135848.8652092283	0	1184	0.04694467922662149	0.6674858127280072	0.33497162545601444	384.2722473144531	384.2737121582031
1034	384.8447265625	1.6867166666666666					1	DETECTED	384.8447 m/z @1.69 [N1298_2.mzXML]	384.8447265625	1.6867166666666666	1.6561833333333333	1.7682666666666667	0.11208333333333331	9655.4140625	34094.87078479012	0	1184	0.044415786342449026	1.8354257641921414	2.670851528384283	384.8437805175781	384.8457336425781
1035	385.30865478515625	14.385016666666667					1	DETECTED	385.3087 m/z @14.39 [N1298_2.mzXML]	385.30865478515625	14.385016666666667	10.291166666666667	17.264166666666664	6.972999999999997	37607.86328125	3309399.5916783437	0	1184	0.9527769983788055	1.1420012406733144	1.1661501624478279	385.30279541015625	385.3114013671875
1036	386.08135986328125	12.372766666666667					1	DETECTED	386.0814 m/z @12.37 [N1298_2.mzXML]	386.08135986328125	12.372766666666667	0.10085000000000001	19.928166666666666	19.827316666666665	3757.042236328125	1665715.1422083753	0	1184	6.828699690906131	0.807832924767253	2.5965330672516695	386.0783996582031	386.08294677734375
1037	386.288330078125	11.4139					1	DETECTED	386.2883 m/z @11.41 [N1298_2.mzXML]	386.288330078125	11.4139	11.079416666666667	11.478100000000001	0.3986833333333344	40046.69921875	318094.97179205326	0	1184	0.06583459993168361	0.5959689072699209	0.19193781453984182	386.28826904296875	386.2908935546875
1038	386.3122863769531	14.587983333333334					1	DETECTED	386.3123 m/z @14.59 [N1298_2.mzXML]	386.3122863769531	14.587983333333334	12.050366666666667	16.099016666666667	4.04865	7362.75732421875	653640.6929851072	0	1184	0.7220042517258118	0.7977268697005722	0.5954537394011442	386.3099365234375	386.31512451171875
1039	386.325439453125	12.724216666666667					1	DETECTED	386.3254 m/z @12.72 [N1298_2.mzXML]	386.325439453125	12.724216666666667	11.819616666666667	12.870766666666666	1.0511499999999998	21853.458984375	428590.2148295903	0	1184	0.14245023750556207	0.581002653106345	0.16430927955237068	386.3249206542969	386.3264465332031
1040	387.1793518066406	11.539183333333334					1	DETECTED	387.1794 m/z @11.54 [N1298_2.mzXML]	387.1793518066406	11.539183333333334	11.509266666666667	12.183516666666666	0.6742499999999989	216129.546875	1777292.097971985	0	1184	0.11621436065330037	5.695057490925099	7.916383910751945	387.17779541015625	387.18206787109375
1041	387.2003479003906	9.029300000000001					1	DETECTED	387.2003 m/z @9.03 [N1298_2.mzXML]	387.2003479003906	9.029300000000001	9.01155	9.08255	0.07099999999999973	3222.0546875	8904.280170776385	0	1184	0.06058981060968627	1.99999999999985	2.9999999999997	387.1992492675781	387.20111083984375
1042	388.0777282714844	12.52455					1	DETECTED	388.0777 m/z @12.52 [N1298_2.mzXML]	388.0777282714844	12.52455	0.6109000000000001	20.000833333333333	19.38993333333333	3919.923583984375	1565393.0459298086	0	1184	5.919594923115842	0.8137696395870843	0.6275392791741686	388.0757141113281	388.083251953125
1043	388.1826171875	11.626383333333333					1	DETECTED	388.1826 m/z @11.63 [N1298_2.mzXML]	388.1826171875	11.626383333333333	5.5561	11.911683333333334	6.3555833333333345	25738.015625	4938971.645597718	0	1184	6.113729457662571	0.5234997268112143	0.021496042208696154	388.1819152832031	388.1849670410156
1044	390.9907531738281	1.8818833333333334					1	DETECTED	390.9908 m/z @1.88 [N1298_2.mzXML]	390.9907531738281	1.8818833333333334	1.6713666666666667	2.3728833333333332	0.7015166666666666	37156.953125	704751.7136804198	0	1184	0.1700990622913099	1.6661784498456176	2.2789792496895394	390.99029541015625	390.9922180175781
1045	391.28271484375	13.03655					1	DETECTED	391.2827 m/z @13.04 [N1298_2.mzXML]	391.28271484375	13.03655	0.10085000000000001	20.000833333333333	19.89998333333333	9803.9296875	6451561.649788827	0	1184	6.597134318464402	0.7691884990117787	0.052088993386190975	391.2810363769531	391.2864685058594
1046	392.2784423828125	11.478100000000001					1	DETECTED	392.2784 m/z @11.48 [N1298_2.mzXML]	392.2784423828125	11.478100000000001	0.31935	19.69066666666667	19.37131666666667	22654.423828125	2501076.202693543	0	1184	0.08763955043919402	0.902355197705538	3.198682009089712	392.2773132324219	392.288330078125
1047	393.29669189453125	2.150916666666667					1	DETECTED	393.2967 m/z @2.15 [N1298_2.mzXML]	393.29669189453125	2.150916666666667	0.3378833333333333	19.982666666666667	19.644783333333333	6141.091796875	2161330.7539302963	0	1184	4.600416634832043	5.41765641374492	0.8887940229196458	393.2954406738281	393.30206298828125
1048	394.2226257324219	8.267516666666667					1	DETECTED	394.2226 m/z @8.27 [N1298_2.mzXML]	394.2226257324219	8.267516666666667	8.115616666666666	8.482949999999999	0.36733333333333285	2298.0322265625	33378.94987805165	0	1184	0.18564313443483016	1.2091288128154372	1.4182576256308743	394.2206726074219	394.2230529785156
1049	394.2944030761719	11.626383333333333					1	DETECTED	394.2944 m/z @11.63 [N1298_2.mzXML]	394.2944030761719	11.626383333333333	3.2390833333333333	19.508333333333333	16.26925	23691.296875	3838597.996245056	0	1184	0.18359299920240701	0.9698740953584586	0.9397481907169173	394.29315185546875	394.303955078125
1050	394.7577819824219	13.685599999999999					1	DETECTED	394.7578 m/z @13.69 [N1298_2.mzXML]	394.7577819824219	13.685599999999999	12.640933333333333	13.984533333333333	1.3436000000000003	8034.71337890625	262123.93807183835	0	1184	0.18529766497475464	0.6430759412890878	0.3344678598369541	394.7571716308594	394.7599182128906
1051	396.3099060058594	11.702583333333333					1	DETECTED	396.3099 m/z @11.70 [N1298_2.mzXML]	396.3099060058594	11.702583333333333	11.6562	12.13195	0.4757499999999997	27597.720703125	237694.80697326653	0	1184	0.10699544798424121	5.128458498023749	9.256916996047497	396.30865478515625	396.3113098144531
1052	396.885009765625	1.59565					1	DETECTED	396.8850 m/z @1.60 [N1298_2.mzXML]	396.885009765625	1.59565	1.5659999999999998	1.6257833333333334	0.05978333333333352	18751.373046875	45057.50707861334	0	1184	0.0427780652524139	1.008150646430576	0.9523415900376	396.88409423828125	396.8850402832031
1053	396.9992980957031	1.8818833333333334					1	DETECTED	396.9993 m/z @1.88 [N1298_2.mzXML]	396.9992980957031	1.8818833333333334	1.6561833333333333	2.3592333333333335	0.7030500000000002	58454.14453125	904815.7572648928	0	1184	0.1646884791625307	1.4303110843322113	1.7452774612686661	396.9893798828125	396.99993896484375
1054	397.1116027832031	10.2041					1	DETECTED	397.1116 m/z @10.20 [N1298_2.mzXML]	397.1116027832031	10.2041	10.168550000000002	10.30865	0.14009999999999856	2545.724853515625	11944.223230224541	0	1184	0.0678536853338958	1.97046413502114	2.94092827004228	397.109130859375	397.1123962402344
1055	397.1377258300781	9.9041					1	DETECTED	397.1377 m/z @9.90 [N1298_2.mzXML]	397.1377258300781	9.9041	9.869866666666667	10.861716666666666	0.9918499999999995	3694.43408203125	87465.64781597891	0	1184	0.11011008289255031	14.486611489776225	27.97322297955245	397.13616943359375	397.137939453125
1056	397.3136901855469	11.686666666666667					1	DETECTED	397.3137 m/z @11.69 [N1298_2.mzXML]	397.3136901855469	11.686666666666667	11.686666666666667	11.819616666666667	0.13294999999999924	7754.611328125	36119.78033081028	0	1184	0.07659338881720679	null	null	397.3125305175781	397.3138122558594
1057	397.4142761230469	12.322133333333333					1	DETECTED	397.4143 m/z @12.32 [N1298_2.mzXML]	397.4142761230469	12.322133333333333	3.1639833333333334	14.130116666666668	10.966133333333335	37186.8671875	2667394.2893482074	0	1184	0.3784473538678288	0.5987089823454156	4.6457012117761085	397.4115295410156	397.4168395996094
1058	398.0504150390625	9.9041					1	DETECTED	398.0504 m/z @9.90 [N1298_2.mzXML]	398.0504150390625	9.9041	9.85255	10.636050000000001	0.7835000000000001	9886.01171875	83192.98142275983	0	1184	0.09882399585456447	0.436579493601575	2.0859988416560493	398.0483703613281	398.0593566894531
1059	398.3255615234375	11.819616666666667					1	DETECTED	398.3256 m/z @11.82 [N1298_2.mzXML]	398.3255615234375	11.819616666666667	11.784916666666668	12.166400000000001	0.3814833333333336	79248.140625	558325.0268791505	0	1184	0.09654469888943318	5.933394780326018	6.862147770554869	398.32550048828125	398.3263854980469
1060	398.7606506347656	13.493400000000001					1	DETECTED	398.7607 m/z @13.49 [N1298_2.mzXML]	398.7606506347656	13.493400000000001	2.5090333333333334	15.9142	13.405166666666666	12882.5263671875	2584021.5127188414	0	1184	0.4754238321835409	0.5795883898631418	0.0894729187514063	398.75885009765625	398.76318359375
1061	399.12744140625	11.095916666666666					1	DETECTED	399.1274 m/z @11.10 [N1298_2.mzXML]	399.12744140625	11.095916666666666	11.045816666666667	11.226666666666667	0.1808499999999995	5264.021484375	36405.46493829344	0	1184	0.11976898962649152	1.8048902195609202	2.6097804391218404	399.126708984375	399.1293640136719
1062	399.23486328125	8.83365					1	DETECTED	399.2349 m/z @8.83 [N1298_2.mzXML]	399.23486328125	8.83365	8.779266666666667	15.4393	6.660033333333333	4104.2177734375	405767.9858936157	0	1184	0.08959820381774719	61.232301562978215	121.46460312595643	399.2272644042969	399.2410583496094
1063	399.328857421875	11.819616666666667					1	DETECTED	399.3289 m/z @11.82 [N1298_2.mzXML]	399.328857421875	11.819616666666667	11.784916666666668	14.931999999999999	3.147083333333331	20558.4296875	491922.77175799577	0	1184	0.08551122574237446	42.86683536711311	64.19560676924097	399.3229064941406	399.33056640625
1064	400.3414001464844	11.972366666666666					1	DETECTED	400.3414 m/z @11.97 [N1298_2.mzXML]	400.3414001464844	11.972366666666666	0.3012166666666667	12.690716666666667	12.3895	209714.375	2854738.3404819393	1	1184	0.10472370499799055	0.5569144395374401	0.022576977582833137	400.3335266113281	400.3508605957031
1065	401.6229553222656	10.930983333333334					1	DETECTED	401.6230 m/z @10.93 [N1298_2.mzXML]	401.6229553222656	10.930983333333334	10.273416666666666	11.029266666666667	0.7558500000000006	3088.067626953125	59517.58046343988	0	1184	0.13399261466644674	0.5747325999898611	0.1494651999797222	401.6218566894531	401.6251525878906
1066	402.7436218261719	13.637033333333333					1	DETECTED	402.7436 m/z @13.64 [N1298_2.mzXML]	402.7436218261719	13.637033333333333	12.724216666666667	14.06635	1.342133333333333	6407.55078125	284181.5789682007	0	1184	0.16353661865818303	0.7351604009567458	0.4703208019134916	402.7430114746094	402.7447509765625
1067	402.9017333984375	1.59565					1	DETECTED	402.9017 m/z @1.60 [N1298_2.mzXML]	402.9017333984375	1.59565	1.5659999999999998	1.64105	0.07505000000000006	41557.546875	125078.93458642566	0	1184	0.05348094442426543	1.2523353052336175	1.6160218326298705	402.90155029296875	402.9033508300781
1068	403.00701904296875	1.8257333333333332					1	DETECTED	403.0070 m/z @1.83 [N1298_2.mzXML]	403.00701904296875	1.8257333333333332	1.6561833333333333	2.3321833333333335	0.6760000000000002	169651.3125	2453358.1612473154	0	1184	0.18131121009249362	1.8825772162338634	3.003576236687384	403.00628662109375	403.008056640625
1069	404.2059326171875	11.553633333333332					1	DETECTED	404.2059 m/z @11.55 [N1298_2.mzXML]	404.2059326171875	11.553633333333332	11.524616666666667	11.836900000000002	0.312283333333335	24785.671875	163271.66878851433	0	1184	0.09847040344083702	4.057207489668096	10.458224792434057	404.2041931152344	404.2073059082031
1070	405.1348571777344	10.552516666666666					1	DETECTED	405.1349 m/z @10.55 [N1298_2.mzXML]	405.1348571777344	10.552516666666666	7.524116666666667	10.914150000000001	3.390033333333334	13289.7099609375	261585.77776834072	0	1184	0.11977490434405347	0.5248682343584703	2.606778645943433	405.1301574707031	405.1443786621094
1071	406.7472229003906	12.148866666666667					1	DETECTED	406.7472 m/z @12.15 [N1298_2.mzXML]	406.7472229003906	12.148866666666667	11.626383333333333	15.331383333333333	3.705	16970.02734375	1202278.9187516181	0	1184	1.5666639751304654	3.0884732672400195	5.14435692076843	406.7436218261719	406.7568664550781
1072	407.7665710449219	14.205116666666667					1	DETECTED	407.7666 m/z @14.21 [N1298_2.mzXML]	407.7665710449219	14.205116666666667	12.098099999999999	14.765833333333335	2.667733333333336	6191.212890625	452828.79805273446	0	1184	0.16428071501590225	0.6330593809572779	0.2661709113378869	407.7574157714844	407.7675476074219
1073	408.7688293457031	1.7682666666666667					1	DETECTED	408.7688 m/z @1.77 [N1298_2.mzXML]	408.7688293457031	1.7682666666666667	1.7027500000000002	14.205116666666667	12.502366666666667	14707.29296875	2060864.3369921257	0	1184	11.41051979292264	95.4136352073267	187.00404171796947	408.7665100097656	408.7754821777344
1074	408.9185791015625	1.6257833333333334					1	DETECTED	408.9186 m/z @1.63 [N1298_2.mzXML]	408.9185791015625	1.6257833333333334	1.59565	12.52455	10.928899999999999	46603.49609375	9438121.70177246	0	1184	0.05582184235492749	181.34236725663706	361.6847345132742	408.9089050292969	408.9189147949219
1075	409.1612243652344	11.539183333333334					1	DETECTED	409.1612 m/z @11.54 [N1298_2.mzXML]	409.1612243652344	11.539183333333334	1.5806	12.114716666666668	10.534116666666668	168989.0	1.187441932799792E7	0	1184	0.08870670226028565	0.5158384466511566	6.609844398255441	409.16058349609375	409.16937255859375
1076	409.1871032714844	9.210366666666665					1	DETECTED	409.1871 m/z @9.21 [N1298_2.mzXML]	409.1871032714844	9.210366666666665	9.135766666666665	9.300716666666666	0.16495000000000104	31732.50390625	150433.57151104743	0	1184	0.07754178113881594	1.0028751033470829	0.9182933908435448	409.18670654296875	409.18756103515625
1077	410.16455078125	11.539183333333334					1	DETECTED	410.1646 m/z @11.54 [N1298_2.mzXML]	410.16455078125	11.539183333333334	2.481533333333333	11.85265	9.371116666666667	45818.1796875	1.3156691601077938E7	0	1184	9.124774932191434	0.5135947118701335	0.024939324375593798	410.16168212890625	410.1658630371094
1078	410.2196960449219	9.210366666666665					1	DETECTED	410.2197 m/z @9.21 [N1298_2.mzXML]	410.2196960449219	9.210366666666665	9.046850000000001	9.284500000000001	0.23765000000000036	8691.642578125	63868.070528564494	0	1184	0.13561135968892124	0.7266843339109269	0.6409204901490576	410.2183532714844	410.2198791503906
1079	410.2546081542969	3.8857166666666667					1	DETECTED	410.2546 m/z @3.89 [N1298_2.mzXML]	410.2546081542969	3.8857166666666667	3.4378	9.61205	6.17425	1867.396240234375	365788.19530734245	0	1184	0.881661651501155	6.89218604651163	12.78437209302326	410.2525634765625	410.2643737792969
1080	410.76092529296875	13.006966666666667					1	DETECTED	410.7609 m/z @13.01 [N1298_2.mzXML]	410.76092529296875	13.006966666666667	12.13195	15.033583333333333	2.901633333333333	8065.04541015625	410883.5446549987	0	1184	0.658398046584912	1.6580446086741192	1.1642062632632864	410.7588195800781	410.76300048828125
1081	410.8554382324219	1.719					1	DETECTED	410.8554 m/z @1.72 [N1298_2.mzXML]	410.8554382324219	1.719	1.6561833333333333	1.7973666666666666	0.14118333333333322	14354.1337890625	84118.72267456056	0	1184	0.11994812786640119	1.1237728840541235	1.247545768108247	410.8538513183594	410.8565368652344
1082	412.30419921875	11.524616666666667					1	DETECTED	412.3042 m/z @11.52 [N1298_2.mzXML]	412.30419921875	11.524616666666667	11.493533333333334	11.686666666666667	0.19313333333333382	13416.9287109375	68108.73667858922	0	1184	0.08403728640375085	3.106702412868661	5.213404825737322	412.3039245605469	412.3053894042969
1083	412.9731750488281	1.9100499999999998					1	DETECTED	412.9732 m/z @1.91 [N1298_2.mzXML]	412.9731750488281	1.9100499999999998	1.7362166666666667	16.375416666666666	14.639199999999999	16294.828125	1584481.9468106688	0	1184	0.2264953465516646	42.10699904122729	1.8198346063596653	412.97210693359375	412.98193359375
1084	413.1413269042969	9.3674					1	DETECTED	413.1413 m/z @9.37 [N1298_2.mzXML]	413.1413269042969	9.3674	9.300716666666666	14.619566666666666	5.318849999999999	6845.73046875	415940.4235031127	0	1184	0.07207117879630331	39.881404648837595	78.76280929767519	413.13543701171875	413.1423034667969
1085	413.2651672363281	1.6561833333333333					1	DETECTED	413.2652 m/z @1.66 [N1298_2.mzXML]	413.2651672363281	1.6561833333333333	0.13710000000000003	19.964333333333332	19.827233333333332	10005.2607421875	1918117.2907906484	0	1184	0.02817419823033096	8.625719556832287	15.872068712210444	413.2631530761719	413.2745361328125
1086	413.340087890625	12.270583333333333					1	DETECTED	413.3401 m/z @12.27 [N1298_2.mzXML]	413.340087890625	12.270583333333333	11.718333333333334	16.69	4.971666666666668	6967.80859375	661980.5756091002	0	1184	2.538090093939001	3.8851431919443726	6.3652260193478565	413.33544921875	413.3424377441406
1087	413.7926330566406	14.175166666666666					1	DETECTED	413.7926 m/z @14.18 [N1298_2.mzXML]	413.7926330566406	14.175166666666666	14.04985	14.63555	0.585700000000001	6874.044921875	143197.85904193134	0	1184	0.37699453239684644	2.336879904242592	3.673759808485184	413.7916564941406	413.7939147949219
1088	414.33612060546875	10.739416666666667					1	DETECTED	414.3361 m/z @10.74 [N1298_2.mzXML]	414.33612060546875	10.739416666666667	10.687233333333333	14.7003	4.013066666666667	3296.329833984375	274871.04879928584	0	1184	0.11886726864630148	38.451612903225545	75.90322580645109	414.3347473144531	414.3435974121094
1089	415.1236877441406	11.177016666666667					1	DETECTED	415.1237 m/z @11.18 [N1298_2.mzXML]	415.1236877441406	11.177016666666667	11.095916666666666	11.210049999999999	0.1141333333333332	2889.697265625	16179.182035888582	0	1184	0.06305446934405623	0.7036580353472979	0.40731607069459563	415.1223449707031	415.1244201660156
1090	415.2108154296875	11.882616666666667					1	DETECTED	415.2108 m/z @11.88 [N1298_2.mzXML]	415.2108154296875	11.882616666666667	11.819616666666667	12.740933333333334	0.9213166666666677	549573.3125	4015989.103587506	1	1184	0.07968050039501762	2.91775309010885	3.3254257120582587	415.20947265625	415.21136474609375
1091	416.2142639160156	11.882616666666667					1	DETECTED	416.2143 m/z @11.88 [N1298_2.mzXML]	416.2142639160156	11.882616666666667	11.836900000000002	12.322133333333333	0.48523333333333163	130806.328125	1110281.0976126664	0	1184	null	3.585880073317669	4.570206403404724	416.2130432128906	416.2146301269531
1092	416.7595520019531	13.2124					1	DETECTED	416.7596 m/z @13.21 [N1298_2.mzXML]	416.7595520019531	13.2124	12.962333333333333	14.09885	1.136516666666667	10805.955078125	244568.90064117423	0	1184	0.040056053345903564	2.2724273527059418	3.544854705411884	416.7587585449219	416.7621765136719
1093	417.0015869140625	1.8818833333333334					1	DETECTED	417.0016 m/z @1.88 [N1298_2.mzXML]	417.0015869140625	1.8818833333333334	1.7526666666666666	2.3592333333333335	0.6065666666666669	72908.46875	1063549.67063086	0	1184	0.1560950447421119	2.2848655800572417	1.4312538519937705	417.00103759765625	417.00396728515625
1094	418.7471618652344	13.0218					1	DETECTED	418.7472 m/z @13.02 [N1298_2.mzXML]	418.7471618652344	13.0218	11.718333333333334	13.637033333333333	1.9186999999999994	9262.958984375	356536.03345465066	0	1184	0.327070709012542	0.7359988747954169	0.7363246410986548	418.7451477050781	418.7490234375
1095	418.879638671875	1.59565					1	DETECTED	418.8796 m/z @1.60 [N1298_2.mzXML]	418.879638671875	1.59565	1.5659999999999998	1.64105	0.07505000000000006	46595.98046875	129249.54568749992	0	1184	0.04823125879772139	1.2655986509274808	1.4613186205649586	418.878662109375	418.87994384765625
1096	418.9809875488281	1.7973666666666666					1	DETECTED	418.9810 m/z @1.80 [N1298_2.mzXML]	418.9809875488281	1.7973666666666666	1.6561833333333333	2.150916666666667	0.49473333333333347	35484.19921875	561193.364911133	0	1184	0.3211762627560195	1.7520953842521563	2.5041907685043125	418.98046875	418.9819030761719
1097	418.99896240234375	1.8541333333333334					1	DETECTED	418.9990 m/z @1.85 [N1298_2.mzXML]	418.99896240234375	1.8541333333333334	1.8541333333333334	16.356766666666665	14.502633333333332	13445.537109375	1016995.6789004211	0	1184	0.3532835218787529	null	null	418.9973449707031	419.00482177734375
1098	419.2759094238281	13.0218					1	DETECTED	419.2759 m/z @13.02 [N1298_2.mzXML]	419.2759094238281	13.0218	10.861716666666666	13.09655	2.2348333333333343	5949.09521484375	299107.9234522095	0	1184	2.273721394079706	0.5173025732031943	0.034605146406388565	419.2754211425781	419.2769470214844
1099	419.3152160644531	12.42325					1	DETECTED	419.3152 m/z @12.42 [N1298_2.mzXML]	419.3152160644531	12.42325	0.10085000000000001	20.000833333333333	19.89998333333333	3610.902099609375	1518391.3938921213	0	1184	18.939895403081678	0.8074718940033326	0.5380893004005171	419.3104248046875	419.318603515625
1100	420.1587829589844	11.144116666666667					1	DETECTED	420.1588 m/z @11.14 [N1298_2.mzXML]	420.1587829589844	11.144116666666667	10.472233333333332	11.19375	0.7215166666666679	3737.14306640625	69991.75704119871	0	1184	0.12550398531590012	0.536935975987894	0.07387195197578802	420.1562194824219	420.1602783203125
1101	420.7948303222656	1.7682666666666667					1	DETECTED	420.7948 m/z @1.77 [N1298_2.mzXML]	420.7948303222656	1.7682666666666667	1.7027500000000002	1.7682666666666667	0.06551666666666645	6505.51220703125	21728.88640576171	0	1184	0.1079822544966682	0.5	null	420.794189453125	420.7948303222656
1102	420.88446044921875	1.6713666666666667					1	DETECTED	420.8845 m/z @1.67 [N1298_2.mzXML]	420.88446044921875	1.6713666666666667	1.6561833333333333	1.719	0.06281666666666674	35558.24609375	90667.993468262	0	1184	0.0699562823183828	2.068605927552144	3.538837051560956	420.8837585449219	420.88446044921875
1103	421.781982421875	14.205116666666667					1	DETECTED	421.7820 m/z @14.21 [N1298_2.mzXML]	421.781982421875	14.205116666666667	14.00125	15.349266666666667	1.3480166666666662	31830.396484375	878124.4726311637	0	1184	0.4353052490536573	3.003873173014534	4.063971250671181	421.7809753417969	421.78472900390625
1104	422.325927734375	11.802433333333333					1	DETECTED	422.3259 m/z @11.80 [N1298_2.mzXML]	422.325927734375	11.802433333333333	11.751149999999999	12.757816666666667	1.0066666666666677	20742.125	221511.85308966174	0	1184	0.26817457385270416	9.814754631134102	18.629509262268204	422.3249206542969	422.3310546875
1105	424.341552734375	11.882616666666667					1	DETECTED	424.3416 m/z @11.88 [N1298_2.mzXML]	424.341552734375	11.882616666666667	11.85265	12.690716666666667	0.8380666666666663	292359.40625	2394932.670226557	1	1184	0.1047610717554619	7.450432606652383	6.834205600414709	424.34014892578125	424.3420104980469
1106	424.8959045410156	1.6257833333333334					1	DETECTED	424.8959 m/z @1.63 [N1298_2.mzXML]	424.8959045410156	1.6257833333333334	1.5806	2.4002499999999998	0.8196499999999998	76251.78125	611152.567891357	0	1184	0.057287592967754986	9.070269273330867	1.1639390384675503	424.8952941894531	424.9035339355469
1107	426.3570251464844	12.019333333333332					1	DETECTED	426.3570 m/z @12.02 [N1298_2.mzXML]	426.3570251464844	12.019333333333332	2.150916666666667	12.85505	10.704133333333333	393901.25	7675802.818685678	1	1184	0.10948156836031409	0.5190653677116465	0.020577644149160246	426.3483581542969	426.358642578125
1108	426.8288269042969	1.6867166666666666					1	DETECTED	426.8288 m/z @1.69 [N1298_2.mzXML]	426.8288269042969	1.6867166666666666	1.6867166666666666	1.78285	0.0961333333333334	18509.6015625	75598.17538281252	0	1184	0.09359818604359149	null	null	426.8288269042969	426.829833984375
1109	427.15869140625	11.626383333333333					1	DETECTED	427.1587 m/z @11.63 [N1298_2.mzXML]	427.15869140625	11.626383333333333	11.597016666666667	14.667933333333334	3.070916666666667	9387.068359375	355240.50145123276	0	1184	0.14474507265268066	52.28575482406419	103.57150964812838	427.158447265625	427.1606750488281
1110	428.038330078125	4.245733333333333					1	DETECTED	428.0383 m/z @4.25 [N1298_2.mzXML]	428.038330078125	4.245733333333333	3.1193166666666667	15.859083333333333	12.739766666666666	1957.8037109375	536148.0967924194	0	1184	0.5990189846521372	5.65499741066805	10.309994821336101	428.0344543457031	428.0409851074219
1111	428.3729553222656	12.148866666666667					1	DETECTED	428.3730 m/z @12.15 [N1298_2.mzXML]	428.3729553222656	12.148866666666667	12.034616666666667	16.54205	4.507433333333333	64123.26171875	1114158.889100006	0	1184	0.21989933525026117	2.2915404894457048	2.095840374406495	428.3634033203125	428.3790588378906
1112	428.826416015625	1.6867166666666666					1	DETECTED	428.8264 m/z @1.69 [N1298_2.mzXML]	428.826416015625	1.6867166666666666	1.6713666666666667	1.78285	0.11148333333333338	13640.1650390625	59158.8298066407	0	1184	0.06278123973337935	3.631378935939204	6.262757871878408	428.8257141113281	428.8265380859375
1113	429.33441162109375	12.490566666666666					1	DETECTED	429.3344 m/z @12.49 [N1298_2.mzXML]	429.33441162109375	12.490566666666666	11.868	15.171533333333334	3.303533333333334	5870.41015625	406694.5292645874	0	1184	0.5794495009596297	2.6531562884831654	4.306312576966331	429.33380126953125	429.3374328613281
1114	429.37628173828125	12.148866666666667					1	DETECTED	429.3763 m/z @12.15 [N1298_2.mzXML]	429.37628173828125	12.148866666666667	9.681016666666666	14.00125	4.320233333333334	17537.017578125	957444.2386506962	0	1184	0.10214546070942632	0.8753030640706149	0.5646510676388168	429.3696594238281	429.37738037109375
1115	429.76824951171875	14.1903					1	DETECTED	429.7682 m/z @14.19 [N1298_2.mzXML]	429.76824951171875	14.1903	11.686666666666667	15.4393	3.752633333333332	25898.205078125	1022881.9623930652	0	1184	0.1468293794564488	0.6738771244682145	0.27371680003158355	429.76690673828125	429.770263671875
1116	430.2432861328125	9.629199999999999					1	DETECTED	430.2433 m/z @9.63 [N1298_2.mzXML]	430.2432861328125	9.629199999999999	9.57805	9.7328	0.15474999999999994	5327.11328125	24983.107204101623	0	1184	0.07011420190372064	1.5127077223851468	2.0254154447702937	430.242919921875	430.2440490722656
1117	430.91290283203125	1.64105					1	DETECTED	430.9129 m/z @1.64 [N1298_2.mzXML]	430.91290283203125	1.64105	1.59565	1.7027500000000002	0.1071000000000002	100341.2265625	342686.589976074	0	1184	0.05331386073818689	1.193605332698677	1.1813297326688892	430.91265869140625	430.9136962890625
1118	431.1776123046875	12.657716666666666					1	DETECTED	431.1776 m/z @12.66 [N1298_2.mzXML]	431.1776123046875	12.657716666666666	2.702383333333333	14.9822	12.279816666666667	31479.869140625	1755513.884052368	0	1184	0.38289189028646753	2.9896114560874145	0.4385755361686824	431.1685485839844	431.1796569824219
1119	432.2376708984375	11.882616666666667					1	DETECTED	432.2377 m/z @11.88 [N1298_2.mzXML]	432.2376708984375	11.882616666666667	8.743933333333333	12.218133333333332	3.4741999999999997	56110.0078125	978094.5808731065	0	1184	0.116746510541196	2.7786700264815534	4.438415400185132	432.23516845703125	432.2472839355469
1120	432.310302734375	12.218133333333332					1	DETECTED	432.3103 m/z @12.22 [N1298_2.mzXML]	432.310302734375	12.218133333333332	12.200716666666667	15.421166666666666	3.2204499999999996	7127.03564453125	416726.53087384027	0	1184	0.11215091590634962	92.45311004785175	183.9062200957035	432.3091125488281	432.3182067871094
1121	432.97601318359375	1.8818833333333334					1	DETECTED	432.9760 m/z @1.88 [N1298_2.mzXML]	432.97601318359375	1.8818833333333334	1.6867166666666666	2.3456833333333336	0.6589666666666669	39577.28125	731702.8476198729	0	1184	0.33248515852946525	1.5872185701785417	2.2755558593895957	432.9749450683594	432.9774169921875
1122	433.0606689453125	11.582699999999999					1	DETECTED	433.0607 m/z @11.58 [N1298_2.mzXML]	433.0606689453125	11.582699999999999	11.539183333333334	11.784916666666668	0.2457333333333338	11402.6875	99074.78141918969	0	1184	0.11158429936975267	2.8234392952892544	4.646878590578509	433.0599060058594	433.0627746582031
1123	435.33306884765625	10.4889					1	DETECTED	435.3331 m/z @10.49 [N1298_2.mzXML]	435.33306884765625	10.4889	10.435083333333333	11.802433333333333	1.36735	7594.171875	193591.8120344847	0	1184	0.15289998501322088	2.4277489299610675	2.794274014697529	435.33062744140625	435.3343811035156
1124	436.85791015625	1.6713666666666667					1	DETECTED	436.8579 m/z @1.67 [N1298_2.mzXML]	436.85791015625	1.6713666666666667	1.5659999999999998	1.719	0.15300000000000025	28676.791015625	120502.1907848513	0	1184	0.04669500030506479	0.7260360645365391	0.5232212294037655	436.85113525390625	436.8584289550781
1125	437.1929016113281	11.882616666666667					1	DETECTED	437.1929 m/z @11.88 [N1298_2.mzXML]	437.1929016113281	11.882616666666667	11.819616666666667	12.541366666666667	0.7217500000000001	332347.8125	2596020.362336293	1	1184	0.08626562539838467	3.5702196684367404	3.5423174361145344	437.1919860839844	437.19366455078125
1126	437.2314758300781	8.761583333333334					1	DETECTED	437.2315 m/z @8.76 [N1298_2.mzXML]	437.2314758300781	8.761583333333334	8.743933333333333	9.956183333333334	1.212250000000001	6967.27783203125	85361.03037631228	0	1184	0.06923290443764962	4.657437325587187	5.993658094398537	437.23065185546875	437.2373352050781
1127	438.29730224609375	13.3571					1	DETECTED	438.2973 m/z @13.36 [N1298_2.mzXML]	438.29730224609375	13.3571	13.270016666666667	13.86725	0.5972333333333335	11318.853515625	146402.79453082228	0	1184	0.13351786785324649	3.429090909090881	2.394859092022333	438.2958068847656	438.29791259765625
1128	438.98358154296875	1.8961000000000001					1	DETECTED	438.9836 m/z @1.90 [N1298_2.mzXML]	438.98358154296875	1.8961000000000001	1.6713666666666667	6.388716666666666	4.71735	37031.78125	1181034.6593085632	0	1184	0.20372961413695068	10.495439038860866	2.003465847966638	438.97808837890625	438.9855041503906
1129	439.12005615234375	11.095916666666666					1	DETECTED	439.1201 m/z @11.10 [N1298_2.mzXML]	439.12005615234375	11.095916666666666	11.079416666666667	11.210049999999999	0.13063333333333205	5614.0546875	29044.134057495092	0	1184	0.14034072422347066	3.958585858586096	6.917171717172192	439.1195983886719	439.1208801269531
1130	440.87005615234375	1.6257833333333334					1	DETECTED	440.8701 m/z @1.63 [N1298_2.mzXML]	440.87005615234375	1.6257833333333334	1.59565	1.6867166666666666	0.09106666666666663	29003.98046875	97735.71759179675	0	1184	0.05386008291721178	1.5110619469026536	2.022123893805307	440.86993408203125	440.8709716796875
1131	442.8779296875	1.55115					1	DETECTED	442.8779 m/z @1.55 [N1298_2.mzXML]	442.8779296875	1.55115	1.4779000000000002	19.69066666666667	18.212766666666667	12900.205078125	4206043.75826059	0	1184	0.08784714729644949	124.31922639362944	247.6384527872589	442.8767395019531	442.8791809082031
1132	443.4200744628906	12.23575					1	DETECTED	443.4201 m/z @12.24 [N1298_2.mzXML]	443.4200744628906	12.23575	0.6837	12.439816666666667	11.756116666666667	5260.27392578125	878174.4303819276	0	1184	0.207466336368757	0.5088324871631731	0.01766497432634621	443.41839599609375	443.4217529296875
1133	444.23822021484375	8.3494					1	DETECTED	444.2382 m/z @8.35 [N1298_2.mzXML]	444.23822021484375	8.3494	7.8741	10.079216666666667	2.205116666666667	2348.759033203125	115806.0059561767	0	1184	0.2396566064689427	2.3197103583701577	3.6394207167403154	444.2322998046875	444.24774169921875
1134	445.36676025390625	12.901933333333334					1	DETECTED	445.3668 m/z @12.90 [N1298_2.mzXML]	445.36676025390625	12.901933333333334	0.9937333333333334	14.50865	13.514916666666666	6131.53759765625	1454590.752682739	0	1184	1.077466249991616	0.5674626167962692	0.13492523359253836	445.364990234375	445.3760986328125
1135	446.2530212402344	11.582699999999999					1	DETECTED	446.2530 m/z @11.58 [N1298_2.mzXML]	446.2530212402344	11.582699999999999	8.83365	12.30495	3.4712999999999994	316794.15625	6099986.381164435	1	1184	0.14387723601934788	0.48018490852887635	2.768885757155247	446.2514343261719	446.25384521484375
1136	446.8871154785156	1.64105					1	DETECTED	446.8871 m/z @1.64 [N1298_2.mzXML]	446.8871154785156	1.64105	1.59565	1.6713666666666667	0.07571666666666665	58896.80078125	166834.28874023422	0	1184	0.05147303718549012	0.816091368650466	0.6893339679454278	446.8866882324219	446.8883972167969
1137	447.256591796875	11.611500000000001					1	DETECTED	447.2566 m/z @11.61 [N1298_2.mzXML]	447.256591796875	11.611500000000001	11.611500000000001	11.941849999999999	0.3303499999999975	56489.86328125	346192.750000973	0	1184	null	null	null	447.25592041015625	447.2575988769531
1138	447.34613037109375	11.4139					1	DETECTED	447.3461 m/z @11.41 [N1298_2.mzXML]	447.34613037109375	11.4139	11.29315	16.172166666666666	4.879016666666665	9704.029296875	1148512.5027076097	0	1184	3.552505859122201	20.202967563837248	32.896247199639035	447.3393249511719	447.3486633300781
1139	448.26080322265625	11.597016666666667					1	DETECTED	448.2608 m/z @11.60 [N1298_2.mzXML]	448.26080322265625	11.597016666666667	11.524616666666667	11.671283333333333	0.1466666666666665	13525.5947265625	70190.46499267648	0	1184	0.07968452158651296	1.0128913443830556	1.0257826887661112	448.2583312988281	448.26080322265625
1140	448.3416442871094	11.882616666666667					1	DETECTED	448.3416 m/z @11.88 [N1298_2.mzXML]	448.3416442871094	11.882616666666667	11.85265	13.90115	2.048499999999999	22397.0546875	317152.3355895991	0	1184	0.06006557877148211	34.17964404894322	5.234394441659258	448.3378601074219	448.3497619628906
1141	448.9506530761719	1.8961000000000001					1	DETECTED	448.9507 m/z @1.90 [N1298_2.mzXML]	448.9506530761719	1.8961000000000001	1.7362166666666667	2.20755	0.47133333333333316	8804.484375	149977.28884106447	0	1184	0.3286417276454501	1.473991452100489	1.947982904200978	448.94805908203125	448.9515075683594
1142	449.2007141113281	12.270583333333333					1	DETECTED	449.2007 m/z @12.27 [N1298_2.mzXML]	449.2007141113281	12.270583333333333	12.218133333333332	12.558	0.3398666666666674	23299.849609375	242365.69522607487	0	1184	0.15569246291257954	3.239911026374312	4.769555856535367	449.20001220703125	449.2013854980469
1143	449.3617858886719	12.724216666666667					1	DETECTED	449.3618 m/z @12.72 [N1298_2.mzXML]	449.3617858886719	12.724216666666667	1.0667666666666666	14.369850000000001	13.303083333333335	6828.14111328125	1489677.936996277	0	1184	0.05267186993093631	0.57058290335079	0.14116580670158005	449.35504150390625	449.36279296875
1144	450.3568420410156	13.0218					1	DETECTED	450.3568 m/z @13.02 [N1298_2.mzXML]	450.3568420410156	13.0218	0.10085000000000001	20.000833333333333	19.89998333333333	44807.1953125	2501031.1824453105	0	1184	0.1679926272254555	0.8447179463340264	5.721956778645212	450.35406494140625	450.3603210449219
1145	452.3729553222656	12.066316666666667					1	DETECTED	452.3730 m/z @12.07 [N1298_2.mzXML]	452.3729553222656	12.066316666666667	4.4334999999999996	17.87933333333333	13.445833333333333	18503.41796875	2370386.8166622003	0	1184	0.10150842571622576	0.8807910579100331	0.03181213837254729	452.3722229003906	452.378662109375
1146	453.1667785644531	11.868					1	DETECTED	453.1668 m/z @11.87 [N1298_2.mzXML]	453.1667785644531	11.868	11.836900000000002	12.019333333333332	0.18243333333333034	11765.2861328125	69958.77428491153	0	1184	0.08956858147394442	2.9330117899250596	4.866023579850119	453.1658020019531	453.1673583984375
1147	453.2970886230469	12.757816666666667					1	DETECTED	453.2971 m/z @12.76 [N1298_2.mzXML]	453.2970886230469	12.757816666666667	12.707566666666667	12.790466666666667	0.08290000000000042	4087.823974609375	17293.323198242335	0	1184	0.5204336223478379	0.8248756218905493	0.6497512437810986	453.2944641113281	453.2983703613281
1148	453.34381103515625	10.5212					1	DETECTED	453.3438 m/z @10.52 [N1298_2.mzXML]	453.34381103515625	10.5212	3.4070666666666667	16.910999999999998	13.50393333333333	116384.046875	1723318.0346843908	1	1184	0.2859009613915404	2.2822497619733477	2.146460487040955	453.3340759277344	453.3460693359375
1149	454.2917175292969	13.0815					1	DETECTED	454.2917 m/z @13.08 [N1298_2.mzXML]	454.2917175292969	13.0815	12.901933333333334	14.832500000000001	1.9305666666666674	24863.025390625	547449.8200855714	0	1184	0.08331593972697782	3.8714647394827897	10.12273146970978	454.2908630371094	454.29522705078125
1150	454.38824462890625	12.166400000000001					1	DETECTED	454.3882 m/z @12.17 [N1298_2.mzXML]	454.38824462890625	12.166400000000001	12.148866666666667	12.42325	0.27438333333333276	14415.55078125	123048.49552532923	0	1184	0.1584249326980096	7.824619771862576	14.649239543725152	454.3876037597656	454.388916015625
1151	454.9583435058594	1.8961000000000001					1	DETECTED	454.9583 m/z @1.90 [N1298_2.mzXML]	454.9583435058594	1.8961000000000001	1.6713666666666667	5.212633333333333	3.541266666666666	23974.19921875	761791.5058073732	0	1184	0.25770505576785063	7.878819341441703	1.7024884515376106	454.956787109375	454.9671936035156
1152	456.4042663574219	12.287583333333334					1	DETECTED	456.4043 m/z @12.29 [N1298_2.mzXML]	456.4042663574219	12.287583333333334	12.287583333333334	19.618	7.330416666666665	5078.8125	495617.24242160027	0	1184	0.08080463059098975	null	null	456.4031982421875	456.4083251953125
1153	458.34710693359375	11.597016666666667					1	DETECTED	458.3471 m/z @11.60 [N1298_2.mzXML]	458.34710693359375	11.597016666666667	11.553633333333332	13.111116666666668	1.5574833333333356	11873.943359375	250470.38386315957	0	1184	0.00898458551871606	17.950249711870395	34.90049942374079	458.3456726074219	458.3475341796875
1154	458.8555908203125	1.55115					1	DETECTED	458.8556 m/z @1.55 [N1298_2.mzXML]	458.8555908203125	1.55115	1.4779000000000002	1.6105166666666666	0.13261666666666638	34686.078125	160437.62276025393	0	1184	0.07849498926934828	0.9052332195676909	0.812336575073265	458.8550720214844	458.8565979003906
1155	459.2472839355469	13.154583333333333					1	DETECTED	459.2473 m/z @13.15 [N1298_2.mzXML]	459.2472839355469	13.154583333333333	12.707566666666667	13.718	1.0104333333333333	32161.73046875	532989.2623695058	0	1184	0.19841832505894885	1.8485882031515082	2.690734276708522	459.2433776855469	459.248779296875
1156	460.9655456542969	1.7973666666666666					1	DETECTED	460.9655 m/z @1.80 [N1298_2.mzXML]	460.9655456542969	1.7973666666666666	1.6867166666666666	2.150916666666667	0.46420000000000017	21292.44921875	212022.69823864743	0	1184	0.1452637542559163	2.0976050610031653	3.195210122006331	460.96478271484375	460.9679260253906
1157	463.3013610839844	13.0218					1	DETECTED	463.3014 m/z @13.02 [N1298_2.mzXML]	463.3013610839844	13.0218	12.962333333333333	13.0815	0.11916666666666664	9833.9296875	50603.193377197065	0	1184	0.0334006572984773	1.0019618834080621	1.0039237668161243	463.3013000488281	463.302978515625
1158	464.19073486328125	10.827416666666666					1	DETECTED	464.1907 m/z @10.83 [N1298_2.mzXML]	464.19073486328125	10.827416666666666	10.791950000000002	11.095916666666666	0.30396666666666405	14739.109375	113448.66194165008	0	1184	0.11368495943533219	4.285244360902476	5.341427239058531	464.189697265625	464.19183349609375
1159	464.2180480957031	10.602183333333333					1	DETECTED	464.2180 m/z @10.60 [N1298_2.mzXML]	464.2180480957031	10.602183333333333	5.36645	19.325333333333333	13.958883333333333	11139.4951171875	735513.4811727604	0	1184	0.07408038261517902	1.3330399434654174	166.8095001350156	464.2129211425781	464.2235412597656
1160	464.31182861328125	13.493400000000001					1	DETECTED	464.3118 m/z @13.49 [N1298_2.mzXML]	464.31182861328125	13.493400000000001	12.870766666666666	14.524366666666667	1.6536000000000008	6055.80322265625	252763.42510821536	0	1184	0.09520527524517775	1.3279083462712113	1.655816692542423	464.30731201171875	464.3149108886719
1161	464.3730773925781	12.23575					1	DETECTED	464.3731 m/z @12.24 [N1298_2.mzXML]	464.3730773925781	12.23575	11.751149999999999	15.067033333333335	3.3158833333333355	3358.46142578125	332428.2396415712	0	1184	0.4317758830134366	3.4212580822671614	5.842516164534323	464.37017822265625	464.375
1162	465.0407409667969	2.1792666666666665					1	DETECTED	465.0407 m/z @2.18 [N1298_2.mzXML]	465.0407409667969	2.1792666666666665	2.1652833333333334	2.2634333333333334	0.09814999999999996	4001.611572265625	17153.0156119385	0	1184	0.0812203123718338	3.509535160905919	6.019070321811838	465.0382385253906	465.041015625
1163	467.15142822265625	11.626383333333333					1	DETECTED	467.1514 m/z @11.63 [N1298_2.mzXML]	467.15142822265625	11.626383333333333	11.597016666666667	11.911683333333334	0.31466666666666754	16756.818359375	153785.3241665038	0	1184	0.10420476309614735	5.35754824063572	9.71509648127144	467.1501159667969	467.15228271484375
1164	468.307373046875	12.657716666666666					1	DETECTED	468.3074 m/z @12.66 [N1298_2.mzXML]	468.307373046875	12.657716666666666	12.507533333333333	13.751016666666667	1.2434833333333337	160085.59375	1564561.6364360373	1	1184	0.2909915859383325	1.6619523957990883	2.094904504713358	468.30670166015625	468.30865478515625
1165	469.3285217285156	11.941849999999999					1	DETECTED	469.3285 m/z @11.94 [N1298_2.mzXML]	469.3285217285156	11.941849999999999	11.144116666666667	15.98785	4.843733333333333	9265.9296875	874510.2293254692	0	1184	2.564733156998507	2.611620614634553	4.20320189446904	469.3253479003906	469.3304748535156
1166	469.38763427734375	12.339					1	DETECTED	469.3876 m/z @12.34 [N1298_2.mzXML]	469.38763427734375	12.339	12.23575	12.624516666666667	0.38876666666666715	13969.541015625	201407.49336718748	0	1184	0.26194854297397896	1.8826472962066032	2.7652945924132064	469.3871154785156	469.3887023925781
1167	470.9325256347656	1.9239333333333335					1	DETECTED	470.9325 m/z @1.92 [N1298_2.mzXML]	470.9325256347656	1.9239333333333335	1.7027500000000002	11.111783333333333	9.409033333333333	6847.9892578125	796576.5676903077	0	1184	0.28705108091844234	21.269761133298175	41.53952226659634	470.9259033203125	470.9329833984375
1168	471.3435363769531	12.439816666666667					1	DETECTED	471.3435 m/z @12.44 [N1298_2.mzXML]	471.3435363769531	12.439816666666667	12.0037	12.77425	0.7705500000000001	5917.7080078125	130501.82522222922	0	1184	0.0767226430701271	0.8834218672373596	0.7668437344747192	471.3429870605469	471.3450012207031
1169	472.2491455078125	11.5682					1	DETECTED	472.2491 m/z @11.57 [N1298_2.mzXML]	472.2491455078125	11.5682	6.388716666666666	11.819616666666667	5.4309	22277.35546875	1748076.33404712	0	1184	0.14858361864246916	0.5242704388146824	0.048540877629364744	472.2471008300781	472.2554626464844
1170	474.2834167480469	11.882616666666667					1	DETECTED	474.2834 m/z @11.88 [N1298_2.mzXML]	474.2834167480469	11.882616666666667	11.819616666666667	12.9169	1.0972833333333334	1532121.75	1.1445866831642043E7	1	1184	0.07545467633134528	3.382960704652593	3.391619791563845	474.28216552734375	474.28497314453125
1171	474.83294677734375	1.55115					1	DETECTED	474.8329 m/z @1.55 [N1298_2.mzXML]	474.83294677734375	1.55115	1.4779000000000002	1.6105166666666666	0.13261666666666638	39143.796875	168113.57624609375	0	1184	0.08587378633359055	0.9308652480921905	0.762411624455501	474.8327941894531	474.833984375
1172	475.2877502441406	11.882616666666667					1	DETECTED	475.2878 m/z @11.88 [N1298_2.mzXML]	475.2877502441406	11.882616666666667	7.016883333333333	12.541366666666667	5.524483333333333	396255.71875	1.158192845166186E7	0	1184	0.08058714599625993	0.5676927766969008	0.07128338010203235	475.2801513671875	475.2879943847656
1173	475.32586669921875	10.5212					1	DETECTED	475.3259 m/z @10.52 [N1298_2.mzXML]	475.32586669921875	10.5212	10.291166666666667	16.819166666666668	6.5280000000000005	38640.04296875	659518.6040332036	0	1184	3.6494432982217653	1.7186201270440544	1.3273285534401955	475.3226318359375	475.32586669921875
1174	476.940185546875	1.7973666666666666					1	DETECTED	476.9402 m/z @1.80 [N1298_2.mzXML]	476.940185546875	1.7973666666666666	1.6867166666666666	19.526666666666664	17.839949999999998	13329.4501953125	2288129.350194336	0	1184	0.34730189027696357	80.61432444645283	2.6211520560859443	476.9339599609375	476.9412841796875
1175	478.29180908203125	12.886366666666667					1	DETECTED	478.2918 m/z @12.89 [N1298_2.mzXML]	478.29180908203125	12.886366666666667	12.740933333333334	12.9323	0.19136666666666535	50815.01171875	292563.4258212894	0	1184	0.08954179956075592	0.6579188631675419	0.3158377263350838	478.2914123535156	478.29217529296875
1176	478.32763671875	13.2124					1	DETECTED	478.3276 m/z @13.21 [N1298_2.mzXML]	478.32763671875	13.2124	11.210049999999999	15.6016	4.3915500000000005	89071.3515625	2900954.4469959987	0	1184	0.12975526029410034	0.9569754771945531	1.2445592436239912	478.32672119140625	478.33050537109375
1177	479.0028076171875	1.9941833333333332					1	DETECTED	479.0028 m/z @1.99 [N1298_2.mzXML]	479.0028076171875	1.9941833333333332	1.8400666666666665	2.2493666666666665	0.4093	7018.61181640625	104186.98152648927	0	1184	0.376460929577233	1.3278901265275223	1.6557802530550447	479.0005798339844	479.0044250488281
1178	479.2954406738281	12.85505					1	DETECTED	479.2954 m/z @12.86 [N1298_2.mzXML]	479.2954406738281	12.85505	3.5917499999999998	12.9169	9.32515	13438.869140625	3915937.253346008	0	1184	9.325850349754296	0.5033384431034297	0.006676886206859298	479.2943420410156	479.2988586425781
1179	480.2115478515625	11.626383333333333					1	DETECTED	480.2115 m/z @11.63 [N1298_2.mzXML]	480.2115478515625	11.626383333333333	9.698133333333335	11.751149999999999	2.0530166666666645	6385.97802734375	187188.25847088612	0	1184	0.10856134110906801	0.5323523056311853	0.20969244523197345	480.2113952636719	480.2135314941406
1180	480.3437194824219	13.431416666666667					1	DETECTED	480.3437 m/z @13.43 [N1298_2.mzXML]	480.3437194824219	13.431416666666667	13.313333333333333	14.749766666666666	1.4364333333333335	152940.109375	2313539.508397701	1	1184	0.18349472429832758	4.149971770199685	4.991176905220523	480.34332275390625	480.3457336425781
1181	482.3231201171875	12.901933333333334					1	DETECTED	482.3231 m/z @12.90 [N1298_2.mzXML]	482.3231201171875	12.901933333333334	9.064833333333333	18.925333333333334	9.860500000000002	53569.3203125	2137367.205621614	0	1184	0.16170518816272406	1.284889630189466	1.1889053812532737	482.3172912597656	482.3247375488281
1182	482.35955810546875	13.783633333333334					1	DETECTED	482.3596 m/z @13.78 [N1298_2.mzXML]	482.35955810546875	13.783633333333334	13.462083333333334	15.620166666666668	2.158083333333334	142708.984375	3427233.973648743	1	1184	0.3716716775816167	2.4057836441226628	3.070778789180044	482.3498840332031	482.3622741699219
1183	483.32647705078125	12.9474					1	DETECTED	483.3265 m/z @12.95 [N1298_2.mzXML]	483.32647705078125	12.9474	12.838816666666666	13.03655	0.19773333333333376	12127.4873046875	111196.11756066934	0	1184	0.2020374749557643	0.9105141980046036	0.8210283960092073	483.3243408203125	483.32720947265625
1184	483.36260986328125	13.751016666666667					1	DETECTED	483.3626 m/z @13.75 [N1298_2.mzXML]	483.36260986328125	13.751016666666667	13.701783333333333	14.667933333333334	0.9661500000000007	37309.3515625	721027.6212855238	0	1184	0.20800085963469783	8.636129024349605	11.003747281698553	483.36212158203125	483.365966796875
1185	486.86639404296875	1.59565					1	DETECTED	486.8664 m/z @1.60 [N1298_2.mzXML]	486.86639404296875	1.59565	1.5806	3.1789	1.5983	21519.501953125	238601.88151873773	0	1184	0.053641155844753374	53.099667774086356	4.178992166929038	486.8651123046875	486.8671875
1186	487.1033020019531	11.524616666666667					1	DETECTED	487.1033 m/z @11.52 [N1298_2.mzXML]	487.1033020019531	11.524616666666667	9.269216666666667	11.6562	2.3869833333333332	6073.0625	487472.5295466611	0	1184	2.2295766414118425	0.5291707309863735	0.058341461972746915	487.09613037109375	487.1042785644531
1187	487.31927490234375	14.385016666666667					1	DETECTED	487.3193 m/z @14.39 [N1298_2.mzXML]	487.31927490234375	14.385016666666667	3.2390833333333333	16.800833333333333	13.56175	62881.9765625	2807341.7488854364	0	1184	0.45072359469733314	1.7116087075942807	2.643607672321522	487.31207275390625	487.32135009765625
1188	489.3355712890625	15.475416666666666					1	DETECTED	489.3356 m/z @15.48 [N1298_2.mzXML]	489.3355712890625	15.475416666666666	10.255866666666666	17.52583333333333	7.269966666666665	10169.228515625	1472819.9687012918	0	1184	1.1253118986804136	0.6179416264784994	0.30524148474199764	489.3276062011719	489.3377685546875
1189	490.2884216308594	12.657716666666666					1	DETECTED	490.2884 m/z @12.66 [N1298_2.mzXML]	490.2884216308594	12.657716666666666	12.574766666666667	12.790466666666667	0.2157	11022.8291015625	94092.77071484401	0	1184	0.16919278933261417	1.3001808318264245	1.6003616636528493	490.2884216308594	490.2901611328125
1190	491.3699035644531	12.339					1	DETECTED	491.3699 m/z @12.34 [N1298_2.mzXML]	491.3699035644531	12.339	12.081866666666667	13.86725	1.7853833333333338	10259.3525390625	355874.12901269516	0	1184	0.39799059718602336	3.47170728545501	5.94341457091002	491.3688049316406	491.3748779296875
1191	491.5573425292969	13.1689					1	DETECTED	491.5573 m/z @13.17 [N1298_2.mzXML]	491.5573425292969	13.1689	3.3611500000000003	13.685599999999999	10.324449999999999	24219.45703125	1407207.402843017	0	1184	0.216776507107177	0.5263414136779587	1.877158474537686	491.5547790527344	491.5619201660156
1192	492.88275146484375	1.6257833333333334					1	DETECTED	492.8828 m/z @1.63 [N1298_2.mzXML]	492.88275146484375	1.6257833333333334	1.59565	13.767366666666668	12.171716666666669	31250.2109375	6371812.6434038095	0	1184	0.051372269152207384	201.96432522123888	402.92865044247776	492.8750915527344	492.8835144042969
1193	493.7780456542969	13.2124					1	DETECTED	493.7780 m/z @13.21 [N1298_2.mzXML]	493.7780456542969	13.2124	1.0118833333333332	13.55705	12.545166666666667	20319.783203125	7632135.34235913	0	1184	0.08887536806320107	0.5141244018354414	0.028248803670882762	493.77691650390625	493.7826843261719
1194	494.3230895996094	12.77425					1	DETECTED	494.3231 m/z @12.77 [N1298_2.mzXML]	494.3230895996094	12.77425	12.591299999999999	14.7003	2.1090000000000018	293771.25	3469506.9972830187	1	1184	0.18777817039235245	1.5330365201158176	1.9345898520627254	494.3197021484375	494.3258972167969
1195	496.3374328613281	13.183316666666666					1	DETECTED	496.3374 m/z @13.18 [N1298_2.mzXML]	496.3374328613281	13.183316666666666	0.1736	18.943499999999997	18.769899999999996	6965561.5	1.2483752618432283E8	1	1184	0.15967732630999265	1.8523200472985921	0.5779495054732032	496.3351745605469	496.34259033203125
1196	497.34161376953125	13.154583333333333					1	DETECTED	497.3416 m/z @13.15 [N1298_2.mzXML]	497.34161376953125	13.154583333333333	11.160583333333333	16.245883333333335	5.085300000000002	1532617.375	2.8864109225563806E7	0	1184	0.20017655911918553	1.8831017428208092	1.891005291984206	497.3415832519531	497.3446044921875
1197	498.3447265625	13.1689					1	DETECTED	498.3447 m/z @13.17 [N1298_2.mzXML]	498.3447265625	13.1689	11.896983333333333	14.749766666666666	2.852783333333333	231834.796875	4835081.077566646	0	1184	0.13860069239261108	1.1214505667299997	1.2429011334599993	498.34442138671875	498.348388671875
1198	498.9002990722656	1.64105					1	DETECTED	498.9003 m/z @1.64 [N1298_2.mzXML]	498.9002990722656	1.64105	1.6105166666666666	7.85705	6.246533333333334	34023.9296875	1714154.8072998046	0	1184	0.04388778769996837	102.29039301310056	203.58078602620108	498.89984130859375	498.9072265625
1199	499.34710693359375	13.183316666666666					1	DETECTED	499.3471 m/z @13.18 [N1298_2.mzXML]	499.34710693359375	13.183316666666666	12.962333333333333	14.415633333333334	1.4533000000000005	34770.96484375	560533.4554254148	0	1184	0.18302959280736175	1.2195189026044626	1.7306899813033711	499.3451843261719	499.34857177734375
1200	500.2803039550781	11.882616666666667					1	DETECTED	500.2803 m/z @11.88 [N1298_2.mzXML]	500.2803039550781	11.882616666666667	2.6883166666666667	12.9169	10.228583333333333	80457.5078125	1937306.7958529643	0	1184	0.06424099892105062	3.284585550560792	4.438602736109048	500.27197265625	500.2814636230469
1201	501.18804931640625	13.1689					1	DETECTED	501.1880 m/z @13.17 [N1298_2.mzXML]	501.18804931640625	13.1689	2.716333333333333	13.431416666666667	10.715083333333334	24248.16015625	1695802.1828245844	0	1184	0.14745784918592086	0.5125575217570166	2.4380788909718243	501.1854248046875	501.197265625
1202	502.2915954589844	12.85505					1	DETECTED	502.2916 m/z @12.86 [N1298_2.mzXML]	502.2915954589844	12.85505	11.882616666666667	18.852500000000003	6.969883333333335	41587.59765625	4944714.765135743	0	1184	0.07752280881098628	3.583733246495049	52.51989359833674	502.28790283203125	502.2916564941406
1203	502.32806396484375	12.9169					1	DETECTED	502.3281 m/z @12.92 [N1298_2.mzXML]	502.32806396484375	12.9169	12.9169	13.718	0.8010999999999999	25349.99609375	330482.90064233413	0	1184	0.09972970211038046	null	null	502.3213806152344	502.3294677734375
1204	503.188720703125	11.539183333333334					1	DETECTED	503.1887 m/z @11.54 [N1298_2.mzXML]	503.188720703125	11.539183333333334	11.524616666666667	11.611500000000001	0.08688333333333453	10059.8603515625	39244.53414404339	0	1184	0.06998683697391606	2.9822654462242166	4.964530892448433	503.1874694824219	503.18890380859375
1205	503.29473876953125	12.838816666666666					1	DETECTED	503.2947 m/z @12.84 [N1298_2.mzXML]	503.29473876953125	12.838816666666666	12.790466666666667	12.886366666666667	0.09590000000000032	10964.666015625	46274.69989038093	0	1184	0.10112117720529668	0.9917269906928837	0.9834539813857673	503.29473876953125	503.29559326171875
1206	504.3064270019531	13.0218					1	DETECTED	504.3064 m/z @13.02 [N1298_2.mzXML]	504.3064270019531	13.0218	4.261333333333334	19.563166666666667	15.301833333333335	4304.080078125	1438210.3677775876	0	1184	0.054613433699479685	0.8733457882761194	0.7466915765522385	504.3030700683594	504.3081970214844
1207	504.3431701660156	13.40105					1	DETECTED	504.3432 m/z @13.40 [N1298_2.mzXML]	504.3431701660156	13.40105	13.284516666666667	14.400133333333335	1.1156166666666678	11986.96484375	295546.4647655029	0	1184	0.4068761297888468	4.786684782608717	8.573369565217433	504.3406066894531	504.3460388183594
1208	506.3586120605469	13.620849999999999					1	DETECTED	506.3586 m/z @13.62 [N1298_2.mzXML]	506.3586120605469	13.620849999999999	10.930983333333334	15.638433333333333	4.70745	18642.361328125	1311639.5489183646	0	1184	0.9550834895586995	0.8580823030927083	0.780043214902808	506.3548889160156	506.3624572753906
1209	508.3387451171875	13.051350000000001					1	DETECTED	508.3387 m/z @13.05 [N1298_2.mzXML]	508.3387451171875	13.051350000000001	12.9474	13.09655	0.14915000000000056	13088.2353515625	74796.81555859327	0	1184	0.09833752111680383	0.7174122174122125	0.43482443482442507	508.3387451171875	508.3403015136719
1210	508.3749084472656	14.00125					1	DETECTED	508.3749 m/z @14.00 [N1298_2.mzXML]	508.3749084472656	14.00125	10.827416666666666	16.393916666666666	5.5665	60813.01171875	2239541.393760498	0	1184	0.5055574252253834	0.8370295430967132	4.120545894882407	508.3735046386719	508.378173828125
1211	510.3538818359375	13.493400000000001					1	DETECTED	510.3539 m/z @13.49 [N1298_2.mzXML]	510.3538818359375	13.493400000000001	6.4062833333333336	14.249716666666666	7.843433333333333	73573.953125	2582368.1025613076	0	1184	0.27716533123738607	0.5533585590755055	2.037561075350167	510.346923828125	510.3562316894531
1212	512.3336791992188	11.956966666666666					1	DETECTED	512.3337 m/z @11.96 [N1298_2.mzXML]	512.3336791992188	11.956966666666666	11.85265	12.870766666666666	1.018116666666666	42937.85546875	577750.6257141125	0	1184	0.10225277093165097	3.1894818058863526	5.112954914103924	512.3325805664062	512.33544921875
1213	514.8740234375	1.64105					1	DETECTED	514.8740 m/z @1.64 [N1298_2.mzXML]	514.8740234375	1.64105	1.6105166666666666	1.6867166666666666	0.07620000000000005	14766.1796875	44676.29487231444	0	1184	0.05103483418941712	1.247816593886465	1.4956331877729299	514.8739013671875	514.8756103515625
1214	515.1349487304688	11.896983333333333					1	DETECTED	515.1349 m/z @11.90 [N1298_2.mzXML]	515.1349487304688	11.896983333333333	11.836900000000002	12.574766666666667	0.7378666666666653	11422.5634765625	165542.67074279743	0	1184	0.1481580119552337	6.1403606102637225	6.060393692361817	515.1343994140625	515.1401977539062
1215	515.2044677734375	12.9169					1	DETECTED	515.2045 m/z @12.92 [N1298_2.mzXML]	515.2044677734375	12.9169	4.5443999999999996	13.051350000000001	8.506950000000002	7100.953125	1986985.3259679566	0	1184	8.525405869468319	0.5080292624664079	0.01605852493281589	515.1948852539062	515.2098999023438
1216	515.311279296875	13.183316666666666					1	DETECTED	515.3113 m/z @13.18 [N1298_2.mzXML]	515.311279296875	13.183316666666666	13.006966666666667	13.446266666666666	0.43929999999999936	71604.046875	728171.1901569809	0	1184	0.11818324309489903	1.4196964417025468	1.2179552539629939	515.3104858398438	515.3126220703125
1217	516.3048706054688	12.77425					1	DETECTED	516.3049 m/z @12.77 [N1298_2.mzXML]	516.3048706054688	12.77425	12.640933333333333	12.991950000000001	0.3510166666666681	28708.173828125	249044.09320495563	0	1184	0.08494655667074902	1.316477059632452	1.632954119264904	516.3006591796875	516.3054809570312
1218	517.3663940429688	14.882616666666667					1	DETECTED	517.3664 m/z @14.88 [N1298_2.mzXML]	517.3663940429688	14.882616666666667	14.684083333333332	15.693183333333334	1.0091000000000019	4025.188720703125	108698.42788906864	0	1184	0.12976999475005258	2.541386836803201	4.082773673606402	517.3648071289062	517.3680419921875
1219	518.3201904296875	13.183316666666666					1	DETECTED	518.3202 m/z @13.18 [N1298_2.mzXML]	518.3201904296875	13.183316666666666	12.640933333333333	14.832500000000001	2.1915666666666684	379411.75	7876047.250676018	1	1184	0.1732512013052041	1.0236202933140939	1.9392533759643282	518.3196411132812	518.3231811523438
1220	518.4588623046875	12.724216666666667					1	DETECTED	518.4589 m/z @12.72 [N1298_2.mzXML]	518.4588623046875	12.724216666666667	11.626383333333333	14.948433333333332	3.322049999999999	45406.14453125	3211312.0899949954	0	1184	0.4116170763257099	1.6896238909126111	2.9547246858620086	518.4531860351562	518.4617309570312
1221	518.9220581054688	1.7973666666666666					1	DETECTED	518.9221 m/z @1.80 [N1298_2.mzXML]	518.9220581054688	1.7973666666666666	1.7362166666666667	8.6566	6.920383333333333	5613.587890625	398591.0324650879	0	1184	0.04217235804999486	56.58530934859651	112.17061869719302	518.9158325195312	518.9317016601562
1222	519.3237915039062	13.183316666666666					1	DETECTED	519.3238 m/z @13.18 [N1298_2.mzXML]	519.3237915039062	13.183316666666666	13.03655	14.295116666666667	1.2585666666666668	97522.2578125	1672671.9461424563	0	1184	0.2585063138443413	4.2876447876448	2.532462147043485	519.3231201171875	519.324951171875
1223	519.4619750976562	12.724216666666667					1	DETECTED	519.4620 m/z @12.72 [N1298_2.mzXML]	519.4619750976562	12.724216666666667	11.819616666666667	14.145416666666668	2.325800000000001	14068.310546875	1066794.274447876	0	1184	0.617170292990254	1.2855405704178644	1.5710811408357288	519.45947265625	519.4635620117188
1224	520.3377685546875	12.901933333333334					1	DETECTED	520.3378 m/z @12.90 [N1298_2.mzXML]	520.3377685546875	12.901933333333334	11.111783333333333	16.301399999999997	5.189616666666664	2277727.75	2.928117980886958E7	1	1184	0.1540663910461273	2.2273651698834667	4.109303456237016	520.336669921875	520.34130859375
1225	521.3418579101562	12.901933333333334					1	DETECTED	521.3419 m/z @12.90 [N1298_2.mzXML]	521.3418579101562	12.901933333333334	12.740933333333334	15.840383333333333	3.099449999999999	565395.5625	7646459.257154514	0	1184	0.1557218246534262	1.680802806188149	3.249963293272983	521.3414306640625	521.34423828125
1226	521.41943359375	14.415633333333334					1	DETECTED	521.4194 m/z @14.42 [N1298_2.mzXML]	521.41943359375	14.415633333333334	11.718333333333334	15.153983333333334	3.4356500000000008	4911.79931640625	755997.0393563234	0	1184	2.6467168638937473	0.6368683498313129	0.27373669966262576	521.41650390625	521.4219360351562
1227	522.3541259765625	13.298966666666667					1	DETECTED	522.3541 m/z @13.30 [N1298_2.mzXML]	522.3541259765625	13.298966666666667	4.480733333333333	18.009333333333334	13.5286	900456.375	1.857049779242321E7	1	1184	0.21716876461259105	1.9993465423629897	2.7005190751267887	522.3463134765625	522.36376953125
1228	523.2978515625	13.125933333333334					1	DETECTED	523.2979 m/z @13.13 [N1298_2.mzXML]	523.2978515625	13.125933333333334	13.051350000000001	13.197650000000001	0.1463000000000001	53351.9140625	271178.4914091805	0	1184	0.04003430880817582	1.120179181867441	0.8669220639182115	523.2962646484375	523.300048828125
1229	523.3572387695312	13.34275					1	DETECTED	523.3572 m/z @13.34 [N1298_2.mzXML]	523.3572387695312	13.34275	6.615083333333333	14.815966666666666	8.200883333333334	255561.828125	7358974.375211973	0	1184	0.19052976609306604	1.6379716737210879	2.2881291507839667	523.3473510742188	523.3597412109375
1230	524.3689575195312	14.205116666666667					1	DETECTED	524.3690 m/z @14.21 [N1298_2.mzXML]	524.3689575195312	14.205116666666667	10.0442	17.9725	7.9283	1692968.125	7.532007674993826E7	1	1184	0.4098750536694915	0.719272627068759	0.3663811711532221	524.3590087890625	524.3729248046875
1231	525.36181640625	13.34275					1	DETECTED	525.3618 m/z @13.34 [N1298_2.mzXML]	525.36181640625	13.34275	13.284516666666667	13.446266666666666	0.16174999999999962	5697.044921875	38021.695519042754	0	1184	0.11574700641750546	1.3888093875214509	1.7776187750429018	525.359375	525.3626098632812
1232	525.3731689453125	14.205116666666667					1	DETECTED	525.3732 m/z @14.21 [N1298_2.mzXML]	525.3731689453125	14.205116666666667	10.4889	16.135716666666667	5.646816666666668	408020.5	2.072777482445568E7	0	1184	0.4358236760233307	0.8113858759620102	2.0520898043466893	525.3636474609375	525.377197265625
1233	526.2913818359375	12.790466666666667					1	DETECTED	526.2914 m/z @12.79 [N1298_2.mzXML]	526.2913818359375	12.790466666666667	12.740933333333334	13.006966666666667	0.2660333333333327	39008.65234375	257636.68334741148	0	1184	0.08395863242989421	2.68539703903098	2.6645158558000133	526.2889404296875	526.291748046875
1234	527.3115234375	13.09655					1	DETECTED	527.3115 m/z @13.10 [N1298_2.mzXML]	527.3115234375	13.09655	5.867933333333334	13.183316666666666	7.315383333333332	14045.564453125	902198.7739787598	0	1184	0.15676792091464975	0.506001609344342	0.012003218688683972	527.3052978515625	527.3214721679688
1235	527.37841796875	14.205116666666667					1	DETECTED	527.3784 m/z @14.21 [N1298_2.mzXML]	527.37841796875	14.205116666666667	13.834066666666667	15.475416666666666	1.6413499999999992	11158.6240234375	338267.5421356809	0	1184	0.32892340236671025	0.8200770726263737	3.4446216920179795	527.3773193359375	527.3828125
1236	528.3200073242188	13.270016666666667					1	DETECTED	528.3200 m/z @13.27 [N1298_2.mzXML]	528.3200073242188	13.270016666666667	4.938316666666666	13.446266666666666	8.507950000000001	17822.544921875	1987627.0517021788	0	1184	0.08433247781437814	0.5105770731063288	0.021154146212657626	528.3185424804688	528.3226928710938
1237	528.46142578125	12.322133333333333					1	DETECTED	528.4614 m/z @12.32 [N1298_2.mzXML]	528.46142578125	12.322133333333333	2.304483333333333	12.9474	10.642916666666666	13306.431640625	1278191.7888361819	0	1184	0.2873918800991042	0.531208250770723	4.757820576687343	528.4600830078125	528.4645385742188
1238	529.6354370117188	14.21975					1	DETECTED	529.6354 m/z @14.22 [N1298_2.mzXML]	529.6354370117188	14.21975	2.5364166666666668	15.224516666666666	12.688099999999999	4442.1181640625	895833.2662702635	0	1184	0.6427794946664491	0.5429999999999999	0.08600000000000001	529.635009765625	529.6427612304688
1239	532.3350830078125	13.58935					1	DETECTED	532.3351 m/z @13.59 [N1298_2.mzXML]	532.3350830078125	13.58935	13.446266666666666	13.734633333333333	0.28836666666666666	5192.2939453125	49353.71108898933	0	1184	0.1612492160953778	1.0076878276062908	1.0153756552125814	532.3311157226562	532.337890625
1240	534.2924194335938	13.2124					1	DETECTED	534.2924 m/z @13.21 [N1298_2.mzXML]	534.2924194335938	13.2124	13.0815	13.55705	0.47555000000000014	11762.37109375	169176.92633331261	0	1184	0.11608997497790163	1.816462948815884	2.2757400197757796	534.2913818359375	534.2962646484375
1241	535.1251220703125	11.553633333333332					1	DETECTED	535.1251 m/z @11.55 [N1298_2.mzXML]	535.1251220703125	11.553633333333332	11.524616666666667	11.626383333333333	0.10176666666666634	25509.78125	99415.8889650883	0	1184	0.07180936080422384	1.753589890867391	2.507179781734782	535.1240844726562	535.1253662109375
1242	535.298583984375	13.0815					1	DETECTED	535.2986 m/z @13.08 [N1298_2.mzXML]	535.298583984375	13.0815	12.42325	13.1689	0.7456500000000013	14665.7841796875	235993.00154650892	0	1184	0.07079441245550022	0.566388150398785	0.13277630079757008	535.297119140625	535.3046875
1243	536.3670043945312	13.685599999999999					1	DETECTED	536.3670 m/z @13.69 [N1298_2.mzXML]	536.3670043945312	13.685599999999999	13.637033333333333	13.951266666666667	0.31423333333333403	3091.830322265625	42322.890928100685	0	1184	0.12812839188266523	3.2350720658888656	5.470144131777731	536.3662719726562	536.37060546875
1244	539.1066284179688	1.8400666666666665					1	DETECTED	539.1066 m/z @1.84 [N1298_2.mzXML]	539.1066284179688	1.8400666666666665	1.8114833333333331	2.2493666666666665	0.4378833333333334	8046.86279296875	102336.34455126956	0	1184	0.07327973102238694	7.659766763848379	14.319533527696757	539.1041259765625	539.1102905273438
1245	539.3118896484375	12.962333333333333					1	DETECTED	539.3119 m/z @12.96 [N1298_2.mzXML]	539.3118896484375	12.962333333333333	5.349233333333333	13.066433333333332	7.717199999999999	13592.9287109375	2460632.3125019525	0	1184	0.7321559300089415	0.5068368995547148	0.013673799109429664	539.3108520507812	539.3154296875
1246	542.3204345703125	12.901933333333334					1	DETECTED	542.3204 m/z @12.90 [N1298_2.mzXML]	542.3204345703125	12.901933333333334	12.507533333333333	19.052500000000002	6.544966666666669	164192.59375	2832243.3573416155	0	1184	0.1631227937926436	1.0459873495721728	1.6424394208270172	542.318603515625	542.3276977539062
1247	544.3384399414062	12.85505					1	DETECTED	544.3384 m/z @12.86 [N1298_2.mzXML]	544.3384399414062	12.85505	12.707566666666667	16.153983333333333	3.446416666666666	508633.65625	6156161.488754307	1	1184	0.47185687535699294	2.8778441523555496	3.2211141868556483	544.3358764648438	544.3407592773438
1248	546.3515625	14.205116666666667					1	DETECTED	546.3516 m/z @14.21 [N1298_2.mzXML]	546.3515625	14.205116666666667	10.861716666666666	16.22725	5.365533333333335	66295.2734375	3603528.584277162	0	1184	0.39743450852220974	0.765471453534279	0.2901005457772069	546.34423828125	546.3580932617188
1249	547.3576049804688	13.0815					1	DETECTED	547.3576 m/z @13.08 [N1298_2.mzXML]	547.3576049804688	13.0815	10.2041	15.40315	5.19905	16751.548828125	1318893.6398315427	0	1184	0.13929655505324767	0.9034284423437826	0.8068568846875652	547.3554077148438	547.3597412109375
1250	548.3698120117188	13.431416666666667					1	DETECTED	548.3698 m/z @13.43 [N1298_2.mzXML]	548.3698120117188	13.431416666666667	13.386133333333333	13.917933333333334	0.5318000000000005	18250.716796875	286021.36699865677	0	1184	0.26810929626595303	5.871917556128029	8.312373902942547	548.3690185546875	548.3716430664062
1251	550.385009765625	11.702583333333333					1	DETECTED	550.3850 m/z @11.70 [N1298_2.mzXML]	550.385009765625	11.702583333333333	11.611500000000001	15.638433333333333	4.026933333333332	4953.1708984375	471437.66312576295	0	1184	3.033319946276002	22.105763952424873	39.47425825631396	550.3792724609375	550.3897094726562
1252	550.4481201171875	12.85505					1	DETECTED	550.4481 m/z @12.86 [N1298_2.mzXML]	550.4481201171875	12.85505	12.287583333333334	13.951266666666667	1.6636833333333332	6498.65283203125	322312.2153276367	0	1184	1.0229636033690532	1.4658863956766925	1.9317727913533849	550.4432373046875	550.4500732421875
1253	555.4119262695312	13.183316666666666					1	DETECTED	555.4119 m/z @13.18 [N1298_2.mzXML]	555.4119262695312	13.183316666666666	13.09655	13.371416666666667	0.27486666666666615	6978.42724609375	58341.99151867658	0	1184	0.0934982694536366	1.5839416058394293	2.1678832116788587	555.409912109375	555.4136352539062
1254	563.246337890625	11.095916666666666					1	DETECTED	563.2463 m/z @11.10 [N1298_2.mzXML]	563.246337890625	11.095916666666666	11.079416666666667	11.144116666666667	0.0647000000000002	2887.135498046875	7388.403694702247	0	1184	0.047207247081960446	1.9606060606062035	2.921212121212407	563.2437133789062	563.2486572265625
1255	563.4276733398438	13.834066666666667					1	DETECTED	563.4277 m/z @13.83 [N1298_2.mzXML]	563.4276733398438	13.834066666666667	12.13195	14.651783333333332	2.5198333333333327	4311.8203125	304606.5701907348	0	1184	0.4854824673334992	0.7402058221626011	0.48041164432520234	563.4223022460938	563.4300537109375
1256	565.2601928710938	11.045816666666667					1	DETECTED	565.2602 m/z @11.05 [N1298_2.mzXML]	565.2601928710938	11.045816666666667	10.980216666666667	11.062883333333334	0.08266666666666644	2522.721435546875	9953.529100341897	0	1184	0.0919641995700573	0.6300813008130076	0.2601626016260152	565.2564086914062	565.2626342773438
1257	566.3201904296875	12.85505					1	DETECTED	566.3202 m/z @12.86 [N1298_2.mzXML]	566.3201904296875	12.85505	12.77425	13.0815	0.3072499999999998	38679.21875	336849.02842431644	0	1184	0.11365044318662676	1.9012995049504942	2.8630578575562278	566.319091796875	566.320556640625
1258	567.4050903320312	12.3895					1	DETECTED	567.4051 m/z @12.39 [N1298_2.mzXML]	567.4050903320312	12.3895	12.23575	12.52455	0.28880000000000017	9503.009765625	99176.76997534181	0	1184	0.18103840921074799	0.9391869918699162	0.8783739837398324	567.4031372070312	567.4069213867188
1259	568.3380737304688	12.822733333333334					1	DETECTED	568.3381 m/z @12.82 [N1298_2.mzXML]	568.3380737304688	12.822733333333334	6.006716666666667	14.385016666666667	8.3783	144869.3125	2227898.037731077	1	1184	0.09702997611672082	2.609703169107258	2.0047055565321177	568.3338012695312	568.3434448242188
1260	570.3544921875	13.0815					1	DETECTED	570.3545 m/z @13.08 [N1298_2.mzXML]	570.3544921875	13.0815	13.006966666666667	13.57315	0.566183333333333	12496.7998046875	153557.68199841297	0	1184	0.21788856612286445	3.798188729874785	6.159230776902102	570.3511352539062	570.3556518554688
1261	583.2520751953125	11.4139					1	DETECTED	583.2521 m/z @11.41 [N1298_2.mzXML]	583.2520751953125	11.4139	10.652916666666666	12.23575	1.5828333333333333	11330.2138671875	324153.55278549204	0	1184	0.2315620599895194	1.0399921154646394	0.7646259719175437	583.250732421875	583.2592163085938
1262	585.2692260742188	10.980216666666667					1	DETECTED	585.2692 m/z @10.98 [N1298_2.mzXML]	585.2692260742188	10.980216666666667	8.398766666666667	14.765833333333335	6.367066666666668	128775.984375	1952788.3791290587	1	1184	0.1021431140676885	0.6828902154045383	3.6638280365216103	585.2675170898438	585.2759399414062
1263	590.3203125	12.822733333333334					1	DETECTED	590.3203 m/z @12.82 [N1298_2.mzXML]	590.3203125	12.822733333333334	12.790466666666667	12.9169	0.12643333333333295	13172.728515625	67332.39317626946	0	1184	0.10885316080689122	1.9591942148760273	2.9183884297520546	590.3192138671875	590.322021484375
1264	593.420166015625	12.558					1	DETECTED	593.4202 m/z @12.56 [N1298_2.mzXML]	593.420166015625	12.558	12.541366666666667	12.607850000000001	0.06648333333333412	5618.6787109375	14482.664951538194	0	1184	0.03129975123328421	1.9984969939880328	2.9969939879760656	593.420166015625	593.42236328125
1265	600.51806640625	13.850666666666665					1	DETECTED	600.5181 m/z @13.85 [N1298_2.mzXML]	600.51806640625	13.850666666666665	13.718	14.033466666666667	0.31546666666666745	3084.39990234375	37316.78962158197	0	1184	0.07716052249480398	1.188944723618105	1.37788944723621	600.5172729492188	600.5219116210938
1266	601.2652587890625	11.3984					1	DETECTED	601.2653 m/z @11.40 [N1298_2.mzXML]	601.2652587890625	11.3984	10.168550000000002	11.819616666666667	1.6510666666666651	5498.36865234375	207126.36491952513	0	1184	1.6525657575265136	0.6712471710642218	0.4577516983194475	601.25830078125	601.2678833007812
1267	615.4059448242188	14.1903					1	DETECTED	615.4059 m/z @14.19 [N1298_2.mzXML]	615.4059448242188	14.1903	7.332016666666666	15.171533333333334	7.839516666666668	4958.01123046875	522360.30375094584	0	1184	0.20559205709956174	0.5715363660002382	0.07695839883276925	615.39990234375	615.412841796875
1268	619.4347534179688	12.657716666666666					1	DETECTED	619.4348 m/z @12.66 [N1298_2.mzXML]	619.4347534179688	12.657716666666666	9.663433333333334	14.114550000000001	4.4511166666666675	6333.57080078125	465532.46596862806	0	1184	0.13622734265168468	0.7432691183755717	0.4865382367511435	619.4347534179688	619.4409790039062
1269	629.1530151367188	1.8541333333333334					1	DETECTED	629.1530 m/z @1.85 [N1298_2.mzXML]	629.1530151367188	1.8541333333333334	1.8541333333333334	3.4839333333333333	1.6298	17450.201171875	509567.6372605591	0	1184	0.7779390842318854	null	null	629.1488037109375	629.1568603515625
1270	651.1323852539062	1.8541333333333334					1	DETECTED	651.1324 m/z @1.85 [N1298_2.mzXML]	651.1323852539062	1.8541333333333334	1.8257333333333332	16.59691666666667	14.771183333333335	23555.41796875	1969991.3330123294	0	1184	0.02781268632998879	4.15710598533112	6.601833732089222	651.1251831054688	651.1419677734375
1271	673.1153564453125	1.8541333333333334					1	DETECTED	673.1154 m/z @1.85 [N1298_2.mzXML]	673.1153564453125	1.8541333333333334	1.8257333333333332	2.2908666666666666	0.4651333333333334	16210.794921875	133633.40809600835	0	1184	0.043522360409149696	8.188967136150177	13.754881242651148	673.11376953125	673.1183471679688
1272	675.5411376953125	13.431416666666667					1	DETECTED	675.5411 m/z @13.43 [N1298_2.mzXML]	675.5411376953125	13.431416666666667	12.166400000000001	14.667933333333334	2.5015333333333327	8883.982421875	376896.4374733884	0	1184	0.028910815768718123	0.9887353262802865	0.3986105779229837	675.536376953125	675.5462646484375
1273	701.5580444335938	12.624516666666667					1	DETECTED	701.5580 m/z @12.62 [N1298_2.mzXML]	701.5580444335938	12.624516666666667	11.941849999999999	18.32283333333333	6.380983333333333	8955.15625	653008.4651660768	0	1184	0.22200290270480316	4.673571777343741	2.9866698704632344	701.5511474609375	701.565673828125
1274	703.5725708007812	13.431416666666667					1	DETECTED	703.5726 m/z @13.43 [N1298_2.mzXML]	703.5725708007812	13.431416666666667	11.626383333333333	15.31285	3.686466666666666	23991.640625	1160074.107158537	0	1184	0.28533298635081117	1.0301476544822745	0.8865780542677578	703.5670166015625	703.5790405273438
1275	722.5250854492188	13.03655					1	DETECTED	722.5251 m/z @13.04 [N1298_2.mzXML]	722.5250854492188	13.03655	12.40615	13.637033333333333	1.2308833333333329	8170.71142578125	267798.1154509888	0	1184	0.2168437826295051	0.9762716793570219	0.9525433587140437	722.520751953125	722.5291137695312
1276	756.5516967773438	12.740933333333334					1	DETECTED	756.5517 m/z @12.74 [N1298_2.mzXML]	756.5516967773438	12.740933333333334	12.355866666666666	13.834066666666667	1.478200000000001	4493.31689453125	295200.6945910645	0	1184	0.9343509465355364	1.9194078947368336	2.838815789473667	756.548583984375	756.5556030273438
1277	758.56689453125	12.624516666666667					1	DETECTED	758.5669 m/z @12.62 [N1298_2.mzXML]	758.56689453125	12.624516666666667	11.353266666666666	15.711583333333333	4.358316666666667	137691.828125	8143395.00772763	1	1184	1.035584861106253	1.6494805270515382	2.3752086144734523	758.564208984375	758.5728149414062
1278	760.5825805664062	12.624516666666667					1	DETECTED	760.5826 m/z @12.62 [N1298_2.mzXML]	760.5825805664062	12.624516666666667	11.611500000000001	15.638433333333333	4.026933333333332	63468.21484375	3709939.844135926	0	1184	0.4303385388991714	1.7288227838679586	3.292873281154418	760.5790405273438	760.5895385742188
1279	768.5848999023438	12.657716666666666					1	DETECTED	768.5849 m/z @12.66 [N1298_2.mzXML]	768.5848999023438	12.657716666666666	12.050366666666667	13.984533333333333	1.9341666666666661	8436.5029296875	345562.5454321292	0	1184	0.1824520053377512	1.5922998820010463	2.1845997640020927	768.5823364257812	768.5914306640625
1280	780.5494995117188	12.624516666666667					1	DETECTED	780.5495 m/z @12.62 [N1298_2.mzXML]	780.5494995117188	12.624516666666667	12.13195	14.965283333333334	2.833333333333334	10414.375	625005.6809046324	0	1184	1.1983376467538616	2.876091222846315	4.428326245024372	780.545654296875	780.5548095703125
1281	782.567138671875	12.790466666666667					1	DETECTED	782.5671 m/z @12.79 [N1298_2.mzXML]	782.567138671875	12.790466666666667	11.702583333333333	14.931999999999999	3.2294166666666655	52758.3671875	2693092.8346417234	0	1184	0.6285907637264021	1.9351834201357017	1.8207922394688507	782.5638427734375	782.5721435546875
1282	784.58203125	12.624516666666667					1	DETECTED	784.5820 m/z @12.62 [N1298_2.mzXML]	784.58203125	12.624516666666667	11.718333333333334	15.016383333333332	3.298049999999998	21219.3125	1571187.230905945	0	1184	0.9906827284298885	1.8197476595979474	3.1501748095522353	784.5810546875	784.5863647460938
1283	786.5985717773438	13.431416666666667					1	DETECTED	786.5986 m/z @13.43 [N1298_2.mzXML]	786.5985717773438	13.431416666666667	11.802433333333333	15.295250000000001	3.492816666666668	45689.0234375	2526760.6480264277	0	1184	0.9958784902304796	0.9711844895126064	0.773533283438102	786.5908813476562	786.6048583984375
1284	806.5657348632812	12.624516666666667					1	DETECTED	806.5657 m/z @12.62 [N1298_2.mzXML]	806.5657348632812	12.624516666666667	11.802433333333333	15.171533333333334	3.3691000000000013	23108.447265625	1034846.1832376095	0	1184	0.2158179355367409	1.663042499567196	3.2064464993588797	806.5621337890625	806.5712890625
1285	808.5814208984375	12.574766666666667					1	DETECTED	808.5814 m/z @12.57 [N1298_2.mzXML]	808.5814208984375	12.574766666666667	12.13195	14.175166666666666	2.043216666666666	11993.58984375	532540.7589964599	0	1184	0.1520673248343698	2.3070683879709395	3.6802493711243462	808.5775146484375	808.5858154296875
1286	810.5982055664062	12.724216666666667					1	DETECTED	810.5982 m/z @12.72 [N1298_2.mzXML]	810.5982055664062	12.724216666666667	11.7679	15.033583333333333	3.2656833333333335	30294.6640625	1595221.9575176404	0	1184	0.885239877638984	2.103751731023449	3.2248299621086143	810.5901489257812	810.6038208007812
1287	834.5980834960938	12.657716666666666					1	DETECTED	834.5981 m/z @12.66 [N1298_2.mzXML]	834.5980834960938	12.657716666666666	12.148866666666667	13.884183333333334	1.7353166666666677	6453.5654296875	344709.4949915161	0	1184	1.3118717000367415	1.7051357636500653	2.4102715273001305	834.5938720703125	834.6036987304688
1288	991.6701049804688	13.154583333333333					1	DETECTED	991.6701 m/z @13.15 [N1298_2.mzXML]	991.6701049804688	13.154583333333333	8.25065	13.386133333333333	5.135483333333333	38501.7265625	2414243.1179580074	0	1184	0.14137570980686043	0.5236085998994006	0.038757201776254704	991.66162109375	991.6708984375
[truncated: 3 more rows]
