# Supplementary material for: MSFC: a new feature construction method for accurate diagnosis of mass spectrometry data
Source: Sci Rep. 2023 Sep 21;13:15694. doi: 10.1038/s41598-023-42395-5 (PMC10514077; doi:10.1038/s41598-023-42395-5)
Supplement: Supplementary file 1 — Supplementary Information. [file 41598_2023_42395_MOESM1_ESM.zip › dataset/CHD dataset/2-batch/N/N1299_2.mzXML_chromatograms.csv]

row ID	row m/z	row retention time	row identity (main ID)	row identity (all IDs)	row identity (main ID + details)	row comment	row number of detected peaks	N1299_2.mzXML Peak status	N1299_2.mzXML Peak name	N1299_2.mzXML Peak m/z	N1299_2.mzXML Peak RT	N1299_2.mzXML Peak RT start	N1299_2.mzXML Peak RT end	N1299_2.mzXML Peak duration time	N1299_2.mzXML Peak height	N1299_2.mzXML Peak area	N1299_2.mzXML Peak charge	N1299_2.mzXML Peak # data points	N1299_2.mzXML Peak FWHM	N1299_2.mzXML Peak tailing factor	N1299_2.mzXML Peak asymmetry factor	N1299_2.mzXML Peak m/z min	N1299_2.mzXML Peak m/z max
1	55.05369186401367	2.4944833333333336					1	DETECTED	55.0537 m/z @2.49 [N1299_2.mzXML]	55.05369186401367	2.4944833333333336	0.10128333333333334	19.97683333333333	19.875549999999997	2323.719970703125	1179055.583525009	0	1184	6.787893215993228	4.152505014206919	7.305010028413837	55.05369186401367	55.055294036865234
2	60.08055114746094	15.003433333333334					1	DETECTED	60.0806 m/z @15.00 [N1299_2.mzXML]	60.08055114746094	15.003433333333334	0.10128333333333334	19.995333333333335	19.89405	96695.8125	2.715540275835025E7	1	1184	8.13444348528522	0.6793264739431454	2.85251398654609	60.08026885986328	60.090152740478516
3	61.0394172668457	1.8544666666666667					1	DETECTED	61.0394 m/z @1.85 [N1299_2.mzXML]	61.0394172668457	1.8544666666666667	0.10128333333333334	19.995333333333335	19.89405	188996.359375	2963636.160887082	0	1184	0.04957170367310604	0.739184463848599	0.3706251225772331	61.03908157348633	61.0396728515625
4	61.08396530151367	16.6239					1	DETECTED	61.0840 m/z @16.62 [N1299_2.mzXML]	61.08396530151367	16.6239	1.4782666666666666	19.154333333333334	17.676066666666667	2438.76708984375	1160078.1122950444	0	1184	1.270488820654002	0.5835367289581816	0.16707345791636322	61.07865905761719	61.09368133544922
5	68.98210906982422	1.53765					1	DETECTED	68.9821 m/z @1.54 [N1299_2.mzXML]	68.98210906982422	1.53765	1.4479666666666666	7.780666666666666	6.332699999999999	12154.744140625	997478.158329956	0	1184	0.10579328385723885	35.305891098308855	69.61178219661771	68.97631072998047	68.98219299316406
6	69.06970977783203	7.551550000000001					1	DETECTED	69.0697 m/z @7.55 [N1299_2.mzXML]	69.06970977783203	7.551550000000001	0.10128333333333334	19.995333333333335	19.89405	7992.82666015625	4612445.004359803	0	1184	15.73278563265056	1.3351233512894392	1.5984013730319884	69.06346893310547	69.06990814208984
7	70.98035430908203	1.4934					1	DETECTED	70.9804 m/z @1.49 [N1299_2.mzXML]	70.98035430908203	1.4934	1.4318833333333332	11.851833333333333	10.41995	3151.075927734375	785684.5467410277	0	1184	0.04812807517271844	84.69208886480598	168.384177729612	70.97390747070312	70.98039245605469
8	72.04895782470703	13.51445					1	DETECTED	72.0490 m/z @13.51 [N1299_2.mzXML]	72.04895782470703	13.51445	0.21063333333333334	19.922	19.711366666666667	4918.8876953125	1574566.3457047744	0	1184	4.0479942504637005	0.7408162319334427	1.2766969222431244	72.04873657226562	72.05296325683594
9	72.08064270019531	1.9252					1	DETECTED	72.0806 m/z @1.93 [N1299_2.mzXML]	72.08064270019531	1.9252	0.7573166666666666	6.565833333333333	5.808516666666666	67882.28125	2430069.2529033045	0	1184	0.15814349441452102	0.8248698478695157	0.6133974082054122	72.07434844970703	72.08087158203125
10	73.04536437988281	14.50785					1	DETECTED	73.0454 m/z @14.51 [N1299_2.mzXML]	73.04536437988281	14.50785	0.10128333333333334	19.995333333333335	19.89405	18421.5625	5538254.772466761	0	1184	2.7471596948531385	0.7063872401234819	0.3876300834004476	73.03804779052734	73.05404663085938
11	75.94776153564453	2.4404166666666667					1	DETECTED	75.9478 m/z @2.44 [N1299_2.mzXML]	75.94776153564453	2.4404166666666667	2.2905666666666664	18.423166666666667	16.1326	6319.57080078125	944260.708576172	0	1184	0.3863243867534476	1.2317967585789764	4.817059581218531	75.93971252441406	75.95729064941406
12	76.07552337646484	1.8403666666666667					1	DETECTED	76.0755 m/z @1.84 [N1299_2.mzXML]	76.07552337646484	1.8403666666666667	1.2678333333333331	14.901716666666665	13.633883333333332	14344.1376953125	1365268.699478058	0	1184	0.031310782908805956	11.906628435025612	22.813256870051223	76.06763458251953	76.07563781738281
13	80.94770050048828	1.76875					1	DETECTED	80.9477 m/z @1.77 [N1299_2.mzXML]	80.94770050048828	1.76875	1.6414	19.68433333333333	18.04293333333333	131427.921875	3092342.675054444	0	1184	0.13210478838620343	2.525379488817186	3.9323269542052905	80.93939971923828	80.95709991455078
14	81.06968688964844	6.953016666666667					1	DETECTED	81.0697 m/z @6.95 [N1299_2.mzXML]	81.06968688964844	6.953016666666667	0.10128333333333334	19.995333333333335	19.89405	3909.40673828125	2182789.8214371363	0	1184	3.1064665690873507	1.4517530843776756	1.5665437308722907	81.06538391113281	81.06995391845703
15	82.01739501953125	1.4318833333333332					1	DETECTED	82.0174 m/z @1.43 [N1299_2.mzXML]	82.01739501953125	1.4318833333333332	1.4132833333333332	19.830499999999997	18.417216666666665	5135.99365234375	747908.3339373018	0	1184	0.03013073941765665	495.08646953405145	989.172939068103	82.01214599609375	82.02330780029297
16	83.02120208740234	1.8260166666666668					1	DETECTED	83.0212 m/z @1.83 [N1299_2.mzXML]	83.02120208740234	1.8260166666666668	0.3018666666666666	19.88533333333333	19.583466666666666	2307641.5	1.3242680367829315E7	0	1184	0.06170374456512562	2.1024671754241218	2.5915453297656112	83.01610565185547	83.02169036865234
17	83.085205078125	11.406816666666666					1	DETECTED	83.0852 m/z @11.41 [N1299_2.mzXML]	83.085205078125	11.406816666666666	0.10128333333333334	19.995333333333335	19.89405	10496.6220703125	4380063.945488037	0	1184	11.254951221287193	0.8798368645442055	1.407143987299166	83.07672882080078	83.08563232421875
18	84.0247573852539	1.8403666666666667					1	DETECTED	84.0248 m/z @1.84 [N1299_2.mzXML]	84.0247573852539	1.8403666666666667	0.21063333333333334	17.1235	16.912866666666666	18474.76171875	3906304.646290161	0	1184	0.08301506778243706	5.188844800785405	9.37768960157081	84.02472686767578	84.02851104736328
19	84.0444107055664	2.5486333333333335					1	DETECTED	84.0444 m/z @2.55 [N1299_2.mzXML]	84.0444107055664	2.5486333333333335	0.11939999999999999	19.995333333333335	19.875933333333336	13615.0751953125	2327010.2270707404	0	1184	1.6775115204273592	1.904275845506243	1.4975271289119847	84.0426025390625	84.04763793945312
20	84.6193618774414	1.53765					1	DETECTED	84.6194 m/z @1.54 [N1299_2.mzXML]	84.6193618774414	1.53765	1.4479666666666666	1.5959166666666667	0.14795000000000003	6382.7490234375	43185.17564208983	0	1184	0.12846388153786203	0.8248466827727189	0.6496933655454379	84.61922454833984	84.61953735351562
21	84.9593734741211	1.53765					1	DETECTED	84.9594 m/z @1.54 [N1299_2.mzXML]	84.9593734741211	1.53765	0.10128333333333334	19.995333333333335	19.89405	1909975.125	2.7098668826709162E7	0	1184	0.12893678442815149	0.9982967032125117	0.8286308313488487	84.95931243896484	84.95977783203125
22	85.03038024902344	1.8968999999999998					1	DETECTED	85.0304 m/z @1.90 [N1299_2.mzXML]	85.03038024902344	1.8968999999999998	1.8403666666666667	10.830566666666666	8.9902	38973.11328125	3060205.125929445	0	1184	0.27676623792455746	40.309774629743565	61.22845936590234	85.02796173095703	85.03038024902344
23	85.07405853271484	2.20725					1	DETECTED	85.0741 m/z @2.21 [N1299_2.mzXML]	85.07405853271484	2.20725	0.11939999999999999	19.995333333333335	19.875933333333336	16328.83203125	3347021.3675110457	0	1184	5.975891493426415	2.2071303899289276	3.0854861469968857	85.06453704833984	85.07405853271484
24	85.9630355834961	1.5668666666666666					1	DETECTED	85.9630 m/z @1.57 [N1299_2.mzXML]	85.9630355834961	1.5668666666666666	1.4318833333333332	1.5959166666666667	0.16403333333333348	9886.9658203125	70102.18029858397	0	1184	0.13782077530403747	0.6076058772687986	0.2152117545375972	85.96283721923828	85.96315002441406
25	86.06005096435547	2.5486333333333335					1	DETECTED	86.0601 m/z @2.55 [N1299_2.mzXML]	86.06005096435547	2.5486333333333335	0.6481833333333333	19.97683333333333	19.32865	12375.3935546875	1545755.1686614687	0	1184	0.6666672269997611	6.840795157801285	1.0793639012651017	86.0597152709961	86.06014251708984
26	86.09630584716797	4.015266666666666					1	DETECTED	86.0963 m/z @4.02 [N1299_2.mzXML]	86.09630584716797	4.015266666666666	1.8968999999999998	19.79416666666667	17.89726666666667	152217.78125	9866043.381791366	1	1184	1.0070677318742542	0.9051245766173924	0.6853026918880153	86.08753204345703	86.10374450683594
27	87.08021545410156	7.3750333333333336					1	DETECTED	87.0802 m/z @7.38 [N1299_2.mzXML]	87.08021545410156	7.3750333333333336	0.10128333333333334	19.995333333333335	19.89405	113864.0078125	6.91812385242293E7	1	1184	13.327145760177645	1.639499531338732	1.2260519263548655	87.0801010131836	87.08047485351562
28	88.0391845703125	2.5079333333333333					1	DETECTED	88.0392 m/z @2.51 [N1299_2.mzXML]	88.0391845703125	2.5079333333333333	2.0512166666666665	3.9688666666666665	1.91765	6595.677734375	293566.3404598389	0	1184	0.5933752398559706	2.0993869284384914	3.1987738568769823	88.02953338623047	88.0394058227539
29	88.0836410522461	7.005516666666667					1	DETECTED	88.0836 m/z @7.01 [N1299_2.mzXML]	88.0836410522461	7.005516666666667	0.10128333333333334	19.995333333333335	19.89405	6636.3388671875	3625678.105830538	0	1184	19.185791840671623	1.4407139098234416	1.0949003587813682	88.07418060302734	88.08390808105469
30	88.9525375366211	1.5524333333333333					1	DETECTED	88.9525 m/z @1.55 [N1299_2.mzXML]	88.9525375366211	1.5524333333333333	1.4318833333333332	1.6414	0.2095166666666668	24151.998046875	174230.93451965332	0	1184	0.12265581363864397	0.8690031798700395	0.8473910229129873	88.952392578125	88.95262145996094
31	88.96821594238281	11.3912					1	DETECTED	88.9682 m/z @11.39 [N1299_2.mzXML]	88.96821594238281	11.3912	0.15603333333333333	19.97683333333333	19.8208	15854.1064453125	3948169.669456177	0	1184	1.5449063004640742	0.818904291947105	0.4902025600002939	88.96803283691406	88.96849060058594
32	89.0385971069336	9.222199999999999					1	DETECTED	89.0386 m/z @9.22 [N1299_2.mzXML]	89.0385971069336	9.222199999999999	0.2836666666666667	18.899833333333333	18.61616666666667	16435.41796875	1236193.9165430607	0	1184	0.08759192189852527	1.1031926338333427	2.528281620837828	89.03369140625	89.03863525390625
33	89.05960845947266	10.175133333333333					1	DETECTED	89.0596 m/z @10.18 [N1299_2.mzXML]	89.05960845947266	10.175133333333333	0.10128333333333334	19.995333333333335	19.89405	19445.80078125	4994063.775831847	0	1184	0.9490614423343526	1.2137111363334592	0.7853366107831948	89.05467224121094	89.06832885742188
34	90.05479431152344	1.8544666666666667					1	DETECTED	90.0548 m/z @1.85 [N1299_2.mzXML]	90.05479431152344	1.8544666666666667	0.10128333333333334	19.958666666666666	19.85738333333333	155613.8125	6571853.334067293	0	1184	0.6231475491969658	4.508946946197394	0.3338755017692628	90.04633331298828	90.05990600585938
35	90.09123992919922	0.6481833333333333					1	DETECTED	90.0912 m/z @0.65 [N1299_2.mzXML]	90.09123992919922	0.6481833333333333	0.13751666666666665	19.118	18.980483333333332	2627.241455078125	1343101.8162773135	0	1184	0.4722256352197691	18.58402415143603	36.16804830287206	90.0910415649414	90.09151458740234
36	90.97642517089844	1.6414					1	DETECTED	90.9764 m/z @1.64 [N1299_2.mzXML]	90.97642517089844	1.6414	1.5524333333333333	17.43933333333333	15.886899999999997	353877.1875	1.6460156415160125E7	0	1184	0.15278283399889236	2.3040187521471043	4.109953538115123	90.968994140625	90.98368072509766
37	91.0388412475586	9.7956					1	DETECTED	91.0388 m/z @9.80 [N1299_2.mzXML]	91.0388412475586	9.7956	0.10128333333333334	19.995333333333335	19.89405	44133.96484375	2.1603620383562017E7	0	1184	10.655406045598284	1.1129805979593743	0.40168414202364794	91.03202819824219	91.04156494140625
38	91.05415344238281	9.2081					1	DETECTED	91.0542 m/z @9.21 [N1299_2.mzXML]	91.05415344238281	9.2081	0.10128333333333334	19.97683333333333	19.875549999999997	150718.40625	1.6013792353479953E7	0	1184	0.11443932925132749	0.699849854396333	2.278901822767374	91.04749298095703	91.06230163574219
39	92.04219818115234	10.1028					1	DETECTED	92.0422 m/z @10.10 [N1299_2.mzXML]	92.04219818115234	10.1028	0.2836666666666667	19.940333333333335	19.65666666666667	1735.529052734375	1037933.7036066288	0	1184	6.030846494169827	1.0009369462342232	1.001873892468446	92.04039001464844	92.04263305664062
40	93.06983947753906	8.388466666666666					1	DETECTED	93.0698 m/z @8.39 [N1299_2.mzXML]	93.06983947753906	8.388466666666666	0.19245	19.830499999999997	19.638049999999996	5884.62548828125	1325058.349750869	0	1184	3.9869496350455247	1.1980240401333169	1.4718754054186716	93.0647964477539	93.07557678222656
41	94.04122924804688	8.323983333333334					1	DETECTED	94.0412 m/z @8.32 [N1299_2.mzXML]	94.04122924804688	8.323983333333334	1.3226499999999999	11.708016666666667	10.385366666666668	7849.4130859375	606553.7280417174	0	1184	0.24695787050982965	0.5061331765525527	1.5354291928276096	94.04109954833984	94.04994201660156
42	94.06505584716797	8.643033333333333					1	DETECTED	94.0651 m/z @8.64 [N1299_2.mzXML]	94.06505584716797	8.643033333333333	4.0619	9.981983333333334	5.920083333333334	2856.724609375	264784.9119605713	0	1184	1.3768300033468872	0.6461374186882431	0.29227483737648624	94.06427764892578	94.06513977050781
43	95.01600646972656	1.9946166666666667					1	DETECTED	95.0160 m/z @1.99 [N1299_2.mzXML]	95.01600646972656	1.9946166666666667	1.9529333333333334	19.721	17.768066666666666	7916.04736328125	1121527.875199646	0	1184	0.09753450312883283	213.13154738104777	27.314327680459844	95.01222229003906	95.01643371582031
44	95.0490951538086	8.372166666666667					1	DETECTED	95.0491 m/z @8.37 [N1299_2.mzXML]	95.0490951538086	8.372166666666667	3.1324833333333335	9.32645	6.193966666666666	6398.07568359375	399520.83278414886	0	1184	0.2653781684095584	0.605435718139271	0.054335265706059156	95.04895782470703	95.05762481689453
45	95.08529663085938	11.008816666666666					1	DETECTED	95.0853 m/z @11.01 [N1299_2.mzXML]	95.08529663085938	11.008816666666666	0.10128333333333334	19.97683333333333	19.875549999999997	4727.83837890625	1423298.8979195876	0	1184	5.524498351293027	0.9110927921375439	1.1968165099406451	95.08352661132812	95.08907318115234
46	96.92163848876953	1.7533833333333333					1	DETECTED	96.9216 m/z @1.75 [N1299_2.mzXML]	96.92163848876953	1.7533833333333333	1.0853	13.406366666666665	12.321066666666665	117678.0078125	3678729.0005482184	0	1184	0.11251937514767807	9.221204939503552	4.561513332938988	96.912109375	96.92839050292969
47	97.0283432006836	2.3178833333333335					1	DETECTED	97.0283 m/z @2.32 [N1299_2.mzXML]	97.0283432006836	2.3178833333333335	0.39281666666666665	19.629833333333334	19.237016666666666	11724.7861328125	2732752.0351625364	0	1184	1.0163674157476543	4.996454668236597	3.051886486136062	97.01885223388672	97.03480529785156
48	97.06463623046875	11.471966666666667					1	DETECTED	97.0646 m/z @11.47 [N1299_2.mzXML]	97.06463623046875	11.471966666666667	0.10128333333333334	19.97683333333333	19.875549999999997	5813.11474609375	2201065.5417338554	0	1184	5.235292266633517	0.8739822144960503	2.5043451347292884	97.05519104003906	97.06745910644531
49	97.10086822509766	11.738933333333334					1	DETECTED	97.1009 m/z @11.74 [N1299_2.mzXML]	97.10086822509766	11.738933333333334	0.13751666666666665	19.922	19.784483333333334	5834.494140625	2105383.662577271	0	1184	6.026946218845106	0.8526753198244468	0.8207085098174973	97.09490203857422	97.10450744628906
50	98.91856384277344	1.7373166666666668					1	DETECTED	98.9186 m/z @1.74 [N1299_2.mzXML]	98.91856384277344	1.7373166666666668	0.5206833333333333	4.4422500000000005	3.921566666666667	35394.35546875	1514012.1501298829	0	1184	0.3024937038531361	1.6116468944354636	4.217358967441896	98.9183349609375	98.92521667480469
51	98.98387908935547	13.025599999999999					1	DETECTED	98.9839 m/z @13.03 [N1299_2.mzXML]	98.98387908935547	13.025599999999999	0.13751666666666665	19.995333333333335	19.85781666666667	11260.078125	5171384.79651092	0	1184	11.524077540448866	0.5846314140545619	0.8097992408270408	98.97789001464844	98.98448181152344
52	98.99539947509766	1.8114333333333335					1	DETECTED	98.9954 m/z @1.81 [N1299_2.mzXML]	98.99539947509766	1.8114333333333335	1.7042	7.987116666666666	6.282916666666666	99889.125	2862203.93055603	0	1184	0.08456790150871707	29.295539322349963	1.5012900163844707	98.99528503417969	99.00389099121094
53	99.04402923583984	1.9946166666666667					1	DETECTED	99.0440 m/z @1.99 [N1299_2.mzXML]	99.04402923583984	1.9946166666666667	0.7391666666666666	19.063333333333333	18.324166666666667	15877.62890625	3076405.5940491944	0	1184	0.41042585089518946	6.866139395434285	6.101090560852657	99.04146575927734	99.0458984375
54	100.07559967041016	8.853166666666668					1	DETECTED	100.0756 m/z @8.85 [N1299_2.mzXML]	100.07559967041016	8.853166666666668	0.10128333333333334	19.995333333333335	19.89405	10654.349609375	1431664.5697681278	0	1184	0.16163305080637436	2.6621003405886374	2.546128921630767	100.0751724243164	100.07592010498047
55	100.11931610107422	2.2905666666666664					1	DETECTED	100.1193 m/z @2.29 [N1299_2.mzXML]	100.11931610107422	2.2905666666666664	0.721	18.918	18.197	10203.1455078125	1878590.4183326114	0	1184	9.057812284407866	5.638838992009038	2.1621360811796504	100.11164855957031	100.11931610107422
56	101.00808715820312	1.5080166666666666					1	DETECTED	101.0081 m/z @1.51 [N1299_2.mzXML]	101.00808715820312	1.5080166666666666	0.10128333333333334	19.922	19.820716666666666	908103.875	1.3952043880647253E7	1	1184	0.15746564617149916	1.3989054230935956	1.7546617304062195	101.00288391113281	101.00858306884766
57	101.09597778320312	6.5308166666666665					1	DETECTED	101.0960 m/z @6.53 [N1299_2.mzXML]	101.09597778320312	6.5308166666666665	0.10128333333333334	19.995333333333335	19.89405	19222.111328125	1.1019211185648555E7	0	1184	7.140525549948345	1.5470835104673226	0.6427776250525206	101.08670043945312	101.09624481201172
58	102.00908660888672	1.4934					1	DETECTED	102.0091 m/z @1.49 [N1299_2.mzXML]	102.00908660888672	1.4934	1.4132833333333332	17.718166666666665	16.304883333333333	79137.78125	2057470.2171043393	0	1184	0.15791473108001286	98.75183227659826	204.20392046572584	102.00872039794922	102.01495361328125
59	102.04634857177734	8.388466666666666					1	DETECTED	102.0463 m/z @8.39 [N1299_2.mzXML]	102.04634857177734	8.388466666666666	0.10128333333333334	19.776	19.674716666666665	23621.765625	3422255.0837618406	0	1184	5.981105023368674	11.290035602710208	0.08261735159023381	102.04186248779297	102.05510711669922
60	102.09107971191406	1.8260166666666668					1	DETECTED	102.0911 m/z @1.83 [N1299_2.mzXML]	102.09107971191406	1.8260166666666668	0.10128333333333334	19.995333333333335	19.89405	12008.0009765625	2919583.2989424434	0	1184	5.70440258507174	2.994743462300561	9.117374876903359	102.08527374267578	102.10072326660156
61	102.12744903564453	12.71365					1	DETECTED	102.1274 m/z @12.71 [N1299_2.mzXML]	102.12744903564453	12.71365	0.10128333333333334	19.88533333333333	19.784049999999997	6590.9833984375	1914637.7283311463	0	1184	0.7171392128146987	0.7843115619326004	1.4377700547040295	102.1232681274414	102.13641357421875
62	102.97013854980469	1.5231333333333335					1	DETECTED	102.9701 m/z @1.52 [N1299_2.mzXML]	102.97013854980469	1.5231333333333335	1.4132833333333332	9.280183333333333	7.8669	253613.9375	2923241.7141470034	0	1184	0.13735565708993658	1.7467784359950325	null	102.96979522705078	102.97344970703125
63	103.03882598876953	2.0652333333333335					1	DETECTED	103.0388 m/z @2.07 [N1299_2.mzXML]	103.03882598876953	2.0652333333333335	0.68465	19.68433333333333	18.99968333333333	67875.7890625	5972257.441399319	0	1184	0.4539590471502326	2.5383266463678136	20.341696293600556	103.03861236572266	103.04094696044922
64	103.0540542602539	8.372166666666667					1	DETECTED	103.0541 m/z @8.37 [N1299_2.mzXML]	103.0540542602539	8.372166666666667	3.1177166666666665	8.504566666666667	5.386850000000001	127448.3125	6170719.805924315	1	1184	0.1748658491834547	0.512598844788703	0.029746602951239386	103.05404663085938	103.0637435913086
65	103.07505798339844	10.975850000000001					1	DETECTED	103.0751 m/z @10.98 [N1299_2.mzXML]	103.07505798339844	10.975850000000001	0.10128333333333334	19.995333333333335	19.89405	106445.640625	1.8832372301474087E7	1	1184	0.38590573364762726	0.6119574276976358	0.24340781417745133	103.06863403320312	103.07544708251953
66	104.05750274658203	8.356133333333334					1	DETECTED	104.0575 m/z @8.36 [N1299_2.mzXML]	104.05750274658203	8.356133333333334	7.883816666666666	8.747716666666667	0.863900000000001	10673.248046875	203101.99303799434	0	1184	0.18511702709829514	0.9145347401108002	0.42587617446875603	104.05725860595703	104.05760955810547
67	104.07044982910156	1.8544666666666667					1	DETECTED	104.0704 m/z @1.85 [N1299_2.mzXML]	104.07044982910156	1.8544666666666667	0.10128333333333334	19.995333333333335	19.89405	94996.9296875	6712553.0202834755	0	1184	null	0.011629823931401972	null	104.07015228271484	104.07880401611328
68	104.1067886352539	1.7972499999999998					1	DETECTED	104.1068 m/z @1.80 [N1299_2.mzXML]	104.1067886352539	1.7972499999999998	1.7373166666666668	15.37605	13.638733333333333	520620.9375	5560039.583912778	1	1184	0.05028844722168402	1.9297516435658302	2.171754139394375	104.10663604736328	104.10726165771484
69	105.0031967163086	1.5231333333333335					1	DETECTED	105.0032 m/z @1.52 [N1299_2.mzXML]	105.0031967163086	1.5231333333333335	1.4318833333333332	2.4810833333333333	1.0492000000000001	22907.861328125	410925.2293758546	0	1184	0.16634452744844697	5.749041095890394	10.498082191780789	104.99591827392578	105.00334930419922
70	105.03337097167969	9.709683333333334					1	DETECTED	105.0334 m/z @9.71 [N1299_2.mzXML]	105.03337097167969	9.709683333333334	9.692483333333334	9.761283333333333	0.06879999999999953	12220.9873046875	40278.50074462918	0	1184	0.0715968536121121	1.9999999999998967	2.9999999999997935	105.03337097167969	105.0334243774414
71	105.07144165039062	13.78735					1	DETECTED	105.0714 m/z @13.79 [N1299_2.mzXML]	105.07144165039062	13.78735	0.10128333333333334	19.995333333333335	19.89405	106574.046875	2.116560571895676E7	1	1184	1.9144128336523352	1.0957180851423065	1.1669909236012967	105.06983184814453	105.07334899902344
72	106.04972839355469	1.9252					1	DETECTED	106.0497 m/z @1.93 [N1299_2.mzXML]	106.04972839355469	1.9252	0.9762333333333333	17.495	16.518766666666668	9534.501953125	1111918.9542048646	0	1184	0.29261956655556043	4.959122173254479	3.4593311881081443	106.03981018066406	106.05016326904297
73	106.07485961914062	13.78735					1	DETECTED	106.0749 m/z @13.79 [N1299_2.mzXML]	106.07485961914062	13.78735	0.2836666666666667	19.940333333333335	19.65666666666667	3677.634033203125	1192474.8349060672	0	1184	5.0725965095962255	0.727826111641145	0.23225092686935186	106.06487274169922	106.07632446289062
74	106.95039367675781	1.6567333333333332					1	DETECTED	106.9504 m/z @1.66 [N1299_2.mzXML]	106.95039367675781	1.6567333333333332	1.6107666666666667	13.332116666666668	11.721350000000001	56775.38671875	3369024.7474121097	0	1184	0.13594011645602722	127.49836838288665	4.029955218236352	106.94866180419922	106.9504623413086
75	106.96318054199219	1.5231333333333335					1	DETECTED	106.9632 m/z @1.52 [N1299_2.mzXML]	106.96318054199219	1.5231333333333335	1.4318833333333332	14.1636	12.731716666666667	8001.1337890625	1282628.557104187	0	1184	0.030278306620142192	69.7628310502281	117.42471651745382	106.9630126953125	106.96366119384766
76	107.0157241821289	14.3511					1	DETECTED	107.0157 m/z @14.35 [N1299_2.mzXML]	107.0157241821289	14.3511	3.6161666666666665	16.8825	13.266333333333334	3006.69140625	872019.5872008366	0	1184	0.7666112602518886	0.6179047843799682	0.23580956875993636	107.0101089477539	107.0184097290039
77	107.04898071289062	10.121183333333333					1	DETECTED	107.0490 m/z @10.12 [N1299_2.mzXML]	107.04898071289062	10.121183333333333	0.15603333333333333	19.922	19.765966666666667	2397.07666015625	1038374.0009938654	0	1184	0.2580806499881003	0.9917545981077389	0.9835091962154777	107.04841613769531	107.05270385742188
78	108.08061981201172	5.4828166666666664					1	DETECTED	108.0806 m/z @5.48 [N1299_2.mzXML]	108.08061981201172	5.4828166666666664	0.10128333333333334	19.995333333333335	19.89405	3037.322998046875	1629824.4472308068	0	1184	1.2752339941783415	1.8483626104084336	2.156942097418002	108.07982635498047	108.08522033691406
79	109.06232452392578	1.7373166666666668					1	DETECTED	109.0623 m/z @1.74 [N1299_2.mzXML]	109.06232452392578	1.7373166666666668	1.5959166666666667	19.136166666666668	17.54025	7150.72314453125	1303017.7547434692	0	1184	0.1689087404271612	62.02351485148507	46.51753676797362	109.06168365478516	109.06499481201172
80	109.10111999511719	14.179266666666667					1	DETECTED	109.1011 m/z @14.18 [N1299_2.mzXML]	109.10111999511719	14.179266666666667	0.21063333333333334	19.903666666666666	19.693033333333332	2920.3251953125	1241041.3625737613	0	1184	6.635571061117378	0.7049019350497185	0.8813083515671475	109.09226989746094	109.10726928710938
81	110.06002807617188	2.4404166666666667					1	DETECTED	110.0600 m/z @2.44 [N1299_2.mzXML]	110.06002807617188	2.4404166666666667	0.22915000000000002	19.995333333333335	19.766183333333334	5316.30419921875	1212860.7068865355	0	1184	0.4825908353756687	4.469425517802768	3.692647617073073	110.0591049194336	110.06802368164062
82	111.04391479492188	2.037166666666667					1	DETECTED	111.0439 m/z @2.04 [N1299_2.mzXML]	111.04391479492188	2.037166666666667	0.10128333333333334	19.97683333333333	19.875549999999997	7636.294921875	3671503.5318937376	0	1184	1.1648456635435018	5.133457594724199	6.3249957951060045	111.042236328125	111.04434967041016
83	112.03680419921875	1.76875					1	DETECTED	112.0368 m/z @1.77 [N1299_2.mzXML]	112.03680419921875	1.76875	1.5231333333333335	14.428533333333332	12.905399999999998	148769.84375	3489006.5468887943	0	1184	0.08605650421699962	0.9499069704383526	0.7400653843803605	112.02784729003906	112.0412368774414
84	112.05040740966797	0.3747					1	DETECTED	112.0504 m/z @0.37 [N1299_2.mzXML]	112.05040740966797	0.3747	0.10128333333333334	19.995333333333335	19.89405	6487.36962890625	3702183.71440945	0	1184	18.91518363382494	36.38046327339226	57.70739453795704	112.04975891113281	112.05986785888672
85	112.89555358886719	1.7373166666666668					1	DETECTED	112.8956 m/z @1.74 [N1299_2.mzXML]	112.89555358886719	1.7373166666666668	1.6567333333333332	2.2488333333333332	0.5921000000000001	109878.90625	1231847.54514209	0	1184	0.31470942791703127	3.6308867254613415	4.927797274866621	112.89549255371094	112.89583587646484
86	113.02072143554688	2.178516666666667					1	DETECTED	113.0207 m/z @2.18 [N1299_2.mzXML]	113.02072143554688	2.178516666666667	0.3018666666666666	19.995333333333335	19.69346666666667	526381.75	1.9752362298318215E7	0	1184	0.6372074245687926	3.568226775247337	5.103048911136067	113.0197525024414	113.02334594726562
87	113.03585815429688	1.4318833333333332					1	DETECTED	113.0359 m/z @1.43 [N1299_2.mzXML]	113.03585815429688	1.4318833333333332	0.9762333333333333	18.145666666666667	17.169433333333334	7880.0234375	1580985.8021785577	0	1184	0.03191760796873666	15.73985820778994	30.399237416580203	113.03413391113281	113.03826904296875
88	113.0595932006836	10.226949999999999					1	DETECTED	113.0596 m/z @10.23 [N1299_2.mzXML]	113.0595932006836	10.226949999999999	0.10128333333333334	19.97683333333333	19.875549999999997	3427.01953125	1297494.917571747	0	1184	9.730715271714594	0.9814440201468215	1.080881211998929	113.05912017822266	113.0641860961914
89	113.095703125	11.042933333333334					1	DETECTED	113.0957 m/z @11.04 [N1299_2.mzXML]	113.095703125	11.042933333333334	11.026033333333334	19.099833333333333	8.073799999999999	3928.98779296875	522562.2763109131	0	1184	0.10075350041019249	238.8698224852114	476.7396449704228	113.0955581665039	113.09611511230469
90	114.02417755126953	2.1361166666666667					1	DETECTED	114.0242 m/z @2.14 [N1299_2.mzXML]	114.02417755126953	2.1361166666666667	1.8827166666666666	14.86835	12.985633333333332	15227.96484375	5144627.343615051	0	1184	0.20106985587644077	25.622796632465132	50.24559326493027	114.01649475097656	114.03126525878906
91	114.05494689941406	2.616633333333333					1	DETECTED	114.0549 m/z @2.62 [N1299_2.mzXML]	114.05494689941406	2.616633333333333	0.11939999999999999	19.848666666666666	19.729266666666668	32124.2734375	3449669.506781921	0	1184	0.39308310195293616	1.893015425964765	1.9457117103759272	114.05451965332031	114.05522155761719
92	114.0658950805664	1.8260166666666668					1	DETECTED	114.0659 m/z @1.83 [N1299_2.mzXML]	114.0658950805664	1.8260166666666668	0.11939999999999999	19.922	19.8026	737094.625	8538247.082890771	1	1184	0.059568921186282875	0.5735179279011561	6.461881314657035	114.0569076538086	114.07057189941406
93	114.08915710449219	2.6715333333333335					1	DETECTED	114.0892 m/z @2.67 [N1299_2.mzXML]	114.08915710449219	2.6715333333333335	0.13751666666666665	19.995333333333335	19.85781666666667	28042.115234375	6828721.774007142	0	1184	9.03757800357455	2.0228866607810896	3.078539931533871	114.08915710449219	114.0927963256836
94	114.8924789428711	1.7373166666666668					1	DETECTED	114.8925 m/z @1.74 [N1299_2.mzXML]	114.8924789428711	1.7373166666666668	1.6720333333333335	2.0512166666666665	0.379183333333333	33317.140625	326696.8285820312	0	1184	0.09602469223522214	2.904135818228232	2.8133193184653065	114.89236450195312	114.89263153076172
95	114.9877700805664	1.53765					1	DETECTED	114.9878 m/z @1.54 [N1299_2.mzXML]	114.9877700805664	1.53765	1.4132833333333332	14.885266666666666	13.471983333333334	49578.640625	1698482.8828561401	0	1184	0.154384776613111	54.72404764641874	1.144011444166711	114.97933959960938	114.9877700805664
96	115.03643798828125	1.8685833333333333					1	DETECTED	115.0364 m/z @1.87 [N1299_2.mzXML]	115.03643798828125	1.8685833333333333	0.15603333333333333	19.958666666666666	19.802633333333333	53378.921875	2007463.8736987598	0	1184	0.5503542181991146	0.31920065045720564	8.974672358446742	115.03618621826172	115.03937530517578
97	115.05426788330078	9.2081					1	DETECTED	115.0543 m/z @9.21 [N1299_2.mzXML]	115.05426788330078	9.2081	1.3226499999999999	15.557166666666665	14.234516666666666	99161.796875	2169813.747995423	0	1184	0.09911558932872033	2.0246522205542146	2.1106791092320725	115.05371856689453	115.05833435058594
98	115.06946563720703	1.8260166666666668					1	DETECTED	115.0695 m/z @1.83 [N1299_2.mzXML]	115.06946563720703	1.8260166666666668	1.24965	19.045166666666667	17.795516666666668	23807.849609375	1696485.3794157412	0	1184	8.235735292548727	6.751815453524596	15.947503892648514	115.06781768798828	115.07550048828125
99	115.11155700683594	11.344850000000001					1	DETECTED	115.1116 m/z @11.34 [N1299_2.mzXML]	115.11155700683594	11.344850000000001	0.11939999999999999	19.97683333333333	19.857433333333333	4831.92333984375	2053078.6695180659	0	1184	12.652188418546526	0.8844827304621788	1.035057448427547	115.11103820800781	115.11215209960938
100	116.04949188232422	9.19395					1	DETECTED	116.0495 m/z @9.19 [N1299_2.mzXML]	116.04949188232422	9.19395	6.3554	11.868166666666667	5.512766666666667	8432.89453125	938282.3292475587	0	1184	0.11994872355382924	0.9710532959903241	0.9421065919806483	116.04581451416016	116.05785369873047
101	116.07025909423828	1.8544666666666667					1	DETECTED	116.0703 m/z @1.85 [N1299_2.mzXML]	116.07025909423828	1.8544666666666667	0.10128333333333334	19.903666666666666	19.80238333333333	2448086.75	1.495363038243434E7	1	1184	0.034353503919544615	4.735487702269665	4.927835186873237	116.0618896484375	116.07086944580078
102	116.43643951416016	1.5231333333333335					1	DETECTED	116.4364 m/z @1.52 [N1299_2.mzXML]	116.43643951416016	1.5231333333333335	1.4318833333333332	1.53765	0.10576666666666679	8156.17724609375	35107.03567333986	0	1184	0.09511642843983292	0.5795433789954327	0.15908675799086539	116.43624877929688	116.4365234375
103	116.98551940917969	1.5231333333333335					1	DETECTED	116.9855 m/z @1.52 [N1299_2.mzXML]	116.98551940917969	1.5231333333333335	0.10128333333333334	19.97683333333333	19.875549999999997	2565636.0	3.722995087590543E7	0	1184	0.12503669996157396	1.0949369516424547	1.05463459055956	116.98542022705078	116.98612213134766
104	117.0572280883789	9.19395					1	DETECTED	117.0572 m/z @9.19 [N1299_2.mzXML]	117.0572280883789	9.19395	0.4841166666666667	19.940333333333335	19.45621666666667	217781.890625	9018478.843011146	0	1184	0.10084760364102152	0.5584692936655133	0.02078254821645143	117.0542984008789	117.05744171142578
105	117.07377624511719	1.8544666666666667					1	DETECTED	117.0738 m/z @1.85 [N1299_2.mzXML]	117.07377624511719	1.8544666666666667	1.8403666666666667	9.358116666666666	7.5177499999999995	92648.9453125	4706688.893810119	0	1184	0.03304364827121464	266.5868794326241	532.173758865248	117.06986999511719	117.07418060302734
106	117.09066772460938	11.3912					1	DETECTED	117.0907 m/z @11.39 [N1299_2.mzXML]	117.09066772460938	11.3912	0.7028333333333333	19.7025	18.999666666666666	69807.9140625	4173420.1833534557	0	1184	0.3467440196279643	3.572339314630775	6.35490953328883	117.08551788330078	117.09126281738281
107	117.98916625976562	1.5524333333333333					1	DETECTED	117.9892 m/z @1.55 [N1299_2.mzXML]	117.98916625976562	1.5524333333333333	1.4479666666666666	14.986933333333333	13.538966666666667	27236.83984375	1637108.4268809813	0	1184	0.13691721181891925	64.80041480536053	0.9224352809070657	117.98883056640625	117.98929595947266
108	118.06465148925781	9.2081					1	DETECTED	118.0647 m/z @9.21 [N1299_2.mzXML]	118.06465148925781	9.2081	1.9390333333333334	10.29415	8.355116666666667	1676091.75	1.448462050188347E7	1	1184	0.09289730019774467	1.773979318421713	1.4445608371866485	118.05770111083984	118.07386779785156
109	118.08590698242188	1.9252					1	DETECTED	118.0859 m/z @1.93 [N1299_2.mzXML]	118.08590698242188	1.9252	0.10128333333333334	19.995333333333335	19.89405	1842715.75	5.170670628355407E7	1	1184	0.13489340600798427	3.2037061323897644	5.888492369553157	118.08560943603516	118.09397888183594
110	118.62525939941406	9.2081					1	DETECTED	118.6253 m/z @9.21 [N1299_2.mzXML]	118.62525939941406	9.2081	9.1351	13.302933333333334	4.167833333333334	5304.07861328125	386132.18303747574	0	1184	0.09877165811109379	28.54680365296789	56.09360730593578	118.61682891845703	118.62561798095703
111	118.97865295410156	11.738933333333334					1	DETECTED	118.9787 m/z @11.74 [N1299_2.mzXML]	118.97865295410156	11.738933333333334	0.33821666666666667	19.995333333333335	19.657116666666667	18590.876953125	3029962.624458619	0	1184	10.635648407615005	0.7181825441506143	18.382346147182957	118.97703552246094	118.98194885253906
112	119.01883697509766	1.5231333333333335					1	DETECTED	119.0188 m/z @1.52 [N1299_2.mzXML]	119.01883697509766	1.5231333333333335	0.7391666666666666	19.4285	18.689333333333334	196962.515625	4195870.414366576	0	1184	0.1644265549501196	0.6531460844663799	0.18768396054952266	119.00885009765625	119.0191650390625
113	119.0492935180664	3.9074999999999998					1	DETECTED	119.0493 m/z @3.91 [N1299_2.mzXML]	119.0492935180664	3.9074999999999998	3.5703833333333335	10.52685	6.956466666666666	3482.435546875	509928.26905346673	0	1184	0.13936291464411177	10.317595293419696	19.635190586839396	119.04900360107422	119.04936981201172
114	119.06832885742188	9.2081					1	DETECTED	119.0683 m/z @9.21 [N1299_2.mzXML]	119.06832885742188	9.2081	4.698566666666666	10.3097	5.611133333333333	85794.0234375	1037743.411670778	0	1184	0.08894086318507988	0.5455677640277997	0.13697411577181126	119.06820678710938	119.07732391357422
115	119.0894775390625	1.9252					1	DETECTED	119.0895 m/z @1.93 [N1299_2.mzXML]	119.0894775390625	1.9252	0.721	19.464833333333335	18.743833333333335	74786.671875	3499545.1371182264	0	1184	0.22857320039417717	0.8968838632400787	0.6281025658051901	119.08491516113281	119.08985900878906
116	119.15396881103516	14.492316666666666					1	DETECTED	119.1540 m/z @14.49 [N1299_2.mzXML]	119.15396881103516	14.492316666666666	0.10128333333333334	19.97683333333333	19.875549999999997	51342.42578125	1.0703252252870724E7	0	1184	2.2288667586142843	0.6841102487153382	5.197798077789301	119.15347290039062	119.15449523925781
117	120.0653076171875	1.8260166666666668					1	DETECTED	120.0653 m/z @1.83 [N1299_2.mzXML]	120.0653076171875	1.8260166666666668	1.76875	8.870983333333333	7.102233333333333	34127.765625	1003687.268022064	0	1184	0.14877496212885988	18.417990885556744	18.238152925633347	120.06521606445312	120.06584930419922
118	120.08045959472656	8.372166666666667					1	DETECTED	120.0805 m/z @8.37 [N1299_2.mzXML]	120.08045959472656	8.372166666666667	7.5870500000000005	19.245833333333334	11.658783333333332	440520.4375	1.0651405726788623E7	1	1184	0.24682084943103	0.8095322170369901	0.33741293500423436	120.07176208496094	120.08578491210938
119	120.15737915039062	14.6541					1	DETECTED	120.1574 m/z @14.65 [N1299_2.mzXML]	120.15737915039062	14.6541	9.89815	19.848666666666666	9.950516666666667	3249.521240234375	836394.1576920161	0	1184	5.436526190969952	1.0461124135731732	1.0922248271463464	120.15718078613281	120.15796661376953
120	121.01642608642578	1.5524333333333333					1	DETECTED	121.0164 m/z @1.55 [N1299_2.mzXML]	121.01642608642578	1.5524333333333333	1.5524333333333333	14.1475	12.595066666666668	29612.572265625	2457725.4281544187	0	1184	0.07221724038713151	null	null	121.01329803466797	121.02581787109375
121	121.03142547607422	14.257483333333333					1	DETECTED	121.0314 m/z @14.26 [N1299_2.mzXML]	121.03142547607422	14.257483333333333	0.22915000000000002	19.995333333333335	19.766183333333334	14262.87109375	6246973.7334362175	0	1184	7.200621917010025	0.7045093263633124	0.5123105837432937	121.02758026123047	121.03974914550781
122	121.07174682617188	1.8403666666666667					1	DETECTED	121.0717 m/z @1.84 [N1299_2.mzXML]	121.07174682617188	1.8403666666666667	0.10128333333333334	19.958666666666666	19.85738333333333	622172.8125	9116846.060385345	0	1184	0.04903827022049523	3.9881404244439764	5.532378427489637	121.0642318725586	121.07695770263672
123	121.08406829833984	8.372166666666667					1	DETECTED	121.0841 m/z @8.37 [N1299_2.mzXML]	121.08406829833984	8.372166666666667	7.93595	9.1351	1.1991499999999995	25737.044921875	566429.4406391595	0	1184	0.2843781629630584	1.3744889771902336	0.3874876412836232	121.0835952758789	121.08416748046875
124	121.10089874267578	11.818999999999999					1	DETECTED	121.1009 m/z @11.82 [N1299_2.mzXML]	121.10089874267578	11.818999999999999	3.2514666666666665	11.868166666666667	8.616700000000002	14352.142578125	2694978.4955773926	0	1184	0.07983352921293374	0.5028693595200486	0.005738719040097282	121.10082244873047	121.1014633178711
125	122.09638214111328	8.643033333333333					1	DETECTED	122.0964 m/z @8.64 [N1299_2.mzXML]	122.09638214111328	8.643033333333333	0.15603333333333333	19.940333333333335	19.7843	49027.68359375	2791552.495287604	0	1184	0.08534541627046721	14.87828809471195	25.791597798962204	122.08717346191406	122.10093688964844
126	122.92435455322266	1.6414					1	DETECTED	122.9244 m/z @1.64 [N1299_2.mzXML]	122.92435455322266	1.6414	1.5959166666666667	17.309166666666666	15.713249999999999	35264.97265625	1676204.1345958556	0	1184	0.10193015046928933	172.73635031146944	344.4727006229389	122.91658020019531	122.92967224121094
127	123.04434967041016	9.32645					1	DETECTED	123.0443 m/z @9.33 [N1299_2.mzXML]	123.04434967041016	9.32645	0.10128333333333334	19.995333333333335	19.89405	2393.12890625	1050702.0971002497	0	1184	3.71936067688405	1.0782488121262488	1.156497624252498	123.04353332519531	123.04450988769531
128	123.0552978515625	3.2215833333333332					1	DETECTED	123.0553 m/z @3.22 [N1299_2.mzXML]	123.0552978515625	3.2215833333333332	0.90305	15.340200000000001	14.43715	6378.0947265625	897974.3645252989	0	1184	0.3938927146991764	3.113422997297142	0.17890783101160637	123.04702758789062	123.05553436279297
129	124.03677368164062	1.8968999999999998					1	DETECTED	124.0368 m/z @1.90 [N1299_2.mzXML]	124.03677368164062	1.8968999999999998	0.46590000000000004	17.030333333333335	16.564433333333334	17005.607421875	1055655.1244297484	0	1184	0.46295534007474304	1.867262491660738	0.33649283854364825	124.036376953125	124.0396957397461
130	124.05059051513672	9.358116666666666					1	DETECTED	124.0506 m/z @9.36 [N1299_2.mzXML]	124.05059051513672	9.358116666666666	0.4110166666666667	16.21925	15.808233333333332	25272.208984375	1205151.8364443053	0	1184	0.08478671066002619	0.7668584097441474	5.071830409193205	124.04154968261719	124.05085754394531
131	124.9755630493164	1.4934					1	DETECTED	124.9756 m/z @1.49 [N1299_2.mzXML]	124.9755630493164	1.4934	1.4479666666666666	17.3835	15.935533333333336	3525.06494140625	2042764.0106083679	0	1184	0.029866189009149835	175.3727072633892	349.7454145267784	124.97376251220703	124.97599792480469
132	124.99938201904297	13.040233333333333					1	DETECTED	124.9994 m/z @13.04 [N1299_2.mzXML]	124.99938201904297	13.040233333333333	1.6720333333333335	14.021216666666668	12.349183333333334	10364.0302734375	1875087.7231391603	0	1184	0.8789564526666673	0.5431459392574609	1.6548375397754447	124.99899291992188	125.0004653930664
133	125.02064514160156	1.9109					1	DETECTED	125.0206 m/z @1.91 [N1299_2.mzXML]	125.02064514160156	1.9109	0.10128333333333334	19.995333333333335	19.89405	17917.619140625	2745018.9105972606	0	1184	13.362044349736946	5.2092894369067535	11.002135464903436	125.0195541381836	125.02678680419922
134	125.05726623535156	1.6567333333333332					1	DETECTED	125.0573 m/z @1.66 [N1299_2.mzXML]	125.05726623535156	1.6567333333333332	1.1033666666666666	13.754383333333333	12.651016666666667	8455.361328125	1512336.9327214053	0	1184	8.335510489187925	11.43095295464129	14.849406361076738	125.05380249023438	125.06322479248047
135	125.10725402832031	9.118216666666665					1	DETECTED	125.1073 m/z @9.12 [N1299_2.mzXML]	125.10725402832031	9.118216666666665	9.0652	9.165466666666667	0.10026666666666628	3686.08544921875	15980.289418456981	0	1184	0.10381409553505527	0.9456145866080201	0.8912291732160401	125.10709381103516	125.10725402832031
136	126.0523910522461	1.8544666666666667					1	DETECTED	126.0524 m/z @1.85 [N1299_2.mzXML]	126.0523910522461	1.8544666666666667	0.19245	19.776	19.58355	18102.490234375	1318535.2416689456	0	1184	0.14231259530272888	1.489526209454895	1.4553075647122595	126.05215454101562	126.06143188476562
137	127.00242614746094	9.623783333333334					1	DETECTED	127.0024 m/z @9.62 [N1299_2.mzXML]	127.00242614746094	9.623783333333334	9.5565	9.692483333333334	0.1359833333333338	4394.73095703125	22472.559211364834	0	1184	0.08722282615455335	1.0105276195194381	1.021055239038876	127.00242614746094	127.00273132324219
138	127.03863525390625	10.877749999999999					1	DETECTED	127.0386 m/z @10.88 [N1299_2.mzXML]	127.03863525390625	10.877749999999999	1.6567333333333332	15.7219	14.065166666666666	72946.65625	5999747.815247498	0	1184	0.11600224040665452	0.623421549285818	0.02121562398437526	127.0359878540039	127.04777526855469
139	127.05006408691406	5.8308333333333335					1	DETECTED	127.0501 m/z @5.83 [N1299_2.mzXML]	127.05006408691406	5.8308333333333335	0.10128333333333334	19.995333333333335	19.89405	9284.54296875	4482691.215590519	0	1184	8.195203203434733	1.2938102550995147	0.8026698545419632	127.04959869384766	127.05804443359375
140	128.01052856445312	1.7830833333333334					1	DETECTED	128.0105 m/z @1.78 [N1299_2.mzXML]	128.01052856445312	1.7830833333333334	0.8118333333333333	19.958666666666666	19.146833333333333	9626.173828125	2676587.5089005125	0	1184	0.0612538015422146	9.856799656799657	7.226394562978428	128.0104522705078	128.01759338378906
141	128.07054138183594	2.4404166666666667					1	DETECTED	128.0705 m/z @2.44 [N1299_2.mzXML]	128.07054138183594	2.4404166666666667	0.10128333333333334	19.97683333333333	19.875549999999997	18475.259765625	3099650.3517760322	0	1184	1.0586549480174252	1.856776613441321	3.2106882085143975	128.0614013671875	128.0708770751953
142	129.01364135742188	15.8502					1	DETECTED	129.0136 m/z @15.85 [N1299_2.mzXML]	129.01364135742188	15.8502	1.4132833333333332	19.995333333333335	18.582050000000002	10248.470703125	5829487.202285156	0	1184	3.767898174443019	0.6435602015665858	0.2870844732884359	129.00466918945312	129.0200653076172
143	129.05441284179688	2.0229666666666666					1	DETECTED	129.0544 m/z @2.02 [N1299_2.mzXML]	129.05441284179688	2.0229666666666666	0.10128333333333334	19.995333333333335	19.89405	20496.541015625	6134955.880472171	0	1184	0.3013018310903959	3.216794419688494	5.763561710635837	129.0475616455078	129.0548858642578
144	130.03207397460938	8.817499999999999					1	DETECTED	130.0321 m/z @8.82 [N1299_2.mzXML]	130.03207397460938	8.817499999999999	0.22915000000000002	8.870983333333333	8.641833333333333	5294.2412109375	828885.7051077271	0	1184	0.1265965882942055	0.503113714120485	0.006227428240969945	130.0318145751953	130.03543090820312
145	130.05001831054688	3.372333333333333					1	DETECTED	130.0500 m/z @3.37 [N1299_2.mzXML]	130.05001831054688	3.372333333333333	0.11939999999999999	19.776	19.6566	28767.73828125	3198418.175856749	0	1184	0.3414427668538629	1.1065264290508312	0.3994561491788612	130.0487060546875	130.05458068847656
146	130.06471252441406	10.814316666666667					1	DETECTED	130.0647 m/z @10.81 [N1299_2.mzXML]	130.06471252441406	10.814316666666667	0.2836666666666667	19.88533333333333	19.601666666666667	144052.390625	3738326.0902031558	1	1184	0.34007318272562514	1.5136318873140595	1.1355732138574324	130.05828857421875	130.07315063476562
147	130.0858917236328	1.8685833333333333					1	DETECTED	130.0859 m/z @1.87 [N1299_2.mzXML]	130.0858917236328	1.8685833333333333	0.24721666666666667	19.776	19.528783333333333	72593.1484375	3685104.170350647	0	1184	0.8952101947084257	3.8299455263293405	3.079646051492027	130.08566284179688	130.0865936279297
148	130.932861328125	1.5524333333333333					1	DETECTED	130.9329 m/z @1.55 [N1299_2.mzXML]	130.932861328125	1.5524333333333333	1.4782666666666666	13.738	12.259733333333333	17827.6640625	4439777.818009277	0	1184	0.054722434954600496	82.64988764044938	164.29977528089876	130.92489624023438	130.9427032470703
149	130.96475219726562	1.53765					1	DETECTED	130.9648 m/z @1.54 [N1299_2.mzXML]	130.96475219726562	1.53765	0.10128333333333334	19.995333333333335	19.89405	1291247.5	1.5148994985528255E7	0	1184	0.13419034144174846	0.9821743523900902	0.8391499037362525	130.9618682861328	130.96676635742188
150	131.01881408691406	1.4782666666666666					1	DETECTED	131.0188 m/z @1.48 [N1299_2.mzXML]	131.01881408691406	1.4782666666666666	1.4132833333333332	12.028016666666668	10.614733333333334	32200.064453125	8552544.080095217	0	1184	0.14069555543909962	82.04675999319508	171.42046090861098	131.01873779296875	131.0263671875
151	131.05299377441406	9.179816666666666					1	DETECTED	131.0530 m/z @9.18 [N1299_2.mzXML]	131.05299377441406	9.179816666666666	8.1411	15.322033333333334	7.180933333333334	4575.0732421875	646719.3058806153	0	1184	6.969341778069509	3.4566371965406057	5.9132743930812115	131.0487823486328	131.05299377441406
152	131.06814575195312	10.830566666666666					1	DETECTED	131.0681 m/z @10.83 [N1299_2.mzXML]	131.06814575195312	10.830566666666666	1.0125833333333334	19.97683333333333	18.96425	14680.068359375	2061261.950431335	0	1184	0.29025802900160436	4.141450763705647	10.399563714502523	131.06756591796875	131.0730438232422
153	131.0814666748047	2.5757166666666667					1	DETECTED	131.0815 m/z @2.58 [N1299_2.mzXML]	131.0814666748047	2.5757166666666667	2.1219833333333336	5.534583333333333	3.4125999999999994	4848.9814453125	361006.2369956359	0	1184	1.1136332931209463	3.7605789009697337	6.521157801939467	131.08096313476562	131.0896453857422
154	131.44374084472656	11.591816666666666					1	DETECTED	131.4437 m/z @11.59 [N1299_2.mzXML]	131.44374084472656	11.591816666666666	3.1473500000000003	11.591816666666666	8.444466666666667	11536.521484375	2943393.983369385	0	1184	7.4029361048316025	0.5	null	131.4425811767578	131.44374084472656
155	131.74966430664062	3.9688666666666665					1	DETECTED	131.7497 m/z @3.97 [N1299_2.mzXML]	131.74966430664062	3.9688666666666665	0.26538333333333336	4.569516666666667	4.304133333333334	5446.56884765625	462178.2897075196	0	1184	1.1137145990976998	0.581092575008213	0.16218515001642608	131.7406768798828	131.7498321533203
156	131.9502410888672	1.1952166666666666					1	DETECTED	131.9502 m/z @1.20 [N1299_2.mzXML]	131.9502410888672	1.1952166666666666	0.10128333333333334	19.995333333333335	19.89405	5829.85693359375	2182270.6290325923	0	1184	7.359852994903161	9.0928987141203	2.6655673236329855	131.94692993164062	131.95419311523438
157	131.96815490722656	1.5524333333333333					1	DETECTED	131.9682 m/z @1.55 [N1299_2.mzXML]	131.96815490722656	1.5524333333333333	1.4318833333333332	19.958666666666666	18.526783333333334	17488.0390625	3524297.2115723	0	1184	10.665581007234456	36.943283494246614	134.13250445565774	131.96023559570312	131.9684600830078
158	132.04428100585938	9.54					1	DETECTED	132.0443 m/z @9.54 [N1299_2.mzXML]	132.04428100585938	9.54	3.938216666666667	15.776616666666666	11.838399999999998	13757.1328125	1224699.261542664	0	1184	0.11410119454541423	0.4930822538878196	0.2609957161247164	132.03501892089844	132.0537567138672
159	132.06532287597656	2.5079333333333333					1	DETECTED	132.0653 m/z @2.51 [N1299_2.mzXML]	132.06532287597656	2.5079333333333333	1.8114333333333335	10.603033333333334	8.7916	168446.796875	1.015037254536845E7	0	1184	0.6530030377271725	2.0376134255657656	1.9888342306704336	132.0651092529297	132.06573486328125
160	132.0763702392578	1.8544666666666667					1	DETECTED	132.0764 m/z @1.85 [N1299_2.mzXML]	132.0763702392578	1.8544666666666667	1.8260166666666668	10.707283333333333	8.881266666666665	981186.5	5462901.759879603	1	1184	0.0356158398192834	3.7042679260863958	2.8508753608227613	132.07484436035156	132.08624267578125
161	132.0899200439453	2.2765					1	DETECTED	132.0899 m/z @2.28 [N1299_2.mzXML]	132.0899200439453	2.2765	2.2765	4.5216	2.2451000000000003	54400.1328125	1972418.4115435788	0	1184	3.554205722217597	null	null	132.08717346191406	132.09091186523438
162	132.10169982910156	4.015266666666666					1	DETECTED	132.1017 m/z @4.02 [N1299_2.mzXML]	132.10169982910156	4.015266666666666	0.17428333333333335	19.940333333333335	19.76605	1920062.125	1.2456386990992796E8	1	1184	1.0806564084368642	0.9145481831170438	0.7003189263592178	132.1013641357422	132.10206604003906
163	132.11178588867188	3.984366666666667					1	DETECTED	132.1118 m/z @3.98 [N1299_2.mzXML]	132.11178588867188	3.984366666666667	3.418066666666667	9.743833333333333	6.3257666666666665	4284.498046875	740562.2864137269	0	1184	0.40619279067012926	5.5851727588439575	12.16955651742073	132.11178588867188	132.1211700439453
164	132.13140869140625	10.778733333333333					1	DETECTED	132.1314 m/z @10.78 [N1299_2.mzXML]	132.13140869140625	10.778733333333333	3.555333333333333	10.778733333333333	7.2234	11447.564453125	2473776.662737824	0	1184	6.430055656100077	0.5	null	132.12164306640625	132.13922119140625
165	132.45513916015625	4.030733333333333					1	DETECTED	132.4551 m/z @4.03 [N1299_2.mzXML]	132.45513916015625	4.030733333333333	3.1473500000000003	4.569516666666667	1.4221666666666666	5335.14404296875	301507.5986316528	0	1184	1.0502283027892916	0.8049544365413284	0.6099088730826566	132.4548797607422	132.45526123046875
166	132.52940368652344	1.9529333333333334					1	DETECTED	132.5294 m/z @1.95 [N1299_2.mzXML]	132.52940368652344	1.9529333333333334	1.9529333333333334	8.79975	6.846816666666666	78369.078125	1.3523558646499515E7	0	1184	6.022494717028008	null	null	132.52113342285156	132.53912353515625
167	132.76519775390625	3.9074999999999998					1	DETECTED	132.7652 m/z @3.91 [N1299_2.mzXML]	132.76519775390625	3.9074999999999998	3.102933333333333	4.649783333333334	1.5468500000000005	6864.26171875	371854.6821538087	0	1184	1.0234186321518606	0.9612938641919049	0.9558004988471283	132.76483154296875	132.7655792236328
168	132.95773315429688	11.738933333333334					1	DETECTED	132.9577 m/z @11.74 [N1299_2.mzXML]	132.95773315429688	11.738933333333334	0.10128333333333334	19.995333333333335	19.89405	331239.96875	4.4500740392051294E7	0	1184	1.2262969597810578	0.8943041602429213	6.52859527947682	132.95767211914062	132.9611358642578
169	132.9979705810547	1.5524333333333333					1	DETECTED	132.9980 m/z @1.55 [N1299_2.mzXML]	132.9979705810547	1.5524333333333333	1.4318833333333332	1.6107666666666667	0.1788833333333335	24979.044921875	199297.48855468756	0	1184	0.2019822271083176	0.7419466334854138	0.48389326697082763	132.9978790283203	132.99818420410156
170	133.03416442871094	1.5231333333333335					1	DETECTED	133.0342 m/z @1.52 [N1299_2.mzXML]	133.03416442871094	1.5231333333333335	0.4841166666666667	19.940333333333335	19.45621666666667	783309.5	1.3852300936036734E7	0	1184	0.155283825640387	49.38275036267194	104.71263069013018	133.0312957763672	133.03477478027344
171	133.049072265625	2.616633333333333					1	DETECTED	133.0491 m/z @2.62 [N1299_2.mzXML]	133.049072265625	2.616633333333333	2.0085	7.849733333333333	5.841233333333333	8128.0703125	784941.1383633419	0	1184	0.6862657143506024	4.802592633194478	5.3149302643914496	133.0487823486328	133.0579833984375
172	133.06895446777344	1.6567333333333332					1	DETECTED	133.0690 m/z @1.66 [N1299_2.mzXML]	133.06895446777344	1.6567333333333332	1.3771333333333333	8.522283333333332	7.145149999999999	94287.046875	1954484.507921204	0	1184	1.299437050029143	2.8251123533967957	2.9743923654461084	133.0619354248047	133.0774688720703
173	133.08389282226562	9.19395					1	DETECTED	133.0839 m/z @9.19 [N1299_2.mzXML]	133.08389282226562	9.19395	8.925433333333332	9.250983333333332	0.3255499999999998	11102.27734375	77236.61251928724	0	1184	0.06882978853433919	0.6062007324188438	0.2124014648376874	133.08377075195312	133.0858154296875
174	133.09690856933594	1.5959166666666667					1	DETECTED	133.0969 m/z @1.60 [N1299_2.mzXML]	133.09690856933594	1.5959166666666667	1.5080166666666666	17.2165	15.708483333333334	95844.15625	7513119.533832212	0	1184	2.960252471321277	19.37381601509842	15.456930974745282	133.0965118408203	133.10546875
175	133.95826721191406	11.344850000000001					1	DETECTED	133.9583 m/z @11.34 [N1299_2.mzXML]	133.95826721191406	11.344850000000001	0.11939999999999999	19.958666666666666	19.839266666666667	7545.82666015625	2037577.4224600992	0	1184	11.079719270264667	0.6958812949541513	1.727322883369982	133.95794677734375	133.96646118164062
176	134.01873779296875	1.76875					1	DETECTED	134.0187 m/z @1.77 [N1299_2.mzXML]	134.01873779296875	1.76875	1.7206333333333332	10.926449999999999	9.205816666666665	22475.63671875	2695273.697312622	0	1184	0.07840100400519856	95.66141323172815	190.3228264634563	134.0124053955078	134.01873779296875
177	134.03521728515625	1.5231333333333335					1	DETECTED	134.0352 m/z @1.52 [N1299_2.mzXML]	134.03521728515625	1.5231333333333335	1.4132833333333332	18.66283333333333	17.24955	74140.6796875	2032004.4501456614	0	1184	0.15969221208285167	6.584581712674894	13.363881400942446	134.0321044921875	134.0449676513672
178	134.0598602294922	10.033216666666668					1	DETECTED	134.0599 m/z @10.03 [N1299_2.mzXML]	134.0598602294922	10.033216666666668	0.3018666666666666	18.809166666666666	18.5073	9330.0888671875	1210128.2734369815	0	1184	0.3612774510645469	15.451038450119963	1.581117856033113	134.0596160888672	134.06661987304688
179	134.10601806640625	4.030733333333333					1	DETECTED	134.1060 m/z @4.03 [N1299_2.mzXML]	134.10601806640625	4.030733333333333	1.58135	5.014883333333333	3.4335333333333327	6088.751953125	615933.0156779784	0	1184	0.42049363546539675	0.7008975048141368	0.4017950096282737	134.1003875732422	134.1101837158203
180	134.95811462402344	11.738933333333334					1	DETECTED	134.9581 m/z @11.74 [N1299_2.mzXML]	134.95811462402344	11.738933333333334	0.10128333333333334	19.995333333333335	19.89405	52371.28515625	9453476.140813923	0	1184	1.4631534939474662	1.4619658018870452	5.58439122348927	134.95787048339844	134.9591522216797
181	135.00367736816406	1.5231333333333335					1	DETECTED	135.0037 m/z @1.52 [N1299_2.mzXML]	135.00367736816406	1.5231333333333335	1.4318833333333332	10.410483333333334	8.9786	118202.296875	2563714.372767334	0	1184	0.7470618186276663	6.198453902856702	9.89007414608945	134.99595642089844	135.0084686279297
182	135.0318603515625	1.58135					1	DETECTED	135.0319 m/z @1.58 [N1299_2.mzXML]	135.0318603515625	1.58135	1.4479666666666666	18.034499999999998	16.586533333333332	58313.1875	2402709.530838624	0	1184	0.2020183630891721	0.9098067619912329	0.7241601627412712	135.03146362304688	135.03237915039062
183	135.0436248779297	11.6634					1	DETECTED	135.0436 m/z @11.66 [N1299_2.mzXML]	135.0436248779297	11.6634	9.590066666666667	17.811	8.220933333333333	13752.2255859375	1252272.700135803	0	1184	1.5247856570954124	2.77639932024676	3.9705337234710174	135.04322814941406	135.04405212402344
184	136.04782104492188	1.8114333333333335					1	DETECTED	136.0478 m/z @1.81 [N1299_2.mzXML]	136.04782104492188	1.8114333333333335	1.7972499999999998	2.2627499999999996	0.4654999999999998	127835.90625	835023.2759804693	0	1184	0.10934755937834928	11.947159473937836	15.101656315229329	136.04757690429688	136.04803466796875
185	136.06153869628906	6.146166666666667					1	DETECTED	136.0615 m/z @6.15 [N1299_2.mzXML]	136.06153869628906	6.146166666666667	0.10128333333333334	19.995333333333335	19.89405	7159.53759765625	3562251.0646072095	0	1184	5.611764139327494	1.6455280361076723	0.7459779645110719	136.06033325195312	136.06192016601562
186	136.0756072998047	3.8921833333333336					1	DETECTED	136.0756 m/z @3.89 [N1299_2.mzXML]	136.0756072998047	3.8921833333333336	2.0652333333333335	19.68433333333333	17.619099999999996	8083.54833984375	1718854.495549072	0	1184	0.4099565349478991	4.82199841265497	8.64399682530994	136.0751953125	136.0757598876953
187	136.95361328125	11.738933333333334					1	DETECTED	136.9536 m/z @11.74 [N1299_2.mzXML]	136.95361328125	11.738933333333334	0.13751666666666665	19.7025	19.564983333333334	21814.4453125	3814745.293736271	0	1184	2.9708557382654384	1.5224782074363041	0.3461219447800533	136.95323181152344	136.95420837402344
188	136.96914672851562	1.6107666666666667					1	DETECTED	136.9691 m/z @1.61 [N1299_2.mzXML]	136.96914672851562	1.6107666666666667	1.5668666666666666	15.538716666666666	13.97185	33531.2109375	2295993.827844361	0	1184	0.06629905019960036	1.44484806122115	1.7011378730737876	136.96914672851562	136.97836303710938
189	137.05966186523438	9.310550000000001					1	DETECTED	137.0597 m/z @9.31 [N1299_2.mzXML]	137.05966186523438	9.310550000000001	1.0125833333333334	10.814316666666667	9.801733333333333	9671.52734375	917040.368047333	0	1184	0.09267703611041078	0.5906105511792045	0.410963814838252	137.05892944335938	137.06832885742188
190	137.13223266601562	7.533883333333334					1	DETECTED	137.1322 m/z @7.53 [N1299_2.mzXML]	137.13223266601562	7.533883333333334	0.10128333333333334	19.995333333333335	19.89405	7899.4765625	3663430.513880128	0	1184	18.85230471596026	1.3382968274897074	0.40360102076589593	137.13172912597656	137.13265991210938
191	138.05218505859375	1.8685833333333333					1	DETECTED	138.0522 m/z @1.87 [N1299_2.mzXML]	138.05218505859375	1.8685833333333333	0.6664	19.958666666666666	19.292266666666666	316191.03125	4542474.885467314	0	1184	0.051324235945846786	0.5550866249617269	0.08322795957598547	138.0520477294922	138.05758666992188
192	138.0659942626953	9.91485					1	DETECTED	138.0660 m/z @9.91 [N1299_2.mzXML]	138.0659942626953	9.91485	0.46590000000000004	10.24345	9.77755	10280.1708984375	620977.1983111269	0	1184	0.11657719686392731	0.7469499931409508	4.849824903998957	138.06578063964844	138.06663513183594
193	139.04185485839844	14.785716666666668					1	DETECTED	139.0419 m/z @14.79 [N1299_2.mzXML]	139.04185485839844	14.785716666666668	0.10128333333333334	19.995333333333335	19.89405	139568.984375	2.255192616736961E7	1	1184	1.6743483955676304	0.7668074107061128	0.3276189390545902	139.03294372558594	139.05059814453125
194	140.04141235351562	14.3972					1	DETECTED	140.0414 m/z @14.40 [N1299_2.mzXML]	140.04141235351562	14.3972	9.1351	16.43965	7.304550000000001	7636.41845703125	1368738.4168157354	0	1184	1.136513102319073	0.6940717584234432	0.3282665229707803	140.0408935546875	140.04962158203125
195	140.06787109375	1.7972499999999998					1	DETECTED	140.0679 m/z @1.80 [N1299_2.mzXML]	140.06787109375	1.7972499999999998	0.6118333333333333	10.743016666666668	10.131183333333334	693580.4375	5050253.5961422445	1	1184	0.186103698792639	3.6115622124900986	3.5093333757891396	140.06777954101562	140.07638549804688
196	140.9520263671875	17.681500000000003					1	DETECTED	140.9520 m/z @17.68 [N1299_2.mzXML]	140.9520263671875	17.681500000000003	16.182233333333333	19.6115	3.429266666666667	1816.202880859375	199241.61189532487	0	1184	1.3394802700953967	1.1436480056916685	1.287296011383337	140.95187377929688	140.95252990722656
197	141.01577758789062	3.9229333333333334					1	DETECTED	141.0158 m/z @3.92 [N1299_2.mzXML]	141.01577758789062	3.9229333333333334	3.3113333333333332	5.69135	2.3800166666666667	2342.42333984375	129285.7740979919	0	1184	0.7429589875248177	1.9457297798125133	2.8914595596250265	141.0150146484375	141.01747131347656
198	141.0298614501953	11.3912					1	DETECTED	141.0299 m/z @11.39 [N1299_2.mzXML]	141.0298614501953	11.3912	2.77055	16.642016666666667	13.871466666666667	6267.54150390625	2900375.8036073316	0	1184	11.965708435389187	0.8045487675909976	0.5261351061023261	141.0298614501953	141.03916931152344
199	141.0405731201172	2.9565166666666665					1	DETECTED	141.0406 m/z @2.96 [N1299_2.mzXML]	141.0405731201172	2.9565166666666665	2.6031	3.341933333333333	0.738833333333333	5055.90771484375	108369.9171395874	0	1184	0.06999848912610362	1.0452723414289082	0.9127934051240826	141.0402069091797	141.04098510742188
200	141.05215454101562	9.32645					1	DETECTED	141.0522 m/z @9.33 [N1299_2.mzXML]	141.05215454101562	9.32645	2.7278000000000002	14.115666666666668	11.387866666666667	53360.05859375	1480761.648824585	0	1184	0.11464578733971287	0.611774584882606	0.49090991322138866	141.0462646484375	141.05516052246094
201	141.07131958007812	1.76875					1	DETECTED	141.0713 m/z @1.77 [N1299_2.mzXML]	141.07131958007812	1.76875	0.19245	19.3735	19.18105	31369.787109375	1700053.0206939697	0	1184	1.7236292906320811	2.3366200824879306	0.10152651703623419	141.0652313232422	141.0716094970703
202	141.09010314941406	10.975850000000001					1	DETECTED	141.0901 m/z @10.98 [N1299_2.mzXML]	141.09010314941406	10.975850000000001	0.10128333333333334	19.995333333333335	19.89405	3910.94580078125	1634570.6958222052	0	1184	13.881041642668862	0.9147054135490454	1.000902330696192	141.090087890625	141.09132385253906
203	142.06500244140625	9.2081					1	DETECTED	142.0650 m/z @9.21 [N1299_2.mzXML]	142.06500244140625	9.2081	5.2562999999999995	10.375116666666665	5.118816666666666	96230.6171875	1079957.323247164	0	1184	0.09550671812943179	1.8346976313377492	1.7293299733630147	142.05575561523438	142.0652618408203
204	142.9477996826172	1.6567333333333332					1	DETECTED	142.9478 m/z @1.66 [N1299_2.mzXML]	142.9477996826172	1.6567333333333332	1.4479666666666666	18.845166666666668	17.3972	41540.0546875	1930633.0935538944	0	1184	0.06597623751194437	11.687653764022878	7.049408462594941	142.93789672851562	142.95022583007812
205	143.0312042236328	1.7830833333333334					1	DETECTED	143.0312 m/z @1.78 [N1299_2.mzXML]	143.0312042236328	1.7830833333333334	1.5959166666666667	19.574666666666666	17.978749999999998	161648.546875	3319066.83778232	0	1184	0.11495952108540552	2.2618627658410326	5.936323169239233	143.0283966064453	143.03663635253906
206	143.05352783203125	1.8260166666666668					1	DETECTED	143.0535 m/z @1.83 [N1299_2.mzXML]	143.05352783203125	1.8260166666666668	1.8114333333333335	10.3587	8.547266666666667	684717.875	7080005.688877494	0	1184	0.06923020866637675	293.0491428571417	5.912572959486045	143.05088806152344	143.05821228027344
207	143.07281494140625	9.19395					1	DETECTED	143.0728 m/z @9.19 [N1299_2.mzXML]	143.07281494140625	9.19395	0.10128333333333334	19.97683333333333	19.875549999999997	110466.375	3288331.7174327713	0	1184	0.10115152022229346	0.5203353297833372	0.026230978607102915	143.06947326660156	143.08172607421875
208	143.10618591308594	11.0932					1	DETECTED	143.1062 m/z @11.09 [N1299_2.mzXML]	143.10618591308594	11.0932	0.95815	19.172666666666665	18.214516666666665	6547.31396484375	1535169.576154297	0	1184	0.06967011362827691	0.8985903703813334	0.7971807407626668	143.09947204589844	143.10679626464844
209	144.04437255859375	9.222199999999999					1	DETECTED	144.0444 m/z @9.22 [N1299_2.mzXML]	144.04437255859375	9.222199999999999	1.8403666666666667	9.674833333333334	7.834466666666668	23628.978515625	2234904.824244629	0	1184	0.09151518852794815	2.243218940428672	1.5564036516322124	144.04391479492188	144.05075073242188
210	144.05702209472656	1.8260166666666668					1	DETECTED	144.0570 m/z @1.83 [N1299_2.mzXML]	144.05702209472656	1.8260166666666668	0.10128333333333334	19.97683333333333	19.875549999999997	14236.2646484375	1632431.3067440179	0	1184	5.39793808509383	3.040155026326291	5.960484709240755	144.05702209472656	144.0658416748047
211	144.08038330078125	9.2081					1	DETECTED	144.0804 m/z @9.21 [N1299_2.mzXML]	144.08038330078125	9.2081	7.30485	10.862316666666667	3.5574666666666666	1081008.5	8348476.886341402	1	1184	0.09611026363030462	1.6459427937610955	1.4550259200174867	144.08023071289062	144.08177185058594
212	144.10154724121094	1.8544666666666667					1	DETECTED	144.1015 m/z @1.85 [N1299_2.mzXML]	144.10154724121094	1.8544666666666667	0.24721666666666667	19.3735	19.126283333333333	791441.0	6024278.320244872	0	1184	0.033453663941572565	0.5878399578028861	12.849578038428648	144.09449768066406	144.1022186279297
213	144.98085021972656	1.53765					1	DETECTED	144.9809 m/z @1.54 [N1299_2.mzXML]	144.98085021972656	1.53765	1.5080166666666666	19.245833333333334	17.737816666666667	43430.53515625	2040920.4316673903	0	1184	0.07412114054897567	222.6501375787098	422.12372071755357	144.97918701171875	144.98146057128906
214	144.99179077148438	1.8114333333333335					1	DETECTED	144.9918 m/z @1.81 [N1299_2.mzXML]	144.99179077148438	1.8114333333333335	1.4132833333333332	18.256666666666668	16.843383333333335	95979.578125	2.2490317703314114E7	0	1184	0.07398258959681314	188.7378711997684	570.8210212153928	144.99159240722656	144.99200439453125
215	145.0492401123047	1.96675					1	DETECTED	145.0492 m/z @1.97 [N1299_2.mzXML]	145.0492401123047	1.96675	0.11939999999999999	19.995333333333335	19.875933333333336	202090.0625	1.314797027707933E7	0	1184	0.5617940453670169	2.9613223987469492	2.2580296392199855	145.04872131347656	145.04965209960938
216	145.064697265625	9.19395					1	DETECTED	145.0647 m/z @9.19 [N1299_2.mzXML]	145.064697265625	9.19395	9.150599999999999	14.288566666666666	5.137966666666667	5623.39013671875	450353.98716223164	0	1184	0.08660292738228925	59.26143790849643	117.52287581699287	145.06417846679688	145.06497192382812
217	145.08409118652344	9.222199999999999					1	DETECTED	145.0841 m/z @9.22 [N1299_2.mzXML]	145.08409118652344	9.222199999999999	9.1351	19.7025	10.567400000000001	90819.359375	1146280.413729983	0	1184	0.09634594729473456	1.8400099155542071	1.3394261283189122	145.08367919921875	145.08607482910156
218	146.0596923828125	9.2081					1	DETECTED	146.0597 m/z @9.21 [N1299_2.mzXML]	146.0596923828125	9.2081	0.19245	19.79416666666667	19.60171666666667	831603.5	9027986.408472465	0	1184	0.10034523292678266	1.7053842754643749	1.5201081296878054	146.05027770996094	146.06011962890625
219	146.0809783935547	2.0229666666666666					1	DETECTED	146.0810 m/z @2.02 [N1299_2.mzXML]	146.0809783935547	2.0229666666666666	0.11939999999999999	19.739166666666666	19.619766666666667	74197.0390625	5952584.72892703	0	1184	0.8163114667821239	3.32973482791336	2.3613469148549693	146.08059692382812	146.08126831054688
220	146.11724853515625	1.8260166666666668					1	DETECTED	146.1172 m/z @1.83 [N1299_2.mzXML]	146.11724853515625	1.8260166666666668	1.8260166666666668	9.439633333333335	7.613616666666668	49476.796875	8624394.674388058	0	1184	7.430828530758688	null	null	146.1170196533203	146.11761474609375
221	147.01373291015625	1.4934					1	DETECTED	147.0137 m/z @1.49 [N1299_2.mzXML]	147.01373291015625	1.4934	1.46335	18.718	17.25465	212888.46875	4664031.402550719	0	1184	10.555265018946729	179.13773328055618	344.0271551240239	147.00758361816406	147.0145263671875
222	147.02879333496094	3.296133333333333					1	DETECTED	147.0288 m/z @3.30 [N1299_2.mzXML]	147.02879333496094	3.296133333333333	2.9996500000000004	7.481083333333333	4.481433333333333	5565.03515625	616761.2148897704	0	1184	0.3472037727439097	7.557647984709667	14.115295969419334	147.02865600585938	147.0387725830078
223	147.06329345703125	9.2081					1	DETECTED	147.0633 m/z @9.21 [N1299_2.mzXML]	147.06329345703125	9.2081	0.10128333333333334	19.995333333333335	19.89405	73071.375	2760782.671234192	0	1184	0.09494291364918794	0.5962481218966936	0.08812067562725129	147.0545654296875	147.06576538085938
224	147.0761260986328	1.8685833333333333					1	DETECTED	147.0761 m/z @1.87 [N1299_2.mzXML]	147.0761260986328	1.8685833333333333	1.7972499999999998	16.2559	14.45865	138938.890625	5642807.06775147	0	1184	0.30507657295667756	15.526270886248982	11.655425480364409	147.06996154785156	147.08599853515625
225	147.1126708984375	1.5959166666666667					1	DETECTED	147.1127 m/z @1.60 [N1299_2.mzXML]	147.1126708984375	1.5959166666666667	1.5080166666666666	15.394066666666667	13.886050000000001	218110.546875	4185236.3388919365	0	1184	0.12442957226904916	1.5251288363335669	8.051881676310334	147.10755920410156	147.11964416503906
226	148.01470947265625	1.53765					1	DETECTED	148.0147 m/z @1.54 [N1299_2.mzXML]	148.01470947265625	1.53765	1.4782666666666666	15.142683333333334	13.664416666666668	25968.38671875	9342306.323882326	0	1184	0.17076221833199678	115.0526241930957	229.1052483861914	148.00758361816406	148.01470947265625
227	148.04248046875	2.09345					1	DETECTED	148.0425 m/z @2.09 [N1299_2.mzXML]	148.04248046875	2.09345	0.6118333333333333	18.972166666666666	18.360333333333333	25865.54296875	2474941.1196100162	0	1184	0.5092856805809343	2.5553155348376113	0.6653069859580447	148.0386962890625	148.0430145263672
228	148.0601348876953	1.8544666666666667					1	DETECTED	148.0601 m/z @1.85 [N1299_2.mzXML]	148.0601348876953	1.8544666666666667	1.7830833333333334	9.280183333333333	7.4971	51299.98828125	1333334.9396167607	0	1184	0.05516053001129939	8.406499848299324	103.01194608166432	148.05963134765625	148.06689453125
229	148.0821075439453	17.959999999999997					1	DETECTED	148.0821 m/z @17.96 [N1299_2.mzXML]	148.0821075439453	17.959999999999997	0.15603333333333333	19.97683333333333	19.8208	4780.81982421875	1898910.307514647	0	1184	9.538166816080784	0.5566399997004413	0.08458898574515672	148.07525634765625	148.08253479003906
230	148.09661865234375	1.9252					1	DETECTED	148.0966 m/z @1.93 [N1299_2.mzXML]	148.09661865234375	1.9252	0.22915000000000002	8.1748	7.94565	14635.1669921875	916927.2538310244	0	1184	1.8381847583728466	0.9050597825376341	0.7819648403886567	148.09634399414062	148.0971221923828
231	148.9349365234375	1.7373166666666668					1	DETECTED	148.9349 m/z @1.74 [N1299_2.mzXML]	148.9349365234375	1.7373166666666668	1.6567333333333332	12.12565	10.468916666666667	61051.36328125	6354617.166570068	0	1184	0.11274825573313674	64.95708376421896	1.3586346424280575	148.93472290039062	148.9351348876953
232	148.9608612060547	1.9529333333333334					1	DETECTED	148.9609 m/z @1.95 [N1299_2.mzXML]	148.9608612060547	1.9529333333333334	1.9252	17.2905	15.365300000000001	15464.9169921875	1702512.747464844	0	1184	0.15111778106708407	248.90544768253253	495.9942803973559	148.95761108398438	148.9610595703125
233	149.01199340820312	1.5231333333333335					1	DETECTED	149.0120 m/z @1.52 [N1299_2.mzXML]	149.01199340820312	1.5231333333333335	0.17428333333333335	19.026833333333332	18.85255	185466.171875	5548248.052763336	0	1184	0.12854411502113106	0.6633734649198221	null	149.00209045410156	149.01205444335938
234	149.02291870117188	12.4755					1	DETECTED	149.0229 m/z @12.48 [N1299_2.mzXML]	149.02291870117188	12.4755	0.10128333333333334	19.995333333333335	19.89405	80797.671875	3.650916958764646E7	1	1184	12.674470905191278	0.8418210631057526	0.07251925786380467	149.02276611328125	149.02345275878906
235	149.05958557128906	8.323983333333334					1	DETECTED	149.0596 m/z @8.32 [N1299_2.mzXML]	149.05958557128906	8.323983333333334	7.91875	10.341583333333334	2.422833333333334	6306.23388671875	518949.3068343505	0	1184	0.3355773451532702	2.9894299580488553	4.9788599160977105	149.05926513671875	149.0596923828125
236	149.07852172851562	17.588166666666666					1	DETECTED	149.0785 m/z @17.59 [N1299_2.mzXML]	149.07852172851562	17.588166666666666	0.17428333333333335	19.958666666666666	19.78438333333333	9002.8037109375	3843160.4476880794	0	1184	9.50199276777574	0.6318620537637036	0.2640169470409578	149.0781707763672	149.0789337158203
237	149.9927520751953	1.76875					1	DETECTED	149.9928 m/z @1.77 [N1299_2.mzXML]	149.9927520751953	1.76875	0.17428333333333335	19.97683333333333	19.802549999999997	12567.896484375	6593830.924085629	0	1184	17.88087027881171	6.209772337667767	7.919244250502093	149.99234008789062	149.99740600585938
238	150.02627563476562	12.509966666666665					1	DETECTED	150.0263 m/z @12.51 [N1299_2.mzXML]	150.02627563476562	12.509966666666665	0.11939999999999999	19.958666666666666	19.839266666666667	7962.27490234375	3604003.3835292947	0	1184	11.82349292307452	0.8005794730937785	0.8167669279425606	150.0225067138672	150.03488159179688
239	150.0582733154297	2.7139333333333338					1	DETECTED	150.0583 m/z @2.71 [N1299_2.mzXML]	150.0582733154297	2.7139333333333338	1.7972499999999998	12.527333333333333	10.730083333333333	40508.359375	2120512.7567005306	0	1184	0.33641633895561807	6.550362412410339	0.9354974661580144	150.05133056640625	150.0586700439453
240	150.9320526123047	1.7206333333333332					1	DETECTED	150.9321 m/z @1.72 [N1299_2.mzXML]	150.9320526123047	1.7206333333333332	1.6567333333333332	1.9109	0.2541666666666669	16694.474609375	161920.6341069336	0	1184	0.22643244255683315	1.9887845592070938	2.9775691184141877	150.93185424804688	150.93226623535156
241	150.97665405273438	2.178516666666667					1	DETECTED	150.9767 m/z @2.18 [N1299_2.mzXML]	150.97665405273438	2.178516666666667	0.10128333333333334	19.97683333333333	19.875549999999997	19371.392578125	2521658.376806673	0	1184	0.2291579359507656	4.130379541076781	11.74931847249064	150.96730041503906	150.9769744873047
242	151.03857421875	10.877749999999999					1	DETECTED	151.0386 m/z @10.88 [N1299_2.mzXML]	151.03857421875	10.877749999999999	0.5206833333333333	19.4285	18.907816666666665	21237.630859375	3405017.565669311	0	1184	0.14916580593428286	52.612935008804065	0.9065220578638953	151.034912109375	151.04519653320312
243	151.06124877929688	8.522283333333332					1	DETECTED	151.0612 m/z @8.52 [N1299_2.mzXML]	151.06124877929688	8.522283333333332	2.6031	8.660566666666666	6.0574666666666666	5075.89453125	426319.9575327147	0	1184	0.1258122791636307	0.5116809469774829	0.02336189395496571	151.0609130859375	151.06202697753906
244	151.07501220703125	11.279583333333333					1	DETECTED	151.0750 m/z @11.28 [N1299_2.mzXML]	151.07501220703125	11.279583333333333	9.118216666666665	11.344850000000001	2.2266333333333357	20164.962890625	401565.839592072	0	1184	0.094635359080943	0.5150984716460267	0.059551865008530436	151.0718231201172	151.0781707763672
245	151.1438446044922	1.8114333333333335					1	DETECTED	151.1438 m/z @1.81 [N1299_2.mzXML]	151.1438446044922	1.8114333333333335	1.7972499999999998	10.0678	8.27055	238039.625	1911238.075320619	0	1184	0.032185736414568566	291.5587544065738	4.225120175018665	151.13580322265625	151.14657592773438
246	152.02186584472656	1.7972499999999998					1	DETECTED	152.0219 m/z @1.80 [N1299_2.mzXML]	152.02186584472656	1.7972499999999998	1.76875	8.817499999999999	7.048749999999999	84414.625	1483611.9952745363	0	1184	0.07518953570155129	20.391682523122455	48.386503135177676	152.0138702392578	152.0318603515625
247	152.04640197753906	11.550033333333333					1	DETECTED	152.0464 m/z @11.55 [N1299_2.mzXML]	152.04640197753906	11.550033333333333	0.13751666666666665	19.995333333333335	19.85781666666667	16595.359375	2014524.5964789132	0	1184	0.052927525491519134	0.8401920448237149	0.7482926135532916	152.04603576660156	152.05429077148438
248	152.9469757080078	1.5959166666666667					1	DETECTED	152.9470 m/z @1.60 [N1299_2.mzXML]	152.9469757080078	1.5959166666666667	1.53765	1.76875	0.23110000000000008	89614.546875	478169.45715234365	0	1184	0.06834194814647598	2.0137939313999778	4.386518361383914	152.9467010498047	152.9471435546875
249	153.05433654785156	11.578					1	DETECTED	153.0543 m/z @11.58 [N1299_2.mzXML]	153.05433654785156	11.578	8.995866666666666	19.958666666666666	10.9628	99741.734375	1.1946287692813989E7	1	1184	0.8089557302675718	2.472183333847514	56.852053597523586	153.0517120361328	153.05801391601562
250	153.065673828125	7.111683333333334					1	DETECTED	153.0657 m/z @7.11 [N1299_2.mzXML]	153.065673828125	7.111683333333334	3.6009333333333333	19.995333333333335	16.3944	24423.390625	2854037.4941358655	0	1184	0.9907375213944132	0.7377730957279522	0.44677036542084364	153.0653076171875	153.06614685058594
251	154.02618408203125	1.8685833333333333					1	DETECTED	154.0262 m/z @1.87 [N1299_2.mzXML]	154.02618408203125	1.8685833333333333	1.7972499999999998	1.9529333333333334	0.15568333333333362	55617.69921875	219522.08012426752	0	1184	0.04069519350607265	1.0912383177570093	1.1267342049876476	154.02008056640625	154.02633666992188
252	154.0587921142578	1.8260166666666668					1	DETECTED	154.0588 m/z @1.83 [N1299_2.mzXML]	154.0587921142578	1.8260166666666668	1.8260166666666668	16.568283333333333	14.742266666666666	7314.94970703125	2127976.0371109624	0	1184	12.201580612549268	null	null	154.05003356933594	154.06874084472656
253	154.08384704589844	3.9074999999999998					1	DETECTED	154.0838 m/z @3.91 [N1299_2.mzXML]	154.08384704589844	3.9074999999999998	1.0489666666666666	10.446316666666666	9.39735	11759.951171875	1168079.6036145322	0	1184	1.041575174819879	0.8333942232570255	9.241588329039802	154.08314514160156	154.08644104003906
254	154.88021850585938	1.7972499999999998					1	DETECTED	154.8802 m/z @1.80 [N1299_2.mzXML]	154.88021850585938	1.7972499999999998	1.7972499999999998	9.726949999999999	7.929699999999999	6625.466796875	1334961.849973511	0	1184	0.30391409909861733	null	null	154.87985229492188	154.8815460205078
255	155.02821350097656	2.756466666666667					1	DETECTED	155.0282 m/z @2.76 [N1299_2.mzXML]	155.02821350097656	2.756466666666667	2.1077	18.182666666666666	16.074966666666665	30723.177734375	1456599.066278168	0	1184	0.16554157158520288	5.33125738775444	21.271737972136886	155.02774047851562	155.0315704345703
256	155.06781005859375	10.033216666666668					1	DETECTED	155.0678 m/z @10.03 [N1299_2.mzXML]	155.06781005859375	10.033216666666668	9.150599999999999	10.341583333333334	1.1909833333333353	7374.87548828125	140074.56406900028	0	1184	0.9826800613965965	0.6746888985403244	4.479269607358897	155.06011962890625	155.06834411621094
257	155.07875061035156	1.6567333333333332					1	DETECTED	155.0788 m/z @1.66 [N1299_2.mzXML]	155.07875061035156	1.6567333333333332	1.58135	15.107249999999999	13.525899999999998	46737.91796875	1937624.2699508967	0	1184	0.08056291280522165	58.70155940622751	106.62011759561916	155.06991577148438	155.0849151611328
258	155.13050842285156	14.802016666666667					1	DETECTED	155.1305 m/z @14.80 [N1299_2.mzXML]	155.13050842285156	14.802016666666667	0.10128333333333334	19.995333333333335	19.89405	342716.53125	8.128058933016029E7	1	1184	6.487175781005103	0.868085779429183	1.4173582987641904	155.12991333007812	155.1313018798828
259	156.04190063476562	1.7972499999999998					1	DETECTED	156.0419 m/z @1.80 [N1299_2.mzXML]	156.04190063476562	1.7972499999999998	1.5524333333333333	11.591816666666666	10.039383333333333	294718.75	5784662.225776609	1	1184	0.048252971910986986	66.15087068687303	132.49981719610935	156.04139709472656	156.04348754882812
260	156.0764617919922	1.8685833333333333					1	DETECTED	156.0765 m/z @1.87 [N1299_2.mzXML]	156.0764617919922	1.8685833333333333	1.4318833333333332	15.232016666666668	13.800133333333335	37076.9140625	2068835.536792114	0	1184	0.5649701663981159	1.628801484000128	1.953386648053913	156.06781005859375	156.07740783691406
261	156.13404846191406	14.802016666666667					1	DETECTED	156.1340 m/z @14.80 [N1299_2.mzXML]	156.13404846191406	14.802016666666667	0.13751666666666665	19.995333333333335	19.85781666666667	18654.201171875	5160228.7261513965	0	1184	7.537646763101243	0.8532987434877609	0.7752394977008282	156.133544921875	156.13462829589844
262	157.1277618408203	15.003433333333334					1	DETECTED	157.1278 m/z @15.00 [N1299_2.mzXML]	157.1277618408203	15.003433333333334	0.10128333333333334	19.995333333333335	19.89405	98432.09375	2.3675472957223598E7	0	1184	6.9285774664308555	0.6775660251489162	0.3410434377607986	157.12701416015625	157.12828063964844
263	158.11746215820312	9.640616666666666					1	DETECTED	158.1175 m/z @9.64 [N1299_2.mzXML]	158.11746215820312	9.640616666666666	4.5216	9.709683333333334	5.188083333333334	10187.3408203125	871745.6018024905	0	1184	5.211701676984677	0.5067460873019234	0.013492174603846692	158.11720275878906	158.11753845214844
264	158.1311798095703	15.003433333333334					1	DETECTED	158.1312 m/z @15.00 [N1299_2.mzXML]	158.1311798095703	15.003433333333334	0.19245	19.97683333333333	19.78438333333333	5763.21337890625	1987037.5838701779	0	1184	6.974441969955677	0.6678956720181757	0.3358644851812171	158.13040161132812	158.13864135742188
265	158.9276885986328	1.5524333333333333					1	DETECTED	158.9277 m/z @1.55 [N1299_2.mzXML]	158.9276885986328	1.5524333333333333	1.46335	2.0793166666666667	0.6159666666666668	42291.6171875	385819.71616992186	0	1184	0.09488590915392736	3.457249766136574	4.586611719902212	158.921630859375	158.9277801513672
266	158.96371459960938	1.6414					1	DETECTED	158.9637 m/z @1.64 [N1299_2.mzXML]	158.96371459960938	1.6414	0.32001666666666667	12.71365	12.393633333333332	333266.0	1.1027530446355712E7	0	1184	0.0954848627757805	2.311992889625473	2.842947464622248	158.95375061035156	158.96395874023438
267	159.01377868652344	1.4782666666666666					1	DETECTED	159.0138 m/z @1.48 [N1299_2.mzXML]	159.01377868652344	1.4782666666666666	1.4132833333333332	3.1767166666666666	1.7634333333333334	10210.1767578125	537261.4602053836	0	1184	1.4561437601751301	13.568350859194654	26.136701718389308	159.0134735107422	159.01400756835938
268	159.06517028808594	1.9252					1	DETECTED	159.0652 m/z @1.93 [N1299_2.mzXML]	159.06517028808594	1.9252	1.8968999999999998	18.66283333333333	16.765933333333333	8277.67578125	1694684.8224668582	0	1184	1.177461853920865	60.67970561919354	161.81981749238352	159.05886840820312	159.0657501220703
269	159.0916290283203	9.2081					1	DETECTED	159.0916 m/z @9.21 [N1299_2.mzXML]	159.0916290283203	9.2081	0.22915000000000002	14.802016666666667	14.572866666666666	76592.109375	1746086.2494735739	0	1184	0.10421345771135648	1.9109886234529965	1.3640096673229496	159.09130859375	159.10157775878906
270	159.98182678222656	11.22845					1	DETECTED	159.9818 m/z @11.23 [N1299_2.mzXML]	159.98182678222656	11.22845	0.10128333333333334	19.995333333333335	19.89405	7657.79296875	1729999.7310278926	0	1184	6.992976371816226	0.8939405059688749	0.8078282182086384	159.98086547851562	159.982421875
271	159.99314880371094	10.226949999999999					1	DETECTED	159.9931 m/z @10.23 [N1299_2.mzXML]	159.99314880371094	10.226949999999999	9.640616666666666	10.392683333333334	0.7520666666666678	3735.37353515625	104548.54499044803	0	1184	0.6635075079611852	0.6413303013075632	0.28266060261512643	159.99278259277344	159.9933319091797
272	160.06027221679688	2.5079333333333333					1	DETECTED	160.0603 m/z @2.51 [N1299_2.mzXML]	160.06027221679688	2.5079333333333333	1.8685833333333333	19.574666666666666	17.706083333333332	308723.21875	1.9574380841950145E7	1	1184	0.6574765062347687	1.8762403077052403	2.5792770380483114	160.05958557128906	160.0634307861328
273	160.07569885253906	9.222199999999999					1	DETECTED	160.0757 m/z @9.22 [N1299_2.mzXML]	160.07569885253906	9.222199999999999	0.4110166666666667	19.97683333333333	19.565816666666667	44935.90234375	3021156.108998109	0	1184	0.09895171444353323	0.5690421307916576	2.513196927841484	160.0707244873047	160.07911682128906
274	160.13294982910156	1.8685833333333333					1	DETECTED	160.1329 m/z @1.87 [N1299_2.mzXML]	160.13294982910156	1.8685833333333333	1.8544666666666667	10.24345	8.388983333333332	57162.05859375	3369925.700613159	0	1184	0.051206560481028784	296.46874637897184	589.9848401962573	160.1326904296875	160.13314819335938
275	161.02362060546875	12.388499999999999					1	DETECTED	161.0236 m/z @12.39 [N1299_2.mzXML]	161.02362060546875	12.388499999999999	1.4782666666666666	16.2377	14.759433333333334	59911.875	1.0085827782544313E7	0	1184	1.5231312290162542	0.6713547769590411	3.5834423513571125	161.01364135742188	161.0293731689453
276	161.06373596191406	2.5079333333333333					1	DETECTED	161.0637 m/z @2.51 [N1299_2.mzXML]	161.06373596191406	2.5079333333333333	0.11939999999999999	19.97683333333333	19.857433333333333	19590.375	3106887.316417754	0	1184	0.6329618192301654	2.021157483521029	6.8700565033853245	161.05850219726562	161.06414794921875
277	161.9812469482422	1.1033666666666666					1	DETECTED	161.9812 m/z @1.10 [N1299_2.mzXML]	161.9812469482422	1.1033666666666666	0.10128333333333334	19.995333333333335	19.89405	4121.61181640625	1703430.1182969667	0	1184	19.218276101852748	9.926345114345116	15.351291105749269	161.9794158935547	161.98818969726562
278	162.04983520507812	1.9109					1	DETECTED	162.0498 m/z @1.91 [N1299_2.mzXML]	162.04983520507812	1.9109	1.8685833333333333	18.791	16.922416666666667	18384.16015625	2354368.770080475	0	1184	0.11792989316780789	39.904475738829994	103.00624727726318	162.04319763183594	162.05886840820312
279	162.09791564941406	15.37605					1	DETECTED	162.0979 m/z @15.38 [N1299_2.mzXML]	162.09791564941406	15.37605	1.5080166666666666	19.97683333333333	18.468816666666665	11309.0419921875	3129701.9325317396	0	1184	3.035061986513595	0.8585110599009701	0.5308423782868197	162.0899658203125	162.09812927246094
280	162.11199951171875	1.8114333333333335					1	DETECTED	162.1120 m/z @1.81 [N1299_2.mzXML]	162.11199951171875	1.8114333333333335	1.7533833333333333	8.870983333333333	7.1175999999999995	1853108.0	1.6376157277751317E7	1	1184	0.08274920879454584	5.24114331704292	4.807381187535183	162.11190795898438	162.11277770996094
281	162.50604248046875	15.7219					1	DETECTED	162.5060 m/z @15.72 [N1299_2.mzXML]	162.50604248046875	15.7219	10.587150000000001	18.385833333333334	7.798683333333333	10131.337890625	2808180.4146940927	0	1184	6.6140875973930555	0.7594024376389634	0.5188048752779268	162.4996337890625	162.51234436035156
282	162.9709930419922	15.394066666666667					1	DETECTED	162.9710 m/z @15.39 [N1299_2.mzXML]	162.9709930419922	15.394066666666667	0.32001666666666667	15.394066666666667	15.07405	3998.408447265625	1588261.6201344605	0	1184	8.02234101145567	0.5	null	162.96800231933594	162.9709930419922
283	162.99122619628906	1.5231333333333335					1	DETECTED	162.9912 m/z @1.52 [N1299_2.mzXML]	162.99122619628906	1.5231333333333335	0.17428333333333335	19.958666666666666	19.78438333333333	378918.8125	6049806.832717129	0	1184	0.13744945188826918	1.1744486170743027	1.1445021369285235	162.98280334472656	162.9921112060547
284	163.03855895996094	10.942683333333333					1	DETECTED	163.0386 m/z @10.94 [N1299_2.mzXML]	163.03855895996094	10.942683333333333	0.10128333333333334	19.97683333333333	19.875549999999997	26302.93359375	3440208.275598939	0	1184	1.2275397957190393	6.623458761885575	2.2120168997772955	163.03033447265625	163.04563903808594
285	163.06004333496094	1.9946166666666667					1	DETECTED	163.0600 m/z @1.99 [N1299_2.mzXML]	163.06004333496094	1.9946166666666667	0.15603333333333333	19.995333333333335	19.8393	46241.2734375	6777378.839236461	0	1184	0.30231812960999327	9.868022923403254	7.302446306168103	163.05447387695312	163.0604248046875
286	163.0751495361328	11.578					1	DETECTED	163.0751 m/z @11.58 [N1299_2.mzXML]	163.0751495361328	11.578	5.69135	11.835283333333333	6.143933333333333	71125.8515625	4504696.176649779	0	1184	0.03361557454877939	0.5245287282604986	0.043844621111116935	163.0701141357422	163.07522583007812
287	163.09425354003906	16.16365					1	DETECTED	163.0943 m/z @16.16 [N1299_2.mzXML]	163.09425354003906	16.16365	0.3565	19.75766666666667	19.40116666666667	20099.1484375	6738308.052564333	0	1184	3.632543038683451	0.6136832593689143	0.4863692024397189	163.0885772705078	163.0970001220703
288	163.1155548095703	1.8114333333333335					1	DETECTED	163.1156 m/z @1.81 [N1299_2.mzXML]	163.1155548095703	1.8114333333333335	1.7830833333333334	12.42365	10.640566666666667	105333.8984375	5328860.871728973	0	1184	0.10181284704463534	7.584426579977204	19.536409818024318	163.11122131347656	163.1227569580078
289	163.9764862060547	0.9216333333333334					1	DETECTED	163.9765 m/z @0.92 [N1299_2.mzXML]	163.9764862060547	0.9216333333333334	0.10128333333333334	19.995333333333335	19.89405	51703.0625	1.8674127556385078E7	1	1184	6.803792706683135	6.096602617008845	10.794813975532215	163.97584533691406	163.97703552246094
290	164.92979431152344	1.6567333333333332					1	DETECTED	164.9298 m/z @1.66 [N1299_2.mzXML]	164.92979431152344	1.6567333333333332	1.62635	14.475950000000001	12.8496	52564.0234375	4174523.290006684	0	1184	0.05768055759753099	3.3499994883846127	14.37373479667347	164.92051696777344	164.9303741455078
291	164.98406982421875	11.738933333333334					1	DETECTED	164.9841 m/z @11.74 [N1299_2.mzXML]	164.98406982421875	11.738933333333334	0.10128333333333334	19.995333333333335	19.89405	99483.8125	1.2110862105379459E7	1	1184	1.2973248850186874	0.856652982212141	6.443193606836088	164.97760009765625	164.9849090576172
292	165.02452087402344	1.4782666666666666					1	DETECTED	165.0245 m/z @1.48 [N1299_2.mzXML]	165.02452087402344	1.4782666666666666	1.4318833333333332	1.6107666666666667	0.1788833333333335	6572.48291015625	55947.83398406983	0	1184	0.07222222223509567	1.9283147682357142	2.8566295364714285	165.024169921875	165.02456665039062
293	165.03848266601562	16.7165					1	DETECTED	165.0385 m/z @16.72 [N1299_2.mzXML]	165.03848266601562	16.7165	9.640616666666666	16.7165	7.0758833333333335	3142.50390625	791078.6617148742	0	1184	6.341021935780576	0.5	null	165.0375518798828	165.03895568847656
294	165.05471801757812	3.8768666666666665					1	DETECTED	165.0547 m/z @3.88 [N1299_2.mzXML]	165.05471801757812	3.8768666666666665	2.19305	10.619916666666667	8.426866666666667	11021.3193359375	1253086.8685607302	0	1184	0.2590350903886067	2.502311217571193	0.4093941601311757	165.05377197265625	165.0550537109375
295	165.1597442626953	16.38435					1	DETECTED	165.1597 m/z @16.38 [N1299_2.mzXML]	165.1597442626953	16.38435	0.2836666666666667	19.866833333333332	19.583166666666667	18967.55859375	6488158.420314633	0	1184	2.5176188188724176	0.7226906802869013	0.3895049093405622	165.15528869628906	165.1600341796875
296	166.026123046875	2.3178833333333335					1	DETECTED	166.0261 m/z @2.32 [N1299_2.mzXML]	166.026123046875	2.3178833333333335	1.8403666666666667	19.154333333333334	17.313966666666666	36702.8125	4442936.064889466	0	1184	0.7783528746760813	3.2225057058610203	3.43402622311504	166.01925659179688	166.03526306152344
297	166.05311584472656	2.09345					1	DETECTED	166.0531 m/z @2.09 [N1299_2.mzXML]	166.05311584472656	2.09345	1.9946166666666667	8.4371	6.442483333333333	11643.6650390625	792507.0196087948	0	1184	6.3334429848267675	30.891536907716194	62.16624518988243	166.04844665527344	166.06251525878906
298	166.07171630859375	8.404416666666666					1	DETECTED	166.0717 m/z @8.40 [N1299_2.mzXML]	166.07171630859375	8.404416666666666	3.0881	15.358083333333333	12.269983333333332	3983.09033203125	727244.0241381833	0	1184	0.2663302499651383	1.1539928960840682	1.3079857921681366	166.06361389160156	166.07485961914062
299	166.08584594726562	8.372166666666667					1	DETECTED	166.0858 m/z @8.37 [N1299_2.mzXML]	166.08584594726562	8.372166666666667	0.10128333333333334	18.1085	18.007216666666665	2499667.25	6.0584878324286744E7	1	1184	0.30579023452030896	0.818495937677668	0.6523762997354349	166.0760040283203	166.0867919921875
300	166.10147094726562	8.404416666666666					1	DETECTED	166.1015 m/z @8.40 [N1299_2.mzXML]	166.10147094726562	8.404416666666666	8.090066666666667	8.522283333333332	0.43221666666666536	4126.21337890625	62514.22118536352	0	1184	0.5520335149268512	0.6874768039870628	0.3749536079741257	166.09646606445312	166.1110382080078
301	166.122802734375	8.556833333333334					1	DETECTED	166.1228 m/z @8.56 [N1299_2.mzXML]	166.122802734375	8.556833333333334	7.005516666666667	8.591366666666666	1.5858499999999989	2822.302978515625	97689.03913311756	0	1184	0.3584909133355527	0.5111303301496575	0.0222606602993149	166.11380004882812	166.12889099121094
302	166.52749633789062	2.6031					1	DETECTED	166.5275 m/z @2.60 [N1299_2.mzXML]	166.52749633789062	2.6031	2.235	4.66595	2.4309499999999997	4357.1171875	251212.25549334718	0	1184	0.9142954749785184	3.3020239065471326	2.0185248974890757	166.52734375	166.52835083007812
303	166.58413696289062	8.372166666666667					1	DETECTED	166.5841 m/z @8.37 [N1299_2.mzXML]	166.58413696289062	8.372166666666667	7.883816666666666	8.522283333333332	0.6384666666666661	7101.322265625	137580.80431524635	0	1184	0.30288099922950984	0.6536978260127628	0.30739565202552555	166.58389282226562	166.5842742919922
304	166.98448181152344	11.738933333333334					1	DETECTED	166.9845 m/z @11.74 [N1299_2.mzXML]	166.98448181152344	11.738933333333334	0.10128333333333334	19.995333333333335	19.89405	52881.25390625	7494461.6562061645	0	1184	0.9342717422485904	0.8398529927974397	0.3748729585654254	166.98402404785156	166.98524475097656
305	167.021484375	8.372166666666667					1	DETECTED	167.0215 m/z @8.37 [N1299_2.mzXML]	167.021484375	8.372166666666667	7.95315	8.470683333333334	0.5175333333333336	9280.3935546875	152809.28358251925	0	1184	0.2962463144948231	0.6175569786404679	0.22873452924011248	167.0211639404297	167.02212524414062
306	167.0337371826172	9.590066666666667					1	DETECTED	167.0337 m/z @9.59 [N1299_2.mzXML]	167.0337371826172	9.590066666666667	1.7972499999999998	10.587150000000001	8.789900000000001	114448.5859375	1914630.01531287	1	1184	0.10073933632595455	2.5401135354105744	0.020853272595356222	167.027587890625	167.0341033935547
307	167.08924865722656	8.372166666666667					1	DETECTED	167.0892 m/z @8.37 [N1299_2.mzXML]	167.08924865722656	8.372166666666667	3.296133333333333	9.5565	6.260366666666666	174032.8125	4245428.785728299	0	1184	0.25345694796463647	1.0361053088477896	0.42939224209998916	167.08108520507812	167.098388671875
308	168.095458984375	10.862316666666667					1	DETECTED	168.0955 m/z @10.86 [N1299_2.mzXML]	168.095458984375	10.862316666666667	2.8558499999999998	10.942683333333333	8.086833333333333	8476.869140625	738062.8551490785	0	1184	2.6947305486710587	0.5175127769682473	0.035769182093598535	168.09007263183594	168.1020965576172
309	168.98028564453125	11.708016666666667					1	DETECTED	168.9803 m/z @11.71 [N1299_2.mzXML]	168.98028564453125	11.708016666666667	0.11939999999999999	19.958666666666666	19.839266666666667	20244.92578125	3055184.112387174	0	1184	12.382127041667273	0.7603330164137216	0.4357434850826217	168.9793243408203	168.98280334472656
310	169.00155639648438	4.633716666666667					1	DETECTED	169.0016 m/z @4.63 [N1299_2.mzXML]	169.00155639648438	4.633716666666667	1.58135	14.969916666666668	13.388566666666668	6127.9814453125	2715097.041931031	0	1184	8.634964927469033	2.1931452097279704	1.8665216121093005	168.99586486816406	169.0069122314453
311	169.03561401367188	2.9996500000000004					1	DETECTED	169.0356 m/z @3.00 [N1299_2.mzXML]	169.03561401367188	2.9996500000000004	0.46590000000000004	19.940333333333335	19.474433333333334	155961.734375	6707788.198723481	0	1184	0.3350849263349134	1.1938108098910443	0.8789056659761193	169.0323486328125	169.03610229492188
312	169.04864501953125	10.84655					1	DETECTED	169.0486 m/z @10.85 [N1299_2.mzXML]	169.04864501953125	10.84655	1.2678333333333331	19.995333333333335	18.727500000000003	2662824.75	2.5491355223970257E7	1	1184	0.09736283638584098	0.517094732554009	0.019087803515333904	169.04141235351562	169.05833435058594
313	169.09454345703125	1.6720333333333335					1	DETECTED	169.0945 m/z @1.67 [N1299_2.mzXML]	169.09454345703125	1.6720333333333335	1.5959166666666667	9.030716666666667	7.4348	35590.08203125	2769314.136236175	0	1184	0.11855300352713982	47.25432866433815	92.95590064319022	169.08668518066406	169.09722900390625
314	170.04196166992188	1.8403666666666667					1	DETECTED	170.0420 m/z @1.84 [N1299_2.mzXML]	170.04196166992188	1.8403666666666667	1.7830833333333334	3.555333333333333	1.7722499999999997	8455.1435546875	521480.75741333026	0	1184	1.3589942963405308	15.469159150421872	25.263857071330357	170.03871154785156	170.04229736328125
315	170.05995178222656	9.2081					1	DETECTED	170.0600 m/z @9.21 [N1299_2.mzXML]	170.05995178222656	9.2081	3.8615333333333335	11.279583333333333	7.418049999999999	241082.109375	6263368.206999977	0	1184	1.705373559813511	7.39331857840488	2.704969710867879	170.0522003173828	170.06028747558594
316	170.0921173095703	1.9109					1	DETECTED	170.0921 m/z @1.91 [N1299_2.mzXML]	170.0921173095703	1.9109	0.10128333333333334	19.995333333333335	19.89405	10285.134765625	5316583.205473575	0	1184	6.021664721791253	5.496758061099496	6.849841453138695	170.0919647216797	170.09713745117188
317	171.03305053710938	1.4934					1	DETECTED	171.0331 m/z @1.49 [N1299_2.mzXML]	171.03305053710938	1.4934	1.4479666666666666	17.086333333333336	15.63836666666667	9219.5400390625	1501073.2060748597	0	1184	0.12982705335598865	172.1023477622887	343.2046955245774	171.02783203125	171.03305053710938
318	171.05319213867188	10.893383333333333					1	DETECTED	171.0532 m/z @10.89 [N1299_2.mzXML]	171.05319213867188	10.893383333333333	1.6107666666666667	10.975850000000001	9.365083333333335	17452.8203125	3967035.5974577637	0	1184	0.07810429461971502	0.5044419946243607	0.008878786716059723	171.04498291015625	171.0533905029297
319	171.0635223388672	9.222199999999999					1	DETECTED	171.0635 m/z @9.22 [N1299_2.mzXML]	171.0635223388672	9.222199999999999	8.925433333333332	10.341583333333334	1.4161500000000018	24312.607421875	385528.9940139472	0	1184	0.0981409776032347	2.3859654049196934	0.9348965458498113	171.0576934814453	171.07339477539062
320	171.1487274169922	11.344850000000001					1	DETECTED	171.1487 m/z @11.34 [N1299_2.mzXML]	171.1487274169922	11.344850000000001	0.10128333333333334	19.995333333333335	19.89405	7789.87109375	4853843.593534549	0	1184	15.655301778970685	0.8846859092755264	0.343340574148634	171.1439208984375	171.15162658691406
321	172.04673767089844	16.642016666666667					1	DETECTED	172.0467 m/z @16.64 [N1299_2.mzXML]	172.04673767089844	16.642016666666667	9.49025	16.642016666666667	7.151766666666667	4483.0322265625	1379188.4819628296	0	1184	7.146757107599532	0.5	null	172.0367889404297	172.04673767089844
322	172.13328552246094	10.24345					1	DETECTED	172.1333 m/z @10.24 [N1299_2.mzXML]	172.13328552246094	10.24345	5.2218	12.922833333333333	7.701033333333333	11875.42578125	1077552.3310601807	0	1184	0.10845290362124338	0.7667831622408307	0.024469918169392025	172.13278198242188	172.1333770751953
323	172.9870147705078	1.4934					1	DETECTED	172.9870 m/z @1.49 [N1299_2.mzXML]	172.9870147705078	1.4934	1.4318833333333332	13.069616666666667	11.637733333333333	4459.6669921875	824147.5788976441	0	1184	0.10999547276477828	94.59008398807877	188.18016797615755	172.97750854492188	172.98736572265625
324	173.02047729492188	17.271833333333333					1	DETECTED	173.0205 m/z @17.27 [N1299_2.mzXML]	173.02047729492188	17.271833333333333	0.19245	19.995333333333335	19.802883333333334	5330.3583984375	1962454.7180825497	0	1184	0.9293776688077671	0.5797306303994192	0.30475879875817485	173.01963806152344	173.02459716796875
325	173.04197692871094	1.9109					1	DETECTED	173.0420 m/z @1.91 [N1299_2.mzXML]	173.04197692871094	1.9109	1.8827166666666666	16.531666666666666	14.64895	8932.6083984375	1482957.059619232	0	1184	null	259.8867534003537	236.2897242675485	173.0375213623047	173.0468292236328
326	173.96102905273438	11.439166666666667					1	DETECTED	173.9610 m/z @11.44 [N1299_2.mzXML]	173.96102905273438	11.439166666666667	0.10128333333333334	19.995333333333335	19.89405	6272.42578125	1671614.1404136962	0	1184	11.652314733036393	0.877326455702343	0.49464014697752806	173.9606170654297	173.9625244140625
327	174.07850646972656	15.4661					1	DETECTED	174.0785 m/z @15.47 [N1299_2.mzXML]	174.07850646972656	15.4661	3.2514666666666665	19.721	16.469533333333334	9982.6181640625	2731169.7342153923	0	1184	3.2436162079886426	0.6741722360338283	2.334037261766875	174.0770721435547	174.0791778564453
328	174.93789672851562	1.6567333333333332					1	DETECTED	174.9379 m/z @1.66 [N1299_2.mzXML]	174.93789672851562	1.6567333333333332	1.5959166666666667	1.8968999999999998	0.30098333333333316	84389.34375	589446.1032380373	0	1184	0.09995134031616981	1.891604649593375	3.2101451350584544	174.93768310546875	174.93812561035156
329	174.9913787841797	1.4934					1	DETECTED	174.9914 m/z @1.49 [N1299_2.mzXML]	174.9913787841797	1.4934	0.721	19.97683333333333	19.25583333333333	54176.1015625	3926322.296387363	0	1184	0.9629806534282093	2.0094220563155476	2.1109607249584688	174.98648071289062	174.99229431152344
330	175.00794982910156	13.888583333333335					1	DETECTED	175.0079 m/z @13.89 [N1299_2.mzXML]	175.00794982910156	13.888583333333335	9.374033333333333	19.099833333333333	9.7258	4597.40625	1280865.512437012	0	1184	4.228721801912064	1.0771616218670739	1.3016353104526683	175.00738525390625	175.0096893310547
331	175.02391052246094	3.296133333333333					1	DETECTED	175.0239 m/z @3.30 [N1299_2.mzXML]	175.02391052246094	3.296133333333333	1.96675	17.978333333333335	16.011583333333334	8360.2109375	1481960.6614237064	0	1184	0.3852687770486911	6.022184471496811	0.3734289005197494	175.01898193359375	175.03187561035156
332	175.05496215820312	18.201166666666666					1	DETECTED	175.0550 m/z @18.20 [N1299_2.mzXML]	175.05496215820312	18.201166666666666	9.047866666666666	18.201166666666666	9.1533	3061.03125	1080609.840939636	0	1184	9.11955496820497	0.5	null	175.05320739746094	175.05496215820312
333	175.06698608398438	1.7533833333333333					1	DETECTED	175.0670 m/z @1.75 [N1299_2.mzXML]	175.06698608398438	1.7533833333333333	1.7533833333333333	19.903666666666666	18.150283333333334	31550.197265625	1.0804134846274948E7	0	1184	13.952534475618393	null	null	175.06410217285156	175.07562255859375
334	175.09637451171875	10.428566666666667					1	DETECTED	175.0964 m/z @10.43 [N1299_2.mzXML]	175.09637451171875	10.428566666666667	0.15603333333333333	19.958666666666666	19.802633333333333	2503.53662109375	1613064.3046025392	0	1184	19.711771835006594	0.9638631820777737	0.9277263641555473	175.0868682861328	175.10580444335938
335	175.11862182617188	1.8685833333333333					1	DETECTED	175.1186 m/z @1.87 [N1299_2.mzXML]	175.11862182617188	1.8685833333333333	1.58135	4.109283333333333	2.527933333333333	33639.16796875	743057.9277931517	0	1184	0.32575332458217465	4.4004874086108865	1.368377375668736	175.11862182617188	175.119384765625
336	176.07046508789062	10.541583333333334					1	DETECTED	176.0705 m/z @10.54 [N1299_2.mzXML]	176.07046508789062	10.541583333333334	3.7844166666666665	15.125133333333334	11.340716666666667	72599.5234375	1363070.5784990545	0	1184	0.08578912229474689	0.5586031801810643	5.996842867874247	176.0655517578125	176.07806396484375
337	176.12789916992188	1.8544666666666667					1	DETECTED	176.1279 m/z @1.85 [N1299_2.mzXML]	176.12789916992188	1.8544666666666667	1.8544666666666667	1.9390333333333334	0.08456666666666668	30397.189453125	88920.48327050767	0	1184	0.04657079844238443	null	null	176.1277618408203	176.12815856933594
338	176.97067260742188	1.5524333333333333					1	DETECTED	176.9707 m/z @1.55 [N1299_2.mzXML]	176.97067260742188	1.5524333333333333	1.4318833333333332	13.113766666666667	11.681883333333333	26820.939453125	4623160.34329956	0	1184	0.1429718724681679	48.45244020461766	95.90488040923533	176.97056579589844	176.9754638671875
339	177.0017547607422	11.3912					1	DETECTED	177.0018 m/z @11.39 [N1299_2.mzXML]	177.0017547607422	11.3912	1.4318833333333332	17.551166666666667	16.119283333333335	7176.96142578125	1613362.189763153	0	1184	1.3395919145903843	0.8092564918275854	3.1290944185512175	176.99612426757812	177.00692749023438
340	177.0608367919922	1.6567333333333332					1	DETECTED	177.0608 m/z @1.66 [N1299_2.mzXML]	177.0608367919922	1.6567333333333332	0.10128333333333334	9.7956	9.694316666666667	44615.29296875	2969848.943876953	0	1184	0.07806240354448657	3.116241816408971	0.052949351656198046	177.0540313720703	177.06141662597656
341	177.07559204101562	1.96675					1	DETECTED	177.0756 m/z @1.97 [N1299_2.mzXML]	177.07559204101562	1.96675	1.9390333333333334	10.637049999999999	8.698016666666666	7330.5947265625	1084725.4088107299	0	1184	0.24476604066476715	156.90950090198467	312.81900180396934	177.07373046875	177.07623291015625
342	177.0908203125	11.262533333333332					1	DETECTED	177.0908 m/z @11.26 [N1299_2.mzXML]	177.0908203125	11.262533333333332	2.2488333333333332	11.677933333333334	9.4291	11975.8330078125	1421690.6744615184	0	1184	8.678136399195251	0.5479318453446651	0.064399664257244	177.08587646484375	177.0914306640625
343	177.15948486328125	17.681500000000003					1	DETECTED	177.1595 m/z @17.68 [N1299_2.mzXML]	177.15948486328125	17.681500000000003	0.33821666666666667	19.995333333333335	19.657116666666667	4059.505615234375	1855672.8392148442	0	1184	1.0022442643353173	0.5667068999814528	0.13520804023397626	177.15663146972656	177.16387939453125
344	177.96409606933594	11.455516666666666					1	DETECTED	177.9641 m/z @11.46 [N1299_2.mzXML]	177.96409606933594	11.455516666666666	0.11939999999999999	19.97683333333333	19.857433333333333	7719.169921875	2668137.7471230775	0	1184	12.879427306225299	0.8867060720564833	0.772849483372842	177.95516967773438	177.96409606933594
345	179.03993225097656	1.5524333333333333					1	DETECTED	179.0399 m/z @1.55 [N1299_2.mzXML]	179.03993225097656	1.5524333333333333	0.7573166666666666	16.679	15.921683333333332	13244.2392578125	2028962.4828416135	0	1184	0.11270588548104521	10.012168025656612	118.32608506395907	179.0299835205078	179.04026794433594
346	179.05221557617188	11.344850000000001					1	DETECTED	179.0522 m/z @11.34 [N1299_2.mzXML]	179.05221557617188	11.344850000000001	9.65775	18.330499999999997	8.672749999999997	5310.5166015625	1096846.7362012325	0	1184	5.750467664707013	2.570312963072726	6.196927068630866	179.05221557617188	179.05902099609375
347	179.0700225830078	10.51235					1	DETECTED	179.0700 m/z @10.51 [N1299_2.mzXML]	179.0700225830078	10.51235	0.11939999999999999	19.995333333333335	19.875933333333336	216765.734375	3038580.887258143	1	1184	0.08220429798413598	3.2428124106138907	2.768059540438687	179.06236267089844	179.07614135742188
348	179.14266967773438	12.544916666666667					1	DETECTED	179.1427 m/z @12.54 [N1299_2.mzXML]	179.14266967773438	12.544916666666667	11.786033333333334	12.747066666666665	0.9610333333333312	7027.81640625	258690.8708843992	0	1184	0.8458001071380519	0.6331891155864963	0.26637823117299253	179.14205932617188	179.14309692382812
349	180.01776123046875	1.4934					1	DETECTED	180.0178 m/z @1.49 [N1299_2.mzXML]	180.01776123046875	1.4934	1.4934	19.940333333333335	18.446933333333334	9075.8955078125	3452398.6080032354	0	1184	7.994789902460069	null	null	180.00845336914062	180.01776123046875
350	180.02838134765625	11.578					1	DETECTED	180.0284 m/z @11.58 [N1299_2.mzXML]	180.02838134765625	11.578	10.862316666666667	11.634666666666668	0.7723500000000012	12934.416015625	272623.51607250987	0	1184	0.03605439649159159	0.5395892037912497	0.07917840758249943	180.02818298339844	180.03384399414062
351	180.06536865234375	9.726949999999999					1	DETECTED	180.0654 m/z @9.73 [N1299_2.mzXML]	180.06536865234375	9.726949999999999	1.96675	18.845166666666668	16.878416666666666	111977.6875	2329091.826573241	1	1184	0.09239011610960723	2.317717266921166	3.596437744209568	180.06362915039062	180.07373046875
352	180.08786010742188	8.870983333333333					1	DETECTED	180.0879 m/z @8.87 [N1299_2.mzXML]	180.08786010742188	8.870983333333333	0.39281666666666665	19.866833333333332	19.474016666666664	4730.3671875	1047726.4458476255	0	1184	0.03955460370234043	1.148480410466099	1.8481527502071622	180.07981872558594	180.08840942382812
353	180.90379333496094	1.6567333333333332					1	DETECTED	180.9038 m/z @1.66 [N1299_2.mzXML]	180.90379333496094	1.6567333333333332	1.6414	2.20725	0.5658500000000002	20315.115234375	284713.771373047	0	1184	0.395463915649062	18.451630434782775	35.90326086956555	180.90333557128906	180.9043426513672
354	180.9468994140625	11.262533333333332					1	DETECTED	180.9469 m/z @11.26 [N1299_2.mzXML]	180.9468994140625	11.262533333333332	1.4318833333333332	19.26383333333333	17.83195	4666.76806640625	1766234.583107177	0	1184	14.657805739529193	0.9069568136389762	0.4104225208680858	180.9464874267578	180.94810485839844
355	181.0716094970703	9.358116666666666					1	DETECTED	181.0716 m/z @9.36 [N1299_2.mzXML]	181.0716094970703	9.358116666666666	0.6481833333333333	19.300333333333334	18.652150000000002	626289.4375	8483906.066675266	1	1184	0.08711702948237843	2.7758629478444976	0.9501912011884845	181.0657196044922	181.0723876953125
356	181.0851287841797	11.578					1	DETECTED	181.0851 m/z @11.58 [N1299_2.mzXML]	181.0851287841797	11.578	0.5754	17.309166666666666	16.733766666666668	4145387.75	3.1395068621516615E7	1	1184	0.08718979693327	2.2064394345761222	2.1127479027273632	181.08071899414062	181.08656311035156
357	182.07534790039062	9.358116666666666					1	DETECTED	182.0753 m/z @9.36 [N1299_2.mzXML]	182.07534790039062	9.358116666666666	1.8114333333333335	9.948583333333334	8.13715	31270.17578125	1722274.9929483032	0	1184	0.09654768839096306	0.5391209383371504	1.2322072087992293	182.0722198486328	182.07879638671875
358	182.0889129638672	11.578					1	DETECTED	182.0889 m/z @11.58 [N1299_2.mzXML]	182.0889129638672	11.578	1.9252	11.915433333333334	9.990233333333334	311737.1875	2.622921809702124E7	1	1184	7.757812553403583	0.5142556171413554	0.0199725005376647	182.08004760742188	182.0889129638672
359	182.149658203125	17.681500000000003					1	DETECTED	182.1497 m/z @17.68 [N1299_2.mzXML]	182.149658203125	17.681500000000003	0.10128333333333334	19.995333333333335	19.89405	74601.7421875	2.0307778969197556E7	1	1184	4.307172481038002	0.623947265835471	0.3485232279890556	182.14871215820312	182.15150451660156
360	182.96243286132812	1.5524333333333333					1	DETECTED	182.9624 m/z @1.55 [N1299_2.mzXML]	182.96243286132812	1.5524333333333333	1.4479666666666666	1.6107666666666667	0.16280000000000006	15732.5791015625	96669.69586669921	0	1184	0.06482049632031117	0.7791959157626036	0.5583918315252073	182.96194458007812	182.9626007080078
361	183.04884338378906	16.531666666666666					1	DETECTED	183.0488 m/z @16.53 [N1299_2.mzXML]	183.04884338378906	16.531666666666666	0.3747	19.958666666666666	19.583966666666665	6364.8974609375	2257838.173329315	0	1184	6.773600340753861	0.6060533227152787	0.4629089829313276	183.04840087890625	183.05142211914062
362	183.08457946777344	3.9074999999999998					1	DETECTED	183.0846 m/z @3.91 [N1299_2.mzXML]	183.08457946777344	3.9074999999999998	2.1077	11.708016666666667	9.600316666666668	16245.291015625	1806837.7217359317	0	1184	7.777762628100533	0.6864896070365897	0.32783549194824113	183.0757293701172	183.0928192138672
363	183.15309143066406	17.681500000000003					1	DETECTED	183.1531 m/z @17.68 [N1299_2.mzXML]	183.15309143066406	17.681500000000003	0.10128333333333334	19.995333333333335	19.89405	5016.046875	1951568.953293701	0	1184	2.541350928110891	0.5658078730542759	0.12100769730314184	183.14930725097656	183.15357971191406
364	184.07284545898438	13.010916666666667					1	DETECTED	184.0728 m/z @13.01 [N1299_2.mzXML]	184.07284545898438	13.010916666666667	11.868166666666667	15.776616666666666	3.9084499999999984	107933.8984375	4114271.491502413	0	1184	0.3022452809727323	1.5754218773824258	2.548566099894987	184.0721435546875	184.07357788085938
365	185.0441131591797	10.24345					1	DETECTED	185.0441 m/z @10.24 [N1299_2.mzXML]	185.0441131591797	10.24345	1.5959166666666667	19.940333333333335	18.344416666666667	1378544.5	1.595807358825365E7	1	1184	0.10557671384663081	0.5102609749213389	0.0154669100169168	185.04115295410156	185.04544067382812
366	185.12832641601562	9.1351					1	DETECTED	185.1283 m/z @9.14 [N1299_2.mzXML]	185.12832641601562	9.1351	9.013399999999999	11.947166666666668	2.933766666666669	28791.60546875	460132.91340542556	0	1184	0.11369082037142952	1.4363328467742391	1.688813730223128	185.1280517578125	185.13272094726562
367	185.6301727294922	10.24345					1	DETECTED	185.6302 m/z @10.24 [N1299_2.mzXML]	185.6301727294922	10.24345	10.24345	10.3097	0.06625000000000014	3732.529052734375	10739.522345886318	0	1184	0.06131282078565903	null	null	185.63003540039062	185.63018798828125
368	186.04759216308594	10.24345					1	DETECTED	186.0476 m/z @10.24 [N1299_2.mzXML]	186.04759216308594	10.24345	1.9109	17.160833333333336	15.249933333333336	89625.953125	5729349.073658692	0	1184	0.11004926505584933	0.6549704154182048	0.16685444228832685	186.04098510742188	186.0478515625
369	186.07339477539062	1.8968999999999998					1	DETECTED	186.0734 m/z @1.90 [N1299_2.mzXML]	186.07339477539062	1.8968999999999998	0.13751666666666665	19.721	19.583483333333334	48790.2109375	1862307.8912592165	0	1184	0.5663428550783876	5.5654395953127525	0.31705098471463183	186.07290649414062	186.0767059326172
370	186.9225311279297	1.5524333333333333					1	DETECTED	186.9225 m/z @1.55 [N1299_2.mzXML]	186.9225311279297	1.5524333333333333	1.4318833333333332	1.6107666666666667	0.1788833333333335	22811.1328125	119418.52198867795	0	1184	0.06534420119470319	0.7437455000744944	0.5095565655462886	186.92233276367188	186.92279052734375
371	186.95187377929688	9.2081					1	DETECTED	186.9519 m/z @9.21 [N1299_2.mzXML]	186.95187377929688	9.2081	9.150599999999999	9.358116666666666	0.2075166666666668	9631.8544921875	59497.837229126315	0	1184	0.09276059797677583	1.8044927536231583	2.6089855072463166	186.95176696777344	186.9522705078125
372	187.05726623535156	1.8685833333333333					1	DETECTED	187.0573 m/z @1.87 [N1299_2.mzXML]	187.05726623535156	1.8685833333333333	1.8544666666666667	16.45841666666667	14.603950000000001	262710.5625	4882584.513208679	0	1184	0.05953100933950228	14.250917102063788	17.048362491147273	187.048095703125	187.06118774414062
373	187.07125854492188	2.4541666666666666					1	DETECTED	187.0713 m/z @2.45 [N1299_2.mzXML]	187.07125854492188	2.4541666666666666	2.3453	7.39285	5.04755	13987.9755859375	963875.2219143069	0	1184	0.8126229374308669	13.035735637080808	24.869995121204926	187.07081604003906	187.0717315673828
374	187.13232421875	11.770116666666667					1	DETECTED	187.1323 m/z @11.77 [N1299_2.mzXML]	187.13232421875	11.770116666666667	0.10128333333333334	19.995333333333335	19.89405	4580.30615234375	2687975.5168293463	0	1184	17.754683358805817	0.8524438318597974	0.704887663719595	187.1254119873047	187.13795471191406
375	187.4724578857422	9.2081					1	DETECTED	187.4725 m/z @9.21 [N1299_2.mzXML]	187.4724578857422	9.2081	9.150599999999999	16.274116666666668	7.123516666666669	7943.232421875	373039.3296231083	0	1184	0.08999473870432517	61.94362318840474	2.23570727221757	187.4722442626953	187.4740447998047
376	188.07009887695312	9.2081					1	DETECTED	188.0701 m/z @9.21 [N1299_2.mzXML]	188.07009887695312	9.2081	1.8827166666666666	11.21105	9.328333333333333	2849094.25	2.5607822706655968E7	1	1184	0.09660625275968648	1.5350872209916324	1.513981859507321	188.0606689453125	188.07070922851562
377	188.0942840576172	15.072149999999999					1	DETECTED	188.0943 m/z @15.07 [N1299_2.mzXML]	188.0942840576172	15.072149999999999	9.250983333333332	18.275333333333332	9.02435	3275.5859375	775622.3869303287	0	1184	1.458150627760169	0.7751324190454376	0.5502648380908753	188.0936279296875	188.09707641601562
378	188.6708526611328	9.222199999999999					1	DETECTED	188.6709 m/z @9.22 [N1299_2.mzXML]	188.6708526611328	9.222199999999999	5.918383333333334	9.310550000000001	3.392166666666667	7837.9345703125	615721.1172447512	0	1184	0.09527295732531549	0.5133708993134206	0.024191382452748895	188.6693115234375	188.67088317871094
379	189.00726318359375	1.4934					1	DETECTED	189.0073 m/z @1.49 [N1299_2.mzXML]	189.00726318359375	1.4934	1.4318833333333332	5.066133333333334	3.6342500000000006	3871.25439453125	560447.64219635	0	1184	0.0678454011180778	29.538742888106103	58.07748577621221	189.0068359375	189.00726318359375
380	189.0238037109375	13.437266666666666					1	DETECTED	189.0238 m/z @13.44 [N1299_2.mzXML]	189.0238037109375	13.437266666666666	11.868166666666667	16.753666666666668	4.8855	6468.84375	673874.4943407594	0	1184	1.0384781607230185	1.5567841437766885	2.113568287553377	189.0229034423828	189.02464294433594
381	189.05197143554688	10.26005					1	DETECTED	189.0520 m/z @10.26 [N1299_2.mzXML]	189.05197143554688	10.26005	1.4132833333333332	10.464316666666667	9.051033333333333	12667.171875	2941530.046311218	0	1184	0.09135747105950465	1.2013357447839303	2.273069057908617	189.046630859375	189.05213928222656
382	189.0736846923828	9.2081					1	DETECTED	189.0737 m/z @9.21 [N1299_2.mzXML]	189.0736846923828	9.2081	9.0652	10.29415	1.2289499999999993	256885.6875	2063548.851730537	0	1184	0.10278109503176047	9.018857356991356	1.5637092399281995	189.07345581054688	189.07553100585938
383	189.0868682861328	2.4944833333333336					1	DETECTED	189.0869 m/z @2.49 [N1299_2.mzXML]	189.0868682861328	2.4944833333333336	1.9252	18.515666666666668	16.590466666666668	44562.95703125	5114610.688106502	0	1184	0.9633002766502914	12.845057451073023	6.4708062412866685	189.08628845214844	189.09158325195312
384	189.13412475585938	1.8260166666666668					1	DETECTED	189.1341 m/z @1.83 [N1299_2.mzXML]	189.13412475585938	1.8260166666666668	1.7830833333333334	1.8968999999999998	0.11381666666666646	35492.44921875	144559.74062963863	0	1184	0.0716767831259264	1.3255046583850858	3.4989410968519463	189.13381958007812	189.13436889648438
385	189.15939331054688	1.7042					1	DETECTED	189.1594 m/z @1.70 [N1299_2.mzXML]	189.15939331054688	1.7042	1.5668666666666666	14.304283333333332	12.737416666666666	18875.919921875	5235514.448279297	0	1184	0.11379092851628281	46.37408980582525	89.94305187360774	189.15924072265625	189.16329956054688
386	190.04971313476562	9.965316666666666					1	DETECTED	190.0497 m/z @9.97 [N1299_2.mzXML]	190.04971313476562	9.965316666666666	9.812483333333335	18.4415	8.629016666666667	4597.50244140625	620373.3416092223	0	1184	0.1510268401421193	28.230152671756006	55.46030534351201	190.04913330078125	190.05548095703125
387	190.08566284179688	10.830566666666666					1	DETECTED	190.0857 m/z @10.83 [N1299_2.mzXML]	190.08566284179688	10.830566666666666	1.96675	13.82085	11.8541	151137.78125	3205011.357267578	1	1184	0.14326671716549022	0.6182601912020181	9.454483788160498	190.0772705078125	190.0908660888672
388	190.14361572265625	10.3587					1	DETECTED	190.1436 m/z @10.36 [N1299_2.mzXML]	190.14361572265625	10.3587	1.8114333333333335	10.603033333333334	8.7916	19019.275390625	1203286.6358901374	0	1184	0.31798324438612724	0.8857972832100173	0.6984196494509378	190.1377410888672	190.14419555664062
389	190.96783447265625	13.837366666666666					1	DETECTED	190.9678 m/z @13.84 [N1299_2.mzXML]	190.96783447265625	13.837366666666666	0.11939999999999999	19.995333333333335	19.875933333333336	4749.38671875	1707476.9978444835	0	1184	1.2685205641190382	0.7244489586649141	0.5614242032299185	190.96270751953125	190.9684295654297
390	190.9801788330078	11.439166666666667					1	DETECTED	190.9802 m/z @11.44 [N1299_2.mzXML]	190.9801788330078	11.439166666666667	1.4318833333333332	17.792166666666667	16.360283333333335	5696.4697265625	2398138.7624933776	0	1184	10.728540210118599	0.8174188132976483	0.4809039245011202	190.9792938232422	190.9891357421875
391	191.01705932617188	1.8827166666666666					1	DETECTED	191.0171 m/z @1.88 [N1299_2.mzXML]	191.01705932617188	1.8827166666666666	1.8827166666666666	16.08993333333333	14.207216666666664	21173.470703125	1966949.4801355286	0	1184	1.0307963907951843	null	null	191.01461791992188	191.01803588867188
392	191.03082275390625	10.877749999999999					1	DETECTED	191.0308 m/z @10.88 [N1299_2.mzXML]	191.03082275390625	10.877749999999999	1.4318833333333332	17.476499999999998	16.044616666666666	87985.4140625	1.9146456856029913E7	0	1184	9.196333218287196	0.5145057267658704	0.03627799778828135	191.02166748046875	191.04029846191406
393	191.07638549804688	1.6567333333333332					1	DETECTED	191.0764 m/z @1.66 [N1299_2.mzXML]	191.07638549804688	1.6567333333333332	1.58135	8.712983333333334	7.131633333333333	86540.1171875	2500015.8025194095	0	1184	0.08122784023177765	41.38127091790312	78.29011433038569	191.07627868652344	191.07911682128906
394	192.0651397705078	7.604550000000001					1	DETECTED	192.0651 m/z @7.60 [N1299_2.mzXML]	192.0651397705078	7.604550000000001	5.639216666666667	9.5069	3.867683333333333	3055.495849609375	240059.2115947876	0	1184	0.1944563342529415	0.983976424694708	0.9679528493894161	192.06460571289062	192.06895446777344
395	192.10519409179688	9.54					1	DETECTED	192.1052 m/z @9.54 [N1299_2.mzXML]	192.10519409179688	9.54	2.9419	9.590066666666667	6.648166666666667	1909.0902099609375	364812.2888919983	0	1184	0.08400111688659706	0.5037940215112432	0.007588043022486447	192.10159301757812	192.10543823242188
396	192.13455200195312	3.9074999999999998					1	DETECTED	192.1346 m/z @3.91 [N1299_2.mzXML]	192.13455200195312	3.9074999999999998	3.5246333333333335	8.889550000000002	5.364916666666668	2371.072509765625	251014.98482263187	0	1184	0.8101352075529147	7.006246735155851	13.012493470311703	192.13327026367188	192.14022827148438
397	192.96116638183594	2.1361166666666667					1	DETECTED	192.9612 m/z @2.14 [N1299_2.mzXML]	192.96116638183594	2.1361166666666667	0.44775	19.28216666666667	18.83441666666667	11573.107421875	1655152.1466453555	0	1184	0.16450914246846304	4.7273320760176265	8.202769129334863	192.9608917236328	192.96507263183594
398	193.03440856933594	1.6881833333333334					1	DETECTED	193.0344 m/z @1.69 [N1299_2.mzXML]	193.03440856933594	1.6881833333333334	1.6107666666666667	17.420833333333334	15.810066666666668	13337.251953125	1262595.2065462645	0	1184	0.04214955230731099	102.11022604951559	22.786956749274736	193.0312042236328	193.03741455078125
399	193.08567810058594	10.51235					1	DETECTED	193.0857 m/z @10.51 [N1299_2.mzXML]	193.08567810058594	10.51235	10.464316666666667	11.19415	0.7298333333333336	200457.3125	1290823.0522901565	0	1184	0.08269890589704865	2.8487111864807884	3.099183492695898	193.08523559570312	193.08584594726562
400	193.15426635742188	1.8544666666666667					1	DETECTED	193.1543 m/z @1.85 [N1299_2.mzXML]	193.15426635742188	1.8544666666666667	0.8849	15.303683333333334	14.418783333333334	53421.25	2241679.0720783086	0	1184	0.05524079607160637	0.5817569054740712	0.13198920907017767	193.15426635742188	193.15989685058594
401	194.03199768066406	1.76875					1	DETECTED	194.0320 m/z @1.77 [N1299_2.mzXML]	194.03199768066406	1.76875	1.76875	19.922	18.15325	5087.421875	2015861.3704594732	0	1184	15.763512199007018	null	null	194.0245361328125	194.0337677001953
402	194.08914184570312	10.51235					1	DETECTED	194.0891 m/z @10.51 [N1299_2.mzXML]	194.08914184570312	10.51235	3.6464	10.707283333333333	7.060883333333333	21659.7265625	927077.2645228265	0	1184	0.07699658304881041	0.5149697180517219	0.7359756970137856	194.0806884765625	194.08932495117188
403	194.9630889892578	14.935516666666667					1	DETECTED	194.9631 m/z @14.94 [N1299_2.mzXML]	194.9630889892578	14.935516666666667	2.037166666666667	17.365000000000002	15.327833333333334	5105.0537109375	1880645.0539306947	0	1184	0.20207748863501962	0.5941780667036223	0.18835613340724475	194.95794677734375	194.96351623535156
404	194.9764862060547	12.5625					1	DETECTED	194.9765 m/z @12.56 [N1299_2.mzXML]	194.9764862060547	12.5625	11.693000000000001	14.444783333333334	2.751783333333332	8427.7685546875	529413.6454740592	0	1184	2.6422076061360453	1.5823940962238854	2.1647881924477708	194.975830078125	194.97694396972656
405	195.02957153320312	17.365000000000002					1	DETECTED	195.0296 m/z @17.37 [N1299_2.mzXML]	195.02957153320312	17.365000000000002	0.19245	19.922	19.72955	7128.66015625	2507246.3586401967	0	1184	9.073249770007223	0.574450212694096	0.30091051761362186	195.0289764404297	195.03016662597656
406	195.087158203125	9.89815					1	DETECTED	195.0872 m/z @9.90 [N1299_2.mzXML]	195.087158203125	9.89815	0.10128333333333334	19.995333333333335	19.89405	769911.875	1.762496053186878E7	1	1184	0.11178576107173654	0.516310378464332	3.3799904888456944	195.08642578125	195.08811950683594
407	195.10113525390625	11.550033333333333					1	DETECTED	195.1011 m/z @11.55 [N1299_2.mzXML]	195.10113525390625	11.550033333333333	1.7042	16.845833333333335	15.141633333333335	126322.4140625	4286074.322104251	0	1184	0.10504827153795127	1.209966992172182	1.4988344142749364	195.09902954101562	195.10696411132812
408	195.11285400390625	9.32645					1	DETECTED	195.1129 m/z @9.33 [N1299_2.mzXML]	195.11285400390625	9.32645	9.265383333333334	9.91485	0.6494666666666653	22108.642578125	211015.7012639158	0	1184	0.10862693493424658	1.7796599975251408	4.470619215918942	195.11241149902344	195.113037109375
409	195.13734436035156	12.0758					1	DETECTED	195.1373 m/z @12.08 [N1299_2.mzXML]	195.13734436035156	12.0758	3.8152	12.527333333333333	8.712133333333334	13933.1201171875	2453776.593449066	0	1184	8.405794270428135	0.5273305409615121	0.054661081923024206	195.13702392578125	195.13816833496094
410	196.06033325195312	9.118216666666665					1	DETECTED	196.0603 m/z @9.12 [N1299_2.mzXML]	196.06033325195312	9.118216666666665	8.730533333333334	18.366833333333332	9.636299999999999	12621.4716796875	956806.4494965507	0	1184	0.4628927869844759	1.7739428794575267	18.711152866288852	196.05999755859375	196.06875610351562
411	196.09066772460938	9.91485					1	DETECTED	196.0907 m/z @9.91 [N1299_2.mzXML]	196.09066772460938	9.91485	0.3565	19.026833333333332	18.670333333333332	53771.51953125	2341975.041077055	0	1184	0.11338772439879641	1.2575477021529147	0.060394164735394225	196.08847045898438	196.0989532470703
412	196.86476135253906	1.9946166666666667					1	DETECTED	196.8648 m/z @1.99 [N1299_2.mzXML]	196.86476135253906	1.9946166666666667	1.7042	2.20725	0.5030500000000002	15079.5244140625	254737.15539355477	0	1184	0.15313702431332232	0.8660832137733143	0.7321664275466285	196.86447143554688	196.86581420898438
413	197.0643768310547	14.524416666666667					1	DETECTED	197.0644 m/z @14.52 [N1299_2.mzXML]	197.0643768310547	14.524416666666667	8.5396	19.903666666666666	11.364066666666666	11480.7412109375	2640368.28781943	0	1184	2.455582585915556	1.0064963801685336	1.0354753914529111	197.05722045898438	197.0708465576172
414	197.11679077148438	11.97915					1	DETECTED	197.1168 m/z @11.98 [N1299_2.mzXML]	197.11679077148438	11.97915	11.126566666666667	12.0758	0.949233333333332	7656.435546875	214906.59618542457	0	1184	0.09022570940788732	0.55668067637572	0.11336135275144	197.11643981933594	197.1176300048828
415	197.12826538085938	9.743833333333333					1	DETECTED	197.1283 m/z @9.74 [N1299_2.mzXML]	197.12826538085938	9.743833333333333	9.118216666666665	10.033216666666668	0.9150000000000027	28570.205078125	316988.73035815486	0	1184	0.10182115292282923	0.6429332557781573	0.13770306228448156	197.1279296875	197.12852478027344
416	198.05230712890625	10.541583333333334					1	DETECTED	198.0523 m/z @10.54 [N1299_2.mzXML]	198.05230712890625	10.541583333333334	8.94305	10.637049999999999	1.693999999999999	18844.953125	295552.2185937197	0	1184	0.08063959250354458	0.5298607056468424	3.7284205759442615	198.05227661132812	198.05593872070312
417	198.131591796875	9.761283333333333					1	DETECTED	198.1316 m/z @9.76 [N1299_2.mzXML]	198.131591796875	9.761283333333333	9.709683333333334	9.8295	0.11981666666666513	2829.692626953125	12478.788985046362	0	1184	0.12504979284954842	1.161014211886318	1.3220284237726359	198.13133239746094	198.1319122314453
418	198.8618927001953	1.9806666666666668					1	DETECTED	198.8619 m/z @1.98 [N1299_2.mzXML]	198.8618927001953	1.9806666666666668	1.6881833333333334	2.2905666666666664	0.602383333333333	16990.310546875	254632.8740512086	0	1184	0.16583526470170074	1.0297737762835482	1.059547552567096	198.8613739013672	198.87066650390625
419	198.93995666503906	1.5524333333333333					1	DETECTED	198.9400 m/z @1.55 [N1299_2.mzXML]	198.93995666503906	1.5524333333333333	1.4318833333333332	1.6720333333333335	0.2401500000000003	312935.46875	2032589.2892446287	0	1184	0.1153642569748623	0.851777682818013	0.6115947732936676	198.93260192871094	198.94009399414062
420	199.01702880859375	15.611766666666666					1	DETECTED	199.0170 m/z @15.61 [N1299_2.mzXML]	199.01702880859375	15.611766666666666	9.65775	18.918	9.26025	2196.47900390625	675360.2872756341	0	1184	1.788740014216172	0.7776473025212671	0.5552946050425344	199.0157470703125	199.02359008789062
421	199.05963134765625	11.076283333333333					1	DETECTED	199.0596 m/z @11.08 [N1299_2.mzXML]	199.05963134765625	11.076283333333333	10.276816666666667	11.076283333333333	0.7994666666666657	2579.165771484375	73616.57758859242	0	1184	0.5434244671811559	0.5	null	199.0557403564453	199.06039428710938
422	200.04037475585938	1.6881833333333334					1	DETECTED	200.0404 m/z @1.69 [N1299_2.mzXML]	200.04037475585938	1.6881833333333334	1.6107666666666667	12.937666666666667	11.3269	32267.9296875	1479291.3803577272	0	1184	0.11553598495443684	7.573149993294818	12.373756300101196	200.0401153564453	200.04798889160156
423	200.10025024414062	1.8968999999999998					1	DETECTED	200.1003 m/z @1.90 [N1299_2.mzXML]	200.10025024414062	1.8968999999999998	1.8685833333333333	11.770116666666667	9.901533333333333	10590.044921875	1018422.5343067931	0	1184	7.484876694942442	52.682701503159215	107.10844974507064	200.0906524658203	200.10035705566406
424	200.12791442871094	2.0229666666666666					1	DETECTED	200.1279 m/z @2.02 [N1299_2.mzXML]	200.12791442871094	2.0229666666666666	1.9109	6.776766666666666	4.865866666666666	10998.2958984375	509045.4426691284	0	1184	0.4246561688525199	21.709696609161238	8.88534931615169	200.1272735595703	200.12863159179688
425	200.20928955078125	1.9252					1	DETECTED	200.2093 m/z @1.93 [N1299_2.mzXML]	200.20928955078125	1.9252	0.11939999999999999	19.995333333333335	19.875933333333336	10946.6728515625	1942886.619629607	0	1184	9.545014527369585	5.2758222117571965	30.456986454049893	200.1998748779297	200.20928955078125
426	200.93759155273438	1.5524333333333333					1	DETECTED	200.9376 m/z @1.55 [N1299_2.mzXML]	200.93759155273438	1.5524333333333333	1.4479666666666666	2.1502499999999998	0.7022833333333331	40281.4453125	837323.4674062498	0	1184	0.11295829926753953	3.361279514996807	5.722559029993614	200.93753051757812	200.94187927246094
427	200.9730682373047	1.5524333333333333					1	DETECTED	200.9731 m/z @1.55 [N1299_2.mzXML]	200.9730682373047	1.5524333333333333	1.4479666666666666	1.62635	0.17838333333333334	57234.625	322973.51619311527	0	1184	0.09750379428600464	0.8537811104020419	0.6964824481111123	200.97283935546875	200.97315979003906
428	201.0157470703125	1.8968999999999998					1	DETECTED	201.0157 m/z @1.90 [N1299_2.mzXML]	201.0157470703125	1.8968999999999998	1.7533833333333333	3.0286833333333334	1.2753	42629.8125	773981.1312943116	0	1184	0.16611171724662932	4.443037974683549	7.685290076127748	201.0155029296875	201.01727294921875
429	201.1119384765625	0.5023333333333333					1	DETECTED	201.1119 m/z @0.50 [N1299_2.mzXML]	201.1119384765625	0.5023333333333333	0.10128333333333334	19.995333333333335	19.89405	40221.0703125	2.9584119996857446E7	0	1184	15.011592605535963	24.802456052861242	31.094699495961677	201.11106872558594	201.11241149902344
430	202.04736328125	9.726949999999999					1	DETECTED	202.0474 m/z @9.73 [N1299_2.mzXML]	202.04736328125	9.726949999999999	1.7830833333333334	11.535883333333334	9.7528	35545.16796875	5212132.1059672255	0	1184	0.08067710032985609	0.6138572315748839	0.03025618154307912	202.0470428466797	202.05563354492188
431	202.115234375	17.959999999999997					1	DETECTED	202.1152 m/z @17.96 [N1299_2.mzXML]	202.115234375	17.959999999999997	0.10128333333333334	19.995333333333335	19.89405	4656.31640625	3134015.3675706787	0	1184	1.669187718648562	0.5569843111160471	0.1139686222320942	202.1143341064453	202.11927795410156
432	202.97080993652344	1.5524333333333333					1	DETECTED	202.9708 m/z @1.55 [N1299_2.mzXML]	202.97080993652344	1.5524333333333333	1.4479666666666666	1.5959166666666667	0.14795000000000003	16988.349609375	89707.91911560055	0	1184	0.11288595298947257	0.7081206126356093	0.4162412252712186	202.97056579589844	202.9713134765625
433	203.03140258789062	1.8827166666666666					1	DETECTED	203.0314 m/z @1.88 [N1299_2.mzXML]	203.03140258789062	1.8827166666666666	1.4318833333333332	16.8825	15.450616666666667	44923.28515625	2882706.2540033883	0	1184	6.757533886913763	10.568312081905976	31.200987102389057	203.02264404296875	203.03773498535156
434	203.05203247070312	1.7972499999999998					1	DETECTED	203.0520 m/z @1.80 [N1299_2.mzXML]	203.05203247070312	1.7972499999999998	1.7042	18.699833333333334	16.995633333333334	2375097.25	3.210370659417937E7	1	1184	0.15997854454097604	4.285802682523445	7.4735347116157	203.05148315429688	203.05404663085938
435	203.10614013671875	12.194966666666666					1	DETECTED	203.1061 m/z @12.19 [N1299_2.mzXML]	203.10614013671875	12.194966666666666	12.142633333333333	18.090333333333334	5.947700000000001	6029.384765625	487323.8074252015	0	1184	0.09307468120799633	56.82515923566879	112.65031847133758	203.1054229736328	203.1160888671875
436	203.8236083984375	9.2081					1	DETECTED	203.8236 m/z @9.21 [N1299_2.mzXML]	203.8236083984375	9.2081	5.517416666666667	11.026033333333334	5.508616666666668	17847.7109375	1443497.1960026554	0	1184	0.08897758936348765	0.5273457326180155	0.034890140098503754	203.82334899902344	203.8306121826172
437	204.01785278320312	10.24345					1	DETECTED	204.0179 m/z @10.24 [N1299_2.mzXML]	204.01785278320312	10.24345	10.210483333333334	10.325633333333334	0.11514999999999986	18541.390625	72389.18679040505	0	1184	0.10618682152526304	1.8409664257095457	2.4169165390015515	204.0177001953125	204.0178985595703
438	204.0556640625	1.7972499999999998					1	DETECTED	204.0557 m/z @1.80 [N1299_2.mzXML]	204.0556640625	1.7972499999999998	0.15603333333333333	11.423033333333333	11.267	140689.59375	3503944.259356506	0	1184	0.8809107185421655	3.1295854279824424	0.20838683814192935	204.0552978515625	204.06565856933594
439	204.06629943847656	0.6664					1	DETECTED	204.0663 m/z @0.67 [N1299_2.mzXML]	204.06629943847656	0.6664	0.6664	19.446666666666665	18.780266666666666	5240.19091796875	2329353.6716107484	0	1184	15.69218301770534	null	null	204.06629943847656	204.0708465576172
440	204.1226043701172	1.8685833333333333					1	DETECTED	204.1226 m/z @1.87 [N1299_2.mzXML]	204.1226043701172	1.8685833333333333	1.8544666666666667	4.780566666666667	2.9261000000000004	827760.875	6154739.850140199	0	1184	0.060791902751350824	17.751746495330966	22.744018088510124	204.1223907470703	204.12335205078125
441	204.4162139892578	9.2081					1	DETECTED	204.4162 m/z @9.21 [N1299_2.mzXML]	204.4162139892578	9.2081	9.150599999999999	9.310550000000001	0.15995000000000203	14161.171875	84116.24233496166	0	1184	0.09547270391461105	1.390869565217385	1.7817391304347698	204.4160919189453	204.41647338867188
442	204.51947021484375	10.226949999999999					1	DETECTED	204.5195 m/z @10.23 [N1299_2.mzXML]	204.51947021484375	10.226949999999999	10.210483333333334	10.276816666666667	0.06633333333333269	2678.269775390625	7538.840327209444	0	1184	0.05572415222448157	2.0141700404860865	3.028340080972173	204.5192108154297	204.51986694335938
443	204.9568328857422	1.62635					1	DETECTED	204.9568 m/z @1.63 [N1299_2.mzXML]	204.9568328857422	1.62635	1.58135	1.6567333333333332	0.07538333333333314	56881.0390625	196564.0973554686	0	1184	0.0645823082621586	0.8375925925925917	0.6751851851851834	204.9566650390625	204.95692443847656
444	204.99603271484375	11.723450000000001					1	DETECTED	204.9960 m/z @11.72 [N1299_2.mzXML]	204.99603271484375	11.723450000000001	1.4318833333333332	16.753666666666668	15.321783333333334	6321.7509765625	2397011.880832825	0	1184	10.921381505320117	0.7443853705461105	0.488770741092221	204.99534606933594	204.9997100830078
445	205.02410888671875	1.8260166666666668					1	DETECTED	205.0241 m/z @1.83 [N1299_2.mzXML]	205.02410888671875	1.8260166666666668	1.4318833333333332	15.037383333333334	13.605500000000001	36210.9375	3440214.32139267	0	1184	0.050479365106994356	17.260021989174547	0.16988915194025772	205.02391052246094	205.0313262939453
446	205.04721069335938	9.32645					1	DETECTED	205.0472 m/z @9.33 [N1299_2.mzXML]	205.04721069335938	9.32645	1.7830833333333334	11.818999999999999	10.035916666666665	30364.57421875	2750359.8743885485	0	1184	7.59913665166034	1.1266276226853185	1.48487265886136	205.04615783691406	205.05654907226562
447	205.08558654785156	12.4755					1	DETECTED	205.0856 m/z @12.48 [N1299_2.mzXML]	205.08558654785156	12.4755	0.10128333333333334	19.958666666666666	19.85738333333333	13930.3330078125	4512591.493132812	0	1184	16.893551279303534	0.8023693082255711	0.1621261354772236	205.07684326171875	205.08656311035156
448	205.0968017578125	9.2081					1	DETECTED	205.0968 m/z @9.21 [N1299_2.mzXML]	205.0968017578125	9.2081	0.22915000000000002	10.830566666666666	10.601416666666665	5131679.0	4.571328786732816E7	1	1184	0.09044617768338092	1.738061662046759	1.5363376995782088	205.09613037109375	205.10189819335938
449	205.1260528564453	1.8685833333333333					1	DETECTED	205.1261 m/z @1.87 [N1299_2.mzXML]	205.1260528564453	1.8685833333333333	1.8403666666666667	9.280183333333333	7.439816666666667	78081.859375	974603.5411674193	0	1184	0.05598315844398294	7.51109399894528	11.161632807223928	205.11607360839844	205.1316375732422
450	205.78076171875	9.2081					1	DETECTED	205.7808 m/z @9.21 [N1299_2.mzXML]	205.78076171875	9.2081	9.1351	9.3422	0.2071000000000005	15194.2900390625	91140.22591854937	0	1184	0.09111593736731649	1.4633952701277635	1.4911517707530166	205.78054809570312	205.78103637695312
451	205.98724365234375	11.505216666666666					1	DETECTED	205.9872 m/z @11.51 [N1299_2.mzXML]	205.98724365234375	11.505216666666666	0.24721666666666667	19.995333333333335	19.748116666666668	16037.669921875	3681564.3341548773	0	1184	0.3340837868414379	2.0826938525170875	1.5838558716911302	205.98597717285156	205.99513244628906
452	206.0421600341797	9.54					1	DETECTED	206.0422 m/z @9.54 [N1299_2.mzXML]	206.0421600341797	9.54	9.32645	14.969916666666668	5.643466666666669	6411.28857421875	822828.1573146364	0	1184	0.08760006594083691	13.213455084679646	25.426910169359292	206.04205322265625	206.0506134033203
453	206.08108520507812	10.29415					1	DETECTED	206.0811 m/z @10.29 [N1299_2.mzXML]	206.08108520507812	10.29415	0.4110166666666667	19.355166666666666	18.94415	115975.9765625	2372739.0826929933	1	1184	0.09563473875930306	0.5108724505555113	5.076481783326719	206.0807647705078	206.08973693847656
454	206.10012817382812	9.2081					1	DETECTED	206.1001 m/z @9.21 [N1299_2.mzXML]	206.10012817382812	9.2081	1.4934	10.428566666666667	8.935166666666667	527833.3125	5259640.458143934	0	1184	0.09126986833453898	1.5710362724541642	1.5110018877338187	206.0923614501953	206.10049438476562
455	206.3820037841797	9.2081					1	DETECTED	206.3820 m/z @9.21 [N1299_2.mzXML]	206.3820037841797	9.2081	4.780566666666667	9.29505	4.514483333333333	17478.865234375	1064350.7552670902	0	1184	0.08325757244761611	0.5098192371975366	0.02373723041647972	206.380859375	206.38253784179688
456	206.8934783935547	1.7373166666666668					1	DETECTED	206.8935 m/z @1.74 [N1299_2.mzXML]	206.8934783935547	1.7373166666666668	1.6567333333333332	1.96675	0.31001666666666683	61730.01171875	506127.67198925774	0	1184	0.2462307916553126	1.9229333074568542	1.3317278186500296	206.8931121826172	206.8936309814453
457	206.99595642089844	10.877749999999999					1	DETECTED	206.9960 m/z @10.88 [N1299_2.mzXML]	206.99595642089844	10.877749999999999	0.11939999999999999	19.958666666666666	19.839266666666667	8395.625	2585042.2673648694	0	1184	8.642654974927058	0.9220403996275762	0.8718826112284371	206.9874267578125	207.002197265625
458	207.02615356445312	10.24345					1	DETECTED	207.0262 m/z @10.24 [N1299_2.mzXML]	207.02615356445312	10.24345	1.4318833333333332	15.089666666666666	13.657783333333333	234793.4375	4099385.45752405	1	1184	0.09837125029722671	1.8791092891103036	0.20507797388817178	207.01617431640625	207.0266571044922
459	207.10421752929688	9.2081					1	DETECTED	207.1042 m/z @9.21 [N1299_2.mzXML]	207.10421752929688	9.2081	9.0652	10.464316666666667	1.3991166666666661	20546.744140625	249234.14910156286	0	1184	0.5135212624659999	1.1712744847711691	0.7800144036805903	207.10128784179688	207.1124725341797
460	208.04904174804688	15.97895					1	DETECTED	208.0490 m/z @15.98 [N1299_2.mzXML]	208.04904174804688	15.97895	0.2836666666666667	19.97683333333333	19.693166666666666	14299.302734375	4342563.340828617	0	1184	3.357142015034661	0.6273593871619606	0.6200848358026105	208.04818725585938	208.04916381835938
461	208.13308715820312	8.782583333333333					1	DETECTED	208.1331 m/z @8.78 [N1299_2.mzXML]	208.13308715820312	8.782583333333333	8.453716666666667	8.907633333333333	0.4539166666666663	4162.02978515625	51056.38629614249	0	1184	0.15698300024378398	0.6901226434218528	0.38024528684370557	208.13258361816406	208.13320922851562
462	208.89059448242188	1.7373166666666668					1	DETECTED	208.8906 m/z @1.74 [N1299_2.mzXML]	208.89059448242188	1.7373166666666668	1.6881833333333334	1.9946166666666667	0.30643333333333334	39884.6171875	314786.74267150887	0	1184	0.13012846874864037	3.1183853459972775	3.364141823416889	208.8904266357422	208.89097595214844
463	208.93528747558594	2.1502499999999998					1	DETECTED	208.9353 m/z @2.15 [N1299_2.mzXML]	208.93528747558594	2.1502499999999998	2.0085	2.2627499999999996	0.2542499999999994	11898.1689453125	113072.67968457023	0	1184	0.17786534672106624	0.8968253968253973	0.7936507936507946	208.93492126464844	208.93560791015625
464	208.97927856445312	9.812483333333335					1	DETECTED	208.9793 m/z @9.81 [N1299_2.mzXML]	208.97927856445312	9.812483333333335	1.24965	15.960666666666667	14.711016666666666	8599.23046875	3837651.739625152	0	1184	12.995807320474889	0.8590040290402319	0.7180080580804639	208.9716339111328	208.97927856445312
465	209.033203125	1.5231333333333335					1	DETECTED	209.0332 m/z @1.52 [N1299_2.mzXML]	209.033203125	1.5231333333333335	1.4132833333333332	5.604550000000001	4.191266666666667	36861.40625	1194068.0578406986	0	1184	0.18043873490477202	11.27976233039488	23.330616580694574	209.03250122070312	209.03379821777344
466	209.0452880859375	16.43965					1	DETECTED	209.0453 m/z @16.44 [N1299_2.mzXML]	209.0452880859375	16.43965	0.15603333333333333	19.995333333333335	19.8393	27596.455078125	7072363.279526892	0	1184	7.530874548513898	0.6057908380539815	0.4617696537880424	209.04434204101562	209.0457763671875
467	209.09173583984375	7.7103					1	DETECTED	209.0917 m/z @7.71 [N1299_2.mzXML]	209.09173583984375	7.7103	4.9641	9.165466666666667	4.201366666666667	21162.515625	1443835.1042105402	0	1184	1.1911958110068666	0.6309420570054624	0.1901566280112094	209.0819549560547	209.09205627441406
468	209.11663818359375	12.028016666666668					1	DETECTED	209.1166 m/z @12.03 [N1299_2.mzXML]	209.11663818359375	12.028016666666668	11.262533333333332	12.730483333333332	1.46795	348461.375	3238966.035465449	1	1184	0.09029395952196673	0.8815348889825861	0.49941785670183236	209.1131591796875	209.11724853515625
469	209.12867736816406	10.341583333333334					1	DETECTED	209.1287 m/z @10.34 [N1299_2.mzXML]	209.12867736816406	10.341583333333334	10.3097	10.375116666666665	0.06541666666666579	2009.8651123046875	5678.737255279516	0	1184	0.07104043856510422	1.0258755880814858	1.0517511761629716	209.12811279296875	209.12867736816406
470	210.03622436523438	1.5231333333333335					1	DETECTED	210.0362 m/z @1.52 [N1299_2.mzXML]	210.03622436523438	1.5231333333333335	1.5231333333333335	18.754	17.230866666666667	2762.044677734375	981441.315102325	0	1184	14.842258200751992	null	null	210.03109741210938	210.0459442138672
471	210.93507385253906	11.818999999999999					1	DETECTED	210.9351 m/z @11.82 [N1299_2.mzXML]	210.93507385253906	11.818999999999999	11.143083333333333	18.127	6.983916666666666	9761.8603515625	946873.183969299	0	1184	0.28780688470081195	3.6093037998094863	5.992375146496397	210.934326171875	210.93605041503906
472	211.04177856445312	2.3178833333333335					1	DETECTED	211.0418 m/z @2.32 [N1299_2.mzXML]	211.04177856445312	2.3178833333333335	2.037166666666667	17.569333333333336	15.532166666666669	25119.123046875	2490921.147969299	0	1184	0.6290123824368075	13.438477220578493	3.815474973133573	211.03814697265625	211.05130004882812
473	211.05772399902344	9.390133333333333					1	DETECTED	211.0577 m/z @9.39 [N1299_2.mzXML]	211.05772399902344	9.390133333333333	9.3422	15.037383333333334	5.695183333333334	10333.322265625	1013671.2036719971	0	1184	0.10630490364476941	59.40733657858186	4.243151640058926	211.0546875	211.0674591064453
474	211.0800018310547	14.492316666666666					1	DETECTED	211.0800 m/z @14.49 [N1299_2.mzXML]	211.0800018310547	14.492316666666666	3.2664166666666667	16.660833333333333	13.394416666666666	5205.8134765625	1717360.5635709227	0	1184	0.4240626260824918	0.5965854259643621	0.19470165307759546	211.072021484375	211.08889770507812
475	211.13235473632812	12.142633333333333					1	DETECTED	211.1324 m/z @12.14 [N1299_2.mzXML]	211.13235473632812	12.142633333333333	0.10128333333333334	19.995333333333335	19.89405	26280.513671875	3679295.7455095807	0	1184	0.1010787410877505	0.5738334038944535	1.648378708751253	211.12255859375	211.1410369873047
476	211.14405822753906	10.29415					1	DETECTED	211.1441 m/z @10.29 [N1299_2.mzXML]	211.14405822753906	10.29415	10.226949999999999	10.446316666666666	0.2193666666666676	17863.04296875	125751.66416784727	0	1184	0.12291900347139872	1.6321924603174314	2.398917728800181	211.1437225341797	211.14410400390625
477	212.01927185058594	11.360166666666666					1	DETECTED	212.0193 m/z @11.36 [N1299_2.mzXML]	212.01927185058594	11.360166666666666	11.3294	11.677933333333334	0.34853333333333403	55192.12109375	317633.75986743055	0	1184	0.0832060989861354	1.938287945829324	8.59502233439206	212.01902770996094	212.02001953125
478	212.06759643554688	10.814316666666667					1	DETECTED	212.0676 m/z @10.81 [N1299_2.mzXML]	212.06759643554688	10.814316666666667	10.79665	11.026033333333334	0.2293833333333346	29640.76953125	182555.71357141147	0	1184	0.10410942122242339	6.491981132075407	8.13599072569541	212.06724548339844	212.06777954101562
479	212.99923706054688	1.8968999999999998					1	DETECTED	212.9992 m/z @1.90 [N1299_2.mzXML]	212.99923706054688	1.8968999999999998	1.8685833333333333	3.1620500000000002	1.293466666666667	25338.53125	283379.28274499514	0	1184	0.10098290177549107	22.839317245438597	44.678634490877194	212.99847412109375	212.99952697753906
480	213.02296447753906	10.226949999999999					1	DETECTED	213.0230 m/z @10.23 [N1299_2.mzXML]	213.02296447753906	10.226949999999999	10.210483333333334	16.366233333333334	6.155749999999999	5805.98291015625	510284.90257891844	0	1184	0.08104288387091252	186.91548582998513	310.65314900318947	213.022705078125	213.03294372558594
481	213.09815979003906	8.889550000000002					1	DETECTED	213.0982 m/z @8.89 [N1299_2.mzXML]	213.09815979003906	8.889550000000002	8.747716666666667	8.925433333333332	0.1777166666666652	1868.34375	12070.95732818592	0	1184	0.05376837256980593	0.6264982373677929	0.2529964747355856	213.09791564941406	213.0983123779297
482	213.958740234375	18.718					1	DETECTED	213.9587 m/z @18.72 [N1299_2.mzXML]	213.958740234375	18.718	0.15603333333333333	19.958666666666666	19.802633333333333	3717.49267578125	1245636.3366450805	0	1184	1.7806517005256843	0.5334195909556997	0.4281283410856115	213.95811462402344	213.9596710205078
483	214.1793975830078	11.262533333333332					1	DETECTED	214.1794 m/z @11.26 [N1299_2.mzXML]	214.1793975830078	11.262533333333332	3.6161666666666665	11.313466666666667	7.6973	14569.361328125	2389339.3700761716	0	1184	0.043584671849222545	0.503330557868443	0.0066611157368861255	214.17527770996094	214.1800537109375
484	214.9172821044922	1.5524333333333333					1	DETECTED	214.9173 m/z @1.55 [N1299_2.mzXML]	214.9172821044922	1.5524333333333333	1.4318833333333332	15.740066666666667	14.308183333333334	1163765.75	9052050.255146727	0	1184	0.2913640083717719	0.8090527627373474	0.5346673251553955	214.91404724121094	214.91754150390625
485	214.98873901367188	1.5524333333333333					1	DETECTED	214.9887 m/z @1.55 [N1299_2.mzXML]	214.98873901367188	1.5524333333333333	1.4318833333333332	1.58135	0.14946666666666686	52342.81640625	311387.1000375977	0	1184	0.3676069316518693	0.6159794079803579	0.2485135499348802	214.98858642578125	214.9888458251953
486	215.01597595214844	1.9390333333333334					1	DETECTED	215.0160 m/z @1.94 [N1299_2.mzXML]	215.01597595214844	1.9390333333333334	1.8827166666666666	10.619916666666667	8.7372	74705.296875	2521127.3364700014	0	1184	1.3036682600994374	16.613336613048883	14.55385344576069	215.01539611816406	215.02297973632812
487	215.92095947265625	1.5524333333333333					1	DETECTED	215.9210 m/z @1.55 [N1299_2.mzXML]	215.92095947265625	1.5524333333333333	1.4479666666666666	1.5959166666666667	0.14795000000000003	30067.8203125	167204.6053012695	0	1184	0.06840821094425098	0.7081206126356093	0.4162412252712186	215.92083740234375	215.921142578125
488	216.12261962890625	1.9806666666666668					1	DETECTED	216.1226 m/z @1.98 [N1299_2.mzXML]	216.12261962890625	1.9806666666666668	1.9252	4.50555	2.58035	9207.1298828125	437449.56816967786	0	1184	0.07909625048191549	23.260366586538417	45.520733173076835	216.1161346435547	216.12342834472656
489	216.92233276367188	1.6881833333333334					1	DETECTED	216.9223 m/z @1.69 [N1299_2.mzXML]	216.92233276367188	1.6881833333333334	1.4479666666666666	1.9390333333333334	0.49106666666666676	163962.703125	1381551.0756288453	0	1184	0.12883574470182513	1.2115970642443439	1.336801222003431	216.9133758544922	216.92266845703125
490	216.95054626464844	1.5524333333333333					1	DETECTED	216.9505 m/z @1.55 [N1299_2.mzXML]	216.95054626464844	1.5524333333333333	0.3747	18.972166666666666	18.597466666666666	160328.875	3864857.551895218	0	1184	0.1195242566432082	0.822211710853614	0.6054139564024879	216.94056701660156	216.9507598876953
491	217.06948852539062	9.89815					1	DETECTED	217.0695 m/z @9.90 [N1299_2.mzXML]	217.06948852539062	9.89815	9.8295	10.26005	0.4305500000000002	16472.728515625	127675.29652572614	0	1184	0.10538012948095421	3.1003366105988777	4.4114549386493165	217.06924438476562	217.07041931152344
492	217.0814208984375	1.8685833333333333					1	DETECTED	217.0814 m/z @1.87 [N1299_2.mzXML]	217.0814208984375	1.8685833333333333	1.8685833333333333	15.020283333333333	13.1517	38254.609375	1397840.325720643	0	1184	0.4609890166037649	null	null	217.08096313476562	217.08966064453125
493	217.09478759765625	9.310550000000001					1	DETECTED	217.0948 m/z @9.31 [N1299_2.mzXML]	217.09478759765625	9.310550000000001	8.608766666666666	9.374033333333333	0.7652666666666672	1768.5592041015625	68276.07514099129	0	1184	0.7207547755299242	0.5452300092621171	0.09046001852423409	217.09437561035156	217.104248046875
494	217.12135314941406	19.50133333333333					1	DETECTED	217.1214 m/z @19.50 [N1299_2.mzXML]	217.12135314941406	19.50133333333333	0.10128333333333334	19.995333333333335	19.89405	12243.1904296875	3543247.842942108	0	1184	2.300248377838809	0.5246075384886814	0.04980979583228297	217.11891174316406	217.12222290039062
495	217.2266387939453	11.738933333333334					1	DETECTED	217.2266 m/z @11.74 [N1299_2.mzXML]	217.2266387939453	11.738933333333334	11.738933333333334	16.07133333333333	4.332399999999998	2847.020263671875	531417.1768031003	0	1184	0.06359468946207514	null	null	217.22645568847656	217.23464965820312
496	218.02145385742188	9.726949999999999					1	DETECTED	218.0215 m/z @9.73 [N1299_2.mzXML]	218.02145385742188	9.726949999999999	9.674833333333334	9.778533333333334	0.1036999999999999	3598.92822265625	14447.811966369614	0	1184	0.06534854576751492	0.9948832747042238	0.9897665494084475	218.02139282226562	218.02178955078125
497	218.0813751220703	9.2081					1	DETECTED	218.0814 m/z @9.21 [N1299_2.mzXML]	218.0813751220703	9.2081	8.522283333333332	19.50133333333333	10.979049999999999	5020.78857421875	1067150.2291350707	0	1184	6.36836487091087	8.004362195922125	13.052459465298645	218.0726776123047	218.08599853515625
498	218.13819885253906	1.9806666666666668					1	DETECTED	218.1382 m/z @1.98 [N1299_2.mzXML]	218.13819885253906	1.9806666666666668	0.10128333333333334	19.97683333333333	19.875549999999997	27172.259765625	3295321.2930456856	0	1184	1.9892413765552286	4.377426411563369	24.6455263812974	218.13722229003906	218.13912963867188
499	218.21124267578125	10.392683333333334					1	DETECTED	218.2112 m/z @10.39 [N1299_2.mzXML]	218.21124267578125	10.392683333333334	4.251716666666667	10.541583333333334	6.289866666666667	6090.25830078125	1202005.057498291	0	1184	0.13780198777927488	0.5121234984720103	0.02424699694402065	218.20648193359375	218.21124267578125
500	218.91941833496094	1.6881833333333334					1	DETECTED	218.9194 m/z @1.69 [N1299_2.mzXML]	218.91941833496094	1.6881833333333334	1.4479666666666666	1.7972499999999998	0.34928333333333317	48056.4375	584989.8908110348	0	1184	0.28080832541114753	1.3447042715279631	1.1305976043489587	218.91036987304688	218.91952514648438
501	218.96966552734375	9.761283333333333					1	DETECTED	218.9697 m/z @9.76 [N1299_2.mzXML]	218.96966552734375	9.761283333333333	9.5565	10.050116666666666	0.49361666666666615	2948.4580078125	59622.3501330566	0	1184	0.22112242359554024	1.2052168959062413	1.4104337918124823	218.96920776367188	218.97015380859375
502	218.98355102539062	1.5524333333333333					1	DETECTED	218.9836 m/z @1.55 [N1299_2.mzXML]	218.98355102539062	1.5524333333333333	1.4479666666666666	1.6107666666666667	0.16280000000000006	24270.400390625	150004.5434025879	0	1184	0.14188934674236875	0.7791959157626036	0.5290574528191015	218.9833526611328	218.98390197753906
503	219.02598571777344	1.76875					1	DETECTED	219.0260 m/z @1.77 [N1299_2.mzXML]	219.02598571777344	1.76875	1.7042	11.21105	9.50685	1921246.375	1.7420250304047935E7	1	1184	0.05704766713398235	4.467299715116571	8.596637963800239	219.017578125	219.03564453125
504	219.0432891845703	8.695699999999999					1	DETECTED	219.0433 m/z @8.70 [N1299_2.mzXML]	219.0432891845703	8.695699999999999	8.556833333333334	11.076283333333333	2.519449999999999	6527.22802734375	393137.90239483654	0	1184	2.4620404314443896	9.071471435429766	17.14294287085953	219.04298400878906	219.04727172851562
505	219.0628204345703	10.193516666666666					1	DETECTED	219.0628 m/z @10.19 [N1299_2.mzXML]	219.0628204345703	10.193516666666666	9.358116666666666	10.3587	1.000583333333335	3861.17333984375	79506.00546881118	0	1184	0.08547787117574401	0.5988648152581608	0.19772963051632156	219.06222534179688	219.07183837890625
506	219.1170196533203	14.802016666666667					1	DETECTED	219.1170 m/z @14.80 [N1299_2.mzXML]	219.1170196533203	14.802016666666667	9.5069	19.739166666666666	10.232266666666666	11316.197265625	1567615.73557431	0	1184	0.7530659046730488	0.938476673088248	0.6660519730550968	219.110107421875	219.11839294433594
507	219.17002868652344	1.8685833333333333					1	DETECTED	219.1700 m/z @1.87 [N1299_2.mzXML]	219.17002868652344	1.8685833333333333	0.19245	19.97683333333333	19.78438333333333	54876.51171875	3241548.770275274	0	1184	14.125465437097606	3.832008837557217	5.715251055303835	219.1698760986328	219.17538452148438
508	220.02963256835938	1.76875					1	DETECTED	220.0296 m/z @1.77 [N1299_2.mzXML]	220.02963256835938	1.76875	1.7206333333333332	4.015266666666666	2.294633333333333	105644.2109375	1162814.4225012823	0	1184	0.059065555982542595	24.881490346398742	7.031274708784722	220.0294189453125	220.03768920898438
509	220.11773681640625	8.907633333333333					1	DETECTED	220.1177 m/z @8.91 [N1299_2.mzXML]	220.11773681640625	8.907633333333333	8.747716666666667	15.776616666666666	7.028899999999998	13929.765625	696061.806250915	0	1184	0.09188409557990695	21.976758728504542	0.8528845001018219	220.1174774169922	220.12208557128906
510	220.16908264160156	12.78035					1	DETECTED	220.1691 m/z @12.78 [N1299_2.mzXML]	220.16908264160156	12.78035	12.747066666666665	17.2535	4.506433333333334	5815.2099609375	409544.1993197942	0	1184	0.06931765206959284	67.6980470706023	134.3960941412046	220.16847229003906	220.17721557617188
511	220.93435668945312	1.6107666666666667					1	DETECTED	220.9344 m/z @1.61 [N1299_2.mzXML]	220.93435668945312	1.6107666666666667	1.4782666666666666	6.30305	4.824783333333333	103103.53125	2280202.709022278	0	1184	0.06998107554626132	42.0841919754284	2.1455028765926696	220.92636108398438	220.94363403320312
512	221.00643920898438	15.44815					1	DETECTED	221.0064 m/z @15.45 [N1299_2.mzXML]	221.00643920898438	15.44815	1.4318833333333332	18.423166666666667	16.991283333333335	2736.885986328125	1220607.0279353333	0	1184	0.8694205145069471	0.6061272854397748	0.2122545708795495	220.99659729003906	221.0070037841797
513	221.02442932128906	1.76875					1	DETECTED	221.0244 m/z @1.77 [N1299_2.mzXML]	221.02442932128906	1.76875	1.7206333333333332	18.553	16.83236666666667	128942.15625	3497603.6795217283	0	1184	0.051096913442315595	5.379815578402436	7.094263583042575	221.01576232910156	221.02615356445312
514	221.0807647705078	10.51235					1	DETECTED	221.0808 m/z @10.51 [N1299_2.mzXML]	221.0807647705078	10.51235	5.98855	11.505216666666666	5.516666666666666	57874.7734375	1114219.975427	0	1184	0.08587815189233083	10.688728858459472	3.0321342727131095	221.080078125	221.08602905273438
515	221.10076904296875	12.907316666666667					1	DETECTED	221.1008 m/z @12.91 [N1299_2.mzXML]	221.10076904296875	12.907316666666667	4.930533333333333	12.907316666666667	7.976783333333334	7253.19091796875	1282754.6551289672	0	1184	3.696289803353519	0.5	null	221.09165954589844	221.10076904296875
516	221.65174865722656	11.578					1	DETECTED	221.6517 m/z @11.58 [N1299_2.mzXML]	221.65174865722656	11.578	11.535883333333334	11.648966666666666	0.11308333333333209	7271.416015625	38723.252611328004	0	1184	0.11618455213281997	1.3425009893154314	1.6850019786308625	221.65147399902344	221.65235900878906
517	221.98179626464844	1.0125833333333334					1	DETECTED	221.9818 m/z @1.01 [N1299_2.mzXML]	221.98179626464844	1.0125833333333334	0.10128333333333334	19.995333333333335	19.89405	2166.127197265625	1064799.8997860716	0	1184	0.20386212654791158	10.915203555360474	20.83040711072095	221.9811553955078	221.9824981689453
518	222.06459045410156	15.81325					1	DETECTED	222.0646 m/z @15.81 [N1299_2.mzXML]	222.06459045410156	15.81325	9.473183333333333	19.483	10.009816666666667	11737.9521484375	2566928.6804024046	0	1184	6.1494786776358605	0.7283224238926301	0.46455817522980475	222.0636444091797	222.06500244140625
519	222.867431640625	1.7373166666666668					1	DETECTED	222.8674 m/z @1.74 [N1299_2.mzXML]	222.867431640625	1.7373166666666668	1.6720333333333335	11.439166666666667	9.767133333333334	61216.3359375	3359748.129913574	0	1184	0.09739862502594665	2.3580573356134167	4.511077592913854	222.86724853515625	222.8765106201172
520	222.9939422607422	13.51445					1	DETECTED	222.9939 m/z @13.51 [N1299_2.mzXML]	222.9939422607422	13.51445	9.590066666666667	18.845166666666668	9.2551	22149.990234375	3815280.346213504	0	1184	1.5134412208279393	1.1791788943485815	17.726920288840983	222.9870147705078	223.0002899169922
521	223.06094360351562	15.92405					1	DETECTED	223.0609 m/z @15.92 [N1299_2.mzXML]	223.06094360351562	15.92405	9.5069	19.958666666666666	10.451766666666666	25980.892578125	6089777.739467283	0	1184	2.1185486047663424	0.7703196676805545	0.5738653625278808	223.05833435058594	223.0612030029297
522	223.09579467773438	11.550033333333333					1	DETECTED	223.0958 m/z @11.55 [N1299_2.mzXML]	223.09579467773438	11.550033333333333	0.10128333333333334	19.995333333333335	19.89405	2081319.5	2.6022717725205462E7	1	1184	0.11902095471000251	0.5163907209952248	5.845094650623703	223.0919189453125	223.09756469726562
523	223.13238525390625	12.370683333333334					1	DETECTED	223.1324 m/z @12.37 [N1299_2.mzXML]	223.13238525390625	12.370683333333334	11.29675	12.596316666666667	1.2995666666666672	48873.21484375	739331.4511765125	0	1184	1.1223188916010063	0.6109520407303738	3.7875789260133854	223.1320037841797	223.13262939453125
524	224.0994110107422	11.550033333333333					1	DETECTED	224.0994 m/z @11.55 [N1299_2.mzXML]	224.0994110107422	11.550033333333333	2.1643499999999998	12.043383333333333	9.879033333333332	242072.3125	7521360.613172367	0	1184	0.1299302526694479	0.5226783548080537	0.02207172938284074	224.09597778320312	224.09950256347656
525	224.86444091796875	1.7373166666666668					1	DETECTED	224.8644 m/z @1.74 [N1299_2.mzXML]	224.86444091796875	1.7373166666666668	1.6720333333333335	17.142	15.469966666666666	39196.9453125	1865021.5779243165	0	1184	15.45130863791631	118.48327801889195	235.9665560377839	224.86163330078125	224.86483764648438
526	224.95066833496094	11.818999999999999					1	DETECTED	224.9507 m/z @11.82 [N1299_2.mzXML]	224.95066833496094	11.818999999999999	11.126566666666667	16.4026	5.2760333333333325	26933.73828125	2099745.264917693	0	1184	0.5565693715138131	3.334602550041778	5.19743302947747	224.9496307373047	224.95152282714844
527	225.03428649902344	1.7972499999999998					1	DETECTED	225.0343 m/z @1.80 [N1299_2.mzXML]	225.03428649902344	1.7972499999999998	1.76875	14.036966666666666	12.268216666666666	77260.5234375	3552327.5794357304	0	1184	0.07267656053457228	215.23187134503112	5.951505764100938	225.02664184570312	225.03431701660156
528	225.0758056640625	10.193516666666666					1	DETECTED	225.0758 m/z @10.19 [N1299_2.mzXML]	225.0758056640625	10.193516666666666	3.3113333333333332	15.7219	12.410566666666666	11668.1416015625	1619343.6245952146	0	1184	0.08829206290211644	0.9016445846884832	0.8032891693769664	225.06588745117188	225.08493041992188
529	225.14791870117188	12.388499999999999					1	DETECTED	225.1479 m/z @12.39 [N1299_2.mzXML]	225.14791870117188	12.388499999999999	10.57125	19.739166666666666	9.167916666666667	30099.310546875	1214174.1416595457	0	1184	0.09885096397403181	0.6265790292426374	null	225.14767456054688	225.1490936279297
530	226.04489135742188	1.96675					1	DETECTED	226.0449 m/z @1.97 [N1299_2.mzXML]	226.04489135742188	1.96675	1.9529333333333334	15.232016666666668	13.279083333333334	15128.1240234375	983545.7833303529	0	1184	0.1664696680850506	71.30324557700877	141.22912587413944	226.04461669921875	226.05174255371094
531	226.07073974609375	9.812483333333335					1	DETECTED	226.0707 m/z @9.81 [N1299_2.mzXML]	226.07073974609375	9.812483333333335	9.743833333333333	9.93175	0.1879166666666663	4832.0615234375	28977.57419921875	0	1184	0.09358435429884082	1.3686574411264514	1.5799299842429013	226.07064819335938	226.07147216796875
532	226.11851501464844	8.388466666666666					1	DETECTED	226.1185 m/z @8.39 [N1299_2.mzXML]	226.11851501464844	8.388466666666666	7.95315	8.470683333333334	0.5175333333333336	3064.285888671875	50331.46818191518	0	1184	0.33885112100637294	0.5944331712546432	0.18886634250928655	226.1179962158203	226.11911010742188
533	226.95118713378906	1.62635					1	DETECTED	226.9512 m/z @1.63 [N1299_2.mzXML]	226.95118713378906	1.62635	0.11939999999999999	19.666166666666665	19.546766666666667	515597.71875	7884263.854332064	0	1184	0.06349806959446291	2.2106166209195206	3.6085362715963227	226.9463653564453	226.95602416992188
534	227.07923889160156	9.236433333333334					1	DETECTED	227.0792 m/z @9.24 [N1299_2.mzXML]	227.07923889160156	9.236433333333334	9.118216666666665	11.995516666666667	2.8773000000000017	32757.859375	542230.4640063484	0	1184	0.12377058953387987	2.7938728833921944	1.4138614288059144	227.0784912109375	227.08277893066406
535	227.0908966064453	10.778733333333333					1	DETECTED	227.0909 m/z @10.78 [N1299_2.mzXML]	227.0908966064453	10.778733333333333	10.778733333333333	10.862316666666667	0.08358333333333334	14377.5361328125	56172.05586914025	0	1184	0.08201035393930844	null	null	227.0906982421875	227.09103393554688
536	227.124755859375	1.8260166666666668					1	DETECTED	227.1248 m/z @1.83 [N1299_2.mzXML]	227.124755859375	1.8260166666666668	1.8260166666666668	13.42205	11.596033333333335	55477.0703125	1861445.022542175	0	1184	0.05354368140437349	null	null	227.12461853027344	227.12889099121094
537	227.17520141601562	9.7956					1	DETECTED	227.1752 m/z @9.80 [N1299_2.mzXML]	227.17520141601562	9.7956	8.643033333333333	19.245833333333334	10.6028	82425.359375	2036817.3045629866	1	1184	0.7981446886607415	1.6603204118567585	1.156881661853576	227.17303466796875	227.17604064941406
538	227.9744110107422	18.275333333333332					1	DETECTED	227.9744 m/z @18.28 [N1299_2.mzXML]	227.9744110107422	18.275333333333332	14.6541	19.648000000000003	4.993900000000004	1979.9481201171875	320333.79778771993	0	1184	3.620193989241187	0.6895302705339807	0.3790605410679615	227.97349548339844	227.97518920898438
539	228.06300354003906	10.3097					1	DETECTED	228.0630 m/z @10.31 [N1299_2.mzXML]	228.06300354003906	10.3097	8.76525	10.556199999999999	1.7909499999999987	38001.87109375	462329.8312627566	0	1184	0.10289948410867922	0.5798018712162903	0.15960374243258077	228.05491638183594	228.06646728515625
540	228.19505310058594	11.505216666666666					1	DETECTED	228.1951 m/z @11.51 [N1299_2.mzXML]	228.19505310058594	11.505216666666666	11.488716666666667	12.142633333333333	0.6539166666666656	110268.203125	710364.7784893808	0	1184	0.07331892908510618	19.815656565657914	38.63131313131583	228.19485473632812	228.19554138183594
541	229.14308166503906	0.24721666666666667					1	DETECTED	229.1431 m/z @0.25 [N1299_2.mzXML]	229.14308166503906	0.24721666666666667	0.10128333333333334	19.995333333333335	19.89405	81678.828125	6.116120727667098E7	1	1184	11.713624154111338	5.279888792174879	9.484571183591287	229.14263916015625	229.1437530517578
542	229.15444946289062	1.9529333333333334					1	DETECTED	229.1544 m/z @1.95 [N1299_2.mzXML]	229.15444946289062	1.9529333333333334	1.8544666666666667	2.037166666666667	0.18270000000000008	68394.3125	574140.4234238283	0	1184	0.14996941046084733	0.9277251184834124	0.8554502369668249	229.15406799316406	229.1544952392578
543	230.1465606689453	1.3952333333333333					1	DETECTED	230.1466 m/z @1.40 [N1299_2.mzXML]	230.1465606689453	1.3952333333333333	0.15603333333333333	19.995333333333335	19.8393	11340.62890625	7549595.492716306	0	1184	2.883711900494185	8.004882182052938	15.009764364105875	230.14572143554688	230.1470489501953
544	230.24716186523438	11.3912					1	DETECTED	230.2472 m/z @11.39 [N1299_2.mzXML]	230.24716186523438	11.3912	11.360166666666666	11.884066666666666	0.5238999999999994	138948.953125	875046.1832525654	1	1184	0.06534850508304757	5.460318622759702	5.71335613607954	230.24696350097656	230.24771118164062
545	230.96615600585938	1.5524333333333333					1	DETECTED	230.9662 m/z @1.55 [N1299_2.mzXML]	230.96615600585938	1.5524333333333333	1.4318833333333332	15.003433333333334	13.57155	175881.265625	6176933.9686784055	0	1184	0.12409078471660506	0.8155892753395303	0.6036855445707656	230.9630889892578	230.96630859375
546	230.9898681640625	1.9529333333333334					1	DETECTED	230.9899 m/z @1.95 [N1299_2.mzXML]	230.9898681640625	1.9529333333333334	1.9252	3.5858166666666667	1.6606166666666666	14242.7734375	391182.8415516357	0	1184	1.4080517973824198	29.939002403846093	55.19867043061777	230.98953247070312	230.99053955078125
547	231.13685607910156	14.9187					1	DETECTED	231.1369 m/z @14.92 [N1299_2.mzXML]	231.13685607910156	14.9187	0.11939999999999999	19.995333333333335	19.875933333333336	228807.46875	2.3532609830952376E7	0	1184	0.640323666251998	2.2917149770738217	0.5271675155255644	231.13583374023438	231.14671325683594
548	232.14036560058594	14.9187					1	DETECTED	232.1404 m/z @14.92 [N1299_2.mzXML]	232.14036560058594	14.9187	9.439633333333335	18.459999999999997	9.020366666666662	17427.171875	1507419.1756625976	0	1184	0.3259426049978753	0.8140427849875902	0.5835940730921179	232.13949584960938	232.14100646972656
549	232.15426635742188	8.4371					1	DETECTED	232.1543 m/z @8.44 [N1299_2.mzXML]	232.15426635742188	8.4371	4.897116666666666	9.310550000000001	4.413433333333335	44240.9453125	945360.0750703425	0	1184	0.21106700865250083	0.5535028857027439	0.9287410086432575	232.15391540527344	232.15980529785156
550	232.89627075195312	1.7042					1	DETECTED	232.8963 m/z @1.70 [N1299_2.mzXML]	232.89627075195312	1.7042	1.6567333333333332	13.288283333333334	11.63155	118976.1015625	4355832.182368591	0	1184	0.12062386271422798	3.0821586083443955	4.021526737790553	232.8961639404297	232.90567016601562
551	232.9280548095703	1.5524333333333333					1	DETECTED	232.9281 m/z @1.55 [N1299_2.mzXML]	232.9280548095703	1.5524333333333333	1.4318833333333332	1.6107666666666667	0.1788833333333335	88929.484375	487522.2146994629	0	1184	0.084559928199891	0.7460478958015666	0.602357708811177	232.92791748046875	232.92825317382812
552	232.9847412109375	10.830566666666666					1	DETECTED	232.9847 m/z @10.83 [N1299_2.mzXML]	232.9847412109375	10.830566666666666	1.9529333333333334	16.735	14.782066666666665	9710.806640625	1829403.4647701113	0	1184	0.2773491185832775	0.8325454606895982	15.802218268039448	232.9840087890625	232.98895263671875
553	233.14682006835938	14.6541					1	DETECTED	233.1468 m/z @14.65 [N1299_2.mzXML]	233.14682006835938	14.6541	0.63005	19.830499999999997	19.200449999999996	10675.4736328125	1847851.1654498572	0	1184	0.4673465364624718	0.9022088643757978	0.6302467695736488	233.1450958251953	233.15530395507812
554	234.8934783935547	1.7042					1	DETECTED	234.8935 m/z @1.70 [N1299_2.mzXML]	234.8934783935547	1.7042	1.6567333333333332	1.7830833333333334	0.12635000000000018	42714.578125	242338.6919697266	0	1184	0.11669523478290977	1.3309339887640441	1.661867977528088	234.89328002929688	234.89353942871094
555	235.06849670410156	11.884066666666666					1	DETECTED	235.0685 m/z @11.88 [N1299_2.mzXML]	235.06849670410156	11.884066666666666	11.578	12.142633333333333	0.5646333333333331	21016.63671875	260201.82619036944	0	1184	0.34386433924587756	0.9010555304417552	4.188412069842758	235.06304931640625	235.06883239746094
556	235.09246826171875	2.6302833333333333					1	DETECTED	235.0925 m/z @2.63 [N1299_2.mzXML]	235.09246826171875	2.6302833333333333	0.10128333333333334	18.534	18.432716666666664	51853.8671875	7627017.054461895	0	1184	1.2898003482455325	1.7788157069647286	10.46535428251045	235.09042358398438	235.09555053710938
557	235.16848754882812	12.282733333333335					1	DETECTED	235.1685 m/z @12.28 [N1299_2.mzXML]	235.16848754882812	12.282733333333335	0.13751666666666665	19.922	19.784483333333334	13353.361328125	1362215.865685089	0	1184	0.16077000055626023	0.8427498683798176	0.6031465414749391	235.16787719726562	235.1698760986328
558	236.0801239013672	15.37605					1	DETECTED	236.0801 m/z @15.38 [N1299_2.mzXML]	236.0801239013672	15.37605	10.325633333333334	17.904	7.578366666666666	3668.63623046875	830189.6892854922	0	1184	1.1503223480927414	0.7502714297500207	0.5005428595000415	236.07882690429688	236.0807342529297
559	236.0956268310547	2.6439999999999997					1	DETECTED	236.0956 m/z @2.64 [N1299_2.mzXML]	236.0956268310547	2.6439999999999997	2.5893666666666664	8.34005	5.750683333333333	4626.04833984375	458807.88932189933	0	1184	0.8575168328692473	52.629804758999406	46.1463302510939	236.08868408203125	236.0965118408203
560	236.99794006347656	1.9109					1	DETECTED	236.9979 m/z @1.91 [N1299_2.mzXML]	236.99794006347656	1.9109	1.8827166666666666	17.681500000000003	15.798783333333336	22711.255859375	1161389.6768864137	0	1184	0.1348381189021275	111.88379505409242	53.131477275570646	236.98976135253906	237.00787353515625
561	237.07640075683594	14.986933333333333					1	DETECTED	237.0764 m/z @14.99 [N1299_2.mzXML]	237.07640075683594	14.986933333333333	0.10128333333333334	19.154333333333334	19.05305	6924.9404296875	3567948.9818694154	0	1184	0.23618037034623107	0.6399804509712373	0.27996090194247486	237.0694122314453	237.08604431152344
562	237.0869140625	9.222199999999999					1	DETECTED	237.0869 m/z @9.22 [N1299_2.mzXML]	237.0869140625	9.222199999999999	9.179816666666666	9.32645	0.14663333333333384	2798.938720703125	14625.035874877954	0	1184	0.1027105144714735	1.7298466378293371	2.4596932756586742	237.08642578125	237.08734130859375
563	237.11146545410156	11.262533333333332					1	DETECTED	237.1115 m/z @11.26 [N1299_2.mzXML]	237.11146545410156	11.262533333333332	0.11939999999999999	19.903666666666666	19.784266666666667	36098.85546875	2890089.838584408	0	1184	0.5932537825250286	3.4726081732622656	50.700069263748446	237.1088409423828	237.11355590820312
564	237.49710083007812	1.9390333333333334					1	DETECTED	237.4971 m/z @1.94 [N1299_2.mzXML]	237.49710083007812	1.9390333333333334	1.9390333333333334	10.654316666666666	8.715283333333334	22706.12109375	6836679.4417661745	0	1184	8.609805504632714	null	null	237.48890686035156	237.49710083007812
565	238.10675048828125	14.036966666666666					1	DETECTED	238.1068 m/z @14.04 [N1299_2.mzXML]	238.10675048828125	14.036966666666666	5.9534	19.958666666666666	14.005266666666666	14752.8232421875	2836291.3160123294	0	1184	2.893453556005948	1.0450010488043935	1.0796555850232832	238.10594177246094	238.10792541503906
566	238.23435974121094	10.51235					1	DETECTED	238.2344 m/z @10.51 [N1299_2.mzXML]	238.23435974121094	10.51235	9.709683333333334	10.671733333333332	0.9620499999999979	7654.197265625	119403.50480657954	0	1184	0.08718193249022121	0.5992836378737538	0.16498009416759027	238.234130859375	238.24258422851562
567	238.84158325195312	1.7533833333333333					1	DETECTED	238.8416 m/z @1.75 [N1299_2.mzXML]	238.84158325195312	1.7533833333333333	1.6881833333333334	5.413366666666667	3.7251833333333333	22735.189453125	695666.0891002198	0	1184	0.09046084293679169	28.56735685071578	56.13471370143156	238.8413848876953	238.85092163085938
568	238.96633911132812	11.96345					1	DETECTED	238.9663 m/z @11.96 [N1299_2.mzXML]	238.96633911132812	11.96345	1.0853	19.172666666666665	18.087366666666664	63912.01953125	8779202.655916471	0	1184	1.082797189374384	0.6542231716192701	5.9117480432987835	238.96469116210938	238.97067260742188
569	239.03146362304688	1.6107666666666667					1	DETECTED	239.0315 m/z @1.61 [N1299_2.mzXML]	239.03146362304688	1.6107666666666667	0.26538333333333336	19.922	19.656616666666668	5001.74072265625	2143730.961873414	0	1184	9.976630037357037	7.305210410911388	11.462070737301492	239.03146362304688	239.04043579101562
570	239.06356811523438	1.8685833333333333					1	DETECTED	239.0636 m/z @1.87 [N1299_2.mzXML]	239.06356811523438	1.8685833333333333	1.1033666666666666	10.57125	9.467883333333333	98366.78125	1121242.167956146	0	1184	0.03744796208739132	1.1949193969454217	7.921791505984117	239.05372619628906	239.06875610351562
571	239.09091186523438	10.51235					1	DETECTED	239.0909 m/z @10.51 [N1299_2.mzXML]	239.09091186523438	10.51235	10.446316666666666	11.313466666666667	0.8671500000000005	2639217.25	1.7747315211146913E7	1	1184	0.08852777926098199	2.44468647002561	3.1640470546863053	239.0902557373047	239.09136962890625
572	239.1388702392578	9.726949999999999					1	DETECTED	239.1389 m/z @9.73 [N1299_2.mzXML]	239.1388702392578	9.726949999999999	9.65775	10.57125	0.9134999999999991	8348.8935546875	97133.19127163684	0	1184	0.07435943961399794	6.600433526011688	1.5051169145743493	239.12887573242188	239.14602661132812
573	239.16357421875	12.5625					1	DETECTED	239.1636 m/z @12.56 [N1299_2.mzXML]	239.16357421875	12.5625	10.51235	12.796600000000002	2.284250000000002	65706.078125	801976.4953838488	0	1184	0.07977513624933152	0.5458089587531498	0.08174272700300182	239.16099548339844	239.16812133789062
574	240.09423828125	10.51235					1	DETECTED	240.0942 m/z @10.51 [N1299_2.mzXML]	240.09423828125	10.51235	8.323983333333334	14.986933333333333	6.662949999999999	291783.40625	3196352.5197409294	0	1184	0.08518464396090408	29.907551116627715	54.805511517024115	240.08656311035156	240.10189819335938
575	240.96688842773438	12.1087					1	DETECTED	240.9669 m/z @12.11 [N1299_2.mzXML]	240.96688842773438	12.1087	9.423216666666667	19.812333333333335	10.389116666666668	8937.26953125	1273265.163542602	0	1184	3.0847029293973627	1.082221000901178	1.2367123797939554	240.9619903564453	240.97085571289062
576	241.03074645996094	1.9109					1	DETECTED	241.0307 m/z @1.91 [N1299_2.mzXML]	241.03074645996094	1.9109	1.9109	17.681500000000003	15.770600000000004	4228.77392578125	1346846.0845797728	0	1184	6.717726920148246	null	null	241.02450561523438	241.031982421875
577	241.09454345703125	10.51235					1	DETECTED	241.0945 m/z @10.51 [N1299_2.mzXML]	241.09454345703125	10.51235	10.481783333333334	10.654316666666666	0.1725333333333321	13395.314453125	75801.41594714324	0	1184	0.11907729420336288	2.8222464558343483	5.459546251542611	241.09400939941406	241.09483337402344
578	241.1065673828125	11.550033333333333					1	DETECTED	241.1066 m/z @11.55 [N1299_2.mzXML]	241.1065673828125	11.550033333333333	0.24721666666666667	13.406366666666665	13.159149999999999	560586.0625	7742818.197072486	1	1184	0.1145993219499779	4.159935536109911	4.73609915849153	241.10104370117188	241.1095428466797
579	241.14285278320312	11.344850000000001					1	DETECTED	241.1429 m/z @11.34 [N1299_2.mzXML]	241.14285278320312	11.344850000000001	7.129099999999999	11.423033333333333	4.293933333333333	17710.607421875	561006.4956012571	0	1184	0.09738884802793635	0.5092727668070132	0.018545533614026374	241.1407928466797	241.14630126953125
580	242.01942443847656	2.0652333333333335					1	DETECTED	242.0194 m/z @2.07 [N1299_2.mzXML]	242.01942443847656	2.0652333333333335	1.9806666666666668	19.300333333333334	17.319666666666667	4912.4560546875	1383745.0847273865	0	1184	14.900468325730634	102.4024438312968	170.08524594178087	242.01376342773438	242.02903747558594
581	242.099609375	8.907633333333333					1	DETECTED	242.0996 m/z @8.91 [N1299_2.mzXML]	242.099609375	8.907633333333333	1.96675	10.556199999999999	8.58945	8045.08984375	1281445.6303912955	0	1184	0.08279912851523363	0.6187576989480206	0.013863712272565259	242.09820556640625	242.0999298095703
582	242.92495727539062	1.6414					1	DETECTED	242.9250 m/z @1.64 [N1299_2.mzXML]	242.92495727539062	1.6414	1.58135	18.034499999999998	16.453149999999997	204513.203125	6562724.111986266	0	1184	0.05779423404509143	138.8443190745927	2.463325267594427	242.92359924316406	242.92555236816406
583	242.9949951171875	1.4934					1	DETECTED	242.9950 m/z @1.49 [N1299_2.mzXML]	242.9949951171875	1.4934	1.4318833333333332	1.5231333333333335	0.09125000000000028	17559.8671875	64019.72547827152	0	1184	0.06741610391019148	0.7416689244107284	0.4833378488214568	242.9947052001953	242.9951934814453
584	243.01576232910156	16.660833333333333					1	DETECTED	243.0158 m/z @16.66 [N1299_2.mzXML]	243.01576232910156	16.660833333333333	9.8295	19.7025	9.873000000000001	2076.591796875	525869.8784035037	0	1184	1.3594980630647306	0.722626134478384	0.445252268956768	243.01470947265625	243.02432250976562
585	243.09701538085938	6.812316666666666					1	DETECTED	243.0970 m/z @6.81 [N1299_2.mzXML]	243.09701538085938	6.812316666666666	0.15603333333333333	19.995333333333335	19.8393	1754.6707763671875	964440.6356341249	0	1184	1.8685040647168556	1.4902685933341182	1.9805371866682362	243.09503173828125	243.09959411621094
586	244.03648376464844	10.3097					1	DETECTED	244.0365 m/z @10.31 [N1299_2.mzXML]	244.03648376464844	10.3097	10.276816666666667	10.3587	0.08188333333333375	3373.678466796875	13763.718224304223	0	1184	0.0814353991494805	1.245058286872821	1.4901165737456419	244.03648376464844	244.03713989257812
587	244.11781311035156	9.54					1	DETECTED	244.1178 m/z @9.54 [N1299_2.mzXML]	244.11781311035156	9.54	9.49025	9.623783333333334	0.13353333333333417	5029.75537109375	23850.03815771493	0	1184	0.08301033255616552	1.3420435510887987	1.6840871021775974	244.1175079345703	244.1179962158203
588	244.19000244140625	11.505216666666666					1	DETECTED	244.1900 m/z @11.51 [N1299_2.mzXML]	244.19000244140625	11.505216666666666	11.471966666666667	11.563916666666668	0.09195000000000064	16823.39453125	64978.13284484904	0	1184	0.06344919945858862	1.382706766917349	1.765413533834698	244.18972778320312	244.1909942626953
589	244.20175170898438	9.1351					1	DETECTED	244.2018 m/z @9.14 [N1299_2.mzXML]	244.20175170898438	9.1351	9.047866666666666	9.778533333333334	0.7306666666666679	31311.23046875	262863.28666366555	0	1184	0.1050030960786632	2.0100718508894646	2.2944845901007973	244.20156860351562	244.20266723632812
590	245.225830078125	14.257483333333333					1	DETECTED	245.2258 m/z @14.26 [N1299_2.mzXML]	245.225830078125	14.257483333333333	11.754266666666666	19.3735	7.619233333333334	28706.576171875	1425845.0023198542	0	1184	0.3942232185493957	0.9829381068372379	6.871619420046313	245.22486877441406	245.22711181640625
591	246.13307189941406	1.9252					1	DETECTED	246.1331 m/z @1.93 [N1299_2.mzXML]	246.13307189941406	1.9252	1.8403666666666667	4.362233333333333	2.5218666666666665	18096.0390625	441143.32572503673	0	1184	0.24390372003068195	null	15.937252019179777	246.13230895996094	246.13565063476562
592	246.15208435058594	11.884066666666666					1	DETECTED	246.1521 m/z @11.88 [N1299_2.mzXML]	246.15208435058594	11.884066666666666	11.868166666666667	11.931216666666668	0.0630500000000005	4492.46337890625	14050.928213378907	0	1184	0.19987503339069512	1.9827044025159295	2.965408805031859	246.15167236328125	246.15208435058594
593	246.17005920410156	9.236433333333334					1	DETECTED	246.1701 m/z @9.24 [N1299_2.mzXML]	246.17005920410156	9.236433333333334	0.10128333333333334	19.995333333333335	19.89405	54795.7578125	3874810.9026846923	0	1184	0.1348938735842271	1.5620324526911058	1.285075700431944	246.16831970214844	246.17068481445312
594	246.2294921875	14.304283333333332					1	DETECTED	246.2295 m/z @14.30 [N1299_2.mzXML]	246.2294921875	14.304283333333332	14.100050000000001	14.834766666666667	0.7347166666666656	4994.390625	122614.95665502916	0	1184	0.6073893473699741	1.7987187857026452	2.5974375714052904	246.22869873046875	246.2303466796875
595	246.2419891357422	10.959266666666668					1	DETECTED	246.2420 m/z @10.96 [N1299_2.mzXML]	246.2419891357422	10.959266666666668	10.909516666666667	11.059533333333333	0.1500166666666658	10074.7236328125	50940.91965173338	0	1184	0.07484793100948295	1.5077051926297678	2.0154103852595355	246.2416229248047	246.242431640625
596	246.9436798095703	1.5524333333333333					1	DETECTED	246.9437 m/z @1.55 [N1299_2.mzXML]	246.9436798095703	1.5524333333333333	1.4318833333333332	1.62635	0.1944666666666668	76688.6796875	445657.9124708251	0	1184	0.12739414574660168	0.8086846924763759	0.5570815190030979	246.94361877441406	246.94435119628906
597	247.0923614501953	2.4944833333333336					1	DETECTED	247.0924 m/z @2.49 [N1299_2.mzXML]	247.0923614501953	2.4944833333333336	1.8685833333333333	10.341583333333334	8.473	89895.59375	5978087.533382266	0	1184	0.7052359959388781	2.8306532218552887	3.549753220123671	247.08934020996094	247.09722900390625
598	247.13211059570312	11.279583333333333					1	DETECTED	247.1321 m/z @11.28 [N1299_2.mzXML]	247.13211059570312	11.279583333333333	7.322333333333333	12.527333333333333	5.205	9402.720703125	1434864.1486779172	0	1184	3.3212200914929078	0.6576536736369953	0.435191866695869	247.12828063964844	247.1328582763672
599	247.14413452148438	9.2081					1	DETECTED	247.1441 m/z @9.21 [N1299_2.mzXML]	247.14413452148438	9.2081	9.165466666666667	9.3422	0.17673333333333296	26666.771484375	140970.8712543955	0	1184	0.11103455173589438	2.0727130570758594	3.145426114151719	247.14413452148438	247.14454650878906
600	247.24134826660156	12.6137					1	DETECTED	247.2413 m/z @12.61 [N1299_2.mzXML]	247.24134826660156	12.6137	4.846900000000001	14.3972	9.5503	3730.649169921875	637861.7882037659	0	1184	0.12361932271093856	0.6148156254828244	0.2296312509656487	247.24014282226562	247.2422637939453
601	248.06085205078125	15.92405					1	DETECTED	248.0609 m/z @15.92 [N1299_2.mzXML]	248.06085205078125	15.92405	14.785716666666668	18.256666666666668	3.47095	2228.125	228925.30817047128	0	1184	1.202032532337574	1.524575402635434	2.049150805270868	248.06007385253906	248.06195068359375
602	248.9768829345703	1.5668666666666666					1	DETECTED	248.9769 m/z @1.57 [N1299_2.mzXML]	248.9768829345703	1.5668666666666666	1.4479666666666666	2.9419	1.4939333333333333	10432.50390625	357426.3414810181	0	1184	0.10485110123474728	6.2823100644799545	10.760701328471884	248.9752197265625	248.9774169921875
603	249.01220703125	1.5668666666666666					1	DETECTED	249.0122 m/z @1.57 [N1299_2.mzXML]	249.01220703125	1.5668666666666666	1.5668666666666666	19.081666666666667	17.5148	5921.53759765625	3029552.2679388477	0	1184	10.456092201844411	null	null	249.0023651123047	249.01220703125
604	249.05697631835938	12.1087					1	DETECTED	249.0570 m/z @12.11 [N1299_2.mzXML]	249.05697631835938	12.1087	9.150599999999999	18.718	9.567400000000001	3829.568603515625	864565.9142050778	0	1184	6.968009484168624	1.6171529022007363	1.6819650782286601	249.05633544921875	249.06219482421875
605	249.10784912109375	1.8685833333333333					1	DETECTED	249.1078 m/z @1.87 [N1299_2.mzXML]	249.10784912109375	1.8685833333333333	1.8114333333333335	11.818999999999999	10.007566666666666	23471.359375	988652.2486176146	0	1184	0.08614481682450204	10.093533906616914	174.0094094204304	249.1068878173828	249.1121826171875
606	249.15719604492188	9.7956					1	DETECTED	249.1572 m/z @9.80 [N1299_2.mzXML]	249.15719604492188	9.7956	4.0619	10.033216666666668	5.971316666666668	18447.775390625	1839117.7942617189	0	1184	0.1401457432668547	1.0053908446789661	1.0125219597966315	249.1566925048828	249.1625518798828
607	249.2172088623047	10.3587					1	DETECTED	249.2172 m/z @10.36 [N1299_2.mzXML]	249.2172088623047	10.3587	10.050116666666666	10.603033333333334	0.5529166666666683	11406.0107421875	191604.7094016116	0	1184	0.43434941549691075	0.8958952200918159	0.7869206435639575	249.2167205810547	249.217529296875
608	250.61383056640625	12.937666666666667					1	DETECTED	250.6138 m/z @12.94 [N1299_2.mzXML]	250.61383056640625	12.937666666666667	12.812633333333334	13.054933333333334	0.24230000000000018	6199.0849609375	51881.88837927249	0	1184	0.04431680095708579	0.9689416155691875	0.9378832311383749	250.61314392089844	250.61459350585938
609	251.12718200683594	12.028016666666668					1	DETECTED	251.1272 m/z @12.03 [N1299_2.mzXML]	251.12718200683594	12.028016666666668	0.10128333333333334	19.995333333333335	19.89405	114734.3984375	1.0561165362902025E7	1	1184	10.47741315063341	1.6274259934474997	0.037939974851131035	251.12355041503906	251.12867736816406
610	252.1089630126953	7.339933333333334					1	DETECTED	252.1090 m/z @7.34 [N1299_2.mzXML]	252.1089630126953	7.339933333333334	0.13751666666666665	19.97683333333333	19.839316666666665	4193.70068359375	2115326.313229278	0	1184	18.595680834417095	1.3772680466047273	1.7545360932094547	252.10768127441406	252.10980224609375
611	252.13059997558594	12.028016666666668					1	DETECTED	252.1306 m/z @12.03 [N1299_2.mzXML]	252.13059997558594	12.028016666666668	1.5231333333333335	19.958666666666666	18.435533333333332	19319.16796875	2420604.3995168153	0	1184	0.11562058034962952	1.2883903225297424	1.1658033786629047	252.12168884277344	252.13131713867188
612	252.9720001220703	1.96675					1	DETECTED	252.9720 m/z @1.97 [N1299_2.mzXML]	252.9720001220703	1.96675	1.9109	3.2215833333333332	1.3106833333333332	10249.0244140625	257890.19295202635	0	1184	0.07495332647818875	11.733960011936743	22.467920023873486	252.97158813476562	252.97230529785156
613	252.98806762695312	1.8968999999999998					1	DETECTED	252.9881 m/z @1.90 [N1299_2.mzXML]	252.98806762695312	1.8968999999999998	1.8968999999999998	16.43965	14.54275	5263.029296875	1081882.2961339115	0	1184	1.1760964418711548	null	null	252.98423767089844	252.9978485107422
614	253.0153045654297	11.550033333333333					1	DETECTED	253.0153 m/z @11.55 [N1299_2.mzXML]	253.0153045654297	11.550033333333333	10.210483333333334	11.786033333333334	1.5755499999999998	10624.7294921875	572955.5344256595	0	1184	1.584961217565592	0.5880892837146806	0.18170259473268235	253.014892578125	253.01947021484375
615	253.0366973876953	11.620483333333334					1	DETECTED	253.0367 m/z @11.62 [N1299_2.mzXML]	253.0366973876953	11.620483333333334	11.535883333333334	11.818999999999999	0.2831166666666647	19686.828125	173208.25755371078	0	1184	0.0474645873030326	1.673266351457829	2.346532702915658	253.0361328125	253.0369415283203
616	253.05152893066406	11.786033333333334					1	DETECTED	253.0515 m/z @11.79 [N1299_2.mzXML]	253.05152893066406	11.786033333333334	0.2836666666666667	19.995333333333335	19.71166666666667	6159.79931640625	1635617.1732471627	0	1184	5.042805184473412	0.8568526477159774	4.0356008623066995	253.05084228515625	253.0534210205078
617	253.10684204101562	10.619916666666667					1	DETECTED	253.1068 m/z @10.62 [N1299_2.mzXML]	253.10684204101562	10.619916666666667	5.152333333333333	11.313466666666667	6.161133333333334	7127.6845703125	684862.4648118893	0	1184	0.05880218098244683	0.5634238161283931	0.12684763225678622	253.10647583007812	253.11199951171875
618	253.19480895996094	14.460233333333333					1	DETECTED	253.1948 m/z @14.46 [N1299_2.mzXML]	253.19480895996094	14.460233333333333	14.195016666666668	15.267583333333333	1.0725666666666651	10610.8603515625	344785.0610313719	0	1184	0.6393981867785605	2.022057437315408	3.044114874630816	253.1945037841797	253.1953125
619	253.6306610107422	12.730483333333332					1	DETECTED	253.6307 m/z @12.73 [N1299_2.mzXML]	253.6306610107422	12.730483333333332	12.5625	12.812633333333334	0.2501333333333342	11809.7783203125	105750.70826232916	0	1184	0.04769519103070863	0.7445183053874476	0.48903661077489513	253.63027954101562	253.6312713623047
620	254.1728973388672	11.423033333333333					1	DETECTED	254.1729 m/z @11.42 [N1299_2.mzXML]	254.1728973388672	11.423033333333333	9.8295	19.318499999999997	9.488999999999997	10364.2080078125	1784940.4633709409	0	1184	5.277139425972445	2.9773459398401867	5.097890529240274	254.1728973388672	254.1764373779297
621	254.8235321044922	1.96675					1	DETECTED	254.8235 m/z @1.97 [N1299_2.mzXML]	254.8235321044922	1.96675	1.7042	2.0793166666666667	0.37511666666666676	9003.423828125	122634.89643151862	0	1184	0.31732295919721665	0.7143718656763791	0.42874373135275823	254.8155059814453	254.82403564453125
622	254.9944610595703	10.893383333333333					1	DETECTED	254.9945 m/z @10.89 [N1299_2.mzXML]	254.9944610595703	10.893383333333333	10.830566666666666	11.19415	0.3635833333333345	16616.26953125	204202.6643713382	0	1184	0.3745227761776846	2.894003714513149	4.788007429026298	254.9940643310547	254.9951934814453
623	255.01754760742188	10.24345					1	DETECTED	255.0175 m/z @10.24 [N1299_2.mzXML]	255.01754760742188	10.24345	10.210483333333334	10.29415	0.08366666666666589	4024.5537109375	13371.933546386665	0	1184	0.08263871282614943	1.268958543983873	1.5379170879677462	255.01754760742188	255.0179901123047
624	255.1222686767578	11.535883333333334					1	DETECTED	255.1223 m/z @11.54 [N1299_2.mzXML]	255.1222686767578	11.535883333333334	11.21105	11.96345	0.7523999999999997	172590.984375	2126990.3909453135	0	1184	0.12221148139213511	1.076568396505717	1.500051467518968	255.1217803955078	255.12246704101562
625	255.17185974121094	14.524416666666667					1	DETECTED	255.1719 m/z @14.52 [N1299_2.mzXML]	255.17185974121094	14.524416666666667	9.100083333333334	19.88533333333333	10.785249999999998	35622.27734375	4658082.652731632	0	1184	1.8916898906237325	0.9492029486661383	0.7862942825228174	255.1703643798828	255.1732635498047
626	255.23135375976562	13.854783333333334					1	DETECTED	255.2314 m/z @13.85 [N1299_2.mzXML]	255.23135375976562	13.854783333333334	0.5206833333333333	19.903666666666666	19.382983333333332	4804.91943359375	1364696.150205597	0	1184	7.708696579017927	0.7268200828452362	0.81342654367157	255.22967529296875	255.233154296875
627	256.0581359863281	2.2765					1	DETECTED	256.0581 m/z @2.28 [N1299_2.mzXML]	256.0581359863281	2.2765	1.8403666666666667	4.378116666666667	2.5377500000000004	11875.7607421875	426004.0171568908	0	1184	0.4167504884698383	1.7639632852560534	2.551674444645602	256.05596923828125	256.0589294433594
628	256.26275634765625	11.360166666666666					1	DETECTED	256.2628 m/z @11.36 [N1299_2.mzXML]	256.26275634765625	11.360166666666666	0.15603333333333333	18.5715	18.415466666666667	29187.724609375	1922349.631003417	0	1184	2.310548399158318	0.6318937183305787	0.05769317845724415	256.26116943359375	256.2647399902344
629	256.8207092285156	1.96675					1	DETECTED	256.8207 m/z @1.97 [N1299_2.mzXML]	256.8207092285156	1.96675	1.7042	2.1077	0.40349999999999997	10087.75390625	158498.13082373046	0	1184	0.17781105767462546	0.7684250618929725	0.5368501237859451	256.8128662109375	256.8209533691406
630	257.07427978515625	1.8544666666666667					1	DETECTED	257.0743 m/z @1.85 [N1299_2.mzXML]	257.07427978515625	1.8544666666666667	1.8260166666666668	12.142633333333333	10.316616666666665	12112.04296875	1127121.3634407348	0	1184	0.37240998333947406	181.31136496778055	58.295913873122416	257.0700988769531	257.0811767578125
631	257.22564697265625	12.028016666666668					1	DETECTED	257.2256 m/z @12.03 [N1299_2.mzXML]	257.22564697265625	12.028016666666668	11.97915	15.125133333333334	3.1459833333333336	6915.87841796875	343308.14784155274	0	1184	0.1448414260598767	32.18946111869006	63.37892223738012	257.22564697265625	257.22650146484375
632	257.2471618652344	7.005516666666667					1	DETECTED	257.2472 m/z @7.01 [N1299_2.mzXML]	257.2471618652344	7.005516666666667	0.13751666666666665	19.97683333333333	19.839316666666665	4085.690673828125	1857471.7796118786	0	1184	1.7254119922615327	1.444329984469035	1.8857176774188507	257.2460632324219	257.2490234375
633	257.9806823730469	10.121183333333333					1	DETECTED	257.9807 m/z @10.12 [N1299_2.mzXML]	257.9806823730469	10.121183333333333	9.8812	10.619916666666667	0.7387166666666669	3454.09033203125	73324.866558838	0	1184	0.6955993867054406	1.5390999374956622	2.0781998749913244	257.97833251953125	257.9813232421875
634	258.0308532714844	14.5723					1	DETECTED	258.0309 m/z @14.57 [N1299_2.mzXML]	258.0308532714844	14.5723	4.731466666666666	18.845166666666668	14.113700000000001	2356.986083984375	857487.4440736385	0	1184	12.255875206444632	0.7170988229316623	0.4341976458633246	258.02734375	258.0316162109375
635	258.6227111816406	12.892133333333334					1	DETECTED	258.6227 m/z @12.89 [N1299_2.mzXML]	258.6227111816406	12.892133333333334	12.78035	12.98175	0.20139999999999958	8491.2021484375	51677.16819201622	0	1184	0.06405426627727451	0.9008498583569385	0.8016997167138771	258.6226806640625	258.6233215332031
636	258.89886474609375	1.6414					1	DETECTED	258.8989 m/z @1.64 [N1299_2.mzXML]	258.89886474609375	1.6414	1.5959166666666667	1.76875	0.1728333333333334	41874.4140625	168983.35250634764	0	1184	0.04963633015056712	1.5772733391014544	2.4503900385891444	258.8986511230469	258.8999938964844
637	258.9440002441406	1.5524333333333333					1	DETECTED	258.9440 m/z @1.55 [N1299_2.mzXML]	258.9440002441406	1.5524333333333333	1.4318833333333332	1.58135	0.14946666666666686	11464.3115234375	74511.83617053225	0	1184	0.13488051307868876	0.6199364025991981	0.2398728051983962	258.9435729980469	258.9442138671875
638	258.97271728515625	1.4934					1	DETECTED	258.9727 m/z @1.49 [N1299_2.mzXML]	258.97271728515625	1.4934	1.4318833333333332	7.832716666666667	6.400833333333334	13445.755859375	1134466.6891972658	0	1184	0.07702612346092197	52.02519642373323	103.05039284746645	258.96820068359375	258.97998046875
639	259.0270080566406	14.524416666666667					1	DETECTED	259.0270 m/z @14.52 [N1299_2.mzXML]	259.0270080566406	14.524416666666667	1.2863499999999999	18.3485	17.062150000000003	3320.245849609375	1767272.5415988155	0	1184	2.996495605548642	0.6444351138887351	0.22404725552777613	259.0190124511719	259.0287170410156
640	259.09332275390625	11.818999999999999					1	DETECTED	259.0933 m/z @11.82 [N1299_2.mzXML]	259.09332275390625	11.818999999999999	3.402816666666667	11.97915	8.576333333333334	9414.6279296875	976556.5025803527	0	1184	0.06376495202764332	0.5095144077580693	0.019028815516138737	259.0926513671875	259.09930419921875
641	259.11407470703125	2.3178833333333335					1	DETECTED	259.1141 m/z @2.32 [N1299_2.mzXML]	259.11407470703125	2.3178833333333335	2.3178833333333335	9.4064	7.088516666666666	3121.62255859375	761770.1507514038	0	1184	6.991993985474555	null	null	259.11407470703125	259.1201477050781
642	259.65771484375	13.186966666666667					1	DETECTED	259.6577 m/z @13.19 [N1299_2.mzXML]	259.65771484375	13.186966666666667	12.967166666666666	13.738	0.7708333333333339	13522.8486328125	254226.19138000527	0	1184	0.21587573065190568	1.7534880194115787	2.072156631429126	259.6488342285156	259.6579895019531
643	260.028564453125	9.726949999999999					1	DETECTED	260.0286 m/z @9.73 [N1299_2.mzXML]	260.028564453125	9.726949999999999	9.726949999999999	10.587150000000001	0.8602000000000025	3403.714111328125	118028.8469132081	0	1184	0.8348072334954253	null	null	260.0226135253906	260.028564453125
644	260.1854248046875	9.863933333333334					1	DETECTED	260.1854 m/z @9.86 [N1299_2.mzXML]	260.1854248046875	9.863933333333334	9.5565	19.739166666666666	10.182666666666666	23435.369140625	813935.1987161555	0	1184	0.09458510012191113	0.8759950791274501	2.008619881453242	260.18487548828125	260.1862487792969
645	260.97698974609375	1.5524333333333333					1	DETECTED	260.9770 m/z @1.55 [N1299_2.mzXML]	260.97698974609375	1.5524333333333333	0.8485166666666667	18.385833333333334	17.53731666666667	7932.8330078125	3630824.632855652	0	1184	16.915617968095386	12.456955131999528	23.913910263999057	260.97198486328125	260.9842834472656
646	261.01092529296875	1.7972499999999998					1	DETECTED	261.0109 m/z @1.80 [N1299_2.mzXML]	261.01092529296875	1.7972499999999998	1.4318833333333332	3.2812833333333336	1.8494000000000004	67897.828125	1055202.9612056578	0	1184	0.23384839412983527	1.1565621580183671	7.21827996228677	261.0026550292969	261.01190185546875
647	261.0733337402344	10.52685					1	DETECTED	261.0733 m/z @10.53 [N1299_2.mzXML]	261.0733337402344	10.52685	10.481783333333334	10.671733333333332	0.18994999999999784	17502.509765625	88082.11171664385	0	1184	0.0744324517853876	3.2529821478860783	2.3815838995929766	261.06878662109375	261.07366943359375
648	261.1443176269531	9.54					1	DETECTED	261.1443 m/z @9.54 [N1299_2.mzXML]	261.1443176269531	9.54	0.15603333333333333	19.50133333333333	19.345299999999998	69671.5859375	3408900.198063751	0	1184	0.09044704756091448	1.0806291583955419	19.287057991932077	261.1432800292969	261.14581298828125
649	261.1846923828125	0.7573166666666666					1	DETECTED	261.1847 m/z @0.76 [N1299_2.mzXML]	261.1846923828125	0.7573166666666666	0.10128333333333334	19.995333333333335	19.89405	4139.94677734375	1840486.8669156483	0	1184	9.283331158409464	15.162377419846555	4.432923189196686	261.18292236328125	261.1898498535156
650	261.6167907714844	12.68045					1	DETECTED	261.6168 m/z @12.68 [N1299_2.mzXML]	261.6167907714844	12.68045	12.647716666666668	12.876883333333334	0.22916666666666607	11844.751953125	85323.00174023377	0	1184	0.09778599333243143	3.500509164969494	6.001018329938988	261.6163330078125	261.6170654296875
651	262.0397644042969	3.23665					1	DETECTED	262.0398 m/z @3.24 [N1299_2.mzXML]	262.0397644042969	3.23665	2.9565166666666665	4.863566666666667	1.9070500000000008	2491.62255859375	130380.91765478518	0	1184	0.10544334267653532	3.403825559257495	5.80765111851499	262.0376892089844	262.04010009765625
652	262.1476745605469	9.54					1	DETECTED	262.1477 m/z @9.54 [N1299_2.mzXML]	262.1476745605469	9.54	0.9762333333333333	17.513666666666666	16.537433333333333	7121.009765625	958030.1034213257	0	1184	0.09145884973322183	0.9655467025802509	1.8947464869305881	262.14117431640625	262.1497802734375
653	262.2374572753906	10.446316666666666					1	DETECTED	262.2375 m/z @10.45 [N1299_2.mzXML]	262.2374572753906	10.446316666666666	10.410483333333334	10.481783333333334	0.07130000000000081	1776.3370361328125	5922.096438568129	0	1184	0.07189960660483408	0.9948837209302609	0.9897674418605218	262.23712158203125	262.2376708984375
654	263.0190124511719	11.344850000000001					1	DETECTED	263.0190 m/z @11.34 [N1299_2.mzXML]	263.0190124511719	11.344850000000001	11.059533333333333	17.569333333333336	6.509800000000004	5358.9765625	989376.3828963925	0	1184	3.033960964650797	11.408026169752842	21.52373745950519	263.017822265625	263.0199890136719
655	263.08856201171875	11.578					1	DETECTED	263.0886 m/z @11.58 [N1299_2.mzXML]	263.08856201171875	11.578	1.7830833333333334	12.578983333333333	10.7959	760476.5625	9449124.925493198	1	1184	0.13035348751678555	0.5217130600164336	0.02335814708083854	263.08404541015625	263.0936584472656
656	263.138916015625	9.65775					1	DETECTED	263.1389 m/z @9.66 [N1299_2.mzXML]	263.138916015625	9.65775	8.76525	10.446316666666666	1.6810666666666663	13731.421875	195026.70451107767	0	1184	0.08876368971253967	8.08962707690661	15.970421653179766	263.1319885253906	263.1399841308594
657	263.2364807128906	14.335383333333334					1	DETECTED	263.2365 m/z @14.34 [N1299_2.mzXML]	263.2364807128906	14.335383333333334	0.11939999999999999	19.995333333333335	19.875933333333336	51134.45703125	4300359.128963287	0	1184	0.5815335595760178	2.7827496291014877	4.112290362552677	263.2322692871094	263.2393493652344
658	264.1709899902344	9.236433333333334					1	DETECTED	264.1710 m/z @9.24 [N1299_2.mzXML]	264.1709899902344	9.236433333333334	9.118216666666665	9.54	0.42178333333333384	32287.98046875	211875.52421728577	0	1184	0.0826172052884111	0.9584201033259447	0.8160947877141943	264.1683654785156	264.1711730957031
659	264.267822265625	12.647716666666668					1	DETECTED	264.2678 m/z @12.65 [N1299_2.mzXML]	264.267822265625	12.647716666666668	12.631116666666665	12.876883333333334	0.24576666666666824	11404.1220703125	89004.44963366748	0	1184	0.12027231726447063	7.402610441766149	13.805220883532298	264.267578125	264.26806640625
660	264.85186767578125	1.7533833333333333					1	DETECTED	264.8519 m/z @1.75 [N1299_2.mzXML]	264.85186767578125	1.7533833333333333	1.6567333333333332	13.23085	11.574116666666667	11899.0185546875	2593263.47225708	0	1184	11.55375785108654	59.876444214519665	118.75288842903933	264.8440856933594	264.8564453125
661	265.02264404296875	1.7972499999999998					1	DETECTED	265.0226 m/z @1.80 [N1299_2.mzXML]	265.02264404296875	1.7972499999999998	1.4132833333333332	17.458333333333332	16.04505	34077.5859375	1912701.3727862549	0	1184	0.19958177060244187	2.346300934246463	3.0131685617797825	265.0206604003906	265.0326232910156
662	265.0788879394531	1.62635					1	DETECTED	265.0789 m/z @1.63 [N1299_2.mzXML]	265.0788879394531	1.62635	1.62635	17.43933333333333	15.81298333333333	2663.689697265625	1368168.5227476193	0	1184	14.979741366822656	null	null	265.07318115234375	265.0788879394531
663	265.0924987792969	11.620483333333334					1	DETECTED	265.0925 m/z @11.62 [N1299_2.mzXML]	265.0924987792969	11.620483333333334	0.10128333333333334	19.995333333333335	19.89405	5927.02490234375	1625614.9525683895	0	1184	17.79518841269818	0.863516997708174	0.7204256339467991	265.08355712890625	265.10235595703125
664	265.11810302734375	9.709683333333334					1	DETECTED	265.1181 m/z @9.71 [N1299_2.mzXML]	265.11810302734375	9.709683333333334	9.640616666666666	10.08535	0.44473333333333365	88497.796875	585672.7350200796	1	1184	0.09430142052181978	1.8633710877495229	2.3354887772591177	265.1178894042969	265.1186218261719
665	265.14263916015625	11.279583333333333					1	DETECTED	265.1426 m/z @11.28 [N1299_2.mzXML]	265.14263916015625	11.279583333333333	10.175133333333333	12.544916666666667	2.3697833333333342	35068.59375	1644504.6868100576	0	1184	1.1761227523118318	1.0711178838491746	1.165069701387976	265.14227294921875	265.143310546875
666	265.251708984375	12.66395					1	DETECTED	265.2517 m/z @12.66 [N1299_2.mzXML]	265.251708984375	12.66395	0.13751666666666665	15.740066666666667	15.60255	6917.294921875	1230555.1923346554	0	1184	1.449985366665933	0.6227850172834513	0.15351380782784269	265.2488098144531	265.2540588378906
667	265.9811096191406	10.226949999999999					1	DETECTED	265.9811 m/z @10.23 [N1299_2.mzXML]	265.9811096191406	10.226949999999999	10.193516666666666	10.325633333333334	0.13211666666666844	11976.419921875	63876.806125122064	0	1184	0.0939030247488386	1.975822532402839	2.951645064805678	265.9808349609375	265.98126220703125
668	266.0715637207031	16.7165					1	DETECTED	266.0716 m/z @16.72 [N1299_2.mzXML]	266.0715637207031	16.7165	9.013399999999999	19.721	10.707600000000001	4994.8330078125	1471001.5543854365	0	1184	3.308424866534729	0.6950188884994353	0.39003777699887054	266.06988525390625	266.0724792480469
669	266.1213684082031	9.726949999999999					1	DETECTED	266.1214 m/z @9.73 [N1299_2.mzXML]	266.1213684082031	9.726949999999999	9.65775	9.812483333333335	0.1547333333333345	11714.1513671875	64866.15910522456	0	1184	0.08981464822473484	1.11801541425822	1.105570923770154	266.12127685546875	266.1218566894531
670	266.6380615234375	12.796600000000002					1	DETECTED	266.6381 m/z @12.80 [N1299_2.mzXML]	266.6380615234375	12.796600000000002	8.470683333333334	17.551166666666667	9.080483333333333	19215.169921875	3387422.683356446	0	1184	0.16044853342607723	1.0495444125522526	1.0990888251045052	266.63336181640625	266.6389465332031
671	267.031494140625	11.550033333333333					1	DETECTED	267.0315 m/z @11.55 [N1299_2.mzXML]	267.031494140625	11.550033333333333	11.535883333333334	12.043383333333333	0.5074999999999985	10006.060546875	136124.649374695	0	1184	0.05394644305442142	17.93286219081394	34.86572438162788	267.0289001464844	267.0320739746094
672	267.0583801269531	1.8827166666666666					1	DETECTED	267.0584 m/z @1.88 [N1299_2.mzXML]	267.0583801269531	1.8827166666666666	0.3565	19.97683333333333	19.62033333333333	12828.8017578125	3385607.5613455796	0	1184	15.080044587318543	6.157468213514416	0.9461882796244262	267.0572814941406	267.068359375
673	267.646484375	13.201733333333333					1	DETECTED	267.6465 m/z @13.20 [N1299_2.mzXML]	267.646484375	13.201733333333333	11.915433333333334	15.37605	3.460616666666665	186075.921875	4943519.38645447	2	1184	0.3975254000304478	2.7426292722475503	2.3571385168686145	267.6443786621094	267.6471862792969
674	268.958251953125	11.245366666666666					1	DETECTED	268.9583 m/z @11.25 [N1299_2.mzXML]	268.958251953125	11.245366666666666	9.84695	18.899833333333333	9.052883333333334	11123.951171875	1091679.3506513056	0	1184	0.6583863050781318	2.444663642721351	26.640030588883416	268.956298828125	268.9587707519531
675	269.13787841796875	12.043383333333333					1	DETECTED	269.1379 m/z @12.04 [N1299_2.mzXML]	269.13787841796875	12.043383333333333	11.563916666666668	12.21255	0.6486333333333327	45639.5859375	421950.06368774356	0	1184	0.08759678324462783	0.6764112903225818	4.926406007581237	269.13714599609375	269.13800048828125
676	269.2257385253906	14.0052					1	DETECTED	269.2257 m/z @14.01 [N1299_2.mzXML]	269.2257385253906	14.0052	13.837366666666666	19.6115	5.774133333333333	33989.93359375	1294912.7216377566	0	1184	0.410728285567437	3.9377598197051613	5.138805806086912	269.225341796875	269.22686767578125
677	269.28314208984375	12.1087					1	DETECTED	269.2831 m/z @12.11 [N1299_2.mzXML]	269.28314208984375	12.1087	0.21063333333333334	19.958666666666666	19.748033333333332	6822.76708984375	1703127.691022491	0	1184	0.5688358604290187	0.8298841268329308	0.5841348771455389	269.2820739746094	269.28472900390625
678	270.2295227050781	14.021216666666668					1	DETECTED	270.2295 m/z @14.02 [N1299_2.mzXML]	270.2295227050781	14.021216666666668	13.888583333333335	15.322033333333334	1.4334499999999988	6700.40380859375	227747.85793634003	0	1184	0.1761950605020548	5.403807489318945	9.80761497863789	270.2279357910156	270.2297058105469
679	271.0396728515625	1.7972499999999998					1	DETECTED	271.0397 m/z @1.80 [N1299_2.mzXML]	271.0396728515625	1.7972499999999998	1.7373166666666668	15.92405	14.186733333333333	55250.30078125	2307589.3451075437	0	1184	0.09991531197948689	118.35428253615203	2.2797006983864563	271.03948974609375	271.047607421875
680	271.1645812988281	10.778733333333333					1	DETECTED	271.1646 m/z @10.78 [N1299_2.mzXML]	271.1645812988281	10.778733333333333	10.743016666666668	10.926449999999999	0.18343333333333156	25263.0	153536.94327783183	0	1184	0.09650806451668004	2.5678954736351334	5.646147737514012	271.16375732421875	271.16522216796875
681	271.2051086425781	14.524416666666667					1	DETECTED	271.2051 m/z @14.52 [N1299_2.mzXML]	271.2051086425781	14.524416666666667	11.19415	15.611766666666666	4.417616666666666	25452.298828125	1224480.0614636836	0	1184	0.5005188865739196	0.6629485891156919	0.13840038125574985	271.2039489746094	271.20654296875
682	271.2628479003906	0.6664					1	DETECTED	271.2628 m/z @0.67 [N1299_2.mzXML]	271.2628479003906	0.6664	0.10128333333333334	19.995333333333335	19.89405	37764.3984375	5328897.222679998	0	1184	11.920365081548999	3.0833304377991952	31.412996125057948	271.26116943359375	271.2640686035156
683	271.6573486328125	12.967166666666666					1	DETECTED	271.6573 m/z @12.97 [N1299_2.mzXML]	271.6573486328125	12.967166666666666	12.747066666666665	13.9887	1.2416333333333345	36837.79296875	448141.3228784176	0	1184	0.1506118648530368	0.8411365364969688	1.0206855597353148	271.6567687988281	271.6581115722656
684	272.2088317871094	14.524416666666667					1	DETECTED	272.2088 m/z @14.52 [N1299_2.mzXML]	272.2088317871094	14.524416666666667	14.2725	15.17805	0.9055499999999999	5914.31494140625	144951.10778881825	0	1184	0.11621178215552064	1.797320542507445	2.59464108501489	272.2073974609375	272.2091369628906
685	272.6653137207031	13.332116666666668					1	DETECTED	272.6653 m/z @13.33 [N1299_2.mzXML]	272.6653137207031	13.332116666666668	13.259733333333333	15.232016666666668	1.9722833333333352	13349.2451171875	315882.87594024657	0	1184	0.10433076543039732	13.62387750402925	26.2477550080585	272.6558837890625	272.6661682128906
686	272.7939758300781	1.96675					1	DETECTED	272.7940 m/z @1.97 [N1299_2.mzXML]	272.7939758300781	1.96675	1.7373166666666668	6.3204166666666675	4.583100000000001	9474.37890625	557823.3717124024	0	1184	0.29051061943495227	9.987868661920684	18.975737323841365	272.78692626953125	272.795166015625
687	272.94403076171875	1.62635					1	DETECTED	272.9440 m/z @1.63 [N1299_2.mzXML]	272.94403076171875	1.62635	1.58135	1.6720333333333335	0.09068333333333345	61169.6484375	202929.26623730463	0	1184	0.05652642571786348	1.0075925925925955	1.1597845934549125	272.9436950683594	272.94439697265625
688	273.6735534667969	14.052633333333334					1	DETECTED	273.6736 m/z @14.05 [N1299_2.mzXML]	273.6735534667969	14.052633333333334	13.770900000000001	14.6541	0.8831999999999987	4266.9072265625	134238.78890289302	0	1184	0.030163346284545867	1.5674396592522453	2.1348793185044905	273.6642761230469	273.6737365722656
689	274.0026550292969	11.21105					1	DETECTED	274.0027 m/z @11.21 [N1299_2.mzXML]	274.0026550292969	11.21105	11.126566666666667	18.791	7.664433333333333	7513.8505859375	1101986.6065404047	0	1184	2.948181588910588	45.360623397119916	68.58577900685862	274.0009460449219	274.00421142578125
690	274.12860107421875	10.51235					1	DETECTED	274.1286 m/z @10.51 [N1299_2.mzXML]	274.12860107421875	10.51235	6.425516666666667	10.603033333333334	4.177516666666667	7603.80029296875	640516.310764099	0	1184	0.10102107513502112	0.5110945719995108	0.02404250773313735	274.1219482421875	274.12890625
691	274.20135498046875	10.193516666666666					1	DETECTED	274.2014 m/z @10.19 [N1299_2.mzXML]	274.20135498046875	10.193516666666666	3.753633333333333	11.19415	7.440516666666667	2784.75048828125	480503.83329827886	0	1184	0.2675638434319154	0.5776903308289748	0.15538066165794953	274.20050048828125	274.2029113769531
692	274.2730407714844	11.344850000000001					1	DETECTED	274.2730 m/z @11.34 [N1299_2.mzXML]	274.2730407714844	11.344850000000001	11.29675	12.647716666666668	1.3509666666666682	1609181.5	1.0206383007841794E7	1	1184	0.08626924102689237	3.020941385281925	3.689145361728268	274.2720642089844	274.27398681640625
693	274.6245422363281	12.796600000000002					1	DETECTED	274.6245 m/z @12.80 [N1299_2.mzXML]	274.6245422363281	12.796600000000002	12.647716666666668	13.172316666666667	0.5245999999999995	22443.3203125	241777.77230981502	0	1184	0.09280004906860384	1.7617821560505902	1.2304024935278355	274.6240539550781	274.6344909667969
694	274.8808288574219	1.7042					1	DETECTED	274.8808 m/z @1.70 [N1299_2.mzXML]	274.8808288574219	1.7042	0.5023333333333333	1.8827166666666666	1.3803833333333333	17823.384765625	365110.16365991207	0	1184	0.28131643617711655	0.5742664189039273	0.14853283780785445	274.87237548828125	274.8847351074219
695	274.9992370605469	11.176766666666667					1	DETECTED	274.9992 m/z @11.18 [N1299_2.mzXML]	274.9992370605469	11.176766666666667	11.026033333333334	19.355166666666666	8.329133333333331	7577.89697265625	1281571.425342102	0	1184	3.132332074393494	23.528102341300976	49.66212525558177	274.99737548828125	275.0018005371094
696	275.02117919921875	1.4934					1	DETECTED	275.0212 m/z @1.49 [N1299_2.mzXML]	275.02117919921875	1.4934	1.4318833333333332	1.5080166666666666	0.07613333333333339	6588.947265625	19117.58926043699	0	1184	0.07010940637929819	0.6188024925494429	0.2201003686322594	275.0205383300781	275.02130126953125
697	275.1999206542969	12.370683333333334					1	DETECTED	275.1999 m/z @12.37 [N1299_2.mzXML]	275.1999206542969	12.370683333333334	12.335316666666667	12.596316666666667	0.26099999999999923	27887.212890625	194289.22115502856	0	1184	0.14814290528687657	3.9569799944463266	5.829180146878555	275.1994934082031	275.2000427246094
698	275.2763671875	11.360166666666666					1	DETECTED	275.2764 m/z @11.36 [N1299_2.mzXML]	275.2763671875	11.360166666666666	11.313466666666667	14.5723	3.2588333333333335	220694.3125	2031042.6486821836	0	1184	0.09396990975003305	3.623860314484403	0.06414436913332756	275.27581787109375	275.2825622558594
699	275.6323547363281	13.201733333333333					1	DETECTED	275.6324 m/z @13.20 [N1299_2.mzXML]	275.6323547363281	13.201733333333333	12.796600000000002	14.769316666666667	1.9727166666666651	111846.6171875	2397073.839905396	0	1184	0.22719220347557467	2.028392905239359	2.031626454708451	275.62506103515625	275.6329650878906
700	276.1339416503906	13.157716666666666					1	DETECTED	276.1339 m/z @13.16 [N1299_2.mzXML]	276.1339416503906	13.157716666666666	4.553366666666666	14.6541	10.100733333333334	31309.533203125	1853492.0435213323	0	1184	0.21565912102258267	0.5869550479311821	0.035362034997369576	276.1269226074219	276.14324951171875
701	276.1794128417969	8.835266666666666					1	DETECTED	276.1794 m/z @8.84 [N1299_2.mzXML]	276.1794128417969	8.835266666666666	8.817499999999999	13.871816666666666	5.054316666666667	1562.353759765625	350765.79202868656	0	1184	0.09790366297865738	142.2415572232642	283.4831144465284	276.1700744628906	276.18048095703125
702	276.6514892578125	13.172316666666667					1	DETECTED	276.6515 m/z @13.17 [N1299_2.mzXML]	276.6514892578125	13.172316666666667	13.040233333333333	14.38165	1.3414166666666674	26564.185546875	602176.9212711796	0	1184	0.11445911586369384	5.077917981072533	3.8313444055318313	276.6507568359375	276.65240478515625
703	276.9847717285156	1.7972499999999998					1	DETECTED	276.9848 m/z @1.80 [N1299_2.mzXML]	276.9847717285156	1.7972499999999998	1.7533833333333333	19.099833333333333	17.34645	20727.203125	1293042.169504608	0	1184	0.2491549750958273	95.30217327272459	340.1430150968529	276.9836730957031	276.9947204589844
704	277.0382080078125	10.51235					1	DETECTED	277.0382 m/z @10.51 [N1299_2.mzXML]	277.0382080078125	10.51235	3.8921833333333336	10.637049999999999	6.744866666666665	15175.6376953125	1732837.4566402582	0	1184	0.0885859503421571	0.5094181918884216	0.01689562426054487	277.0373840332031	277.0384826660156
705	277.1036071777344	11.245366666666666					1	DETECTED	277.1036 m/z @11.25 [N1299_2.mzXML]	277.1036071777344	11.245366666666666	11.21105	12.177433333333333	0.9663833333333329	41186.09765625	567799.9093555295	0	1184	0.7826175269632181	11.633272773220694	19.038268259125527	277.103271484375	277.1090393066406
706	277.1531982421875	13.186966666666667					1	DETECTED	277.1532 m/z @13.19 [N1299_2.mzXML]	277.1531982421875	13.186966666666667	9.948583333333334	18.015833333333333	8.06725	6407.40576171875	1228272.1183386848	0	1184	4.287008648388317	1.2455674899512617	1.2997025919892544	277.1526184082031	277.1595458984375
707	277.1789245605469	12.230166666666666					1	DETECTED	277.1789 m/z @12.23 [N1299_2.mzXML]	277.1789245605469	12.230166666666666	0.10128333333333334	18.497166666666665	18.39588333333333	8424.0751953125	1444381.3070351263	0	1184	0.0822209475843394	1.0953284174649358	0.5323818013342346	277.1783142089844	277.1803894042969
708	277.2156066894531	12.5625					1	DETECTED	277.2156 m/z @12.56 [N1299_2.mzXML]	277.2156066894531	12.5625	0.5206833333333333	14.068683333333333	13.548	15206.568359375	1421312.812047332	0	1184	0.06443785030205085	0.5625397053877529	0.11050047557827031	277.211669921875	277.2158508300781
709	278.0521240234375	15.905433333333333					1	DETECTED	278.0521 m/z @15.91 [N1299_2.mzXML]	278.0521240234375	15.905433333333333	0.26538333333333336	19.75766666666667	19.492283333333337	3132.997314453125	1233928.7928849186	0	1184	2.6233017848174356	0.6231528458455484	0.24630569169109667	278.0505676269531	278.05316162109375
710	278.6268310546875	12.937666666666667					1	DETECTED	278.6268 m/z @12.94 [N1299_2.mzXML]	278.6268310546875	12.937666666666667	12.78035	13.069616666666667	0.28926666666666634	32179.638671875	306763.6708974603	0	1184	0.18393996816167224	0.9193770526538825	0.838754105307765	278.62640380859375	278.6273193359375
711	278.6385192871094	12.730483333333332					1	DETECTED	278.6385 m/z @12.73 [N1299_2.mzXML]	278.6385192871094	12.730483333333332	12.647716666666668	12.747066666666665	0.0993499999999976	11089.37109375	52503.81721899334	0	1184	0.10476876015396108	0.600181232380187	0.20036246476037398	278.6378173828125	278.6385192871094
712	278.98114013671875	1.96675					1	DETECTED	278.9811 m/z @1.97 [N1299_2.mzXML]	278.98114013671875	1.96675	1.9390333333333334	19.922	17.982966666666666	7015.9755859375	2005344.0302432254	0	1184	14.927831117760691	140.0408486674385	278.7144704427996	278.9803771972656	278.98297119140625
713	279.0535888671875	11.620483333333334					1	DETECTED	279.0536 m/z @11.62 [N1299_2.mzXML]	279.0535888671875	11.620483333333334	2.6997500000000003	19.336666666666666	16.636916666666664	12812.9638671875	1661231.8082988583	0	1184	0.13874709297788002	0.8690586617260364	0.7308237196207065	279.0455627441406	279.05706787109375
714	279.0830383300781	10.51235					1	DETECTED	279.0830 m/z @10.51 [N1299_2.mzXML]	279.0830383300781	10.51235	8.730533333333334	19.245833333333334	10.5153	619224.375	7333538.765133165	1	1184	0.08215956206727526	67.4427971001456	2.413690263002945	279.08294677734375	279.0928955078125
715	279.15814208984375	12.458033333333333					1	DETECTED	279.1581 m/z @12.46 [N1299_2.mzXML]	279.15814208984375	12.458033333333333	0.10128333333333334	19.995333333333335	19.89405	82112.046875	3.441588608136011E7	1	1184	19.421748540623035	0.8531608833307075	0.08052168454263263	279.15753173828125	279.15948486328125
716	279.231201171875	13.437266666666666					1	DETECTED	279.2312 m/z @13.44 [N1299_2.mzXML]	279.231201171875	13.437266666666666	12.300216666666667	15.285816666666667	2.9856	40086.13671875	1776471.7673946542	0	1184	0.1852404446526119	1.020830696265202	1.0991862395250052	279.2306213378906	279.23193359375
717	279.6460266113281	12.952733333333333					1	DETECTED	279.6460 m/z @12.95 [N1299_2.mzXML]	279.6460266113281	12.952733333333333	12.764133333333332	14.115666666666668	1.351533333333336	191274.765625	2542583.7485817834	2	1184	0.1849734993043004	1.527319815733246	1.994418715717318	279.6455383300781	279.6466979980469
718	280.0916442871094	1.76875					1	DETECTED	280.0916 m/z @1.77 [N1299_2.mzXML]	280.0916442871094	1.76875	1.6720333333333335	18.93616666666667	17.264133333333334	131563.203125	5390030.345179686	0	1184	8.776681899940723	72.76244829297944	159.06377424145427	280.0858459472656	280.0916442871094
719	280.147705078125	12.967166666666666					1	DETECTED	280.1477 m/z @12.97 [N1299_2.mzXML]	280.147705078125	12.967166666666666	9.3422	13.498983333333333	4.156783333333333	50862.96484375	2135324.1831306145	0	1184	3.7099002048868552	0.5765622545635924	0.04233096263112432	280.1474914550781	280.1546325683594
720	280.1614990234375	12.4755					1	DETECTED	280.1615 m/z @12.48 [N1299_2.mzXML]	280.1614990234375	12.4755	0.11939999999999999	19.97683333333333	19.857433333333333	14584.3076171875	5848975.00852759	0	1184	11.665067211296211	0.8035477753228499	3.261499105550705	280.1607360839844	280.1631164550781
721	280.65399169921875	13.346749999999998					1	DETECTED	280.6540 m/z @13.35 [N1299_2.mzXML]	280.65399169921875	13.346749999999998	12.876883333333334	14.785716666666668	1.9088333333333338	79558.2734375	1518590.5425356447	0	1184	0.23810113131577815	1.1314762988875389	2.13013211304972	280.648193359375	280.6548156738281
722	281.00970458984375	11.550033333333333					1	DETECTED	281.0097 m/z @11.55 [N1299_2.mzXML]	281.00970458984375	11.550033333333333	11.535883333333334	11.995516666666667	0.45963333333333267	20247.310546875	226495.53723425276	0	1184	0.20565417191264146	16.241460541815027	18.65615405710201	281.0091552734375	281.0104064941406
723	281.0833740234375	15.92405					1	DETECTED	281.0834 m/z @15.92 [N1299_2.mzXML]	281.0833740234375	15.92405	8.94305	19.721	10.77795	13636.69921875	2836420.826046632	0	1184	1.9941770390644642	0.7287323077593174	0.5033146933938085	281.08209228515625	281.0894775390625
724	281.11328125	9.5565					1	DETECTED	281.1133 m/z @9.56 [N1299_2.mzXML]	281.11328125	9.5565	9.439633333333335	10.428566666666667	0.9889333333333319	5315.79736328125	119219.53601715087	0	1184	0.06560455247936403	4.231032515687451	7.462065031374902	281.1126403808594	281.11859130859375
725	281.1719055175781	11.96345					1	DETECTED	281.1719 m/z @11.96 [N1299_2.mzXML]	281.1719055175781	11.96345	1.4479666666666666	12.0758	10.627833333333333	8060.68798828125	1291132.9980644835	0	1184	0.05432329489996235	0.5053421224892183	0.01068424497843649	281.1662902832031	281.1793518066406
726	281.246826171875	14.524416666666667					1	DETECTED	281.2468 m/z @14.52 [N1299_2.mzXML]	281.246826171875	14.524416666666667	1.1033666666666666	19.958666666666666	18.8553	95096.1484375	6483920.263793154	0	1184	0.5854828381382422	0.8925535634210782	2.7707155216308506	281.24566650390625	281.2552490234375
727	281.6620178222656	14.084750000000001					1	DETECTED	281.6620 m/z @14.08 [N1299_2.mzXML]	281.6620178222656	14.084750000000001	11.160266666666667	16.513566666666666	5.353299999999999	75904.3671875	3915358.998797333	0	1184	0.5620086598825935	0.7859120437960523	3.6484755816366428	281.6553649902344	281.6629638671875
728	282.2209777832031	18.072					1	DETECTED	282.2210 m/z @18.07 [N1299_2.mzXML]	282.2209777832031	18.072	0.10128333333333334	19.995333333333335	19.89405	4124.19140625	2772830.773377256	0	1184	1.1884475404050576	0.5535129836224303	0.10702596724486052	282.2141418457031	282.2252502441406
729	282.24993896484375	14.524416666666667					1	DETECTED	282.2499 m/z @14.52 [N1299_2.mzXML]	282.24993896484375	14.524416666666667	11.3294	15.8502	4.5207999999999995	19510.212890625	3679739.412820982	0	1184	0.2767487167280205	0.7074767476434654	0.2843748527975738	282.2499084472656	282.2594909667969
730	282.2784118652344	13.871816666666666					1	DETECTED	282.2784 m/z @13.87 [N1299_2.mzXML]	282.2784118652344	13.871816666666666	11.818999999999999	14.38165	2.5626500000000014	49886.6171875	1159392.8775925303	0	1184	0.23216387653877568	0.6305614046452903	0.2565480448713009	282.2774658203125	282.28045654296875
731	282.822998046875	1.7373166666666668					1	DETECTED	282.8230 m/z @1.74 [N1299_2.mzXML]	282.822998046875	1.7373166666666668	1.6881833333333334	1.7972499999999998	0.10906666666666642	13068.51171875	62589.104139648414	0	1184	0.09080954999332125	1.1099050203527758	1.2198100407055519	282.82269287109375	282.8236389160156
732	282.9047546386719	1.5959166666666667					1	DETECTED	282.9048 m/z @1.60 [N1299_2.mzXML]	282.9047546386719	1.5959166666666667	1.5668666666666666	12.952733333333333	11.385866666666667	55461.28125	5326518.015109375	0	1184	0.04385263816707097	195.9701663798048	1.8498751137379565	282.89947509765625	282.90509033203125
733	282.97149658203125	11.245366666666666					1	DETECTED	282.9715 m/z @11.25 [N1299_2.mzXML]	282.97149658203125	11.245366666666666	11.126566666666667	16.034183333333335	4.907616666666668	7141.77783203125	821692.3027490841	0	1184	0.5732896951958288	20.654952300785904	33.296444490447286	282.9712829589844	282.9743957519531
734	283.0073547363281	10.210483333333334					1	DETECTED	283.0074 m/z @10.21 [N1299_2.mzXML]	283.0073547363281	10.210483333333334	10.193516666666666	14.952933333333334	4.759416666666668	10129.38671875	440238.42389904783	0	1184	0.07249702878102227	140.25785854615324	279.5157170923065	283.0073547363281	283.0103759765625
735	283.0274658203125	1.8544666666666667					1	DETECTED	283.0275 m/z @1.85 [N1299_2.mzXML]	283.0274658203125	1.8544666666666667	1.8403666666666667	17.774	15.933633333333335	11180.2548828125	2322065.7348261117	0	1184	0.034761598322661014	529.6555858904026	966.6603348027122	283.0253601074219	283.036376953125
736	283.15313720703125	12.028016666666668					1	DETECTED	283.1531 m/z @12.03 [N1299_2.mzXML]	283.15313720703125	12.028016666666668	11.591816666666666	12.42365	0.8318333333333339	13062.255859375	277392.5137283933	0	1184	0.087387135542361	0.9534999235824524	0.7674077912467323	283.15289306640625	283.1537780761719
737	283.241943359375	14.86835					1	DETECTED	283.2419 m/z @14.87 [N1299_2.mzXML]	283.241943359375	14.86835	14.72	15.868783333333333	1.1487833333333324	2835.9052734375	108851.54438256819	0	1184	0.47698257933740074	3.871868329401217	6.743736658802434	283.24090576171875	283.2425537109375
738	283.2623291015625	12.6137					1	DETECTED	283.2623 m/z @12.61 [N1299_2.mzXML]	283.2623291015625	12.6137	0.11939999999999999	19.940333333333335	19.820933333333336	24710.685546875	2228957.5915848976	0	1184	0.12337672051666182	0.7273316652898502	4.8884907560452815	283.2527770996094	283.26416015625
739	283.281982421875	13.904866666666667					1	DETECTED	283.2820 m/z @13.90 [N1299_2.mzXML]	283.281982421875	13.904866666666667	13.837366666666666	14.703433333333333	0.8660666666666668	8251.44921875	179013.955016724	0	1184	0.3176611451663316	6.415308641975235	7.926292629639118	283.2807922363281	283.2822570800781
740	283.657470703125	12.876883333333334					1	DETECTED	283.6575 m/z @12.88 [N1299_2.mzXML]	283.657470703125	12.876883333333334	3.3876166666666667	14.834766666666667	11.44715	11440.15234375	3252567.3226642758	0	1184	0.12568120135067495	0.6031630473728212	0.20632609474564242	283.6525573730469	283.6587219238281
741	284.1849670410156	9.965316666666666					1	DETECTED	284.1850 m/z @9.97 [N1299_2.mzXML]	284.1849670410156	9.965316666666666	9.118216666666665	10.139133333333332	1.0209166666666665	6415.0205078125	138324.00484152226	0	1184	0.15461200415230536	0.60259512847755	0.40375598630651804	284.1839904785156	284.1889953613281
742	284.2939453125	11.738933333333334					1	DETECTED	284.2939 m/z @11.74 [N1299_2.mzXML]	284.2939453125	11.738933333333334	3.5246333333333335	17.3835	13.858866666666668	8202.7216796875	2385658.9646101687	0	1184	0.14947928267834953	0.8435817213071515	0.6871634426143028	284.2928771972656	284.2943115234375
743	284.3304748535156	11.884066666666666					1	DETECTED	284.3305 m/z @11.88 [N1299_2.mzXML]	284.3304748535156	11.884066666666666	0.21063333333333334	12.247816666666667	12.037183333333333	11567.0703125	1950753.929832581	0	1184	11.738902756312642	0.5155802491697673	0.031160498339534617	284.3296813964844	284.3350524902344
744	284.90960693359375	1.6881833333333334					1	DETECTED	284.9096 m/z @1.69 [N1299_2.mzXML]	284.90960693359375	1.6881833333333334	1.6567333333333332	1.76875	0.11201666666666688	23144.263671875	103607.44535205084	0	1184	0.09512288525135792	1.780869104398508	2.561738208797016	284.9093322753906	284.9101257324219
745	285.0088806152344	2.178516666666667					1	DETECTED	285.0089 m/z @2.18 [N1299_2.mzXML]	285.0088806152344	2.178516666666667	2.178516666666667	10.341583333333334	8.163066666666667	14909.357421875	1927251.516142456	0	1184	8.17564988115479	null	null	285.0043640136719	285.0152893066406
746	285.0646057128906	1.5080166666666666					1	DETECTED	285.0646 m/z @1.51 [N1299_2.mzXML]	285.0646057128906	1.5080166666666666	0.3018666666666666	19.97683333333333	19.674966666666666	12025.76953125	2042606.140157593	0	1184	0.11953428489314533	8.15610275117799	190.4715244818383	285.0622863769531	285.0708923339844
747	286.10296630859375	8.730533333333334					1	DETECTED	286.1030 m/z @8.73 [N1299_2.mzXML]	286.10296630859375	8.730533333333334	8.5396	8.79975	0.26014999999999944	3488.072509765625	24371.518177795486	0	1184	0.21099671308232715	0.6812587290502768	0.36251745810055364	286.10272216796875	286.1036682128906
748	286.14276123046875	11.915433333333334					1	DETECTED	286.1428 m/z @11.92 [N1299_2.mzXML]	286.14276123046875	11.915433333333334	11.868166666666667	12.370683333333334	0.5025166666666667	80644.296875	782607.9693918462	0	1184	0.1398875257087706	3.8311555368985983	5.598718021663862	286.1416931152344	286.14306640625
749	286.200439453125	10.3587					1	DETECTED	286.2004 m/z @10.36 [N1299_2.mzXML]	286.200439453125	10.3587	10.276816666666667	11.360166666666666	1.0833499999999994	549304.375	4374039.237499271	1	1184	0.1261818867535336	1.9283924850308685	1.791039689037328	286.1995849609375	286.2010498046875
750	286.24859619140625	9.7956					1	DETECTED	286.2486 m/z @9.80 [N1299_2.mzXML]	286.24859619140625	9.7956	8.889550000000002	19.59333333333333	10.703783333333329	87750.453125	2059794.2780643315	1	1184	0.13103045972886207	1.1252278647623855	1.171423189006638	286.2465515136719	286.2497863769531
751	286.6242370605469	12.71365					1	DETECTED	286.6242 m/z @12.71 [N1299_2.mzXML]	286.6242370605469	12.71365	12.527333333333333	13.391083333333334	0.8637500000000014	11414.7041015625	212996.64234905993	0	1184	0.07697483103745029	2.3179622506485438	8.100432314379812	286.62261962890625	286.6341857910156
752	286.931640625	1.9529333333333334					1	DETECTED	286.9316 m/z @1.95 [N1299_2.mzXML]	286.931640625	1.9529333333333334	1.9252	2.1077	0.18249999999999988	7609.0361328125	60188.01973620598	0	1184	0.1949197093922732	3.2902644230769145	5.580528846153829	286.93084716796875	286.9317932128906
753	287.013427734375	1.7830833333333334					1	DETECTED	287.0134 m/z @1.78 [N1299_2.mzXML]	287.013427734375	1.7830833333333334	1.7373166666666668	1.9109	0.1735833333333332	26414.59765625	147308.07739233391	0	1184	0.07641850362585467	1.896394756008745	2.43222809907939	287.0125732421875	287.013916015625
754	287.09991455078125	9.726949999999999					1	DETECTED	287.0999 m/z @9.73 [N1299_2.mzXML]	287.09991455078125	9.726949999999999	9.674833333333334	9.743833333333333	0.06899999999999906	66819.4296875	228215.05342578056	0	1184	0.08484908931617774	0.6619763351455215	0.32395267029104285	287.09979248046875	287.0999450683594
755	287.2043151855469	10.3587					1	DETECTED	287.2043 m/z @10.36 [N1299_2.mzXML]	287.2043151855469	10.3587	10.276816666666667	12.458033333333333	2.181216666666666	68156.3359375	809446.7416228642	0	1184	0.12011171587144176	1.7933244614497377	2.1666270971883743	287.1976318359375	287.2047424316406
756	287.23590087890625	13.871816666666666					1	DETECTED	287.2359 m/z @13.87 [N1299_2.mzXML]	287.23590087890625	13.871816666666666	13.854783333333334	14.588249999999999	0.7334666666666649	6585.24365234375	117209.66389331046	0	1184	0.1744474351512313	21.53033268101909	34.2919386176764	287.2343444824219	287.2373352050781
757	287.2518005371094	9.812483333333335					1	DETECTED	287.2518 m/z @9.81 [N1299_2.mzXML]	287.2518005371094	9.812483333333335	9.640616666666666	10.08535	0.44473333333333365	11847.470703125	139762.11138305633	0	1184	0.2336916007436063	1.2938324282389346	1.671245595555289	287.2514343261719	287.252197265625
758	287.63226318359375	12.952733333333333					1	DETECTED	287.6323 m/z @12.95 [N1299_2.mzXML]	287.63226318359375	12.952733333333333	12.764133333333332	14.703433333333333	1.9393000000000011	178705.625	1924188.7570995467	0	1184	0.11820645675900998	1.4983825027181243	0.8996605921829083	287.6305847167969	287.6327819824219
759	287.9149169921875	10.814316666666667					1	DETECTED	287.9149 m/z @10.81 [N1299_2.mzXML]	287.9149169921875	10.814316666666667	1.4782666666666666	10.814316666666667	9.33605	10753.5341796875	3918575.6798088993	0	1184	9.249393773340477	0.5	null	287.9149169921875	287.9211120605469
760	288.1034851074219	9.726949999999999					1	DETECTED	288.1035 m/z @9.73 [N1299_2.mzXML]	288.1034851074219	9.726949999999999	9.674833333333334	9.7956	0.12076666666666647	8761.7216796875	47442.023403808475	0	1184	0.1011032181293352	1.1586184841701703	1.3172369683403409	288.1031799316406	288.1034851074219
761	288.2165222167969	10.654316666666666					1	DETECTED	288.2165 m/z @10.65 [N1299_2.mzXML]	288.2165222167969	10.654316666666666	0.63005	19.903666666666666	19.273616666666666	69090.5390625	2244497.633630951	1	1184	0.08688150277647289	1.40905914403703	5.060732273656091	288.2071228027344	288.2178955078125
762	288.6398010253906	13.317866666666667					1	DETECTED	288.6398 m/z @13.32 [N1299_2.mzXML]	288.6398010253906	13.317866666666667	4.569516666666667	14.460233333333333	9.890716666666666	43725.90234375	1890112.9566596681	0	1184	0.16431098197676697	0.5574597569299141	3.0384625362633892	288.63201904296875	288.6485595703125
763	288.7684326171875	2.0229666666666666					1	DETECTED	288.7684 m/z @2.02 [N1299_2.mzXML]	288.7684326171875	2.0229666666666666	1.9390333333333334	2.0652333333333335	0.1262000000000001	6426.48486328125	38713.98812622077	0	1184	0.07896001824356746	0.7517871326449581	0.5035742652899162	288.7668762207031	288.7686767578125
764	288.9215393066406	1.6107666666666667					1	DETECTED	288.9215 m/z @1.61 [N1299_2.mzXML]	288.9215393066406	1.6107666666666667	1.5524333333333333	1.9252	0.3727666666666667	203193.328125	839824.7208956298	0	1184	0.056797145493006074	1.4295501775699972	1.732917741568283	288.92132568359375	288.9278564453125
765	289.0375061035156	9.812483333333335					1	DETECTED	289.0375 m/z @9.81 [N1299_2.mzXML]	289.0375061035156	9.812483333333335	9.3422	17.234666666666666	7.892466666666666	2049.10595703125	386399.8972045592	0	1184	0.42842909110525973	8.391182620406116	15.782365240812233	289.0360107421875	289.03802490234375
766	289.1754455566406	1.2863499999999999					1	DETECTED	289.1754 m/z @1.29 [N1299_2.mzXML]	289.1754455566406	1.2863499999999999	0.10128333333333334	19.995333333333335	19.89405	5801.6982421875	1555577.8788009037	0	1184	19.549537540483048	8.393641707920793	14.833481521174663	289.1741943359375	289.1771545410156
767	289.6290588378906	12.922833333333333					1	DETECTED	289.6291 m/z @12.92 [N1299_2.mzXML]	289.6290588378906	12.922833333333333	12.544916666666667	13.054933333333334	0.510016666666667	11139.7109375	188293.94158911152	0	1184	0.5094325329778933	0.6747739801543571	0.34954796030871405	289.6194152832031	289.6305847167969
768	289.6480712890625	14.084750000000001					1	DETECTED	289.6481 m/z @14.08 [N1299_2.mzXML]	289.6480712890625	14.084750000000001	11.160266666666667	15.997433333333333	4.837166666666667	43854.8984375	1861336.7323294983	0	1184	0.2667835500107678	0.8135461628662091	2.0375305271248845	289.6390075683594	289.657958984375
769	290.1495056152344	14.100050000000001					1	DETECTED	290.1495 m/z @14.10 [N1299_2.mzXML]	290.1495056152344	14.100050000000001	8.225033333333334	15.575083333333334	7.3500499999999995	13377.2763671875	1235483.6675205077	0	1184	0.3812088816055006	0.6255343956471044	0.12658861636496335	290.1473083496094	290.159423828125
770	290.6270751953125	12.892133333333334					1	DETECTED	290.6271 m/z @12.89 [N1299_2.mzXML]	290.6270751953125	12.892133333333334	12.78035	13.010916666666667	0.23056666666666636	24870.71484375	170883.57057324087	0	1184	0.12897019524585218	1.0313105710451753	1.0626211420903504	290.6265869140625	290.6271667480469
771	290.63818359375	12.647716666666668					1	DETECTED	290.6382 m/z @12.65 [N1299_2.mzXML]	290.63818359375	12.647716666666668	12.578983333333333	15.196283333333334	2.6173	14745.9580078125	631256.2355379938	0	1184	1.5543119555656144	19.039524733268433	37.079049466536866	290.63775634765625	290.6481628417969
772	290.66668701171875	14.100050000000001					1	DETECTED	290.6667 m/z @14.10 [N1299_2.mzXML]	290.66668701171875	14.100050000000001	13.955483333333332	15.484183333333334	1.5287000000000024	8593.4091796875	279530.9733320315	0	1184	0.16295785619848324	5.287180078395104	6.968266828625862	290.6666259765625	290.66839599609375
773	290.9248046875	2.4810833333333333					1	DETECTED	290.9248 m/z @2.48 [N1299_2.mzXML]	290.9248046875	2.4810833333333333	1.58135	15.685049999999999	14.103699999999998	35516.38671875	3021677.009656127	0	1184	0.8469743195422277	1.8177434252871074	1.6947140295821592	290.9161682128906	290.9262390136719
774	291.1193542480469	12.028016666666668					1	DETECTED	291.1194 m/z @12.03 [N1299_2.mzXML]	291.1193542480469	12.028016666666668	11.97915	12.796600000000002	0.8174500000000009	153180.859375	1290158.8854016094	1	1184	0.11177309721883155	4.458692437408999	6.5965352406310735	291.1106872558594	291.11956787109375
775	291.1693115234375	14.068683333333333					1	DETECTED	291.1693 m/z @14.07 [N1299_2.mzXML]	291.1693115234375	14.068683333333333	9.692483333333334	14.620916666666666	4.9284333333333326	2909.385986328125	716463.3756209717	0	1184	4.633085360669904	0.5630950748747011	0.12619014974940215	291.16717529296875	291.1739501953125
776	291.6459655761719	12.892133333333334					1	DETECTED	291.6460 m/z @12.89 [N1299_2.mzXML]	291.6459655761719	12.892133333333334	2.7418833333333335	14.969916666666668	12.228033333333334	72674.6328125	2508871.3327452987	0	1184	0.08852333186683659	4.451598472416584	2.390701499769283	291.6440734863281	291.64825439453125
777	291.823486328125	8.782583333333333					1	DETECTED	291.8235 m/z @8.78 [N1299_2.mzXML]	291.823486328125	8.782583333333333	8.76525	9.812483333333335	1.0472333333333346	7391.6533203125	139545.03005560322	0	1184	0.05725895129533676	30.208653846154114	5.480844342211811	291.8231506347656	291.8314514160156
778	291.93511962890625	2.4944833333333336					1	DETECTED	291.9351 m/z @2.49 [N1299_2.mzXML]	291.93511962890625	2.4944833333333336	1.9390333333333334	7.1466666666666665	5.207633333333333	29592.9140625	1775421.9601728518	0	1184	0.7253902699486474	2.534332458030128	3.0273603648334797	291.93408203125	291.9359130859375
779	292.0677795410156	16.568283333333333					1	DETECTED	292.0678 m/z @16.57 [N1299_2.mzXML]	292.0677795410156	16.568283333333333	9.49025	19.6115	10.12125	4190.62646484375	1064306.0572505496	0	1184	7.983380634488368	0.7149761468581196	0.42995229371623933	292.06591796875	292.0690612792969
780	292.1226806640625	12.0758					1	DETECTED	292.1227 m/z @12.08 [N1299_2.mzXML]	292.1226806640625	12.0758	2.0229666666666666	12.230166666666666	10.207199999999998	20913.2265625	1469122.1536300348	0	1184	0.11124462624716713	0.507677769119817	0.015355538239633901	292.11395263671875	292.1232604980469
781	292.97406005859375	2.4944833333333336					1	DETECTED	292.9741 m/z @2.49 [N1299_2.mzXML]	292.97406005859375	2.4944833333333336	2.3863	3.402816666666667	1.016516666666667	4541.25439453125	132731.35848803713	0	1184	null	4.698120474503142	8.396240949006284	292.9656677246094	292.97808837890625
782	292.9891052246094	2.46765					1	DETECTED	292.9891 m/z @2.47 [N1299_2.mzXML]	292.9891052246094	2.46765	2.4269499999999997	16.38435	13.957400000000002	5968.58544921875	999868.5356729737	0	1184	0.16097505792343814	171.46683046682972	27.633507815964908	292.9807434082031	292.9986267089844
783	293.0120544433594	2.6715333333333335					1	DETECTED	293.0121 m/z @2.67 [N1299_2.mzXML]	293.0120544433594	2.6715333333333335	2.3863	3.44855	1.0622500000000001	6357.11376953125	198669.87028289796	0	1184	0.3625285150459927	1.8620719878462058	2.7506662586326716	293.00335693359375	293.01220703125
784	293.0232238769531	2.6031					1	DETECTED	293.0232 m/z @2.60 [N1299_2.mzXML]	293.0232238769531	2.6031	1.7830833333333334	3.8460666666666667	2.0629833333333334	8671.703125	435727.16853973403	0	1184	0.5031124680430401	1.131134252191219	1.2288702683999768	293.01495361328125	293.02410888671875
785	293.0343322753906	2.5079333333333333					1	DETECTED	293.0343 m/z @2.51 [N1299_2.mzXML]	293.0343322753906	2.5079333333333333	2.178516666666667	17.2165	15.037983333333333	10583.5478515625	2029121.8189752197	0	1184	0.44739709556198237	22.825170756387568	3.6433333648732966	293.0249328613281	293.0422668457031
786	293.05322265625	2.4810833333333333					1	DETECTED	293.0532 m/z @2.48 [N1299_2.mzXML]	293.05322265625	2.4810833333333333	2.3316	3.7998666666666665	1.4682666666666666	13872.3740234375	444667.0565797731	0	1184	0.2761406209705304	4.911138365481099	7.314166143400132	293.04541015625	293.05352783203125
787	293.06463623046875	2.4944833333333336					1	DETECTED	293.0646 m/z @2.49 [N1299_2.mzXML]	293.06463623046875	2.4944833333333336	2.2765	19.026833333333332	16.750333333333334	17503.625	2192550.9497698974	0	1184	0.5432980454516869	36.54100875460236	70.26535667397602	293.0566101074219	293.064697265625
788	293.07550048828125	2.6302833333333333					1	DETECTED	293.0755 m/z @2.63 [N1299_2.mzXML]	293.07550048828125	2.6302833333333333	2.0793166666666667	6.4958833333333335	4.416566666666666	35216.76953125	1338179.664834595	0	1184	0.2669476507507911	1.3985849550891134	1.8444992073484614	293.0677490234375	293.0821228027344
789	293.0972595214844	2.4944833333333336					1	DETECTED	293.0973 m/z @2.49 [N1299_2.mzXML]	293.0972595214844	2.4944833333333336	0.11939999999999999	19.995333333333335	19.875933333333336	1.0308145E7	6.507977154601784E8	1	1184	0.7077399482101145	2.5932278369323085	2.684380962124919	293.0960998535156	293.0986633300781
790	293.1317443847656	9.54					1	DETECTED	293.1317 m/z @9.54 [N1299_2.mzXML]	293.1317443847656	9.54	2.1643499999999998	15.81325	13.648900000000001	133618.703125	2.501747085844858E7	0	1184	12.021143748347143	0.7044373037561109	0.43044352297658056	293.1225891113281	293.1417236328125
791	293.15234375	9.674833333333334					1	DETECTED	293.1523 m/z @9.67 [N1299_2.mzXML]	293.15234375	9.674833333333334	2.2488333333333332	15.125133333333334	12.8763	199385.15625	1.0673887961442024E7	0	1184	0.27333662960508853	0.5458470835375173	0.10877769275966424	293.1424255371094	293.1610107421875
792	293.177978515625	13.72165					1	DETECTED	293.1780 m/z @13.72 [N1299_2.mzXML]	293.177978515625	13.72165	2.2905666666666664	15.267583333333333	12.977016666666666	11527.44921875	1820871.4570916144	0	1184	11.598873699734838	0.56812768777346	0.1313762877287807	293.1679992675781	293.18768310546875
793	293.2039489746094	10.0678					1	DETECTED	293.2039 m/z @10.07 [N1299_2.mzXML]	293.2039489746094	10.0678	2.359283333333333	12.66395	10.304666666666666	95617.9921875	2.490638743142505E7	0	1184	10.835414947584614	0.568242546068771	0.3143363042673269	293.19451904296875	293.21392822265625
794	293.2247314453125	2.6439999999999997					1	DETECTED	293.2247 m/z @2.64 [N1299_2.mzXML]	293.2247314453125	2.6439999999999997	2.3863	3.6009333333333333	1.2146333333333335	4524.69287109375	148696.39502969364	0	1184	0.48183975348398356	2.3566808950976608	3.7133617901953215	293.2165222167969	293.23260498046875
795	293.2470397949219	2.5079333333333333					1	DETECTED	293.2470 m/z @2.51 [N1299_2.mzXML]	293.2470397949219	2.5079333333333333	1.5668666666666666	3.6464	2.079533333333333	4379.296875	260003.3893670654	0	1184	1.3080157474697602	1.1048809861150466	1.2097619722300932	293.23956298828125	293.2563171386719
796	294.10052490234375	2.6031					1	DETECTED	294.1005 m/z @2.60 [N1299_2.mzXML]	294.10052490234375	2.6031	1.8968999999999998	18.5715	16.6746	984413.1875	6.018263983841055E7	0	1184	0.7461298104423171	2.1641596417256315	1.8330871718267845	294.10040283203125	294.1031494140625
797	294.1560363769531	9.674833333333334					1	DETECTED	294.1560 m/z @9.67 [N1299_2.mzXML]	294.1560363769531	9.674833333333334	9.590066666666667	10.410483333333334	0.8204166666666666	23339.140625	534416.0420056763	0	1184	0.44003314311183495	4.839264648053468	8.678529296106936	294.1552429199219	294.1562194824219
798	294.9187316894531	12.5625					1	DETECTED	294.9187 m/z @12.56 [N1299_2.mzXML]	294.9187316894531	12.5625	0.10128333333333334	19.995333333333335	19.89405	15393.7021484375	4223487.215530609	0	1184	2.2487925278863035	0.7180947393756231	0.3853171834844028	294.9177551269531	294.9203796386719
799	294.93829345703125	1.62635					1	DETECTED	294.9383 m/z @1.63 [N1299_2.mzXML]	294.93829345703125	1.62635	1.5959166666666667	1.6720333333333335	0.07611666666666683	77386.4921875	254157.98568750007	0	1184	0.057898188881167156	1.250547645125962	1.501095290251924	294.93792724609375	294.9385681152344
800	294.9534606933594	11.21105					1	DETECTED	294.9535 m/z @11.21 [N1299_2.mzXML]	294.9534606933594	11.21105	11.143083333333333	18.053333333333335	6.910250000000001	4201.564453125	1012749.3668669428	0	1184	4.398925045620551	50.83558116723864	100.67116233447727	294.9527893066406	294.954833984375
801	295.05755615234375	10.51235					1	DETECTED	295.0576 m/z @10.51 [N1299_2.mzXML]	295.05755615234375	10.51235	10.481783333333334	10.603033333333334	0.12124999999999986	16474.435546875	77240.58981201133	0	1184	0.07913291795283861	1.9833696837514496	3.1994521639093065	295.0570983886719	295.05780029296875
802	295.10150146484375	2.4810833333333333					1	DETECTED	295.1015 m/z @2.48 [N1299_2.mzXML]	295.10150146484375	2.4810833333333333	1.9529333333333334	18.404333333333334	16.4514	117841.71875	8548592.681089751	0	1184	0.6887620489043171	13.261278517261035	2.8697635599340314	295.09814453125	295.1031494140625
803	295.1283264160156	9.65775					1	DETECTED	295.1283 m/z @9.66 [N1299_2.mzXML]	295.1283264160156	9.65775	9.590066666666667	9.743833333333333	0.15376666666666594	34118.01171875	196797.87201757764	0	1184	0.0851960168493271	1.1359271115488783	1.2718542230977565	295.1281433105469	295.1285400390625
804	295.1483154296875	9.7956					1	DETECTED	295.1483 m/z @9.80 [N1299_2.mzXML]	295.1483154296875	9.7956	9.49025	10.121183333333333	0.6309333333333331	7190.4111328125	160466.7160017701	0	1184	0.35628711556615933	1.0331313792915207	0.9677639810029515	295.1478271484375	295.1487731933594
805	295.19317626953125	12.388499999999999					1	DETECTED	295.1932 m/z @12.39 [N1299_2.mzXML]	295.19317626953125	12.388499999999999	1.4318833333333332	16.642016666666667	15.210133333333333	19514.5625	2890910.606442137	0	1184	0.6804945282162738	0.6176957955895216	0.26946341221077846	295.18701171875	295.2030029296875
806	295.2945556640625	2.4944833333333336					1	DETECTED	295.2946 m/z @2.49 [N1299_2.mzXML]	295.2945556640625	2.4944833333333336	2.1077	6.058866666666666	3.951166666666666	34580.0234375	1972071.8363312078	0	1184	0.7066536639852941	3.695148022518774	3.9020848063248064	295.29248046875	295.2956237792969
807	296.065185546875	1.7533833333333333					1	DETECTED	296.0652 m/z @1.75 [N1299_2.mzXML]	296.065185546875	1.7533833333333333	1.6881833333333334	13.23085	11.542666666666667	116262.8984375	2674289.6884121094	0	1184	0.06025922680188356	0.9392765110433121	0.6398604345330577	296.0553894042969	296.0655212402344
808	296.1842041015625	11.851833333333333					1	DETECTED	296.1842 m/z @11.85 [N1299_2.mzXML]	296.1842041015625	11.851833333333333	9.65775	19.648000000000003	9.990250000000003	20108.763671875	2020783.642505951	0	1184	0.1643874167633399	2.1823826523314533	3.14304025705704	296.1822814941406	296.1847229003906
809	296.1961364746094	12.335316666666667					1	DETECTED	296.1961 m/z @12.34 [N1299_2.mzXML]	296.1961364746094	12.335316666666667	12.300216666666667	12.492666666666667	0.19244999999999912	3895.90966796875	32157.84902197236	0	1184	0.11021368170123047	2.741452991452986	4.482905982905972	296.1961364746094	296.1969909667969
810	296.25726318359375	13.498983333333333					1	DETECTED	296.2573 m/z @13.50 [N1299_2.mzXML]	296.25726318359375	13.498983333333333	13.391083333333334	13.803766666666666	0.41268333333333196	16191.376953125	214032.90257250986	0	1184	0.23148198652766183	1.9123416743898787	2.526794633802604	296.2565612792969	296.2579345703125
811	296.9880676269531	11.708016666666667					1	DETECTED	296.9881 m/z @11.71 [N1299_2.mzXML]	296.9880676269531	11.708016666666667	10.603033333333334	19.903666666666666	9.300633333333332	5564.52587890625	1267809.7154945678	0	1184	0.06279653344747871	4.208494849092746	7.416989698185493	296.97991943359375	296.992431640625
812	297.1076354980469	9.5069					1	DETECTED	297.1076 m/z @9.51 [N1299_2.mzXML]	297.1076354980469	9.5069	3.2664166666666667	9.640616666666666	6.3742	3759.84228515625	878962.2128901366	0	1184	6.309055625417903	0.5107136466459595	0.02142729329191913	297.1073913574219	297.1078796386719
813	297.11798095703125	1.4782666666666666					1	DETECTED	297.1180 m/z @1.48 [N1299_2.mzXML]	297.11798095703125	1.4782666666666666	1.4318833333333332	9.49025	8.058366666666666	7648.93896484375	728612.0087965393	0	1184	0.10174826627045896	86.86704994610112	172.73409989220224	297.1080017089844	297.1186828613281
814	297.1529846191406	1.7972499999999998					1	DETECTED	297.1530 m/z @1.80 [N1299_2.mzXML]	297.1529846191406	1.7972499999999998	1.7972499999999998	9.473183333333333	7.675933333333333	10386.3603515625	2727407.0424475702	0	1184	7.632147173990575	null	null	297.1437072753906	297.1529846191406
815	297.1799011230469	14.5723					1	DETECTED	297.1799 m/z @14.57 [N1299_2.mzXML]	297.1799011230469	14.5723	9.358116666666666	19.7025	10.344383333333335	13101.83984375	2454903.0047059064	0	1184	2.2699396700115244	0.967590082418973	1.005302772684833	297.17767333984375	297.1878967285156
816	298.14971923828125	1.9109					1	DETECTED	298.1497 m/z @1.91 [N1299_2.mzXML]	298.14971923828125	1.9109	1.8968999999999998	9.423216666666667	7.526316666666667	6391.62255859375	1304995.197338379	0	1184	0.09144326428978888	268.7970238095193	536.5940476190386	298.1430358886719	298.14971923828125
817	298.27325439453125	14.304283333333332					1	DETECTED	298.2733 m/z @14.30 [N1299_2.mzXML]	298.27325439453125	14.304283333333332	11.770116666666667	16.974333333333334	5.204216666666667	76932.9296875	3416030.4759000223	0	1184	0.5374008645969166	3.3745718706069456	4.232107005177495	298.27191162109375	298.2748107910156
818	298.6239318847656	12.647716666666668					1	DETECTED	298.6239 m/z @12.65 [N1299_2.mzXML]	298.6239318847656	12.647716666666668	12.544916666666667	12.78035	0.23543333333333294	16024.9208984375	95331.83099304186	0	1184	0.20795975326793936	1.145103761348893	1.2902075226977863	298.6235656738281	298.6247863769531
819	299.1376037597656	11.313466666666667					1	DETECTED	299.1376 m/z @11.31 [N1299_2.mzXML]	299.1376037597656	11.313466666666667	10.3587	14.55595	4.197249999999999	62131.1484375	2476185.947572206	0	1184	0.660139530557176	0.8844377671187416	0.9144774280533556	299.136962890625	299.1394958496094
820	299.2765808105469	14.241733333333334					1	DETECTED	299.2766 m/z @14.24 [N1299_2.mzXML]	299.2765808105469	14.241733333333334	14.100050000000001	15.868783333333333	1.7687333333333317	15096.943359375	507496.1500710448	0	1184	0.357731868793163	4.425166193179674	7.676661812068669	299.2762451171875	299.2778015136719
821	299.29376220703125	0.6664					1	DETECTED	299.2938 m/z @0.67 [N1299_2.mzXML]	299.29376220703125	0.6664	0.10128333333333334	19.97683333333333	19.875549999999997	9198.3271484375	1465190.447544037	0	1184	16.49242472038031	13.843705425073608	30.248649867385005	299.2922058105469	299.2960205078125
822	299.6320495605469	12.876883333333334					1	DETECTED	299.6320 m/z @12.88 [N1299_2.mzXML]	299.6320495605469	12.876883333333334	12.764133333333332	13.128283333333334	0.3641500000000022	50283.62890625	473193.69636523473	0	1184	0.11399921362996146	1.614855875831468	2.229711751662936	299.6318054199219	299.6322937011719
823	300.1796875	11.620483333333334					1	DETECTED	300.1797 m/z @11.62 [N1299_2.mzXML]	300.1796875	11.620483333333334	9.32645	12.300216666666667	2.973766666666668	157223.15625	3432863.938120394	0	1184	0.1346495875934366	0.6196285022555975	0.19933861717150622	300.1789855957031	300.1848449707031
824	300.216796875	10.556199999999999					1	DETECTED	300.2168 m/z @10.56 [N1299_2.mzXML]	300.216796875	10.556199999999999	10.52685	10.707283333333333	0.18043333333333322	10325.8271484375	90427.73688403344	0	1184	0.08548818932837321	3.073821692220422	5.147643384440844	300.2159729003906	300.2168273925781
825	301.1173400878906	10.778733333333333					1	DETECTED	301.1173 m/z @10.78 [N1299_2.mzXML]	301.1173400878906	10.778733333333333	10.587150000000001	10.84655	0.2593999999999994	16266.8876953125	136061.4489375	0	1184	0.25732356721674776	0.6769899956502855	0.35397999130057106	301.1167297363281	301.1181335449219
826	301.14044189453125	1.6414					1	DETECTED	301.1404 m/z @1.64 [N1299_2.mzXML]	301.14044189453125	1.6414	0.10128333333333334	19.995333333333335	19.89405	88238.765625	1.2331368898133015E7	1	1184	0.3319554404600451	4.903326927097227	68.04688600664619	301.1377868652344	301.1413269042969
827	301.1832275390625	11.591816666666666					1	DETECTED	301.1832 m/z @11.59 [N1299_2.mzXML]	301.1832275390625	11.591816666666666	11.550033333333333	11.723450000000001	0.1734166666666681	27572.734375	183648.7693247084	0	1184	0.09231707453142413	2.0751894694854713	3.150378938970943	301.18243408203125	301.1832275390625
828	301.2127380371094	13.467916666666667					1	DETECTED	301.2127 m/z @13.47 [N1299_2.mzXML]	301.2127380371094	13.467916666666667	10.556199999999999	14.052633333333334	3.4964333333333357	45107.3359375	1144328.4862244874	0	1184	0.16380233003385136	0.6004075488114113	4.152857101456266	301.2117919921875	301.22015380859375
829	302.1015319824219	10.619916666666667					1	DETECTED	302.1015 m/z @10.62 [N1299_2.mzXML]	302.1015319824219	10.619916666666667	10.587150000000001	10.707283333333333	0.12013333333333165	3139.1123046875	17592.430031860255	0	1184	0.16839264550014654	1.833163784333712	2.666327568667424	302.10028076171875	302.1023864746094
830	302.1433410644531	12.458033333333333					1	DETECTED	302.1433 m/z @12.46 [N1299_2.mzXML]	302.1433410644531	12.458033333333333	0.13751666666666665	19.97683333333333	19.839316666666665	12880.791015625	2709206.8901925078	0	1184	10.486283864890146	0.6584810170194206	0.7226977443423124	302.14215087890625	302.1510314941406
831	302.2314453125	10.778733333333333					1	DETECTED	302.2314 m/z @10.78 [N1299_2.mzXML]	302.2314453125	10.778733333333333	10.743016666666668	10.959266666666668	0.2162500000000005	15174.9541015625	129296.85578479012	0	1184	0.11764402387463946	3.0272981801214116	5.054596360242823	302.23095703125	302.2318115234375
832	302.2864685058594	11.620483333333334					1	DETECTED	302.2865 m/z @11.62 [N1299_2.mzXML]	302.2864685058594	11.620483333333334	11.505216666666666	14.444783333333334	2.9395666666666678	198868.5625	2275704.9816873823	0	1184	0.11024206817927507	2.2645850026720815	2.681104961580021	302.2852783203125	302.2875671386719
833	303.0268859863281	1.4934					1	DETECTED	303.0269 m/z @1.49 [N1299_2.mzXML]	303.0268859863281	1.4934	1.4318833333333332	2.9419	1.5100166666666668	6141.39111328125	248976.7330284424	0	1184	0.08654607667993997	12.273232186399307	23.546464372798614	303.0268859863281	303.03204345703125
834	303.0737609863281	9.726949999999999					1	DETECTED	303.0738 m/z @9.73 [N1299_2.mzXML]	303.0737609863281	9.726949999999999	9.65775	9.84695	0.1891999999999996	6720.537109375	38430.80236676016	0	1184	0.0820309772552914	1.367052023121412	1.734104046242824	303.0732421875	303.0741271972656
835	303.13360595703125	10.778733333333333					1	DETECTED	303.1336 m/z @10.78 [N1299_2.mzXML]	303.13360595703125	10.778733333333333	10.139133333333332	10.778733333333333	0.6396000000000015	3678.7724609375	57461.803419678	0	1184	0.07151104263566666	0.5	null	303.13177490234375	303.1342468261719
836	303.22857666015625	14.2266					1	DETECTED	303.2286 m/z @14.23 [N1299_2.mzXML]	303.22857666015625	14.2266	10.410483333333334	16.8825	6.472016666666667	188774.984375	7788810.464728941	1	1184	0.44522536432472926	0.7977303085405348	6.22702946396779	303.227783203125	303.2350769042969
837	303.2904052734375	11.578					1	DETECTED	303.2904 m/z @11.58 [N1299_2.mzXML]	303.2904052734375	11.578	11.521233333333333	13.738	2.2167666666666666	35812.125	726700.4144891362	0	1184	0.21099838623252865	19.52524955960079	3.068033379696026	303.2895202636719	303.29107666015625
838	303.6457214355469	12.86115					1	DETECTED	303.6457 m/z @12.86 [N1299_2.mzXML]	303.6457214355469	12.86115	12.71365	13.09915	0.3855000000000004	30601.59765625	276457.6983669433	0	1184	0.10148622162514798	1.2613123480193953	1.3232581314589502	303.6448669433594	303.6470642089844
839	304.0486145019531	16.476866666666666					1	DETECTED	304.0486 m/z @16.48 [N1299_2.mzXML]	304.0486145019531	16.476866666666666	0.24721666666666667	19.88533333333333	19.638116666666665	3968.109619140625	1403423.5284995583	0	1184	8.579239967121989	0.6050073990094261	0.577373533248792	304.046875	304.04998779296875
840	304.147216796875	12.952733333333333					1	DETECTED	304.1472 m/z @12.95 [N1299_2.mzXML]	304.147216796875	12.952733333333333	9.222199999999999	17.1795	7.957300000000002	7391.27783203125	2306840.2309456174	0	1184	7.871247305257802	1.0665097037063513	1.1682592060165402	304.147216796875	304.1510009765625
841	304.1748046875	8.889550000000002					1	DETECTED	304.1748 m/z @8.89 [N1299_2.mzXML]	304.1748046875	8.889550000000002	8.817499999999999	17.476499999999998	8.658999999999999	7615.72900390625	1160037.510858154	0	1184	0.10793995594858075	60.09021512838088	119.18043025676177	304.16937255859375	304.18304443359375
842	304.211181640625	10.0678					1	DETECTED	304.2112 m/z @10.07 [N1299_2.mzXML]	304.211181640625	10.0678	2.5621666666666667	10.3587	7.796533333333334	19565.990234375	1559893.7805859984	0	1184	0.08007140935364987	0.5317794214279785	0.027778418964280086	304.2109680175781	304.2154846191406
843	304.23193359375	14.2266					1	DETECTED	304.2319 m/z @14.23 [N1299_2.mzXML]	304.23193359375	14.2266	11.059533333333333	15.960666666666667	4.901133333333334	35769.296875	2913830.352038729	0	1184	0.5614349846358948	0.7071873355441682	0.3355342273770685	304.22991943359375	304.2325744628906
844	304.8381652832031	10.52685					1	DETECTED	304.8382 m/z @10.53 [N1299_2.mzXML]	304.8381652832031	10.52685	10.51235	10.57125	0.05889999999999951	2070.119140625	6219.317859008775	0	1184	0.12122434013443595	2.0310344827586095	3.0620689655172195	304.8370361328125	304.8381652832031
845	304.89556884765625	1.62635					1	DETECTED	304.8956 m/z @1.63 [N1299_2.mzXML]	304.89556884765625	1.62635	1.58135	19.59333333333333	18.01198333333333	55828.44140625	2203204.048273773	0	1184	0.06705385815235632	1.3857788584324982	2.5052358781983592	304.89501953125	304.9046325683594
846	305.0447998046875	16.476866666666666					1	DETECTED	305.0448 m/z @16.48 [N1299_2.mzXML]	305.0447998046875	16.476866666666666	0.11939999999999999	19.97683333333333	19.857433333333333	3578.40869140625	1312732.9569595335	0	1184	3.203398333080653	0.6069837627668506	0.16879836240846297	305.04315185546875	305.05120849609375
847	305.1348876953125	12.370683333333334					1	DETECTED	305.1349 m/z @12.37 [N1299_2.mzXML]	305.1348876953125	12.370683333333334	10.68965	12.544916666666667	1.855266666666667	26068.771484375	373129.5241520376	0	1184	0.10075678990831705	0.5518232832979715	4.626250415592407	305.1343688964844	305.13885498046875
848	305.17138671875	12.12565					1	DETECTED	305.1714 m/z @12.13 [N1299_2.mzXML]	305.17138671875	12.12565	12.011933333333333	12.230166666666666	0.21823333333333217	3534.434326171875	33511.772850829926	0	1184	0.08257428747887374	0.9595485856661221	0.9190971713322442	305.1706237792969	305.1734924316406
849	305.21490478515625	10.0678					1	DETECTED	305.2149 m/z @10.07 [N1299_2.mzXML]	305.21490478515625	10.0678	10.0678	14.901716666666665	4.833916666666665	3755.82177734375	418333.46523333737	0	1184	0.016372501608680423	null	null	305.2132568359375	305.21490478515625
850	305.2441101074219	12.631116666666665					1	DETECTED	305.2441 m/z @12.63 [N1299_2.mzXML]	305.2441101074219	12.631116666666665	3.8460666666666667	15.394066666666667	11.548	34675.5703125	1910010.7657815563	0	1184	1.4752670921163613	0.6369468009267011	0.23371435886813743	305.2347412109375	305.2484130859375
851	306.08319091796875	15.887033333333333					1	DETECTED	306.0832 m/z @15.89 [N1299_2.mzXML]	306.08319091796875	15.887033333333333	1.7830833333333334	18.366833333333332	16.58375	5481.55810546875	2299617.526722625	0	1184	2.2405902399187063	0.5879115425111404	0.38402266071489016	306.07672119140625	306.08441162109375
852	307.06585693359375	10.4976					1	DETECTED	307.0659 m/z @10.50 [N1299_2.mzXML]	307.06585693359375	10.4976	10.4976	14.935516666666667	4.437916666666666	4548.92724609375	659955.1960930176	0	1184	4.263378340304834	null	null	307.0602722167969	307.066162109375
853	307.0795593261719	15.8502					1	DETECTED	307.0796 m/z @15.85 [N1299_2.mzXML]	307.0795593261719	15.8502	2.3863	18.827166666666667	16.44086666666667	5896.80810546875	1794091.845896731	0	1184	2.111385378064968	0.6105536533495745	0.39020561008290905	307.0705261230469	307.0839538574219
854	307.16790771484375	10.52685					1	DETECTED	307.1679 m/z @10.53 [N1299_2.mzXML]	307.16790771484375	10.52685	9.65775	18.238	8.58025	503594.9375	7627591.390589721	1	1184	0.10507031592294425	0.958960717486363	7.361768283580904	307.16644287109375	307.1690673828125
855	308.1717834472656	10.556199999999999					1	DETECTED	308.1718 m/z @10.56 [N1299_2.mzXML]	308.1717834472656	10.556199999999999	10.3587	11.947166666666668	1.5884666666666671	56363.5	1269611.4312162767	0	1184	0.11318625222670597	4.0214345991561595	7.04286919831232	308.17034912109375	308.1726379394531
856	309.08111572265625	11.578					1	DETECTED	309.0811 m/z @11.58 [N1299_2.mzXML]	309.08111572265625	11.578	11.535883333333334	11.754266666666666	0.21838333333333182	13938.01171875	104657.46553491209	0	1184	0.18503967485601613	2.5925999208548514	4.185199841709703	309.0809326171875	309.08172607421875
857	309.1475830078125	9.32645					1	DETECTED	309.1476 m/z @9.33 [N1299_2.mzXML]	309.1475830078125	9.32645	8.960633333333334	14.115666666666668	5.155033333333334	12523.2744140625	624642.0461959841	0	1184	4.346740429012755	1.3039873708730447	1.631548042976507	309.1461486816406	309.1515808105469
858	309.16424560546875	10.556199999999999					1	DETECTED	309.1642 m/z @10.56 [N1299_2.mzXML]	309.16424560546875	10.556199999999999	10.410483333333334	12.335316666666667	1.9248333333333338	20965.974609375	541336.3055753171	0	1184	0.09990882387728384	6.604712341301683	12.209424682603366	309.1625061035156	309.1703796386719
859	309.2023620605469	12.78035					1	DETECTED	309.2024 m/z @12.78 [N1299_2.mzXML]	309.2023620605469	12.78035	3.2664166666666667	13.391083333333334	10.124666666666668	8983.8828125	954782.3345175177	0	1184	1.017179565472773	0.532096784365387	8.653459818740611	309.2016906738281	309.20635986328125
860	310.11285400390625	7.30485					1	DETECTED	310.1129 m/z @7.30 [N1299_2.mzXML]	310.11285400390625	7.30485	0.10128333333333334	19.97683333333333	19.875549999999997	1590.475341796875	906470.2237193603	0	1184	12.537356416279865	1.3795631330775955	1.7591262661551912	310.1111755371094	310.11395263671875
861	310.2008361816406	10.619916666666667					1	DETECTED	310.2008 m/z @10.62 [N1299_2.mzXML]	310.2008361816406	10.619916666666667	10.392683333333334	17.2905	6.897816666666667	127766.984375	1963802.8783206453	1	1184	0.14394029104552963	1.1500793520630535	0.9574255441380852	310.19622802734375	310.201171875
862	310.911865234375	1.6414					1	DETECTED	310.9119 m/z @1.64 [N1299_2.mzXML]	310.911865234375	1.6414	1.5959166666666667	1.9390333333333334	0.34311666666666674	53167.6484375	266851.83193005365	0	1184	0.05669793483078012	1.7871017615579554	2.140247743837603	310.9117431640625	310.9132995605469
863	311.01947021484375	9.8812					1	DETECTED	311.0195 m/z @9.88 [N1299_2.mzXML]	311.01947021484375	9.8812	9.7956	10.033216666666668	0.2376166666666677	1665.389404296875	16297.058759430014	0	1184	0.15216222975653615	1.3879478193146566	1.7758956386293132	311.01800537109375	311.0199890136719
864	311.1232604980469	8.76525					1	DETECTED	311.1233 m/z @8.77 [N1299_2.mzXML]	311.1232604980469	8.76525	4.897116666666666	16.45841666666667	11.561300000000003	18243.0703125	1021512.2001512758	0	1184	0.08737924177426137	0.5275125577713238	0.4039828331666804	311.1134338378906	311.12396240234375
865	311.1656494140625	12.282733333333335					1	DETECTED	311.1656 m/z @12.28 [N1299_2.mzXML]	311.1656494140625	12.282733333333335	12.194966666666666	13.201733333333333	1.0067666666666675	33986.62890625	642654.8778540033	0	1184	0.45086762388756085	2.8635058910909215	4.174269516148005	311.16448974609375	311.1661376953125
866	311.20428466796875	10.603033333333334					1	DETECTED	311.2043 m/z @10.60 [N1299_2.mzXML]	311.20428466796875	10.603033333333334	1.24965	17.086333333333336	15.836683333333337	20814.078125	1664536.957106384	0	1184	3.9147909531315275	11.381797677791415	22.39207134661494	311.19488525390625	311.2103271484375
867	311.6319580078125	12.828666666666667					1	DETECTED	311.6320 m/z @12.83 [N1299_2.mzXML]	311.6319580078125	12.828666666666667	12.230166666666666	12.967166666666666	0.7370000000000001	31939.326171875	557353.4009814449	0	1184	0.1076655736776182	0.6157059314954039	1.0452696403035073	311.6318054199219	311.6404724121094
868	311.9931335449219	18.385833333333334					1	DETECTED	311.9931 m/z @18.39 [N1299_2.mzXML]	311.9931335449219	18.385833333333334	9.948583333333334	19.866833333333332	9.918249999999999	2431.734130859375	641562.6762123416	0	1184	1.7980749486145768	0.5877655634241014	0.17553112684820268	311.9915466308594	311.9952697753906
869	312.028564453125	13.201733333333333					1	DETECTED	312.0286 m/z @13.20 [N1299_2.mzXML]	312.028564453125	13.201733333333333	11.770116666666667	18.899833333333333	7.129716666666667	34826.75390625	1624850.113261962	0	1184	0.3584494839209942	1.1610122315981724	2.818511279524231	312.020751953125	312.02984619140625
870	312.1334228515625	12.828666666666667					1	DETECTED	312.1334 m/z @12.83 [N1299_2.mzXML]	312.1334228515625	12.828666666666667	8.556833333333334	12.892133333333334	4.3353	12632.34765625	1588586.401931122	0	1184	4.140259043162439	0.5074285045452772	0.014857009090554433	312.1252746582031	312.13409423828125
871	312.158447265625	12.177433333333333					1	DETECTED	312.1584 m/z @12.18 [N1299_2.mzXML]	312.158447265625	12.177433333333333	2.827233333333333	12.5625	9.735266666666668	12856.5654296875	1133159.082208527	0	1184	8.33991611929871	0.5234852329809733	0.04697780269341046	312.1501159667969	312.16815185546875
872	312.2156066894531	10.76085					1	DETECTED	312.2156 m/z @10.76 [N1299_2.mzXML]	312.2156066894531	10.76085	10.68965	12.440983333333332	1.7513333333333314	34666.53515625	741465.3748413085	1	1184	0.11535963536943505	12.298689138576893	23.597378277153787	312.215576171875	312.2230224609375
873	312.36175537109375	12.0758					1	DETECTED	312.3618 m/z @12.08 [N1299_2.mzXML]	312.36175537109375	12.0758	12.043383333333333	15.394066666666667	3.3506833333333343	13624.2626953125	656529.0200510263	0	1184	0.09406980469775483	51.68149100257127	102.36298200514254	312.3582458496094	312.3619384765625
874	312.6583557128906	2.3316					1	DETECTED	312.6584 m/z @2.33 [N1299_2.mzXML]	312.6583557128906	2.3316	1.9109	4.830333333333333	2.919433333333333	26908.005859375	1004327.7841146546	0	1184	0.3472101716008127	2.188432829008825	2.989013324947886	312.6562194824219	312.6592712402344
875	313.0354309082031	1.6414					1	DETECTED	313.0354 m/z @1.64 [N1299_2.mzXML]	313.0354309082031	1.6414	1.6107666666666667	1.6720333333333335	0.0612666666666668	20225.865234375	58933.99431787107	0	1184	0.05698194992226413	1.0000000000000036	1.0000000000000073	313.03472900390625	313.0356140136719
876	313.095947265625	1.4934					1	DETECTED	313.0959 m/z @1.49 [N1299_2.mzXML]	313.095947265625	1.4934	1.4132833333333332	19.7025	18.28921666666667	21713.61328125	4824899.118370147	0	1184	0.10372655233160843	114.14114832535861	225.57386485947305	313.09326171875	313.10205078125
877	313.1663818359375	12.317766666666667					1	DETECTED	313.1664 m/z @12.32 [N1299_2.mzXML]	313.1663818359375	12.317766666666667	12.177433333333333	12.6137	0.4362666666666666	5969.20849609375	82635.36191876233	0	1184	0.22503623248272042	1.5543942992873998	2.1087885985747996	313.1611328125	313.1683349609375
878	313.2364807128906	12.527333333333333					1	DETECTED	313.2365 m/z @12.53 [N1299_2.mzXML]	313.2364807128906	12.527333333333333	12.1087	12.71365	0.6049499999999988	3751.154541015625	85458.56733551013	0	1184	0.10075115245332533	0.7225296600047778	0.4450593200095555	313.2349853515625	313.2365417480469
879	313.7840881347656	2.3863					1	DETECTED	313.7841 m/z @2.39 [N1299_2.mzXML]	313.7840881347656	2.3863	1.9252	4.109283333333333	2.1840833333333327	20047.31640625	782194.5693298342	0	1184	0.46355371962447034	2.2617021296453146	2.457824846737891	313.7828674316406	313.78424072265625
880	314.02911376953125	13.157716666666666					1	DETECTED	314.0291 m/z @13.16 [N1299_2.mzXML]	314.02911376953125	13.157716666666666	11.786033333333334	15.142683333333334	3.35665	8007.3486328125	444202.16445101914	0	1184	0.21876003657243004	1.223551354175528	0.6579563900097876	314.026611328125	314.02984619140625
881	314.2314758300781	10.975850000000001					1	DETECTED	314.2315 m/z @10.98 [N1299_2.mzXML]	314.2314758300781	10.975850000000001	10.814316666666667	11.634666666666668	0.8203500000000012	158288.53125	1600241.3537678227	1	1184	0.12570720283480696	1.3012353449866634	2.095826314574474	314.2312316894531	314.2326965332031
882	315.0172119140625	1.5959166666666667					1	DETECTED	315.0172 m/z @1.60 [N1299_2.mzXML]	315.0172119140625	1.5959166666666667	1.5524333333333333	2.927416666666667	1.3749833333333334	8564.3759765625	374106.56393701176	0	1184	0.7274322622863179	15.810463779225763	30.620927558451527	315.0079040527344	315.0262756347656
883	315.07916259765625	2.3316					1	DETECTED	315.0792 m/z @2.33 [N1299_2.mzXML]	315.07916259765625	2.3316	1.6414	18.699833333333334	17.058433333333333	7319337.5	3.2280071566717803E8	1	1184	0.49783205638289196	2.0590931148157035	2.1849507554709935	315.0784606933594	315.08001708984375
884	315.1199035644531	2.359283333333333					1	DETECTED	315.1199 m/z @2.36 [N1299_2.mzXML]	315.1199035644531	2.359283333333333	2.037166666666667	3.46385	1.426683333333333	11512.5419921875	374777.8290975647	0	1184	0.19163432881285836	2.2145444197237056	3.4290888394474113	315.1107177734375	315.1199951171875
885	315.133544921875	11.505216666666666					1	DETECTED	315.1335 m/z @11.51 [N1299_2.mzXML]	315.133544921875	11.505216666666666	2.178516666666667	12.043383333333333	9.864866666666666	20267.681640625	1441970.2720993045	0	1184	1.0915018769819405	0.8192018178992339	0.4637235460218232	315.12371826171875	315.1404724121094
886	315.15765380859375	2.4944833333333336					1	DETECTED	315.1577 m/z @2.49 [N1299_2.mzXML]	315.15765380859375	2.4944833333333336	2.30415	12.68045	10.3763	6427.73681640625	1213238.3292604368	0	1184	10.038471538661634	27.258231173379986	53.51646234675997	315.1572265625	315.1625671386719
887	315.2347106933594	10.975850000000001					1	DETECTED	315.2347 m/z @10.98 [N1299_2.mzXML]	315.2347106933594	10.975850000000001	10.877749999999999	11.059533333333333	0.18178333333333363	29324.197265625	197782.55332080103	0	1184	0.12083021960939533	0.926520557254482	0.6066230605978143	315.2346496582031	315.2351379394531
888	316.08258056640625	2.3863					1	DETECTED	316.0826 m/z @2.39 [N1299_2.mzXML]	316.08258056640625	2.3863	1.8260166666666668	10.428566666666667	8.60255	648781.3125	2.842351346993942E7	0	1184	0.40912257666852847	1.8273921860865057	1.8677382888732157	316.0820617675781	316.08380126953125
889	316.17529296875	10.52685					1	DETECTED	316.1753 m/z @10.53 [N1299_2.mzXML]	316.17529296875	10.52685	9.179816666666666	10.603033333333334	1.4232166666666686	22969.048828125	221243.8935779416	0	1184	0.08025610805316497	1.093972507194979	1.274606761343221	316.174560546875	316.17620849609375
890	316.2470703125	11.126566666666667					1	DETECTED	316.2471 m/z @11.13 [N1299_2.mzXML]	316.2470703125	11.126566666666667	11.059533333333333	11.634666666666668	0.5751333333333353	124265.4765625	956693.385526734	1	1184	0.12429320492202933	2.19328408790239	3.53989995611634	316.2463684082031	316.2478332519531
891	316.3822326660156	2.3316					1	DETECTED	316.3822 m/z @2.33 [N1299_2.mzXML]	316.3822326660156	2.3316	1.9529333333333334	3.1324833333333335	1.17955	20242.017578125	769067.7869730225	0	1184	2.424404742743177	1.5575044014084516	3.5153870970257475	316.3818054199219	316.38238525390625
892	317.0840148925781	2.3316					1	DETECTED	317.0840 m/z @2.33 [N1299_2.mzXML]	317.0840148925781	2.3316	1.8403666666666667	9.082366666666667	7.242000000000001	85422.5390625	3769763.4722471633	0	1184	0.3721244344504715	2.9812744465214362	2.2166687777456233	317.0824890136719	317.0939636230469
893	317.1142883300781	1.6414					1	DETECTED	317.1143 m/z @1.64 [N1299_2.mzXML]	317.1142883300781	1.6414	0.8118333333333333	12.21255	11.400716666666668	18880.54296875	1935696.960318573	0	1184	0.17934028496676735	3.6904118548553715	5.241664388182825	317.10498046875	317.1153869628906
894	317.1777648925781	13.437266666666666					1	DETECTED	317.1778 m/z @13.44 [N1299_2.mzXML]	317.1777648925781	13.437266666666666	9.0652	18.072	9.006799999999998	14272.3173828125	1144189.6545631406	0	1184	0.19945852517768436	1.2835228079871555	0.11903410203131859	317.1705627441406	317.18621826171875
895	317.5281982421875	2.3453					1	DETECTED	317.5282 m/z @2.35 [N1299_2.mzXML]	317.5281982421875	2.3453	1.8685833333333333	4.60135	2.7327666666666666	26026.724609375	1005090.5812651063	0	1184	0.4655236914533245	1.911691862850408	2.2844898718522497	317.52691650390625	317.5299377441406
896	318.06439208984375	16.2377					1	DETECTED	318.0644 m/z @16.24 [N1299_2.mzXML]	318.06439208984375	16.2377	9.165466666666667	19.721	10.555533333333333	4694.51318359375	1031520.7532154545	0	1184	1.123400288354178	0.746265913172171	0.3278705133361372	318.0564880371094	318.0652770996094
897	318.19091796875	9.32645					1	DETECTED	318.1909 m/z @9.33 [N1299_2.mzXML]	318.19091796875	9.32645	9.29505	16.845833333333335	7.550783333333335	12522.5869140625	1459963.697961823	0	1184	0.7369584381813059	2.8873017649552732	4.245255780890701	318.1809387207031	318.1992492675781
898	318.2990417480469	11.344850000000001					1	DETECTED	318.2990 m/z @11.34 [N1299_2.mzXML]	318.2990417480469	11.344850000000001	11.313466666666667	12.492666666666667	1.1791999999999998	193588.203125	1374701.7067867997	1	1184	0.08469609926655508	4.473515446192455	5.564235269611791	318.29803466796875	318.30010986328125
899	318.9365539550781	1.62635					1	DETECTED	318.9366 m/z @1.63 [N1299_2.mzXML]	318.9365539550781	1.62635	1.58135	1.6414	0.06004999999999994	17746.67578125	46818.883686035115	0	1184	0.05465434662185853	0.6672222222222226	0.33444444444444515	318.9364318847656	318.93695068359375
900	318.9695129394531	1.7972499999999998					1	DETECTED	318.9695 m/z @1.80 [N1299_2.mzXML]	318.9695129394531	1.7972499999999998	1.7533833333333333	2.178516666666667	0.4251333333333336	21805.40625	234832.66187500017	0	1184	0.23859033852642475	4.845744680851086	6.342798581176051	318.96807861328125	318.96990966796875
901	319.0600891113281	16.292283333333334					1	DETECTED	319.0601 m/z @16.29 [N1299_2.mzXML]	319.0600891113281	16.292283333333334	9.640616666666666	19.26383333333333	9.623216666666664	3771.466064453125	961877.6692915646	0	1184	1.0100569646367994	0.723368829867201	0.44673765973440194	319.05877685546875	319.0614013671875
902	319.1279296875	10.654316666666666					1	DETECTED	319.1279 m/z @10.65 [N1299_2.mzXML]	319.1279296875	10.654316666666666	9.743833333333333	10.743016666666668	0.9991833333333346	3873.841064453125	83248.80609957881	0	1184	0.15137307576573633	0.548710391916382	0.18768463765876553	319.1277160644531	319.12933349609375
903	319.1934814453125	14.257483333333333					1	DETECTED	319.1935 m/z @14.26 [N1299_2.mzXML]	319.1934814453125	14.257483333333333	1.4318833333333332	15.92405	14.492166666666666	83177.4140625	3761017.4448893704	0	1184	0.37489462618363056	1.703903551830103	0.7246495523996339	319.18524169921875	319.1945495605469
904	319.3021240234375	11.344850000000001					1	DETECTED	319.3021 m/z @11.34 [N1299_2.mzXML]	319.3021240234375	11.344850000000001	11.313466666666667	11.738933333333334	0.4254666666666669	47821.5703125	321906.4843391107	0	1184	0.04501930054919967	6.778544875198965	12.55708975039793	319.294189453125	319.3027038574219
905	320.1972351074219	14.210666666666667					1	DETECTED	320.1972 m/z @14.21 [N1299_2.mzXML]	320.1972351074219	14.210666666666667	12.844533333333334	15.575083333333334	2.730549999999999	14251.4130859375	603200.7450292663	0	1184	0.6171176005613965	0.9174286575094256	0.6955154952206861	320.1963195800781	320.1983947753906
906	320.9661560058594	1.96675					1	DETECTED	320.9662 m/z @1.97 [N1299_2.mzXML]	320.9661560058594	1.96675	1.7533833333333333	2.1361166666666667	0.38273333333333337	9644.615234375	128671.87187695311	0	1184	0.10284833581582631	0.896891110763943	0.7937822215278861	320.96527099609375	320.9678649902344
907	321.2090759277344	12.5625					1	DETECTED	321.2091 m/z @12.56 [N1299_2.mzXML]	321.2090759277344	12.5625	0.8118333333333333	14.55595	13.744116666666667	30261.76171875	1481109.3624862062	0	1184	0.1659151645059982	8.02278800415499	17.73598575443502	321.20062255859375	321.2184143066406
908	323.0201110839844	11.620483333333334					1	DETECTED	323.0201 m/z @11.62 [N1299_2.mzXML]	323.0201110839844	11.620483333333334	1.7042	11.947166666666668	10.242966666666668	16113.669921875	2096062.3813121344	0	1184	9.882760274045308	0.5164720653067262	0.017966368701006707	323.01068115234375	323.0207824707031
909	323.1631164550781	9.84695					1	DETECTED	323.1631 m/z @9.85 [N1299_2.mzXML]	323.1631164550781	9.84695	9.623783333333334	10.57125	0.9474666666666653	8210.8173828125	297030.42334551975	0	1184	0.42800875604454625	2.12277819268111	3.2414039405788198	323.1626281738281	323.1645812988281
910	323.2245788574219	13.854783333333334					1	DETECTED	323.2246 m/z @13.85 [N1299_2.mzXML]	323.2245788574219	13.854783333333334	1.4479666666666666	15.072149999999999	13.624183333333333	8573.13671875	1918407.1539037477	0	1184	0.41287310614733386	0.5490603955621169	0.0904370296202868	323.22393798828125	323.22607421875
911	323.2552490234375	12.892133333333334					1	DETECTED	323.2552 m/z @12.89 [N1299_2.mzXML]	323.2552490234375	12.892133333333334	9.265383333333334	12.967166666666666	3.7017833333333314	5534.58984375	537463.2069448852	0	1184	0.15915183120587528	0.5103444314239101	0.020688862847820216	323.24639892578125	323.2561340332031
912	324.00140380859375	3.2664166666666667					1	DETECTED	324.0014 m/z @3.27 [N1299_2.mzXML]	324.00140380859375	3.2664166666666667	2.5757166666666667	16.2559	13.680183333333334	2423.470703125	798053.0273409118	0	1184	0.3140944309461777	9.903129675208724	18.80625935041745	323.9994812011719	324.00390625
913	324.1913757324219	9.709683333333334					1	DETECTED	324.1914 m/z @9.71 [N1299_2.mzXML]	324.1913757324219	9.709683333333334	9.65775	9.812483333333335	0.1547333333333345	18829.578125	98193.7778670653	0	1184	0.07713239642659353	1.48973042362001	1.9361183409469245	324.19110107421875	324.19158935546875
914	325.1751403808594	16.660833333333333					1	DETECTED	325.1751 m/z @16.66 [N1299_2.mzXML]	325.1751403808594	16.660833333333333	8.782583333333333	19.958666666666666	11.176083333333333	13614.2509765625	2972154.4086983027	0	1184	1.4002858237641984	0.7142351372034395	0.390527173104887	325.1735534667969	325.17608642578125
915	326.1775207519531	16.495283333333333					1	DETECTED	326.1775 m/z @16.50 [N1299_2.mzXML]	326.1775207519531	16.495283333333333	9.812483333333335	18.293833333333335	8.48135	3471.450439453125	898516.2340072637	0	1184	1.9483384302322548	0.6345656012449873	0.2691312024899747	326.1763000488281	326.17889404296875
916	327.0076599121094	0.68465					1	DETECTED	327.0077 m/z @0.68 [N1299_2.mzXML]	327.0076599121094	0.68465	0.15603333333333333	19.97683333333333	19.8208	7067.87646484375	4199395.036724609	0	1184	9.347225989173758	18.747800863890028	36.495601727780056	327.0027770996094	327.017333984375
917	327.0518798828125	11.578					1	DETECTED	327.0519 m/z @11.58 [N1299_2.mzXML]	327.0518798828125	11.578	1.5959166666666667	12.043383333333333	10.447466666666667	58551.8046875	8483630.931702638	0	1184	10.072040498875168	0.5197788492006056	0.03538067771334345	327.050537109375	327.0522766113281
918	327.1730041503906	14.492316666666666					1	DETECTED	327.1730 m/z @14.49 [N1299_2.mzXML]	327.1730041503906	14.492316666666666	9.60705	19.245833333333334	9.638783333333334	6535.6396484375	1593299.919540222	0	1184	2.7390894091713154	0.9865155774505658	1.1645887167070192	327.1719055175781	327.17425537109375
919	327.2283935546875	13.888583333333335					1	DETECTED	327.2284 m/z @13.89 [N1299_2.mzXML]	327.2283935546875	13.888583333333335	6.988066666666667	14.72	7.731933333333334	30712.6953125	1884117.5186353768	0	1184	0.11777699888328996	3.588020071526402	0.5487970330207584	327.2195739746094	327.2306823730469
920	328.2109375	12.028016666666668					1	DETECTED	328.2109 m/z @12.03 [N1299_2.mzXML]	328.2109375	12.028016666666668	10.121183333333333	12.247816666666667	2.1266333333333343	31198.107421875	518859.73604888906	0	1184	0.09430917854059828	0.55658897838173	6.581416932032187	328.210205078125	328.2118225097656
921	328.24700927734375	11.109783333333333					1	DETECTED	328.2470 m/z @11.11 [N1299_2.mzXML]	328.24700927734375	11.109783333333333	11.042933333333334	12.596316666666667	1.5533833333333327	115070.5859375	1192087.7661267102	1	1184	0.09626565228392536	9.978897738075728	2.7531084814871187	328.2460021972656	328.2474060058594
922	328.8978271484375	1.5524333333333333					1	DETECTED	328.8978 m/z @1.55 [N1299_2.mzXML]	328.8978271484375	1.5524333333333333	1.4479666666666666	13.302933333333334	11.854966666666668	94706.90625	4423092.142486084	0	1184	0.08497511346620534	0.8349617650160022	0.6725613464945077	328.88818359375	328.8980712890625
923	328.9980163574219	1.7972499999999998					1	DETECTED	328.9980 m/z @1.80 [N1299_2.mzXML]	328.9980163574219	1.7972499999999998	0.17428333333333335	19.97683333333333	19.802549999999997	19606.359375	4257950.542988707	0	1184	4.063190574586234	0.7809338763329972	8.500784449588213	328.99761962890625	329.0062561035156
924	329.0527038574219	11.578					1	DETECTED	329.0527 m/z @11.58 [N1299_2.mzXML]	329.0527038574219	11.578	11.535883333333334	11.786033333333334	0.25014999999999965	11043.419921875	80321.06516796902	0	1184	0.0927418828579718	2.969726948951437	4.939453897902874	329.0513610839844	329.0527038574219
925	329.1759033203125	12.282733333333335					1	DETECTED	329.1759 m/z @12.28 [N1299_2.mzXML]	329.1759033203125	12.282733333333335	12.265099999999999	13.113766666666667	0.8486666666666682	4057.703125	145966.6238687747	0	1184	0.4966758779745284	24.06427221171656	47.12854442343312	329.17523193359375	329.177978515625
926	329.2316589355469	12.4755					1	DETECTED	329.2317 m/z @12.48 [N1299_2.mzXML]	329.2316589355469	12.4755	11.884066666666666	12.6971	0.813033333333335	5616.08642578125	135049.58063610847	0	1184	0.0736807423888628	0.6873414867835203	0.3746829735670405	329.22198486328125	329.2324523925781
927	329.2463073730469	13.673333333333334					1	DETECTED	329.2463 m/z @13.67 [N1299_2.mzXML]	329.2463073730469	13.673333333333334	11.109783333333333	15.17805	4.068266666666668	57696.359375	1909635.2710436734	0	1184	0.29317416565466026	0.8123544523495091	11.258867159589286	329.2427978515625	329.2508544921875
928	330.1908264160156	11.279583333333333					1	DETECTED	330.1908 m/z @11.28 [N1299_2.mzXML]	330.1908264160156	11.279583333333333	9.423216666666667	11.279583333333333	1.8563666666666663	4674.53759765625	295989.54723864724	0	1184	1.8509627525654473	0.5	null	330.1903381347656	330.1919250488281
929	330.22698974609375	10.4976					1	DETECTED	330.2270 m/z @10.50 [N1299_2.mzXML]	330.22698974609375	10.4976	10.464316666666667	10.671733333333332	0.20741666666666525	8532.9873046875	60212.558675903005	0	1184	0.1035684557331944	3.115923885828722	5.231847771657444	330.2269287109375	330.2274169921875
930	330.2451171875	11.738933333333334					1	DETECTED	330.2451 m/z @11.74 [N1299_2.mzXML]	330.2451171875	11.738933333333334	10.830566666666666	14.335383333333334	3.5048166666666685	15041.619140625	948578.6147930915	0	1184	0.0601934022505386	1.9291860849143139	2.8583721698286277	330.2371520996094	330.2503356933594
931	330.3354187011719	11.884066666666666					1	DETECTED	330.3354 m/z @11.88 [N1299_2.mzXML]	330.3354187011719	11.884066666666666	11.851833333333333	11.995516666666667	0.1436833333333336	10155.4375	48872.04444567852	0	1184	0.08628078182006327	2.2288004136505464	3.4576008273010923	330.3354187011719	330.3365783691406
932	331.0529479980469	2.3316					1	DETECTED	331.0529 m/z @2.33 [N1299_2.mzXML]	331.0529479980469	2.3316	1.6567333333333332	9.8812	8.224466666666666	1119771.875	4.270575929831544E7	1	1184	0.43252773015745616	1.7312300238819756	1.84464745471266	331.0442810058594	331.05413818359375
933	331.1649169921875	8.372166666666667					1	DETECTED	331.1649 m/z @8.37 [N1299_2.mzXML]	331.1649169921875	8.372166666666667	8.1411	12.647716666666668	4.506616666666668	8018.376953125	718603.8958464355	0	1184	0.13120294363837814	9.751767166762829	17.017376519288565	331.1644592285156	331.16534423828125
934	331.1872253417969	12.142633333333333					1	DETECTED	331.1872 m/z @12.14 [N1299_2.mzXML]	331.1872253417969	12.142633333333333	12.1087	12.458033333333333	0.34933333333333216	10161.2646484375	137842.70409771707	0	1184	0.11273309517128283	5.147347740668189	9.294695481336378	331.186279296875	331.1874694824219
935	331.2624206542969	14.72					1	DETECTED	331.2624 m/z @14.72 [N1299_2.mzXML]	331.2624206542969	14.72	11.899766666666666	16.1267	4.226933333333333	9488.005859375	657890.801480774	0	1184	0.48498590098280125	0.731152879852707	0.3747085550132233	331.2616882324219	331.2635498046875
936	332.0567626953125	2.3316					1	DETECTED	332.0568 m/z @2.33 [N1299_2.mzXML]	332.0567626953125	2.3316	1.9109	5.517416666666667	3.606516666666667	105392.4921875	3972632.3762153327	0	1184	0.6456867483095716	1.943657143245939	2.313699548653661	332.05548095703125	332.0577392578125
937	332.16326904296875	10.0678					1	DETECTED	332.1633 m/z @10.07 [N1299_2.mzXML]	332.16326904296875	10.0678	8.2749	10.587150000000001	2.3122500000000006	108895.5078125	2514286.5230132467	1	1184	0.3459011621244308	1.15237652608748	1.3335375537308711	332.16302490234375	332.1690368652344
938	332.241943359375	10.79665					1	DETECTED	332.2419 m/z @10.80 [N1299_2.mzXML]	332.241943359375	10.79665	10.7252	10.909516666666667	0.18431666666666757	13804.6123046875	100360.92237695353	0	1184	0.12293436850698569	1.2898297177513394	1.5796594355026787	332.2417297363281	332.2425231933594
939	333.0515441894531	2.3863					1	DETECTED	333.0515 m/z @2.39 [N1299_2.mzXML]	333.0515441894531	2.3863	1.8685833333333333	5.413366666666667	3.544783333333333	68742.421875	2588727.0242721564	0	1184	0.265759682537853	3.4234780929079616	6.197306462533034	333.05035400390625	333.0526428222656
940	333.1499938964844	13.42205					1	DETECTED	333.1500 m/z @13.42 [N1299_2.mzXML]	333.1499938964844	13.42205	10.893383333333333	15.758550000000001	4.865166666666669	14650.4833984375	1257653.201198304	0	1184	0.20185744653999116	0.7814627805065287	0.6063751370834204	333.1400451660156	333.15118408203125
941	333.1669921875	10.121183333333333					1	DETECTED	333.1670 m/z @10.12 [N1299_2.mzXML]	333.1669921875	10.121183333333333	9.726949999999999	15.072149999999999	5.3452	14419.8564453125	923697.8251232611	0	1184	0.2824923963559769	1.0074110428460772	1.1388344794225913	333.16583251953125	333.17205810546875
942	333.1837463378906	11.96345					1	DETECTED	333.1837 m/z @11.96 [N1299_2.mzXML]	333.1837463378906	11.96345	11.851833333333333	12.177433333333333	0.32559999999999967	5027.6455078125	58729.48218505843	0	1184	0.17053417022744277	1.4585635359116031	1.9171270718232065	333.182373046875	333.1838684082031
943	333.202392578125	12.388499999999999					1	DETECTED	333.2024 m/z @12.39 [N1299_2.mzXML]	333.202392578125	12.388499999999999	9.1351	19.3735	10.2384	52038.92578125	1544025.5228432002	0	1184	0.1159531287657618	1.9569798039734136	0.9633799303116286	333.2016906738281	333.2074890136719
944	334.05499267578125	2.4269499999999997					1	DETECTED	334.0550 m/z @2.43 [N1299_2.mzXML]	334.05499267578125	2.4269499999999997	2.2488333333333332	2.784683333333333	0.5358499999999999	8170.736328125	147709.93780822752	0	1184	0.2590234087995529	1.5042107233086943	2.0084214466173886	334.0536804199219	334.0551452636719
945	334.1393737792969	9.761283333333333					1	DETECTED	334.1394 m/z @9.76 [N1299_2.mzXML]	334.1393737792969	9.761283333333333	8.925433333333332	9.8295	0.904066666666667	12354.513671875	103233.8801520692	0	1184	0.08588203712670506	0.977227583565442	0.9988632115780268	334.1387939453125	334.1403503417969
946	334.51007080078125	8.643033333333333					1	DETECTED	334.5101 m/z @8.64 [N1299_2.mzXML]	334.51007080078125	8.643033333333333	8.591366666666666	8.695699999999999	0.10433333333333294	5440.22314453125	23418.52410302744	0	1184	0.08717440829066803	1.009677419354816	1.0193548387096318	334.5092468261719	334.5103454589844
947	334.914306640625	1.6107666666666667					1	DETECTED	334.9143 m/z @1.61 [N1299_2.mzXML]	334.914306640625	1.6107666666666667	1.58135	3.2065166666666665	1.6251666666666664	55262.4453125	391192.7388053283	0	1184	0.054704119410521335	1.308291804373677	1.5014068285264062	334.91412353515625	334.9228515625
948	335.0783386230469	16.974333333333334					1	DETECTED	335.0783 m/z @16.97 [N1299_2.mzXML]	335.0783386230469	16.974333333333334	9.692483333333334	18.553	8.860516666666667	1710.229736328125	511422.7628500061	0	1184	2.4218694269141174	0.608397362391883	0.21679472478376605	335.0772399902344	335.080078125
949	335.123291015625	10.3587					1	DETECTED	335.1233 m/z @10.36 [N1299_2.mzXML]	335.123291015625	10.3587	9.743833333333333	10.428566666666667	0.6847333333333339	2963.939453125	58918.502535766704	0	1184	0.6080735765024183	0.5568144855253165	0.11362897105063312	335.1214904785156	335.12384033203125
950	335.16595458984375	14.210666666666667					1	DETECTED	335.1660 m/z @14.21 [N1299_2.mzXML]	335.16595458984375	14.210666666666667	11.160266666666667	15.942216666666667	4.78195	87157.3359375	3421865.8687327867	0	1184	0.30023450464920565	0.8067740415246014	0.4431058211335697	335.1640319824219	335.1671447753906
951	335.21820068359375	12.5625					1	DETECTED	335.2182 m/z @12.56 [N1299_2.mzXML]	335.21820068359375	12.5625	9.8812	12.71365	2.8324499999999997	20854.638671875	487105.2431816407	0	1184	0.07765255555899131	0.5281859545742735	0.05637190914854714	335.2172546386719	335.22802734375
952	336.07476806640625	16.7165					1	DETECTED	336.0748 m/z @16.72 [N1299_2.mzXML]	336.07476806640625	16.7165	9.423216666666667	19.848666666666666	10.42545	3430.73876953125	875298.1979262698	0	1184	1.3679168666155626	0.7147295342518345	0.3641964013027337	336.0732727050781	336.0758361816406
953	336.1693115234375	14.2266					1	DETECTED	336.1693 m/z @14.23 [N1299_2.mzXML]	336.1693115234375	14.2266	14.084750000000001	17.160833333333336	3.076083333333335	15592.2158203125	601229.9911409908	0	1184	0.45098361254722974	3.8193375251724873	6.708566020623031	336.16851806640625	336.1704406738281
954	336.2521057128906	12.177433333333333					1	DETECTED	336.2521 m/z @12.18 [N1299_2.mzXML]	336.2521057128906	12.177433333333333	11.931216666666668	12.370683333333334	0.43946666666666623	8064.43701171875	93515.34023101773	0	1184	0.10466886359001393	0.8924389088201485	0.784877817640297	336.25152587890625	336.2527160644531
955	336.66363525390625	13.274000000000001					1	DETECTED	336.6636 m/z @13.27 [N1299_2.mzXML]	336.66363525390625	13.274000000000001	12.967166666666666	15.285816666666667	2.3186500000000017	25872.2890625	694862.2266732184	0	1184	0.3376646086923625	1.273959251842394	2.0123974412367085	336.6625671386719	336.6649169921875
956	337.0611267089844	1.8544666666666667					1	DETECTED	337.0611 m/z @1.85 [N1299_2.mzXML]	337.0611267089844	1.8544666666666667	1.6414	19.154333333333334	17.512933333333333	769420.3125	2.379125300964531E7	1	1184	0.14016890898561574	4.136264392222483	4.613721410483622	337.0519714355469	337.0710754394531
957	337.1663818359375	14.179266666666667					1	DETECTED	337.1664 m/z @14.18 [N1299_2.mzXML]	337.1663818359375	14.179266666666667	11.770116666666667	15.37605	3.6059333333333328	24584.56640625	1056535.7387569577	0	1184	0.2914930520618437	0.7147079226036743	4.025948983989663	337.1643371582031	337.1673278808594
958	337.181396484375	12.5625					1	DETECTED	337.1814 m/z @12.56 [N1299_2.mzXML]	337.181396484375	12.5625	11.995516666666667	13.391083333333334	1.3955666666666673	36409.44140625	603982.3376668089	0	1184	0.1715010417186189	6.379214030857828	8.713887453222753	337.1808166503906	337.1827087402344
959	338.2315979003906	12.4755					1	DETECTED	338.2316 m/z @12.48 [N1299_2.mzXML]	338.2315979003906	12.4755	0.10128333333333334	19.995333333333335	19.89405	342433.15625	1.5911092914448416E7	0	1184	0.1540360418806781	0.9912612632847089	0.7694972689083077	338.23052978515625	338.2348327636719
960	338.3406982421875	12.335316666666667					1	DETECTED	338.3407 m/z @12.34 [N1299_2.mzXML]	338.3406982421875	12.335316666666667	4.109283333333333	15.502216666666667	11.392933333333335	86550.890625	1.3591169847526979E7	0	1184	0.6181458625264682	0.6924925338660595	0.38498506773211877	338.3403625488281	338.34100341796875
961	339.1620178222656	14.2266					1	DETECTED	339.1620 m/z @14.23 [N1299_2.mzXML]	339.1620178222656	14.2266	14.084750000000001	15.003433333333334	0.9186833333333322	11168.9599609375	216614.6559644162	0	1184	0.2952482432849166	3.2382211256022027	5.633763701699932	339.1612548828125	339.1628723144531
962	339.2347106933594	12.440983333333332					1	DETECTED	339.2347 m/z @12.44 [N1299_2.mzXML]	339.2347106933594	12.440983333333332	0.19245	19.940333333333335	19.747883333333334	56259.859375	3324762.091266574	0	1184	null	1.753442552813427	0.8830923755065938	339.23394775390625	339.2381286621094
963	339.3439025878906	12.388499999999999					1	DETECTED	339.3439 m/z @12.39 [N1299_2.mzXML]	339.3439025878906	12.388499999999999	5.1002	14.588249999999999	9.488049999999998	21992.59375	1397755.3639669192	0	1184	0.4708829231058207	0.6509096771537944	0.30181935430758894	339.3432312011719	339.34625244140625
964	340.2469177246094	11.21105					1	DETECTED	340.2469 m/z @11.21 [N1299_2.mzXML]	340.2469177246094	11.21105	11.143083333333333	16.015933333333333	4.87285	18362.880859375	970208.2671548153	0	1184	1.2926530053671943	35.84735164296208	19.30872892526133	340.2375183105469	340.24737548828125
965	341.0310363769531	11.578					1	DETECTED	341.0310 m/z @11.58 [N1299_2.mzXML]	341.0310363769531	11.578	11.521233333333333	12.230166666666666	0.7089333333333325	156473.6875	1620189.2856717538	0	1184	0.18083380549077255	4.445176943401096	4.786013008165192	341.02960205078125	341.03179931640625
966	341.0542907714844	10.51235					1	DETECTED	341.0543 m/z @10.51 [N1299_2.mzXML]	341.0542907714844	10.51235	10.481783333333334	16.642016666666667	6.160233333333332	7793.72607421875	484394.2632420347	0	1184	0.08111797083145866	100.76717557252358	196.44692875755214	341.0486755371094	341.05462646484375
967	341.35174560546875	13.888583333333335					1	DETECTED	341.3517 m/z @13.89 [N1299_2.mzXML]	341.35174560546875	13.888583333333335	13.78735	14.769316666666667	0.9819666666666667	20512.599609375	356385.7659325568	0	1184	0.1466004959654743	3.8241755348036315	5.338191632857061	341.3509521484375	341.3529357910156
968	342.0140380859375	8.94305					1	DETECTED	342.0140 m/z @8.94 [N1299_2.mzXML]	342.0140380859375	8.94305	0.39281666666666665	19.648000000000003	19.255183333333335	6595.03759765625	2080875.9576215192	0	1184	2.9000693524272734	1.126003383923246	1.2837682476202825	342.01300048828125	342.0159606933594
969	342.034423828125	11.550033333333333					1	DETECTED	342.0344 m/z @11.55 [N1299_2.mzXML]	342.034423828125	11.550033333333333	11.535883333333334	11.818999999999999	0.2831166666666647	20181.435546875	178004.80634545907	0	1184	0.11799862782282311	10.004122497055999	19.008244994111998	342.0333557128906	342.0347595214844
970	342.2263488769531	12.388499999999999					1	DETECTED	342.2263 m/z @12.39 [N1299_2.mzXML]	342.2263488769531	12.388499999999999	12.335316666666667	12.578983333333333	0.24366666666666603	26056.287109375	156591.18100836073	0	1184	0.431696970376775	2.2908179254153094	2.031558965285182	342.2257385253906	342.2264709472656
971	342.2626953125	11.344850000000001					1	DETECTED	342.2627 m/z @11.34 [N1299_2.mzXML]	342.2626953125	11.344850000000001	11.21105	11.738933333333334	0.5278833333333335	38658.46875	377796.1078468014	0	1184	0.09505660842021335	1.9726581963128935	2.945316392625787	342.2619323730469	342.2633361816406
972	343.1921081542969	12.300216666666667					1	DETECTED	343.1921 m/z @12.30 [N1299_2.mzXML]	343.1921081542969	12.300216666666667	12.194966666666666	16.937666666666665	4.742699999999999	17674.21484375	808235.487020691	0	1184	0.3146222527640816	13.31960160648629	18.89044650711934	343.1837158203125	343.1949462890625
973	343.29449462890625	12.1087					1	DETECTED	343.2945 m/z @12.11 [N1299_2.mzXML]	343.29449462890625	12.1087	12.05965	13.72165	1.6620000000000008	9242.9619140625	265185.8093205568	0	1184	0.104231133691842	16.941896024464445	32.88379204892889	343.2851867675781	343.2949523925781
974	344.27850341796875	11.505216666666666					1	DETECTED	344.2785 m/z @11.51 [N1299_2.mzXML]	344.27850341796875	11.505216666666666	11.488716666666667	12.265099999999999	0.7763833333333316	33653.02734375	246175.85868786665	0	1184	0.07400251766195254	23.526767676769268	46.053535353538535	344.27813720703125	344.27935791015625
975	344.6488952636719	13.157716666666666					1	DETECTED	344.6489 m/z @13.16 [N1299_2.mzXML]	344.6488952636719	13.157716666666666	12.967166666666666	13.60905	0.6418833333333342	14744.67578125	284938.13144702197	0	1184	0.18781887740292547	1.684291087203711	2.1476325439524677	344.6479797363281	344.65045166015625
976	344.8752746582031	1.5524333333333333					1	DETECTED	344.8753 m/z @1.55 [N1299_2.mzXML]	344.8752746582031	1.5524333333333333	1.4479666666666666	1.6720333333333335	0.22406666666666686	208920.953125	996736.3679960936	0	1184	0.07971749210582413	0.7924562536495151	0.5766699795001786	344.8658752441406	344.8756103515625
977	345.2163391113281	11.931216666666668					1	DETECTED	345.2163 m/z @11.93 [N1299_2.mzXML]	345.2163391113281	11.931216666666668	11.868166666666667	12.194966666666666	0.32679999999999865	19647.478515625	178328.91134204072	0	1184	0.14477164945351895	2.591593973037241	3.2339149571992514	345.2155456542969	345.2171325683594
978	345.8794250488281	1.5668666666666666					1	DETECTED	345.8794 m/z @1.57 [N1299_2.mzXML]	345.8794250488281	1.5668666666666666	1.4782666666666666	1.58135	0.10308333333333342	9415.3701171875	40798.370886962904	0	1184	0.09601017605252071	0.5817343867569605	0.163468773513921	345.8782653808594	345.8795166015625
979	346.0091247558594	4.585366666666667					1	DETECTED	346.0091 m/z @4.59 [N1299_2.mzXML]	346.0091247558594	4.585366666666667	0.10128333333333334	19.995333333333335	19.89405	21519.13671875	8793193.803123647	0	1184	7.815998711361934	2.6648532907815734	2.52727533919109	346.00445556640625	346.0099182128906
980	346.21966552734375	11.96345					1	DETECTED	346.2197 m/z @11.96 [N1299_2.mzXML]	346.21966552734375	11.96345	10.0678	12.05965	1.9918499999999995	5276.7353515625	333581.61602349847	0	1184	0.08422833006245689	0.525373882309498	0.050747764618995925	346.2188720703125	346.2215576171875
981	346.2730407714844	13.705350000000001					1	DETECTED	346.2730 m/z @13.71 [N1299_2.mzXML]	346.2730407714844	13.705350000000001	13.625166666666667	14.241733333333334	0.6165666666666674	19980.248046875	361812.8116252443	0	1184	0.26982516532193834	3.9771149349273043	6.677834856286559	346.272216796875	346.273681640625
982	346.2939147949219	11.375433333333332					1	DETECTED	346.2939 m/z @11.38 [N1299_2.mzXML]	346.2939147949219	11.375433333333332	11.344850000000001	12.892133333333334	1.5472833333333327	10386.5107421875	503144.35742126463	0	1184	1.539772189779761	25.296185286105676	49.59237057221135	346.2931823730469	346.2950439453125
983	347.12030029296875	1.7972499999999998					1	DETECTED	347.1203 m/z @1.80 [N1299_2.mzXML]	347.12030029296875	1.7972499999999998	1.7972499999999998	10.033216666666668	8.235966666666668	12428.96875	3591852.722002869	0	1184	8.143069443284192	null	null	347.12030029296875	347.1236572265625
984	347.8681945800781	8.420516666666666					1	DETECTED	347.8682 m/z @8.42 [N1299_2.mzXML]	347.8681945800781	8.420516666666666	8.404416666666666	8.470683333333334	0.06626666666666736	2300.662109375	6953.435023132325	0	1184	0.0704020518423647	2.057971014492803	3.1159420289856063	347.8665466308594	347.8692932128906
985	348.8128662109375	1.7373166666666668					1	DETECTED	348.8129 m/z @1.74 [N1299_2.mzXML]	348.8128662109375	1.7373166666666668	1.7206333333333332	3.7382	2.0175666666666667	13018.1142578125	458978.1339526978	0	1184	0.06770495516170638	60.46653346653248	119.93306693306498	348.8062744140625	348.8139953613281
986	348.8681640625	1.5524333333333333					1	DETECTED	348.8682 m/z @1.55 [N1299_2.mzXML]	348.8681640625	1.5524333333333333	1.46335	1.58135	0.1180000000000001	10886.2255859375	50730.64539086911	0	1184	0.07115870996565521	0.6623012160898036	0.32460243217960727	348.8674621582031	348.86865234375
987	349.0176696777344	3.3876166666666667					1	DETECTED	349.0177 m/z @3.39 [N1299_2.mzXML]	349.0176696777344	3.3876166666666667	2.7278000000000002	19.79416666666667	17.066366666666667	2999.01953125	1027605.4867169801	0	1184	0.46176399982784755	12.932658061582767	24.865316123165538	349.014892578125	349.0191955566406
988	350.08966064453125	16.772166666666667					1	DETECTED	350.0897 m/z @16.77 [N1299_2.mzXML]	350.08966064453125	16.772166666666667	9.91485	18.918	9.00315	3198.8447265625	696479.1163984074	0	1184	1.7717835366153576	0.6564630479852419	0.3129260959704839	350.0884094238281	350.0916748046875
989	350.6794128417969	14.100050000000001					1	DETECTED	350.6794 m/z @14.10 [N1299_2.mzXML]	350.6794128417969	14.100050000000001	13.593383333333332	14.9187	1.3253166666666676	8252.6484375	243407.98845385757	0	1184	0.18576812401031795	1.3078782894736778	1.6157565789473556	350.67755126953125	350.6805114746094
990	350.80987548828125	1.7206333333333332					1	DETECTED	350.8099 m/z @1.72 [N1299_2.mzXML]	350.80987548828125	1.7206333333333332	1.6881833333333334	1.76875	0.08056666666666668	12311.55078125	47354.92208764654	0	1184	0.0793671965162881	1.2413970210580432	1.4827940421160863	350.8096923828125	350.8104248046875
991	350.8922424316406	1.5959166666666667					1	DETECTED	350.8922 m/z @1.60 [N1299_2.mzXML]	350.8922424316406	1.5959166666666667	1.5524333333333333	1.6414	0.08896666666666664	60798.94921875	177485.10618823237	0	1184	0.04763447823646394	0.9997306944772515	1.1562731881748738	350.8921813964844	350.8929138183594
992	350.98638916015625	2.1502499999999998					1	DETECTED	350.9864 m/z @2.15 [N1299_2.mzXML]	350.98638916015625	2.1502499999999998	2.0229666666666666	18.736	16.713033333333335	3364.14697265625	921090.5616686706	0	1184	2.658197205608545	65.65287416524822	45.09383824048928	350.9840393066406	350.9952697753906
993	351.0888366699219	13.245433333333333					1	DETECTED	351.0888 m/z @13.25 [N1299_2.mzXML]	351.0888366699219	13.245433333333333	9.423216666666667	18.772166666666667	9.34895	3089.396484375	975776.2529563903	0	1184	7.793064107356548	1.2229748880448956	1.4459497760897915	351.0843200683594	351.0888366699219
994	351.1619567871094	14.6541					1	DETECTED	351.1620 m/z @14.65 [N1299_2.mzXML]	351.1619567871094	14.6541	0.21063333333333334	15.196283333333334	14.98565	4485.51611328125	1039202.09797583	0	1184	4.4188676169045	0.5187691551428096	0.037538310285619374	351.15716552734375	351.1717834472656
995	351.21295166015625	12.458033333333333					1	DETECTED	351.2130 m/z @12.46 [N1299_2.mzXML]	351.21295166015625	12.458033333333333	11.947166666666668	16.660833333333333	4.713666666666665	8306.1259765625	760458.1890825195	0	1184	0.08807077844364031	4.613402061855683	8.226804123711366	351.2056884765625	351.21588134765625
996	351.2282409667969	13.705350000000001					1	DETECTED	351.2282 m/z @13.71 [N1299_2.mzXML]	351.2282409667969	13.705350000000001	13.60905	14.818066666666665	1.209016666666665	48853.3125	977765.3708558053	0	1184	0.38336956366836716	4.144422105932492	6.321096164379106	351.22064208984375	351.2291259765625
997	352.16510009765625	9.965316666666666					1	DETECTED	352.1651 m/z @9.97 [N1299_2.mzXML]	352.16510009765625	9.965316666666666	9.948583333333334	10.193516666666666	0.24493333333333211	14736.4150390625	88423.5600640264	0	1184	0.08663364161972886	5.459413929457659	12.482547049014958	352.16424560546875	352.1667785644531
998	352.2237854003906	12.265099999999999					1	DETECTED	352.2238 m/z @12.27 [N1299_2.mzXML]	352.2237854003906	12.265099999999999	12.247816666666667	14.115666666666668	1.8678500000000007	10154.8525390625	632250.4758656009	0	1184	0.17390905498212383	54.036162005791546	107.07232401158309	352.223388671875	352.23236083984375
999	353.03497314453125	1.8544666666666667					1	DETECTED	353.0350 m/z @1.85 [N1299_2.mzXML]	353.03497314453125	1.8544666666666667	1.6414	17.40216666666667	15.760766666666669	319344.375	9311558.112823883	0	1184	0.2397249855603183	3.2070490778492315	9.47953289364196	353.02532958984375	353.0372619628906
1000	353.0546569824219	10.26005					1	DETECTED	353.0547 m/z @10.26 [N1299_2.mzXML]	353.0546569824219	10.26005	6.198166666666666	10.341583333333334	4.143416666666668	3258.951416015625	350281.7745773316	0	1184	0.08775514990239763	0.510036395268205	0.020072790536409934	353.0530090332031	353.0553283691406
1001	353.177734375	15.358083333333333					1	DETECTED	353.1777 m/z @15.36 [N1299_2.mzXML]	353.177734375	15.358083333333333	10.0678	17.513666666666666	7.4458666666666655	5164.494140625	724423.5862489932	0	1184	1.0679984594160459	0.703730424016357	0.20589190567249444	353.1746826171875	353.1788024902344
1002	353.2444152832031	14.670666666666667					1	DETECTED	353.2444 m/z @14.67 [N1299_2.mzXML]	353.2444152832031	14.670666666666667	11.947166666666668	15.196283333333334	3.2491166666666658	3765.901123046875	365540.3729246215	0	1184	2.790375788334428	0.5964965424392631	0.19299308487852626	353.24346923828125	353.2457580566406
1003	355.08306884765625	12.028016666666668					1	DETECTED	355.0831 m/z @12.03 [N1299_2.mzXML]	355.08306884765625	12.028016666666668	11.995516666666667	12.230166666666666	0.23464999999999847	11246.4326171875	89539.82317456034	0	1184	0.07569349565588723	3.6099999999999053	6.219999999999811	355.08203125	355.0832824707031
1004	355.261962890625	12.282733333333335					1	DETECTED	355.2620 m/z @12.28 [N1299_2.mzXML]	355.261962890625	12.282733333333335	11.851833333333333	12.578983333333333	0.72715	11539.4443359375	201687.54568994176	0	1184	0.7142777997041865	0.8437572522627036	0.5284947108091115	355.2611999511719	355.26336669921875
1005	356.2418518066406	10.814316666666667					1	DETECTED	356.2419 m/z @10.81 [N1299_2.mzXML]	356.2418518066406	10.814316666666667	10.778733333333333	18.072	7.293266666666666	12219.935546875	609105.1431362911	0	1184	0.09002568187967874	102.4814988290399	203.9629976580798	356.2412414550781	356.2425231933594
1006	356.2603759765625	11.851833333333333					1	DETECTED	356.2604 m/z @11.85 [N1299_2.mzXML]	356.2603759765625	11.851833333333333	11.80245	11.899766666666666	0.09731666666666605	5073.1181640625	20881.499030883613	0	1184	0.042752834246575944	0.9853189335133292	0.9706378670266586	356.2600402832031	356.2613220214844
1007	356.2781066894531	11.488716666666667					1	DETECTED	356.2781 m/z @11.49 [N1299_2.mzXML]	356.2781066894531	11.488716666666667	11.471966666666667	11.677933333333334	0.20596666666666685	27460.232421875	142031.1775881354	0	1184	0.11569382845014964	6.148258706467652	11.296517412935303	356.27764892578125	356.27899169921875
1008	356.9093017578125	1.62635					1	DETECTED	356.9093 m/z @1.63 [N1299_2.mzXML]	356.9093017578125	1.62635	1.58135	1.6567333333333332	0.07538333333333314	45765.0625	151090.75148339834	0	1184	0.06005438096340443	0.8375925925925917	0.6751851851851834	356.9089050292969	356.9093017578125
1009	357.27752685546875	12.647716666666668					1	DETECTED	357.2775 m/z @12.65 [N1299_2.mzXML]	357.27752685546875	12.647716666666668	11.931216666666668	17.2165	5.285283333333332	63716.70703125	1567214.2751177973	0	1184	0.7115320502536413	1.3594354008357974	0.35152511528375224	357.2690124511719	357.2804870605469
1010	358.25738525390625	11.042933333333334					1	DETECTED	358.2574 m/z @11.04 [N1299_2.mzXML]	358.25738525390625	11.042933333333334	1.1400166666666667	19.739166666666666	18.599149999999998	45940.5546875	1635433.9253944405	0	1184	0.09627965876788558	0.9390743467833549	0.013656786693633571	358.2503967285156	358.2659912109375
1011	358.2944030761719	11.620483333333334					1	DETECTED	358.2944 m/z @11.62 [N1299_2.mzXML]	358.2944030761719	11.620483333333334	11.550033333333333	11.931216666666668	0.3811833333333343	75092.796875	516533.9593966088	0	1184	0.09334253095034839	1.9351764986110254	2.0303756788395457	358.293701171875	358.2945556640625
1012	359.0429992675781	1.8403666666666667					1	DETECTED	359.0430 m/z @1.84 [N1299_2.mzXML]	359.0429992675781	1.8403666666666667	1.6414	18.515666666666668	16.874266666666667	415175.46875	9479564.065723257	1	1184	0.4336841620871952	2.4659276357789413	2.9107637199953014	359.0380554199219	359.0450744628906
1013	359.1656799316406	13.871816666666666					1	DETECTED	359.1657 m/z @13.87 [N1299_2.mzXML]	359.1656799316406	13.871816666666666	8.573833333333333	18.293833333333335	9.720000000000002	6406.33154296875	893591.7068079531	0	1184	0.3815383614995529	0.9173301790933032	0.8346603581866062	359.1647644042969	359.1725769042969
1014	360.0680236816406	9.812483333333335					1	DETECTED	360.0680 m/z @9.81 [N1299_2.mzXML]	360.0680236816406	9.812483333333335	9.778533333333334	16.16365	6.385116666666667	2447.83740234375	250495.35826461797	0	1184	0.052424147273907096	94.03706431025793	187.07412862051586	360.0621032714844	360.0700988769531
1015	360.2018127441406	9.310550000000001					1	DETECTED	360.2018 m/z @9.31 [N1299_2.mzXML]	360.2018127441406	9.310550000000001	9.280183333333333	9.423216666666667	0.14303333333333335	7265.8740234375	36251.985393859824	0	1184	0.0776140115314341	2.3551042810098117	3.738370913365518	360.20074462890625	360.2032470703125
1016	360.23846435546875	3.9074999999999998					1	DETECTED	360.2385 m/z @3.91 [N1299_2.mzXML]	360.23846435546875	3.9074999999999998	3.3876166666666667	4.830333333333333	1.4427166666666662	3772.88427734375	194840.01027413935	0	1184	0.29733812231272827	1.387538870900523	1.775077741801046	360.2371826171875	360.23907470703125
1017	360.3229064941406	12.335316666666667					1	DETECTED	360.3229 m/z @12.34 [N1299_2.mzXML]	360.3229064941406	12.335316666666667	12.194966666666666	12.730483333333332	0.5355166666666662	8680.5859375	143765.83013653534	0	1184	0.20417220129503555	1.907790048687782	2.815580097375564	360.3215637207031	360.3240966796875
1018	361.1382141113281	10.778733333333333					1	DETECTED	361.1382 m/z @10.78 [N1299_2.mzXML]	361.1382141113281	10.778733333333333	10.08535	10.778733333333333	0.6933833333333332	5572.33447265625	77268.26450946076	0	1184	0.01734934438122515	0.5	null	361.1380920410156	361.1396484375
1019	361.1998291015625	11.160266666666667					1	DETECTED	361.1998 m/z @11.16 [N1299_2.mzXML]	361.1998291015625	11.160266666666667	11.126566666666667	11.22845	0.10188333333333333	13823.5595703125	64126.15369140576	0	1184	0.10179149463826143	1.5116221562809269	2.0232443125618538	361.1978759765625	361.2002258300781
1020	361.3125915527344	12.631116666666665					1	DETECTED	361.3126 m/z @12.63 [N1299_2.mzXML]	361.3125915527344	12.631116666666665	11.835283333333333	19.903666666666666	8.068383333333333	5787.9052734375	736202.3869686892	0	1184	0.9897834683684099	5.06914136125655	3.0992344615602025	361.3111572265625	361.3143310546875
1021	362.92559814453125	1.6414					1	DETECTED	362.9256 m/z @1.64 [N1299_2.mzXML]	362.92559814453125	1.6414	1.5959166666666667	1.7206333333333332	0.12471666666666659	94731.640625	311674.4849477537	0	1184	0.052933149172943894	1.2168091341692513	1.0102136439155005	362.92401123046875	362.9259948730469
1022	363.11187744140625	1.4782666666666666					1	DETECTED	363.1119 m/z @1.48 [N1299_2.mzXML]	363.11187744140625	1.4782666666666666	1.4132833333333332	17.0675	15.654216666666667	10733.3310546875	2683182.8427925105	0	1184	0.2745882263616757	120.44793536804298	233.2712509000236	363.106689453125	363.11187744140625
1023	363.21514892578125	11.313466666666667					1	DETECTED	363.2151 m/z @11.31 [N1299_2.mzXML]	363.21514892578125	11.313466666666667	7.970316666666666	12.194966666666666	4.22465	96396.640625	3370346.166762453	0	1184	0.09846060341773288	0.5460577857879775	0.08142107747173709	363.2056884765625	363.2204284667969
1024	364.0148010253906	16.145183333333332					1	DETECTED	364.0148 m/z @16.15 [N1299_2.mzXML]	364.0148010253906	16.145183333333332	9.812483333333335	18.404333333333334	8.591849999999999	1423.3621826171875	423288.50657571404	0	1184	0.5320106681609076	0.678371784546876	0.35674356909375193	364.0105285644531	364.0209045410156
1025	365.0836181640625	9.623783333333334					1	DETECTED	365.0836 m/z @9.62 [N1299_2.mzXML]	365.0836181640625	9.623783333333334	9.590066666666667	9.674833333333334	0.08476666666666688	1736.8392333984375	7255.712824371367	0	1184	0.08589032043069977	1.2570439940682123	1.5140879881364244	365.08294677734375	365.0849304199219
1026	365.1394958496094	12.370683333333334					1	DETECTED	365.1395 m/z @12.37 [N1299_2.mzXML]	365.1394958496094	12.370683333333334	12.335316666666667	12.6137	0.2783833333333323	13885.7783203125	112678.1527144162	0	1184	0.0813993926164489	3.4865597753681428	5.847231661675909	365.138671875	365.1408996582031
1027	365.2090759277344	11.19415					1	DETECTED	365.2091 m/z @11.19 [N1299_2.mzXML]	365.2090759277344	11.19415	11.143083333333333	15.2498	4.106716666666667	16940.87890625	864042.0173100276	0	1184	0.6183292639189784	38.52539560852479	71.68096240496631	365.1991882324219	365.21026611328125
1028	366.1844787597656	14.241733333333334					1	DETECTED	366.1845 m/z @14.24 [N1299_2.mzXML]	366.1844787597656	14.241733333333334	11.80245	15.37605	3.573599999999999	8159.6640625	525180.7646164547	0	1184	0.20713042246492286	0.6756003000593558	0.3560745056142581	366.18316650390625	366.186767578125
1029	367.1498107910156	8.158016666666667					1	DETECTED	367.1498 m/z @8.16 [N1299_2.mzXML]	367.1498107910156	8.158016666666667	6.5134	12.6137	6.1003	5184.453125	446336.35044732684	0	1184	1.191918799664018	1.854626711391712	0.09917679268192811	367.1484375	367.1561279296875
1030	367.1931457519531	13.6893					1	DETECTED	367.1931 m/z @13.69 [N1299_2.mzXML]	367.1931457519531	13.6893	9.4064	18.459999999999997	9.053599999999998	12574.2998046875	936136.6909111637	0	1184	0.21662813677276027	1.0569473954563495	1.1138947909126988	367.18353271484375	367.19708251953125
1031	367.2444763183594	12.335316666666667					1	DETECTED	367.2445 m/z @12.34 [N1299_2.mzXML]	367.2444763183594	12.335316666666667	11.899766666666666	12.42365	0.5238833333333339	4287.28759765625	88365.4944131469	0	1184	0.1366498821339288	0.6014043546473801	0.20280870929476003	367.2416687011719	367.2456359863281
1032	367.9911804199219	3.6769000000000003					1	DETECTED	367.9912 m/z @3.68 [N1299_2.mzXML]	367.9911804199219	3.6769000000000003	2.3863	18.66283333333333	16.276533333333333	5430.083984375	1524480.0345566396	0	1184	0.8947180888174908	6.305800919468979	10.829408171845543	367.9888610839844	367.99298095703125
1033	368.2784118652344	11.488716666666667					1	DETECTED	368.2784 m/z @11.49 [N1299_2.mzXML]	368.2784118652344	11.488716666666667	11.488716666666667	11.723450000000001	0.23473333333333457	32483.60546875	165637.97444311593	0	1184	0.0878163004383321	null	null	368.2773132324219	368.2790832519531
1034	368.62640380859375	10.08535					1	DETECTED	368.6264 m/z @10.09 [N1299_2.mzXML]	368.62640380859375	10.08535	9.998716666666667	12.370683333333334	2.3719666666666672	9374.560546875	632208.5004355469	0	1184	1.1481863876794751	13.689688341669875	1.690457153407708	368.62432861328125	368.6269226074219
1035	369.0089111328125	1.9529333333333334					1	DETECTED	369.0089 m/z @1.95 [N1299_2.mzXML]	369.0089111328125	1.9529333333333334	1.7972499999999998	2.6997500000000003	0.9025000000000005	21805.201171875	639883.0741174313	0	1184	0.03156337464098424	2.898511936623484	4.712402745133255	369.0007019042969	369.0115966796875
1036	369.3502197265625	11.488716666666667					1	DETECTED	369.3502 m/z @11.49 [N1299_2.mzXML]	369.3502197265625	11.488716666666667	0.21063333333333334	19.940333333333335	19.7297	126555.890625	8249811.067098654	1	1184	1.417568003763412	4.899311861009107	11.530968581450956	369.3489990234375	369.3528137207031
1037	370.294189453125	11.634666666666668					1	DETECTED	370.2942 m/z @11.63 [N1299_2.mzXML]	370.294189453125	11.634666666666668	11.578	11.884066666666666	0.30606666666666626	36568.2578125	332162.6579566661	0	1184	0.12292220034821533	2.7005882352940307	4.401176470588061	370.2936706542969	370.2944030761719
1038	370.3533935546875	11.505216666666666					1	DETECTED	370.3534 m/z @11.51 [N1299_2.mzXML]	370.3533935546875	11.505216666666666	10.992083333333333	16.790666666666667	5.798583333333333	36067.5546875	2018725.306917572	0	1184	null	5.1217260793855734	0.7042256610733243	370.3518371582031	370.3555908203125
1039	371.29766845703125	11.620483333333334					1	DETECTED	371.2977 m/z @11.62 [N1299_2.mzXML]	371.29766845703125	11.620483333333334	11.620483333333334	11.723450000000001	0.1029666666666671	8866.9287109375	42356.93387890637	0	1184	0.0792906620004743	null	null	371.296630859375	371.2979736328125
1040	371.31488037109375	0.7573166666666666					1	DETECTED	371.3149 m/z @0.76 [N1299_2.mzXML]	371.31488037109375	0.7573166666666666	0.10128333333333334	19.995333333333335	19.89405	12146.154296875	6093065.978200197	0	1184	7.37443361568213	15.162377419846555	20.12166106313061	371.31256103515625	371.31658935546875
1041	372.3095397949219	11.770116666666667					1	DETECTED	372.3095 m/z @11.77 [N1299_2.mzXML]	372.3095397949219	11.770116666666667	0.15603333333333333	19.940333333333335	19.7843	28265.412109375	2313367.229318328	0	1184	0.16056007827575058	0.8504724267786816	0.016377648146465654	372.3091735839844	372.3193664550781
1042	372.88275146484375	1.6107666666666667					1	DETECTED	372.8828 m/z @1.61 [N1299_2.mzXML]	372.88275146484375	1.6107666666666667	1.58135	1.6567333333333332	0.07538333333333314	15274.27734375	48601.86798413084	0	1184	0.06268619806860132	1.2813031161473063	1.5626062322946126	372.8815612792969	372.8834533691406
1043	373.27215576171875	12.247816666666667					1	DETECTED	373.2722 m/z @12.25 [N1299_2.mzXML]	373.27215576171875	12.247816666666667	11.96345	12.578983333333333	0.6155333333333335	11143.873046875	149401.39531152308	0	1184	0.8004489466348357	1.0822881256593586	1.0748273985844499	373.2715148925781	373.2745056152344
1044	374.2531433105469	10.464316666666667					1	DETECTED	374.2531 m/z @10.46 [N1299_2.mzXML]	374.2531433105469	10.464316666666667	10.410483333333334	10.52685	0.11636666666666606	3926.50341796875	18818.176769409118	0	1184	0.06887026989444678	1.0808049535603645	1.161609907120729	374.2527770996094	374.25372314453125
1045	375.016845703125	1.8403666666666667					1	DETECTED	375.0168 m/z @1.84 [N1299_2.mzXML]	375.016845703125	1.8403666666666667	1.6414	4.913766666666667	3.2723666666666666	189592.765625	4555852.759898257	0	1184	0.43888000662618154	2.3167276598504336	3.0019319707327012	375.00860595703125	375.01904296875
1046	376.6241149902344	10.603033333333334					1	DETECTED	376.6241 m/z @10.60 [N1299_2.mzXML]	376.6241149902344	10.603033333333334	10.157066666666667	11.126566666666667	0.9695	43911.6328125	426211.4442990726	0	1184	0.10630777171964212	4.815914469521732	5.534414096496664	376.62255859375	376.62542724609375
1047	377.01495361328125	1.9109					1	DETECTED	377.0150 m/z @1.91 [N1299_2.mzXML]	377.01495361328125	1.9109	1.76875	2.359283333333333	0.5905333333333329	9498.9775390625	203553.3582209472	0	1184	0.19912707068258007	2.0771485519990605	3.154297103998121	377.0133972167969	377.0162048339844
1048	377.1448669433594	9.8295					1	DETECTED	377.1449 m/z @9.83 [N1299_2.mzXML]	377.1448669433594	9.8295	9.082366666666667	9.948583333333334	0.8662166666666664	4576.1455078125	67800.76499890134	0	1184	0.8821650826958685	0.5796934951369686	0.15938699027393716	377.1439514160156	377.146240234375
1049	377.63116455078125	12.265099999999999					1	DETECTED	377.6312 m/z @12.27 [N1299_2.mzXML]	377.63116455078125	12.265099999999999	9.640616666666666	15.020283333333333	5.379666666666667	6835.587890625	641765.1858719786	0	1184	2.7001461349977873	1.024900139074993	1.206526356082228	377.62353515625	377.6332092285156
1050	378.03094482421875	16.21925					1	DETECTED	378.0309 m/z @16.22 [N1299_2.mzXML]	378.03094482421875	16.21925	14.834766666666667	18.053333333333335	3.2185666666666677	1470.47265625	175356.61328491216	0	1184	0.8662361526706057	1.162371040941869	1.3247420818837383	378.0267639160156	378.03265380859375
1051	378.2393493652344	12.388499999999999					1	DETECTED	378.2393 m/z @12.39 [N1299_2.mzXML]	378.2393493652344	12.388499999999999	11.693000000000001	14.818066666666665	3.1250666666666636	40631.828125	736810.2709929501	0	1184	0.11074236554819272	0.9495665363744089	0.773055982151236	378.23895263671875	378.24273681640625
1052	379.2016906738281	9.2081					1	DETECTED	379.2017 m/z @9.21 [N1299_2.mzXML]	379.2016906738281	9.2081	9.1351	9.2081	0.0730000000000004	2618.2880859375	7927.093972839357	0	1184	0.09484531902780446	0.5	null	379.2016906738281	379.2043151855469
1053	379.24151611328125	12.405966666666666					1	DETECTED	379.2415 m/z @12.41 [N1299_2.mzXML]	379.24151611328125	12.405966666666666	11.947166666666668	13.42205	1.4748833333333327	8679.66015625	317603.04737603804	0	1184	0.6123648213787902	1.607327085149671	2.214654170299342	379.24151611328125	379.2510986328125
1054	379.28033447265625	14.021216666666668					1	DETECTED	379.2803 m/z @14.02 [N1299_2.mzXML]	379.28033447265625	14.021216666666668	13.871816666666666	14.851333333333335	0.9795166666666688	4655.87744140625	126541.85862188718	0	1184	0.16358413329657928	3.278168228469402	5.556336456938804	379.27801513671875	379.28179931640625
1055	380.2546691894531	12.647716666666668					1	DETECTED	380.2547 m/z @12.65 [N1299_2.mzXML]	380.2546691894531	12.647716666666668	5.3260499999999995	14.38165	9.055600000000002	68752.0546875	2250666.3207007744	0	1184	0.14703551858635322	17.66476372212345	0.15633229356287598	380.24700927734375	380.26361083984375
1056	381.02496337890625	1.7972499999999998					1	DETECTED	381.0250 m/z @1.80 [N1299_2.mzXML]	381.02496337890625	1.7972499999999998	1.6414	3.23665	1.59525	162221.953125	2778220.0994796134	0	1184	0.16729463368592445	2.342737610432884	3.3439326030568988	381.02197265625	381.02716064453125
1057	381.1166687011719	11.143083333333333					1	DETECTED	381.1167 m/z @11.14 [N1299_2.mzXML]	381.1166687011719	11.143083333333333	11.059533333333333	11.19415	0.13461666666666794	7779.330078125	52126.20128796387	0	1184	0.2684673270708924	0.8056054258926801	0.6112108517853602	381.11602783203125	381.1172180175781
1058	383.1153564453125	1.7972499999999998					1	DETECTED	383.1154 m/z @1.80 [N1299_2.mzXML]	383.1153564453125	1.7972499999999998	1.7373166666666668	2.2627499999999996	0.5254333333333328	222762.609375	2172750.818416748	0	1184	0.203952726783047	4.309821236634485	6.24090984517446	383.1148986816406	383.1161804199219
1059	383.16522216796875	13.673333333333334					1	DETECTED	383.1652 m/z @13.67 [N1299_2.mzXML]	383.16522216796875	13.673333333333334	13.625166666666667	14.1636	0.5384333333333338	7957.0263671875	125724.3603220216	0	1184	0.04875432161783522	5.58927335640136	10.17854671280272	383.1650390625	383.1678771972656
1060	384.1184387207031	1.8114333333333335					1	DETECTED	384.1184 m/z @1.81 [N1299_2.mzXML]	384.1184387207031	1.8114333333333335	1.8114333333333335	9.082366666666667	7.270933333333334	19557.93359375	1052054.7307953187	0	1184	7.229964374852571	null	null	384.1100769042969	384.128173828125
1061	385.3085632324219	14.524416666666667					1	DETECTED	385.3086 m/z @14.52 [N1299_2.mzXML]	385.3085632324219	14.524416666666667	10.210483333333334	17.198	6.987516666666666	24915.2578125	2267945.0649182117	0	1184	0.7718729961054436	0.7604570155321635	0.7576788004709574	385.3070983886719	385.3135070800781
1062	386.08056640625	12.35315					1	DETECTED	386.0806 m/z @12.35 [N1299_2.mzXML]	386.08056640625	12.35315	0.15603333333333333	19.88533333333333	19.7293	3355.052001953125	1545550.1202304366	0	1184	9.160193121079779	0.8087690123485468	0.608871129662251	386.07794189453125	386.0841064453125
1063	386.30322265625	11.915433333333334					1	DETECTED	386.3032 m/z @11.92 [N1299_2.mzXML]	386.30322265625	11.915433333333334	11.915433333333334	15.868783333333333	3.9533499999999986	11666.865234375	1070763.4539414665	0	1184	2.6182582425113186	null	null	386.30322265625	386.3132019042969
1064	386.3255615234375	11.868166666666667					1	DETECTED	386.3256 m/z @11.87 [N1299_2.mzXML]	386.3255615234375	11.868166666666667	11.835283333333333	12.876883333333334	1.0416000000000007	18276.654296875	241056.45293182466	0	1184	0.880423923182958	15.837810440952428	4.6366462397358665	386.32403564453125	386.3260803222656
1065	387.1790771484375	11.550033333333333					1	DETECTED	387.1791 m/z @11.55 [N1299_2.mzXML]	387.1790771484375	11.550033333333333	11.505216666666666	12.194966666666666	0.6897500000000001	229157.6875	1679147.2843111597	0	1184	0.09853502112182788	3.4209351931866445	6.591417141010319	387.17755126953125	387.1813659667969
1066	388.07781982421875	11.915433333333334					1	DETECTED	388.0778 m/z @11.92 [N1299_2.mzXML]	388.07781982421875	11.915433333333334	0.24721666666666667	19.958666666666666	19.71145	3197.366455078125	1564289.966636688	0	1184	6.398408056108295	0.8446642088979606	0.6893284177959211	388.0753479003906	388.080078125
1067	388.3047180175781	12.4755					1	DETECTED	388.3047 m/z @12.48 [N1299_2.mzXML]	388.3047180175781	12.4755	12.405966666666666	12.527333333333333	0.12136666666666684	4328.05322265625	24567.56131494151	0	1184	0.11786661355574424	0.8727229146692149	0.7454458293384297	388.3036193847656	388.3052062988281
1068	390.9912109375	1.8544666666666667					1	DETECTED	390.9912 m/z @1.85 [N1299_2.mzXML]	390.9912109375	1.8544666666666667	1.6567333333333332	2.5757166666666667	0.9189833333333335	38526.390625	772192.6632982182	0	1184	0.2227754269908857	1.9761375388064173	2.4916339715514932	390.9904479980469	390.99249267578125
1069	391.2835998535156	1.1584833333333333					1	DETECTED	391.2836 m/z @1.16 [N1299_2.mzXML]	391.2835998535156	1.1584833333333333	0.10128333333333334	19.995333333333335	19.89405	9835.0478515625	6076598.290011297	0	1184	14.851827046937142	9.40883938706016	11.92968974628154	391.2807922363281	391.2855529785156
1070	393.29693603515625	1.62635					1	DETECTED	393.2969 m/z @1.63 [N1299_2.mzXML]	393.29693603515625	1.62635	0.3747	19.97683333333333	19.60213333333333	13293.9033203125	2740027.547614106	0	1184	3.5439504759674674	4.072690181573019	12.339678487899455	393.2944030761719	393.3000183105469
1071	394.2942199707031	11.620483333333334					1	DETECTED	394.2942 m/z @11.62 [N1299_2.mzXML]	394.2942199707031	11.620483333333334	3.6009333333333333	19.191166666666668	15.590233333333334	12698.369140625	2131680.7990241395	0	1184	0.045787829322634366	0.9720142235744732	0.9440284471489463	394.2934265136719	394.3032531738281
1072	395.0946960449219	9.523316666666666					1	DETECTED	395.0947 m/z @9.52 [N1299_2.mzXML]	395.0946960449219	9.523316666666666	9.439633333333335	15.776616666666666	6.336983333333331	2461.890869140625	408193.21321899403	0	1184	0.2573578291364882	37.86287592113214	74.72575184226427	395.09161376953125	395.0959777832031
1073	396.885009765625	1.5959166666666667					1	DETECTED	396.8850 m/z @1.60 [N1299_2.mzXML]	396.885009765625	1.5959166666666667	1.5668666666666666	1.62635	0.05948333333333333	21583.041015625	52486.332396240236	0	1184	0.0409729179366658	1.023809523809523	1.0476190476190461	396.8843994140625	396.8850402832031
1074	396.9989318847656	1.8114333333333335					1	DETECTED	396.9989 m/z @1.81 [N1299_2.mzXML]	396.9989318847656	1.8114333333333335	1.6414	2.359283333333333	0.717883333333333	63274.88671875	1081463.9364240726	0	1184	0.20502028052937793	2.1110076455596913	2.4302205449272987	396.9902038574219	397.0001525878906
1075	397.41412353515625	12.300216666666667					1	DETECTED	397.4141 m/z @12.30 [N1299_2.mzXML]	397.41412353515625	12.300216666666667	12.1087	12.952733333333333	0.8440333333333321	30299.876953125	720523.1724006342	0	1184	0.34400820083776473	2.0943074718458656	4.242079554606832	397.4119567871094	397.4145202636719
1076	398.0505676269531	9.89815					1	DETECTED	398.0506 m/z @9.90 [N1299_2.mzXML]	398.0505676269531	9.89815	9.863933333333334	9.998716666666667	0.13478333333333303	6186.86572265625	33271.13096850583	0	1184	0.1028244140883885	1.9695567462250894	3.0690752589297516	398.0497131347656	398.0509033203125
1077	398.32537841796875	11.868166666666667					1	DETECTED	398.3254 m/z @11.87 [N1299_2.mzXML]	398.32537841796875	11.868166666666667	7.6748	12.12565	4.45085	35885.1484375	677817.111023376	0	1184	0.10540052958688761	1.8836294135893725	2.67526636309085	398.32440185546875	398.3313293457031
1078	398.760498046875	13.317866666666667					1	DETECTED	398.7605 m/z @13.32 [N1299_2.mzXML]	398.760498046875	13.317866666666667	5.726183333333334	16.2377	10.511516666666665	15798.791015625	1829868.0119295355	0	1184	0.6890467695660636	0.6294889087924583	1.7469768434231814	398.75823974609375	398.7641906738281
1079	399.12701416015625	11.109783333333333					1	DETECTED	399.1270 m/z @11.11 [N1299_2.mzXML]	399.12701416015625	11.109783333333333	9.8295	11.22845	1.398950000000001	15443.1220703125	286007.48578826897	0	1184	0.1703486248655004	0.5829886080811266	0.16005305598150035	399.1252746582031	399.127685546875
1080	399.23443603515625	8.853166666666668					1	DETECTED	399.2344 m/z @8.85 [N1299_2.mzXML]	399.23443603515625	8.853166666666668	8.747716666666667	9.082366666666667	0.3346499999999999	5718.4140625	48856.99785888669	0	1184	0.09276614889431478	1.5867709815078057	2.1735419630156114	399.2320861816406	399.2351379394531
1081	400.3411560058594	11.995516666666667					1	DETECTED	400.3412 m/z @12.00 [N1299_2.mzXML]	400.3411560058594	11.995516666666667	11.931216666666668	12.6137	0.682483333333332	220777.234375	1815100.261134697	1	1184	0.09486856645735564	3.168030588528295	3.087375455119206	400.3403015136719	400.341796875
1082	402.9018249511719	1.5959166666666667					1	DETECTED	402.9018 m/z @1.60 [N1299_2.mzXML]	402.9018249511719	1.5959166666666667	1.5668666666666666	1.62635	0.05948333333333333	45625.20703125	119905.9118945314	0	1184	0.05375578197055364	1.023809523809523	0.9908477226321973	402.9017333984375	402.90289306640625
1083	403.0069885253906	1.8114333333333335					1	DETECTED	403.0070 m/z @1.81 [N1299_2.mzXML]	403.0069885253906	1.8114333333333335	1.6414	8.021633333333334	6.380233333333334	233136.515625	3598028.371488832	1	1184	0.09599004040119952	2.0468692703289157	2.4843103208273978	403.00286865234375	403.00787353515625
1084	404.2056884765625	11.6061					1	DETECTED	404.2057 m/z @11.61 [N1299_2.mzXML]	404.2056884765625	11.6061	11.550033333333333	11.754266666666666	0.20423333333333282	14645.373046875	98918.85588012775	0	1184	0.08500689103710535	1.8213436385255732	2.6426872770511465	404.2054138183594	404.2066345214844
1085	405.1349182128906	10.541583333333334					1	DETECTED	405.1349 m/z @10.54 [N1299_2.mzXML]	405.1349182128906	10.541583333333334	10.4976	10.814316666666667	0.3167166666666663	21325.189453125	161269.43296771293	0	1184	0.09927634441446465	2.812151143782404	5.128850468332398	405.13348388671875	405.1354675292969
1086	405.4192199707031	12.1601					1	DETECTED	405.4192 m/z @12.16 [N1299_2.mzXML]	405.4192199707031	12.1601	9.100083333333334	12.300216666666667	3.2001333333333335	7440.47314453125	596720.8949942016	0	1184	0.10000063442493357	0.5228947554751882	0.04578951095037639	405.41815185546875	405.4265441894531
1087	406.7464599609375	13.5613					1	DETECTED	406.7465 m/z @13.56 [N1299_2.mzXML]	406.7464599609375	13.5613	11.754266666666666	15.303683333333334	3.5494166666666676	11633.607421875	915657.210518341	0	1184	1.580257187067886	0.9598063752094641	0.7558770185437135	406.7449951171875	406.7554931640625
1088	407.0952453613281	9.49025					1	DETECTED	407.0952 m/z @9.49 [N1299_2.mzXML]	407.0952453613281	9.49025	8.925433333333332	15.66665	6.741216666666668	3198.603515625	387427.10186547856	0	1184	0.6091093683313211	5.967614860279142	10.935229720558285	407.09246826171875	407.1019287109375
1089	407.183837890625	9.7956					1	DETECTED	407.1838 m/z @9.80 [N1299_2.mzXML]	407.183837890625	9.7956	3.102933333333333	10.375116666666665	7.2721833333333326	4834.33740234375	530049.0387482606	0	1184	0.26693666060291754	0.5432948998904272	0.08658979978085439	407.1829833984375	407.19049072265625
1090	407.7546691894531	12.812633333333334					1	DETECTED	407.7547 m/z @12.81 [N1299_2.mzXML]	407.7546691894531	12.812633333333334	6.425516666666667	14.736466666666667	8.31095	10557.521484375	1103578.0535789183	0	1184	0.39946737370019214	0.6506026454294712	3.292153804844881	407.751708984375	407.7644958496094
1091	407.7662658691406	14.241733333333334					1	DETECTED	407.7663 m/z @14.24 [N1299_2.mzXML]	407.7662658691406	14.241733333333334	14.179266666666667	14.68715	0.5078833333333339	5250.49658203125	90633.0859271242	0	1184	0.19291319796430173	4.065234791888969	7.130469583777937	407.7647705078125	407.7671203613281
1092	408.7680969238281	1.7373166666666668					1	DETECTED	408.7681 m/z @1.74 [N1299_2.mzXML]	408.7680969238281	1.7373166666666668	1.6881833333333334	17.904	16.215816666666665	21048.59375	3825375.2091185907	0	1184	0.06717885636437693	165.01848710990453	329.03697421980905	408.76751708984375	408.77728271484375
1093	408.91876220703125	1.62635					1	DETECTED	408.9188 m/z @1.63 [N1299_2.mzXML]	408.91876220703125	1.62635	1.58135	1.6720333333333335	0.09068333333333345	61320.28515625	190052.07855322261	0	1184	0.05092847647182763	1.0308699787199544	0.958680528373946	408.9183349609375	408.9192199707031
1094	409.1612854003906	11.578					1	DETECTED	409.1613 m/z @11.58 [N1299_2.mzXML]	409.1612854003906	11.578	2.77055	12.21255	9.442	171468.140625	1.0542282985510688E7	0	1184	0.05923989332983837	0.5216624536792671	0.023755444847851342	409.1548767089844	409.1621398925781
1095	409.18682861328125	9.2081					1	DETECTED	409.1868 m/z @9.21 [N1299_2.mzXML]	409.18682861328125	9.2081	9.1351	16.32956666666667	7.194466666666669	70185.1953125	800569.5431416032	0	1184	0.07402821639079171	1.0628367141115238	1.0684026246695377	409.1864318847656	409.1922607421875
1096	410.1644287109375	11.550033333333333					1	DETECTED	410.1644 m/z @11.55 [N1299_2.mzXML]	410.1644287109375	11.550033333333333	11.535883333333334	11.786033333333334	0.25014999999999965	34194.19921875	219429.94828906213	0	1184	0.1026609007456738	8.839222614841605	11.442855442478482	410.1639404296875	410.1653137207031
1097	410.2534484863281	4.015266666666666					1	DETECTED	410.2534 m/z @4.02 [N1299_2.mzXML]	410.2534484863281	4.015266666666666	3.1473500000000003	4.60135	1.4539999999999997	2643.243408203125	108147.57909338383	0	1184	0.3368262608186754	0.8376380220835339	0.6752760441670677	410.25201416015625	410.2561340332031
1098	410.7611999511719	12.952733333333333					1	DETECTED	410.7612 m/z @12.95 [N1299_2.mzXML]	410.7611999511719	12.952733333333333	1.7206333333333332	15.285816666666667	13.565183333333334	9879.48828125	3122339.558771425	0	1184	1.0614409992222082	0.5936384221418243	3.50565817053225	410.7585754394531	410.7656555175781
1099	412.7763671875	13.452516666666666					1	DETECTED	412.7764 m/z @13.45 [N1299_2.mzXML]	412.7763671875	13.452516666666666	12.265099999999999	14.885266666666666	2.620166666666668	6225.640625	459046.0619409182	0	1184	0.3910225265776397	1.1033054951224646	1.2066109902449291	412.7738037109375	412.77734375
1100	412.97308349609375	1.8114333333333335					1	DETECTED	412.9731 m/z @1.81 [N1299_2.mzXML]	412.97308349609375	1.8114333333333335	1.7373166666666668	2.2627499999999996	0.5254333333333328	16184.6044921875	249209.9128809813	0	1184	0.31283070069729235	3.544636833820552	5.7838196308342855	412.9725341796875	412.9748229980469
1101	413.1419372558594	9.3422					1	DETECTED	413.1419 m/z @9.34 [N1299_2.mzXML]	413.1419372558594	9.3422	9.29505	14.851333333333335	5.556283333333335	5669.95654296875	645226.7746652225	0	1184	0.11295785470178821	58.92135030045923	102.87762368821163	413.1350402832031	413.1429138183594
1102	413.2655029296875	1.6720333333333335					1	DETECTED	413.2655 m/z @1.67 [N1299_2.mzXML]	413.2655029296875	1.6720333333333335	0.13751666666666665	19.995333333333335	19.85781666666667	12149.603515625	1868847.3578960262	0	1184	0.04794182423159321	4.196344338964426	8.804981779943509	413.2594909667969	413.2749328613281
1103	413.33990478515625	14.5723					1	DETECTED	413.3399 m/z @14.57 [N1299_2.mzXML]	413.33990478515625	14.5723	11.835283333333333	16.531666666666666	4.696383333333333	6289.05078125	729525.343704529	0	1184	1.0994019897141207	0.8579383879041046	0.5605421391157472	413.337646484375	413.3424987792969
1104	414.2989196777344	12.247816666666667					1	DETECTED	414.2989 m/z @12.25 [N1299_2.mzXML]	414.2989196777344	12.247816666666667	11.6634	16.568283333333333	4.904883333333334	44477.0	1111684.7570650326	0	1184	0.10030739390531629	0.8674876075201611	0.4316184667923717	414.2937316894531	414.3019714355469
1105	415.12200927734375	11.19415					1	DETECTED	415.1220 m/z @11.19 [N1299_2.mzXML]	415.12200927734375	11.19415	11.026033333333334	11.21105	0.18501666666666594	10258.96484375	70817.30778906262	0	1184	0.14186927292370122	0.550262714384851	0.100525428769702	415.1218566894531	415.1235046386719
1106	415.21044921875	11.884066666666666					1	DETECTED	415.2104 m/z @11.88 [N1299_2.mzXML]	415.21044921875	11.884066666666666	4.715066666666667	12.194966666666666	7.479899999999999	207501.796875	6129766.855932007	1	1184	0.1277257953744524	0.5219599958764225	4.206725511921846	415.20977783203125	415.2195739746094
1107	415.2801208496094	12.6971					1	DETECTED	415.2801 m/z @12.70 [N1299_2.mzXML]	415.2801208496094	12.6971	3.0881	12.86115	9.773050000000001	17795.150390625	2670165.5253261705	0	1184	0.4305555339807068	0.5085362680820065	0.017072536164012858	415.2745666503906	415.2825622558594
1108	415.3017578125	12.247816666666667					1	DETECTED	415.3018 m/z @12.25 [N1299_2.mzXML]	415.3017578125	12.247816666666667	12.194966666666666	12.405966666666666	0.2110000000000003	12452.7998046875	91032.77756408692	0	1184	0.09948330869086242	1.996215704824935	2.99243140964987	415.3017578125	415.30291748046875
1109	416.2137451171875	11.899766666666666					1	DETECTED	416.2137 m/z @11.90 [N1299_2.mzXML]	416.2137451171875	11.899766666666666	11.835283333333333	12.300216666666667	0.46493333333333453	47151.9140625	381297.56809381256	0	1184	0.13439010334283275	2.492212169935226	3.404960900442211	416.21282958984375	416.21527099609375
1110	417.0013732910156	1.8544666666666667					1	DETECTED	417.0014 m/z @1.85 [N1299_2.mzXML]	417.0013732910156	1.8544666666666667	1.6567333333333332	9.981983333333334	8.32525	64991.27734375	1928967.3798792725	0	1184	0.18599199046206527	1.7226263022509753	2.383760223345716	416.9990539550781	417.0029602050781
1111	418.7459716796875	12.6971					1	DETECTED	418.7460 m/z @12.70 [N1299_2.mzXML]	418.7459716796875	12.6971	11.245366666666666	14.0052	2.7598333333333347	12379.0546875	630888.4618399661	0	1184	0.5137239005236118	0.9505304004408516	3.082337307108237	418.7451477050781	418.7557373046875
1112	418.8795471191406	1.5959166666666667					1	DETECTED	418.8795 m/z @1.60 [N1299_2.mzXML]	418.8795471191406	1.5959166666666667	1.5668666666666666	9.0652	7.498333333333334	43594.9609375	4373638.208480713	0	1184	0.04324983784300662	129.05909351692478	241.63014622022604	418.8791198730469	418.88287353515625
1113	418.9808654785156	1.8114333333333335					1	DETECTED	418.9809 m/z @1.81 [N1299_2.mzXML]	418.9808654785156	1.8114333333333335	1.6567333333333332	8.522283333333332	6.865549999999999	41795.90625	1830144.8913654175	0	1184	0.13329888249214705	22.189883645765956	2.6668659334612017	418.9710388183594	418.9821472167969
1114	419.3144226074219	1.0125833333333334					1	DETECTED	419.3144 m/z @1.01 [N1299_2.mzXML]	419.3144226074219	1.0125833333333334	0.11939999999999999	19.97683333333333	19.857433333333333	1779.381591796875	1180176.8309770813	0	1184	3.6718009432205116	11.11610158422123	21.23220316844246	419.3107604980469	419.3185119628906
1115	420.76300048828125	11.96345					1	DETECTED	420.7630 m/z @11.96 [N1299_2.mzXML]	420.76300048828125	11.96345	11.80245	14.131516666666666	2.329066666666666	6169.80224609375	441515.4485015867	0	1184	0.4460540584210477	7.233126293995875	13.46625258799175	420.7573547363281	420.7662353515625
1116	420.8841857910156	1.6567333333333332					1	DETECTED	420.8842 m/z @1.66 [N1299_2.mzXML]	420.8841857910156	1.6567333333333332	1.6414	1.7830833333333334	0.14168333333333338	28125.310546875	97604.63503723152	0	1184	0.052302111715637034	4.620108695652216	8.240217391304432	420.883544921875	420.88421630859375
1117	421.7819519042969	14.3511					1	DETECTED	421.7820 m/z @14.35 [N1299_2.mzXML]	421.7819519042969	14.3511	10.050116666666666	15.107249999999999	5.057133333333333	20474.5703125	850034.7385772093	0	1184	0.3582901722873455	1.3217214147063132	1.5637001904910521	421.78009033203125	421.78411865234375
1118	422.3251647949219	11.818999999999999					1	DETECTED	422.3252 m/z @11.82 [N1299_2.mzXML]	422.3251647949219	11.818999999999999	11.770116666666667	12.043383333333333	0.2732666666666663	30997.728515625	194238.18561535582	0	1184	0.09989891233878723	2.795090351176314	4.9281910615563795	422.3240661621094	422.3258056640625
1119	422.7588195800781	13.5613					1	DETECTED	422.7588 m/z @13.56 [N1299_2.mzXML]	422.7588195800781	13.5613	12.509966666666665	14.834766666666667	2.3248000000000015	5987.0029296875	316183.197586792	0	1184	0.3761737885928458	1.1056436271401398	1.2112872542802793	422.7588195800781	422.76214599609375
1120	424.3408508300781	11.915433333333334					1	DETECTED	424.3409 m/z @11.92 [N1299_2.mzXML]	424.3408508300781	11.915433333333334	8.907633333333333	12.68045	3.7728166666666674	275974.5	5828686.9720211215	1	1184	0.10104319633285996	0.556908673794547	4.909949145414498	424.3323669433594	424.3424987792969
1121	424.896484375	1.6107666666666667					1	DETECTED	424.8965 m/z @1.61 [N1299_2.mzXML]	424.896484375	1.6107666666666667	0.9398166666666667	1.6567333333333332	0.7169166666666664	66453.046875	548567.6413449706	0	1184	0.05754415172304195	0.5342549121891843	0.06850982437836872	424.89483642578125	424.90069580078125
1122	425.135498046875	11.535883333333334					1	DETECTED	425.1355 m/z @11.54 [N1299_2.mzXML]	425.135498046875	11.535883333333334	10.57125	15.2498	4.678550000000001	4589.806640625	626047.9897160644	0	1184	1.2559818765580157	2.425040602646943	3.8500812052938858	425.13006591796875	425.144775390625
1123	426.3565368652344	12.028016666666668					1	DETECTED	426.3565 m/z @12.03 [N1299_2.mzXML]	426.3565368652344	12.028016666666668	6.30305	12.730483333333332	6.427433333333332	347093.15625	4570212.388660886	1	1184	0.08907007922563182	0.5269545353658023	0.03499430480097898	426.3477478027344	426.3658142089844
1124	426.82916259765625	1.6881833333333334					1	DETECTED	426.8292 m/z @1.69 [N1299_2.mzXML]	426.82916259765625	1.6881833333333334	1.6720333333333335	1.76875	0.09671666666666656	18200.7890625	72705.7359179687	0	1184	0.18121866934169684	2.9943240454076543	4.988648090815309	426.8285217285156	426.83026123046875
1125	428.3722839355469	12.1601					1	DETECTED	428.3723 m/z @12.16 [N1299_2.mzXML]	428.3722839355469	12.1601	12.05965	12.5625	0.5028500000000005	55988.37109375	466660.7907561028	0	1184	0.10509584655531157	1.95137004423561	2.234218592596231	428.3634948730469	428.37310791015625
1126	429.37506103515625	12.1601					1	DETECTED	429.3751 m/z @12.16 [N1299_2.mzXML]	429.37506103515625	12.1601	11.723450000000001	15.125133333333334	3.4016833333333327	14540.453125	696757.0122037658	0	1184	null	3.8952059238902383	0.8801844399973007	429.36895751953125	429.37591552734375
1127	429.7679748535156	14.257483333333333					1	DETECTED	429.7680 m/z @14.26 [N1299_2.mzXML]	429.7679748535156	14.257483333333333	5.778383333333333	14.802016666666667	9.023633333333333	18704.169921875	996464.6650092773	0	1184	0.09552608417391895	0.5266039880138924	0.05651478523887767	429.7650451660156	429.77093505859375
1128	430.2434997558594	9.623783333333334					1	DETECTED	430.2435 m/z @9.62 [N1299_2.mzXML]	430.2434997558594	9.623783333333334	9.60705	9.726949999999999	0.11989999999999945	4413.08984375	15316.763863769502	0	1184	0.06886178845123503	3.582669322708876	6.165338645417752	430.2427978515625	430.24407958984375
1129	430.2950744628906	11.96345					1	DETECTED	430.2951 m/z @11.96 [N1299_2.mzXML]	430.2950744628906	11.96345	11.818999999999999	12.011933333333333	0.1929333333333343	4271.701171875	36561.28676159672	0	1184	0.10036687809105338	0.6678204684435207	0.3356409368870415	430.29266357421875	430.2950744628906
1130	430.3897399902344	13.346749999999998					1	DETECTED	430.3897 m/z @13.35 [N1299_2.mzXML]	430.3897399902344	13.346749999999998	0.22915000000000002	19.97683333333333	19.74768333333333	10477.09765625	1558907.2440328978	0	1184	0.4111556974390247	0.708389008964048	1.0216890612886564	430.3851318359375	430.3965759277344
1131	430.91302490234375	1.6414					1	DETECTED	430.9130 m/z @1.64 [N1299_2.mzXML]	430.91302490234375	1.6414	1.5959166666666667	1.7206333333333332	0.12471666666666659	115139.0078125	339742.18806249974	0	1184	0.04123522117950418	1.371015023818248	0.6786281700294399	430.9120788574219	430.9139709472656
1132	431.17779541015625	12.405966666666666					1	DETECTED	431.1778 m/z @12.41 [N1299_2.mzXML]	431.17779541015625	12.405966666666666	9.165466666666667	12.844533333333334	3.6790666666666674	8053.3681640625	516237.36572015414	0	1184	0.21636950332571026	0.5676695983130178	0.13533919662603563	431.1688232421875	431.178466796875
1133	431.3144226074219	12.747066666666665					1	DETECTED	431.3144 m/z @12.75 [N1299_2.mzXML]	431.3144226074219	12.747066666666665	3.7691500000000002	12.876883333333334	9.107733333333334	11482.44140625	629013.8685272218	0	1184	0.06505221997931798	0.5072297767670675	0.014459553534134886	431.3118896484375	431.3162536621094
1134	432.2372131347656	11.884066666666666					1	DETECTED	432.2372 m/z @11.88 [N1299_2.mzXML]	432.2372131347656	11.884066666666666	8.817499999999999	19.6115	10.794	27291.892578125	2091012.7755260929	0	1184	0.07291718803528546	0.5436034081407205	0.06738440920913925	432.2324523925781	432.2464599609375
1135	432.3091735839844	12.247816666666667					1	DETECTED	432.3092 m/z @12.25 [N1299_2.mzXML]	432.3091735839844	12.247816666666667	11.6634	15.17805	3.5146500000000014	32475.751953125	863920.6113418273	0	1184	0.13258408666549748	0.7106767475345545	0.35759462103818923	432.3080139160156	432.318603515625
1136	432.9763488769531	1.7972499999999998					1	DETECTED	432.9763 m/z @1.80 [N1299_2.mzXML]	432.9763488769531	1.7972499999999998	1.6720333333333335	7.7103	6.038266666666667	38299.140625	1291202.3607843015	0	1184	0.3742150242040132	2.6454060113126667	4.06282665032755	432.9752502441406	432.9817199707031
1137	433.0604553222656	11.6061					1	DETECTED	433.0605 m/z @11.61 [N1299_2.mzXML]	433.0604553222656	11.6061	11.550033333333333	11.80245	0.25241666666666696	11761.6357421875	116226.09367993199	0	1184	0.22505151287253256	2.2510404280618497	3.5020808561237	433.0587463378906	433.061767578125
1138	434.9732971191406	1.8114333333333335					1	DETECTED	434.9733 m/z @1.81 [N1299_2.mzXML]	434.9732971191406	1.8114333333333335	1.8114333333333335	2.2488333333333332	0.4373999999999998	12705.5498046875	240120.18226098618	0	1184	0.35010756308017354	null	null	434.97174072265625	434.97418212890625
1139	435.33343505859375	10.51235					1	DETECTED	435.3334 m/z @10.51 [N1299_2.mzXML]	435.33343505859375	10.51235	8.29115	11.770116666666667	3.4789666666666665	8183.0654296875	303399.5744901731	0	1184	0.06770185619149593	0.5289216102964307	2.435705756544651	435.3268737792969	435.33343505859375
1140	437.1924743652344	11.884066666666666					1	DETECTED	437.1925 m/z @11.88 [N1299_2.mzXML]	437.1924743652344	11.884066666666666	7.657383333333333	12.370683333333334	4.713300000000001	140234.453125	2634367.7399139404	1	1184	0.11695780349891649	4.1531233849201525	4.797361671499658	437.19183349609375	437.1939392089844
1141	437.2319641113281	8.782583333333333					1	DETECTED	437.2320 m/z @8.78 [N1299_2.mzXML]	437.2319641113281	8.782583333333333	8.747716666666667	8.907633333333333	0.15991666666666582	9443.9482421875	35961.64656915264	0	1184	0.041695288703357036	2.2932600382409536	3.5865200764819076	437.23065185546875	437.23260498046875
1142	438.2968444824219	13.332116666666668					1	DETECTED	438.2968 m/z @13.33 [N1299_2.mzXML]	438.2968444824219	13.332116666666668	1.24965	14.0052	12.75555	9041.0693359375	1358610.1401114499	0	1184	0.15378193819493724	0.527853721922124	0.05570744384424807	438.2946472167969	438.30157470703125
1143	438.9839782714844	1.7972499999999998					1	DETECTED	438.9840 m/z @1.80 [N1299_2.mzXML]	438.9839782714844	1.7972499999999998	1.6720333333333335	15.125133333333334	13.453100000000001	44402.83203125	2466911.482080597	0	1184	0.10806752972619704	2.423341206293506	3.966727056389716	438.9825744628906	438.98602294921875
1144	439.11956787109375	11.126566666666667					1	DETECTED	439.1196 m/z @11.13 [N1299_2.mzXML]	439.11956787109375	11.126566666666667	7.1466666666666665	11.22845	4.081783333333334	14295.091796875	527273.1970191956	0	1184	0.13522479218615402	0.5281098184955744	0.05539976866958242	439.11907958984375	439.1289367675781
1145	440.8705749511719	1.62635					1	DETECTED	440.8706 m/z @1.63 [N1299_2.mzXML]	440.8705749511719	1.62635	1.5959166666666667	1.6567333333333332	0.06081666666666652	22271.072265625	62305.64866503905	0	1184	0.06556592843932507	0.9991785323110607	0.9983570646221214	440.8687744140625	440.87066650390625
1146	442.3150634765625	11.818999999999999					1	DETECTED	442.3151 m/z @11.82 [N1299_2.mzXML]	442.3150634765625	11.818999999999999	11.786033333333334	12.142633333333333	0.3565999999999985	8966.849609375	76061.15127435277	0	1184	0.051278375814026944	5.408493427704997	9.816986855409993	442.31231689453125	442.31646728515625
1147	442.8786315917969	1.5668666666666666					1	DETECTED	442.8786 m/z @1.57 [N1299_2.mzXML]	442.8786315917969	1.5668666666666666	1.46335	1.5959166666666667	0.13256666666666672	13394.1708984375	65349.79694274897	0	1184	0.10943915583456554	0.6403155691515054	0.2734904478659938	442.8780822753906	442.8795166015625
1148	443.41961669921875	12.247816666666667					1	DETECTED	443.4196 m/z @12.25 [N1299_2.mzXML]	443.41961669921875	12.247816666666667	12.12565	12.527333333333333	0.4016833333333327	5785.9599609375	84862.63244042968	0	1184	0.2747391909255086	1.643997271487036	2.287994542974072	443.41796875	443.4205017089844
1149	444.23797607421875	8.356133333333334					1	DETECTED	444.2380 m/z @8.36 [N1299_2.mzXML]	444.23797607421875	8.356133333333334	7.987116666666666	8.695699999999999	0.7085833333333325	2166.747314453125	45738.288968109075	0	1184	0.3887501497323491	0.9600966532676891	0.9201933065353781	444.2347412109375	444.2413330078125
1150	445.3656005859375	12.5625					1	DETECTED	445.3656 m/z @12.56 [N1299_2.mzXML]	445.3656005859375	12.5625	11.851833333333333	15.089666666666666	3.2378333333333327	7655.58154296875	558647.9458027036	0	1184	1.2093343936436156	2.278025328330206	2.9374087640968423	445.3624267578125	445.3683776855469
1151	446.2528076171875	11.578					1	DETECTED	446.2528 m/z @11.58 [N1299_2.mzXML]	446.2528076171875	11.578	8.782583333333333	12.300216666666667	3.5176333333333343	233049.4375	5459773.459006443	0	1184	0.1284512965664124	0.5675809714234495	0.08553732525390734	446.2492370605469	446.25390625
1152	446.8868713378906	1.6414					1	DETECTED	446.8869 m/z @1.64 [N1299_2.mzXML]	446.8868713378906	1.6414	1.5959166666666667	4.156883333333334	2.5609666666666673	54402.78515625	2324218.3284152527	0	1184	0.04227185899809194	28.15280322462442	54.18383468981891	446.8789367675781	446.8883361816406
1153	447.2564697265625	11.591816666666666					1	DETECTED	447.2565 m/z @11.59 [N1299_2.mzXML]	447.2564697265625	11.591816666666666	11.591816666666666	11.915433333333334	0.323616666666668	47587.32421875	372612.13705883827	0	1184	0.27109717481214624	null	null	447.2549133300781	447.2569274902344
1154	447.3448486328125	11.344850000000001					1	DETECTED	447.3448 m/z @11.34 [N1299_2.mzXML]	447.3448486328125	11.344850000000001	11.344850000000001	15.41215	4.0672999999999995	7976.7705078125	716669.8963479009	0	1184	0.7321683112685129	null	null	447.343017578125	447.3475341796875
1155	448.3406066894531	11.899766666666666					1	DETECTED	448.3406 m/z @11.90 [N1299_2.mzXML]	448.3406066894531	11.899766666666666	11.851833333333333	12.0758	0.22396666666666576	15821.2236328125	118394.87286437998	0	1184	0.12066953492871946	2.3362308762169777	3.3385179965304106	448.339111328125	448.341064453125
1156	449.0113525390625	1.6567333333333332					1	DETECTED	449.0114 m/z @1.66 [N1299_2.mzXML]	449.0113525390625	1.6567333333333332	1.62635	1.7830833333333334	0.1567333333333334	16454.8671875	80087.06858056643	0	1184	0.04688790207583993	2.5792649478881082	4.1585298957762165	449.010009765625	449.0138854980469
1157	449.1995544433594	12.282733333333335					1	DETECTED	449.1996 m/z @12.28 [N1299_2.mzXML]	449.1995544433594	12.282733333333335	7.2520999999999995	12.492666666666667	5.240566666666667	8147.40771484375	571954.7388556517	0	1184	0.1586563377243344	0.5208654973860148	0.041730994772029746	449.1994323730469	449.20849609375
1158	450.3201904296875	12.247816666666667					1	DETECTED	450.3202 m/z @12.25 [N1299_2.mzXML]	450.3201904296875	12.247816666666667	12.194966666666666	12.458033333333333	0.263066666666667	16254.396484375	162807.90065893525	0	1184	0.17217738971198315	2.488804793440503	4.17280621686452	450.3194885253906	450.32098388671875
1159	450.3565979003906	13.054933333333334					1	DETECTED	450.3566 m/z @13.05 [N1299_2.mzXML]	450.3565979003906	13.054933333333334	0.10128333333333334	19.995333333333335	19.89405	48322.6015625	2608980.6881814864	0	1184	0.1282107480302912	0.9444175471726792	1.1763712100137025	450.3541564941406	450.36090087890625
1160	452.3729553222656	12.1087					1	DETECTED	452.3730 m/z @12.11 [N1299_2.mzXML]	452.3729553222656	12.1087	2.3453	12.142633333333333	9.797333333333333	10747.0576171875	1133543.9319208986	0	1184	0.09755025756649971	0.5017377826030549	0.5086809682524887	452.3719177246094	452.37335205078125
1161	453.34326171875	10.4976					1	DETECTED	453.3433 m/z @10.50 [N1299_2.mzXML]	453.34326171875	10.4976	9.981983333333334	17.142	7.160016666666666	119508.8203125	1576691.8909848903	0	1184	0.08241014425533422	2.8051348927976707	4.195862410738001	453.3406982421875	453.34490966796875
1162	454.2920837402344	13.069616666666667					1	DETECTED	454.2921 m/z @13.07 [N1299_2.mzXML]	454.2920837402344	13.069616666666667	12.578983333333333	15.394066666666667	2.815083333333334	42605.94140625	563796.8197350758	0	1184	0.05982980188407083	7.191084931071138	17.144340385441094	454.2903747558594	454.2940979003906
1163	454.3876647949219	12.194966666666666					1	DETECTED	454.3877 m/z @12.19 [N1299_2.mzXML]	454.3876647949219	12.194966666666666	12.1601	17.625666666666667	5.465566666666668	10145.216796875	554297.0705075075	0	1184	0.08375706330300581	78.37810707457145	155.7562141491429	454.38629150390625	454.38897705078125
1164	454.9579772949219	1.7972499999999998					1	DETECTED	454.9580 m/z @1.80 [N1299_2.mzXML]	454.9579772949219	1.7972499999999998	1.6720333333333335	2.2905666666666664	0.6185333333333329	24164.625	432639.5699427492	0	1184	0.34929380921210673	2.4698522560894505	3.520155732543121	454.95733642578125	454.9595642089844
1165	455.1136779785156	11.160266666666667					1	DETECTED	455.1137 m/z @11.16 [N1299_2.mzXML]	455.1136779785156	11.160266666666667	10.210483333333334	14.68715	4.476666666666667	7501.6064453125	998350.83214917	0	1184	0.0694008280291829	2.4004805963202083	3.881084530951925	455.1136779785156	455.12030029296875
1166	456.40252685546875	12.388499999999999					1	DETECTED	456.4025 m/z @12.39 [N1299_2.mzXML]	456.40252685546875	12.388499999999999	12.317766666666667	12.388499999999999	0.07073333333333132	4032.270751953125	13776.695136596381	0	1184	0.021114451985667415	0.5	null	456.40252685546875	456.40472412109375
1167	457.0206604003906	2.0229666666666666					1	DETECTED	457.0207 m/z @2.02 [N1299_2.mzXML]	457.0206604003906	2.0229666666666666	1.8544666666666667	2.3863	0.5318333333333332	7692.6767578125	164795.85215679926	0	1184	0.06115077369823041	1.578140454995055	2.15628090999011	457.010986328125	457.02178955078125
1168	457.27081298828125	8.817499999999999					1	DETECTED	457.2708 m/z @8.82 [N1299_2.mzXML]	457.27081298828125	8.817499999999999	8.76525	9.013399999999999	0.24814999999999898	2256.865234375	22722.396078613277	0	1184	0.062482227557348224	2.3746411483253937	3.7492822966507875	457.2674865722656	457.27117919921875
1169	458.346923828125	11.591816666666666					1	DETECTED	458.3469 m/z @11.59 [N1299_2.mzXML]	458.346923828125	11.591816666666666	11.578	19.812333333333335	8.234333333333336	7193.2509765625	1088537.4702595219	0	1184	0.06680012752847375	297.98552472858086	594.9710494571617	458.342529296875	458.34820556640625
1170	458.8561706542969	1.5524333333333333					1	DETECTED	458.8562 m/z @1.55 [N1299_2.mzXML]	458.8561706542969	1.5524333333333333	1.4479666666666666	1.58135	0.1333833333333334	38477.43359375	162938.5988529053	0	1184	0.076613574229903	0.6378715341432077	0.294725681495256	458.85546875	458.8565979003906
1171	459.24713134765625	13.201733333333333					1	DETECTED	459.2471 m/z @13.20 [N1299_2.mzXML]	459.24713134765625	13.201733333333333	12.6137	14.335383333333334	1.7216833333333348	23277.107421875	551055.8600569464	0	1184	0.32203755258811917	1.0988797223972073	2.216107571278409	459.2450866699219	459.2503356933594
1172	460.96600341796875	1.8114333333333335					1	DETECTED	460.9660 m/z @1.81 [N1299_2.mzXML]	460.96600341796875	1.8114333333333335	1.6720333333333335	2.1502499999999998	0.4782166666666663	18681.86328125	233453.07341503896	0	1184	0.17078662175676929	1.7152678144428493	2.5960440106021347	460.9644470214844	460.9672546386719
1173	463.1568603515625	10.175133333333333					1	DETECTED	463.1569 m/z @10.18 [N1299_2.mzXML]	463.1568603515625	10.175133333333333	10.139133333333332	14.4129	4.273766666666669	3350.254638671875	261442.211403534	0	1184	0.10017486284229626	59.35787037036815	117.7157407407363	463.1563415527344	463.1660461425781
1174	464.1902770996094	10.830566666666666					1	DETECTED	464.1903 m/z @10.83 [N1299_2.mzXML]	464.1902770996094	10.830566666666666	10.79665	11.076283333333333	0.27963333333333296	23264.59765625	172038.0310754395	0	1184	0.1136381883509685	4.122358722358753	7.244717444717505	464.1894226074219	464.19171142578125
1175	464.2183532714844	10.603033333333334					1	DETECTED	464.2184 m/z @10.60 [N1299_2.mzXML]	464.2183532714844	10.603033333333334	10.556199999999999	10.654316666666666	0.09811666666666774	6949.29150390625	26427.96009109505	0	1184	0.07633465172081344	1.0109567356871847	1.0962441804702059	464.21502685546875	464.21844482421875
1176	466.3160095214844	12.011933333333333					1	DETECTED	466.3160 m/z @12.01 [N1299_2.mzXML]	466.3160095214844	12.011933333333333	4.780566666666667	12.300216666666667	7.51965	5834.52587890625	787984.5201033936	0	1184	0.18309087156117876	0.5199328388824612	0.03986567776492237	466.3133850097656	466.3219909667969
1177	467.15020751953125	11.708016666666667					1	DETECTED	467.1502 m/z @11.71 [N1299_2.mzXML]	467.15020751953125	11.708016666666667	11.6061	11.851833333333333	0.2457333333333338	13037.763671875	93921.39608496113	0	1184	0.058646462970873614	1.205560098119368	1.4111201962387359	467.15020751953125	467.1520690917969
1178	468.3069763183594	12.66395					1	DETECTED	468.3070 m/z @12.66 [N1299_2.mzXML]	468.3069763183594	12.66395	12.509966666666665	15.037383333333334	2.527416666666669	326541.78125	3775369.888570617	1	1184	0.11763639108018786	1.3964922405183358	3.8637614230972313	468.30438232421875	468.309814453125
1179	469.32769775390625	11.96345					1	DETECTED	469.3277 m/z @11.96 [N1299_2.mzXML]	469.32769775390625	11.96345	11.723450000000001	15.303683333333334	3.5802333333333323	7530.06787109375	482081.2089609372	0	1184	0.26133730035834546	7.458819444444491	13.917638888888982	469.32586669921875	469.3311767578125
1180	469.3875427246094	12.335316666666667					1	DETECTED	469.3875 m/z @12.34 [N1299_2.mzXML]	469.3875427246094	12.335316666666667	12.21255	12.527333333333333	0.31478333333333275	12600.7421875	155209.6621938471	0	1184	0.443817801871381	1.2820390985609484	1.5640781971218969	469.3865966796875	469.3883972167969
1181	469.6568908691406	10.587150000000001					1	DETECTED	469.6569 m/z @10.59 [N1299_2.mzXML]	469.6568908691406	10.587150000000001	10.556199999999999	10.619916666666667	0.06371666666666798	3542.772705078125	9630.619970825392	0	1184	0.046193500139287025	1.0293484114162017	1.0586968228324032	469.6553955078125	469.6578369140625
1182	472.248779296875	11.578					1	DETECTED	472.2488 m/z @11.58 [N1299_2.mzXML]	472.248779296875	11.578	5.343450000000001	11.738933333333334	6.395483333333333	21522.46484375	2699194.953945465	0	1184	0.051117632341968644	0.5129065717119387	0.019261635101033653	472.2467956542969	472.2503662109375
1183	472.3020935058594	12.230166666666666					1	DETECTED	472.3021 m/z @12.23 [N1299_2.mzXML]	472.3020935058594	12.230166666666666	12.194966666666666	12.4755	0.2805333333333344	25516.798828125	212263.21824621555	0	1184	0.11435818304246048	3.984848484848537	6.529867966686228	472.30047607421875	472.30279541015625
1184	472.3406677246094	11.915433333333334					1	DETECTED	472.3407 m/z @11.92 [N1299_2.mzXML]	472.3406677246094	11.915433333333334	11.884066666666666	12.043383333333333	0.15931666666666722	8465.1259765625	40095.20663867207	0	1184	0.06562690255813663	2.539585547289956	4.079171094579912	472.3390197753906	472.3429260253906
1185	474.2838439941406	11.884066666666666					1	DETECTED	474.2838 m/z @11.88 [N1299_2.mzXML]	474.2838439941406	11.884066666666666	8.960633333333334	12.764133333333332	3.803499999999998	471310.875	5613680.356027349	1	1184	0.12958116609700454	5.83316924381336	6.15548548529556	474.28265380859375	474.284912109375
1186	474.76263427734375	8.817499999999999					1	DETECTED	474.7626 m/z @8.82 [N1299_2.mzXML]	474.76263427734375	8.817499999999999	1.7042	17.3465	15.642299999999999	170657.0	2.716812076482529E7	4	1184	0.07875378956940438	0.5521003674866577	0.01670310224034123	474.7568664550781	474.7652893066406
1187	474.83367919921875	1.5524333333333333					1	DETECTED	474.8337 m/z @1.55 [N1299_2.mzXML]	474.83367919921875	1.5524333333333333	1.4782666666666666	1.5959166666666667	0.11765000000000003	40380.27734375	152017.10751660154	0	1184	0.05433180573928542	0.79314606741573	0.5862921348314601	474.832763671875	474.83447265625
1188	475.2872619628906	11.931216666666668					1	DETECTED	475.2873 m/z @11.93 [N1299_2.mzXML]	475.2872619628906	11.931216666666668	10.08535	12.578983333333333	2.4936333333333334	92612.6953125	5899777.227136718	0	1184	1.893461108081917	0.6754640999711062	0.09088806650690086	475.2794189453125	475.2876281738281
1189	475.325439453125	10.51235					1	DETECTED	475.3254 m/z @10.51 [N1299_2.mzXML]	475.325439453125	10.51235	10.033216666666668	16.034183333333335	6.000966666666667	45479.69140625	998630.5954473561	0	1184	0.07452527110875984	1.7795605540935728	1.8797248537094802	475.322998046875	475.3279113769531
1190	476.9393310546875	1.8114333333333335					1	DETECTED	476.9393 m/z @1.81 [N1299_2.mzXML]	476.9393310546875	1.8114333333333335	1.6720333333333335	2.20725	0.5352166666666667	18186.064453125	226579.24072509774	0	1184	0.09013163700027693	1.919715447154472	0.9319753339294468	476.9378356933594	476.9412536621094
1191	478.291259765625	12.876883333333334					1	DETECTED	478.2913 m/z @12.88 [N1299_2.mzXML]	478.291259765625	12.876883333333334	10.975850000000001	12.98175	2.0058999999999987	72136.4140625	1480981.801635374	0	1184	0.08731205907533379	0.5275814907681786	0.3460846735016465	478.28271484375	478.2918395996094
1192	478.3282165527344	13.201733333333333					1	DETECTED	478.3282 m/z @13.20 [N1299_2.mzXML]	478.3282165527344	13.201733333333333	11.693000000000001	15.740066666666667	4.047066666666666	88877.6953125	2896818.6350431857	0	1184	0.24952819592285813	0.9105380197124532	0.9459196585077838	478.3260192871094	478.3309326171875
1193	479.0013427734375	1.9109					1	DETECTED	479.0013 m/z @1.91 [N1299_2.mzXML]	479.0013427734375	1.9109	1.9109	5.39595	3.48505	8166.548828125	408220.4698871766	0	1184	0.2628149933501438	null	null	478.99993896484375	479.0051574707031
1194	480.3436584472656	13.437266666666666					1	DETECTED	480.3437 m/z @13.44 [N1299_2.mzXML]	480.3436584472656	13.437266666666666	13.346749999999998	14.444783333333334	1.0980333333333352	76148.84375	1289432.5936177366	0	1184	0.18837729448085128	3.662916704980694	4.475769212469533	480.3424987792969	480.3452453613281
1195	482.3226623535156	12.876883333333334					1	DETECTED	482.3227 m/z @12.88 [N1299_2.mzXML]	482.3226623535156	12.876883333333334	12.71365	19.2095	6.495849999999999	86000.03125	1547187.970753844	0	1184	0.12307652244362721	5.962904586772575	2.012975691847236	482.3148498535156	482.3262939453125
1196	482.359130859375	13.6893					1	DETECTED	482.3591 m/z @13.69 [N1299_2.mzXML]	482.359130859375	13.6893	13.5769	15.16025	1.5833499999999994	89406.1328125	2236394.8914057044	1	1184	0.30113407437590034	4.902757142493776	7.360435269086883	482.35882568359375	482.36199951171875
1197	483.14788818359375	10.603033333333334					1	DETECTED	483.1479 m/z @10.60 [N1299_2.mzXML]	483.14788818359375	10.603033333333334	10.57125	10.637049999999999	0.06579999999999941	2476.638916015625	7523.488603942859	0	1184	0.06396010288924536	1.0351337178814242	1.070267435762848	483.1462707519531	483.14788818359375
1198	483.32635498046875	12.922833333333333					1	DETECTED	483.3264 m/z @12.92 [N1299_2.mzXML]	483.32635498046875	12.922833333333333	6.00605	14.3511	8.34505	22731.6171875	3700291.5106754154	0	1184	0.1191835730894546	0.6032464512646776	0.20649290252935504	483.32513427734375	483.33087158203125
1199	483.3625793457031	13.803766666666666					1	DETECTED	483.3626 m/z @13.80 [N1299_2.mzXML]	483.3625793457031	13.803766666666666	13.60905	14.802016666666667	1.192966666666667	23370.634765625	521730.4775491336	0	1184	0.12354465991574948	2.2470626751135163	3.3550462759999915	483.361328125	483.3661193847656
1200	484.2728576660156	8.79975					1	DETECTED	484.2729 m/z @8.80 [N1299_2.mzXML]	484.2728576660156	8.79975	8.730533333333334	9.082366666666667	0.35183333333333344	4571.08154296875	46942.850341552745	0	1184	0.10931451562371208	2.5415362388635043	4.083072477727009	484.2711181640625	484.27496337890625
1201	487.3190612792969	14.524416666666667					1	DETECTED	487.3191 m/z @14.52 [N1299_2.mzXML]	487.3190612792969	14.524416666666667	13.871816666666666	16.735	2.8631833333333336	181180.859375	4998796.091416776	1	1184	0.19167584458472042	1.2587678293988107	1.0638923975409977	487.3180236816406	487.32086181640625
1202	489.3355712890625	15.358083333333333					1	DETECTED	489.3356 m/z @15.36 [N1299_2.mzXML]	489.3355712890625	15.358083333333333	10.24345	18.3485	8.105050000000002	33708.125	2753183.3982850346	0	1184	0.8429631494654153	1.0574815848908874	1.1911319336618067	489.33221435546875	489.3385314941406
1203	490.2887268066406	12.66395					1	DETECTED	490.2887 m/z @12.66 [N1299_2.mzXML]	490.2887268066406	12.66395	12.527333333333333	12.922833333333333	0.3955000000000002	33771.77734375	333504.480248535	0	1184	0.11137238955805984	1.2401956735472555	1.4364000110415276	490.287841796875	490.2899169921875
1204	491.2927551269531	12.66395					1	DETECTED	491.2928 m/z @12.66 [N1299_2.mzXML]	491.2927551269531	12.66395	9.60705	12.747066666666665	3.140016666666666	8156.322265625	676085.4436490781	0	1184	3.1385683639798536	0.5135949273228868	0.02718985464577362	491.28997802734375	491.3003845214844
1205	491.3682556152344	12.388499999999999					1	DETECTED	491.3683 m/z @12.39 [N1299_2.mzXML]	491.3682556152344	12.388499999999999	12.09195	12.68045	0.5884999999999998	7978.36767578125	174721.39324597115	0	1184	0.25797110561230774	0.9922441409543139	0.9844882819086278	491.3656921386719	491.3703918457031
1206	491.5589294433594	13.201733333333333					1	DETECTED	491.5589 m/z @13.20 [N1299_2.mzXML]	491.5589294433594	13.201733333333333	6.425516666666667	14.3511	7.925583333333334	28471.1640625	1314871.173692566	0	1184	0.21783870262764715	0.5325200074211619	0.065249949226614	491.55511474609375	491.5609130859375
1207	493.7781982421875	13.201733333333333					1	DETECTED	493.7782 m/z @13.20 [N1299_2.mzXML]	493.7781982421875	13.201733333333333	13.113766666666667	13.705350000000001	0.5915833333333342	22160.79296875	268025.28060595697	0	1184	0.2108288462116299	3.3625426297840195	5.725085259568039	493.7779235839844	493.779296875
1208	494.3223876953125	12.812633333333334					1	DETECTED	494.3224 m/z @12.81 [N1299_2.mzXML]	494.3223876953125	12.812633333333334	12.631116666666665	14.670666666666667	2.039550000000002	401213.1875	3913113.3138484	1	1184	0.08991074859115677	1.2721486232972512	2.1380655223492937	494.3204345703125	494.32452392578125
1209	496.3373107910156	13.201733333333333					1	DETECTED	496.3373 m/z @13.20 [N1299_2.mzXML]	496.3373107910156	13.201733333333333	0.17428333333333335	19.812333333333335	19.63805	7536122.0	1.291246863893731E8	1	1184	0.21896567499675967	1.6513035522641786	1.657314902306848	496.3343200683594	496.3420715332031
1210	496.94158935546875	1.7830833333333334					1	DETECTED	496.9416 m/z @1.78 [N1299_2.mzXML]	496.94158935546875	1.7830833333333334	1.7373166666666668	2.178516666666667	0.44120000000000004	8262.10546875	112246.13662890624	0	1184	0.04390059220657805	4.82010196649674	8.64020393299348	496.9364318847656	496.9455261230469
1211	497.3416442871094	13.201733333333333					1	DETECTED	497.3416 m/z @13.20 [N1299_2.mzXML]	497.3416442871094	13.201733333333333	10.926449999999999	16.476866666666666	5.550416666666667	1546895.75	3.043084902232226E7	0	1184	0.23438661285732287	null	1.6304889590260017	497.3404235839844	497.3438415527344
1212	499.3465881347656	13.201733333333333					1	DETECTED	499.3466 m/z @13.20 [N1299_2.mzXML]	499.3465881347656	13.201733333333333	6.988066666666667	19.4285	12.440433333333333	33572.01953125	1696792.3157324526	0	1184	0.21382673318672651	0.547409587207053	2.0270066164510454	499.3388366699219	499.3537292480469
1213	500.2797546386719	11.884066666666666					1	DETECTED	500.2798 m/z @11.88 [N1299_2.mzXML]	500.2797546386719	11.884066666666666	11.851833333333333	12.952733333333333	1.1008999999999993	28212.7734375	380113.3169854124	0	1184	0.09132205567229335	11.06880072860289	22.200918574123122	500.27227783203125	500.2802429199219
1214	501.185546875	13.201733333333333					1	DETECTED	501.1855 m/z @13.20 [N1299_2.mzXML]	501.185546875	13.201733333333333	8.522283333333332	13.888583333333335	5.3663000000000025	28230.369140625	982724.42915088	0	1184	0.17598796269631478	0.5733900351537041	0.14678007030740822	501.1851806640625	501.1897888183594
1215	502.2911682128906	12.86115					1	DETECTED	502.2912 m/z @12.86 [N1299_2.mzXML]	502.2911682128906	12.86115	12.730483333333332	12.892133333333334	0.16165000000000163	34592.67578125	170007.82749999998	0	1184	0.16389534732831912	0.6185586734693864	0.3557274642451089	502.2900695800781	502.2917785644531
1216	502.3276672363281	12.922833333333333					1	DETECTED	502.3277 m/z @12.92 [N1299_2.mzXML]	502.3276672363281	12.922833333333333	12.142633333333333	13.754383333333333	1.6117500000000007	22027.9296875	599374.4875061654	0	1184	0.13470996650972467	1.0329082286593176	0.9044977377344715	502.3209533691406	502.3297424316406
1217	502.4112548828125	3.7998666666666665					1	DETECTED	502.4113 m/z @3.80 [N1299_2.mzXML]	502.4112548828125	3.7998666666666665	3.402816666666667	4.649783333333334	1.2469666666666668	1444.99072265625	72015.3526636963	0	1184	0.8913177957215215	1.5702892163035735	2.140578432607147	502.4076843261719	502.4132080078125
1218	503.1874694824219	11.550033333333333					1	DETECTED	503.1875 m/z @11.55 [N1299_2.mzXML]	503.1874694824219	11.550033333333333	1.5524333333333333	11.648966666666666	10.096533333333333	33063.56640625	5454977.187794922	0	1184	0.07819234113612517	0.5049478541516631	0.009895708303326107	503.1810607910156	503.1882629394531
1219	503.2951354980469	12.828666666666667					1	DETECTED	503.2951 m/z @12.83 [N1299_2.mzXML]	503.2951354980469	12.828666666666667	8.470683333333334	12.892133333333334	4.42145	9870.931640625	984140.6904049378	0	1184	0.07170889095439215	0.5072816555057958	0.01456331101159178	503.28948974609375	503.2951354980469
1220	504.2388610839844	12.282733333333335					1	DETECTED	504.2389 m/z @12.28 [N1299_2.mzXML]	504.2388610839844	12.282733333333335	12.21255	12.370683333333334	0.15813333333333368	5090.55078125	29042.92422058096	0	1184	0.040798469710153995	1.1265732605081786	1.2531465210163573	504.237060546875	504.2412109375
1221	504.3427429199219	13.317866666666667					1	DETECTED	504.3427 m/z @13.32 [N1299_2.mzXML]	504.3427429199219	13.317866666666667	13.23085	13.922116666666666	0.6912666666666656	11035.5966796875	199201.43476037617	0	1184	0.07712715231334855	3.9720360084274846	6.944072016854969	504.3388366699219	504.3458251953125
1222	506.3597106933594	14.100050000000001					1	DETECTED	506.3597 m/z @14.10 [N1299_2.mzXML]	506.3597106933594	14.100050000000001	11.80245	15.79485	3.9924	17484.671875	1088373.4639595333	0	1184	0.8562706105699505	0.7950870562944845	0.44495596651600566	506.35296630859375	506.3629455566406
1223	508.33831787109375	13.069616666666667					1	DETECTED	508.3383 m/z @13.07 [N1299_2.mzXML]	508.33831787109375	13.069616666666667	12.876883333333334	13.09915	0.22226666666666617	20870.671875	142642.90395837364	0	1184	0.21779953780687222	0.576617087512971	0.1532341750259421	508.3370361328125	508.339111328125
1224	508.37451171875	14.021216666666668					1	DETECTED	508.3745 m/z @14.02 [N1299_2.mzXML]	508.37451171875	14.021216666666668	12.21255	15.960666666666667	3.7481166666666663	37701.15625	1615423.366169525	0	1184	0.5263953360977407	0.7879061939430286	0.47943262891323446	508.371337890625	508.3780822753906
1225	510.3538513183594	13.467916666666667					1	DETECTED	510.3539 m/z @13.47 [N1299_2.mzXML]	510.3538513183594	13.467916666666667	13.172316666666667	14.901716666666665	1.7293999999999983	96060.921875	2061927.6322310802	1	1184	0.24078880666508695	3.0498048068406436	2.4037218394165185	510.3531494140625	510.36029052734375
1226	512.3329467773438	11.96345					1	DETECTED	512.3329 m/z @11.96 [N1299_2.mzXML]	512.3329467773438	11.96345	11.868166666666667	12.876883333333334	1.0087166666666665	43081.6640625	608352.3693323962	0	1184	0.09746128642046692	2.125549071092163	4.524817800367154	512.3314819335938	512.3343505859375
1227	515.3111572265625	13.186966666666667					1	DETECTED	515.3112 m/z @13.19 [N1299_2.mzXML]	515.3111572265625	13.186966666666667	13.010916666666667	13.5769	0.5659833333333335	52592.28515625	682322.0391904305	0	1184	0.21338171080113	1.6074505348859227	3.728421077092925	515.3099975585938	515.3136596679688
1228	516.30419921875	12.796600000000002					1	DETECTED	516.3042 m/z @12.80 [N1299_2.mzXML]	516.30419921875	12.796600000000002	2.6715333333333335	13.069616666666667	10.398083333333332	37187.57421875	1135731.9327637954	0	1184	0.0933690604822246	0.5134822157549578	1.1995632871994368	516.302734375	516.31103515625
1229	517.114013671875	11.578					1	DETECTED	517.1140 m/z @11.58 [N1299_2.mzXML]	517.114013671875	11.578	2.1077	11.6634	9.5557	11266.708984375	2672813.776628296	0	1184	0.029148290195520232	0.5045088328775224	0.00901766575504471	517.1117553710938	517.1228637695312
1230	517.3662109375	14.986933333333333					1	DETECTED	517.3662 m/z @14.99 [N1299_2.mzXML]	517.3662109375	14.986933333333333	14.6541	16.015933333333333	1.3618333333333332	6446.46435546875	216524.33734820574	0	1184	0.18842610920169278	2.0458187280921383	1.9988923599118278	517.3634033203125	517.3677978515625
1231	518.3202514648438	13.201733333333333					1	DETECTED	518.3203 m/z @13.20 [N1299_2.mzXML]	518.3202514648438	13.201733333333333	12.66395	14.935516666666667	2.2715666666666667	333867.3125	8020958.659423343	1	1184	0.2461552102054423	1.4921391606342564	0.7982476742006471	518.319580078125	518.3225708007812
1232	518.4578857421875	12.828666666666667					1	DETECTED	518.4579 m/z @12.83 [N1299_2.mzXML]	518.4578857421875	12.828666666666667	11.738933333333334	14.9187	3.1797666666666657	44182.83203125	3184869.3607302858	0	1184	0.4974062852683101	1.3962233828231256	1.9242350351884583	518.45703125	518.460693359375
1233	519.323486328125	13.201733333333333					1	DETECTED	519.3235 m/z @13.20 [N1299_2.mzXML]	519.323486328125	13.201733333333333	1.3952333333333333	14.50785	13.112616666666666	82027.5703125	8231237.425373049	0	1184	0.20530339296833233	0.5553134572763591	0.038081883880110245	519.3224487304688	519.32666015625
1234	519.4607543945312	12.5625					1	DETECTED	519.4608 m/z @12.56 [N1299_2.mzXML]	519.4607543945312	12.5625	12.05965	14.084750000000001	2.025100000000002	12708.50390625	839611.1416145021	0	1184	0.24077023147778043	2.0136223525902355	3.0272447051804714	519.4597778320312	519.4628295898438
1235	520.3369140625	12.922833333333333					1	DETECTED	520.3369 m/z @12.92 [N1299_2.mzXML]	520.3369140625	12.922833333333333	11.723450000000001	18.164166666666667	6.440716666666665	2749967.25	2.9984628992292665E7	1	1184	0.17273014706746181	1.5573946938882592	2.6476663830653004	520.3324584960938	520.3416748046875
1236	521.3414306640625	12.922833333333333					1	DETECTED	521.3414 m/z @12.92 [N1299_2.mzXML]	521.3414306640625	12.922833333333333	4.50555	15.44815	10.942599999999999	661005.8125	2.278373488051499E7	0	1184	0.14225637822636372	0.650007821209139	34.247081271944374	521.3411254882812	521.3478393554688
1237	522.3539428710938	13.346749999999998					1	DETECTED	522.3539 m/z @13.35 [N1299_2.mzXML]	522.3539428710938	13.346749999999998	1.4318833333333332	16.1267	14.694816666666666	913891.1875	1.9215196053327397E7	1	1184	0.21969398842347232	2.792970313458931	1.444253789756236	522.352783203125	522.360107421875
1238	523.3572387695312	13.346749999999998					1	DETECTED	523.3572 m/z @13.35 [N1299_2.mzXML]	523.3572387695312	13.346749999999998	12.907316666666667	15.2498	2.342483333333334	257594.671875	4842560.313825258	0	1184	0.17056663767282565	1.6730144195690462	1.843407514030479	523.3480224609375	523.360107421875
1239	524.3688354492188	14.257483333333333					1	DETECTED	524.3688 m/z @14.26 [N1299_2.mzXML]	524.3688354492188	14.257483333333333	9.965316666666666	18.034499999999998	8.069183333333331	1617094.5	6.858650236327548E7	1	1184	0.5711765470079353	0.7396584508536194	2.6016412896204155	524.35888671875	524.3731079101562
1240	525.373046875	14.257483333333333					1	DETECTED	525.3730 m/z @14.26 [N1299_2.mzXML]	525.373046875	14.257483333333333	10.7252	17.2535	6.5283	414617.15625	1.85800334927788E7	0	1184	0.46004297498685176	1.0044037460642998	0.2571301620373958	525.371826171875	525.37646484375
1241	526.2905883789062	12.812633333333334					1	DETECTED	526.2906 m/z @12.81 [N1299_2.mzXML]	526.2905883789062	12.812633333333334	11.455516666666666	12.996316666666667	1.5408000000000008	47225.38671875	852913.8858952643	0	1184	0.08140984142574936	0.5676741130091981	1.3205351035144903	526.2858276367188	526.2919311523438
1242	527.310546875	12.996316666666667					1	DETECTED	527.3105 m/z @13.00 [N1299_2.mzXML]	527.310546875	12.996316666666667	8.79975	13.157716666666666	4.357966666666666	12497.6982421875	997121.0309262082	0	1184	0.0452456318608796	0.5192300054806706	0.038460010961341086	527.3079833984375	527.3115234375
1243	527.3780517578125	14.036966666666666					1	DETECTED	527.3781 m/z @14.04 [N1299_2.mzXML]	527.3780517578125	14.036966666666666	13.72165	15.089666666666666	1.3680166666666658	9413.6884765625	318946.523175598	0	1184	0.5716691173960395	2.1692742745388265	3.00459192492368	527.376953125	527.3810424804688
1244	528.3189086914062	13.259733333333333					1	DETECTED	528.3189 m/z @13.26 [N1299_2.mzXML]	528.3189086914062	13.259733333333333	13.23085	13.545566666666668	0.3147166666666674	15238.115234375	133395.23548730527	0	1184	0.11213896920400046	5.448066935949311	9.896133871898622	528.317138671875	528.3197631835938
1245	528.4610595703125	12.5625					1	DETECTED	528.4611 m/z @12.56 [N1299_2.mzXML]	528.4610595703125	12.5625	0.7755333333333333	12.730483333333332	11.954949999999998	13122.6064453125	1111208.4990212095	0	1184	0.11785176911979178	0.5071258084494455	0.3089297134817367	528.458251953125	528.4662475585938
1246	532.336181640625	13.545566666666668					1	DETECTED	532.3362 m/z @13.55 [N1299_2.mzXML]	532.336181640625	13.545566666666668	9.0652	13.673333333333334	4.608133333333333	7644.87158203125	723366.2055576169	0	1184	0.05148366451885167	0.5142585056282596	0.028517011256519065	532.3343505859375	532.34326171875
1247	534.29443359375	13.128283333333334					1	DETECTED	534.2944 m/z @13.13 [N1299_2.mzXML]	534.29443359375	13.128283333333334	13.128283333333334	13.641333333333334	0.5130499999999998	11337.6279296875	148338.19575195317	0	1184	0.014081194031112076	null	null	534.2901611328125	534.2967529296875
1248	535.1250610351562	11.578					1	DETECTED	535.1251 m/z @11.58 [N1299_2.mzXML]	535.1250610351562	11.578	3.6616666666666666	11.723450000000001	8.061783333333334	51348.2421875	4466582.774595979	0	1184	0.0539761550339346	0.5091867025980042	0.015522022038572888	535.12353515625	535.1253051757812
1249	535.2977294921875	13.054933333333334					1	DETECTED	535.2977 m/z @13.05 [N1299_2.mzXML]	535.2977294921875	13.054933333333334	12.937666666666667	13.113766666666667	0.17609999999999992	11684.1015625	78741.00740576223	0	1184	0.12924466369582355	0.7508527572484308	0.5017055144968616	535.2957763671875	535.2982788085938
1250	536.3054809570312	13.376100000000001					1	DETECTED	536.3055 m/z @13.38 [N1299_2.mzXML]	536.3054809570312	13.376100000000001	13.259733333333333	13.376100000000001	0.11636666666666784	8949.2919921875	45792.670352295565	0	1184	0.01963346491396578	0.5	null	536.3045654296875	536.3057250976562
1251	536.3696899414062	13.6893					1	DETECTED	536.3697 m/z @13.69 [N1299_2.mzXML]	536.3696899414062	13.6893	13.6893	13.904866666666667	0.21556666666666757	3485.44873046875	32461.17171356223	0	1184	0.08627075698795217	null	null	536.3671264648438	536.3712768554688
1252	539.1053466796875	1.8544666666666667					1	DETECTED	539.1053 m/z @1.85 [N1299_2.mzXML]	539.1053466796875	1.8544666666666667	1.7972499999999998	2.20725	0.41000000000000036	8870.0009765625	100105.30564868166	0	1184	0.0812923832960104	3.582872123507124	6.165744247014248	539.1026611328125	539.1076049804688
1253	539.311279296875	12.952733333333333					1	DETECTED	539.3113 m/z @12.95 [N1299_2.mzXML]	539.311279296875	12.952733333333333	12.892133333333334	13.040233333333333	0.14809999999999945	12582.55078125	78528.46513574179	0	1184	0.07278857061099586	1.2219471947194855	1.4438943894389713	539.3106079101562	539.3123779296875
1254	540.3040161132812	12.71365					1	DETECTED	540.3040 m/z @12.71 [N1299_2.mzXML]	540.3040161132812	12.71365	3.9229333333333334	12.844533333333334	8.921600000000002	8248.314453125	1214118.0038377075	0	1184	0.32589251913349493	0.5074444063149953	0.014888812629990542	540.3007202148438	540.3062133789062
1255	542.3198852539062	12.922833333333333					1	DETECTED	542.3199 m/z @12.92 [N1299_2.mzXML]	542.3198852539062	12.922833333333333	9.118216666666665	14.4129	5.294683333333335	175153.90625	3271895.237788879	1	1184	0.4244143965669025	0.7498985058249517	0.63703895374248	542.31884765625	542.323974609375
1256	544.337890625	12.876883333333334					1	DETECTED	544.3379 m/z @12.88 [N1299_2.mzXML]	544.337890625	12.876883333333334	12.730483333333332	15.776616666666666	3.0461333333333336	504973.65625	5530330.930617188	1	1184	0.10736601219179853	1.5294809347594063	1.7634134765601577	544.3355102539062	544.3416748046875
1257	546.354248046875	13.069616666666667					1	DETECTED	546.3542 m/z @13.07 [N1299_2.mzXML]	546.354248046875	13.069616666666667	5.726183333333334	16.21925	10.493066666666664	82400.5546875	4033550.373422208	0	1184	1.0121035268707068	1.3501104135874002	11.837768640104931	546.3450927734375	546.3578491210938
1258	547.2973022460938	12.922833333333333					1	DETECTED	547.2973 m/z @12.92 [N1299_2.mzXML]	547.2973022460938	12.922833333333333	12.922833333333333	13.010916666666667	0.08808333333333351	12840.515625	37516.90927758763	0	1184	0.060970638115490416	null	null	547.2970581054688	547.2990112304688
1259	547.3572387695312	13.084366666666666					1	DETECTED	547.3572 m/z @13.08 [N1299_2.mzXML]	547.3572387695312	13.084366666666666	13.025599999999999	15.17805	2.1524500000000018	25829.330078125	651358.7176519469	0	1184	0.15781571960337182	18.31352807714112	35.62705615428224	547.3561401367188	547.3587036132812
1260	548.2735595703125	12.796600000000002					1	DETECTED	548.2736 m/z @12.80 [N1299_2.mzXML]	548.2735595703125	12.796600000000002	12.764133333333332	15.905433333333333	3.141300000000001	7358.96044921875	677733.2447596133	0	1184	0.21171002395124994	48.377310061597065	95.75462012319413	548.2689208984375	548.2735595703125
1261	548.3695678710938	13.498983333333333					1	DETECTED	548.3696 m/z @13.50 [N1299_2.mzXML]	548.3695678710938	13.498983333333333	13.09915	13.871816666666666	0.772666666666666	19152.765625	415788.64677099633	0	1184	0.22115812867969709	0.9662359316381813	0.9479635502072402	548.3599243164062	548.3712158203125
1262	550.384521484375	11.835283333333333					1	DETECTED	550.3845 m/z @11.84 [N1299_2.mzXML]	550.384521484375	11.835283333333333	11.835283333333333	19.318499999999997	7.483216666666664	3609.6787109375	629781.5840499575	0	1184	3.3077686156003736	null	null	550.380859375	550.3886108398438
1263	550.446044921875	12.5625					1	DETECTED	550.4460 m/z @12.56 [N1299_2.mzXML]	550.446044921875	12.5625	12.21255	14.444783333333334	2.2322333333333333	6223.833984375	382396.31594842515	0	1184	0.9792198390076621	3.1893603848168808	5.3787207696337616	550.4451293945312	550.4507446289062
1264	564.3043212890625	12.647716666666668					1	DETECTED	564.3043 m/z @12.65 [N1299_2.mzXML]	564.3043212890625	12.647716666666668	7.2520999999999995	12.6971	5.445000000000001	8267.8603515625	754855.8019360355	0	1184	0.061145231926497345	0.5045762455326391	0.009152491065278254	564.3034057617188	564.3113403320312
1265	566.3193359375	12.876883333333334					1	DETECTED	566.3193 m/z @12.88 [N1299_2.mzXML]	566.3193359375	12.876883333333334	12.844533333333334	13.084366666666666	0.23983333333333157	38746.37109375	267554.83010473574	0	1184	0.12160208006742934	3.706852138073221	6.413704276146442	566.3187255859375	566.3203125
1266	568.3375854492188	12.828666666666667					1	DETECTED	568.3376 m/z @12.83 [N1299_2.mzXML]	568.3375854492188	12.828666666666667	9.49025	14.428533333333332	4.938283333333333	141420.5	2550576.1721200855	1	1184	0.11158916020749388	1.5861645415904537	2.3553020136421754	568.3279418945312	568.3399047851562
1267	570.3533325195312	13.069616666666667					1	DETECTED	570.3533 m/z @13.07 [N1299_2.mzXML]	570.3533325195312	13.069616666666667	6.407933333333333	13.545566666666668	7.137633333333334	17305.80078125	759575.8379107361	0	1184	0.0883545468661815	0.5357229529072983	0.07144590581459656	570.3446044921875	570.3550415039062
1268	583.2530517578125	11.21105					1	DETECTED	583.2531 m/z @11.21 [N1299_2.mzXML]	583.2530517578125	11.21105	10.603033333333334	11.620483333333334	1.0174500000000002	11466.5458984375	305228.3318800661	0	1184	0.16572370267357428	0.851163318678202	0.6953408984857071	583.2474975585938	583.2571411132812
1269	585.2687377929688	11.008816666666666					1	DETECTED	585.2687 m/z @11.01 [N1299_2.mzXML]	585.2687377929688	11.008816666666666	10.325633333333334	13.452516666666666	3.126883333333332	44497.67578125	1032550.1784841907	0	1184	0.10728588335424405	1.4580184188922418	3.0961361813363397	585.2666625976562	585.2723999023438
1270	590.3190307617188	12.876883333333334					1	DETECTED	590.3190 m/z @12.88 [N1299_2.mzXML]	590.3190307617188	12.876883333333334	12.730483333333332	14.100050000000001	1.3695666666666693	12658.59765625	218645.7880341797	0	1184	0.11055348728889491	4.6774817850637085	0.794892727185381	590.3175048828125	590.3215942382812
1271	616.174560546875	11.313466666666667					1	DETECTED	616.1746 m/z @11.31 [N1299_2.mzXML]	616.174560546875	11.313466666666667	11.262533333333332	11.6634	0.40086666666666737	43886.90234375	371031.6926340343	0	1184	0.10097040690680181	3.935209424083661	6.870418848167322	616.1701049804688	616.17529296875
1272	619.0938110351562	14.241733333333334					1	DETECTED	619.0938 m/z @14.24 [N1299_2.mzXML]	619.0938110351562	14.241733333333334	6.8475	14.524416666666667	7.676916666666667	2724.42626953125	470150.2398294678	0	1184	0.10872914577530501	0.5191151212431309	0.038230242486261765	619.0870971679688	619.0994262695312
1273	629.151611328125	2.4404166666666667					1	DETECTED	629.1516 m/z @2.44 [N1299_2.mzXML]	629.151611328125	2.4404166666666667	1.8544666666666667	6.8298499999999995	4.975383333333333	15738.583984375	604761.8081844484	0	1184	0.3251809073680558	1.0910049151191918	0.881106874822433	629.1492919921875	629.1595458984375
1274	651.1345825195312	2.2765					1	DETECTED	651.1346 m/z @2.28 [N1299_2.mzXML]	651.1345825195312	2.2765	1.8544666666666667	18.072	16.217533333333332	10887.10546875	1505844.6340068358	0	1184	0.07913848235299659	19.213569228338997	0.749046437682207	651.1275634765625	651.1414184570312
1275	701.5567016601562	12.5625					1	DETECTED	701.5567 m/z @12.56 [N1299_2.mzXML]	701.5567016601562	12.5625	11.6634	15.575083333333334	3.9116833333333343	12567.005859375	687305.0505571592	0	1184	0.5027916930562952	1.7230584381789622	2.9506112716959234	701.5496826171875	701.563232421875
1276	703.573486328125	13.069616666666667					1	DETECTED	703.5735 m/z @13.07 [N1299_2.mzXML]	703.573486328125	13.069616666666667	11.947166666666668	15.020283333333333	3.0731166666666656	17218.02734375	994216.8306925966	0	1184	0.8733052966327026	1.3408625411755177	1.486180190445601	703.5676879882812	703.5787353515625
1277	722.5245971679688	12.764133333333332					1	DETECTED	722.5246 m/z @12.76 [N1299_2.mzXML]	722.5245971679688	12.764133333333332	12.5625	19.88533333333333	7.322833333333332	6007.2763671875	764510.9614058839	0	1184	0.4820986383383463	18.15878657629374	35.31757315258748	722.5195922851562	722.531005859375
1278	732.5512084960938	13.738					1	DETECTED	732.5512 m/z @13.74 [N1299_2.mzXML]	732.5512084960938	13.738	11.931216666666668	14.50785	2.5766333333333318	6866.3720703125	448313.308863983	0	1184	0.33639811794110663	0.7130443606040202	0.38658299295748166	732.5469360351562	732.5602416992188
1279	758.567138671875	13.467916666666667					1	DETECTED	758.5671 m/z @13.47 [N1299_2.mzXML]	758.567138671875	13.467916666666667	11.591816666666666	15.758550000000001	4.166733333333335	90730.7734375	5383002.158489526	1	1184	0.4241853254400727	0.9134676945755941	0.8000816305440616	758.564697265625	758.572509765625
1280	760.582275390625	12.5625					1	DETECTED	760.5823 m/z @12.56 [N1299_2.mzXML]	760.582275390625	12.5625	11.6061	15.484183333333334	3.8780833333333344	62016.53515625	3425816.247860413	0	1184	0.44692204088995524	2.4022480833607096	3.4585847407495063	760.577392578125	760.5869750976562
1281	768.5882568359375	12.5625					1	DETECTED	768.5883 m/z @12.56 [N1299_2.mzXML]	768.5882568359375	12.5625	11.995516666666667	14.052633333333334	2.0571166666666674	7190.462890625	482117.61467968737	0	1184	1.1314249792921895	1.8140891854551886	2.628178370910377	768.5858154296875	768.5914306640625
1282	780.5518188476562	12.5625					1	DETECTED	780.5518 m/z @12.56 [N1299_2.mzXML]	780.5518188476562	12.5625	12.028016666666668	14.4129	2.384883333333333	9616.6328125	401986.6826594238	0	1184	0.23820422351690596	2.231017493529581	3.374861516586401	780.5477294921875	780.5546264648438
1283	782.5665283203125	12.5625					1	DETECTED	782.5665 m/z @12.56 [N1299_2.mzXML]	782.5665283203125	12.5625	1.1218666666666666	15.484183333333334	14.362316666666668	62270.78515625	3441262.121588778	0	1184	0.5398462052135322	2.816626272715801	3.543734675917963	782.5629272460938	782.5709838867188
1284	784.5828247070312	12.78035					1	DETECTED	784.5828 m/z @12.78 [N1299_2.mzXML]	784.5828247070312	12.78035	1.7042	15.17805	13.47385	13996.1044921875	2722262.2977460944	0	1184	1.2823374972092658	0.6082370679342551	3.4375713773930983	784.5791625976562	784.5914306640625
1285	786.5978393554688	13.673333333333334					1	DETECTED	786.5978 m/z @13.67 [N1299_2.mzXML]	786.5978393554688	13.673333333333334	11.591816666666666	15.557166666666665	3.965349999999999	38115.61328125	2460733.6672097766	0	1184	0.9467394653710564	0.7957991426767556	1.9509416035665634	786.5926513671875	786.6044311523438
1286	794.6055297851562	12.967166666666666					1	DETECTED	794.6055 m/z @12.97 [N1299_2.mzXML]	794.6055297851562	12.967166666666666	12.317766666666667	13.904866666666667	1.5870999999999995	5620.103515625	335051.9791343383	0	1184	1.3762497668648503	1.2219741299661255	1.443948259932251	794.5984497070312	794.607666015625
1287	806.5657958984375	13.5613					1	DETECTED	806.5658 m/z @13.56 [N1299_2.mzXML]	806.5657958984375	13.5613	12.043383333333333	15.055016666666667	3.011633333333334	21264.09765625	1015342.7582458798	0	1184	0.3493630331951767	0.8422750137615291	1.0901903577576655	806.5614013671875	806.5751342773438
1288	810.597900390625	12.5625					1	DETECTED	810.5979 m/z @12.56 [N1299_2.mzXML]	810.597900390625	12.5625	2.037166666666667	15.037383333333334	13.000216666666667	23821.24609375	2378664.5923902574	0	1184	0.29736276152524077	2.538180840704062	3.301963333218476	810.5919189453125	810.6055908203125
1289	834.5960083007812	13.498983333333333					1	DETECTED	834.5960 m/z @13.50 [N1299_2.mzXML]	834.5960083007812	13.498983333333333	12.405966666666666	14.021216666666668	1.6152500000000014	5224.85986328125	280328.5712521974	0	1184	0.9497505126400636	0.7388954117808515	0.4777908235617029	834.5944213867188	834.6012573242188
