# Supplementary material for: MSFC: a new feature construction method for accurate diagnosis of mass spectrometry data
Source: Sci Rep. 2023 Sep 21;13:15694. doi: 10.1038/s41598-023-42395-5 (PMC10514077; doi:10.1038/s41598-023-42395-5)
Supplement: Supplementary file 1 — Supplementary Information. [file 41598_2023_42395_MOESM1_ESM.zip › dataset/CHD dataset/2-batch/N/N1300_2.mzXML_chromatograms.csv]

row ID	row m/z	row retention time	row identity (main ID)	row identity (all IDs)	row identity (main ID + details)	row comment	row number of detected peaks	N1300_2.mzXML Peak status	N1300_2.mzXML Peak name	N1300_2.mzXML Peak m/z	N1300_2.mzXML Peak RT	N1300_2.mzXML Peak RT start	N1300_2.mzXML Peak RT end	N1300_2.mzXML Peak duration time	N1300_2.mzXML Peak height	N1300_2.mzXML Peak area	N1300_2.mzXML Peak charge	N1300_2.mzXML Peak # data points	N1300_2.mzXML Peak FWHM	N1300_2.mzXML Peak tailing factor	N1300_2.mzXML Peak asymmetry factor	N1300_2.mzXML Peak m/z min	N1300_2.mzXML Peak m/z max
1	55.054107666015625	11.491150000000001					1	DETECTED	55.0541 m/z @11.49 [N1300_2.mzXML]	55.054107666015625	11.491150000000001	0.1378	19.95583333333333	19.818033333333332	3604.160400390625	1275192.6615886085	0	1169	13.14648275420522	0.8727835103001903	1.2736945712201715	55.04583740234375	55.055625915527344
2	60.080562591552734	14.88085					1	DETECTED	60.0806 m/z @14.88 [N1300_2.mzXML]	60.080562591552734	14.88085	0.10126666666666666	19.99233333333333	19.891066666666664	109725.8671875	2.7184664245271493E7	0	1169	4.96744940098378	1.9885158357144588	0.7862336819668914	60.08015441894531	60.080810546875
3	61.03949737548828	1.8520666666666665					1	DETECTED	61.0395 m/z @1.85 [N1300_2.mzXML]	61.03949737548828	1.8520666666666665	0.10126666666666666	19.99233333333333	19.891066666666664	180665.703125	3545402.8860555417	0	1169	0.04697678441136022	0.7205281098596493	3.6272677412029015	61.03711700439453	61.048240661621094
4	61.09059143066406	11.204316666666667					1	DETECTED	61.0906 m/z @11.20 [N1300_2.mzXML]	61.09059143066406	11.204316666666667	0.156	19.6825	19.526500000000002	6878.162109375	1626629.7070767817	0	1169	5.386163091353071	2.148282951037568	3.374728727999417	61.08340835571289	61.09059143066406
5	68.98208618164062	1.5537833333333333					1	DETECTED	68.9821 m/z @1.55 [N1300_2.mzXML]	68.98208618164062	1.5537833333333333	1.4493	12.487566666666668	11.038266666666669	10641.2724609375	1794929.071788574	0	1169	0.18504585588450206	52.82309778274052	104.64619556548102	68.97737884521484	68.98694610595703
6	69.0697021484375	6.929133333333334					1	DETECTED	69.0697 m/z @6.93 [N1300_2.mzXML]	69.0697021484375	6.929133333333334	0.10126666666666666	19.99233333333333	19.891066666666664	7937.08837890625	4560985.726319944	0	1169	7.626056669371346	1.4566091897908569	1.4928129376204569	69.06835174560547	69.07958984375
7	72.04893493652344	14.44335					1	DETECTED	72.0489 m/z @14.44 [N1300_2.mzXML]	72.04893493652344	14.44335	0.11938333333333334	19.95583333333333	19.83645	4406.0009765625	1472086.955158875	0	1169	5.860552403275079	0.6924216755600753	0.9712564500733856	72.04542541503906	72.056640625
8	72.08068084716797	1.92025					1	DETECTED	72.0807 m/z @1.92 [N1300_2.mzXML]	72.08068084716797	1.92025	1.6585500000000002	19.300166666666666	17.641616666666664	35929.17578125	1623679.6014411622	0	1169	0.19136506090171923	2.420436736462369	3.197446199095122	72.07755279541016	72.08382415771484
9	73.04537963867188	14.796166666666666					1	DETECTED	73.0454 m/z @14.80 [N1300_2.mzXML]	73.04537963867188	14.796166666666666	0.10126666666666666	19.99233333333333	19.891066666666664	18273.6328125	5637050.6865918	0	1169	3.98042155059472	0.8890298297775647	0.8533444133605418	73.0398178100586	73.05484008789062
10	75.94773864746094	2.490866666666667					1	DETECTED	75.9477 m/z @2.49 [N1300_2.mzXML]	75.94773864746094	2.490866666666667	2.2451166666666666	5.905483333333334	3.660366666666667	5604.01171875	247535.62210494993	0	1169	0.37877108604863086	7.44733808070532	3.2886902587431788	75.9476089477539	75.95753479003906
11	80.9476547241211	1.7515					1	DETECTED	80.9477 m/z @1.75 [N1300_2.mzXML]	80.9476547241211	1.7515	1.6434833333333332	14.148066666666667	12.504583333333333	174751.9375	2847433.3232814632	0	1169	0.13603031915376818	3.0547049786046596	4.865353929632202	80.94731140136719	80.95606994628906
12	81.06971740722656	6.786433333333333					1	DETECTED	81.0697 m/z @6.79 [N1300_2.mzXML]	81.06971740722656	6.786433333333333	0.10126666666666666	19.99233333333333	19.891066666666664	4547.41357421875	2166527.314772828	0	1169	4.404313148858378	1.4877016279823487	2.89631756375231	81.06897735595703	81.07968139648438
13	82.02051544189453	11.221466666666666					1	DETECTED	82.0205 m/z @11.22 [N1300_2.mzXML]	82.02051544189453	11.221466666666666	1.4146	11.366333333333333	9.951733333333333	6846.9169921875	2086757.7172860717	0	1169	10.02165064601345	0.5073859812512321	0.01477196250246431	82.01242065429688	82.0259017944336
14	82.9447250366211	1.7515					1	DETECTED	82.9447 m/z @1.75 [N1300_2.mzXML]	82.9447250366211	1.7515	1.6886333333333332	17.771666666666665	16.083033333333333	61671.15625	1909413.0763878173	0	1169	0.5099819542333632	127.9138388123008	1.8438022747709437	82.94221496582031	82.9449691772461
15	83.02132415771484	1.8237999999999999					1	DETECTED	83.0213 m/z @1.82 [N1300_2.mzXML]	83.02132415771484	1.8237999999999999	0.10126666666666666	19.919333333333334	19.818066666666667	1465694.625	7104013.8158285525	0	1169	0.046666605934736705	1.7479327021094762	2.3055320642317616	83.02122497558594	83.02980041503906
16	83.08518981933594	11.351833333333333					1	DETECTED	83.0852 m/z @11.35 [N1300_2.mzXML]	83.08518981933594	11.351833333333333	0.10126666666666666	19.99233333333333	19.891066666666664	13470.91796875	4491723.86149865	0	1169	5.135280561835388	0.6178697674251495	0.3787021487229602	83.08434295654297	83.0856704711914
17	84.04431915283203	2.0190333333333332					1	DETECTED	84.0443 m/z @2.02 [N1300_2.mzXML]	84.04431915283203	2.0190333333333332	0.156	19.773833333333336	19.617833333333337	14095.2763671875	2112725.6203999626	0	1169	0.6417508941670276	2.783556320719325	2.8837768735139266	84.03910064697266	84.04447937011719
18	84.9593505859375	1.5245833333333332					1	DETECTED	84.9594 m/z @1.52 [N1300_2.mzXML]	84.9593505859375	1.5245833333333332	0.10126666666666666	19.99233333333333	19.891066666666664	1682645.375	2.5809145992139287E7	0	1169	0.1313798927897838	1.245001497239142	1.2984587254686708	84.95730590820312	84.95978546142578
19	85.02835083007812	1.86555					1	DETECTED	85.0284 m/z @1.87 [N1300_2.mzXML]	85.02835083007812	1.86555	1.5683333333333331	6.433083333333333	4.86475	30290.28515625	1437677.3189087526	0	1169	0.1925583894857732	3.4206654793809026	7.877449713989023	85.02141571044922	85.02849578857422
20	85.0645980834961	6.644916666666666					1	DETECTED	85.0646 m/z @6.64 [N1300_2.mzXML]	85.0645980834961	6.644916666666666	0.10126666666666666	19.97416666666667	19.8729	5248.00537109375	2530128.6570008537	0	1169	13.571928228843781	1.5184873885369787	2.0369747770739575	85.06439208984375	85.06491088867188
21	85.9630355834961	1.5245833333333332					1	DETECTED	85.9630 m/z @1.52 [N1300_2.mzXML]	85.9630355834961	1.5245833333333332	1.4330666666666665	1.6279000000000001	0.19483333333333364	9442.6865234375	70944.70740051275	0	1169	0.19976169084627937	1.0644691313057744	1.0612616399154524	85.96293640136719	85.96317291259766
22	86.05998992919922	2.6004833333333335					1	DETECTED	86.0600 m/z @2.60 [N1300_2.mzXML]	86.05998992919922	2.6004833333333335	0.19263333333333332	19.573333333333334	19.3807	14274.0625	1567548.5107090452	0	1169	0.6289465032623012	4.024482422077787	0.5287849333706824	86.05957794189453	86.06221771240234
23	86.09635925292969	4.056466666666667					1	DETECTED	86.0964 m/z @4.06 [N1300_2.mzXML]	86.09635925292969	4.056466666666667	1.86555	17.084999999999997	15.219449999999997	92032.046875	6830744.398824126	1	1169	1.0059596668265356	0.8994011674342994	0.6504895916126877	86.09597778320312	86.09648132324219
24	87.08024597167969	7.143083333333333					1	DETECTED	87.0802 m/z @7.14 [N1300_2.mzXML]	87.08024597167969	7.143083333333333	0.10126666666666666	19.99233333333333	19.891066666666664	119952.5390625	7.023700625650428E7	1	1169	15.317532009495675	1.7028047399251383	0.8211095830100568	87.08013916015625	87.08048248291016
25	88.03925323486328	2.7401166666666668					1	DETECTED	88.0393 m/z @2.74 [N1300_2.mzXML]	88.03925323486328	2.7401166666666668	1.8237999999999999	4.009116666666666	2.1853166666666666	6606.4462890625	364074.8311472779	0	1169	1.1898259463492327	1.1924462067334798	0.7443357642971759	88.03914642333984	88.0394058227539
26	88.08365631103516	6.5566					1	DETECTED	88.0837 m/z @6.56 [N1300_2.mzXML]	88.08365631103516	6.5566	0.10126666666666666	19.99233333333333	19.891066666666664	6817.1162109375	3709494.5095958263	0	1169	17.629426909148126	1.540669214086543	2.412996252586976	88.07540893554688	88.09251403808594
27	88.95256042480469	1.5245833333333332					1	DETECTED	88.9526 m/z @1.52 [N1300_2.mzXML]	88.95256042480469	1.5245833333333332	1.4330666666666665	18.752666666666666	17.3196	19624.83203125	1923057.366575989	0	1169	0.15025838052397456	94.62538699690401	2.382856500522738	88.95228576660156	88.95790100097656
28	88.96820068359375	11.668033333333334					1	DETECTED	88.9682 m/z @11.67 [N1300_2.mzXML]	88.96820068359375	11.668033333333334	0.41225	19.919333333333334	19.507083333333334	19663.484375	3253518.6347445664	0	1169	0.9415797571657993	0.7865023227867775	0.5440762625751391	88.96481323242188	88.96849060058594
29	89.03852844238281	9.204816666666666					1	DETECTED	89.0385 m/z @9.20 [N1300_2.mzXML]	89.03852844238281	9.204816666666666	0.5396666666666667	12.283800000000001	11.744133333333334	13272.564453125	1343310.9410789185	0	1169	0.08018142506697323	0.5151061330823675	0.016956173055597316	89.03382110595703	89.04435729980469
30	89.05962371826172	10.170800000000002					1	DETECTED	89.0596 m/z @10.17 [N1300_2.mzXML]	89.05962371826172	10.170800000000002	0.10126666666666666	19.99233333333333	19.891066666666664	22630.00390625	5056171.562321471	0	1169	0.9225637685546637	1.2696216561130569	1.5824861122047538	89.05061340332031	89.05982208251953
31	90.0548324584961	1.8237999999999999					1	DETECTED	90.0548 m/z @1.82 [N1300_2.mzXML]	90.0548324584961	1.8237999999999999	0.11938333333333334	19.99233333333333	19.87295	179380.921875	5883566.850435008	0	1169	null	4.45804538248831	5.583057396259463	90.04505920410156	90.05974578857422
32	90.97639465332031	1.6585500000000002					1	DETECTED	90.9764 m/z @1.66 [N1300_2.mzXML]	90.97639465332031	1.6585500000000002	1.5683333333333331	17.939166666666665	16.370833333333334	401949.34375	1.64706783293916E7	0	1169	0.15729270848594457	1.9122955094858414	2.4743625333901225	90.9679183959961	90.97777557373047
33	91.03888702392578	9.848116666666666					1	DETECTED	91.0389 m/z @9.85 [N1300_2.mzXML]	91.03888702392578	9.848116666666666	0.10126666666666666	19.99233333333333	19.891066666666664	47590.15234375	2.2226895655596662E7	0	1169	6.330915024638577	1.1038386833287444	1.2122799081645816	91.03479766845703	91.04326629638672
34	91.05419158935547	9.204816666666666					1	DETECTED	91.0542 m/z @9.20 [N1300_2.mzXML]	91.05419158935547	9.204816666666666	0.10126666666666666	19.99233333333333	19.891066666666664	120041.6484375	1.566615559105691E7	0	1169	0.12059137415262633	0.6957440733299711	31.07938089984454	91.04850006103516	91.05874633789062
35	92.0422134399414	10.370949999999999					1	DETECTED	92.0422 m/z @10.37 [N1300_2.mzXML]	92.0422134399414	10.370949999999999	0.19263333333333332	19.95583333333333	19.763199999999998	1632.2705078125	1046858.2163177492	0	1169	7.069271969515549	0.9708481592404768	0.9416963184809538	92.03816223144531	92.04579162597656
36	92.05758666992188	9.190283333333333					1	DETECTED	92.0576 m/z @9.19 [N1300_2.mzXML]	92.05758666992188	9.190283333333333	0.52155	19.555166666666665	19.033616666666664	8095.63623046875	1301317.3648464044	0	1169	0.0916714861119381	1.2426477281723036	1.0603686886944046	92.05499267578125	92.06124114990234
37	93.06986236572266	8.28815					1	DETECTED	93.0699 m/z @8.29 [N1300_2.mzXML]	93.06986236572266	8.28815	0.11938333333333334	19.99233333333333	19.87295	5364.43212890625	1085391.899678116	0	1169	0.47030546739424217	1.2163984363204563	1.7409335567646929	93.0602798461914	93.07231903076172
38	95.01608276367188	2.1891833333333333					1	DETECTED	95.0161 m/z @2.19 [N1300_2.mzXML]	95.01608276367188	2.1891833333333333	1.9340333333333333	16.383116666666666	14.449083333333332	6163.6298828125	863875.9042508241	0	1169	0.29634606196058266	28.31488013586779	55.629760271735584	95.01544189453125	95.01757049560547
39	95.04913330078125	8.305083333333334					1	DETECTED	95.0491 m/z @8.31 [N1300_2.mzXML]	95.04913330078125	8.305083333333334	1.6127333333333334	19.883	18.270266666666664	5118.251953125	928636.1107841185	0	1169	0.07000501749263854	1.3650112939899035	2.605350607422907	95.04069519042969	95.05816650390625
40	95.0853271484375	7.51715					1	DETECTED	95.0853 m/z @7.52 [N1300_2.mzXML]	95.0853271484375	7.51715	0.10126666666666666	19.99233333333333	19.891066666666664	2384.7861328125	1294980.7183249823	0	1169	4.940257764714296	1.3411124320995698	1.6822248641991397	95.0849609375	95.0858154296875
41	96.92162322998047	1.7515					1	DETECTED	96.9216 m/z @1.75 [N1300_2.mzXML]	96.92162322998047	1.7515	1.6585500000000002	14.08235	12.4238	157523.34375	2697732.9759159544	0	1169	0.10152401677897904	3.085905749483681	4.270355654883721	96.91693115234375	96.92864990234375
42	97.02841186523438	2.3820333333333332					1	DETECTED	97.0284 m/z @2.38 [N1300_2.mzXML]	97.02841186523438	2.3820333333333332	0.1378	19.700833333333332	19.563033333333333	4838.984375	1743465.9983995662	0	1169	1.362013353157896	4.358511444145736	7.717022888291472	97.0229263305664	97.02857208251953
43	97.06462860107422	5.32815					1	DETECTED	97.0646 m/z @5.33 [N1300_2.mzXML]	97.06462860107422	5.32815	0.1378	19.99233333333333	19.854533333333332	3137.6201171875	2186248.901389769	0	1169	9.550217702962174	1.9126391604933515	2.8252783209867025	97.06416320800781	97.07337951660156
44	97.10095977783203	11.735883333333334					1	DETECTED	97.1010 m/z @11.74 [N1300_2.mzXML]	97.10095977783203	11.735883333333334	0.10126666666666666	19.937666666666665	19.836399999999998	4860.4716796875	2173717.3520951564	0	1169	10.738952034611222	0.8524732944933008	0.4607518293758774	97.09374237060547	97.10501861572266
45	98.91862487792969	1.736					1	DETECTED	98.9186 m/z @1.74 [N1300_2.mzXML]	98.91862487792969	1.736	1.6585500000000002	4.449416666666666	2.790866666666666	46907.5546875	793012.5700505369	0	1169	0.08606201319733597	17.919383189179392	36.39214076058992	98.91851043701172	98.91913604736328
46	98.98411560058594	2.0332666666666666					1	DETECTED	98.9841 m/z @2.03 [N1300_2.mzXML]	98.98411560058594	2.0332666666666666	0.10126666666666666	19.99233333333333	19.891066666666664	17012.23046875	4895320.895120083	0	1169	1.8292029151585334	23.772340712705926	13.709862633725814	98.97533416748047	98.9844970703125
47	98.99539184570312	1.8094999999999999					1	DETECTED	98.9954 m/z @1.81 [N1300_2.mzXML]	98.99539184570312	1.8094999999999999	1.7808	4.826616666666666	3.045816666666666	69869.1484375	1600939.1190510255	0	1169	0.06513509039308607	53.063008130081386	4.531776575730218	98.99537658691406	99.00141143798828
48	99.04402160644531	1.9340333333333333					1	DETECTED	99.0440 m/z @1.93 [N1300_2.mzXML]	99.04402160644531	1.9340333333333333	1.0137666666666667	19.791999999999998	18.778233333333333	10542.607421875	2494632.6183763724	0	1169	0.5806257922529792	10.202604317589106	7.01081276686163	99.03672790527344	99.04425811767578
49	100.07562255859375	8.824616666666666					1	DETECTED	100.0756 m/z @8.82 [N1300_2.mzXML]	100.07562255859375	8.824616666666666	0.10126666666666666	19.99233333333333	19.891066666666664	86893.546875	2487564.825286316	1	1169	0.1588873499660277	1.697994733189792	1.8789134980452458	100.07530212402344	100.07596588134766
50	101.00810241699219	1.5245833333333332					1	DETECTED	101.0081 m/z @1.52 [N1300_2.mzXML]	101.00810241699219	1.5245833333333332	1.0137666666666667	19.95583333333333	18.942066666666665	867425.1875	1.3012094564490592E7	1	1169	0.13971713190741863	1.2291542760799845	1.391889992088445	101.00786590576172	101.0089340209961
51	101.06573486328125	11.88725					1	DETECTED	101.0657 m/z @11.89 [N1300_2.mzXML]	101.06573486328125	11.88725	0.11938333333333334	19.8465	19.727116666666667	9283.861328125	5498746.496358826	0	1169	10.994367917570669	0.8381772680406531	0.6763545360813061	101.05949401855469	101.06573486328125
52	101.095947265625	6.875383333333334					1	DETECTED	101.0959 m/z @6.88 [N1300_2.mzXML]	101.095947265625	6.875383333333334	0.10126666666666666	19.99233333333333	19.891066666666664	20339.40234375	1.1270697790254736E7	0	1169	14.01105904954148	1.4681668212583678	0.4293881749861511	101.09302520751953	101.09622192382812
53	102.00909423828125	1.5245833333333332					1	DETECTED	102.0091 m/z @1.52 [N1300_2.mzXML]	102.00909423828125	1.5245833333333332	1.4330666666666665	17.920333333333335	16.48726666666667	78909.1875	3911691.556466034	0	1169	0.1368916689709616	73.68194390427502	143.16029420560412	102.00867462158203	102.00940704345703
54	102.05480194091797	2.0190333333333332					1	DETECTED	102.0548 m/z @2.02 [N1300_2.mzXML]	102.05480194091797	2.0190333333333332	1.86555	9.65615	7.7906	19923.837890625	1987288.1554597467	0	1169	6.523435133211881	22.296205627742946	38.36220844739311	102.04617309570312	102.05513763427734
55	102.0913314819336	1.83795					1	DETECTED	102.0913 m/z @1.84 [N1300_2.mzXML]	102.0913314819336	1.83795	0.10126666666666666	19.99233333333333	19.891066666666664	10528.3955078125	2208770.912036711	0	1169	0.05038970164850087	5.24987944589647	14.719683264091616	102.0909423828125	102.09945678710938
56	102.12742614746094	12.36965					1	DETECTED	102.1274 m/z @12.37 [N1300_2.mzXML]	102.12742614746094	12.36965	0.4486833333333333	19.937666666666665	19.48898333333333	6516.1162109375	2166423.860639862	0	1169	3.6929736803401543	0.817424621605071	1.6627770059525977	102.12379455566406	102.12796020507812
57	102.97015380859375	1.5245833333333332					1	DETECTED	102.9702 m/z @1.52 [N1300_2.mzXML]	102.97015380859375	1.5245833333333332	1.4146	17.920333333333335	16.505733333333335	234180.03125	3495757.107863983	0	1169	0.5091465599386624	1.683756765566975	1.5463922830882155	102.96971130371094	102.97034454345703
58	103.03884887695312	2.06175					1	DETECTED	103.0388 m/z @2.06 [N1300_2.mzXML]	103.03884887695312	2.06175	1.2326666666666666	18.697166666666664	17.464499999999997	34200.4921875	3438860.134925443	0	1169	0.41278315601656224	4.2805214332309	6.868104446282233	103.03868865966797	103.03919982910156
59	103.05419158935547	8.354766666666666					1	DETECTED	103.0542 m/z @8.35 [N1300_2.mzXML]	103.05419158935547	8.354766666666666	7.978283333333334	8.646683333333334	0.6684000000000001	86217.3046875	1489555.9811901883	1	1169	2.9912461659744105	0.8876886980388697	0.7753773960777396	103.0541000366211	103.05420684814453
60	103.0750503540039	10.930299999999999					1	DETECTED	103.0751 m/z @10.93 [N1300_2.mzXML]	103.0750503540039	10.930299999999999	0.10126666666666666	19.99233333333333	19.891066666666664	103437.265625	1.9075882597348746E7	1	1169	0.415479211210112	0.667123886532808	0.4699866732358063	103.06620788574219	103.08211517333984
61	104.05754852294922	8.371					1	DETECTED	104.0575 m/z @8.37 [N1300_2.mzXML]	104.05754852294922	8.371	7.9253833333333334	10.823133333333335	2.897750000000001	9043.873046875	599840.2383901367	0	1169	0.2385366643356157	3.2513932004338546	0.3341650621733247	104.0527114868164	104.05765533447266
62	104.07049560546875	1.86555					1	DETECTED	104.0705 m/z @1.87 [N1300_2.mzXML]	104.07049560546875	1.86555	0.10126666666666666	19.97416666666667	19.8729	57374.4296875	5672904.4200471835	0	1169	13.991818945678345	5.437749021786911	6.212394670679196	104.07003784179688	104.07898712158203
63	104.10671997070312	1.7664499999999999					1	DETECTED	104.1067 m/z @1.77 [N1300_2.mzXML]	104.10671997070312	1.7664499999999999	1.7042833333333334	15.036366666666668	13.332083333333335	704961.1875	7190012.911483093	1	1169	0.05571851118479998	null	null	104.10655212402344	104.10712432861328
64	105.00321197509766	1.5245833333333332					1	DETECTED	105.0032 m/z @1.52 [N1300_2.mzXML]	105.00321197509766	1.5245833333333332	1.4330666666666665	1.6585500000000002	0.2254833333333337	24841.048828125	186564.9100388185	0	1169	0.1368100897376685	1.2319249681296685	1.3678128601562187	105.00313568115234	105.00333404541016
65	105.07147216796875	13.881016666666666					1	DETECTED	105.0715 m/z @13.88 [N1300_2.mzXML]	105.07147216796875	13.881016666666666	0.10126666666666666	19.99233333333333	19.891066666666664	96607.296875	2.1023333753069103E7	1	1169	2.4090530271418285	1.1386002335704388	1.0676807817660243	105.0701675415039	105.07728576660156
66	105.11019134521484	1.7664499999999999					1	DETECTED	105.1102 m/z @1.77 [N1300_2.mzXML]	105.11019134521484	1.7664499999999999	1.7515	1.9340333333333333	0.18253333333333321	37746.58203125	133506.85268774396	0	1169	0.04911599330065153	6.104793756967749	11.209587513935498	105.11013793945312	105.1106185913086
67	106.04974365234375	1.8237999999999999					1	DETECTED	106.0497 m/z @1.82 [N1300_2.mzXML]	106.04974365234375	1.8237999999999999	0.3391	8.646683333333334	8.307583333333334	13905.5654296875	831140.9481697691	0	1169	1.5752588564878387	2.694206588847818	0.8630086785247981	106.0494155883789	106.05033111572266
68	106.95040130615234	1.6886333333333332					1	DETECTED	106.9504 m/z @1.69 [N1300_2.mzXML]	106.95040130615234	1.6886333333333332	1.5829833333333334	13.846	12.263016666666667	53752.85546875	2963125.6151744993	0	1169	0.152409586144566	1.1737324714542383	1.9598163545567406	106.94115447998047	106.95242309570312
69	107.01581573486328	14.728516666666668					1	DETECTED	107.0158 m/z @14.73 [N1300_2.mzXML]	107.01581573486328	14.728516666666668	11.855966666666665	17.771666666666665	5.915699999999999	2748.962158203125	470909.0206213074	0	1169	0.7229849941494138	1.029694870411306	1.0593897408226123	107.01130676269531	107.01610565185547
70	107.0418472290039	1.5245833333333332					1	DETECTED	107.0418 m/z @1.52 [N1300_2.mzXML]	107.0418472290039	1.5245833333333332	0.156	19.700833333333332	19.544833333333333	5142.37353515625	1616006.9542451173	0	1169	9.587865848259048	7.140534616087195	4.776614464700948	107.0418472290039	107.05175018310547
71	108.08071899414062	7.784433333333333					1	DETECTED	108.0807 m/z @7.78 [N1300_2.mzXML]	108.08071899414062	7.784433333333333	0.10126666666666666	19.99233333333333	19.891066666666664	2394.8759765625	1556398.2691904604	0	1169	7.664173991970193	1.2944575804247378	1.588915160849476	108.0802993774414	108.08878326416016
72	109.06218719482422	1.7664499999999999					1	DETECTED	109.0622 m/z @1.77 [N1300_2.mzXML]	109.06218719482422	1.7664499999999999	1.5829833333333334	10.586683333333333	9.0037	7167.8818359375	657510.1387717896	0	1169	6.717099791443091	19.64929618796932	36.62981882355487	109.06188201904297	109.06497955322266
73	110.05989837646484	2.1329833333333332					1	DETECTED	110.0599 m/z @2.13 [N1300_2.mzXML]	110.05989837646484	2.1329833333333332	0.1378	19.95583333333333	19.818033333333332	3535.802734375	1301197.4838550724	0	1169	1.1516789033604997	4.966469246769303	5.025157894647845	110.05609893798828	110.06786346435547
74	111.0439682006836	7.6952					1	DETECTED	111.0440 m/z @7.70 [N1300_2.mzXML]	111.0439682006836	7.6952	0.10126666666666666	19.99233333333333	19.891066666666664	5485.52294921875	3403429.5829910287	0	1169	3.4387911926724035	1.3096682439491172	1.6193364878982344	111.04352569580078	111.04442596435547
75	112.03678894042969	1.7949666666666666					1	DETECTED	112.0368 m/z @1.79 [N1300_2.mzXML]	112.03678894042969	1.7949666666666666	1.4493	17.511333333333333	16.062033333333332	112732.09375	3544821.188152038	0	1169	0.134772228419201	0.9074753318476309	6.567985680923308	112.02813720703125	112.04137420654297
76	112.05040740966797	0.5396666666666667					1	DETECTED	112.0504 m/z @0.54 [N1300_2.mzXML]	112.05040740966797	0.5396666666666667	0.10126666666666666	19.99233333333333	19.891066666666664	6032.4365234375	3225855.1904907213	0	1169	9.746621406322943	22.685979318734788	34.34738107102438	112.04989624023438	112.0508041381836
77	112.89554595947266	1.7515					1	DETECTED	112.8955 m/z @1.75 [N1300_2.mzXML]	112.89554595947266	1.7515	1.6736	2.258866666666667	0.585266666666667	139910.421875	1411151.308737915	0	1169	0.48756840634060694	3.2395201764032646	4.678412944473858	112.8955078125	112.89573669433594
78	113.02078247070312	2.258866666666667					1	DETECTED	113.0208 m/z @2.26 [N1300_2.mzXML]	113.02078247070312	2.258866666666667	0.22949999999999998	19.99233333333333	19.76283333333333	408615.625	1.5450912501776692E7	0	1169	0.40978221641917356	1.2362902827109947	3.46166824184206	113.02052307128906	113.02931213378906
79	113.04334259033203	2.0190333333333332					1	DETECTED	113.0433 m/z @2.02 [N1300_2.mzXML]	113.04334259033203	2.0190333333333332	1.4146	16.899333333333335	15.484733333333335	19196.822265625	2528315.8152999287	0	1169	13.203284201588824	7.666446822012084	19.70498528495307	113.03561401367188	113.05303192138672
80	113.05960845947266	10.188966666666666					1	DETECTED	113.0596 m/z @10.19 [N1300_2.mzXML]	113.05960845947266	10.188966666666666	0.10126666666666666	19.773833333333336	19.67256666666667	4683.4921875	1326500.6738523562	0	1169	0.1531892918761244	0.9750769088427824	0.7879024533529078	113.05766296386719	113.05992889404297
81	114.05494689941406	2.4499333333333335					1	DETECTED	114.0549 m/z @2.45 [N1300_2.mzXML]	114.05494689941406	2.4499333333333335	0.10126666666666666	19.919333333333334	19.818066666666667	35482.671875	3667409.502947113	0	1169	2.9575805903517036	2.0284932929785566	0.8611989348788686	114.05452728271484	114.05513000488281
82	114.06598663330078	1.8237999999999999					1	DETECTED	114.0660 m/z @1.82 [N1300_2.mzXML]	114.06598663330078	1.8237999999999999	0.156	19.99233333333333	19.836333333333332	904152.0625	6300955.6102180565	1	1169	0.028379429953003354	3.0581946598524565	3.927802914211375	114.06561279296875	114.06683349609375
83	114.09139251708984	9.725833333333332					1	DETECTED	114.0914 m/z @9.73 [N1300_2.mzXML]	114.09139251708984	9.725833333333332	0.10126666666666666	19.95583333333333	19.854566666666663	10224.533203125	1101961.5248037418	0	1169	0.2870931149484246	0.894587735237984	0.02302997351306965	114.09095001220703	114.09178161621094
84	114.89241790771484	1.7199166666666665					1	DETECTED	114.8924 m/z @1.72 [N1300_2.mzXML]	114.89241790771484	1.7199166666666665	1.6886333333333332	5.67755	3.988916666666667	44602.61328125	685677.3897250367	0	1169	0.09740330703921107	63.75466169419287	126.50932338838575	114.8901596069336	114.89410400390625
85	114.98775482177734	1.50975					1	DETECTED	114.9878 m/z @1.51 [N1300_2.mzXML]	114.98775482177734	1.50975	1.4146	16.3465	14.931899999999999	41692.92578125	2516831.4248287356	0	1169	0.14971599461680452	1.400328869033824	1.7864703878965975	114.98729705810547	114.99658966064453
86	115.03656005859375	1.86555					1	DETECTED	115.0366 m/z @1.87 [N1300_2.mzXML]	115.03656005859375	1.86555	0.11938333333333334	19.791999999999998	19.672616666666666	58144.7578125	1555602.3184304514	0	1169	0.05255310367046029	0.5991296886178729	8.700769908938137	115.03624725341797	115.03926849365234
87	115.05431365966797	9.204816666666666					1	DETECTED	115.0543 m/z @9.20 [N1300_2.mzXML]	115.05431365966797	9.204816666666666	2.6705166666666664	16.14425	13.473733333333334	71211.09375	1495230.9291769068	0	1169	0.10095671104056514	2.6954450221587214	1.8910756609165125	115.05364990234375	115.05840301513672
88	115.0694580078125	1.8237999999999999					1	DETECTED	115.0695 m/z @1.82 [N1300_2.mzXML]	115.0694580078125	1.8237999999999999	1.8094999999999999	17.362166666666667	15.552666666666667	29297.658203125	1169557.3681759648	0	1169	0.03368734960986175	292.6736547788116	578.7812225214307	115.06938171386719	115.07556915283203
89	115.11137390136719	11.7531					1	DETECTED	115.1114 m/z @11.75 [N1300_2.mzXML]	115.11137390136719	11.7531	0.11938333333333334	19.99233333333333	19.87295	4657.15673828125	2015191.0737289428	0	1169	11.642828934922326	0.8541101081196465	2.055098270813984	115.11107635498047	115.11205291748047
90	116.04952239990234	9.204816666666666					1	DETECTED	116.0495 m/z @9.20 [N1300_2.mzXML]	116.04952239990234	9.204816666666666	9.145900000000001	9.409116666666668	0.26321666666666665	6919.20166015625	46117.923776367	0	1169	0.10315167727859986	2.2338048090523985	1.7269269828775273	116.04927825927734	116.0577392578125
91	116.07035827636719	1.8520666666666665					1	DETECTED	116.0704 m/z @1.85 [N1300_2.mzXML]	116.07035827636719	1.8520666666666665	0.1378	19.883	19.7452	2610006.5	1.772191049754331E7	1	1169	0.0360888889138109	0.5948173197379801	6.966467008237529	116.07025146484375	116.07096099853516
92	116.4365005493164	1.5245833333333332					1	DETECTED	116.4365 m/z @1.52 [N1300_2.mzXML]	116.4365005493164	1.5245833333333332	1.4330666666666665	1.59775	0.16468333333333351	7828.86328125	51219.179257934564	0	1169	0.14277302767466482	0.8997450373338197	0.7551337725326495	116.43640899658203	116.43688201904297
93	116.98550415039062	1.5245833333333332					1	DETECTED	116.9855 m/z @1.52 [N1300_2.mzXML]	116.98550415039062	1.5245833333333332	0.1378	19.99233333333333	19.854533333333332	2332664.75	3.6018863507408515E7	0	1169	0.1177138494060912	1.2202288726079114	1.2580157146658462	116.98550415039062	116.98611450195312
94	117.05729675292969	9.190283333333333					1	DETECTED	117.0573 m/z @9.19 [N1300_2.mzXML]	117.05729675292969	9.190283333333333	0.30225	19.7375	19.43525	160136.578125	1.292826992047015E7	0	1169	0.10533783042446565	0.5272479927318111	0.0204632856514054	117.04776763916016	117.06291198730469
95	117.07389068603516	1.8520666666666665					1	DETECTED	117.0739 m/z @1.85 [N1300_2.mzXML]	117.07389068603516	1.8520666666666665	1.83795	9.324983333333334	7.487033333333334	92180.796875	4029433.133002137	0	1169	0.0372651862972504	215.6122326170932	217.0682832520864	117.06987762451172	117.0743179321289
96	117.09077453613281	11.426516666666666					1	DETECTED	117.0908 m/z @11.43 [N1300_2.mzXML]	117.09077453613281	11.426516666666666	0.35731666666666667	19.755499999999998	19.398183333333332	67424.9921875	4400266.517241178	0	1169	0.2437711706371548	2.6233699493700735	5.426625626997211	117.090576171875	117.09131622314453
97	117.9891586303711	1.5245833333333332					1	DETECTED	117.9892 m/z @1.52 [N1300_2.mzXML]	117.9891586303711	1.5245833333333332	1.4146	16.364983333333335	14.950383333333335	24666.564453125	3899365.834729737	0	1169	0.1288514159313714	68.63695579863753	141.38295469036203	117.98902893066406	117.98931884765625
98	118.06471252441406	9.190283333333333					1	DETECTED	118.0647 m/z @9.19 [N1300_2.mzXML]	118.06471252441406	9.190283333333333	3.2668000000000004	10.370949999999999	7.104149999999999	1312013.875	1.1162874688253768E7	1	1169	0.09319642066304645	1.9321821406060427	2.0826212962099095	118.05806732177734	118.0652084350586
99	118.08599853515625	1.9064333333333332					1	DETECTED	118.0860 m/z @1.91 [N1300_2.mzXML]	118.08599853515625	1.9064333333333332	0.10126666666666666	19.99233333333333	19.891066666666664	1192839.0	3.949506799116964E7	1	1169	0.12105334499628717	3.4597689674501075	5.035659635933223	118.08580017089844	118.09505462646484
100	118.62525177001953	9.190283333333333					1	DETECTED	118.6253 m/z @9.19 [N1300_2.mzXML]	118.62525177001953	9.190283333333333	9.145900000000001	9.2776	0.1316999999999986	4190.99951171875	22221.652300445337	0	1169	0.11097906855111539	1.4836650394292328	1.9673300788584658	118.6251220703125	118.62560272216797
101	118.97863006591797	11.4423					1	DETECTED	118.9786 m/z @11.44 [N1300_2.mzXML]	118.97863006591797	11.4423	0.28398333333333337	19.99233333333333	19.70835	11714.0283203125	2494042.4447523504	0	1169	0.8682356942931655	0.7821349951150148	0.546800437869181	118.97463989257812	118.98201751708984
102	119.01882934570312	1.5245833333333332					1	DETECTED	119.0188 m/z @1.52 [N1300_2.mzXML]	119.01882934570312	1.5245833333333332	1.4146	17.790333333333333	16.375733333333333	192706.828125	2911383.4506086437	0	1169	0.1461181127093274	1.2519736725211157	1.418849887988124	119.01859283447266	119.01927947998047
103	119.06838989257812	9.190283333333333					1	DETECTED	119.0684 m/z @9.19 [N1300_2.mzXML]	119.06838989257812	9.190283333333333	4.150166666666666	10.316066666666668	6.1659000000000015	69043.15625	1336748.8143280016	0	1169	0.09099542239754932	0.8213551286077265	0.18506457030753357	119.0682601928711	119.07319641113281
104	119.08952331542969	1.9064333333333332					1	DETECTED	119.0895 m/z @1.91 [N1300_2.mzXML]	119.08952331542969	1.9064333333333332	0.1378	19.95583333333333	19.818033333333332	47226.66796875	3419750.3869430856	0	1169	0.19484209592303103	1.9595883586831258	6.058185676599186	119.08126831054688	119.08995056152344
105	119.1541519165039	14.527199999999999					1	DETECTED	119.1542 m/z @14.53 [N1300_2.mzXML]	119.1541519165039	14.527199999999999	0.10126666666666666	19.99233333333333	19.891066666666664	53407.58984375	1.1277116768590517E7	0	1169	5.477103058381161	0.9311005241164978	5.44672467724145	119.15375518798828	119.16157531738281
106	120.01961517333984	1.5393166666666667					1	DETECTED	120.0196 m/z @1.54 [N1300_2.mzXML]	120.01961517333984	1.5393166666666667	1.4146	13.463016666666666	12.048416666666666	18979.654296875	3412765.5297021484	0	1169	0.22838897156263793	48.258902402764825	99.18131234095468	120.01534271240234	120.01980590820312
107	120.06542205810547	1.8237999999999999					1	DETECTED	120.0654 m/z @1.82 [N1300_2.mzXML]	120.06542205810547	1.8237999999999999	1.0319666666666667	8.403833333333333	7.371866666666667	62677.0390625	1856850.9184087527	0	1169	0.8112504126276654	1.2224629600803492	1.321316531621759	120.06515502929688	120.06610107421875
108	120.08061981201172	8.354766666666666					1	DETECTED	120.0806 m/z @8.35 [N1300_2.mzXML]	120.08061981201172	8.354766666666666	2.7962333333333333	19.31833333333333	16.5221	319367.25	1.0977169061144685E7	1	1169	0.24175175222200807	0.8763456684142471	0.44923811739553365	120.07538604736328	120.08198547363281
109	120.157470703125	14.44335					1	DETECTED	120.1575 m/z @14.44 [N1300_2.mzXML]	120.157470703125	14.44335	6.4508	19.864833333333333	13.414033333333332	2717.5068359375	1054007.521465821	0	1169	7.175079921564475	0.8391585497327718	0.6783170994655439	120.15160369873047	120.15799713134766
110	120.97881317138672	1.5393166666666667					1	DETECTED	120.9788 m/z @1.54 [N1300_2.mzXML]	120.97881317138672	1.5393166666666667	1.4146	18.291	16.8764	32851.4765625	5623126.348982729	0	1169	0.18988262721438387	51.104097180095096	96.52355719403816	120.97840881347656	120.97955322265625
111	121.0313949584961	14.5935					1	DETECTED	121.0314 m/z @14.59 [N1300_2.mzXML]	121.0313949584961	14.5935	0.10126666666666666	19.97416666666667	19.8729	15294.904296875	6261488.018243231	0	1169	3.428757007082522	0.7252060644388487	0.19435829985961225	121.02796936035156	121.03850555419922
112	121.0718994140625	1.8520666666666665					1	DETECTED	121.0719 m/z @1.85 [N1300_2.mzXML]	121.0718994140625	1.8520666666666665	0.10126666666666666	19.97416666666667	19.8729	486622.0	8768007.764884679	0	1169	0.052151908905753386	0.6038685154549552	3.755787476519205	121.06426239013672	121.08126068115234
113	121.08416748046875	8.354766666666666					1	DETECTED	121.0842 m/z @8.35 [N1300_2.mzXML]	121.08416748046875	8.354766666666666	7.9253833333333334	8.646683333333334	0.7213000000000003	21468.140625	417934.6709467167	0	1169	0.2814327709981015	0.8399254745177201	0.574455129549232	121.08403778076172	121.08418273925781
114	122.05744171142578	8.806983333333333					1	DETECTED	122.0574 m/z @8.81 [N1300_2.mzXML]	122.05744171142578	8.806983333333333	2.8249166666666667	8.8788	6.053883333333333	3648.248291015625	338560.72136343364	0	1169	0.11147040021738697	0.5060026635165105	0.012005327033020952	122.0565414428711	122.0610580444336
115	122.09619140625	13.370299999999999					1	DETECTED	122.0962 m/z @13.37 [N1300_2.mzXML]	122.09619140625	13.370299999999999	0.30225	19.99233333333333	19.69008333333333	7314.34619140625	2315144.163740964	0	1169	2.777255367402855	1.1598244971214637	1.2200198817164114	122.08749389648438	122.09669494628906
116	122.92433166503906	1.6585500000000002					1	DETECTED	122.9243 m/z @1.66 [N1300_2.mzXML]	122.92433166503906	1.6585500000000002	1.59775	18.513333333333332	16.91558333333333	42060.40625	3302769.479904693	0	1169	0.13925328841596318	109.96923332885889	214.1982856314067	122.92417907714844	122.92951202392578
117	123.04378509521484	2.0763000000000003					1	DETECTED	123.0438 m/z @2.08 [N1300_2.mzXML]	123.04378509521484	2.0763000000000003	0.19263333333333332	19.99233333333333	19.799699999999998	2486.706298828125	1086455.2089603576	0	1169	2.7476121451708986	5.2556273225977685	9.511254645195537	123.0433578491211	123.04764556884766
118	123.05519104003906	3.1026833333333332					1	DETECTED	123.0552 m/z @3.10 [N1300_2.mzXML]	123.05519104003906	3.1026833333333332	0.1378	15.683133333333334	15.545333333333334	2341.093505859375	726097.8544710083	0	1169	0.35500513941309153	2.6215758911255644	4.243151782251129	123.05503845214844	123.06404113769531
119	123.11672973632812	11.932799999999999					1	DETECTED	123.1167 m/z @11.93 [N1300_2.mzXML]	123.11672973632812	11.932799999999999	1.2693333333333332	19.937666666666665	18.668333333333333	3439.0107421875	1115934.1949911502	0	1169	0.07238979695917003	0.8753407272181656	0.750681454436331	123.10897064208984	123.11689758300781
120	124.03681182861328	1.9064333333333332					1	DETECTED	124.0368 m/z @1.91 [N1300_2.mzXML]	124.03681182861328	1.9064333333333332	1.83795	15.609933333333334	13.771983333333335	13368.708984375	1133487.7244232176	0	1169	0.053908515893208886	36.389835336617075	177.38419400553013	124.03175354003906	124.04280853271484
121	124.96971130371094	11.255766666666666					1	DETECTED	124.9697 m/z @11.26 [N1300_2.mzXML]	124.96971130371094	11.255766666666666	1.4330666666666665	18.105666666666664	16.6726	5677.78564453125	2670187.9255949096	0	1169	16.624439011778684	0.8486770439899417	0.6969829479468356	124.96971130371094	124.97895812988281
122	124.99946594238281	13.042566666666666					1	DETECTED	124.9995 m/z @13.04 [N1300_2.mzXML]	124.99946594238281	13.042566666666666	12.471016666666666	13.863633333333333	1.392616666666667	7125.9892578125	308349.52742626984	0	1169	0.7015456249778111	1.2182806986848627	1.4365613973697253	124.9992446899414	125.00253295898438
123	125.02074432373047	1.7949666666666666					1	DETECTED	125.0207 m/z @1.79 [N1300_2.mzXML]	125.02074432373047	1.7949666666666666	0.10126666666666666	19.97416666666667	19.8729	12721.65234375	2572397.979684658	0	1169	13.017787629431172	7.727935487833963	7.528674463619909	125.02043914794922	125.02690887451172
124	125.05712890625	1.6886333333333332					1	DETECTED	125.0571 m/z @1.69 [N1300_2.mzXML]	125.05712890625	1.6886333333333332	1.59775	11.238683333333334	9.640933333333335	7893.55126953125	1150638.9914429018	0	1169	0.11079713347388909	53.04016137905748	105.08032275811496	125.05622100830078	125.05988311767578
125	126.05230712890625	1.7949666666666666					1	DETECTED	126.0523 m/z @1.79 [N1300_2.mzXML]	126.05230712890625	1.7949666666666666	0.24763333333333334	19.828333333333333	19.5807	20601.189453125	1259163.9522381893	0	1169	0.11238717676353582	2.9692233728924364	16.643030641200216	126.05211639404297	126.05607604980469
126	127.03888702392578	1.9619					1	DETECTED	127.0389 m/z @1.96 [N1300_2.mzXML]	127.03888702392578	1.9619	1.6585500000000002	15.88635	14.2278	15661.83203125	2938459.366736449	0	1169	0.6802922959566351	23.451129058842938	24.814658700180914	127.03477478027344	127.04739379882812
127	127.04996490478516	6.644916666666666					1	DETECTED	127.0500 m/z @6.64 [N1300_2.mzXML]	127.04996490478516	6.644916666666666	0.10126666666666666	19.99233333333333	19.891066666666664	8531.880859375	3835082.5239049667	0	1169	6.980111285406741	1.1890048701905094	0.5750686758397355	127.04983520507812	127.05545806884766
128	128.0105438232422	1.8094999999999999					1	DETECTED	128.0105 m/z @1.81 [N1300_2.mzXML]	128.0105438232422	1.8094999999999999	0.156	19.97416666666667	19.81816666666667	7621.45849609375	3399890.863659756	0	1169	10.378974187151277	5.992793065215201	4.191664308182674	128.01026916503906	128.01760864257812
129	128.0704803466797	2.0190333333333332					1	DETECTED	128.0705 m/z @2.02 [N1300_2.mzXML]	128.0704803466797	2.0190333333333332	0.5578333333333333	19.95583333333333	19.397999999999996	21840.142578125	2982490.4894217527	0	1169	0.9007213201070723	2.6945581923143145	17.24157737697815	128.06170654296875	128.0708770751953
130	129.01373291015625	16.437683333333332					1	DETECTED	129.0137 m/z @16.44 [N1300_2.mzXML]	129.01373291015625	16.437683333333332	0.32045	19.755499999999998	19.435049999999997	10452.7119140625	4067536.987522645	0	1169	7.158647625651209	0.6029276116455057	0.22083289353551652	129.01309204101562	129.0208282470703
131	129.0544891357422	1.9479499999999998					1	DETECTED	129.0545 m/z @1.95 [N1300_2.mzXML]	129.0544891357422	1.9479499999999998	0.10126666666666666	19.99233333333333	19.891066666666664	27549.541015625	6075233.118264835	0	1169	1.280073251799879	3.7257776662146025	28.165187945841037	129.05381774902344	129.0549774169922
132	129.0657958984375	1.8520666666666665					1	DETECTED	129.0658 m/z @1.85 [N1300_2.mzXML]	129.0657958984375	1.8520666666666665	1.8237999999999999	11.508066666666668	9.684266666666668	184059.53125	4138268.7290966804	0	1169	0.0584506152065567	171.30188679245288	2.5369380825362633	129.06471252441406	129.0675506591797
133	130.04971313476562	1.8520666666666665					1	DETECTED	130.0497 m/z @1.85 [N1300_2.mzXML]	130.04971313476562	1.8520666666666665	0.10126666666666666	19.99233333333333	19.891066666666664	23243.97265625	2928033.3965071454	0	1169	1.733090488537651	3.6930429867489227	6.555271259848348	130.0489959716797	130.05023193359375
134	130.06497192382812	10.53485					1	DETECTED	130.0650 m/z @10.53 [N1300_2.mzXML]	130.06497192382812	10.53485	1.08645	19.5005	18.41405	111628.953125	2800885.1792666176	1	1169	1.4156115664538973	0.7085309418603039	0.33363621377483677	130.05787658691406	130.074462890625
135	130.08604431152344	1.8790833333333334					1	DETECTED	130.0860 m/z @1.88 [N1300_2.mzXML]	130.08604431152344	1.8790833333333334	0.22949999999999998	19.97416666666667	19.744666666666667	71247.421875	2958792.766105958	0	1169	0.07753930852198221	1.9314516015403658	3.3273722019596645	130.0855255126953	130.08677673339844
136	130.31478881835938	1.4797					1	DETECTED	130.3148 m/z @1.48 [N1300_2.mzXML]	130.31478881835938	1.4797	1.4493	1.50975	0.06044999999999989	3584.370361328125	10710.149268920886	0	1169	0.16851779997438832	0.9942434210526304	0.9884868421052607	130.31459045410156	130.31492614746094
137	130.93264770507812	1.5537833333333333					1	DETECTED	130.9326 m/z @1.55 [N1300_2.mzXML]	130.93264770507812	1.5537833333333333	1.4493	11.855966666666665	10.406666666666666	16883.109375	8008954.984182617	0	1169	0.08813085740356352	49.8006061572819	66.44978460415427	130.93264770507812	130.93301391601562
138	130.9647216796875	1.5245833333333332					1	DETECTED	130.9647 m/z @1.52 [N1300_2.mzXML]	130.9647216796875	1.5245833333333332	0.10126666666666666	19.99233333333333	19.891066666666664	1160230.0	1.3866617487546055E7	0	1169	0.12105863202193845	1.2440688985429524	1.3045164675744196	130.95822143554688	130.9654998779297
139	131.01889038085938	1.50975					1	DETECTED	131.0189 m/z @1.51 [N1300_2.mzXML]	131.01889038085938	1.50975	1.4330666666666665	18.953500000000002	17.520433333333337	28982.48046875	5957430.132783081	0	1169	0.1412569403181385	114.23886111714832	227.4777222342966	131.01138305664062	131.0189666748047
140	131.04916381835938	8.32155					1	DETECTED	131.0492 m/z @8.32 [N1300_2.mzXML]	131.04916381835938	8.32155	3.2368666666666663	18.807166666666667	15.570300000000001	4248.4580078125	868514.8267608032	0	1169	0.1226876093207192	1.5310982984846646	2.062196596969329	131.04893493652344	131.05323791503906
141	131.06832885742188	10.53485					1	DETECTED	131.0683 m/z @10.53 [N1300_2.mzXML]	131.06832885742188	10.53485	1.0683166666666668	19.190833333333334	18.122516666666666	10419.3544921875	1709341.720698792	0	1169	0.361894871862777	0.9571886575867264	55.78576986692582	131.06761169433594	131.07284545898438
142	131.08148193359375	2.4499333333333335					1	DETECTED	131.0815 m/z @2.45 [N1300_2.mzXML]	131.08148193359375	2.4499333333333335	2.06175	4.776316666666667	2.7145666666666672	5687.55810546875	337403.02349911496	0	1169	1.0416736363571313	3.4965007942982256	5.993001588596451	131.08108520507812	131.08909606933594
143	131.44325256347656	4.056466666666667					1	DETECTED	131.4433 m/z @4.06 [N1300_2.mzXML]	131.44325256347656	4.056466666666667	3.2518499999999997	18.899166666666666	15.647316666666667	5216.9150390625	1033464.3721412354	0	1169	0.9617063981200964	9.72346044700374	18.44692089400748	131.44256591796875	131.44602966308594
144	131.74960327148438	4.1658333333333335					1	DETECTED	131.7496 m/z @4.17 [N1300_2.mzXML]	131.74960327148438	4.1658333333333335	3.14685	4.5131499999999996	1.3662999999999994	3728.107666015625	212849.41132192995	0	1169	0.33339834633160725	0.6704231341696786	0.3408462683393573	131.74942016601562	131.7500762939453
145	131.9503173828125	7.320983333333333					1	DETECTED	131.9503 m/z @7.32 [N1300_2.mzXML]	131.9503173828125	7.320983333333333	0.10126666666666666	19.99233333333333	19.891066666666664	6153.20361328125	2408856.81151874	0	1169	6.748442356429196	1.3775517506458008	0.5026553328249256	131.94598388671875	131.95065307617188
146	131.9683837890625	1.5245833333333332					1	DETECTED	131.9684 m/z @1.52 [N1300_2.mzXML]	131.9683837890625	1.5245833333333332	0.7955166666666666	19.300166666666666	18.504649999999998	14762.95703125	3079456.689280454	0	1169	10.634494371507792	6.3181483148317605	89.17251210548618	131.96046447753906	131.96856689453125
147	132.04425048828125	9.531733333333333					1	DETECTED	132.0443 m/z @9.53 [N1300_2.mzXML]	132.04425048828125	9.531733333333333	4.072066666666667	14.510583333333333	10.438516666666665	6444.73583984375	880154.1524096983	0	1169	0.3561221251908915	0.9559664814701752	0.9119329629403504	132.04029846191406	132.04444885253906
148	132.06536865234375	2.5590333333333333					1	DETECTED	132.0654 m/z @2.56 [N1300_2.mzXML]	132.06536865234375	2.5590333333333333	1.9619	15.106266666666667	13.144366666666667	186524.65625	1.0803373595114732E7	0	1169	0.6328179963565774	1.990021409681633	2.2271783364460953	132.0650177001953	132.06565856933594
149	132.07662963867188	1.8520666666666665					1	DETECTED	132.0766 m/z @1.85 [N1300_2.mzXML]	132.07662963867188	1.8520666666666665	1.8237999999999999	10.677866666666667	8.854066666666666	467218.53125	4236223.065764953	0	1169	0.037401637747275895	129.49492831468572	2.9027397578925886	132.07472229003906	132.0861053466797
150	132.08950805664062	4.009116666666666					1	DETECTED	132.0895 m/z @4.01 [N1300_2.mzXML]	132.08950805664062	4.009116666666666	3.6028000000000002	4.449416666666666	0.8466166666666659	2988.304931640625	86411.11360711665	0	1169	0.7728031360290539	1.0418187784568689	1.0836375569137378	132.08709716796875	132.09153747558594
151	132.10169982910156	4.009116666666666					1	DETECTED	132.1017 m/z @4.01 [N1300_2.mzXML]	132.10169982910156	4.009116666666666	0.1378	19.95583333333333	19.818033333333332	1369173.25	8.885437299540378E7	1	1169	1.0676901752028805	0.9342566440764662	0.7540771046474026	132.10140991210938	132.1021270751953
152	132.11175537109375	3.883033333333333					1	DETECTED	132.1118 m/z @3.88 [N1300_2.mzXML]	132.11175537109375	3.883033333333333	3.6180666666666665	4.449416666666666	0.8313499999999996	2694.934814453125	86459.84802960203	0	1169	0.20484393088575592	1.5687822367593405	2.137564473518681	132.11170959472656	132.1206817626953
153	132.455078125	4.072066666666667					1	DETECTED	132.4551 m/z @4.07 [N1300_2.mzXML]	132.455078125	4.072066666666667	0.52155	11.366333333333333	10.844783333333334	3935.080322265625	1380100.7116079405	0	1169	1.0068894272125872	1.5272120020090971	2.0544240040181942	132.4547882080078	132.4650115966797
154	132.77297973632812	10.60475					1	DETECTED	132.7730 m/z @10.60 [N1300_2.mzXML]	132.77297973632812	10.60475	3.14685	10.60475	7.457899999999999	6844.27099609375	2164516.0226419372	0	1169	7.033730359861034	0.5	null	132.76483154296875	132.77297973632812
155	132.9577178955078	11.7531					1	DETECTED	132.9577 m/z @11.75 [N1300_2.mzXML]	132.9577178955078	11.7531	0.10126666666666666	19.99233333333333	19.891066666666664	395311.1875	4.918666391630798E7	0	1169	1.2485225850005435	0.8470593982627133	5.502837422981386	132.95762634277344	132.96107482910156
156	132.99806213378906	1.5245833333333332					1	DETECTED	132.9981 m/z @1.52 [N1300_2.mzXML]	132.99806213378906	1.5245833333333332	1.4146	1.5829833333333334	0.16838333333333333	25351.546875	158635.3043487549	0	1169	0.1261165086208118	0.7692597650805071	0.5688887809557523	132.99798583984375	132.9982452392578
157	133.03416442871094	1.4946333333333333					1	DETECTED	133.0342 m/z @1.49 [N1300_2.mzXML]	133.03416442871094	1.4946333333333333	1.0683166666666668	19.391166666666667	18.32285	743713.75	1.2721284663335443E7	1	1169	0.13041855361306842	1.6697907456955736	2.2865985105752986	133.02574157714844	133.0347442626953
158	133.06849670410156	2.51805					1	DETECTED	133.0685 m/z @2.52 [N1300_2.mzXML]	133.06849670410156	2.51805	0.8865	7.214733333333333	6.328233333333333	11408.3759765625	851927.0822559505	0	1169	0.15278578296352352	1.9149323446628903	2.806860990754077	133.060546875	133.0689697265625
159	133.0800323486328	1.8520666666666665					1	DETECTED	133.0800 m/z @1.85 [N1300_2.mzXML]	133.0800323486328	1.8520666666666665	1.736	9.24785	7.51185	22630.869140625	2457418.2252692874	0	1169	7.376710124990326	32.36006605399199	63.75978542217106	133.079833984375	133.08482360839844
160	133.0969696044922	1.5683333333333331					1	DETECTED	133.0970 m/z @1.57 [N1300_2.mzXML]	133.0969696044922	1.5683333333333331	1.50975	11.119716666666667	9.609966666666667	80410.0078125	5167189.384183321	0	1169	2.2833285941690655	28.678225713705466	9.64272835459846	133.09671020507812	133.10546875
161	133.95835876464844	11.618866666666666					1	DETECTED	133.9584 m/z @11.62 [N1300_2.mzXML]	133.95835876464844	11.618866666666666	0.11938333333333334	19.99233333333333	19.87295	8698.6884765625	1965033.4948525093	0	1169	1.0418969895177828	1.052467627919808	1.0485221620731624	133.9579315185547	133.96664428710938
162	134.0184326171875	1.7664499999999999					1	DETECTED	134.0184 m/z @1.77 [N1300_2.mzXML]	134.0184326171875	1.7664499999999999	1.7042833333333334	19.6825	17.97821666666667	24625.947265625	1811673.5304058837	0	1169	0.06275386835322294	144.59691689008088	263.3720492405534	134.0184326171875	134.02426147460938
163	134.0352325439453	1.5393166666666667					1	DETECTED	134.0352 m/z @1.54 [N1300_2.mzXML]	134.0352325439453	1.5393166666666667	1.4146	18.990166666666667	17.575566666666667	67045.0703125	1949737.0560300304	0	1169	0.14962369519050767	4.538853618662403	8.096550871421517	134.03433227539062	134.044921875
164	134.05984497070312	10.045066666666665					1	DETECTED	134.0598 m/z @10.05 [N1300_2.mzXML]	134.05984497070312	10.045066666666665	0.22949999999999998	19.6095	19.38	6845.9677734375	1126980.772111847	0	1169	0.3199305728640436	0.5214500297256782	25.069703452444166	134.0595703125	134.06678771972656
165	134.106201171875	4.056466666666667					1	DETECTED	134.1062 m/z @4.06 [N1300_2.mzXML]	134.106201171875	4.056466666666667	3.206866666666667	4.62705	1.4201833333333327	3709.683837890625	194873.86880023195	0	1169	0.4113356434349056	0.8357952762084113	0.6715905524168225	134.1057891845703	134.10845947265625
166	134.9582977294922	11.540600000000001					1	DETECTED	134.9583 m/z @11.54 [N1300_2.mzXML]	134.9582977294922	11.540600000000001	0.10126666666666666	19.99233333333333	19.891066666666664	56337.28125	9568401.490300005	0	1169	1.8005548867319234	2.4199933621050245	1.4970435589200761	134.9579315185547	134.95916748046875
167	135.00294494628906	1.5245833333333332					1	DETECTED	135.0029 m/z @1.52 [N1300_2.mzXML]	135.00294494628906	1.5245833333333332	1.4146	14.64375	13.22915	88482.65625	2256260.669011018	0	1169	0.724648741756595	5.110884103579451	1.4299159541453381	134.99581909179688	135.00389099121094
168	135.03196716308594	1.4946333333333333					1	DETECTED	135.0320 m/z @1.49 [N1300_2.mzXML]	135.03196716308594	1.4946333333333333	1.4330666666666665	18.550333333333334	17.11726666666667	74208.3046875	3361546.9409613656	0	1169	0.15363717339599714	1.996449935307138	3.48887564640967	135.022216796875	135.03890991210938
169	135.0439453125	10.170800000000002					1	DETECTED	135.0439 m/z @10.17 [N1300_2.mzXML]	135.0439453125	10.170800000000002	6.0809	12.06145	5.980550000000001	3644.166259765625	433568.02068365476	0	1169	0.17115383653456107	0.7311364581041099	0.4622729162082198	135.04336547851562	135.0439910888672
170	135.06289672851562	18.62366666666667					1	DETECTED	135.0629 m/z @18.62 [N1300_2.mzXML]	135.06289672851562	18.62366666666667	0.5032166666666666	19.719	19.215783333333334	2233.1826171875	1143608.4617594304	0	1169	9.294161064443855	0.5302236791396828	0.06044735827936572	135.062255859375	135.06484985351562
171	136.0478057861328	1.8094999999999999					1	DETECTED	136.0478 m/z @1.81 [N1300_2.mzXML]	136.0478057861328	1.8094999999999999	1.4493	2.3003666666666667	0.8510666666666666	154514.21875	1290693.7360772702	0	1169	0.02949087392578753	0.7445623151385885	0.4034304950357292	136.03936767578125	136.04808044433594
172	136.06155395507812	7.071666666666667					1	DETECTED	136.0616 m/z @7.07 [N1300_2.mzXML]	136.06155395507812	7.071666666666667	0.10126666666666666	19.97416666666667	19.8729	7011.32421875	3390524.8336712057	0	1169	4.669254518159609	1.1367460436148893	1.2300674695411977	136.06109619140625	136.06488037109375
173	136.07566833496094	3.85195					1	DETECTED	136.0757 m/z @3.85 [N1300_2.mzXML]	136.07566833496094	3.85195	2.0046	19.154166666666665	17.149566666666665	6463.19921875	1442854.0688701784	0	1169	0.22778837237537575	4.641666892214974	8.283333784429947	136.07461547851562	136.07586669921875
174	136.95358276367188	11.719066666666667					1	DETECTED	136.9536 m/z @11.72 [N1300_2.mzXML]	136.95358276367188	11.719066666666667	0.24763333333333334	19.97416666666667	19.726533333333336	27158.58984375	3947551.6686332077	0	1169	1.5514667908891813	0.8708332978217213	1.3308340552401199	136.95339965820312	136.95437622070312
175	136.96914672851562	1.6279000000000001					1	DETECTED	136.9691 m/z @1.63 [N1300_2.mzXML]	136.96914672851562	1.6279000000000001	1.5683333333333331	1.7042833333333334	0.13595000000000024	20552.052734375	111247.7456303712	0	1169	0.09738252902842182	1.1411583659764928	1.2823167319529853	136.96902465820312	136.96934509277344
176	137.0457000732422	3.3575999999999997					1	DETECTED	137.0457 m/z @3.36 [N1300_2.mzXML]	137.0457000732422	3.3575999999999997	2.85365	15.40905	12.5554	5038.166015625	1566437.830190796	0	1169	0.42019295210115537	12.456989780732224	23.913979561464448	137.0439453125	137.04592895507812
177	137.05955505371094	9.34125					1	DETECTED	137.0596 m/z @9.34 [N1300_2.mzXML]	137.05955505371094	9.34125	3.805133333333333	10.170800000000002	6.365666666666669	5838.9716796875	599601.169686188	0	1169	0.09190933821823144	0.5749216508563465	0.15581152263004183	137.05923461914062	137.06005859375
178	137.13214111328125	6.662533333333333					1	DETECTED	137.1321 m/z @6.66 [N1300_2.mzXML]	137.13214111328125	6.662533333333333	0.10126666666666666	19.99233333333333	19.891066666666664	7179.15087890625	3687484.4187307754	0	1169	3.930417378276595	1.5157947144352206	0.47064666878508127	137.13165283203125	137.1326904296875
179	138.05227661132812	1.8790833333333334					1	DETECTED	138.0523 m/z @1.88 [N1300_2.mzXML]	138.05227661132812	1.8790833333333334	1.0319666666666667	19.154166666666665	18.1222	225434.625	2374575.19588208	0	1169	0.056657324574674206	3.515239827567153	1.7934581379446362	138.05224609375	138.0607147216797
180	138.90609741210938	1.736					1	DETECTED	138.9061 m/z @1.74 [N1300_2.mzXML]	138.90609741210938	1.736	1.6736	2.8249166666666667	1.1513166666666668	28158.23046875	676072.6992886963	0	1169	0.3640386932529267	9.225293803418802	15.929146050596986	138.9059295654297	138.91122436523438
181	139.00222778320312	3.2818166666666664					1	DETECTED	139.0022 m/z @3.28 [N1300_2.mzXML]	139.00222778320312	3.2818166666666664	1.4946333333333333	3.4953166666666666	2.0006833333333334	1661.58740234375	142491.9659405213	0	1169	0.3315857715450048	0.5597308614113456	0.11946172282269135	138.99942016601562	139.00299072265625
182	139.0417938232422	14.610199999999999					1	DETECTED	139.0418 m/z @14.61 [N1300_2.mzXML]	139.0417938232422	14.610199999999999	0.156	19.99233333333333	19.836333333333332	155824.15625	2.28620984426469E7	1	1169	1.6152910171222636	0.7991388277579583	0.47942563910485586	139.03404235839844	139.04249572753906
183	140.0414276123047	14.69485					1	DETECTED	140.0414 m/z @14.69 [N1300_2.mzXML]	140.0414276123047	14.69485	2.5590333333333333	17.2875	14.728466666666668	7850.53857421875	1914380.3472573247	0	1169	2.940316650148562	0.5663606082199973	0.13129444210231586	140.03147888183594	140.05010986328125
184	140.06781005859375	1.7808					1	DETECTED	140.0678 m/z @1.78 [N1300_2.mzXML]	140.06781005859375	1.7808	0.35731666666666667	19.154166666666665	18.79685	688699.5625	4601474.355820218	1	1169	0.04934579527235017	3.1827297175110685	4.109763716363789	140.06390380859375	140.07107543945312
185	141.0159149169922	3.9141833333333333					1	DETECTED	141.0159 m/z @3.91 [N1300_2.mzXML]	141.0159149169922	3.9141833333333333	3.434183333333333	4.150166666666666	0.7159833333333334	2027.7021484375	46101.98222613528	0	1169	0.463732490760596	0.7458159722222216	0.4916319444444433	141.01531982421875	141.01600646972656
186	141.03851318359375	14.560266666666667					1	DETECTED	141.0385 m/z @14.56 [N1300_2.mzXML]	141.03851318359375	14.560266666666667	2.72625	16.327883333333332	13.601633333333332	5546.26171875	1500563.2026871028	0	1169	1.581112225717325	0.5746837154474178	0.0937428262930657	141.03045654296875	141.04107666015625
187	141.05209350585938	9.324983333333334					1	DETECTED	141.0521 m/z @9.32 [N1300_2.mzXML]	141.05209350585938	9.324983333333334	2.65625	15.591116666666666	12.934866666666666	36429.875	1217027.1813130807	0	1169	0.09850709362863697	0.9826717393089444	0.21854179219160497	141.046630859375	141.05755615234375
188	141.0712127685547	1.7808					1	DETECTED	141.0712 m/z @1.78 [N1300_2.mzXML]	141.0712127685547	1.7808	0.21128333333333332	19.919333333333334	19.70805	32532.931640625	1827325.8957531434	0	1169	0.04790440645080718	1.2125954149974167	0.6073048408405535	141.06524658203125	141.07167053222656
189	141.09068298339844	7.339316666666666					1	DETECTED	141.0907 m/z @7.34 [N1300_2.mzXML]	141.09068298339844	7.339316666666666	0.10126666666666666	19.937666666666665	19.836399999999998	2174.169189453125	1340735.3832891528	0	1169	2.143997242348278	1.3702861958676715	1.7405723917353433	141.0844268798828	141.09133911132812
190	142.0472412109375	1.8094999999999999					1	DETECTED	142.0472 m/z @1.81 [N1300_2.mzXML]	142.0472412109375	1.8094999999999999	1.736	16.493333333333332	14.757333333333332	26146.384765625	1282290.4685314028	0	1169	0.1602159056054433	3.2491877774920424	5.925550701321309	142.0469207763672	142.05413818359375
191	142.0650177001953	9.190283333333333					1	DETECTED	142.0650 m/z @9.19 [N1300_2.mzXML]	142.0650177001953	9.190283333333333	5.624833333333333	13.223266666666666	7.5984333333333325	70002.3203125	1118618.1430120524	0	1169	0.0983266528577893	1.9192088839079353	2.0589089972122827	142.05540466308594	142.0690155029297
192	142.94769287109375	1.6736					1	DETECTED	142.9477 m/z @1.67 [N1300_2.mzXML]	142.94769287109375	1.6736	1.4797	19.391166666666667	17.911466666666666	25854.76953125	1856316.6397454226	0	1169	0.08696991022620404	10.654668047288652	3.252109941148968	142.93780517578125	142.95034790039062
193	143.03118896484375	1.7949666666666666					1	DETECTED	143.0312 m/z @1.79 [N1300_2.mzXML]	143.03118896484375	1.7949666666666666	0.9954999999999999	19.95583333333333	18.96033333333333	147302.4375	2886667.1925083916	0	1169	null	109.82345647833704	2.777969703296445	143.0276336669922	143.0358123779297
194	143.05369567871094	1.8237999999999999					1	DETECTED	143.0537 m/z @1.82 [N1300_2.mzXML]	143.05369567871094	1.8237999999999999	1.8094999999999999	7.873033333333334	6.063533333333334	365406.59375	5872582.482932772	0	1169	0.04125723652085855	null	6.75952842189988	143.05078125	143.05401611328125
195	143.0728759765625	9.190283333333333					1	DETECTED	143.0729 m/z @9.19 [N1300_2.mzXML]	143.0728759765625	9.190283333333333	0.10126666666666666	19.99233333333333	19.891066666666664	91850.3515625	3102865.5556326555	0	1169	0.08801120785456717	0.5210145092460948	0.0237657188098473	143.0693817138672	143.08181762695312
196	143.10643005371094	11.0678					1	DETECTED	143.1064 m/z @11.07 [N1300_2.mzXML]	143.10643005371094	11.0678	1.1779000000000002	14.493583333333333	13.315683333333332	4174.0078125	1237085.8662920226	0	1169	1.304225100363496	0.6731960552348017	0.34639211046960366	143.1061248779297	143.10728454589844
197	144.04432678222656	9.190283333333333					1	DETECTED	144.0443 m/z @9.19 [N1300_2.mzXML]	144.04432678222656	9.190283333333333	1.7949666666666666	9.777566666666667	7.982600000000001	18725.43359375	1155781.3660126636	0	1169	0.09541748123909422	0.533894004068094	0.10262886821522275	144.03460693359375	144.05099487304688
198	144.0652313232422	2.0332666666666666					1	DETECTED	144.0652 m/z @2.03 [N1300_2.mzXML]	144.0652313232422	2.0332666666666666	0.11938333333333334	19.99233333333333	19.87295	2457.921630859375	1425022.1350975956	0	1169	4.174794852287282	5.191787204026717	9.383574408053434	144.05775451660156	144.06605529785156
199	144.08042907714844	9.190283333333333					1	DETECTED	144.0804 m/z @9.19 [N1300_2.mzXML]	144.08042907714844	9.190283333333333	0.4850333333333333	19.427500000000002	18.942466666666668	837926.125	1.144065766894531E7	1	1169	0.09340741581950596	2.125177206831687	2.1407351731355178	144.08004760742188	144.08070373535156
200	144.10177612304688	1.86555					1	DETECTED	144.1018 m/z @1.87 [N1300_2.mzXML]	144.10177612304688	1.86555	0.1744	19.883	19.7086	392804.65625	1.0101234050375246E7	0	1169	0.06666204906330186	0.5809660609709827	0.11628373126648686	144.10125732421875	144.10227966308594
201	144.1379852294922	10.982166666666666					1	DETECTED	144.1380 m/z @10.98 [N1300_2.mzXML]	144.1379852294922	10.982166666666666	10.895233333333334	11.033333333333333	0.13809999999999967	4424.2255859375	29038.76784863263	0	1169	0.13836024267406444	0.7942868098159553	0.5885736196319107	144.1374969482422	144.1381072998047
202	144.9808349609375	1.5393166666666667					1	DETECTED	144.9808 m/z @1.54 [N1300_2.mzXML]	144.9808349609375	1.5393166666666667	1.5393166666666667	19.646166666666666	18.106849999999998	41455.921875	2051666.0583206778	0	1169	0.016710130441343285	null	null	144.97991943359375	144.98141479492188
203	144.9918975830078	1.8237999999999999					1	DETECTED	144.9919 m/z @1.82 [N1300_2.mzXML]	144.9918975830078	1.8237999999999999	1.4146	18.861833333333333	17.447233333333333	61203.5234375	2014193.7854779665	0	1169	0.37278288721622554	21.313128306613393	407.70640059286364	144.9916229248047	144.99224853515625
204	145.0347900390625	1.4946333333333333					1	DETECTED	145.0348 m/z @1.49 [N1300_2.mzXML]	145.0347900390625	1.4946333333333333	1.4330666666666665	16.788333333333334	15.355266666666667	3844.46533203125	1388259.8325383912	0	1169	0.04468225118553448	124.70438548998355	248.40877097996713	145.02728271484375	145.0347900390625
205	145.04931640625	1.9619					1	DETECTED	145.0493 m/z @1.96 [N1300_2.mzXML]	145.04931640625	1.9619	0.10126666666666666	19.95583333333333	19.854566666666663	90233.546875	6734841.1598602515	0	1169	0.7059784813953149	2.4478295981922034	2.4765712822393127	145.0474090576172	145.0516357421875
206	145.08404541015625	9.190283333333333					1	DETECTED	145.0840 m/z @9.19 [N1300_2.mzXML]	145.08404541015625	9.190283333333333	0.9228666666666666	10.407733333333335	9.484866666666669	72564.75	6577936.241294951	0	1169	0.09753379708650733	0.5157851296403938	0.016309708594184045	145.0836639404297	145.08616638183594
207	146.05970764160156	9.190283333333333					1	DETECTED	146.0597 m/z @9.19 [N1300_2.mzXML]	146.05970764160156	9.190283333333333	1.3964500000000002	19.354666666666667	17.958216666666665	680444.5	6506867.23497218	0	1169	0.09066597940600118	2.0764618185232977	2.174755948700504	146.05087280273438	146.06036376953125
208	146.08099365234375	1.9619					1	DETECTED	146.0810 m/z @1.96 [N1300_2.mzXML]	146.08099365234375	1.9619	0.10126666666666666	19.97416666666667	19.8729	97519.0625	6023893.550118438	0	1169	0.3080550346315807	1.9341570225645397	0.807023114327981	146.08056640625	146.0814971923828
209	146.1174774169922	1.83795					1	DETECTED	146.1175 m/z @1.84 [N1300_2.mzXML]	146.1174774169922	1.83795	1.8094999999999999	9.308816666666667	7.499316666666667	51595.26171875	1.1471433604327327E7	0	1169	7.809485651053453	125.46229261975742	259.31364695883576	146.11717224121094	146.11795043945312
210	147.0137481689453	1.5245833333333332					1	DETECTED	147.0137 m/z @1.52 [N1300_2.mzXML]	147.0137481689453	1.5245833333333332	0.1378	19.136000000000003	18.998200000000004	192451.328125	1.146585167934871E7	0	1169	0.1635726471985346	4.348206720278378	7.667143333423401	147.00482177734375	147.01470947265625
211	147.02879333496094	3.2818166666666664					1	DETECTED	147.0288 m/z @3.28 [N1300_2.mzXML]	147.02879333496094	3.2818166666666664	3.072883333333333	3.587683333333333	0.5148000000000001	4695.3466796875	81147.62813745115	0	1169	0.25821274775395775	1.2319719208679003	1.4639438417358006	147.028564453125	147.02902221679688
212	147.0632781982422	9.190283333333333					1	DETECTED	147.0633 m/z @9.19 [N1300_2.mzXML]	147.0632781982422	9.190283333333333	0.10126666666666666	19.99233333333333	19.891066666666664	53695.01953125	2474094.9358627913	0	1169	0.09437131312737357	1.090121120652525	0.016779599715496796	147.05352783203125	147.0657196044922
213	147.07630920410156	1.8520666666666665					1	DETECTED	147.0763 m/z @1.85 [N1300_2.mzXML]	147.07630920410156	1.8520666666666665	1.7808	17.920333333333335	16.139533333333336	263488.8125	6513741.71674552	0	1169	0.13503568202175487	11.494695356655859	9.567365505812136	147.06900024414062	147.08612060546875
214	147.1126708984375	1.5829833333333334					1	DETECTED	147.1127 m/z @1.58 [N1300_2.mzXML]	147.1126708984375	1.5829833333333334	1.50975	14.84715	13.337399999999999	202947.46875	3765285.571306884	0	1169	0.12836560647861428	6.139220742971803	5.324817443958864	147.11219787597656	147.11892700195312
215	148.0147247314453	1.5245833333333332					1	DETECTED	148.0147 m/z @1.52 [N1300_2.mzXML]	148.0147247314453	1.5245833333333332	1.4330666666666665	11.855966666666665	10.422899999999998	22193.68359375	3938826.7908842773	0	1169	0.3805640083308386	56.94536514296119	112.89073028592237	148.0075225830078	148.0148162841797
216	148.04251098632812	2.0904666666666665					1	DETECTED	148.0425 m/z @2.09 [N1300_2.mzXML]	148.04251098632812	2.0904666666666665	0.3391	10.027133333333333	9.688033333333333	32307.54296875	1727798.0195264893	0	1169	0.4809309404344313	1.0058334023467104	4.511838497270905	148.0387420654297	148.04298400878906
217	148.06021118164062	1.8237999999999999					1	DETECTED	148.0602 m/z @1.82 [N1300_2.mzXML]	148.06021118164062	1.8237999999999999	1.8237999999999999	9.24785	7.424049999999999	33578.94140625	1166605.14831543	0	1169	0.11810826436543898	null	null	148.0596466064453	148.06674194335938
218	148.0796661376953	2.2451166666666666					1	DETECTED	148.0797 m/z @2.25 [N1300_2.mzXML]	148.0796661376953	2.2451166666666666	0.11938333333333334	19.99233333333333	19.87295	6398.56201171875	2595230.0819775383	0	1169	16.412054021230905	1.9517563878531388	3.661226072002838	148.07537841796875	148.08245849609375
219	148.93496704101562	1.7515					1	DETECTED	148.9350 m/z @1.75 [N1300_2.mzXML]	148.93496704101562	1.7515	1.6736	2.0190333333333332	0.34543333333333326	80748.265625	575070.8341604003	0	1169	0.11666230307840109	2.217158750534871	3.434317501069742	148.9349365234375	148.93540954589844
220	148.96092224121094	1.9479499999999998					1	DETECTED	148.9609 m/z @1.95 [N1300_2.mzXML]	148.96092224121094	1.9479499999999998	1.9479499999999998	16.973333333333333	15.025383333333332	6037.70263671875	1217940.121681915	0	1169	0.05942101465579097	null	null	148.95672607421875	148.96121215820312
221	149.01197814941406	1.5245833333333332					1	DETECTED	149.0120 m/z @1.52 [N1300_2.mzXML]	149.01197814941406	1.5245833333333332	0.28398333333333337	19.719	19.43501666666667	156160.21875	5360185.289561434	0	1169	0.11721129738003966	0.76158304094649	0.10649368838079999	149.0020294189453	149.01219177246094
222	149.0230255126953	12.471016666666666					1	DETECTED	149.0230 m/z @12.47 [N1300_2.mzXML]	149.0230255126953	12.471016666666666	0.10126666666666666	19.99233333333333	19.891066666666664	91615.7421875	3.7124044208004676E7	1	1169	18.61478568722241	0.8538434539710372	0.06813875787147056	149.0228271484375	149.0233917236328
223	149.07847595214844	17.939166666666665					1	DETECTED	149.0785 m/z @17.94 [N1300_2.mzXML]	149.07847595214844	17.939166666666665	0.11938333333333334	19.99233333333333	19.87295	8858.2431640625	3820616.804368896	0	1169	9.65152070684629	0.5576091927791864	0.11665138145097914	149.07827758789062	149.07884216308594
224	149.96084594726562	7.320983333333333					1	DETECTED	149.9608 m/z @7.32 [N1300_2.mzXML]	149.96084594726562	7.320983333333333	0.9046666666666667	8.5066	7.601933333333334	5590.84423828125	1029333.5262728877	0	1169	1.3275077910506798	0.5923907537813752	0.18478150756275025	149.96063232421875	149.9610595703125
225	149.9971466064453	11.839516666666666					1	DETECTED	149.9971 m/z @11.84 [N1300_2.mzXML]	149.9971466064453	11.839516666666666	0.11938333333333334	19.95583333333333	19.83645	9503.708984375	4446708.452721009	0	1169	13.981096828311196	0.8462553042627501	0.2078767720847835	149.9925537109375	150.00677490234375
226	150.0263214111328	12.454583333333334					1	DETECTED	150.0263 m/z @12.45 [N1300_2.mzXML]	150.0263214111328	12.454583333333334	0.1378	19.99233333333333	19.854533333333332	9000.63671875	3653995.3675826397	0	1169	5.70931669661891	0.80599507176522	2.273736104437097	150.0176239013672	150.02684020996094
227	150.05824279785156	2.72625					1	DETECTED	150.0582 m/z @2.73 [N1300_2.mzXML]	150.05824279785156	2.72625	1.34195	18.328166666666668	16.986216666666667	56337.953125	4134750.8153278804	0	1169	0.261995305361721	0.8267150545465827	0.37055501738463875	150.0523223876953	150.06503295898438
228	150.93203735351562	1.7515					1	DETECTED	150.9320 m/z @1.75 [N1300_2.mzXML]	150.93203735351562	1.7515	1.6736	1.7808	0.10719999999999996	27471.158203125	121969.58589794922	0	1169	0.09396801018292944	0.6880616174582789	0.3761232349165578	150.93194580078125	150.93215942382812
229	150.9684295654297	11.618866666666666					1	DETECTED	150.9684 m/z @11.62 [N1300_2.mzXML]	150.9684295654297	11.618866666666666	0.10126666666666666	19.97416666666667	19.8729	13344.7333984375	2576151.056298735	0	1169	0.3775081107148015	1.331554509277539	1.5699950884238916	150.96702575683594	150.97683715820312
230	150.9891357421875	1.5537833333333333					1	DETECTED	150.9891 m/z @1.55 [N1300_2.mzXML]	150.9891357421875	1.5537833333333333	1.4493	1.5683333333333331	0.1190333333333331	3747.375244140625	21982.345691284172	0	1169	0.11837981096080696	0.5696283298771727	0.13925665975434537	150.989013671875	150.98956298828125
231	151.04490661621094	1.5245833333333332					1	DETECTED	151.0449 m/z @1.52 [N1300_2.mzXML]	151.04490661621094	1.5245833333333332	1.4330666666666665	19.300166666666666	17.8671	8513.4111328125	1620435.5453795164	0	1169	9.019193607778792	97.6166454197778	99.92577876896851	151.0349884033203	151.0512237548828
232	151.0613555908203	8.541633333333333					1	DETECTED	151.0614 m/z @8.54 [N1300_2.mzXML]	151.0613555908203	8.541633333333333	2.5729166666666665	8.646683333333334	6.073766666666668	5018.7783203125	521239.06873266597	0	1169	0.10724741212605515	0.5088000491451261	0.017600098290252282	151.06109619140625	151.0619354248047
233	151.11129760742188	10.805066666666667					1	DETECTED	151.1113 m/z @10.81 [N1300_2.mzXML]	151.11129760742188	10.805066666666667	0.19263333333333332	19.901166666666665	19.70853333333333	7078.85009765625	1273186.8382327887	0	1169	0.11212739730836141	0.9285586403369631	2.1428040241457174	151.11077880859375	151.11227416992188
234	152.0218963623047	1.8094999999999999					1	DETECTED	152.0219 m/z @1.81 [N1300_2.mzXML]	152.0218963623047	1.8094999999999999	1.7949666666666666	10.895233333333334	9.100266666666666	97977.2578125	1652045.0977680972	0	1169	0.027207080580843757	58.85142925921007	20.416923878118478	152.01612854003906	152.03187561035156
235	152.0472412109375	8.030716666666667					1	DETECTED	152.0472 m/z @8.03 [N1300_2.mzXML]	152.0472412109375	8.030716666666667	0.10126666666666666	19.99233333333333	19.891066666666664	1902.8385009765625	1231392.024354157	0	1169	12.385495403321926	1.2542526068432656	1.5085052136865311	152.04641723632812	152.048095703125
236	152.94688415527344	1.6127333333333334					1	DETECTED	152.9469 m/z @1.61 [N1300_2.mzXML]	152.94688415527344	1.6127333333333334	1.5537833333333333	9.6913	8.137516666666667	89274.3359375	1780174.2418829952	0	1169	0.10442224023347291	2.08559150972028	2.669075812744158	152.94393920898438	152.9556121826172
237	153.05738830566406	13.846					1	DETECTED	153.0574 m/z @13.85 [N1300_2.mzXML]	153.05738830566406	13.846	1.0137666666666667	19.700833333333332	18.687066666666666	76130.4453125	1.249409170263905E7	1	1169	2.438953659478141	0.7210097717228091	0.30769144952235605	153.05169677734375	153.06629943847656
238	153.1275177001953	11.322650000000001					1	DETECTED	153.1275 m/z @11.32 [N1300_2.mzXML]	153.1275177001953	11.322650000000001	0.1744	19.555166666666665	19.380766666666666	6551.52099609375	1637558.8488676753	0	1169	8.063053018095395	0.8692291017274758	6.581088559738192	153.1266326904297	153.13616943359375
239	154.02635192871094	1.8790833333333334					1	DETECTED	154.0264 m/z @1.88 [N1300_2.mzXML]	154.02635192871094	1.8790833333333334	1.83795	19.026833333333332	17.188883333333333	37913.12890625	2768074.9838876342	0	1169	0.04492356834242184	208.94104538087453	400.77438904842785	154.01901245117188	154.026611328125
240	154.08389282226562	4.009116666666666					1	DETECTED	154.0839 m/z @4.01 [N1300_2.mzXML]	154.08389282226562	4.009116666666666	3.1174000000000004	10.407733333333335	7.290333333333335	6358.10009765625	628626.3633371888	0	1169	0.4550955333599189	4.087808160290081	7.20463151584584	154.0834197998047	154.0863037109375
241	155.02816772460938	2.72625					1	DETECTED	155.0282 m/z @2.73 [N1300_2.mzXML]	155.02816772460938	2.72625	2.203116666666667	16.51155	14.308433333333333	23869.419921875	1863122.5060764158	0	1169	0.2810578428928623	5.857074409753806	0.8281181630429296	155.02783203125	155.0318145751953
242	155.06773376464844	10.009616666666666					1	DETECTED	155.0677 m/z @10.01 [N1300_2.mzXML]	155.06773376464844	10.009616666666666	9.145900000000001	10.444683333333334	1.2987833333333327	5100.37548828125	156215.22681976328	0	1169	0.8796001787066992	0.7518572834455753	null	155.06015014648438	155.0681915283203
243	155.13063049316406	14.88085					1	DETECTED	155.1306 m/z @14.88 [N1300_2.mzXML]	155.13063049316406	14.88085	0.10126666666666666	19.99233333333333	19.891066666666664	372501.5625	7.862322011585169E7	0	1169	0.8536882360035918	0.6821657489648635	2.1096837393294243	155.13011169433594	155.1374053955078
244	156.04185485839844	1.7808					1	DETECTED	156.0419 m/z @1.78 [N1300_2.mzXML]	156.04185485839844	1.7808	1.736	16.235416666666666	14.499416666666665	293606.4375	3985429.5029283124	1	1169	0.05185996080186972	31.037445152302535	null	156.04171752929688	156.04849243164062
245	156.07667541503906	1.8790833333333334					1	DETECTED	156.0767 m/z @1.88 [N1300_2.mzXML]	156.07667541503906	1.8790833333333334	1.5245833333333332	15.427066666666667	13.902483333333333	65923.640625	2374668.7101722104	0	1169	0.11945964176518076	1.3792235335272418	1.4434353318127415	156.06820678710938	156.07720947265625
246	156.13418579101562	14.88085					1	DETECTED	156.1342 m/z @14.88 [N1300_2.mzXML]	156.13418579101562	14.88085	0.11938333333333334	19.901166666666665	19.781783333333333	19270.06640625	4728926.640017884	0	1169	6.950053663253767	0.6716414385490648	5.446156280602794	156.13351440429688	156.134521484375
247	157.12783813476562	14.88085					1	DETECTED	157.1278 m/z @14.88 [N1300_2.mzXML]	157.12783813476562	14.88085	0.10126666666666666	19.99233333333333	19.891066666666664	96981.8515625	2.296667349354749E7	0	1169	8.04411854193248	0.8601456256841503	0.34737658166421276	157.1216583251953	157.12823486328125
248	158.13131713867188	14.950466666666667					1	DETECTED	158.1313 m/z @14.95 [N1300_2.mzXML]	158.13131713867188	14.950466666666667	0.24763333333333334	19.901166666666665	19.653533333333332	4702.92578125	1889551.4260843515	0	1169	5.7013302163821695	0.6683587063717876	null	158.1307373046875	158.13218688964844
249	158.9276885986328	1.5537833333333333					1	DETECTED	158.9277 m/z @1.55 [N1300_2.mzXML]	158.9276885986328	1.5537833333333333	1.4330666666666665	2.1187666666666667	0.6857000000000002	35182.3203125	638231.8032560427	0	1169	0.13645809632619899	2.8434240556064574	4.410132551070399	158.92166137695312	158.9278564453125
250	158.96371459960938	1.6585500000000002					1	DETECTED	158.9637 m/z @1.66 [N1300_2.mzXML]	158.96371459960938	1.6585500000000002	1.5829833333333334	2.0763000000000003	0.49331666666666685	365740.71875	2856126.469068848	0	1169	0.10569881355233113	1.566199760036584	1.9098292921554434	158.95657348632812	158.96414184570312
251	159.01380920410156	1.5245833333333332					1	DETECTED	159.0138 m/z @1.52 [N1300_2.mzXML]	159.01380920410156	1.5245833333333332	1.4146	7.873033333333334	6.458433333333334	11222.9453125	755690.1196792296	0	1169	0.9361828892324404	29.360963782391334	15.131472342841096	159.01353454589844	159.0142059326172
252	159.09165954589844	9.190283333333333					1	DETECTED	159.0917 m/z @9.19 [N1300_2.mzXML]	159.09165954589844	9.190283333333333	0.43043333333333333	9.708499999999999	9.278066666666666	62876.62890625	831523.2170722332	0	1169	0.10869728071102003	2.3536421142302544	2.1982757277941443	159.0915069580078	159.1016387939453
253	159.149169921875	8.824616666666666					1	DETECTED	159.1492 m/z @8.82 [N1300_2.mzXML]	159.149169921875	8.824616666666666	8.717233333333333	18.953500000000002	10.236266666666669	9028.51171875	744640.7461528932	0	1169	0.14552468826469145	47.662269129287786	2.0275570956300655	159.148681640625	159.14944458007812
254	159.98138427734375	11.508066666666668					1	DETECTED	159.9814 m/z @11.51 [N1300_2.mzXML]	159.98138427734375	11.508066666666668	0.10126666666666666	19.99233333333333	19.891066666666664	7084.0634765625	2309582.2853661496	0	1169	8.79728234253628	0.8718951268833793	0.6232265257904314	159.98138427734375	159.9868621826172
255	160.0602569580078	2.5867333333333336					1	DETECTED	160.0603 m/z @2.59 [N1300_2.mzXML]	160.0602569580078	2.5867333333333336	1.8237999999999999	19.5915	17.7677	351498.53125	2.1070128226996996E7	1	1169	0.7439874130923316	1.8363178772000144	1.6343568599728242	160.0515899658203	160.06338500976562
256	160.07554626464844	9.2191					1	DETECTED	160.0755 m/z @9.22 [N1300_2.mzXML]	160.07554626464844	9.2191	0.6858000000000001	19.95583333333333	19.27003333333333	30400.05859375	2072197.9842351978	0	1169	0.11008604943303624	0.5799428579305204	11.756911687502205	160.07484436035156	160.07620239257812
257	160.13308715820312	1.8790833333333334					1	DETECTED	160.1331 m/z @1.88 [N1300_2.mzXML]	160.13308715820312	1.8790833333333334	1.8790833333333334	10.242916666666668	8.363833333333334	104636.1953125	2127428.088927795	0	1169	0.014370585500562472	null	null	160.13284301757812	160.14263916015625
258	161.02374267578125	12.3867					1	DETECTED	161.0237 m/z @12.39 [N1300_2.mzXML]	161.02374267578125	12.3867	1.4797	16.198916666666666	14.719216666666666	61961.70703125	9969061.011489503	0	1169	2.4936102281427814	1.9908509926480706	2.5542170060641882	161.01513671875	161.02426147460938
259	161.0638885498047	2.5867333333333336					1	DETECTED	161.0639 m/z @2.59 [N1300_2.mzXML]	161.0638885498047	2.5867333333333336	0.5578333333333333	19.883	19.325166666666664	19897.09765625	2774653.1673468607	0	1169	0.792899083419691	0.9525400355874525	7.465545965830086	161.0580291748047	161.0642547607422
260	161.9811553955078	0.9410000000000001					1	DETECTED	161.9812 m/z @0.94 [N1300_2.mzXML]	161.9811553955078	0.9410000000000001	0.10126666666666666	19.97416666666667	19.8729	3963.083251953125	1696624.3621750479	0	1169	7.026223528269135	11.832863607494442	5.2068010854138524	161.98056030273438	161.98780822753906
261	162.0979461669922	15.905316666666666					1	DETECTED	162.0979 m/z @15.91 [N1300_2.mzXML]	162.0979461669922	15.905316666666666	8.8788	19.919333333333334	11.040533333333334	10092.5009765625	2730355.5028624875	0	1169	3.6073858352938633	0.8041276179951953	0.6078246215690488	162.0970458984375	162.09817504882812
262	162.11192321777344	1.8237999999999999					1	DETECTED	162.1119 m/z @1.82 [N1300_2.mzXML]	162.11192321777344	1.8237999999999999	1.7664499999999999	8.305083333333334	6.538633333333334	2705468.75	1.376653937046462E7	1	1169	0.0918212534108096	2.1921117959359755	1.9934195769624	162.11192321777344	162.11288452148438
263	162.96815490722656	13.385150000000001					1	DETECTED	162.9682 m/z @13.39 [N1300_2.mzXML]	162.96815490722656	13.385150000000001	0.43043333333333333	13.62445	13.194016666666666	3226.83349609375	1156697.045432861	0	1169	6.139273285631079	0.5092360182842027	0.018472036568405452	162.96795654296875	162.96902465820312
264	162.99124145507812	1.5245833333333332					1	DETECTED	162.9912 m/z @1.52 [N1300_2.mzXML]	162.99124145507812	1.5245833333333332	0.43043333333333333	19.99233333333333	19.561899999999998	336016.875	6677157.258779744	0	1169	0.12370363858501254	1.2503452759611988	1.376834544942798	162.98338317871094	162.99261474609375
265	163.0386505126953	10.895233333333334					1	DETECTED	163.0387 m/z @10.90 [N1300_2.mzXML]	163.0386505126953	10.895233333333334	0.30225	19.97416666666667	19.671916666666668	29555.83203125	3116232.7307372144	0	1169	0.9576153239019671	0.865318571861402	0.9246785531223718	163.03701782226562	163.04551696777344
266	163.0601043701172	1.9762833333333334					1	DETECTED	163.0601 m/z @1.98 [N1300_2.mzXML]	163.0601043701172	1.9762833333333334	0.10126666666666666	19.99233333333333	19.891066666666664	22541.005859375	6160505.881082402	0	1169	1.760669908710173	5.358984596674084	5.467560516792161	163.05075073242188	163.06979370117188
267	163.09434509277344	15.905316666666666					1	DETECTED	163.0943 m/z @15.91 [N1300_2.mzXML]	163.09434509277344	15.905316666666666	0.35731666666666667	19.864833333333333	19.507516666666668	22356.15234375	6981808.917195436	0	1169	6.994617718853485	1.2513863512978072	1.455237925858047	163.09317016601562	163.09890747070312
268	163.11561584472656	1.8237999999999999					1	DETECTED	163.1156 m/z @1.82 [N1300_2.mzXML]	163.11561584472656	1.8237999999999999	1.7664499999999999	12.3867	10.620249999999999	146688.515625	3663353.721226929	0	1169	0.02966660540642163	89.53561784487731	2.3905756507928837	163.10772705078125	163.12136840820312
269	163.5210723876953	15.445033333333333					1	DETECTED	163.5211 m/z @15.45 [N1300_2.mzXML]	163.5210723876953	15.445033333333333	9.6913	15.9788	6.2875	18095.865234375	4093594.423070557	0	1169	1.3831155959749228	0.5463843765207518	0.0927687530415035	163.51780700683594	163.53005981445312
270	163.9763641357422	0.10126666666666666					1	DETECTED	163.9764 m/z @0.10 [N1300_2.mzXML]	163.9763641357422	0.10126666666666666	0.10126666666666666	19.99233333333333	19.891066666666664	56749.09375	2.0778029972272426E7	1	1169	18.81591257896382	null	null	163.97601318359375	163.9769287109375
271	164.09165954589844	2.0046					1	DETECTED	164.0917 m/z @2.00 [N1300_2.mzXML]	164.09165954589844	2.0046	1.89265	18.421166666666668	16.52851666666667	11789.828125	1049998.1699602357	0	1169	0.35161655398249514	6.58773831300694	9.810827430830132	164.0912628173828	164.09893798828125
272	164.9298095703125	1.6585500000000002					1	DETECTED	164.9298 m/z @1.66 [N1300_2.mzXML]	164.9298095703125	1.6585500000000002	1.6127333333333334	5.1709000000000005	3.558166666666667	31431.568359375	843311.427062622	0	1169	0.27589366178620645	36.182034251992114	10.097320281928933	164.9199676513672	164.93006896972656
273	164.9840850830078	11.719066666666667					1	DETECTED	164.9841 m/z @11.72 [N1300_2.mzXML]	164.9840850830078	11.719066666666667	0.10126666666666666	19.99233333333333	19.891066666666664	101759.015625	1.3130142279953443E7	1	1169	0.9548863599482118	0.8327584964493399	6.378653510379063	164.9765167236328	164.9853515625
274	165.02455139160156	1.5393166666666667					1	DETECTED	165.0246 m/z @1.54 [N1300_2.mzXML]	165.02455139160156	1.5393166666666667	1.4330666666666665	1.6127333333333334	0.17966666666666686	7472.44287109375	50702.64412854005	0	1169	0.13652654160167632	0.8454901960784309	0.6909803921568618	165.0243377685547	165.02468872070312
275	165.0548095703125	3.92985					1	DETECTED	165.0548 m/z @3.93 [N1300_2.mzXML]	165.0548095703125	3.92985	1.4330666666666665	9.357949999999999	7.924883333333332	7437.49365234375	1028663.95494989	0	1169	5.770613494922458	1.5870186306380873	6.484222350032013	165.05413818359375	165.06057739257812
276	165.15969848632812	16.640966666666667					1	DETECTED	165.1597 m/z @16.64 [N1300_2.mzXML]	165.15969848632812	16.640966666666667	0.11938333333333334	19.99233333333333	19.87295	17383.40234375	4910231.0824320065	0	1169	8.048958724145505	0.7138817543080372	0.3570406285202165	165.15736389160156	165.15997314453125
277	166.026123046875	2.409183333333333					1	DETECTED	166.0261 m/z @2.41 [N1300_2.mzXML]	166.026123046875	2.409183333333333	1.8520666666666665	8.338266666666666	6.486199999999999	32750.109375	1969053.3504154684	0	1169	0.38032275369832114	2.147412769930764	2.6428380576985573	166.02212524414062	166.027099609375
278	166.05323791503906	2.04745					1	DETECTED	166.0532 m/z @2.05 [N1300_2.mzXML]	166.05323791503906	2.04745	1.9619	8.420466666666666	6.458566666666666	10317.9296875	793962.019213867	0	1169	0.26930488609126235	37.74732125462691	73.36953485119308	166.04962158203125	166.0592498779297
279	166.06948852539062	12.756783333333335					1	DETECTED	166.0695 m/z @12.76 [N1300_2.mzXML]	166.06948852539062	12.756783333333335	3.2368666666666663	19.883	16.64613333333333	34238.828125	8075730.865485078	0	1169	11.81157321327545	1.302721854036842	1.6091076917300364	166.06146240234375	166.07501220703125
280	166.08596801757812	8.371					1	DETECTED	166.0860 m/z @8.37 [N1300_2.mzXML]	166.08596801757812	8.371	0.6675666666666668	19.99233333333333	19.324766666666665	2065043.625	5.133554876135036E7	1	1169	0.283920298932383	0.8060006554107512	0.4471169024907265	166.08566284179688	166.09298706054688
281	166.09841918945312	8.371					1	DETECTED	166.0984 m/z @8.37 [N1300_2.mzXML]	166.09841918945312	8.371	8.134733333333333	8.471733333333333	0.33699999999999974	4497.0673828125	50678.953947814945	0	1169	0.090073968095151	0.7131772009029321	0.4263544018058642	166.09669494628906	166.1034393310547
282	166.11460876464844	17.790333333333333					1	DETECTED	166.1146 m/z @17.79 [N1300_2.mzXML]	166.11460876464844	17.790333333333333	8.186416666666666	17.790333333333333	9.603916666666667	7493.32470703125	2332392.808342651	0	1169	9.624725623047379	0.5	null	166.10476684570312	166.1176300048828
283	166.5842742919922	8.371					1	DETECTED	166.5843 m/z @8.37 [N1300_2.mzXML]	166.5842742919922	8.371	5.572816666666667	8.437066666666666	2.8642499999999993	6127.92333984375	309541.72053540015	0	1169	0.2766348166034138	0.5118052784246921	0.023610556849384203	166.58412170410156	166.59210205078125
284	166.98463439941406	11.618866666666666					1	DETECTED	166.9846 m/z @11.62 [N1300_2.mzXML]	166.98463439941406	11.618866666666666	0.10126666666666666	19.99233333333333	19.891066666666664	51405.265625	8079573.852377905	0	1169	1.6958737033114328	0.8776946576302255	0.5777283118462954	166.98338317871094	166.98721313476562
285	167.02159118652344	8.186416666666666					1	DETECTED	167.0216 m/z @8.19 [N1300_2.mzXML]	167.02159118652344	8.186416666666666	8.117633333333334	8.471733333333333	0.35409999999999897	4100.3447265625	71418.64401391575	0	1169	0.38273225294281055	2.5740247152895877	4.148049430579175	167.0214385986328	167.02159118652344
286	167.03160095214844	1.8790833333333334					1	DETECTED	167.0316 m/z @1.88 [N1300_2.mzXML]	167.03160095214844	1.8790833333333334	1.8094999999999999	9.708499999999999	7.898999999999999	13962.966796875	942005.2240839844	0	1169	0.054761008802525435	56.759281437125566	111.54934943201116	167.02166748046875	167.0340118408203
287	167.0677032470703	10.352733333333333					1	DETECTED	167.0677 m/z @10.35 [N1300_2.mzXML]	167.0677032470703	10.352733333333333	10.062766666666667	10.517633333333333	0.45486666666666586	2900.878662109375	47971.85494757087	0	1169	0.19071139381987123	0.7843430279342444	0.5686860558684889	167.06739807128906	167.0682373046875
288	167.08941650390625	8.32155					1	DETECTED	167.0894 m/z @8.32 [N1300_2.mzXML]	167.08941650390625	8.32155	7.7488	10.444683333333334	2.6958833333333336	145195.203125	3035338.16192795	0	1169	0.2514497433062495	0.9221645128747168	0.9618338548444059	167.08937072753906	167.09774780273438
289	168.09036254882812	8.354766666666666					1	DETECTED	168.0904 m/z @8.35 [N1300_2.mzXML]	168.09036254882812	8.354766666666666	3.1768333333333336	8.699566666666668	5.522733333333334	5060.943359375	322162.8590893556	0	1169	0.2725634438150024	0.5332951370559684	0.06659027411193677	168.0901641845703	168.10020446777344
290	168.98019409179688	11.839516666666666					1	DETECTED	168.9802 m/z @11.84 [N1300_2.mzXML]	168.98019409179688	11.839516666666666	0.10126666666666666	19.97416666666667	19.8729	21816.1640625	3281624.26661682	0	1169	0.6163821906312705	0.7773391088915005	0.6962267339960263	168.9794158935547	168.98095703125
291	169.03567504882812	2.9842					1	DETECTED	169.0357 m/z @2.98 [N1300_2.mzXML]	169.03567504882812	2.9842	0.4850333333333333	19.6825	19.197466666666667	76980.9375	4130647.9935549297	0	1169	0.40670228482898096	1.2763217541698173	1.0308119188528138	169.03294372558594	169.03607177734375
292	169.04721069335938	9.324983333333334					1	DETECTED	169.0472 m/z @9.32 [N1300_2.mzXML]	169.04721069335938	9.324983333333334	9.262616666666666	9.6738	0.4111833333333337	2225.347900390625	30439.08897909557	0	1169	0.10375770775497095	3.2964991982896397	5.592998396579279	169.04685974121094	169.0477752685547
293	169.05821228027344	1.8094999999999999					1	DETECTED	169.0582 m/z @1.81 [N1300_2.mzXML]	169.05821228027344	1.8094999999999999	1.7664499999999999	10.841033333333334	9.074583333333333	64894.56640625	1804143.7857853395	0	1169	0.1290074820057323	105.39585753000378	9.392618597116256	169.0491485595703	169.05848693847656
294	169.09454345703125	1.6736					1	DETECTED	169.0945 m/z @1.67 [N1300_2.mzXML]	169.09454345703125	1.6736	1.1596499999999998	10.224933333333333	9.065283333333333	23637.67578125	4589681.478781312	0	1169	0.10991207770700062	8.819226902746697	65.1420201453663	169.0856475830078	169.09738159179688
295	170.05996704101562	9.190283333333333					1	DETECTED	170.0600 m/z @9.19 [N1300_2.mzXML]	170.05996704101562	9.190283333333333	9.12945	10.297616666666666	1.1681666666666661	198446.625	1482487.2917842946	0	1169	0.09867040536022742	2.564418100173905	2.113534794453479	170.0598602294922	170.0602569580078
296	170.0962371826172	6.875383333333334					1	DETECTED	170.0962 m/z @6.88 [N1300_2.mzXML]	170.0962371826172	6.875383333333334	0.11938333333333334	19.99233333333333	19.87295	7986.58056640625	5251349.869358759	0	1169	4.1496227437552875	1.4707630254588513	1.9415260509177024	170.09552001953125	170.0970916748047
297	170.8542938232422	1.736					1	DETECTED	170.8543 m/z @1.74 [N1300_2.mzXML]	170.8542938232422	1.736	0.30225	10.623033333333332	10.320783333333331	9549.765625	3173028.5731298826	0	1169	0.21742761992148196	3.599226968904388	6.198453937808776	170.84849548339844	170.862060546875
298	171.0330047607422	1.50975					1	DETECTED	171.0330 m/z @1.51 [N1300_2.mzXML]	171.0330047607422	1.50975	1.4330666666666665	18.5315	17.098433333333336	7858.13427734375	2617522.2962571406	0	1169	0.10965449807887429	111.48728537274492	202.11705381309955	171.0269317626953	171.03317260742188
299	171.06349182128906	9.204816666666666					1	DETECTED	171.0635 m/z @9.20 [N1300_2.mzXML]	171.06349182128906	9.204816666666666	1.6279000000000001	9.443983333333334	7.816083333333333	20255.84765625	3142100.8092908934	0	1169	0.09031610922950506	0.5157825852644546	0.03156517052890921	171.06275939941406	171.0635986328125
300	171.14923095703125	7.339316666666666					1	DETECTED	171.1492 m/z @7.34 [N1300_2.mzXML]	171.14923095703125	7.339316666666666	0.10126666666666666	19.99233333333333	19.891066666666664	7392.3896484375	4916290.4657028215	0	1169	5.2292760337911375	1.3740625352592664	0.5282554102689432	171.14813232421875	171.14959716796875
301	172.13323974609375	1.8790833333333334					1	DETECTED	172.1332 m/z @1.88 [N1300_2.mzXML]	172.13323974609375	1.8790833333333334	1.8520666666666665	10.947849999999999	9.095783333333333	30785.857421875	1931729.2129609985	0	1169	0.07431238945724639	157.5888560556646	313.5979837976969	172.13290405273438	172.1334991455078
302	172.97830200195312	1.4946333333333333					1	DETECTED	172.9783 m/z @1.49 [N1300_2.mzXML]	172.97830200195312	1.4946333333333333	1.4146	12.604800000000001	11.1902	4531.97509765625	1301689.9361421508	0	1169	0.06180709280948937	69.90962099125379	138.81924198250758	172.97752380371094	172.9873504638672
303	173.02084350585938	16.456183333333332					1	DETECTED	173.0208 m/z @16.46 [N1300_2.mzXML]	173.02084350585938	16.456183333333332	0.19263333333333332	19.97416666666667	19.781533333333336	5400.05322265625	2056323.1507168575	0	1169	7.071041427864824	0.6081554560146258	0.3649727756282871	173.01808166503906	173.02108764648438
304	173.96095275878906	11.474633333333333					1	DETECTED	173.9610 m/z @11.47 [N1300_2.mzXML]	173.96095275878906	11.474633333333333	0.10126666666666666	19.99233333333333	19.891066666666664	6880.39404296875	1854067.1040244154	0	1169	0.7337171251987016	1.1261583502235366	1.0472766638038644	173.96055603027344	173.9621124267578
305	174.0787353515625	14.7794					1	DETECTED	174.0787 m/z @14.78 [N1300_2.mzXML]	174.0787353515625	14.7794	9.093683333333333	19.573333333333334	10.479650000000001	10138.859375	2453858.0404514167	0	1169	6.977127946402145	0.921576875386568	0.9559116505330585	174.0778045654297	174.079833984375
306	174.12759399414062	0.5763333333333333					1	DETECTED	174.1276 m/z @0.58 [N1300_2.mzXML]	174.12759399414062	0.5763333333333333	0.1378	19.99233333333333	19.854533333333332	2291.59375	1435023.059232269	0	1169	7.625516228319745	22.63742778960171	44.27485557920341	174.12062072753906	174.12843322753906
307	174.93785095214844	1.6736					1	DETECTED	174.9379 m/z @1.67 [N1300_2.mzXML]	174.93785095214844	1.6736	1.59775	1.8094999999999999	0.21174999999999988	93579.390625	640059.5887978513	0	1169	0.11808559400347085	1.3958470665787737	1.6677065819537422	174.9376983642578	174.9380645751953
308	174.9915008544922	1.4493					1	DETECTED	174.9915 m/z @1.45 [N1300_2.mzXML]	174.9915008544922	1.4493	0.11938333333333334	19.97416666666667	19.854783333333337	59714.8125	3503549.630899201	0	1169	0.8669820292094528	1.2844239407057934	1.2197299668491217	174.99050903320312	174.99191284179688
309	175.00820922851562	13.641316666666667					1	DETECTED	175.0082 m/z @13.64 [N1300_2.mzXML]	175.00820922851562	13.641316666666667	9.86585	19.026833333333332	9.160983333333332	5349.21435546875	1341090.3629934688	0	1169	4.131437621087153	1.2132252966520694	0.9600937465347642	175.00425720214844	175.00938415527344
310	175.0237274169922	3.342433333333333					1	DETECTED	175.0237 m/z @3.34 [N1300_2.mzXML]	175.0237274169922	3.342433333333333	1.8094999999999999	18.05	16.2405	6623.900390625	1675198.1566919251	0	1169	0.5768138816331425	5.297197094894321	9.594394189788643	175.01724243164062	175.03164672851562
311	175.07505798339844	15.905316666666666					1	DETECTED	175.0751 m/z @15.91 [N1300_2.mzXML]	175.07505798339844	15.905316666666666	9.004349999999999	19.99233333333333	10.987983333333332	12976.984375	3334640.6403711564	0	1169	3.3734965884070913	0.7858668683634578	0.5480535226892487	175.0742950439453	175.0756378173828
312	175.0898895263672	1.34195					1	DETECTED	175.0899 m/z @1.34 [N1300_2.mzXML]	175.0898895263672	1.34195	0.10126666666666666	19.97416666666667	19.8729	2392.21728515625	1698420.6355963135	0	1169	7.900142711878104	8.00885264840612	15.017705296812242	175.08685302734375	175.0965576171875
313	176.070556640625	10.53485					1	DETECTED	176.0706 m/z @10.53 [N1300_2.mzXML]	176.070556640625	10.53485	8.842533333333334	17.399166666666666	8.556633333333332	93175.3984375	1229999.6923849199	0	1169	0.0846555110182976	0.5676104766710488	0.08559030576414979	176.06996154785156	176.07928466796875
314	176.1029052734375	1.8520666666666665					1	DETECTED	176.1029 m/z @1.85 [N1300_2.mzXML]	176.1029052734375	1.8520666666666665	1.8094999999999999	4.417816666666667	2.608316666666667	29952.423828125	375024.13951654086	0	1169	0.0968886378601781	5.05071868591061	10.478021545127357	176.10223388671875	176.10421752929688
315	176.9707794189453	1.5245833333333332					1	DETECTED	176.9708 m/z @1.52 [N1300_2.mzXML]	176.9707794189453	1.5245833333333332	1.4146	11.204316666666667	9.789716666666667	24081.38671875	4526514.142864014	0	1169	0.1358207411521557	44.50545537202616	88.01091074405232	176.9641571044922	176.9709014892578
316	177.0013427734375	11.618866666666666					1	DETECTED	177.0013 m/z @11.62 [N1300_2.mzXML]	177.0013427734375	11.618866666666666	1.4330666666666665	18.105666666666664	16.6726	8213.353515625	2049185.832706268	0	1169	0.5714578075665084	0.8184236878792045	3.3885662773727554	176.99166870117188	177.00717163085938
317	177.0608367919922	1.6886333333333332					1	DETECTED	177.0608 m/z @1.69 [N1300_2.mzXML]	177.0608367919922	1.6886333333333332	1.59775	1.7949666666666666	0.1972166666666666	33731.16796875	193560.5342302246	0	1169	0.08363851549111434	1.0849990830735385	1.1699981661470773	177.06056213378906	177.06100463867188
318	177.073974609375	10.53485					1	DETECTED	177.0740 m/z @10.53 [N1300_2.mzXML]	177.073974609375	10.53485	1.9479499999999998	10.677866666666667	8.729916666666666	8788.6474609375	1547006.537664734	0	1169	8.642898294801428	0.508327607557248	0.01665521511449605	177.07369995117188	177.07623291015625
319	177.0870361328125	2.5729166666666665					1	DETECTED	177.0870 m/z @2.57 [N1300_2.mzXML]	177.0870361328125	2.5729166666666665	2.3140333333333336	10.426083333333334	8.11205	7090.4697265625	1186546.812735199	0	1169	1.48064774330711	15.667385566213893	7.1809376067140995	177.08628845214844	177.08734130859375
320	177.10205078125	5.67755					1	DETECTED	177.1021 m/z @5.68 [N1300_2.mzXML]	177.10205078125	5.67755	4.8098	8.6641	3.8542999999999994	8805.6640625	690984.8295314022	0	1169	1.2790874222304494	1.998834294119178	3.036699340433566	177.10191345214844	177.1027069091797
321	177.1633758544922	12.571566666666666					1	DETECTED	177.1634 m/z @12.57 [N1300_2.mzXML]	177.1633758544922	12.571566666666666	0.11938333333333334	19.97416666666667	19.854783333333337	3992.088134765625	1654691.4410180666	0	1169	6.675270786744695	0.7972410460816111	0.6087914640657498	177.1588897705078	177.1645050048828
322	177.9558868408203	7.320983333333333					1	DETECTED	177.9559 m/z @7.32 [N1300_2.mzXML]	177.9558868408203	7.320983333333333	0.10126666666666666	19.8465	19.74523333333333	4545.466796875	1406018.479812927	0	1169	0.955121617382721	1.367452092995339	3.9881441063831993	177.95530700683594	177.95632934570312
323	178.9636993408203	11.540600000000001					1	DETECTED	178.9637 m/z @11.54 [N1300_2.mzXML]	178.9636993408203	11.540600000000001	0.22949999999999998	19.755499999999998	19.525999999999996	4420.615234375	1360861.2782939447	0	1169	10.75737985033371	0.863134443157606	1.0913275178511537	178.9628143310547	178.96482849121094
324	179.0402374267578	1.5245833333333332					1	DETECTED	179.0402 m/z @1.52 [N1300_2.mzXML]	179.0402374267578	1.5245833333333332	1.4330666666666665	1.6127333333333334	0.17966666666666686	10931.9951171875	79615.40671411133	0	1169	0.17553690060593596	0.9816062647969412	0.9632125295938825	179.03993225097656	179.0403289794922
325	179.0540771484375	11.395766666666667					1	DETECTED	179.0541 m/z @11.40 [N1300_2.mzXML]	179.0540771484375	11.395766666666667	9.443983333333334	18.953500000000002	9.509516666666668	5755.5498046875	1130003.4659963683	0	1169	4.365099571866189	2.436109711631244	5.950901556459743	179.05282592773438	179.05459594726562
326	179.0701446533203	10.499916666666667					1	DETECTED	179.0701 m/z @10.50 [N1300_2.mzXML]	179.0701446533203	10.499916666666667	0.10126666666666666	19.99233333333333	19.891066666666664	12441.7421875	1510071.560036774	0	1169	0.09160860597525478	4.984083176405676	0.8501601569884059	179.06179809570312	179.07044982910156
327	180.06536865234375	9.708499999999999					1	DETECTED	180.0654 m/z @9.71 [N1300_2.mzXML]	180.06536865234375	9.708499999999999	2.0763000000000003	18.807166666666667	16.730866666666667	66582.140625	3541710.478541962	0	1169	0.09047767253482952	0.5178842503396094	3.986389675096558	180.05567932128906	180.0733642578125
328	180.90367126464844	1.6736					1	DETECTED	180.9037 m/z @1.67 [N1300_2.mzXML]	180.90367126464844	1.6736	1.6279000000000001	2.0332666666666666	0.40536666666666643	14753.48046875	218662.0498002929	0	1169	0.41476025764105673	4.435083880379297	7.303736262566949	180.90341186523438	180.9042510986328
329	180.9477996826172	11.366333333333333					1	DETECTED	180.9478 m/z @11.37 [N1300_2.mzXML]	180.9477996826172	11.366333333333333	1.4146	18.917166666666667	17.502566666666667	4237.931640625	1426920.7861562811	0	1169	5.387308154069256	0.8793727725823307	4.797057066325106	180.94667053222656	180.9483642578125
330	181.0719757080078	9.391950000000001					1	DETECTED	181.0720 m/z @9.39 [N1300_2.mzXML]	181.0719757080078	9.391950000000001	8.968516666666666	19.282	10.313483333333334	13063.119140625	981454.4086543887	0	1169	0.5151027224893951	12.178402739510295	0.9308376874953834	181.06858825683594	181.07235717773438
331	181.0854949951172	11.556166666666666					1	DETECTED	181.0855 m/z @11.56 [N1300_2.mzXML]	181.0854949951172	11.556166666666666	3.9614666666666665	19.24566666666667	15.284200000000002	250005.796875	3600490.9719910845	1	1169	0.11176834160182736	0.5942338940917906	3.1547258651094947	181.0791778564453	181.08609008789062
332	182.08111572265625	3.92985					1	DETECTED	182.0811 m/z @3.93 [N1300_2.mzXML]	182.08111572265625	3.92985	1.9479499999999998	11.668033333333334	9.720083333333333	130015.09375	6771794.644823636	1	1169	0.420154208525402	0.6189232262682274	0.23969711951112932	182.0795135498047	182.08897399902344
333	182.14967346191406	18.421166666666668					1	DETECTED	182.1497 m/z @18.42 [N1300_2.mzXML]	182.14967346191406	18.421166666666668	0.10126666666666666	19.99233333333333	19.891066666666664	71524.1328125	2.164971735120412E7	1	1169	4.878895565674133	0.5763735060618055	0.24516526014161685	182.1489715576172	182.15045166015625
334	182.96266174316406	1.4946333333333333					1	DETECTED	182.9627 m/z @1.49 [N1300_2.mzXML]	182.96266174316406	1.4946333333333333	1.4330666666666665	1.59775	0.16468333333333351	13975.6689453125	82943.38765270996	0	1169	0.10556290488571629	1.3351232436818439	1.8615795258866055	182.96224975585938	182.96270751953125
335	183.04908752441406	15.9604					1	DETECTED	183.0491 m/z @15.96 [N1300_2.mzXML]	183.04908752441406	15.9604	8.734933333333334	19.97416666666667	11.239233333333335	6782.64794921875	1891441.8752951662	0	1169	2.906824494276151	0.7777513793803401	0.7611196901377122	183.0474090576172	183.04940795898438
336	183.08456420898438	3.8986					1	DETECTED	183.0846 m/z @3.90 [N1300_2.mzXML]	183.08456420898438	3.8986	2.0332666666666666	16.253566666666668	14.220300000000002	11317.5537109375	1852718.7865944216	0	1169	0.4185698048401778	3.8117315939957113	6.6234631879914225	183.0803680419922	183.08738708496094
337	183.10975646972656	1.7042833333333334					1	DETECTED	183.1098 m/z @1.70 [N1300_2.mzXML]	183.10975646972656	1.7042833333333334	0.19263333333333332	19.209	19.016366666666666	6008.90771484375	1519148.5556581113	0	1169	2.371658326197721	6.289937044509863	4.088724403028977	183.1008758544922	183.11044311523438
338	183.15322875976562	16.640966666666667					1	DETECTED	183.1532 m/z @16.64 [N1300_2.mzXML]	183.15322875976562	16.640966666666667	0.10126666666666666	19.97416666666667	19.8729	4713.7119140625	2051647.1466384262	0	1169	7.4985251247014375	0.6007636172361047	0.2039203997606289	183.15203857421875	183.1539764404297
339	184.07281494140625	13.05795					1	DETECTED	184.0728 m/z @13.06 [N1300_2.mzXML]	184.07281494140625	13.05795	11.684916666666668	15.867866666666666	4.182949999999998	72948.2421875	3261577.985134185	0	1169	0.32818027002775096	1.1026097664282677	2.131045318201386	184.07196044921875	184.07350158691406
340	184.09410095214844	1.7808					1	DETECTED	184.0941 m/z @1.78 [N1300_2.mzXML]	184.09410095214844	1.7808	1.7664499999999999	10.370949999999999	8.604499999999998	221133.546875	1196666.0781645505	0	1169	0.039850657805956535	1.9783952153979825	2.8563400163272803	184.09400939941406	184.09716796875
341	185.04190063476562	1.8790833333333334					1	DETECTED	185.0419 m/z @1.88 [N1300_2.mzXML]	185.04190063476562	1.8790833333333334	0.26585000000000003	17.305999999999997	17.040149999999997	114710.546875	4236027.305126985	0	1169	0.09078717342334319	2.0630995022269416	1.7559245852895187	185.03219604492188	185.05099487304688
342	185.1283416748047	9.12945					1	DETECTED	185.1283 m/z @9.13 [N1300_2.mzXML]	185.1283416748047	9.12945	9.022033333333333	10.499916666666667	1.4778833333333345	12997.2880859375	192740.22264086938	0	1169	0.08549004508815372	1.5616741772191527	1.6353943436699578	185.12351989746094	185.12889099121094
343	186.07347106933594	1.9064333333333332					1	DETECTED	186.0735 m/z @1.91 [N1300_2.mzXML]	186.07347106933594	1.9064333333333332	0.43043333333333333	19.555166666666665	19.12473333333333	43942.53125	1599397.9958882444	0	1169	0.08679357073886607	6.47856820234869	0.07791459842916643	186.07318115234375	186.0759735107422
344	186.91148376464844	1.6585500000000002					1	DETECTED	186.9115 m/z @1.66 [N1300_2.mzXML]	186.91148376464844	1.6585500000000002	1.6279000000000001	1.7515	0.12359999999999993	22234.1640625	90646.00858801269	0	1169	0.06366703116117911	2.016313213703094	3.0220791113006085	186.91058349609375	186.91168212890625
345	186.922607421875	1.5537833333333333					1	DETECTED	186.9226 m/z @1.55 [N1300_2.mzXML]	186.922607421875	1.5537833333333333	1.4493	4.24415	2.7948500000000003	16242.220703125	652463.2213513185	0	1169	0.12144811608049721	13.374621151698847	25.74924230339769	186.92190551757812	186.92283630371094
346	186.95225524902344	9.190283333333333					1	DETECTED	186.9523 m/z @9.19 [N1300_2.mzXML]	186.95225524902344	9.190283333333333	9.145900000000001	9.292883333333332	0.14698333333333125	7878.16015625	45705.90816552709	0	1169	0.10572865649974439	1.6558392790086507	2.3116785580173014	186.9518585205078	186.95269775390625
347	187.0574493408203	1.8790833333333334					1	DETECTED	187.0574 m/z @1.88 [N1300_2.mzXML]	187.0574493408203	1.8790833333333334	1.83795	4.009116666666666	2.1711666666666662	303446.84375	2063026.5908264767	0	1169	0.05773901767424228	4.818398549193639	6.8501061851796745	187.04786682128906	187.0581512451172
348	187.07110595703125	2.4499333333333335					1	DETECTED	187.0711 m/z @2.45 [N1300_2.mzXML]	187.07110595703125	2.4499333333333335	2.3140333333333336	9.324983333333334	7.01095	15883.8486328125	1291385.4729370726	0	1169	0.7293418029202492	8.943681812301753	16.486310789150092	187.07077026367188	187.0717010498047
349	187.1256561279297	13.51065					1	DETECTED	187.1257 m/z @13.51 [N1300_2.mzXML]	187.1256561279297	13.51065	0.10126666666666666	19.99233333333333	19.891066666666664	5816.2958984375	2864015.0456655286	0	1169	16.40038508661097	0.7416846163693831	0.948372839552605	187.12521362304688	187.13246154785156
350	187.47247314453125	9.190283333333333					1	DETECTED	187.4725 m/z @9.19 [N1300_2.mzXML]	187.47247314453125	9.190283333333333	9.145900000000001	9.262616666666666	0.11671666666666525	6380.29931640625	32115.547284179436	0	1169	0.0875072509295638	1.3148704468644523	1.6297408937289046	187.472412109375	187.47271728515625
351	188.07020568847656	9.190283333333333					1	DETECTED	188.0702 m/z @9.19 [N1300_2.mzXML]	188.07020568847656	9.190283333333333	2.3820333333333332	10.805066666666667	8.423033333333333	2235230.5	1.7180507556436364E7	1	1169	0.09499890060698846	1.8656678277668548	2.1463926033217224	188.0677490234375	188.07913208007812
352	188.08155822753906	9.204816666666666					1	DETECTED	188.0816 m/z @9.20 [N1300_2.mzXML]	188.08155822753906	9.204816666666666	1.3237999999999999	9.262616666666666	7.938816666666666	7273.98876953125	746711.1190369565	0	1169	0.20630777804718825	0.8456137249086334	1.000444955651762	188.08155822753906	188.09130859375
353	188.0944061279297	14.711649999999999					1	DETECTED	188.0944 m/z @14.71 [N1300_2.mzXML]	188.0944061279297	14.711649999999999	9.175816666666666	18.807166666666667	9.631350000000001	3056.564697265625	914425.0206563724	0	1169	2.647262382426103	0.8699096793617344	0.7398193587234687	188.0933380126953	188.10325622558594
354	188.12777709960938	1.8790833333333334					1	DETECTED	188.1278 m/z @1.88 [N1300_2.mzXML]	188.12777709960938	1.8790833333333334	1.8520666666666665	19.99233333333333	18.140266666666665	139743.734375	2465885.2292745365	0	1169	0.050130473347210325	8.379583721304014	6.837591628714264	188.12759399414062	188.13255310058594
355	189.02362060546875	13.6581					1	DETECTED	189.0236 m/z @13.66 [N1300_2.mzXML]	189.02362060546875	13.6581	11.702	15.40905	3.7070500000000006	7394.373046875	618769.178135925	0	1169	1.0166068155468988	0.9475614743622519	0.8951229487245038	189.02212524414062	189.02447509765625
356	189.04705810546875	1.4946333333333333					1	DETECTED	189.0471 m/z @1.49 [N1300_2.mzXML]	189.04705810546875	1.4946333333333333	1.4146	10.463249999999999	9.048649999999999	7944.75	1551985.024091003	0	1169	0.02911465651075207	56.530508121616094	110.2770991071313	189.04660034179688	189.0528106689453
357	189.07371520996094	9.204816666666666					1	DETECTED	189.0737 m/z @9.20 [N1300_2.mzXML]	189.07371520996094	9.204816666666666	9.111600000000001	11.085183333333333	1.9735833333333321	214223.421875	1630309.636896049	0	1169	0.09568136155549034	0.4881946832100085	1.5161828252588536	189.06918334960938	189.07403564453125
358	189.0868682861328	2.72625					1	DETECTED	189.0869 m/z @2.73 [N1300_2.mzXML]	189.0868682861328	2.72625	2.06175	19.354666666666667	17.292916666666667	51494.5078125	5545555.49002426	0	1169	1.1920441546409934	10.05670396811424	3.8455619227904556	189.08604431152344	189.09120178222656
359	190.04798889160156	13.4472					1	DETECTED	190.0480 m/z @13.45 [N1300_2.mzXML]	190.04798889160156	13.4472	1.4493	16.474583333333335	15.025283333333334	3548.726806640625	1483757.9903010563	0	1169	6.592163638905241	0.6261630507561045	0.2523261015122092	190.0474090576172	190.0543670654297
360	190.0857391357422	10.823133333333335					1	DETECTED	190.0857 m/z @10.82 [N1300_2.mzXML]	190.0857391357422	10.823133333333335	0.9773333333333334	11.153216666666667	10.175883333333333	68925.9375	1356662.806019164	1	1169	0.0849870900052796	0.5143651719941063	0.09550221304040346	190.07733154296875	190.09071350097656
361	190.14361572265625	10.370949999999999					1	DETECTED	190.1436 m/z @10.37 [N1300_2.mzXML]	190.14361572265625	10.370949999999999	0.6858000000000001	10.569216666666668	9.883416666666667	19294.708984375	726067.9172357183	0	1169	0.33769270446711985	0.510235601238322	0.9070084693871768	190.1434326171875	190.1439208984375
362	190.96804809570312	13.81075					1	DETECTED	190.9680 m/z @13.81 [N1300_2.mzXML]	190.96804809570312	13.81075	0.10126666666666666	19.97416666666667	19.8729	5130.56103515625	1648644.2128188766	0	1169	2.5675553954150896	0.7247866136457854	0.48861716808720884	190.96241760253906	190.96885681152344
363	190.98013305664062	11.60295					1	DETECTED	190.9801 m/z @11.60 [N1300_2.mzXML]	190.98013305664062	11.60295	1.4946333333333333	17.3435	15.848866666666666	7023.48779296875	2237175.9983171695	0	1169	0.18853989262064275	0.7507486388870936	0.4193124333055601	190.9795379638672	190.9894561767578
364	191.01754760742188	3.028433333333333					1	DETECTED	191.0175 m/z @3.03 [N1300_2.mzXML]	191.01754760742188	3.028433333333333	2.3003666666666667	16.622133333333334	14.321766666666667	5908.15380859375	1733253.2412097172	0	1169	0.48568100869141784	9.835477520373596	17.45819720051262	191.01426696777344	191.01876831054688
365	191.04005432128906	1.7949666666666666					1	DETECTED	191.0401 m/z @1.79 [N1300_2.mzXML]	191.04005432128906	1.7949666666666666	1.4146	19.391166666666667	17.976566666666667	78329.4765625	2367561.854594665	0	1169	0.10784997746887637	0.897492679346582	0.39549996372763635	191.03111267089844	191.0500030517578
366	191.07632446289062	1.6886333333333332					1	DETECTED	191.0763 m/z @1.69 [N1300_2.mzXML]	191.07632446289062	1.6886333333333332	1.5683333333333331	10.75055	9.182216666666667	75323.5703125	9066765.039974943	0	1169	0.06041816961391078	39.888664407814844	87.7853927304272	191.06936645507812	191.08071899414062
367	192.1246337890625	3.19175					1	DETECTED	192.1246 m/z @3.19 [N1300_2.mzXML]	192.1246337890625	3.19175	3.19175	4.594133333333334	1.4023833333333338	3085.861572265625	109591.5335751038	0	1169	1.2557766606792304	null	null	192.1246337890625	192.1345672607422
368	192.96142578125	2.1329833333333332					1	DETECTED	192.9614 m/z @2.13 [N1300_2.mzXML]	192.96142578125	2.1329833333333332	2.04745	19.445666666666668	17.398216666666666	10334.5830078125	1013811.796093994	0	1169	0.1435139501280447	82.23140020702127	163.81141526189765	192.9610137939453	192.9695281982422
369	193.03456115722656	1.6886333333333332					1	DETECTED	193.0346 m/z @1.69 [N1300_2.mzXML]	193.03456115722656	1.6886333333333332	1.6279000000000001	17.21333333333333	15.58543333333333	8707.080078125	1107759.9023509522	0	1169	0.07804945012771203	128.3103732162464	30.15261532672675	193.03378295898438	193.0380401611328
370	193.05575561523438	1.4493					1	DETECTED	193.0558 m/z @1.45 [N1300_2.mzXML]	193.05575561523438	1.4493	1.4493	16.659200000000002	15.209900000000001	10741.4365234375	2053045.6187073668	0	1169	0.09624652786237031	null	null	193.04879760742188	193.05575561523438
371	193.08584594726562	10.517633333333333					1	DETECTED	193.0858 m/z @10.52 [N1300_2.mzXML]	193.08584594726562	10.517633333333333	7.1789	10.69625	3.5173499999999995	11476.345703125	752987.3814300541	0	1169	0.10167222492507655	0.5267491663505122	0.05845677856252878	193.08544921875	193.08987426757812
372	194.00881958007812	11.366333333333333					1	DETECTED	194.0088 m/z @11.37 [N1300_2.mzXML]	194.00881958007812	11.366333333333333	11.306816666666666	11.60295	0.2961333333333336	51572.46875	305735.55828491045	0	1169	0.06909352177124539	2.4878185382245706	2.242911418306019	194.0083465576172	194.0092315673828
373	194.03204345703125	1.89265					1	DETECTED	194.0320 m/z @1.89 [N1300_2.mzXML]	194.03204345703125	1.89265	0.10126666666666666	19.99233333333333	19.891066666666664	4930.2568359375	2622215.518499938	0	1169	15.878047704385542	5.551873319501688	3.9621923295335706	194.03204345703125	194.0338592529297
374	194.9627685546875	11.033333333333333					1	DETECTED	194.9628 m/z @11.03 [N1300_2.mzXML]	194.9627685546875	11.033333333333333	10.805066666666667	17.250333333333334	6.445266666666667	4107.84912109375	841083.9174534911	0	1169	3.4742976164037778	14.117844626168242	27.235689252336485	194.9622802734375	194.96363830566406
375	194.9767303466797	12.06145					1	DETECTED	194.9767 m/z @12.06 [N1300_2.mzXML]	194.9767303466797	12.06145	11.587383333333333	17.678333333333335	6.090950000000001	7410.70751953125	1217487.9758174438	0	1169	0.4262110106874406	6.424149205456328	11.848298410912657	194.9755859375	194.9770965576172
376	195.02967834472656	16.824833333333334					1	DETECTED	195.0297 m/z @16.82 [N1300_2.mzXML]	195.02967834472656	16.824833333333334	0.19263333333333332	19.919333333333334	19.7267	7870.09326171875	3091813.9635778824	0	1169	2.7190147997025296	0.5930273806231287	0.3874051277544711	195.0288543701172	195.0302734375
377	195.06463623046875	10.912916666666666					1	DETECTED	195.0646 m/z @10.91 [N1300_2.mzXML]	195.06463623046875	10.912916666666666	10.858849999999999	15.849483333333334	4.990633333333335	17908.376953125	830148.4265688478	0	1169	0.1145001776481056	46.152589395807055	3.548473139888764	195.05615234375	195.0652618408203
378	195.08734130859375	1.2508000000000001					1	DETECTED	195.0873 m/z @1.25 [N1300_2.mzXML]	195.08734130859375	1.2508000000000001	0.10126666666666666	19.99233333333333	19.891066666666664	25266.609375	1.0243846752272889E7	0	1169	4.035156362914082	6.009729121738294	11.81328038730121	195.07875061035156	195.08859252929688
379	195.1009979248047	11.556166666666666					1	DETECTED	195.1010 m/z @11.56 [N1300_2.mzXML]	195.1009979248047	11.556166666666666	9.34125	16.529766666666667	7.188516666666667	14739.8876953125	2090109.9480725098	0	1169	0.5046236655645906	1.6227510440573394	2.2455020881146788	195.09747314453125	195.10450744628906
380	195.14349365234375	9.2776					1	DETECTED	195.1435 m/z @9.28 [N1300_2.mzXML]	195.14349365234375	9.2776	9.2776	12.3008	3.023200000000001	6472.95654296875	1100210.4916765138	0	1169	3.6104834507765933	null	null	195.1372528076172	195.14349365234375
381	196.00267028808594	19.810166666666664					1	DETECTED	196.0027 m/z @19.81 [N1300_2.mzXML]	196.00267028808594	19.810166666666664	0.11938333333333334	19.99233333333333	19.87295	4654.6181640625	2106225.39856958	0	1169	0.5753133512633788	0.5046256835896997	0.00925136717939953	196.0019073486328	196.00318908691406
382	196.06027221679688	8.933016666666667					1	DETECTED	196.0603 m/z @8.93 [N1300_2.mzXML]	196.06027221679688	8.933016666666667	8.7528	18.807166666666667	10.054366666666667	10588.673828125	1379777.8054760436	0	1169	0.08701130781825661	24.207281678029133	43.528638600824245	196.05996704101562	196.06869506835938
383	196.09864807128906	14.62685					1	DETECTED	196.0986 m/z @14.63 [N1300_2.mzXML]	196.09864807128906	14.62685	0.11938333333333334	19.99233333333333	19.87295	4405.412109375	1970935.1880784603	0	1169	2.0798777745860306	0.6849214427513188	0.3370384248414923	196.09024047851562	196.10562133789062
384	196.8651123046875	1.9619					1	DETECTED	196.8651 m/z @1.96 [N1300_2.mzXML]	196.8651123046875	1.9619	1.7042833333333334	2.1891833333333333	0.4848999999999999	18274.439453125	320895.14547827136	0	1169	0.1732889477119508	0.9411269974768713	0.6338954655135172	196.86451721191406	196.8651885986328
385	196.95584106445312	11.556166666666666					1	DETECTED	196.9558 m/z @11.56 [N1300_2.mzXML]	196.95584106445312	11.556166666666666	11.366333333333333	18.161166666666666	6.794833333333333	8747.55078125	724752.3079653934	0	1169	0.39614285468942434	17.89683933274809	34.79367866549618	196.95521545410156	196.95664978027344
386	197.06459045410156	15.79425					1	DETECTED	197.0646 m/z @15.79 [N1300_2.mzXML]	197.06459045410156	15.79425	8.541633333333333	19.95583333333333	11.414199999999997	11338.6611328125	2622547.4678985025	0	1169	2.733257246577036	0.7906556517490568	0.5063180834835773	197.0631866455078	197.06491088867188
387	197.12832641601562	9.725833333333332					1	DETECTED	197.1283 m/z @9.73 [N1300_2.mzXML]	197.12832641601562	9.725833333333332	8.354766666666666	9.86585	1.5110833333333336	14481.28515625	215382.51113467445	0	1169	0.12560004069771757	0.6430955765361516	0.31393375506263593	197.1274871826172	197.12872314453125
388	198.05247497558594	10.53485					1	DETECTED	198.0525 m/z @10.53 [N1300_2.mzXML]	198.05247497558594	10.53485	3.087416666666667	10.64165	7.554233333333333	26509.90234375	975658.1895693974	0	1169	0.08292752555054861	0.5369763335905262	0.06921400576193401	198.04774475097656	198.05569458007812
389	198.08473205566406	1.8237999999999999					1	DETECTED	198.0847 m/z @1.82 [N1300_2.mzXML]	198.08473205566406	1.8237999999999999	1.7664499999999999	13.793516666666667	12.027066666666666	20232.658203125	1296088.3596162717	0	1169	0.047303685849659605	104.85672769543734	208.7134553908747	198.08343505859375	198.08946228027344
390	198.8618621826172	1.7664499999999999					1	DETECTED	198.8619 m/z @1.77 [N1300_2.mzXML]	198.8618621826172	1.7664499999999999	1.7042833333333334	2.1750666666666665	0.4707833333333331	22522.06640625	323854.02088537585	0	1169	0.19788360259840587	3.7864611260053715	6.186757099283856	198.86163330078125	198.86279296875
391	198.93994140625	1.5537833333333333					1	DETECTED	198.9399 m/z @1.55 [N1300_2.mzXML]	198.93994140625	1.5537833333333333	1.4330666666666665	1.7949666666666666	0.3619000000000001	259246.890625	1744030.681304566	0	1169	0.11459889099037257	0.8674929767394545	0.647007446499603	198.9389190673828	198.94017028808594
392	199.01690673828125	15.176683333333333					1	DETECTED	199.0169 m/z @15.18 [N1300_2.mzXML]	199.01690673828125	15.176683333333333	9.461183333333334	19.026833333333332	9.565649999999998	2155.400390625	677768.045099762	0	1169	1.288185235868296	0.8368165514828099	0.6736331029656198	199.0156707763672	199.01780700683594
393	199.09637451171875	10.60475					1	DETECTED	199.0964 m/z @10.60 [N1300_2.mzXML]	199.09637451171875	10.60475	10.586683333333333	10.65975	0.0730666666666675	2233.494873046875	6133.682072082476	0	1169	0.06984289818372069	2.0221402214023105	3.0442804428046215	199.09597778320312	199.09637451171875
394	200.04029846191406	1.6886333333333332					1	DETECTED	200.0403 m/z @1.69 [N1300_2.mzXML]	200.04029846191406	1.6886333333333332	1.6127333333333334	2.940183333333333	1.3274499999999998	38899.0703125	436613.5710286865	0	1169	0.07677127299270725	8.7447299077734	10.73369948212916	200.04022216796875	200.04481506347656
395	200.20079040527344	10.426083333333334					1	DETECTED	200.2008 m/z @10.43 [N1300_2.mzXML]	200.20079040527344	10.426083333333334	0.10126666666666666	19.95583333333333	19.854566666666663	5462.87109375	1521069.4741098026	0	1169	0.12969307997140866	0.9614972985799585	1.1349849243940144	200.1998291015625	200.20196533203125
396	200.9375762939453	1.5537833333333333					1	DETECTED	200.9376 m/z @1.55 [N1300_2.mzXML]	200.9375762939453	1.5537833333333333	1.4493	1.5829833333333334	0.13368333333333338	36231.22265625	187665.94563964847	0	1169	0.10291673890506092	0.639735204976871	0.2794704099537419	200.93748474121094	200.93775939941406
397	200.97300720214844	1.5537833333333333					1	DETECTED	200.9730 m/z @1.55 [N1300_2.mzXML]	200.97300720214844	1.5537833333333333	1.4493	1.6434833333333332	0.19418333333333315	38994.4140625	255106.3392292481	0	1169	0.1108091608397539	0.9762507343301648	0.7412853962996245	200.9720916748047	200.9732208251953
398	201.0157012939453	1.89265					1	DETECTED	201.0157 m/z @1.89 [N1300_2.mzXML]	201.0157012939453	1.89265	1.7515	10.098866666666668	8.347366666666668	18904.861328125	955960.6319227294	0	1169	8.30290376588376	29.569134490494772	58.13826898098955	201.0058135986328	201.01625061035156
399	201.11184692382812	1.3056166666666666					1	DETECTED	201.1118 m/z @1.31 [N1300_2.mzXML]	201.11184692382812	1.3056166666666666	0.10126666666666666	19.99233333333333	19.891066666666664	39736.96484375	2.9132424261837635E7	1	1169	3.6705698809950302	0.6414524741219132	0.27793058842027885	201.11129760742188	201.11233520507812
400	202.04737854003906	9.725833333333332					1	DETECTED	202.0474 m/z @9.73 [N1300_2.mzXML]	202.04737854003906	9.725833333333332	1.8237999999999999	9.79495	7.97115	21932.041015625	2468117.227416504	0	1169	7.871595889665751	0.5043733469444575	0.008746693888914817	202.04708862304688	202.0476531982422
401	202.115234375	7.588183333333333					1	DETECTED	202.1152 m/z @7.59 [N1300_2.mzXML]	202.115234375	7.588183333333333	0.10126666666666666	19.95583333333333	19.854566666666663	4840.353515625	3143870.2789859627	0	1169	16.75736379751447	1.3259508253286285	1.6519016506572572	202.10726928710938	202.1158905029297
402	202.9705047607422	1.5245833333333332					1	DETECTED	202.9705 m/z @1.52 [N1300_2.mzXML]	202.9705047607422	1.5245833333333332	1.4330666666666665	14.84715	13.414083333333332	13535.951171875	2256370.761998169	0	1169	0.10693444795226226	70.89983787208358	152.52605920739268	202.96926879882812	202.9737548828125
403	203.031494140625	1.92025					1	DETECTED	203.0315 m/z @1.92 [N1300_2.mzXML]	203.031494140625	1.92025	1.4330666666666665	9.375016666666665	7.9419499999999985	30822.78125	3899563.046622497	0	1169	8.048012851815162	8.081467281012971	15.269619798125749	203.02247619628906	203.03819274902344
404	203.0521697998047	1.7949666666666666					1	DETECTED	203.0522 m/z @1.79 [N1300_2.mzXML]	203.0521697998047	1.7949666666666666	1.6585500000000002	10.316066666666668	8.657516666666668	1353594.875	1.6625696374206057E7	1	1169	0.11986018825280675	4.920967033018327	7.287525163116708	203.05010986328125	203.05288696289062
405	203.8238983154297	9.204816666666666					1	DETECTED	203.8239 m/z @9.20 [N1300_2.mzXML]	203.8238983154297	9.204816666666666	9.12945	9.357949999999999	0.2284999999999986	14186.55078125	86600.93168530212	0	1169	0.0908503978340196	2.6427249287985597	1.1141862164133534	203.82318115234375	203.82437133789062
406	204.05572509765625	1.7949666666666666					1	DETECTED	204.0557 m/z @1.79 [N1300_2.mzXML]	204.05572509765625	1.7949666666666666	1.736	10.786533333333333	9.050533333333332	79624.2578125	1802259.4220444951	0	1169	0.2812913775745909	73.91787030970424	6.511898019251608	204.05545043945312	204.06561279296875
407	204.0659637451172	10.517633333333333					1	DETECTED	204.0660 m/z @10.52 [N1300_2.mzXML]	204.0659637451172	10.517633333333333	9.638533333333333	19.719	10.080466666666668	2176.5126953125	802952.1513241581	0	1169	6.816553137858605	5.733401584954314	10.466803169908628	204.06588745117188	204.07081604003906
408	204.12274169921875	1.8790833333333334					1	DETECTED	204.1227 m/z @1.88 [N1300_2.mzXML]	204.12274169921875	1.8790833333333334	1.8520666666666665	10.499916666666667	8.647850000000002	1224120.5	7312717.525529478	1	1169	0.038430846087042836	8.536944984802401	6.613113114411683	204.12266540527344	204.12330627441406
409	204.41632080078125	9.190283333333333					1	DETECTED	204.4163 m/z @9.19 [N1300_2.mzXML]	204.41632080078125	9.190283333333333	9.145900000000001	9.409116666666668	0.26321666666666665	10458.380859375	72243.14897308314	0	1169	0.09512215811255764	2.965264739016214	4.930529478032428	204.41592407226562	204.41653442382812
410	204.95657348632812	1.6279000000000001					1	DETECTED	204.9566 m/z @1.63 [N1300_2.mzXML]	204.95657348632812	1.6279000000000001	1.5829833333333334	1.736	0.15301666666666658	44364.56640625	220275.94642968755	0	1169	0.07179944440227626	1.703339517625229	2.406679035250458	204.95654296875	204.95692443847656
411	204.9962615966797	11.618866666666666					1	DETECTED	204.9963 m/z @11.62 [N1300_2.mzXML]	204.9962615966797	11.618866666666666	1.4146	15.609933333333334	14.195333333333334	6789.0458984375	1440929.8675710754	0	1169	10.583182004962447	0.6955587205352011	0.3091262585849737	204.99560546875	204.99966430664062
412	205.047119140625	9.324983333333334					1	DETECTED	205.0471 m/z @9.32 [N1300_2.mzXML]	205.047119140625	9.324983333333334	1.4330666666666665	9.86585	8.432783333333333	16871.41015625	1349895.2863197029	0	1169	0.08320019177433835	2.594339889704718	1.234877147406119	205.04257202148438	205.05679321289062
413	205.0601348876953	9.204816666666666					1	DETECTED	205.0601 m/z @9.20 [N1300_2.mzXML]	205.0601348876953	9.204816666666666	9.145900000000001	18.66	9.5141	4519.06689453125	1085400.27428363	0	1169	0.06536099188883071	80.74200848656528	160.48401697313057	205.05821228027344	205.06927490234375
414	205.08546447753906	12.437683333333332					1	DETECTED	205.0855 m/z @12.44 [N1300_2.mzXML]	205.08546447753906	12.437683333333332	0.10126666666666666	19.99233333333333	19.891066666666664	15645.6669921875	4488159.452935366	0	1169	0.13512289899879093	0.8924238050862855	0.14604138831789362	205.07737731933594	205.08633422851562
415	205.09690856933594	9.204816666666666					1	DETECTED	205.0969 m/z @9.20 [N1300_2.mzXML]	205.09690856933594	9.204816666666666	9.093683333333333	10.930299999999999	1.8366166666666661	3788696.25	2.8772879053629417E7	1	1169	0.09506254120607949	1.8212992033814916	1.6742327699378192	205.09657287597656	205.0972442626953
416	205.12603759765625	1.8790833333333334					1	DETECTED	205.1260 m/z @1.88 [N1300_2.mzXML]	205.12603759765625	1.8790833333333334	1.8520666666666665	9.308816666666667	7.45675	101811.5859375	1394748.3667039187	0	1169	0.05166927044611036	7.533024844707511	8.427072956181133	205.11807250976562	205.13375854492188
417	205.7809295654297	9.204816666666666					1	DETECTED	205.7809 m/z @9.20 [N1300_2.mzXML]	205.7809295654297	9.204816666666666	9.12945	9.357949999999999	0.2284999999999986	10717.5390625	67091.70283398384	0	1169	0.09566316338418801	1.5159221583370293	1.5410819113439174	205.7804718017578	205.78109741210938
418	205.9873504638672	11.618866666666666					1	DETECTED	205.9874 m/z @11.62 [N1300_2.mzXML]	205.9873504638672	11.618866666666666	0.10126666666666666	19.99233333333333	19.891066666666664	18243.79296875	3869713.5203436003	0	1169	1.0427329430696446	0.655167891612955	2.679886193376591	205.98599243164062	205.995361328125
419	206.08096313476562	10.297616666666666					1	DETECTED	206.0810 m/z @10.30 [N1300_2.mzXML]	206.08096313476562	10.297616666666666	0.21128333333333332	19.810166666666664	19.59888333333333	72005.609375	1731840.8932027905	1	1169	0.09711939435418238	0.5119698126440005	0.01579019380533444	206.08065795898438	206.08966064453125
420	206.1001434326172	9.204816666666666					1	DETECTED	206.1001 m/z @9.20 [N1300_2.mzXML]	206.1001434326172	9.204816666666666	9.111600000000001	10.261066666666666	1.1494666666666653	401818.375	2976092.7834548196	0	1169	0.09436112329395385	1.8091432828279186	1.6957767234147307	206.1001434326172	206.10055541992188
421	206.38185119628906	9.204816666666666					1	DETECTED	206.3819 m/z @9.20 [N1300_2.mzXML]	206.38185119628906	9.204816666666666	9.145900000000001	9.308816666666667	0.16291666666666593	13347.703125	77763.4168836667	0	1169	0.09028415871711282	1.3826025459689166	1.7652050919378333	206.38119506835938	206.38223266601562
422	206.89356994628906	1.7515					1	DETECTED	206.8936 m/z @1.75 [N1300_2.mzXML]	206.89356994628906	1.7515	1.6736	2.06175	0.38815	92467.5234375	616877.0105249023	0	1169	0.08124174478944846	2.4913350449293943	1.0970793351062895	206.893310546875	206.8938446044922
423	206.99095153808594	17.121666666666666					1	DETECTED	206.9910 m/z @17.12 [N1300_2.mzXML]	206.99095153808594	17.121666666666666	0.11938333333333334	19.99233333333333	19.87295	6001.4677734375	2233838.866419097	0	1169	2.8974734600788814	0.5844200337797766	0.17007828199802774	206.98715209960938	206.99606323242188
424	207.01422119140625	1.8790833333333334					1	DETECTED	207.0142 m/z @1.88 [N1300_2.mzXML]	207.01422119140625	1.8790833333333334	1.4146	15.591116666666666	14.176516666666666	9425.70703125	3009143.3699955447	0	1169	12.717187115437236	15.26052244429294	29.368088134612762	207.00621032714844	207.01812744140625
425	207.08441162109375	10.297616666666666					1	DETECTED	207.0844 m/z @10.30 [N1300_2.mzXML]	207.08441162109375	10.297616666666666	10.297616666666666	10.389083333333334	0.09146666666666725	7908.15673828125	28451.374825683855	0	1169	0.11250325566397557	null	null	207.08419799804688	207.08441162109375
426	207.1042938232422	9.204816666666666					1	DETECTED	207.1043 m/z @9.20 [N1300_2.mzXML]	207.1042938232422	9.204816666666666	9.111600000000001	9.973916666666666	0.8623166666666648	16837.8359375	185823.96652685467	0	1169	0.3039853061330806	4.625335240479246	8.250670480958492	207.0984649658203	207.11026000976562
427	208.0489959716797	16.0155					1	DETECTED	208.0490 m/z @16.02 [N1300_2.mzXML]	208.0489959716797	16.0155	0.52155	19.773833333333336	19.252283333333335	13284.6298828125	4558084.503583067	0	1169	2.445397640053219	0.6212838989842272	0.4209829383998877	208.0477294921875	208.05499267578125
428	208.8907012939453	1.7664499999999999					1	DETECTED	208.8907 m/z @1.77 [N1300_2.mzXML]	208.8907012939453	1.7664499999999999	1.6886333333333332	2.0332666666666666	0.34463333333333335	50739.5859375	419620.83702807594	0	1169	0.1134307374156347	2.2143928035982015	3.4287856071964034	208.89041137695312	208.89097595214844
429	208.9784393310547	11.719066666666667					1	DETECTED	208.9784 m/z @11.72 [N1300_2.mzXML]	208.9784393310547	11.719066666666667	11.571833333333332	15.553966666666668	3.9821333333333353	7134.021484375	808879.1752447514	0	1169	2.2801025086033135	13.523205795788924	26.046411591577847	208.97781372070312	208.97911071777344
430	209.03330993652344	1.50975					1	DETECTED	209.0333 m/z @1.51 [N1300_2.mzXML]	209.03330993652344	1.50975	0.7588166666666667	11.788016666666666	11.0292	37860.28515625	1547659.3314178465	0	1169	0.12981831655068743	53.185250384012825	1.347256032783591	209.03265380859375	209.04263305664062
431	209.04547119140625	15.609933333333334					1	DETECTED	209.0455 m/z @15.61 [N1300_2.mzXML]	209.04547119140625	15.609933333333334	0.1378	19.99233333333333	19.854533333333332	27070.693359375	7052115.457442829	0	1169	7.581635069816951	0.638573994567575	0.6534377490677952	209.04473876953125	209.04568481445312
432	209.09201049804688	7.7488					1	DETECTED	209.0920 m/z @7.75 [N1300_2.mzXML]	209.09201049804688	7.7488	5.76535	8.558933333333332	2.7935833333333324	12811.4033203125	778225.9846992191	0	1169	0.5043749604199608	0.6068140261850818	0.3823584706002291	209.0915069580078	209.09254455566406
433	209.1168975830078	12.045216666666667					1	DETECTED	209.1169 m/z @12.05 [N1300_2.mzXML]	209.1168975830078	12.045216666666667	11.618866666666666	12.40415	0.785283333333334	100996.078125	1212874.5762528079	0	1169	0.09061195984706849	0.8437209995848988	0.44090136978814853	209.1166534423828	209.11717224121094
434	210.9350128173828	11.618866666666666					1	DETECTED	210.9350 m/z @11.62 [N1300_2.mzXML]	210.9350128173828	11.618866666666666	2.0904666666666665	18.421166666666668	16.3307	14101.43359375	2513856.95453723	0	1169	0.2995313499206951	0.6973095682087649	0.47489607262541444	210.9332275390625	210.9361114501953
435	211.04190063476562	2.368533333333333					1	DETECTED	211.0419 m/z @2.37 [N1300_2.mzXML]	211.04190063476562	2.368533333333333	1.9064333333333332	17.586000000000002	15.67956666666667	20744.15625	2286900.7450005184	0	1169	0.5757066091366854	16.965555796003756	1.9879030466046832	211.03866577148438	211.0513153076172
436	211.0801544189453	14.830366666666666					1	DETECTED	211.0802 m/z @14.83 [N1300_2.mzXML]	211.0801544189453	14.830366666666666	12.012283333333333	17.380666666666666	5.368383333333334	3975.72314453125	714109.1786583862	0	1169	1.2757295114066274	0.9524883934115976	0.9049767868231953	211.07766723632812	211.08078002929688
437	211.13272094726562	0.19263333333333332					1	DETECTED	211.1327 m/z @0.19 [N1300_2.mzXML]	211.13272094726562	0.19263333333333332	0.10126666666666666	19.99233333333333	19.891066666666664	5829.4873046875	3418669.0209679576	0	1169	17.1882416733745	108.85297336738415	170.59453689892732	211.1227264404297	211.13392639160156
438	211.1441192626953	10.261066666666666					1	DETECTED	211.1441 m/z @10.26 [N1300_2.mzXML]	211.1441192626953	10.261066666666666	10.224933333333333	10.426083333333334	0.20115000000000194	11446.583984375	83656.85955029292	0	1169	0.12187047281088681	2.7834409594095852	4.5668819188191705	211.14356994628906	211.1441192626953
439	212.01927185058594	11.351833333333333					1	DETECTED	212.0193 m/z @11.35 [N1300_2.mzXML]	212.01927185058594	11.351833333333333	4.742933333333334	13.674416666666668	8.931483333333333	456186.0625	1.893357204186269E7	1	1169	0.09548885415587272	0.5173673264942895	3.753455936601669	212.01345825195312	212.02279663085938
440	212.06777954101562	10.823133333333335					1	DETECTED	212.0678 m/z @10.82 [N1300_2.mzXML]	212.06777954101562	10.823133333333335	10.786533333333333	10.930299999999999	0.14376666666666615	12188.68359375	69725.43485913092	0	1169	0.07513597694103957	1.9640255009106464	2.928051001821293	212.06739807128906	212.06790161132812
441	212.8388671875	1.9762833333333334					1	DETECTED	212.8389 m/z @1.98 [N1300_2.mzXML]	212.8388671875	1.9762833333333334	1.7042833333333334	19.445666666666668	17.741383333333335	18210.130859375	3726026.724188721	0	1169	0.1796758762558266	32.612837009803926	null	212.8297576904297	212.8392333984375
442	213.17796325683594	10.517633333333333					1	DETECTED	213.1780 m/z @10.52 [N1300_2.mzXML]	213.17796325683594	10.517633333333333	5.6597333333333335	12.621649999999999	6.961916666666665	4224.63427734375	587660.5368470155	0	1169	0.041100745744744316	0.7165561936913756	0.43311238738275115	213.17762756347656	213.18545532226562
443	213.95875549316406	18.421166666666668					1	DETECTED	213.9588 m/z @18.42 [N1300_2.mzXML]	213.95875549316406	18.421166666666668	0.10126666666666666	19.99233333333333	19.891066666666664	3178.639404296875	1411055.7852852172	0	1169	2.586695933551063	0.5428814203862101	0.08576284077242032	213.95791625976562	213.9596405029297
444	214.0587921142578	1.8520666666666665					1	DETECTED	214.0588 m/z @1.85 [N1300_2.mzXML]	214.0587921142578	1.8520666666666665	1.8094999999999999	9.461183333333334	7.6516833333333345	16797.67578125	513457.8765235598	0	1169	0.087227443316644	89.87881754111204	178.75763508222408	214.05050659179688	214.0590362548828
445	214.8357696533203	1.9619					1	DETECTED	214.8358 m/z @1.96 [N1300_2.mzXML]	214.8357696533203	1.9619	1.7042833333333334	2.0046	0.30031666666666657	17750.322265625	216538.089241455	0	1169	0.19336873561743095	0.582875072782558	0.16575014556511602	214.83535766601562	214.8363037109375
446	214.9172821044922	1.5537833333333333					1	DETECTED	214.9173 m/z @1.55 [N1300_2.mzXML]	214.9172821044922	1.5537833333333333	0.6858000000000001	12.14595	11.460149999999999	896008.25	8094792.985552491	0	1169	0.10022201755963334	0.8695832348487926	0.661070690546455	214.91490173339844	214.9254608154297
447	214.98870849609375	1.5537833333333333					1	DETECTED	214.9887 m/z @1.55 [N1300_2.mzXML]	214.98870849609375	1.5537833333333333	1.4493	1.5683333333333331	0.1190333333333331	42468.33984375	226583.51012988278	0	1169	0.10929252853749705	0.5696283298771727	0.13925665975434537	214.98861694335938	214.98895263671875
448	215.01622009277344	1.9619					1	DETECTED	215.0162 m/z @1.96 [N1300_2.mzXML]	215.01622009277344	1.9619	1.89265	11.4423	9.54965	34269.93359375	1865832.6812597055	0	1169	0.19480586740788808	62.13693232199297	25.31216965080965	215.0063018798828	215.02294921875
449	215.9209442138672	1.5537833333333333					1	DETECTED	215.9209 m/z @1.55 [N1300_2.mzXML]	215.9209442138672	1.5537833333333333	1.4493	1.59775	0.14844999999999997	28159.142578125	135298.65421679686	0	1169	0.08798764118419067	0.7104003828361783	0.42080076567235675	215.9208221435547	215.92117309570312
450	216.92230224609375	1.6886333333333332					1	DETECTED	216.9223 m/z @1.69 [N1300_2.mzXML]	216.92230224609375	1.6886333333333332	1.4646666666666666	1.8237999999999999	0.3591333333333333	217642.515625	1636365.8144349356	0	1169	0.12096360444642151	2.0421816230842187	3.0815942530839107	216.9135284423828	216.92262268066406
451	216.95062255859375	1.5537833333333333					1	DETECTED	216.9506 m/z @1.55 [N1300_2.mzXML]	216.95062255859375	1.5537833333333333	1.4330666666666665	1.6279000000000001	0.19483333333333364	115876.1328125	765879.4167597658	0	1169	0.11766533510927624	0.8059886335256677	0.6819522952237661	216.9501495361328	216.95077514648438
452	217.08187866210938	1.86555					1	DETECTED	217.0819 m/z @1.87 [N1300_2.mzXML]	217.08187866210938	1.86555	1.83795	15.94215	14.1042	44868.5859375	1439981.5156393128	0	1169	0.12297938990743984	45.83823991576832	25.112604784691033	217.08116149902344	217.0901336669922
453	217.12158203125	19.190833333333334					1	DETECTED	217.1216 m/z @19.19 [N1300_2.mzXML]	217.12158203125	19.190833333333334	0.10126666666666666	19.99233333333333	19.891066666666664	11393.9130859375	2927925.6894539497	0	1169	0.2003411384056335	0.6047860203044169	0.0793918540780769	217.11843872070312	217.12196350097656
454	218.07745361328125	1.4646666666666666					1	DETECTED	218.0775 m/z @1.46 [N1300_2.mzXML]	218.07745361328125	1.4646666666666666	1.4646666666666666	19.26383333333333	17.799166666666665	8899.0380859375	2056453.7930918576	0	1169	14.56390748234524	null	null	218.07745361328125	218.08621215820312
455	218.13844299316406	1.92025					1	DETECTED	218.1384 m/z @1.92 [N1300_2.mzXML]	218.13844299316406	1.92025	0.10126666666666666	19.97416666666667	19.8729	15044.212890625	2915085.0188297713	0	1169	2.630605844098718	4.001902643615119	10.370534044172919	218.13748168945312	218.13925170898438
456	218.21136474609375	10.389083333333334					1	DETECTED	218.2114 m/z @10.39 [N1300_2.mzXML]	218.21136474609375	10.389083333333334	10.370949999999999	10.499916666666667	0.12896666666666867	7590.7060546875	31860.386069824686	0	1169	0.08297055728761826	3.5560661764703383	6.112132352940677	218.21104431152344	218.21144104003906
457	218.9835662841797	1.5245833333333332					1	DETECTED	218.9836 m/z @1.52 [N1300_2.mzXML]	218.9835662841797	1.5245833333333332	0.5396666666666667	1.6127333333333334	1.0730666666666666	21026.87890625	275830.5850009765	0	1169	0.05094772692643845	0.5447499788476183	0.08949995769523668	218.97869873046875	218.98391723632812
458	219.0259552001953	1.7664499999999999					1	DETECTED	219.0260 m/z @1.77 [N1300_2.mzXML]	219.0259552001953	1.7664499999999999	1.7042833333333334	10.261066666666666	8.556783333333334	1388550.25	1.0955465720210837E7	1	1169	0.06093290167673726	3.9121308092747635	6.150159219086126	219.01596069335938	219.02685546875
459	219.04335021972656	8.699566666666668					1	DETECTED	219.0434 m/z @8.70 [N1300_2.mzXML]	219.04335021972656	8.699566666666668	8.541633333333333	8.7528	0.21116666666666717	4979.84033203125	34390.38536206043	0	1169	0.06941148696046362	0.6685310257492595	0.33706205149851887	219.04296875	219.04347229003906
460	219.08203125	16.474583333333335					1	DETECTED	219.0820 m/z @16.47 [N1300_2.mzXML]	219.08203125	16.474583333333335	9.190283333333333	19.427500000000002	10.237216666666669	3173.755615234375	1157130.3847052	0	1169	8.44275686604567	0.7026904895917704	0.40538097918354077	219.0760040283203	219.08274841308594
461	219.1172637939453	14.88085					1	DETECTED	219.1173 m/z @14.88 [N1300_2.mzXML]	219.1172637939453	14.88085	9.5495	19.810166666666664	10.260666666666664	12165.001953125	1446338.9983644409	0	1169	0.7928591735273223	0.7742368951509335	0.7613075314875696	219.1163330078125	219.11785888671875
462	219.17396545410156	12.249466666666667					1	DETECTED	219.1740 m/z @12.25 [N1300_2.mzXML]	219.17396545410156	12.249466666666667	0.10126666666666666	19.937666666666665	19.836399999999998	18834.94140625	1873064.3328370368	0	1169	0.06574041036479272	0.8936947405621347	1.5864518625215098	219.165771484375	219.1754150390625
463	220.1177978515625	8.914983333333334					1	DETECTED	220.1178 m/z @8.91 [N1300_2.mzXML]	220.1177978515625	8.914983333333334	8.788983333333334	19.810166666666664	11.02118333333333	10109.341796875	510685.99039566016	0	1169	0.12365649966173287	43.734854497354675	86.46970899470935	220.1082763671875	220.12277221679688
464	220.93426513671875	1.6127333333333334					1	DETECTED	220.9343 m/z @1.61 [N1300_2.mzXML]	220.93426513671875	1.6127333333333334	1.5537833333333333	1.7199166666666665	0.16613333333333324	119252.9296875	619545.2812150882	0	1169	0.08031312647849709	1.432813211233141	2.0620126531436815	220.93405151367188	220.9348602294922
465	221.00779724121094	11.60295					1	DETECTED	221.0078 m/z @11.60 [N1300_2.mzXML]	221.00779724121094	11.60295	10.027133333333333	17.994500000000002	7.967366666666669	10894.4521484375	1605965.516849426	0	1169	6.126185400131389	2.2499846190363497	2.667481913912861	221.00599670410156	221.00779724121094
466	221.0244140625	1.7808					1	DETECTED	221.0244 m/z @1.78 [N1300_2.mzXML]	221.0244140625	1.7808	1.7042833333333334	11.9801	10.275816666666667	89863.1015625	1554915.8887791748	0	1169	0.1190933146435913	3.200421153318476	3.5914702981273083	221.02127075195312	221.0260009765625
467	221.09291076660156	11.221466666666666					1	DETECTED	221.0929 m/z @11.22 [N1300_2.mzXML]	221.09291076660156	11.221466666666666	4.776316666666667	11.221466666666666	6.445149999999999	5996.67626953125	686189.8720742492	0	1169	2.0612315611037584	0.5	null	221.09149169921875	221.09291076660156
468	221.116943359375	12.180666666666667					1	DETECTED	221.1169 m/z @12.18 [N1300_2.mzXML]	221.116943359375	12.180666666666667	0.24763333333333334	19.97416666666667	19.726533333333336	6917.5625	1987210.0922112127	0	1169	0.08371848362059708	0.8265515054847749	0.6483445647441737	221.11582946777344	221.11785888671875
469	221.98304748535156	8.842533333333334					1	DETECTED	221.9830 m/z @8.84 [N1300_2.mzXML]	221.98304748535156	8.842533333333334	0.156	19.864833333333333	19.708833333333335	5635.5751953125	2746991.2819040837	0	1169	18.640524784076614	1.1825605735507791	1.3669409050283048	221.98094177246094	221.98304748535156
470	222.06468200683594	15.683133333333334					1	DETECTED	222.0647 m/z @15.68 [N1300_2.mzXML]	222.06468200683594	15.683133333333334	9.357949999999999	19.7375	10.379550000000002	13082.41796875	2641007.181590423	0	1169	6.234655090961736	0.7691467766405313	0.5546417970422729	222.0636444091797	222.0651092529297
471	222.86753845214844	1.7515					1	DETECTED	222.8675 m/z @1.75 [N1300_2.mzXML]	222.86753845214844	1.7515	1.6886333333333332	9.62055	7.931916666666666	84502.9609375	3038059.038358398	0	1169	0.09556995974121874	63.08523329798496	125.17046659596994	222.8673553466797	222.87318420410156
472	222.99411010742188	13.608316666666667					1	DETECTED	222.9941 m/z @13.61 [N1300_2.mzXML]	222.99411010742188	13.608316666666667	11.380966666666666	14.610199999999999	3.229233333333333	23652.185546875	2232071.5054973145	0	1169	1.8162757939624967	0.7249047822150384	2.3876914920040746	222.99380493164062	222.9944610595703
473	223.06092834472656	15.812683333333332					1	DETECTED	223.0609 m/z @15.81 [N1300_2.mzXML]	223.06092834472656	15.812683333333332	9.292883333333332	19.919333333333334	10.626450000000002	23342.3125	5861364.602714851	0	1169	2.9272016165697163	0.7435461574412837	0.5312262587109373	223.05870056152344	223.0613250732422
474	223.0960235595703	11.540600000000001					1	DETECTED	223.0960 m/z @11.54 [N1300_2.mzXML]	223.0960235595703	11.540600000000001	0.10126666666666666	19.99233333333333	19.891066666666664	210206.703125	6952822.456497925	1	1169	1.8469171015126626	0.5133835172240498	0.019083200689839742	223.09210205078125	223.09765625
475	224.86456298828125	1.7515					1	DETECTED	224.8646 m/z @1.75 [N1300_2.mzXML]	224.86456298828125	1.7515	1.6886333333333332	1.7808	0.09216666666666673	68316.7578125	237348.8713554687	0	1169	0.07351254961552933	0.7330328738069973	0.46606574761399466	224.8644256591797	224.86476135253906
476	224.95089721679688	11.822333333333335					1	DETECTED	224.9509 m/z @11.82 [N1300_2.mzXML]	224.95089721679688	11.822333333333335	10.11685	19.755499999999998	9.638649999999998	29937.021484375	2566686.685867705	0	1169	0.7169630624760934	2.9120960672952823	4.482008379030895	224.9501953125	224.9554901123047
477	225.0758056640625	10.206983333333334					1	DETECTED	225.0758 m/z @10.21 [N1300_2.mzXML]	225.0758056640625	10.206983333333334	10.170800000000002	10.242916666666668	0.07211666666666616	1771.6722412109375	6753.15117947387	0	1169	0.2944545536152656	0.9965453707969003	0.9930907415938005	225.0758056640625	225.0760498046875
478	225.10812377929688	1.86555					1	DETECTED	225.1081 m/z @1.87 [N1300_2.mzXML]	225.10812377929688	1.86555	1.8520666666666665	10.352733333333333	8.500666666666667	25577.12109375	774082.9699239501	0	1169	0.036669095033360355	315.22867737947666	629.4573547589532	225.1077423095703	225.10960388183594
479	226.04489135742188	2.0332666666666666					1	DETECTED	226.0449 m/z @2.03 [N1300_2.mzXML]	226.04489135742188	2.0332666666666666	1.9619	15.123416666666666	13.161516666666666	15830.8984375	896016.5361751708	0	1169	0.10963662661702744	92.21053246146671	183.42106492293343	226.04457092285156	226.05203247070312
480	226.11863708496094	8.371					1	DETECTED	226.1186 m/z @8.37 [N1300_2.mzXML]	226.11863708496094	8.371	8.013349999999999	8.4891	0.47575000000000145	2701.68896484375	42941.648714325114	0	1169	0.19088136253918186	0.6651055501188308	0.33021110023766154	226.1182861328125	226.11898803710938
481	226.95108032226562	1.6434833333333332					1	DETECTED	226.9511 m/z @1.64 [N1300_2.mzXML]	226.95108032226562	1.6434833333333332	1.5829833333333334	19.31833333333333	17.735349999999997	574795.625	7298169.630048308	1	1169	0.07783367873378144	1.6971752235457749	2.186496254805229	226.94664001464844	226.9519500732422
482	227.07919311523438	9.204816666666666					1	DETECTED	227.0792 m/z @9.20 [N1300_2.mzXML]	227.07919311523438	9.204816666666666	9.12945	11.9637	2.834249999999999	29783.638671875	937525.9528341051	0	1169	0.0917752665134568	18.715849282890886	1.8585119517078277	227.07884216308594	227.0828399658203
483	227.1249237060547	1.8237999999999999					1	DETECTED	227.1249 m/z @1.82 [N1300_2.mzXML]	227.1249237060547	1.8237999999999999	1.8237999999999999	2.1329833333333332	0.30918333333333337	128914.2421875	211289.401628174	0	1169	0.010625312366409734	null	null	227.12452697753906	227.12567138671875
484	227.17526245117188	9.79495					1	DETECTED	227.1753 m/z @9.79 [N1300_2.mzXML]	227.17526245117188	9.79495	0.21128333333333332	19.883	19.671716666666665	81575.6171875	2682025.3817415773	1	1169	0.1387076048975988	1.6556006771960732	1.4304840656587063	227.17440795898438	227.17816162109375
485	228.06297302246094	10.297616666666666					1	DETECTED	228.0630 m/z @10.30 [N1300_2.mzXML]	228.06297302246094	10.297616666666666	10.261066666666666	10.407733333333335	0.14666666666666828	23597.884765625	131289.4075437019	0	1169	0.12990884892871613	2.006383948928426	3.012767897856852	228.06288146972656	228.06307983398438
486	228.1951904296875	11.508066666666668					1	DETECTED	228.1952 m/z @11.51 [N1300_2.mzXML]	228.1951904296875	11.508066666666668	11.474633333333333	12.487566666666668	1.0129333333333346	132513.03125	777082.4270167245	1	1169	0.07502114778280777	6.80144618781535	3.9432144044455457	228.19500732421875	228.19578552246094
487	229.14295959472656	0.10126666666666666					1	DETECTED	229.1430 m/z @0.10 [N1300_2.mzXML]	229.14295959472656	0.10126666666666666	0.10126666666666666	19.99233333333333	19.891066666666664	80924.484375	6.2609565780601986E7	1	1169	3.393949694090497	null	null	229.1339874267578	229.1436767578125
488	229.15455627441406	1.8790833333333334					1	DETECTED	229.1546 m/z @1.88 [N1300_2.mzXML]	229.15455627441406	1.8790833333333334	1.8520666666666665	8.968516666666666	7.1164499999999995	47514.19140625	2932642.5996754756	0	1169	0.13632812593357269	131.7048118445392	262.4096236890784	229.15440368652344	229.15980529785156
489	230.1465606689453	19.883					1	DETECTED	230.1466 m/z @19.88 [N1300_2.mzXML]	230.1465606689453	19.883	0.28398333333333337	19.901166666666665	19.617183333333333	10916.1494140625	7646402.107042726	0	1169	16.298210740519448	0.5004634586259005	9.269172518008527E-4	230.14566040039062	230.14755249023438
490	230.24720764160156	11.395766666666667					1	DETECTED	230.2472 m/z @11.40 [N1300_2.mzXML]	230.24720764160156	11.395766666666667	11.351833333333333	11.88725	0.5354166666666664	182465.125	1107324.8173338638	1	1169	0.1057214962153239	2.7540179258971116	3.3321759689590738	230.24703979492188	230.24752807617188
491	230.96617126464844	1.5537833333333333					1	DETECTED	230.9662 m/z @1.55 [N1300_2.mzXML]	230.96617126464844	1.5537833333333333	1.4330666666666665	1.6434833333333332	0.2104166666666667	145354.046875	957560.5067094729	0	1169	0.12002177328145303	0.90379686093878	0.6041987210621145	230.96560668945312	230.96649169921875
492	230.99002075195312	1.9479499999999998					1	DETECTED	230.9900 m/z @1.95 [N1300_2.mzXML]	230.99002075195312	1.9479499999999998	1.9479499999999998	3.480033333333333	1.5320833333333332	8954.8681640625	231277.5997521362	0	1169	0.07281873066796751	null	null	230.9893798828125	230.9906005859375
493	231.13694763183594	14.88085					1	DETECTED	231.1369 m/z @14.88 [N1300_2.mzXML]	231.13694763183594	14.88085	0.10126666666666666	19.97416666666667	19.8729	274224.34375	2.243261141992779E7	1	1169	0.5035123404058908	0.851047508348813	3.1575868423036906	231.13351440429688	231.14627075195312
494	232.14048767089844	14.88085					1	DETECTED	232.1405 m/z @14.88 [N1300_2.mzXML]	232.14048767089844	14.88085	6.751083333333333	19.409333333333333	12.658249999999999	17984.05859375	1862006.685660794	0	1169	0.3216515970511491	0.7461533883843969	0.4507071381000889	232.13710021972656	232.14089965820312
495	232.15428161621094	8.454066666666668					1	DETECTED	232.1543 m/z @8.45 [N1300_2.mzXML]	232.15428161621094	8.454066666666668	7.837966666666667	9.075783333333334	1.2378166666666663	27974.998046875	462757.1111165469	0	1169	0.18586692079658285	0.7447394704604634	0.7330161358133561	232.15370178222656	232.15463256835938
496	232.89617919921875	1.7199166666666665					1	DETECTED	232.8962 m/z @1.72 [N1300_2.mzXML]	232.89617919921875	1.7199166666666665	1.6585500000000002	1.89265	0.23409999999999975	162642.875	1118161.6985534658	0	1169	0.11496253754349683	1.3661206535786876	1.5193640660582477	232.89610290527344	232.89674377441406
497	232.92808532714844	1.5537833333333333					1	DETECTED	232.9281 m/z @1.55 [N1300_2.mzXML]	232.92808532714844	1.5537833333333333	1.4330666666666665	6.5036000000000005	5.070533333333334	74889.1171875	2660969.9461569823	0	1169	0.09413064349702727	0.857022505833632	0.6611540995339019	232.91880798339844	232.9282989501953
498	232.98504638671875	10.805066666666667					1	DETECTED	232.9850 m/z @10.81 [N1300_2.mzXML]	232.98504638671875	10.805066666666667	9.901566666666668	18.142999999999997	8.24143333333333	5787.96533203125	852652.1184387205	0	1169	0.29233309407619856	4.560837483859068	8.121674967718135	232.9842987060547	232.9874267578125
499	233.0977783203125	16.696					1	DETECTED	233.0978 m/z @16.70 [N1300_2.mzXML]	233.0977783203125	16.696	0.10126666666666666	19.700833333333332	19.599566666666664	2773.0263671875	1162785.491686676	0	1169	7.025118060874979	0.5905357523069568	0.18107150461391347	233.09642028808594	233.09925842285156
500	233.1468505859375	14.527199999999999					1	DETECTED	233.1469 m/z @14.53 [N1300_2.mzXML]	233.1468505859375	14.527199999999999	9.426366666666667	19.755499999999998	10.329133333333331	11115.2001953125	1556853.973640442	0	1169	0.31625418767603186	0.989145863149436	0.9272520841562418	233.1386260986328	233.1533203125
501	234.8933868408203	1.6886333333333332					1	DETECTED	234.8934 m/z @1.69 [N1300_2.mzXML]	234.8933868408203	1.6886333333333332	1.6585500000000002	1.8094999999999999	0.1509499999999997	55264.25	358963.6741423336	0	1169	0.22919510377547936	2.508864265927999	4.017728531855998	234.89320373535156	234.8936004638672
502	234.99624633789062	1.5245833333333332					1	DETECTED	234.9962 m/z @1.52 [N1300_2.mzXML]	234.99624633789062	1.5245833333333332	1.4797	18.88083333333333	17.40113333333333	4661.302734375	2078810.5119862976	0	1169	10.188151282060932	193.8484961010033	302.1538092657084	234.9870147705078	234.99742126464844
503	235.06857299804688	11.88725					1	DETECTED	235.0686 m/z @11.89 [N1300_2.mzXML]	235.06857299804688	11.88725	11.587383333333333	12.11155	0.524166666666666	35481.109375	338090.26329394465	0	1169	0.09850534338042038	0.8739995553579363	0.5860390430870681	235.0633087158203	235.06883239746094
504	235.09237670898438	2.72625					1	DETECTED	235.0924 m/z @2.73 [N1300_2.mzXML]	235.09237670898438	2.72625	0.9228666666666666	19.864833333333333	18.941966666666666	58423.59765625	7490919.8997767	0	1169	1.1590612502021553	4.555305663424309	8.35311575932385	235.083984375	235.0928192138672
505	235.1439666748047	10.569216666666668					1	DETECTED	235.1440 m/z @10.57 [N1300_2.mzXML]	235.1439666748047	10.569216666666668	10.499916666666667	10.586683333333333	0.08676666666666577	3912.059814453125	17222.881843627998	0	1169	0.09355907794551754	0.6260221260221183	0.2520442520442366	235.14378356933594	235.14398193359375
506	235.16891479492188	12.283800000000001					1	DETECTED	235.1689 m/z @12.28 [N1300_2.mzXML]	235.16891479492188	12.283800000000001	0.11938333333333334	19.828333333333333	19.70895	14785.1640625	1353350.5491385502	0	1169	0.0941647838399593	0.8117164866120714	0.6162293700710897	235.1678009033203	235.17030334472656
507	236.06851196289062	11.871716666666666					1	DETECTED	236.0685 m/z @11.87 [N1300_2.mzXML]	236.06851196289062	11.871716666666666	11.871716666666666	12.012283333333333	0.1405666666666665	10293.220703125	43486.25985314915	0	1169	0.04115360350544961	null	null	236.0672149658203	236.06883239746094
508	236.08033752441406	14.88085					1	DETECTED	236.0803 m/z @14.88 [N1300_2.mzXML]	236.08033752441406	14.88085	9.830116666666667	17.659666666666666	7.829549999999999	4070.103759765625	773332.8649051202	0	1169	1.5560089157805326	0.7750904159132006	0.5040900389824171	236.07925415039062	236.08079528808594
509	236.09593200683594	2.9256					1	DETECTED	236.0959 m/z @2.93 [N1300_2.mzXML]	236.09593200683594	2.9256	2.3955833333333336	11.902199999999999	9.506616666666666	5035.1650390625	918252.3118877257	0	1169	0.9852057196153017	8.968224269677055	3.254787384440242	236.0873565673828	236.09678649902344
510	236.90834045410156	1.6279000000000001					1	DETECTED	236.9083 m/z @1.63 [N1300_2.mzXML]	236.90834045410156	1.6279000000000001	1.5829833333333334	1.6585500000000002	0.07556666666666678	8521.400390625	29329.111100341855	0	1169	0.05735483922700357	0.8411873840445273	0.6823747680890545	236.9074249267578	236.9087677001953
511	236.97093200683594	11.855966666666665					1	DETECTED	236.9709 m/z @11.86 [N1300_2.mzXML]	236.97093200683594	11.855966666666665	11.556166666666666	14.08235	2.526183333333334	4879.75927734375	366971.24536261	0	1169	0.30965220686329964	4.213114298421179	7.426228596842358	236.97056579589844	236.9720916748047
512	237.11166381835938	11.822333333333335					1	DETECTED	237.1117 m/z @11.82 [N1300_2.mzXML]	237.11166381835938	11.822333333333335	0.28398333333333337	19.95583333333333	19.67185	13687.1201171875	2741764.2778341393	0	1169	3.619449117717757	1.4255602127138587	3.2457230981150835	237.10897827148438	237.113037109375
513	238.106689453125	14.527199999999999					1	DETECTED	238.1067 m/z @14.53 [N1300_2.mzXML]	238.106689453125	14.527199999999999	1.3056166666666666	19.828333333333333	18.522716666666668	11717.7880859375	3004002.028512176	0	1169	5.5865973206355	1.0072277454646346	0.8654763279107159	238.10110473632812	238.1082000732422
514	238.8413848876953	1.7515					1	DETECTED	238.8414 m/z @1.75 [N1300_2.mzXML]	238.8413848876953	1.7515	1.6886333333333332	18.807166666666667	17.118533333333335	27853.515625	3392469.791411377	0	1169	0.10215464145005293	136.14952279957544	0.9614159839369679	238.83624267578125	238.8413848876953
515	238.96636962890625	11.932799999999999					1	DETECTED	238.9664 m/z @11.93 [N1300_2.mzXML]	238.96636962890625	11.932799999999999	0.30225	16.824833333333334	16.522583333333333	67139.296875	6239552.51041458	1	1169	1.0161230499841203	2.773438302243087	3.9173229247801884	238.9571075439453	238.97116088867188
516	239.03616333007812	18.272499999999997					1	DETECTED	239.0362 m/z @18.27 [N1300_2.mzXML]	239.03616333007812	18.272499999999997	0.1744	19.901166666666665	19.726766666666666	1712.0833740234375	1154174.628029602	0	1169	8.085797567268296	0.5449955151829935	0.08999103036598691	239.03550720214844	239.03782653808594
517	239.06375122070312	1.8520666666666665					1	DETECTED	239.0638 m/z @1.85 [N1300_2.mzXML]	239.06375122070312	1.8520666666666665	1.5683333333333331	9.461183333333334	7.892850000000001	84693.78125	898090.3651134341	0	1169	0.04329029476165602	1.1838534553816975	7.303629808164024	239.05838012695312	239.06942749023438
518	239.0911407470703	10.499916666666667					1	DETECTED	239.0911 m/z @10.50 [N1300_2.mzXML]	239.0911407470703	10.499916666666667	10.463249999999999	11.033333333333333	0.5700833333333346	146123.796875	976903.2346380072	1	1169	0.09286412658595289	3.1799968556306593	3.9121115698900053	239.0902557373047	239.09140014648438
519	239.13882446289062	9.725833333333332					1	DETECTED	239.1388 m/z @9.73 [N1300_2.mzXML]	239.13882446289062	9.725833333333332	9.6738	10.206983333333334	0.5331833333333336	5559.61328125	52987.90797869876	0	1169	0.09301759880834481	5.123478539397929	2.0914734652368714	239.13833618164062	239.1430206298828
520	240.09893798828125	12.966083333333334					1	DETECTED	240.0989 m/z @12.97 [N1300_2.mzXML]	240.09893798828125	12.966083333333334	0.5578333333333333	19.864833333333333	19.307	22448.896484375	5926157.587644439	0	1169	0.38482367188000843	0.7779904499022826	0.5559808998045654	240.0946044921875	240.10874938964844
521	240.83840942382812	1.7515					1	DETECTED	240.8384 m/z @1.75 [N1300_2.mzXML]	240.83840942382812	1.7515	1.7042833333333334	1.7664499999999999	0.06216666666666648	21788.7421875	65076.119389160056	0	1169	0.06965847638165368	0.6583127426756067	0.3166254853512134	240.83828735351562	240.83851623535156
522	240.96673583984375	12.180666666666667					1	DETECTED	240.9667 m/z @12.18 [N1300_2.mzXML]	240.96673583984375	12.180666666666667	11.050783333333333	19.099666666666668	8.048883333333334	9668.935546875	1129733.4387740486	0	1169	0.901075684819352	2.280587601966327	2.4059302648019836	240.96185302734375	240.9678955078125
523	241.02549743652344	8.717233333333333					1	DETECTED	241.0255 m/z @8.72 [N1300_2.mzXML]	241.02549743652344	8.717233333333333	3.3122	18.198333333333334	14.886133333333333	2479.77587890625	687575.8288596801	0	1169	0.11515405766557762	1.3770621211093366	1.7541242422186731	241.021484375	241.03164672851562
524	241.1065673828125	11.540600000000001					1	DETECTED	241.1066 m/z @11.54 [N1300_2.mzXML]	241.1065673828125	11.540600000000001	1.83795	11.702	9.86405	58592.08984375	1902422.3111307388	0	1169	0.0782911788342755	0.5083173153726043	0.01769398008456635	241.0994873046875	241.11380004882812
525	242.01840209960938	2.0046					1	DETECTED	242.0184 m/z @2.00 [N1300_2.mzXML]	242.01840209960938	2.0046	2.0046	18.67866666666667	16.67406666666667	3315.818115234375	1737177.0207208863	0	1169	12.584650810031768	null	null	242.01840209960938	242.0283203125
526	242.09991455078125	8.89705					1	DETECTED	242.0999 m/z @8.90 [N1300_2.mzXML]	242.09991455078125	8.89705	2.2867166666666665	9.004349999999999	6.717633333333332	4871.71044921875	749683.5274902952	0	1169	0.10100634558594734	0.5081160808834652	0.016232161766930354	242.097900390625	242.1000213623047
527	242.21102905273438	11.524233333333333					1	DETECTED	242.2110 m/z @11.52 [N1300_2.mzXML]	242.21102905273438	11.524233333333333	11.491150000000001	12.538283333333334	1.047133333333333	36348.79296875	361080.6979997545	0	1169	0.19122326803489642	16.58980167665517	29.581471865734816	242.21014404296875	242.21124267578125
528	242.92501831054688	1.6434833333333332					1	DETECTED	242.9250 m/z @1.64 [N1300_2.mzXML]	242.92501831054688	1.6434833333333332	1.4797	3.2218333333333335	1.7421333333333335	227476.71875	2418066.6502259523	0	1169	0.0672003126610099	5.318408466469935	2.6966812724848563	242.9150848388672	242.93344116210938
529	242.96627807617188	1.5537833333333333					1	DETECTED	242.9663 m/z @1.55 [N1300_2.mzXML]	242.96627807617188	1.5537833333333333	1.4330666666666665	19.063	17.629933333333334	5069.5498046875	2674473.182007996	0	1169	10.217881562387024	73.02195222973897	110.04401185559274	242.96055603027344	242.97486877441406
530	242.9949188232422	1.4946333333333333					1	DETECTED	242.9949 m/z @1.49 [N1300_2.mzXML]	242.9949188232422	1.4946333333333333	1.4493	8.914983333333334	7.465683333333334	17505.5859375	1020715.3058314512	0	1169	0.069460288542875	82.3420955882355	163.684191176471	242.98609924316406	243.00352478027344
531	243.02352905273438	15.757316666666666					1	DETECTED	243.0235 m/z @15.76 [N1300_2.mzXML]	243.02352905273438	15.757316666666666	9.638533333333333	19.391166666666667	9.752633333333334	1970.40966796875	587206.386931183	0	1169	2.205739406450217	0.7969422025620563	0.5938844051241126	243.01480102539062	243.02474975585938
532	244.1179656982422	9.531733333333333					1	DETECTED	244.1180 m/z @9.53 [N1300_2.mzXML]	244.1179656982422	9.531733333333333	9.51415	11.947783333333332	2.433633333333331	2737.443115234375	157318.1429604491	0	1169	0.09640427777458349	69.20284360189848	137.40568720379696	244.11257934570312	244.11859130859375
533	244.19000244140625	11.508066666666668					1	DETECTED	244.1900 m/z @11.51 [N1300_2.mzXML]	244.19000244140625	11.508066666666668	11.458066666666667	11.540600000000001	0.08253333333333401	20292.322265625	80608.7715634762	0	1169	0.05863051620737991	0.8253333333333284	0.6506666666666568	244.18991088867188	244.19053649902344
534	244.20184326171875	9.111600000000001					1	DETECTED	244.2018 m/z @9.11 [N1300_2.mzXML]	244.20184326171875	9.111600000000001	9.039683333333333	9.461183333333334	0.42150000000000176	15188.904296875	132983.28730981477	0	1169	0.10954994251410533	2.9304750869060827	4.4214906221184895	244.20164489746094	244.2024383544922
535	244.92312622070312	1.6434833333333332					1	DETECTED	244.9231 m/z @1.64 [N1300_2.mzXML]	244.92312622070312	1.6434833333333332	1.6127333333333334	1.7515	0.1387666666666667	15506.0458984375	77000.48513085938	0	1169	0.07191120244623095	2.25636856368565	3.663793223385255	244.92295837402344	244.92352294921875
536	245.22596740722656	14.2954					1	DETECTED	245.2260 m/z @14.30 [N1300_2.mzXML]	245.22596740722656	14.2954	7.677466666666667	19.97416666666667	12.296700000000001	17938.626953125	1751522.6049836427	0	1169	3.0674895397363056	2.755734099979032	1.5883364162821216	245.2169952392578	245.22711181640625
537	246.17010498046875	9.233416666666667					1	DETECTED	246.1701 m/z @9.23 [N1300_2.mzXML]	246.17010498046875	9.233416666666667	0.10126666666666666	19.99233333333333	19.891066666666664	28445.46484375	3404170.050159059	0	1169	0.139722535896329	3.39372399929139	5.125644171863122	246.16885375976562	246.1705780029297
538	246.2293243408203	14.344383333333333					1	DETECTED	246.2293 m/z @14.34 [N1300_2.mzXML]	246.2293243408203	14.344383333333333	10.517633333333333	14.610199999999999	4.0925666666666665	3421.372802734375	602302.218624939	0	1169	0.4034785061114512	0.5347313865116177	0.06946277302323535	246.2229461669922	246.2299346923828
539	246.9440155029297	1.5683333333333331					1	DETECTED	246.9440 m/z @1.57 [N1300_2.mzXML]	246.9440155029297	1.5683333333333331	1.4493	1.6279000000000001	0.1786000000000001	61234.875	371872.62341357436	0	1169	0.10954352304719728	0.7502100252030262	0.4719792239910449	246.94287109375	246.9440155029297
540	247.09249877929688	2.72625					1	DETECTED	247.0925 m/z @2.73 [N1300_2.mzXML]	247.09249877929688	2.72625	1.83795	10.261066666666666	8.423116666666667	97459.46875	6606268.808788695	0	1169	0.7811485302994248	1.8068740009990618	1.617797797694163	247.08726501464844	247.09835815429688
541	247.12904357910156	8.305083333333334					1	DETECTED	247.1290 m/z @8.31 [N1300_2.mzXML]	247.12904357910156	8.305083333333334	8.065666666666667	8.860383333333335	0.7947166666666678	5508.0458984375	88147.47785977184	0	1169	0.17414754605612082	1.659693699965193	2.319387399930386	247.1202850341797	247.1291961669922
542	247.14413452148438	9.2191					1	DETECTED	247.1441 m/z @9.22 [N1300_2.mzXML]	247.14413452148438	9.2191	9.12945	11.136533333333334	2.007083333333334	47966.4609375	488287.2237827745	0	1169	0.08250915085819344	1.7827013966187881	1.7576760589018683	247.14385986328125	247.14566040039062
543	247.24168395996094	12.588133333333333					1	DETECTED	247.2417 m/z @12.59 [N1300_2.mzXML]	247.24168395996094	12.588133333333333	12.504349999999999	17.269000000000002	4.764650000000003	13205.173828125	503822.8256247866	0	1169	0.17834056091797734	28.434354485776375	55.86870897155275	247.23495483398438	247.24232482910156
544	248.0609893798828	15.683133333333334					1	DETECTED	248.0610 m/z @15.68 [N1300_2.mzXML]	248.0609893798828	15.683133333333334	10.2791	18.068666666666665	7.789566666666666	2182.650634765625	445557.7413654785	0	1169	0.5522580620167581	0.7207178588831796	0.44143571776635926	248.05966186523438	248.06210327148438
545	248.14776611328125	9.190283333333333					1	DETECTED	248.1478 m/z @9.19 [N1300_2.mzXML]	248.14776611328125	9.190283333333333	2.04745	9.409116666666668	7.361666666666668	7679.2197265625	564446.4816106871	0	1169	0.0824174107571558	0.5153183843946147	4.034487064861222	248.1471405029297	248.1490936279297
546	248.87022399902344	1.6886333333333332					1	DETECTED	248.8702 m/z @1.69 [N1300_2.mzXML]	248.87022399902344	1.6886333333333332	1.6585500000000002	1.7808	0.12224999999999975	50558.8984375	292644.4905527342	0	1169	0.10911771237003154	2.0318559556786875	3.063711911357375	248.8701171875	248.8705596923828
547	248.97682189941406	1.5245833333333332					1	DETECTED	248.9768 m/z @1.52 [N1300_2.mzXML]	248.97682189941406	1.5245833333333332	1.4646666666666666	4.323083333333333	2.8584166666666664	9296.0439453125	546415.3776668701	0	1169	0.033641197995362804	23.853268428372758	46.706536856745515	248.97576904296875	248.97921752929688
548	249.0029754638672	11.702					1	DETECTED	249.0030 m/z @11.70 [N1300_2.mzXML]	249.0029754638672	11.702	1.8237999999999999	19.555166666666665	17.731366666666666	8413.3798828125	2257227.4861809704	0	1169	0.7130032458994293	0.849598932385167	4.773851347476785	248.9970245361328	249.00437927246094
549	249.0538787841797	3.82085					1	DETECTED	249.0539 m/z @3.82 [N1300_2.mzXML]	249.0538787841797	3.82085	1.83795	18.990166666666667	17.152216666666668	13812.021484375	3601281.6958309337	0	1169	13.0852077962226	3.720464908920747	6.279541751308245	249.04531860351562	249.06243896484375
550	249.15728759765625	9.79495					1	DETECTED	249.1573 m/z @9.79 [N1300_2.mzXML]	249.15728759765625	9.79495	9.391950000000001	10.062766666666667	0.6708166666666653	16003.1982421875	200211.44482702628	0	1169	0.15978244057683	0.9034069426936557	0.8009769617909428	249.1564178466797	249.15748596191406
551	249.1848602294922	12.283800000000001					1	DETECTED	249.1849 m/z @12.28 [N1300_2.mzXML]	249.1848602294922	12.283800000000001	0.43043333333333333	12.421166666666666	11.990733333333333	6019.8115234375	852619.5128902588	0	1169	0.10129693263724704	0.5057944156512495	0.011588831302499015	249.18389892578125	249.18508911132812
552	249.21717834472656	10.370949999999999					1	DETECTED	249.2172 m/z @10.37 [N1300_2.mzXML]	249.21717834472656	10.370949999999999	10.098866666666668	12.966083333333334	2.867216666666666	13432.5732421875	914928.6885675052	0	1169	0.2727137368580479	5.269004594180748	0.624718337459962	249.21694946289062	249.22251892089844
553	251.12515258789062	1.6434833333333332					1	DETECTED	251.1252 m/z @1.64 [N1300_2.mzXML]	251.12515258789062	1.6434833333333332	0.10126666666666666	19.99233333333333	19.891066666666664	61652.3515625	9623537.705313787	0	1169	10.543097656417302	5.388677685387869	12.718611427486893	251.1151580810547	251.1278533935547
554	252.10888671875	6.680116666666667					1	DETECTED	252.1089 m/z @6.68 [N1300_2.mzXML]	252.10888671875	6.680116666666667	0.21128333333333332	19.95583333333333	19.744549999999997	4585.8466796875	2178924.4129909365	0	1169	15.110136334053996	1.5261291319918582	1.8962938318147866	252.10829162597656	252.10980224609375
555	253.0473175048828	1.59775					1	DETECTED	253.0473 m/z @1.60 [N1300_2.mzXML]	253.0473175048828	1.59775	0.41225	19.8465	19.43425	6884.4580078125	3400695.9335563085	0	1169	15.406944598855237	8.19664698439477	15.103076346947883	253.0473175048828	253.05320739746094
556	254.17556762695312	14.164					1	DETECTED	254.1756 m/z @14.16 [N1300_2.mzXML]	254.17556762695312	14.164	9.848116666666666	18.971999999999998	9.123883333333332	6365.61865234375	1387404.4764432965	0	1169	1.8385171774107487	1.0570122763590302	1.1140245527180603	254.169921875	254.17657470703125
557	254.8236846923828	1.9479499999999998					1	DETECTED	254.8237 m/z @1.95 [N1300_2.mzXML]	254.8236846923828	1.9479499999999998	1.7042833333333334	2.1329833333333332	0.42869999999999986	15148.4892578125	166098.10059460442	0	1169	0.23221818164051666	0.8796853625171003	0.7593707250342006	254.81500244140625	254.82470703125
558	255.03778076171875	1.8520666666666665					1	DETECTED	255.0378 m/z @1.85 [N1300_2.mzXML]	255.03778076171875	1.8520666666666665	1.83795	11.395766666666667	9.557816666666668	24384.689453125	2756099.5981024783	0	1169	0.04383555579443543	338.52951593860956	654.5166096189631	255.0298614501953	255.0382080078125
559	255.1220703125	11.540600000000001					1	DETECTED	255.1221 m/z @11.54 [N1300_2.mzXML]	255.1220703125	11.540600000000001	11.221466666666666	11.651433333333333	0.42996666666666705	25462.2734375	232452.05987036132	0	1169	0.4150847596082521	0.6736473783162702	0.31143123303907905	255.1219024658203	255.12258911132812
560	255.1719970703125	14.527199999999999					1	DETECTED	255.1720 m/z @14.53 [N1300_2.mzXML]	255.1719970703125	14.527199999999999	2.7541	19.99233333333333	17.23823333333333	29530.30859375	5523866.928894658	0	1169	2.255683845366459	0.9658550790600638	0.8354121313445475	255.1707763671875	255.17848205566406
561	256.1751403808594	14.42695					1	DETECTED	256.1751 m/z @14.43 [N1300_2.mzXML]	256.1751403808594	14.42695	10.15285	18.67866666666667	8.525816666666667	3256.591552734375	672602.2725251463	0	1169	4.560769280764157	0.997381515016807	0.994763030033614	256.1704406738281	256.1762390136719
562	256.2627258300781	11.380966666666666					1	DETECTED	256.2627 m/z @11.38 [N1300_2.mzXML]	256.2627258300781	11.380966666666666	0.32045	19.209	18.88855	32927.05859375	2007451.8761743468	0	1169	2.237916300424386	0.6274643777686708	0.24253389216336682	256.2609558105469	256.2645568847656
563	256.82098388671875	1.92025					1	DETECTED	256.8210 m/z @1.92 [N1300_2.mzXML]	256.82098388671875	1.92025	1.7199166666666665	2.146983333333333	0.4270666666666665	13676.134765625	219933.75354797364	0	1169	0.31711130675194465	1.065890183028285	1.13178036605657	256.8124694824219	256.82122802734375
564	257.0743103027344	1.86555					1	DETECTED	257.0743 m/z @1.87 [N1300_2.mzXML]	257.0743103027344	1.86555	1.86555	12.14595	10.280399999999998	12624.8515625	927499.2956677246	0	1169	0.27978418375991	null	null	257.065673828125	257.0833740234375
565	257.2472229003906	12.40415					1	DETECTED	257.2472 m/z @12.40 [N1300_2.mzXML]	257.2472229003906	12.40415	0.1378	19.95583333333333	19.818033333333332	6737.1337890625	1791832.2186564023	0	1169	5.470327575486951	0.7851076297028589	0.493256076088946	257.24407958984375	257.2483825683594
566	257.9808044433594	10.009616666666666					1	DETECTED	257.9808 m/z @10.01 [N1300_2.mzXML]	257.9808044433594	10.009616666666666	9.848116666666666	10.444683333333334	0.5965666666666678	2372.376953125	55046.520339630246	0	1169	0.5109407380113424	1.8469556243550065	2.693911248710013	257.9798889160156	257.9815979003906
567	258.8177490234375	1.9064333333333332					1	DETECTED	258.8177 m/z @1.91 [N1300_2.mzXML]	258.8177490234375	1.9064333333333332	1.9064333333333332	10.7685	8.862066666666667	6169.75634765625	1110727.16140271	0	1169	0.09807102029308501	null	null	258.8101806640625	258.8179016113281
568	258.8990173339844	1.6585500000000002					1	DETECTED	258.8990 m/z @1.66 [N1300_2.mzXML]	258.8990173339844	1.6585500000000002	1.59775	1.7664499999999999	0.16869999999999985	45002.05078125	228891.74412841798	0	1169	0.06552630400125636	1.387335526315784	1.7153408900431797	258.89886474609375	258.8994140625
569	258.9441223144531	1.5245833333333332					1	DETECTED	258.9441 m/z @1.52 [N1300_2.mzXML]	258.9441223144531	1.5245833333333332	1.4330666666666665	1.5829833333333334	0.14991666666666692	10143.9345703125	71316.39109106449	0	1169	0.16169901981188128	0.8190675651065391	0.6381351302130783	258.9437561035156	258.9442138671875
570	258.97271728515625	1.4946333333333333					1	DETECTED	258.9727 m/z @1.49 [N1300_2.mzXML]	258.97271728515625	1.4946333333333333	1.4330666666666665	8.7528	7.319733333333334	11339.126953125	1692672.0857581177	0	1169	0.04927180481081139	59.44558743909032	117.89117487818065	258.9725646972656	258.98040771484375
571	259.027099609375	14.745650000000001					1	DETECTED	259.0271 m/z @14.75 [N1300_2.mzXML]	259.027099609375	14.745650000000001	9.496283333333334	18.5315	9.035216666666667	3100.6328125	880915.9505000914	0	1169	0.5110333558877542	0.860600643887199	0.7212012877743982	259.0252380371094	259.02850341796875
572	259.0938720703125	11.822333333333335					1	DETECTED	259.0939 m/z @11.82 [N1300_2.mzXML]	259.0938720703125	11.822333333333335	11.805200000000001	12.045216666666667	0.24001666666666566	8109.884765625	55085.07329736291	0	1169	0.11951792496144442	7.004377431906449	13.008754863812898	259.0929870605469	259.09423828125
573	259.2451171875	14.262583333333334					1	DETECTED	259.2451 m/z @14.26 [N1300_2.mzXML]	259.2451171875	14.262583333333334	14.24615	15.071266666666666	0.8251166666666663	2836.784423828125	82763.41531292717	0	1169	0.4051520817418446	25.10496957403621	49.20993914807242	259.24444580078125	259.2454833984375
574	259.6578369140625	13.13375					1	DETECTED	259.6578 m/z @13.13 [N1300_2.mzXML]	259.6578369140625	13.13375	13.011383333333333	13.5754	0.5640166666666673	10971.2998046875	157443.8230325931	0	1169	0.30341751982685317	2.3046172704985115	4.56616149317277	259.6487731933594	259.658447265625
575	260.1855163574219	9.883616666666667					1	DETECTED	260.1855 m/z @9.88 [N1300_2.mzXML]	260.1855163574219	9.883616666666667	9.093683333333333	10.407733333333335	1.3140500000000017	31924.1796875	415268.74979565473	0	1169	0.10195218980420684	0.6268272129891324	0.4725918671876611	260.1851806640625	260.1864929199219
576	260.6561584472656	13.674416666666668					1	DETECTED	260.6562 m/z @13.67 [N1300_2.mzXML]	260.6561584472656	13.674416666666668	13.641316666666667	13.98365	0.34233333333333427	3003.616455078125	49770.16957751453	0	1169	0.19149323351691727	5.171198388720902	9.342396777441804	260.6561584472656	260.65728759765625
577	261.0110168457031	1.8237999999999999					1	DETECTED	261.0110 m/z @1.82 [N1300_2.mzXML]	261.0110168457031	1.8237999999999999	1.4493	11.0678	9.618500000000001	50176.74609375	1526268.2533185424	0	1169	0.21831711666597653	2.709873115196052	1.1879957355497488	261.00555419921875	261.0182189941406
578	261.1445007324219	9.531733333333333					1	DETECTED	261.1445 m/z @9.53 [N1300_2.mzXML]	261.1445007324219	9.531733333333333	0.11938333333333334	19.791999999999998	19.672616666666666	49773.44140625	2397308.0550872185	0	1169	0.08576602369708652	0.5085727584775446	2.0288001018173625	261.1432189941406	261.1505432128906
579	261.1889953613281	9.86585					1	DETECTED	261.1890 m/z @9.87 [N1300_2.mzXML]	261.1889953613281	9.86585	0.10126666666666666	19.99233333333333	19.891066666666664	4916.8203125	1775411.967850342	0	1169	17.371203322176363	1.0185312566673779	1.1776170767764371	261.1831359863281	261.1896667480469
580	262.14776611328125	9.531733333333333					1	DETECTED	262.1478 m/z @9.53 [N1300_2.mzXML]	262.14776611328125	9.531733333333333	9.478966666666668	9.567350000000001	0.08838333333333281	6779.7470703125	21589.12378485109	0	1169	0.0748692056980893	0.8374921036007784	0.6651431562023439	262.1473693847656	262.1478271484375
581	263.0181579589844	11.1874					1	DETECTED	263.0182 m/z @11.19 [N1300_2.mzXML]	263.0181579589844	11.1874	1.6434833333333332	18.0315	16.38801666666667	10316.287109375	3193790.646601226	0	1169	10.421417678257956	0.7855284934073685	0.5851589665291504	263.01275634765625	263.0273742675781
582	263.08477783203125	1.8237999999999999					1	DETECTED	263.0848 m/z @1.82 [N1300_2.mzXML]	263.08477783203125	1.8237999999999999	1.7949666666666666	11.805200000000001	10.010233333333334	113013.140625	2908627.4104512045	0	1169	9.807074369101803	140.8706491481923	343.6817605030902	263.0843811035156	263.09283447265625
583	263.1390380859375	9.65615					1	DETECTED	263.1390 m/z @9.66 [N1300_2.mzXML]	263.1390380859375	9.65615	9.62055	9.777566666666667	0.15701666666666725	8638.8427734375	41737.85675787373	0	1169	0.07929507686395887	2.2052902621722605	0.38209329241792483	263.1389465332031	263.1392822265625
584	263.2366943359375	14.2954					1	DETECTED	263.2367 m/z @14.30 [N1300_2.mzXML]	263.2366943359375	14.2954	0.24763333333333334	17.604499999999998	17.356866666666665	39479.19921875	3674532.820697236	0	1169	3.3913679648204678	1.9456550932157755	0.5238118808890292	263.2323913574219	263.238037109375
585	264.1707763671875	9.204816666666666					1	DETECTED	264.1708 m/z @9.20 [N1300_2.mzXML]	264.1707763671875	9.204816666666666	9.12945	9.531733333333333	0.4022833333333331	25536.857421875	169582.34826055812	0	1169	0.08271848000261883	2.32897161575292	2.35742548266522	264.17010498046875	264.1711730957031
586	264.8520812988281	1.7664499999999999					1	DETECTED	264.8521 m/z @1.77 [N1300_2.mzXML]	264.8520812988281	1.7664499999999999	1.6736	1.7949666666666666	0.12136666666666662	18702.73828125	96541.29922070306	0	1169	0.08876862748113523	0.6535630945970209	0.30712618919404183	264.8441162109375	264.85211181640625
587	265.02294921875	1.7949666666666666					1	DETECTED	265.0229 m/z @1.79 [N1300_2.mzXML]	265.02294921875	1.7949666666666666	1.4146	18.953500000000002	17.5389	22724.7421875	1765552.3658157652	0	1169	0.3978524437189457	2.376350238088471	3.0065890580001478	265.01373291015625	265.0328369140625
588	265.08477783203125	8.950766666666668					1	DETECTED	265.0848 m/z @8.95 [N1300_2.mzXML]	265.08477783203125	8.950766666666668	0.10126666666666666	19.99233333333333	19.891066666666664	6612.55712890625	1689592.860369658	0	1169	19.02497387765529	17.440166243537345	1.062457844152329	265.0748291015625	265.0871276855469
589	265.11798095703125	9.708499999999999					1	DETECTED	265.1180 m/z @9.71 [N1300_2.mzXML]	265.11798095703125	9.708499999999999	9.65615	10.0808	0.42464999999999975	99012.765625	623209.4403666996	1	1169	0.08483287495644554	3.4667251266341856	2.5496971669409123	265.1179504394531	265.1183166503906
590	265.17425537109375	9.204816666666666					1	DETECTED	265.1743 m/z @9.20 [N1300_2.mzXML]	265.17425537109375	9.204816666666666	9.145900000000001	12.471016666666666	3.3251166666666645	4647.375	465045.2266473387	0	1169	0.04199501910334824	28.218811881188923	55.43762376237785	265.1734313964844	265.17657470703125
591	265.25189208984375	12.588133333333333					1	DETECTED	265.2519 m/z @12.59 [N1300_2.mzXML]	265.25189208984375	12.588133333333333	0.8865	15.427066666666667	14.540566666666667	24545.07421875	1256946.3534290467	0	1169	0.2552254125752853	9.541592397212387	3.9720911841066626	265.24456787109375	265.2535400390625
592	265.9810485839844	10.206983333333334					1	DETECTED	265.9810 m/z @10.21 [N1300_2.mzXML]	265.9810485839844	10.206983333333334	10.188966666666666	10.297616666666666	0.1086500000000008	12407.8828125	56004.8441590578	0	1169	0.0960228532256302	3.0152636447731735	5.030527289546347	265.9808044433594	265.98114013671875
593	266.0716247558594	16.327883333333332					1	DETECTED	266.0716 m/z @16.33 [N1300_2.mzXML]	266.0716247558594	16.327883333333332	0.6493333333333333	19.719	19.069666666666667	5061.19384765625	1833128.4118823546	0	1169	6.455603198424546	0.6081450984519189	0.21629019690383797	266.0698547363281	266.07220458984375
594	266.1214904785156	9.708499999999999					1	DETECTED	266.1215 m/z @9.71 [N1300_2.mzXML]	266.1214904785156	9.708499999999999	9.6738	9.812366666666666	0.13856666666666584	12702.4130859375	66480.38453735357	0	1169	0.09317617090937347	1.9966378482229046	3.6481164556586974	266.1211242675781	266.12164306640625
595	266.63836669921875	12.77345					1	DETECTED	266.6384 m/z @12.77 [N1300_2.mzXML]	266.63836669921875	12.77345	12.756783333333335	12.966083333333334	0.20929999999999893	13030.8056640625	105080.7165795895	0	1169	0.12831103539849664	6.279000000000325	11.55800000000065	266.6380615234375	266.6389465332031
596	266.8492431640625	1.7515					1	DETECTED	266.8492 m/z @1.75 [N1300_2.mzXML]	266.8492431640625	1.7515	1.6886333333333332	1.7949666666666666	0.10633333333333339	17198.92578125	85066.44914428703	0	1169	0.08980929764451107	0.8457051961823946	0.6914103923647893	266.8409729003906	266.84942626953125
597	266.92742919921875	1.59775					1	DETECTED	266.9274 m/z @1.60 [N1300_2.mzXML]	266.92742919921875	1.59775	1.5537833333333333	1.6279000000000001	0.07411666666666683	35155.82421875	99266.7705368654	0	1169	0.06596783079859136	0.8428733889310094	0.6360432535812909	266.9267883300781	266.9279479980469
598	267.0585632324219	1.8790833333333334					1	DETECTED	267.0586 m/z @1.88 [N1300_2.mzXML]	267.0585632324219	1.8790833333333334	0.28398333333333337	19.937666666666665	19.653683333333333	11596.60546875	2712617.517650056	0	1169	13.964008210116798	6.041705549860801	1.1189541198470718	267.0575866699219	267.0683898925781
599	267.09893798828125	1.6736					1	DETECTED	267.0989 m/z @1.67 [N1300_2.mzXML]	267.09893798828125	1.6736	1.6585500000000002	8.806983333333333	7.148433333333333	8762.150390625	587301.1264634702	0	1169	4.113509705932179	147.30932428377702	93.89512181311588	267.0975036621094	267.1003112792969
600	267.6466369628906	13.223266666666666					1	DETECTED	267.6466 m/z @13.22 [N1300_2.mzXML]	267.6466369628906	13.223266666666666	12.180666666666667	15.230033333333333	3.049366666666666	167121.21875	3768789.084428219	2	1169	0.22460410853864943	1.5671311590710455	2.0315485696317577	267.6453857421875	267.647216796875
601	267.97894287109375	10.224933333333333					1	DETECTED	267.9789 m/z @10.22 [N1300_2.mzXML]	267.97894287109375	10.224933333333333	10.188966666666666	10.444683333333334	0.25571666666666815	11873.9765625	78183.00759326221	0	1169	0.10071004106020531	3.5549119555143602	6.1098239110287205	267.9789123535156	267.97991943359375
602	268.9578552246094	11.571833333333332					1	DETECTED	268.9579 m/z @11.57 [N1300_2.mzXML]	268.9578552246094	11.571833333333332	10.964883333333335	17.920333333333335	6.955450000000001	8336.0107421875	862253.4471228023	0	1169	0.6364472536419221	5.729837713155966	8.90728157824271	268.95648193359375	268.9587707519531
603	269.1379699707031	12.045216666666667					1	DETECTED	269.1380 m/z @12.05 [N1300_2.mzXML]	269.1379699707031	12.045216666666667	12.012283333333333	12.128549999999999	0.1162666666666663	13956.048828125	65999.06923437513	0	1169	0.014395041428388211	1.7651821862347685	2.530364372469537	269.1374816894531	269.1476745605469
604	269.2259826660156	14.000366666666668					1	DETECTED	269.2260 m/z @14.00 [N1300_2.mzXML]	269.2259826660156	14.000366666666668	13.81075	15.337250000000001	1.5265000000000004	29962.306640625	854687.058464906	0	1169	0.29976999637532664	3.4917057019716036	4.523137409564009	269.2255859375	269.2269592285156
605	269.2833557128906	12.68895					1	DETECTED	269.2834 m/z @12.69 [N1300_2.mzXML]	269.2833557128906	12.68895	0.41225	19.95583333333333	19.54358333333333	5986.9892578125	1664200.3474835204	0	1169	0.670143699896208	0.7959624057496448	0.6144208985292823	269.2747802734375	269.285400390625
606	270.2220153808594	1.9762833333333334					1	DETECTED	270.2220 m/z @1.98 [N1300_2.mzXML]	270.2220153808594	1.9762833333333334	1.9762833333333334	15.071266666666666	13.094983333333333	8446.158203125	2705415.0709889526	0	1169	12.032792470393456	null	null	270.21380615234375	270.2298889160156
607	270.7972106933594	1.9479499999999998					1	DETECTED	270.7972 m/z @1.95 [N1300_2.mzXML]	270.7972106933594	1.9479499999999998	1.7199166666666665	2.146983333333333	0.4270666666666665	8739.57421875	156002.7141748047	0	1169	0.1304201782724952	0.9364128051454462	0.8728256102908926	270.7968444824219	270.79803466796875
608	271.0397033691406	1.7949666666666666					1	DETECTED	271.0397 m/z @1.79 [N1300_2.mzXML]	271.0397033691406	1.7949666666666666	1.7199166666666665	17.250333333333334	15.530416666666667	40426.359375	5352162.331390869	0	1169	0.09407790227245649	91.50155419698267	211.3611421259047	271.03936767578125	271.0475158691406
609	271.2053527832031	14.510583333333333					1	DETECTED	271.2054 m/z @14.51 [N1300_2.mzXML]	271.2053527832031	14.510583333333333	14.311766666666667	14.967600000000001	0.6558333333333337	6083.91748046875	144757.64665747067	0	1169	0.2528118937856174	1.6493419398105542	2.2986838796211084	271.2045593261719	271.20587158203125
610	271.2625427246094	12.3867					1	DETECTED	271.2625 m/z @12.39 [N1300_2.mzXML]	271.2625427246094	12.3867	0.10126666666666666	19.99233333333333	19.891066666666664	13911.7822265625	5074150.806319397	0	1169	19.208480299730315	0.7875492999203427	0.5737526264188104	271.2571716308594	271.2643127441406
611	271.65740966796875	12.966083333333334					1	DETECTED	271.6574 m/z @12.97 [N1300_2.mzXML]	271.65740966796875	12.966083333333334	12.790249999999999	13.542683333333335	0.752433333333336	23440.11328125	324677.57688256906	0	1169	0.13690979175709828	2.139620853080555	3.2792417061611103	271.6571044921875	271.65838623046875
612	272.66571044921875	13.2812					1	DETECTED	272.6657 m/z @13.28 [N1300_2.mzXML]	272.66571044921875	13.2812	12.9199	14.745650000000001	1.825750000000001	12351.294921875	325236.3217252811	0	1169	0.16396893698010828	2.5266399114309457	1.1562433932573832	272.6564636230469	272.6661376953125
613	272.7945251464844	2.0332666666666666					1	DETECTED	272.7945 m/z @2.03 [N1300_2.mzXML]	272.7945251464844	2.0332666666666666	1.8094999999999999	2.1891833333333333	0.3796833333333334	12750.44140625	148463.21305694585	0	1169	0.14338775742103582	0.8483911812900343	1.6408693693474274	272.7933654785156	272.7963562011719
614	272.9438781738281	1.6279000000000001					1	DETECTED	272.9439 m/z @1.63 [N1300_2.mzXML]	272.9438781738281	1.6279000000000001	1.5683333333333331	1.6736	0.10526666666666684	43955.92578125	186272.76150317394	0	1169	0.07089861963779942	0.8671851518842861	0.7722010101648336	272.9438781738281	272.9450988769531
615	273.664306640625	13.95					1	DETECTED	273.6643 m/z @13.95 [N1300_2.mzXML]	273.664306640625	13.95	13.2812	14.576799999999999	1.2955999999999985	5037.50341796875	168614.7611549073	0	1169	0.0567059811417181	0.9686004784688996	0.9372009569377993	273.6640319824219	273.67388916015625
616	274.0025329589844	11.618866666666666					1	DETECTED	274.0025 m/z @11.62 [N1300_2.mzXML]	274.0025329589844	11.618866666666666	11.033333333333333	18.17983333333333	7.146499999999998	8920.7421875	1190535.2996459955	0	1169	3.6444395704030903	6.102556074234324	5.1732109957765475	274.0005798339844	274.0038146972656
617	274.20135498046875	10.206983333333334					1	DETECTED	274.2014 m/z @10.21 [N1300_2.mzXML]	274.20135498046875	10.206983333333334	10.170800000000002	10.482083333333332	0.31128333333333025	4373.623046875	33344.260338958535	0	1169	0.10560093246552604	4.301473975126798	7.602947950253594	274.2004089355469	274.201416015625
618	274.2731018066406	11.351833333333333					1	DETECTED	274.2731 m/z @11.35 [N1300_2.mzXML]	274.2731018066406	11.351833333333333	11.29015	12.571566666666666	1.281416666666665	1514690.25	1.1830623686838727E7	1	1169	0.10581479255710313	2.6207180558648306	2.345211581936747	274.2731018066406	274.2743225097656
619	274.624755859375	12.77345					1	DETECTED	274.6248 m/z @12.77 [N1300_2.mzXML]	274.624755859375	12.77345	12.705433333333334	13.370299999999999	0.6648666666666649	11754.21875	215112.62057995523	0	1169	0.13631281308059506	4.887527566772825	8.77505513354565	274.6227111816406	274.63470458984375
620	274.880859375	1.7515					1	DETECTED	274.8809 m/z @1.75 [N1300_2.mzXML]	274.880859375	1.7515	1.6434833333333332	14.000366666666668	12.356883333333336	27524.45703125	7092938.016625489	0	1169	0.10385702893261484	57.19896620891828	113.39793241783656	274.87286376953125	274.8854064941406
621	274.9996032714844	11.618866666666666					1	DETECTED	274.9996 m/z @11.62 [N1300_2.mzXML]	274.9996032714844	11.618866666666666	1.50975	19.5915	18.08175	11787.849609375	2691679.974993288	0	1169	3.5065957969497497	0.8165558498090181	0.6048848045542262	274.9925537109375	275.0009460449219
622	275.0213317871094	1.4797					1	DETECTED	275.0213 m/z @1.48 [N1300_2.mzXML]	275.0213317871094	1.4797	1.4330666666666665	1.4946333333333333	0.06156666666666677	4945.63671875	13039.648147705084	0	1169	0.27919599600808676	0.6601143674052878	0.32022873481057573	275.0204772949219	275.0216369628906
623	275.2764892578125	11.351833333333333					1	DETECTED	275.2765 m/z @11.35 [N1300_2.mzXML]	275.2764892578125	11.351833333333333	11.306816666666666	11.932799999999999	0.6259833333333322	238233.0	1812640.2347089807	0	1169	0.1518194479623336	2.787087469764981	3.3415699895582094	275.275390625	275.2770690917969
624	275.6324768066406	13.223266666666666					1	DETECTED	275.6325 m/z @13.22 [N1300_2.mzXML]	275.6324768066406	13.223266666666666	10.87725	14.984933333333334	4.107683333333334	101620.6640625	2212256.3328600456	0	1169	0.25866595562879446	1.3224827853165124	1.6195714078946495	275.6241760253906	275.6419372558594
625	275.6435241699219	11.9637					1	DETECTED	275.6435 m/z @11.96 [N1300_2.mzXML]	275.6435241699219	11.9637	11.947783333333332	13.828316666666666	1.880533333333334	5630.85302734375	318713.496541504	0	1169	0.2484999097706737	59.07434554973527	117.14869109947054	275.6434020996094	275.6461181640625
626	276.1341552734375	13.193466666666666					1	DETECTED	276.1342 m/z @13.19 [N1300_2.mzXML]	276.1341552734375	13.193466666666666	4.481183333333333	13.62445	9.143266666666666	29736.333984375	1974440.8937908937	0	1169	0.25084735207457776	0.5247342353803156	0.6849755313499533	276.133544921875	276.14404296875
627	276.6517333984375	13.17875					1	DETECTED	276.6517 m/z @13.18 [N1300_2.mzXML]	276.6517333984375	13.17875	13.026900000000001	14.05	1.0230999999999995	23668.83203125	382404.0791984852	0	1169	0.21181383183354718	3.3687849851827534	2.6994184806123034	276.6500244140625	276.6520690917969
628	276.98468017578125	1.7949666666666666					1	DETECTED	276.9847 m/z @1.79 [N1300_2.mzXML]	276.98468017578125	1.7949666666666666	1.7808	18.142999999999997	16.362199999999998	14512.8916015625	1425017.2659011537	0	1169	0.26126256930978053	306.31851824412547	1036.084719337663	276.9843444824219	276.9945983886719
629	277.153564453125	13.193466666666666					1	DETECTED	277.1536 m/z @13.19 [N1300_2.mzXML]	277.153564453125	13.193466666666666	9.812366666666666	18.67866666666667	8.866300000000003	6763.017578125	997472.6199066002	0	1169	1.9110789892686704	1.311156132619562	1.0955721257146147	277.15313720703125	277.158935546875
630	277.17938232421875	12.232433333333335					1	DETECTED	277.1794 m/z @12.23 [N1300_2.mzXML]	277.17938232421875	12.232433333333335	0.35731666666666667	19.99233333333333	19.635016666666665	8274.5478515625	2077051.204389191	0	1169	0.06719166134153731	0.8267294216056823	0.6534588432113645	277.17816162109375	277.17999267578125
631	277.2157287597656	12.739650000000001					1	DETECTED	277.2157 m/z @12.74 [N1300_2.mzXML]	277.2157287597656	12.739650000000001	11.735883333333334	14.2954	2.559516666666667	7674.9130859375	470602.2273934328	0	1169	1.1613113427829056	1.2749559990701684	1.5499119981403366	277.2122802734375	277.2160949707031
632	278.05224609375	16.1076					1	DETECTED	278.0522 m/z @16.11 [N1300_2.mzXML]	278.05224609375	16.1076	9.111600000000001	19.97416666666667	10.862566666666668	2785.8037109375	845887.8793647769	0	1169	2.292955183431573	0.7763412426148275	0.5526824852296551	278.0504150390625	278.0533142089844
633	278.6268310546875	12.935433333333332					1	DETECTED	278.6268 m/z @12.94 [N1300_2.mzXML]	278.6268310546875	12.935433333333332	6.380383333333333	13.088916666666668	6.708533333333335	29291.9921875	1642189.872541749	0	1169	0.1528132268265736	0.5117072587801265	2.321061175386089	278.6174621582031	278.62762451171875
634	278.9820861816406	15.609933333333334					1	DETECTED	278.9821 m/z @15.61 [N1300_2.mzXML]	278.9820861816406	15.609933333333334	2.0046	19.5915	17.5869	3820.4697265625	1956282.100714356	0	1169	7.198424159770687	0.6463237455899646	6.66955831242968	278.97991943359375	278.9834289550781
635	279.0545654296875	13.5754					1	DETECTED	279.0546 m/z @13.58 [N1300_2.mzXML]	279.0545654296875	13.5754	1.86555	19.99233333333333	18.126783333333332	17080.388671875	5401954.238158478	0	1169	6.209642783084455	1.3041649972938925	1.3861572731198784	279.0460205078125	279.0560607910156
636	279.15838623046875	12.454583333333334					1	DETECTED	279.1584 m/z @12.45 [N1300_2.mzXML]	279.15838623046875	12.454583333333334	0.10126666666666666	19.99233333333333	19.891066666666664	104488.1640625	3.5477537091316655E7	1	1169	11.526492074385736	0.5361106771967908	0.0586374712717913	279.1578674316406	279.1595153808594
637	279.23101806640625	13.463016666666666					1	DETECTED	279.2310 m/z @13.46 [N1300_2.mzXML]	279.23101806640625	13.463016666666666	12.180666666666667	15.106266666666667	2.9255999999999993	33885.15625	1626456.9202792356	0	1169	0.09330935163577614	1.0198580290857282	0.9088789794695928	279.22857666015625	279.2320251464844
638	279.64605712890625	12.950833333333332					1	DETECTED	279.6461 m/z @12.95 [N1300_2.mzXML]	279.64605712890625	12.950833333333332	12.756783333333335	14.262583333333334	1.505799999999999	146458.71875	1999726.1887582412	2	1169	0.1790147766401411	1.79274848642497	1.0786745137672566	279.645263671875	279.64691162109375
639	280.09149169921875	1.736					1	DETECTED	280.0915 m/z @1.74 [N1300_2.mzXML]	280.09149169921875	1.736	1.6736	19.00883333333333	17.33523333333333	89974.6015625	4436927.543818968	0	1169	0.06027084898600821	120.11296353884002	224.37090204508806	280.0855712890625	280.09161376953125
640	280.14801025390625	12.935433333333332					1	DETECTED	280.1480 m/z @12.94 [N1300_2.mzXML]	280.14801025390625	12.935433333333332	9.34125	13.385150000000001	4.043900000000001	40575.30859375	4217756.314005127	0	1169	4.013299406375944	0.5625617316868462	0.12512346337369246	280.14678955078125	280.15460205078125
641	280.1617126464844	12.437683333333332					1	DETECTED	280.1617 m/z @12.44 [N1300_2.mzXML]	280.1617126464844	12.437683333333332	0.1744	19.97416666666667	19.79976666666667	18142.126953125	6025708.595084359	0	1169	6.083131821711705	0.8072783661798025	13.054794843882338	280.1603698730469	280.1629333496094
642	280.2346496582031	13.41595					1	DETECTED	280.2346 m/z @13.42 [N1300_2.mzXML]	280.2346496582031	13.41595	13.400749999999999	13.674416666666668	0.27366666666666895	5384.75927734375	58598.278701782576	0	1169	0.12127442884514572	9.002192982455103	17.004385964910206	280.23406982421875	280.23480224609375
643	280.6540832519531	13.296016666666667					1	DETECTED	280.6541 m/z @13.30 [N1300_2.mzXML]	280.6540832519531	13.296016666666667	12.904516666666666	17.623	4.718483333333335	84815.9765625	2193754.726085148	0	1169	0.2325868209821813	1.8352688971672046	2.5746985139486505	280.6458435058594	280.65496826171875
644	281.0834655761719	15.849483333333334					1	DETECTED	281.0835 m/z @15.85 [N1300_2.mzXML]	281.0834655761719	15.849483333333334	9.6738	19.700833333333332	10.027033333333332	12726.556640625	2630661.1253627934	0	1169	7.009309878760323	0.8118156965086183	1.7054778709532852	281.0823974609375	281.084228515625
645	281.1556701660156	13.370299999999999					1	DETECTED	281.1557 m/z @13.37 [N1300_2.mzXML]	281.1556701660156	13.370299999999999	7.820083333333333	13.7248	5.904716666666667	27442.390625	3723809.678762238	0	1169	4.403639272581007	0.5440384732409828	0.08855728393432606	281.1540222167969	281.1656188964844
646	281.2469177246094	14.180383333333333					1	DETECTED	281.2469 m/z @14.18 [N1300_2.mzXML]	281.2469177246094	14.180383333333333	0.394	19.919333333333334	19.525333333333336	75810.0703125	5623303.678376002	0	1169	3.185261841867124	0.9097671968695271	0.4023412058870476	281.24603271484375	281.2483215332031
647	281.6619567871094	14.05					1	DETECTED	281.6620 m/z @14.05 [N1300_2.mzXML]	281.6619567871094	14.05	11.618866666666666	15.923766666666667	4.304900000000002	48561.1796875	2555951.6173109747	0	1169	0.49489015042375684	0.9967651513585647	2.2913653654070143	281.6562805175781	281.6625061035156
648	282.2210998535156	19.828333333333333					1	DETECTED	282.2211 m/z @19.83 [N1300_2.mzXML]	282.2210998535156	19.828333333333333	0.10126666666666666	19.99233333333333	19.891066666666664	4176.22216796875	2582984.797706665	0	1169	10.179228896771582	0.5041567254465945	0.008313450893188948	282.2198486328125	282.2224426269531
649	282.2597351074219	11.306816666666666					1	DETECTED	282.2597 m/z @11.31 [N1300_2.mzXML]	282.2597351074219	11.306816666666666	11.119716666666667	16.862333333333332	5.742616666666665	21247.955078125	1951799.148170166	0	1169	3.490056937640748	15.346383395688644	20.6893211462928	282.24981689453125	282.25994873046875
650	282.2783203125	13.863633333333333					1	DETECTED	282.2783 m/z @13.86 [N1300_2.mzXML]	282.2783203125	13.863633333333333	11.871716666666666	14.344383333333333	2.472666666666667	40121.6015625	1037587.0687326058	0	1169	0.3122352572581768	1.5902975275704678	4.03368855351901	282.2768859863281	282.2793273925781
651	282.82293701171875	1.7515					1	DETECTED	282.8229 m/z @1.75 [N1300_2.mzXML]	282.82293701171875	1.7515	1.0683166666666668	1.8094999999999999	0.7411833333333331	17945.658203125	244403.78852416982	0	1169	0.07143762025042522	0.5424483423190455	0.08489668463809105	282.8226623535156	282.8278503417969
652	282.90484619140625	1.59775					1	DETECTED	282.9048 m/z @1.60 [N1300_2.mzXML]	282.90484619140625	1.59775	1.5537833333333333	1.6585500000000002	0.1047666666666669	56151.08984375	218207.44223925789	0	1169	0.06163246832960456	1.191432903714937	1.3446876967837467	282.9042053222656	282.9052429199219
653	282.9728088378906	11.395766666666667					1	DETECTED	282.9728 m/z @11.40 [N1300_2.mzXML]	282.9728088378906	11.395766666666667	11.033333333333333	16.14425	5.110916666666666	8743.6337890625	859309.3950405575	0	1169	0.989639121738433	7.050836935528367	9.429946834118802	282.9721984863281	282.9744873046875
654	283.0074462890625	10.224933333333333					1	DETECTED	283.0074 m/z @10.22 [N1300_2.mzXML]	283.0074462890625	10.224933333333333	10.188966666666666	10.352733333333333	0.1637666666666675	11331.232421875	51703.992786987605	0	1169	0.08042875846483888	2.323214258887725	3.4274808612660386	283.007080078125	283.0089416503906
655	283.2622985839844	12.55485					1	DETECTED	283.2623 m/z @12.55 [N1300_2.mzXML]	283.2622985839844	12.55485	0.10126666666666666	19.97416666666667	19.8729	68659.59375	2801504.2543418836	1	1169	0.2399442483269425	16.016840321544223	7.132217693287819	283.2611389160156	283.2641906738281
656	283.28179931640625	13.863633333333333					1	DETECTED	283.2818 m/z @13.86 [N1300_2.mzXML]	283.28179931640625	13.863633333333333	13.776266666666666	14.459983333333334	0.6837166666666672	8740.7744140625	157722.94325097674	0	1169	0.28517041289538625	3.9129149179702667	6.825829835940533	283.28082275390625	283.28216552734375
657	283.6297912597656	11.9801					1	DETECTED	283.6298 m/z @11.98 [N1300_2.mzXML]	283.6297912597656	11.9801	11.947783333333332	12.14595	0.19816666666666727	9735.6279296875	55818.89897412108	0	1169	0.44778982926803046	3.0660134089735496	5.132026817947099	283.6295166015625	283.630126953125
658	284.2937316894531	12.538283333333334					1	DETECTED	284.2937 m/z @12.54 [N1300_2.mzXML]	284.2937316894531	12.538283333333334	9.004349999999999	14.62685	5.6225000000000005	10694.4443359375	1000969.8317103276	0	1169	2.1360998209302444	0.7955017072572578	0.49660174503025933	284.2928771972656	284.2958068847656
659	284.33013916015625	11.871716666666666					1	DETECTED	284.3301 m/z @11.87 [N1300_2.mzXML]	284.33013916015625	11.871716666666666	11.839516666666666	12.215266666666668	0.3757500000000018	15671.6865234375	147146.27158398466	0	1169	0.12933759592852567	5.834627329192654	8.523286640905749	284.3299560546875	284.33087158203125
660	284.9093933105469	1.6886333333333332					1	DETECTED	284.9094 m/z @1.69 [N1300_2.mzXML]	284.9093933105469	1.6886333333333332	1.6434833333333332	1.7949666666666666	0.15148333333333341	34953.6015625	173227.22676318348	0	1169	0.08323643646197376	1.659985589168941	2.435117778734583	284.908447265625	284.9098205566406
661	285.00518798828125	10.224933333333333					1	DETECTED	285.0052 m/z @10.22 [N1300_2.mzXML]	285.00518798828125	10.224933333333333	10.170800000000002	10.389083333333334	0.21828333333333205	10326.09765625	61092.55442553721	0	1169	0.09957645520712965	2.016163793103526	2.8989979577493425	285.005126953125	285.0058288574219
662	285.0646667480469	1.4946333333333333					1	DETECTED	285.0647 m/z @1.49 [N1300_2.mzXML]	285.0646667480469	1.4946333333333333	1.4146	15.591116666666666	14.176516666666666	12881.384765625	887186.2044590452	0	1169	0.13836670839304333	88.56632653061241	10.230379467563209	285.0560302734375	285.070068359375
663	285.2771301269531	13.898383333333333					1	DETECTED	285.2771 m/z @13.90 [N1300_2.mzXML]	285.2771301269531	13.898383333333333	0.1744	19.901166666666665	19.726766666666666	2651.84033203125	1243368.486737121	0	1169	10.349745752270112	0.7186968312163986	0.437393662432797	285.2751770019531	285.2799987792969
664	286.2008056640625	10.334466666666666					1	DETECTED	286.2008 m/z @10.33 [N1300_2.mzXML]	286.2008056640625	10.334466666666666	10.2791	10.947849999999999	0.6687499999999993	120332.09375	1082152.627802127	1	1169	0.12126525378121755	3.879674896906356	3.350567517322684	286.1994323730469	286.2011413574219
665	286.24853515625	9.79495					1	DETECTED	286.2485 m/z @9.79 [N1300_2.mzXML]	286.24853515625	9.79495	8.968516666666666	19.300166666666666	10.33165	102028.078125	2270993.7731626565	1	1169	0.14412160559595222	1.2424219146050903	1.3157664189250964	286.2469787597656	286.2496337890625
666	287.0135192871094	1.7808					1	DETECTED	287.0135 m/z @1.78 [N1300_2.mzXML]	287.0135192871094	1.7808	1.4330666666666665	1.92025	0.4871833333333335	15153.8408203125	159166.87452233885	0	1169	0.07330105578959256	0.7005128450920246	0.40102569018404916	287.0126953125	287.0216979980469
667	287.09991455078125	9.708499999999999					1	DETECTED	287.0999 m/z @9.71 [N1300_2.mzXML]	287.09991455078125	9.708499999999999	9.6738	10.062766666666667	0.3889666666666667	64325.47265625	485213.02769335953	1	1169	0.09620098332498195	5.604707012488143	10.209414024976287	287.0997314453125	287.10003662109375
668	287.2041320800781	10.334466666666666					1	DETECTED	287.2041 m/z @10.33 [N1300_2.mzXML]	287.2041320800781	10.334466666666666	10.297616666666666	12.249466666666667	1.9518500000000003	18379.146484375	306153.66383477836	0	1169	0.12950962002837407	4.043888433451048	5.284291844251872	287.2010192871094	287.2052917480469
669	287.251953125	9.848116666666666					1	DETECTED	287.2520 m/z @9.85 [N1300_2.mzXML]	287.251953125	9.848116666666666	9.567350000000001	10.261066666666666	0.6937166666666652	12665.60546875	175587.0793841549	0	1169	0.0820649321050908	1.2353971269144066	0.7378590114116202	287.2513427734375	287.2528076171875
670	287.6324157714844	12.935433333333332					1	DETECTED	287.6324 m/z @12.94 [N1300_2.mzXML]	287.6324157714844	12.935433333333332	12.756783333333335	14.560266666666667	1.8034833333333324	122161.5859375	1502092.1490932626	0	1169	0.1302069500309031	1.349181795096925	1.4771493613449438	287.63079833984375	287.6331787109375
671	288.21649169921875	10.64165					1	DETECTED	288.2165 m/z @10.64 [N1300_2.mzXML]	288.21649169921875	10.64165	0.394	19.919333333333334	19.525333333333336	151721.71875	2768871.273129275	1	1169	0.08827642677955438	0.8797986458122936	0.14193497850913858	288.20733642578125	288.2178649902344
672	288.6401672363281	13.296016666666667					1	DETECTED	288.6402 m/z @13.30 [N1300_2.mzXML]	288.6401672363281	13.296016666666667	12.77345	15.738933333333334	2.9654833333333332	47580.51953125	1165831.4462962043	0	1169	0.20428685546417924	2.2294961057450906	2.3414342519595466	288.6322021484375	288.6415100097656
673	288.7682800292969	1.9479499999999998					1	DETECTED	288.7683 m/z @1.95 [N1300_2.mzXML]	288.7682800292969	1.9479499999999998	1.9340333333333333	9.461183333333334	7.527150000000001	7799.7763671875	916430.1585600587	0	1169	0.13048986751656	270.43652694610955	539.8730538922191	288.7607116699219	288.7691650390625
674	288.92138671875	1.6127333333333334					1	DETECTED	288.9214 m/z @1.61 [N1300_2.mzXML]	288.92138671875	1.6127333333333334	1.5537833333333333	1.7515	0.19771666666666676	226913.890625	1103922.0126701663	0	1169	0.0738123054835993	1.7622564072677762	1.8352651123611567	288.9212951660156	288.9223327636719
675	289.175537109375	1.2326666666666666					1	DETECTED	289.1755 m/z @1.23 [N1300_2.mzXML]	289.175537109375	1.2326666666666666	0.10126666666666666	19.97416666666667	19.8729	6303.134765625	1815855.3731053176	0	1169	4.871607404555414	8.7824376878204	6.027895364227677	289.1744079589844	289.1776428222656
676	289.6480407714844	14.148066666666667					1	DETECTED	289.6480 m/z @14.15 [N1300_2.mzXML]	289.6480407714844	14.148066666666667	1.6585500000000002	15.683133333333334	14.024583333333334	30612.193359375	3346150.7811287846	0	1169	2.638388044335022	2.0224366785666272	4.114555569260262	289.6390075683594	289.6524963378906
677	290.267822265625	11.395766666666667					1	DETECTED	290.2678 m/z @11.40 [N1300_2.mzXML]	290.267822265625	11.395766666666667	10.964883333333335	11.491150000000001	0.5262666666666664	18644.490234375	318621.11764697335	0	1169	1.7895902259085563	0.6106834796735402	0.2478091764169879	290.2673645019531	290.2688293457031
678	290.627197265625	12.888716666666665					1	DETECTED	290.6272 m/z @12.89 [N1300_2.mzXML]	290.627197265625	12.888716666666665	12.77345	13.042566666666666	0.26911666666666534	16880.66796875	135163.74300061003	0	1169	0.10888787248274134	1.1673655292076448	2.2523086323332877	290.62652587890625	290.6274719238281
679	290.6377258300781	12.638333333333332					1	DETECTED	290.6377 m/z @12.64 [N1300_2.mzXML]	290.6377258300781	12.638333333333332	12.028366666666667	14.262583333333334	2.2342166666666667	6519.5908203125	457280.1076898193	0	1169	1.290939503463271	1.8314252144926002	2.6628504289852004	290.6374206542969	290.6475830078125
680	290.66668701171875	14.016950000000001					1	DETECTED	290.6667 m/z @14.02 [N1300_2.mzXML]	290.66668701171875	14.016950000000001	13.95	15.248233333333333	1.298233333333334	5835.7734375	194084.46714892573	0	1169	0.5944393806541246	9.695543938262091	15.5495599429167	290.6651916503906	290.6703186035156
681	290.8545837402344	1.7199166666666665					1	DETECTED	290.8546 m/z @1.72 [N1300_2.mzXML]	290.8545837402344	1.7199166666666665	1.6736	11.60295	9.92935	28975.490234375	6116967.763944336	0	1169	0.09799118333133872	107.1898164807487	213.37963296149744	290.8543701171875	290.8549499511719
682	290.92535400390625	2.531833333333333					1	DETECTED	290.9254 m/z @2.53 [N1300_2.mzXML]	290.92535400390625	2.531833333333333	1.6127333333333334	16.07085	14.458116666666667	38086.57421875	3195750.2144229724	0	1169	0.6759905678254388	2.060400983559253	2.540694902461481	290.92266845703125	290.9259033203125
683	291.11956787109375	12.045216666666667					1	DETECTED	291.1196 m/z @12.05 [N1300_2.mzXML]	291.11956787109375	12.045216666666667	4.449416666666666	12.888716666666665	8.4393	45755.71875	1398486.28663678	0	1169	0.10207281891172393	6.993597124137553	2.7596498540280625	291.1192626953125	291.1285095214844
684	291.1734313964844	9.901566666666668					1	DETECTED	291.1734 m/z @9.90 [N1300_2.mzXML]	291.1734313964844	9.901566666666668	4.323083333333333	14.576799999999999	10.253716666666666	6312.626953125	1342694.8606732788	0	1169	0.1718944748497364	0.9190416152538471	0.8380832305076942	291.16619873046875	291.18218994140625
685	291.19476318359375	12.163166666666665					1	DETECTED	291.1948 m/z @12.16 [N1300_2.mzXML]	291.19476318359375	12.163166666666665	1.1231	12.3867	11.2636	13698.47265625	4821928.154150757	0	1169	11.165523120573912	0.5101237311368894	0.020247462273778608	291.1901550292969	291.1949768066406
686	291.6460876464844	12.888716666666665					1	DETECTED	291.6461 m/z @12.89 [N1300_2.mzXML]	291.6460876464844	12.888716666666665	12.77345	14.728516666666668	1.9550666666666672	41558.484375	576532.5395026242	0	1169	0.11307718745754869	6.173224285992115	1.677506083522568	291.6453552246094	291.6470642089844
687	291.8241271972656	8.806983333333333					1	DETECTED	291.8241 m/z @8.81 [N1300_2.mzXML]	291.8241271972656	8.806983333333333	8.7528	8.842533333333334	0.08973333333333322	4902.1396484375	20612.798509521443	0	1169	0.09907594856830748	0.8280529067979188	0.6561058135958375	291.8237609863281	291.8242492675781
688	291.9352111816406	2.5867333333333336					1	DETECTED	291.9352 m/z @2.59 [N1300_2.mzXML]	291.9352111816406	2.5867333333333336	1.8520666666666665	18.346999999999998	16.494933333333332	30567.59375	2404467.767857728	0	1169	0.7713248666207324	2.15347574556763	3.4385298308932843	291.9339599609375	291.94415283203125
689	292.0679016113281	15.830966666666665					1	DETECTED	292.0679 m/z @15.83 [N1300_2.mzXML]	292.0679016113281	15.830966666666665	9.443983333333334	19.95583333333333	10.511849999999997	3966.671630859375	1126751.1367451488	0	1169	7.141031480866307	0.8229119641771415	0.6458239283542831	292.0659484863281	292.068603515625
690	292.9320068359375	2.6280833333333335					1	DETECTED	292.9320 m/z @2.63 [N1300_2.mzXML]	292.9320068359375	2.6280833333333335	2.3955833333333336	14.131266666666667	11.735683333333334	5420.0185546875	1298734.2879426882	0	1169	0.24141280879331672	25.238028673835135	3.0186692374742736	292.9242248535156	292.9397888183594
691	292.9585266113281	2.4499333333333335					1	DETECTED	292.9585 m/z @2.45 [N1300_2.mzXML]	292.9585266113281	2.4499333333333335	2.409183333333333	3.40365	0.9944666666666668	5404.2451171875	122599.22320288088	0	1169	0.302302166921681	12.202044989774901	22.864056305043068	292.9503173828125	292.9666748046875
692	292.969970703125	2.531833333333333					1	DETECTED	292.9700 m/z @2.53 [N1300_2.mzXML]	292.969970703125	2.531833333333333	2.4773	3.434183333333333	0.9568833333333329	4297.865234375	115838.01507528682	0	1169	0.4665314977152244	8.773380195599055	16.54676039119811	292.96966552734375	292.9776306152344
693	292.9888610839844	2.81075					1	DETECTED	292.9889 m/z @2.81 [N1300_2.mzXML]	292.9888610839844	2.81075	2.4227	3.480033333333333	1.0573333333333332	4849.95751953125	154114.5650703125	0	1169	0.09833330382592065	1.3623673925181454	1.2446119733277576	292.9801940917969	292.9925537109375
694	293.0025939941406	9.62055					1	DETECTED	293.0026 m/z @9.62 [N1300_2.mzXML]	293.0025939941406	9.62055	2.2729833333333334	15.499016666666668	13.226033333333334	87924.5234375	2.067068593249155E7	0	1169	10.390172237743005	0.8526496536183544	0.6753127669238757	292.99261474609375	293.0125732421875
695	293.0231018066406	2.65625					1	DETECTED	293.0231 m/z @2.66 [N1300_2.mzXML]	293.0231018066406	2.65625	2.327566666666667	3.8986	1.5710333333333333	9000.7294921875	280118.1510587768	0	1169	0.11089694553092677	2.3898889508645613	2.5704992430174904	293.01507568359375	293.02410888671875
696	293.03533935546875	2.76805					1	DETECTED	293.0353 m/z @2.77 [N1300_2.mzXML]	293.03533935546875	2.76805	2.2451166666666666	3.8986	1.6534833333333334	10736.7294921875	401399.17283135984	0	1169	0.672518091353441	1.3225779237936803	1.6254532847404346	293.026123046875	293.0453186035156
697	293.0492858886719	2.5453833333333336					1	DETECTED	293.0493 m/z @2.55 [N1300_2.mzXML]	293.0492858886719	2.5453833333333336	2.2451166666666666	3.85195	1.6068333333333333	10184.46875	456651.76113452157	0	1169	0.5903817702595431	2.6756771758436924	3.569670859110568	293.04541015625	293.0498962402344
698	293.0605773925781	2.5590333333333333					1	DETECTED	293.0606 m/z @2.56 [N1300_2.mzXML]	293.0605773925781	2.5590333333333333	2.1187666666666667	11.050783333333333	8.932016666666666	11744.7802734375	1274988.3877730104	0	1169	0.7390579073948924	10.143871138703817	2.6472001248853148	293.0528259277344	293.0616760253906
699	293.07183837890625	2.531833333333333					1	DETECTED	293.0718 m/z @2.53 [N1300_2.mzXML]	293.07183837890625	2.531833333333333	2.2171166666666666	19.117833333333333	16.900716666666668	22033.986328125	2199264.1536825853	0	1169	0.4531739574918672	25.063882018644485	48.36629816087735	293.0628356933594	293.072021484375
700	293.0972595214844	2.5867333333333336					1	DETECTED	293.0973 m/z @2.59 [N1300_2.mzXML]	293.0972595214844	2.5867333333333336	0.10126666666666666	19.99233333333333	19.891066666666664	1.0522759E7	6.693345634615626E8	1	1169	0.7532282096652039	1.9796363547000362	1.903490683024801	293.096435546875	293.10687255859375
701	293.1199035644531	9.585166666666668					1	DETECTED	293.1199 m/z @9.59 [N1300_2.mzXML]	293.1199035644531	9.585166666666668	1.9619	16.198916666666666	14.237016666666666	93732.59375	1.7236618997211576E7	0	1169	7.409206934364524	1.0455123960475594	1.052052134949527	293.1103210449219	293.12689208984375
702	293.1385192871094	10.370949999999999					1	DETECTED	293.1385 m/z @10.37 [N1300_2.mzXML]	293.1385192871094	10.370949999999999	2.203116666666667	17.0295	14.826383333333332	31923.205078125	7718100.043087709	0	1169	10.527282259368384	0.5510706523901712	0.09085271015923851	293.1301574707031	293.1419982910156
703	293.1524353027344	9.79495					1	DETECTED	293.1524 m/z @9.79 [N1300_2.mzXML]	293.1524353027344	9.79495	2.1750666666666665	10.53485	8.359783333333334	83048.3203125	1.6101567427502474E7	0	1169	8.132035018240828	0.5541870818790118	0.10446847386930945	293.1427001953125	293.16119384765625
704	293.1813049316406	9.848116666666666					1	DETECTED	293.1813 m/z @9.85 [N1300_2.mzXML]	293.1813049316406	9.848116666666666	2.2729833333333334	14.984933333333334	12.711950000000002	81989.9296875	2.159922445022889E7	0	1169	12.610492232648221	0.7785766269384559	0.5433203006468145	293.1714782714844	293.19122314453125
705	293.2054138183594	9.812366666666666					1	DETECTED	293.2054 m/z @9.81 [N1300_2.mzXML]	293.2054138183594	9.812366666666666	2.3140333333333336	12.487566666666668	10.173533333333335	79825.15625	2.1037027877310574E7	0	1169	10.006847902934634	0.6858272958657778	0.3701089390990916	293.19586181640625	293.2140808105469
706	293.2261962890625	9.830116666666667					1	DETECTED	293.2262 m/z @9.83 [N1300_2.mzXML]	293.2261962890625	9.830116666666667	2.34125	9.830116666666667	7.488866666666667	81911.984375	1.611838091575586E7	0	1169	7.843995717009013	0.5	null	293.216552734375	293.2358093261719
707	293.24334716796875	2.7401166666666668					1	DETECTED	293.2433 m/z @2.74 [N1300_2.mzXML]	293.24334716796875	2.7401166666666668	2.34125	3.3884	1.0471499999999998	4450.93115234375	136597.68182806403	0	1169	0.4197563827774484	1.3126566939662374	1.6253133879324746	293.236328125	293.2484436035156
708	293.6401672363281	10.370949999999999					1	DETECTED	293.6402 m/z @10.37 [N1300_2.mzXML]	293.6401672363281	10.370949999999999	2.368533333333333	19.8465	17.477966666666667	12674.0673828125	4168758.18021344	0	1169	0.08750233694781251	1.0920430286684233	1.1840860573368464	293.6326599121094	293.64752197265625
709	293.6810302734375	2.531833333333333					1	DETECTED	293.6810 m/z @2.53 [N1300_2.mzXML]	293.6810302734375	2.531833333333333	2.3003666666666667	3.3732166666666665	1.0728499999999999	4713.4765625	154198.6164023743	0	1169	0.17047743313161234	2.317504320276499	3.635008640552998	293.67803955078125	293.6835021972656
710	294.1003112792969	2.5867333333333336					1	DETECTED	294.1003 m/z @2.59 [N1300_2.mzXML]	294.1003112792969	2.5867333333333336	1.8237999999999999	18.17983333333333	16.356033333333333	1068571.5	6.356618242493128E7	0	1169	0.7050915402881688	1.8132236529514147	2.016573784243113	294.1002197265625	294.1033630371094
711	294.9190368652344	12.756783333333335					1	DETECTED	294.9190 m/z @12.76 [N1300_2.mzXML]	294.9190368652344	12.756783333333335	0.156	19.97416666666667	19.81816666666667	15902.642578125	4176510.8974820846	0	1169	1.4025711316868694	0.7238518041691682	0.5069385570551234	294.9179382324219	294.92041015625
712	294.9381408691406	1.6434833333333332					1	DETECTED	294.9381 m/z @1.64 [N1300_2.mzXML]	294.9381408691406	1.6434833333333332	1.5829833333333334	1.6886333333333332	0.1056499999999998	85553.7421875	345710.4853999023	0	1169	0.07543682362571191	0.8395372443200078	0.7563027547469734	294.93798828125	294.9393005371094
713	294.94915771484375	14.527199999999999					1	DETECTED	294.9492 m/z @14.53 [N1300_2.mzXML]	294.94915771484375	14.527199999999999	10.982166666666666	18.013166666666667	7.031000000000001	5083.8515625	1379501.0096879269	0	1169	4.386778576902545	0.9916690957301768	0.4014737655910213	294.94915771484375	294.9550476074219
714	295.10162353515625	2.5867333333333336					1	DETECTED	295.1016 m/z @2.59 [N1300_2.mzXML]	295.10162353515625	2.5867333333333336	1.83795	18.421166666666668	16.58321666666667	123491.890625	9155800.409904053	0	1169	0.7023679554295881	1.97600153510389	1.778880431448913	295.0975036621094	295.10430908203125
715	295.1282958984375	9.65615					1	DETECTED	295.1283 m/z @9.66 [N1300_2.mzXML]	295.1282958984375	9.65615	9.585166666666668	9.9194	0.33423333333333183	25363.955078125	179435.32668389822	0	1169	0.09568298138505504	2.3543085231275116	1.4165604292346317	295.1282653808594	295.1286926269531
716	295.146484375	11.322650000000001					1	DETECTED	295.1465 m/z @11.32 [N1300_2.mzXML]	295.146484375	11.322650000000001	9.5495	11.322650000000001	1.7731500000000011	6071.14013671875	378442.54722595203	0	1169	1.5574722795242817	0.5	null	295.146484375	295.1490173339844
717	295.1937255859375	12.33515					1	DETECTED	295.1937 m/z @12.34 [N1300_2.mzXML]	295.1937255859375	12.33515	1.4146	17.0665	15.651900000000001	43375.8046875	3573815.4679832747	0	1169	0.29804218270221483	0.5930865408404729	0.18289695905609998	295.186767578125	295.2032165527344
718	295.293701171875	2.531833333333333					1	DETECTED	295.2937 m/z @2.53 [N1300_2.mzXML]	295.293701171875	2.531833333333333	2.0904666666666665	5.380766666666667	3.2903000000000007	37778.375	2023706.6314625246	0	1169	0.6435652879243077	2.6750378638825505	3.1640629639628957	295.2930908203125	295.295654296875
719	296.06524658203125	1.736					1	DETECTED	296.0652 m/z @1.74 [N1300_2.mzXML]	296.06524658203125	1.736	1.7042833333333334	1.7808	0.07651666666666657	83228.515625	291143.2118627927	0	1169	0.06114237761871988	1.2062532842879667	1.4872500278128145	296.0648193359375	296.06524658203125
720	296.131591796875	9.638533333333333					1	DETECTED	296.1316 m/z @9.64 [N1300_2.mzXML]	296.131591796875	9.638533333333333	9.603166666666668	17.976333333333333	8.373166666666664	4051.283203125	884574.1176538083	0	1169	0.10620221726163948	118.37653157399312	235.75306314798624	296.1309814453125	296.13995361328125
721	296.1849365234375	11.839516666666666					1	DETECTED	296.1849 m/z @11.84 [N1300_2.mzXML]	296.1849365234375	11.839516666666666	9.16105	19.864833333333333	10.703783333333334	23865.533203125	2131613.2203043816	0	1169	0.14501117633461647	2.3027550552351683	2.022372535328307	296.1824035644531	296.18505859375
722	296.19671630859375	12.318000000000001					1	DETECTED	296.1967 m/z @12.32 [N1300_2.mzXML]	296.19671630859375	12.318000000000001	12.197983333333333	12.520916666666666	0.3229333333333333	7427.42138671875	102204.3881263426	0	1169	0.264974474522532	1.345368698791817	1.690737397583634	296.1962890625	296.197998046875
723	296.2575988769531	13.478916666666667					1	DETECTED	296.2576 m/z @13.48 [N1300_2.mzXML]	296.2575988769531	13.478916666666667	13.385150000000001	13.758866666666668	0.3737166666666667	15644.400390625	167803.16555322293	0	1169	0.1529531376732809	1.992801279772511	3.3696978989176816	296.256103515625	296.25799560546875
724	297.1185302734375	1.50975					1	DETECTED	297.1185 m/z @1.51 [N1300_2.mzXML]	297.1185302734375	1.50975	1.4330666666666665	1.5245833333333332	0.09151666666666669	7255.86865234375	34216.17391162108	0	1169	0.2374091545957242	0.5967181047598342	0.19343620951966833	297.11798095703125	297.11859130859375
725	297.1800231933594	14.527199999999999					1	DETECTED	297.1800 m/z @14.53 [N1300_2.mzXML]	297.1800231933594	14.527199999999999	9.308816666666667	19.7375	10.428683333333334	14306.830078125	2547912.2010990595	0	1169	2.1161872653733678	0.9712549757332505	0.8653866419580204	297.1788024902344	297.18133544921875
726	298.27325439453125	14.180383333333333					1	DETECTED	298.2733 m/z @14.18 [N1300_2.mzXML]	298.27325439453125	14.180383333333333	10.352733333333333	16.529766666666667	6.177033333333334	60738.5390625	3003476.599298888	0	1169	0.5266788173151529	5.031320731089496	0.4733235030157057	298.2712097167969	298.2744445800781
727	299.1377868652344	11.306816666666666					1	DETECTED	299.1378 m/z @11.31 [N1300_2.mzXML]	299.1377868652344	11.306816666666666	10.370949999999999	14.813516666666667	4.442566666666668	64588.08203125	2658384.2636673283	0	1169	1.955050937121598	1.647674555326984	1.3100248498552598	299.1357421875	299.1390686035156
728	299.2767028808594	14.180383333333333					1	DETECTED	299.2767 m/z @14.18 [N1300_2.mzXML]	299.2767028808594	14.180383333333333	14.05	15.664033333333332	1.6140333333333317	12477.6064453125	383970.7759459226	0	1169	0.3815044336656097	4.455376091335366	2.8144057678702508	299.27618408203125	299.27752685546875
729	299.6321105957031	12.872816666666667					1	DETECTED	299.6321 m/z @12.87 [N1300_2.mzXML]	299.6321105957031	12.872816666666667	12.77345	13.119016666666665	0.3455666666666648	35644.80078125	347648.1045043933	0	1169	0.110231793925335	1.7388460248238764	2.477692049647753	299.6316223144531	299.6322021484375
730	300.1797180175781	11.540600000000001					1	DETECTED	300.1797 m/z @11.54 [N1300_2.mzXML]	300.1797180175781	11.540600000000001	9.190283333333333	11.668033333333334	2.4777500000000003	14727.634765625	901276.7823561091	0	1169	2.0280988967586264	0.528317408394484	0.06602072110187254	300.1794738769531	300.1848449707031
731	300.1983337402344	8.968516666666666					1	DETECTED	300.1983 m/z @8.97 [N1300_2.mzXML]	300.1983337402344	8.968516666666666	8.824616666666666	9.022033333333333	0.19741666666666724	3229.145263671875	20341.455166290216	0	1169	0.5573809594391435	0.6859508918230255	0.37190178364605103	300.1978454589844	300.1988220214844
732	300.21649169921875	10.569216666666668					1	DETECTED	300.2165 m/z @10.57 [N1300_2.mzXML]	300.21649169921875	10.569216666666668	10.517633333333333	10.69625	0.17861666666666665	8941.005859375	72603.68853076157	0	1169	0.14445155169759794	1.7313408723747388	2.4626817447494775	300.2162780761719	300.21673583984375
733	301.11737060546875	10.786533333333333					1	DETECTED	301.1174 m/z @10.79 [N1300_2.mzXML]	301.11737060546875	10.786533333333333	10.370949999999999	10.823133333333335	0.4521833333333358	16920.078125	250305.2746870124	0	1169	0.20681360208339505	0.5440344896731522	0.08806897934630442	301.11700439453125	301.1180114746094
734	301.14031982421875	12.454583333333334					1	DETECTED	301.1403 m/z @12.45 [N1300_2.mzXML]	301.14031982421875	12.454583333333334	0.10126666666666666	19.99233333333333	19.891066666666664	95342.4296875	1.189389895585864E7	1	1169	0.17263321427388512	1.2476116175129168	0.04478624951097072	301.1392822265625	301.14202880859375
735	301.21282958984375	13.431566666666667					1	DETECTED	301.2128 m/z @13.43 [N1300_2.mzXML]	301.21282958984375	13.431566666666667	13.370299999999999	13.828316666666666	0.4580166666666674	31496.8515625	436932.3929479985	0	1169	0.2611202983973211	3.7378944504895655	5.74210475977437	301.21185302734375	301.21343994140625
736	302.10205078125	10.60475					1	DETECTED	302.1021 m/z @10.60 [N1300_2.mzXML]	302.10205078125	10.60475	10.569216666666668	10.714566666666666	0.14534999999999876	4345.92578125	24887.38995996089	0	1169	0.05907905953919901	2.045262664165183	3.0905253283303664	302.10064697265625	302.10205078125
737	302.1435852050781	12.437683333333332					1	DETECTED	302.1436 m/z @12.44 [N1300_2.mzXML]	302.1435852050781	12.437683333333332	0.37584999999999996	19.97416666666667	19.59831666666667	17687.412109375	2737077.153168062	0	1169	0.1820299695393608	0.8106298202619581	3.6695590400102156	302.14288330078125	302.14581298828125
738	302.2315673828125	10.823133333333335					1	DETECTED	302.2316 m/z @10.82 [N1300_2.mzXML]	302.2315673828125	10.823133333333335	10.732716666666667	11.050783333333333	0.3180666666666667	26834.8125	202919.54051025372	0	1169	0.0884485019305199	1.7588940092165657	1.927524858451046	302.23126220703125	302.23199462890625
739	302.2864074707031	11.60295					1	DETECTED	302.2864 m/z @11.60 [N1300_2.mzXML]	302.2864074707031	11.60295	11.491150000000001	15.08855	3.5973999999999986	218848.75	2403994.5058726454	1	1169	0.10241452136455997	1.8920045940101766	2.107701843945859	302.2850646972656	302.28778076171875
740	303.0274658203125	1.4946333333333333					1	DETECTED	303.0275 m/z @1.49 [N1300_2.mzXML]	303.0274658203125	1.4946333333333333	1.4330666666666665	15.337250000000001	13.904183333333334	6061.13916015625	833876.1162087403	0	1169	0.1317901472179408	112.91973470492673	224.83946940985348	303.02130126953125	303.0330505371094
741	303.0741882324219	9.6913					1	DETECTED	303.0742 m/z @9.69 [N1300_2.mzXML]	303.0741882324219	9.6913	9.204816666666666	9.79495	0.5901333333333341	5751.32275390625	82407.58459991464	0	1169	null	0.6065298571379628	0.2130597142759256	303.07098388671875	303.0741882324219
742	303.0860900878906	10.569216666666668					1	DETECTED	303.0861 m/z @10.57 [N1300_2.mzXML]	303.0860900878906	10.569216666666668	10.444683333333334	10.65975	0.21506666666666696	8601.0859375	62756.014506042215	0	1169	0.16394621469208737	0.8634903640256937	0.6528309506783804	303.0853271484375	303.0860900878906
743	303.2286071777344	14.164					1	DETECTED	303.2286 m/z @14.16 [N1300_2.mzXML]	303.2286071777344	14.164	10.045066666666665	16.474583333333335	6.42951666666667	155566.953125	7039546.928665402	1	1169	0.38073919651887067	0.7055226052036385	0.3496511190119441	303.2274169921875	303.2297668457031
744	303.29034423828125	11.60295					1	DETECTED	303.2903 m/z @11.60 [N1300_2.mzXML]	303.29034423828125	11.60295	11.571833333333332	11.735883333333334	0.16405000000000136	33118.3515625	205019.4862983412	0	1169	0.11352187395510249	2.636047134440224	4.272094268880448	303.2893981933594	303.29052734375
745	303.6458740234375	12.84025					1	DETECTED	303.6459 m/z @12.84 [N1300_2.mzXML]	303.6458740234375	12.84025	12.790249999999999	15.997283333333334	3.207033333333335	15269.9794921875	718813.4199051516	0	1169	0.08252100466620149	32.0703333333329	63.140666666665794	303.6361389160156	303.6470031738281
746	304.0487060546875	16.253566666666668					1	DETECTED	304.0487 m/z @16.25 [N1300_2.mzXML]	304.0487060546875	16.253566666666668	0.10126666666666666	19.6825	19.581233333333333	4084.732421875	1553689.3153403327	0	1169	8.514674475928809	0.606143810272634	0.21228762054526804	304.0470886230469	304.0491027832031
747	304.1571044921875	1.8094999999999999					1	DETECTED	304.1571 m/z @1.81 [N1300_2.mzXML]	304.1571044921875	1.8094999999999999	1.8094999999999999	17.567333333333334	15.757833333333334	3359.97412109375	2037180.0526015013	0	1169	7.527802414976659	null	null	304.1498107910156	304.1571044921875
748	304.21160888671875	10.062766666666667					1	DETECTED	304.2116 m/z @10.06 [N1300_2.mzXML]	304.21160888671875	10.062766666666667	10.027133333333333	17.715666666666667	7.688533333333334	31682.833984375	1218523.448708435	0	1169	0.13022630591499684	107.88400374181523	6.3148379177811975	304.21124267578125	304.2190246582031
749	304.2319030761719	14.180383333333333					1	DETECTED	304.2319 m/z @14.18 [N1300_2.mzXML]	304.2319030761719	14.180383333333333	10.551883333333334	16.7145	6.162616666666667	33263.140625	2093241.528008667	0	1169	0.4006195569312183	0.7480802041663575	0.4477953738607924	304.2288818359375	304.2333068847656
750	304.89532470703125	1.6434833333333332					1	DETECTED	304.8953 m/z @1.64 [N1300_2.mzXML]	304.89532470703125	1.6434833333333332	1.5683333333333331	14.560266666666667	12.991933333333334	67136.5546875	5098011.158474609	0	1169	0.08547569205916905	85.03517856904656	0.9401837294770881	304.8951110839844	304.90350341796875
751	305.0446472167969	16.309283333333333					1	DETECTED	305.0446 m/z @16.31 [N1300_2.mzXML]	305.0446472167969	16.309283333333333	0.22949999999999998	19.99233333333333	19.76283333333333	3396.13916015625	1570130.5497847288	0	1169	3.2217251368383124	0.6145242421384202	0.22904848427684027	305.0420837402344	305.04656982421875
752	305.15673828125	9.443983333333334					1	DETECTED	305.1567 m/z @9.44 [N1300_2.mzXML]	305.15673828125	9.443983333333334	9.375016666666665	14.05	4.674983333333335	4134.79443359375	439664.8757755128	0	1169	0.11193714070425465	33.893064282261236	66.78612856452247	305.15606689453125	305.16033935546875
753	305.2441101074219	12.588133333333333					1	DETECTED	305.2441 m/z @12.59 [N1300_2.mzXML]	305.2441101074219	12.588133333333333	3.6638	15.036366666666668	11.372566666666668	134793.21875	2724659.481666687	1	1169	0.17670008993000152	5.853184112749446	3.1861084286460275	305.2427062988281	305.248291015625
754	306.0831298828125	15.923766666666667					1	DETECTED	306.0831 m/z @15.92 [N1300_2.mzXML]	306.0831298828125	15.923766666666667	9.262616666666666	18.88083333333333	9.618216666666665	5506.248046875	1359649.6158893735	0	1169	1.8866350753836194	0.7219636749410134	0.44362672896534183	306.0823059082031	306.0841979980469
755	306.82830810546875	1.7199166666666665					1	DETECTED	306.8283 m/z @1.72 [N1300_2.mzXML]	306.82830810546875	1.7199166666666665	1.7199166666666665	1.7808	0.0608833333333334	14846.4638671875	37221.14159997564	0	1169	0.05498710444261534	null	null	306.8282165527344	306.82891845703125
756	307.0184631347656	1.6279000000000001					1	DETECTED	307.0185 m/z @1.63 [N1300_2.mzXML]	307.0184631347656	1.6279000000000001	1.5829833333333334	16.291033333333335	14.708050000000002	7334.87255859375	1680691.3960711062	0	1169	0.061408037022801176	163.72597402597387	326.45194805194774	307.0132751464844	307.0264587402344
757	307.0618896484375	11.7531					1	DETECTED	307.0619 m/z @11.75 [N1300_2.mzXML]	307.0618896484375	11.7531	11.102883333333333	14.967600000000001	3.864716666666668	6130.2958984375	616353.5525042114	0	1169	2.531416675095839	2.971868351575115	3.3277493944428453	307.06036376953125	307.0626220703125
758	307.0832824707031	3.789016666666667					1	DETECTED	307.0833 m/z @3.79 [N1300_2.mzXML]	307.0832824707031	3.789016666666667	3.1768333333333336	18.843666666666664	15.66683333333333	5528.6376953125	1705678.94643512	0	1169	13.881398317572494	12.795867251095801	24.247858756357534	307.07464599609375	307.0845031738281
759	307.1680603027344	10.569216666666668					1	DETECTED	307.1681 m/z @10.57 [N1300_2.mzXML]	307.1680603027344	10.569216666666668	10.370949999999999	19.664499999999997	9.293549999999998	206145.03125	3995856.3961177384	1	1169	0.09133324135180843	0.6895119146326044	1.6767361575424335	307.15966796875	307.16839599609375
760	307.26214599609375	12.06145					1	DETECTED	307.2621 m/z @12.06 [N1300_2.mzXML]	307.26214599609375	12.06145	11.9171	14.677783333333334	2.7606833333333345	7632.5478515625	371961.5747507326	0	1169	0.35814943473383387	9.562463918716016	13.303513278604047	307.2593078613281	307.2635498046875
761	309.1504211425781	13.7079					1	DETECTED	309.1504 m/z @13.71 [N1300_2.mzXML]	309.1504211425781	13.7079	3.206866666666667	14.196349999999999	10.989483333333332	7119.27294921875	1123014.7102080989	0	1169	4.672573716105239	0.5529184726373847	0.10776546045299973	309.1416931152344	309.15106201171875
762	309.2027587890625	12.77345					1	DETECTED	309.2028 m/z @12.77 [N1300_2.mzXML]	309.2027587890625	12.77345	11.822333333333335	14.932933333333333	3.110599999999998	12043.19140625	588179.2380101003	0	1169	0.6855082016460337	1.6352357754919662	2.2704715509839324	309.2015075683594	309.20538330078125
763	309.2410583496094	12.739650000000001					1	DETECTED	309.2411 m/z @12.74 [N1300_2.mzXML]	309.2410583496094	12.739650000000001	5.310883333333334	12.872816666666667	7.561933333333333	14994.21875	898534.2443326722	0	1169	0.15050078096828834	0.5089629054621	0.2981454732082514	309.2400207519531	309.2425842285156
764	310.11328125	1.1231					1	DETECTED	310.1133 m/z @1.12 [N1300_2.mzXML]	310.11328125	1.1231	0.10126666666666666	19.99233333333333	19.891066666666664	1794.2530517578125	950863.2687825015	0	1169	0.9763954994897299	9.73302886967868	18.46605773935736	310.110107421875	310.1181335449219
765	310.2008972167969	10.60475					1	DETECTED	310.2009 m/z @10.60 [N1300_2.mzXML]	310.2008972167969	10.60475	10.407733333333335	16.162566666666667	5.754833333333332	28511.7265625	1009643.0248714288	0	1169	0.17793768042800373	10.422130674105485	23.07153993657133	310.1978759765625	310.2011413574219
766	310.9119567871094	1.6585500000000002					1	DETECTED	310.9120 m/z @1.66 [N1300_2.mzXML]	310.9119567871094	1.6585500000000002	1.6127333333333334	1.7515	0.1387666666666667	70416.453125	281323.9080512696	0	1169	0.0567726169552254	1.5143688614041417	2.0304595568442596	310.9117126464844	310.9123229980469
767	311.00482177734375	11.788016666666666					1	DETECTED	311.0048 m/z @11.79 [N1300_2.mzXML]	311.00482177734375	11.788016666666666	9.65615	19.919333333333334	10.263183333333334	4435.345703125	918613.9553622132	0	1169	0.2318870875229262	2.407088467071113	1.6711321651269249	310.99603271484375	311.0097961425781
768	311.1231384277344	8.7528					1	DETECTED	311.1231 m/z @8.75 [N1300_2.mzXML]	311.1231384277344	8.7528	8.471733333333333	15.106266666666667	6.634533333333334	13667.025390625	565398.3032340086	0	1169	0.24570572836254279	11.181137329030069	21.391304855512047	311.1230163574219	311.12774658203125
769	311.1660461425781	12.249466666666667					1	DETECTED	311.1660 m/z @12.25 [N1300_2.mzXML]	311.1660461425781	12.249466666666667	12.128549999999999	16.75166666666667	4.62311666666667	77978.1015625	1692349.632446014	1	1169	0.2839552791263955	2.436222897129948	5.1339742039728655	311.1656799316406	311.1756896972656
770	311.99365234375	17.305999999999997					1	DETECTED	311.9937 m/z @17.31 [N1300_2.mzXML]	311.99365234375	17.305999999999997	0.41225	19.95583333333333	19.54358333333333	2644.851318359375	1106913.142871857	0	1169	2.4989833523673575	0.5784264397582932	0.15685287951658655	311.99078369140625	311.9949035644531
771	312.0288391113281	13.17875					1	DETECTED	312.0288 m/z @13.18 [N1300_2.mzXML]	312.0288391113281	13.17875	10.009616666666666	18.161166666666666	8.15155	32522.94140625	1567837.6744760436	0	1169	0.24917112548125075	1.1365210068755494	0.4283702544552496	312.0209045410156	312.03558349609375
772	312.1694030761719	12.283800000000001					1	DETECTED	312.1694 m/z @12.28 [N1300_2.mzXML]	312.1694030761719	12.283800000000001	4.009116666666666	12.487566666666668	8.478450000000002	14589.8798828125	997255.3575308227	0	1169	0.2718473716865901	0.5123126564762801	0.02462531295256011	312.1661682128906	312.16986083984375
773	312.2158508300781	10.75055					1	DETECTED	312.2159 m/z @10.75 [N1300_2.mzXML]	312.2158508300781	10.75055	10.134866666666666	17.121666666666666	6.986800000000001	36472.0	1113408.648704986	1	1169	0.1286830053941319	7.439251798839254	3.4535111948378576	312.2147521972656	312.2166748046875
774	312.3616638183594	12.06145					1	DETECTED	312.3617 m/z @12.06 [N1300_2.mzXML]	312.3616638183594	12.06145	6.4508	12.215266666666668	5.764466666666668	45718.05078125	1429868.7246239632	0	1169	0.10245940703465983	0.5137075621065891	5.764341714470334	312.3530578613281	312.36199951171875
775	312.6579895019531	1.86555					1	DETECTED	312.6580 m/z @1.87 [N1300_2.mzXML]	312.6579895019531	1.86555	1.83795	13.296016666666667	11.458066666666667	35077.59375	1776352.244581787	0	1169	0.4163370867452856	33.06223742085384	43.292604188870484	312.6559143066406	312.66107177734375
776	313.0347595214844	1.6279000000000001					1	DETECTED	313.0348 m/z @1.63 [N1300_2.mzXML]	313.0347595214844	1.6279000000000001	1.6127333333333334	1.7042833333333334	0.09155000000000002	14982.177734375	55971.424121948294	0	1169	0.06020399361043727	3.0181318681318476	5.036263736263695	313.0335998535156	313.0356750488281
777	313.09539794921875	1.5245833333333332					1	DETECTED	313.0954 m/z @1.52 [N1300_2.mzXML]	313.09539794921875	1.5245833333333332	0.30225	18.272499999999997	17.970249999999997	19008.888671875	4848104.127257048	0	1169	0.16052285350146533	7.350797654758657	149.5016609967128	313.08795166015625	313.0967102050781
778	313.1541442871094	10.027133333333333					1	DETECTED	313.1541 m/z @10.03 [N1300_2.mzXML]	313.1541442871094	10.027133333333333	9.991666666666667	10.0808	0.08913333333333284	5838.18310546875	21530.740988403104	0	1169	0.07552192077461584	1.2565789473684266	1.5131578947368534	313.1540222167969	313.1548156738281
779	313.16644287109375	12.3008					1	DETECTED	313.1664 m/z @12.30 [N1300_2.mzXML]	313.16644287109375	12.3008	12.14595	13.026900000000001	0.8809500000000021	15070.5966796875	298846.4247584232	0	1169	0.23557395977055506	2.844526961575698	1.6655961334097473	313.1656799316406	313.1671447753906
780	313.2733459472656	14.42695					1	DETECTED	313.2733 m/z @14.43 [N1300_2.mzXML]	313.2733459472656	14.42695	0.1378	19.864833333333333	19.727033333333335	4346.47314453125	1358962.8259858703	0	1169	1.104965068500242	0.6902801542895601	0.3877745563811469	313.271484375	313.2763671875
781	313.7838134765625	2.3140333333333336					1	DETECTED	313.7838 m/z @2.31 [N1300_2.mzXML]	313.7838134765625	2.3140333333333336	1.89265	4.0877	2.19505	19184.494140625	711075.8169385985	0	1169	0.44663585431038655	2.2689650101276277	2.607347394440659	313.7830505371094	313.7845153808594
782	314.0294494628906	13.1486					1	DETECTED	314.0294 m/z @13.15 [N1300_2.mzXML]	314.0294494628906	13.1486	13.104216666666668	15.283666666666667	2.179449999999999	10103.5986328125	284836.5096791687	0	1169	0.1853214887293415	24.552572286895025	21.597045555686233	314.0274658203125	314.0296630859375
783	314.2314758300781	10.982166666666666					1	DETECTED	314.2315 m/z @10.98 [N1300_2.mzXML]	314.2314758300781	10.982166666666666	10.786533333333333	11.871716666666666	1.0851833333333332	230876.953125	2094996.3867315631	1	1169	0.22101783461469715	1.1703556864930018	1.6299275463702196	314.2311706542969	314.2333679199219
784	315.0301818847656	2.3140333333333336					1	DETECTED	315.0302 m/z @2.31 [N1300_2.mzXML]	315.0301818847656	2.3140333333333336	2.2451166666666666	2.65625	0.41113333333333335	8646.865234375	105143.50885314945	0	1169	0.08846469105111288	2.9828295042321518	4.9656590084643035	315.02178955078125	315.0345764160156
785	315.0788269042969	1.86555					1	DETECTED	315.0788 m/z @1.87 [N1300_2.mzXML]	315.0788269042969	1.86555	1.7515	10.586683333333333	8.835183333333333	9665913.0	3.043282191374716E8	1	1169	0.40011923366265045	19.333798939878456	31.976230065950677	315.078369140625	315.080078125
786	315.1314392089844	11.238683333333334					1	DETECTED	315.1314 m/z @11.24 [N1300_2.mzXML]	315.1314392089844	11.238683333333334	1.8520666666666665	11.822333333333335	9.970266666666667	12017.5283203125	1814296.1231937255	0	1169	9.478199463356395	0.5310894766840022	1.0327808531637583	315.12799072265625	315.1408386230469
787	315.14935302734375	2.34125					1	DETECTED	315.1494 m/z @2.34 [N1300_2.mzXML]	315.14935302734375	2.34125	2.146983333333333	2.4634	0.316416666666667	5780.85791015625	83991.85558361819	0	1169	0.19026744265856443	0.814387439945092	0.628774879890184	315.1446533203125	315.14935302734375
788	315.16204833984375	12.3008					1	DETECTED	315.1620 m/z @12.30 [N1300_2.mzXML]	315.16204833984375	12.3008	2.2451166666666666	12.487566666666668	10.242450000000002	6993.998046875	1557577.0434580082	0	1169	0.12349583633807626	0.5092866223246887	0.018573244649377433	315.15301513671875	315.1699523925781
789	315.2347717285156	10.982166666666666					1	DETECTED	315.2348 m/z @10.98 [N1300_2.mzXML]	315.2347717285156	10.982166666666666	2.258866666666667	11.050783333333333	8.791916666666665	37300.66015625	1402203.0675178212	0	1169	0.15533369781611306	0.5039329535076558	0.007865907015311547	315.234619140625	315.2379150390625
790	316.0827331542969	1.86555					1	DETECTED	316.0827 m/z @1.87 [N1300_2.mzXML]	316.0827331542969	1.86555	1.8094999999999999	10.316066666666668	8.506566666666668	810445.8125	2.6697274887483586E7	0	1169	0.39919711549554515	18.596034176400345	31.32572394518583	316.0817565917969	316.0836181640625
791	316.2472229003906	11.136533333333334					1	DETECTED	316.2472 m/z @11.14 [N1300_2.mzXML]	316.2472229003906	11.136533333333334	11.0162	11.9801	0.9639000000000006	309163.6875	2201394.3674394605	1	1169	0.09820422729281297	1.9547080231185994	1.8590091622379714	316.2461242675781	316.2481994628906
792	317.0836486816406	1.86555					1	DETECTED	317.0836 m/z @1.87 [N1300_2.mzXML]	317.0836486816406	1.86555	1.83795	9.973916666666666	8.135966666666667	118822.8359375	3673797.964741941	0	1169	0.6191496667723868	29.8107617313518	44.8381186292677	317.08270263671875	317.0912780761719
793	317.1142272949219	1.736					1	DETECTED	317.1142 m/z @1.74 [N1300_2.mzXML]	317.1142272949219	1.736	0.6309333333333333	19.627833333333335	18.9969	19233.412109375	2577506.2021094663	0	1169	0.06559112054537275	3.252575421831269	3.3187859163778746	317.112548828125	317.12158203125
794	317.1780700683594	13.463016666666666					1	DETECTED	317.1781 m/z @13.46 [N1300_2.mzXML]	317.1780700683594	13.463016666666666	12.012283333333333	14.098700000000001	2.0864166666666684	14988.3515625	648993.4363060306	0	1169	0.2095442061501327	0.7190903451128168	0.4433879886256178	317.1706848144531	317.1803283691406
795	317.2506103515625	11.136533333333334					1	DETECTED	317.2506 m/z @11.14 [N1300_2.mzXML]	317.2506103515625	11.136533333333334	6.5036000000000005	14.131266666666667	7.627666666666666	54976.265625	5873752.807773838	0	1169	0.1113014747368073	0.7984321368272816	0.5900548433517163	317.2432861328125	317.2508239746094
796	317.5276184082031	1.8520666666666665					1	DETECTED	317.5276 m/z @1.85 [N1300_2.mzXML]	317.5276184082031	1.8520666666666665	1.83795	4.6925333333333334	2.8545833333333333	29312.2109375	944513.9756240237	0	1169	0.3905057565512391	64.6723718664097	96.29883402936716	317.52703857421875	317.53021240234375
797	318.0641174316406	16.640966666666667					1	DETECTED	318.0641 m/z @16.64 [N1300_2.mzXML]	318.0641174316406	16.640966666666667	0.19263333333333332	19.482166666666668	19.289533333333335	4149.36328125	1529694.841564485	0	1169	6.8185377522696005	0.5863674131117641	0.4231691724383186	318.0621643066406	318.06744384765625
798	318.1234436035156	10.206983333333334					1	DETECTED	318.1234 m/z @10.21 [N1300_2.mzXML]	318.1234436035156	10.206983333333334	1.7199166666666665	19.26383333333333	17.543916666666664	12005.92578125	2529383.387886077	0	1169	0.06662056673322247	1.0335677422902296	1.0671354845804593	318.1171875	318.1240234375
799	318.18096923828125	10.027133333333333					1	DETECTED	318.1810 m/z @10.03 [N1300_2.mzXML]	318.18096923828125	10.027133333333333	9.34125	10.0808	0.7395499999999995	5101.13623046875	84175.9166712644	0	1169	0.08314435401456599	0.5391222997108351	0.0782445994216702	318.18035888671875	318.19085693359375
800	318.2990417480469	11.351833333333333					1	DETECTED	318.2990 m/z @11.35 [N1300_2.mzXML]	318.2990417480469	11.351833333333333	11.306816666666666	17.41783333333333	6.111016666666664	205283.265625	2303883.4250498004	1	1169	0.09143642688455955	2.755783166476755	4.0734581380752894	318.298583984375	318.30560302734375
801	318.9693603515625	1.7949666666666666					1	DETECTED	318.9694 m/z @1.79 [N1300_2.mzXML]	318.9693603515625	1.7949666666666666	1.7664499999999999	2.1187666666666667	0.35231666666666683	17288.3203125	175413.08644921883	0	1169	0.0723074559551804	6.177381648158957	11.354763296317914	318.9685363769531	318.9697570800781
802	319.0606994628906	16.364983333333335					1	DETECTED	319.0607 m/z @16.36 [N1300_2.mzXML]	319.0606994628906	16.364983333333335	9.34125	19.7375	10.39625	4538.85009765625	1032076.077168701	0	1169	1.087161206475999	0.740080061885417	0.35306306884590694	319.05841064453125	319.0628356933594
803	319.1282958984375	10.65975					1	DETECTED	319.1283 m/z @10.66 [N1300_2.mzXML]	319.1282958984375	10.65975	1.50975	10.732716666666667	9.222966666666666	4685.115234375	604548.8529328918	0	1169	0.17621186116932996	0.5039872495446266	0.05647217206012077	319.1266784667969	319.135986328125
804	319.1649475097656	9.5495					1	DETECTED	319.1649 m/z @9.55 [N1300_2.mzXML]	319.1649475097656	9.5495	9.531733333333333	9.65615	0.12441666666666684	7677.0546875	35734.83314532475	0	1169	0.0787013911358585	3.501407129455907	7.112710090670479	319.1645812988281	319.1651916503906
805	319.1937255859375	14.148066666666667					1	DETECTED	319.1937 m/z @14.15 [N1300_2.mzXML]	319.1937255859375	14.148066666666667	10.895233333333334	15.830966666666665	4.9357333333333315	59216.38671875	3047189.6418911126	0	1169	0.5706870973261235	1.1696616974598992	6.6073484825322035	319.18463134765625	319.1955261230469
806	319.3023986816406	11.380966666666666					1	DETECTED	319.3024 m/z @11.38 [N1300_2.mzXML]	319.3023986816406	11.380966666666666	11.306816666666666	11.60295	0.2961333333333336	33552.6328125	298470.5107145992	0	1169	0.09345292654026771	1.9968532254439353	2.9937064508878706	319.2947998046875	319.30279541015625
807	320.8691101074219	1.6279000000000001					1	DETECTED	320.8691 m/z @1.63 [N1300_2.mzXML]	320.8691101074219	1.6279000000000001	1.5829833333333334	1.7199166666666665	0.13693333333333313	15080.0498046875	67276.2243861084	0	1169	0.06286883827994982	1.524304267161406	2.048608534322812	320.8686828613281	320.8709411621094
808	321.20916748046875	12.588133333333333					1	DETECTED	321.2092 m/z @12.59 [N1300_2.mzXML]	321.20916748046875	12.588133333333333	9.057649999999999	15.194233333333333	6.136583333333334	65943.75	2125175.833822328	0	1169	0.2812043028315685	3.154157391899797	3.7431194268493364	321.2006530761719	321.2109069824219
809	321.313720703125	12.3867					1	DETECTED	321.3137 m/z @12.39 [N1300_2.mzXML]	321.313720703125	12.3867	11.136533333333334	12.487566666666668	1.3510333333333335	3454.67529296875	159360.72493798824	0	1169	0.25274243135795693	0.5403412878282903	0.08068257565658064	321.3130187988281	321.32220458984375
810	322.2124938964844	12.68895					1	DETECTED	322.2125 m/z @12.69 [N1300_2.mzXML]	322.2124938964844	12.68895	12.504349999999999	17.809	5.304650000000002	14664.8515625	687819.050072754	0	1169	0.1322260099557635	14.367957746478767	27.735915492957535	322.202880859375	322.2132568359375
811	323.1645202636719	11.684916666666668					1	DETECTED	323.1645 m/z @11.68 [N1300_2.mzXML]	323.1645202636719	11.684916666666668	9.74295	12.249466666666667	2.5065166666666663	2918.03466796875	323894.64578381355	0	1169	1.8207645534807444	0.6453552240855487	0.29071044817109726	323.16082763671875	323.1668701171875
812	323.2245178222656	13.776266666666666					1	DETECTED	323.2245 m/z @13.78 [N1300_2.mzXML]	323.2245178222656	13.776266666666666	1.4946333333333333	15.355066666666666	13.860433333333333	13175.927734375	1839540.3191278677	0	1169	0.2872272057837417	0.564274838580102	0.795597634634925	323.2241516113281	323.2263488769531
813	323.25537109375	12.856666666666666					1	DETECTED	323.2554 m/z @12.86 [N1300_2.mzXML]	323.25537109375	12.856666666666666	11.822333333333335	12.950833333333332	1.1284999999999972	4615.521484375	210639.45244201634	0	1169	0.4700845352804812	0.5455204640670318	0.09104092813406366	323.25390625	323.25579833984375
814	324.17901611328125	16.456183333333332					1	DETECTED	324.1790 m/z @16.46 [N1300_2.mzXML]	324.17901611328125	16.456183333333332	0.46685	19.99233333333333	19.52548333333333	8304.6162109375	2668953.9791109934	0	1169	7.254252192685152	0.6105784064376251	0.47307367219662366	324.1778259277344	324.18035888671875
815	324.1913757324219	9.725833333333332					1	DETECTED	324.1914 m/z @9.73 [N1300_2.mzXML]	324.1913757324219	9.725833333333332	9.65615	9.777566666666667	0.12141666666666673	22668.091796875	112577.90619628914	0	1169	0.0824364742956103	0.8712030614685655	0.7424061229371309	324.1911315917969	324.1915588378906
816	324.8071594238281	1.7515					1	DETECTED	324.8072 m/z @1.75 [N1300_2.mzXML]	324.8071594238281	1.7515	1.7042833333333334	5.1709000000000005	3.466616666666667	9573.3779296875	1072848.189187256	0	1169	0.08180584235119448	36.70967172608541	72.41934345217082	324.80218505859375	324.8080749511719
817	325.1751403808594	16.659200000000002					1	DETECTED	325.1751 m/z @16.66 [N1300_2.mzXML]	325.1751403808594	16.659200000000002	8.806983333333333	19.97416666666667	11.167183333333336	12630.5888671875	3043253.803353452	0	1169	3.4856389410611275	0.7193248189900893	0.6221479982911791	325.1729431152344	325.1766052246094
818	326.1777038574219	16.659200000000002					1	DETECTED	326.1777 m/z @16.66 [N1300_2.mzXML]	326.1777038574219	16.659200000000002	10.2791	18.935333333333332	8.656233333333333	3882.89306640625	1033641.7178573917	0	1169	1.2579814351573546	0.6783775593903959	0.3567551187807918	326.1756591796875	326.17822265625
819	327.0072021484375	1.1049666666666667					1	DETECTED	327.0072 m/z @1.10 [N1300_2.mzXML]	327.0072021484375	1.1049666666666667	0.10126666666666666	19.99233333333333	19.891066666666664	7077.03076171875	4340276.272703155	0	1169	8.481041141386513	9.908870512437314	12.596768777982708	327.0048522949219	327.0137634277344
820	327.0508728027344	1.6279000000000001					1	DETECTED	327.0509 m/z @1.63 [N1300_2.mzXML]	327.0508728027344	1.6279000000000001	1.6279000000000001	11.668033333333334	10.040133333333333	21578.41796875	2840897.2174672843	0	1169	9.942225977665817	null	null	327.0442199707031	327.0570983886719
821	327.17376708984375	16.456183333333332					1	DETECTED	327.1738 m/z @16.46 [N1300_2.mzXML]	327.17376708984375	16.456183333333332	9.848116666666666	18.752666666666666	8.90455	5879.22265625	1403244.5106357434	0	1169	2.4640783099997563	0.6737636323281647	0.3475272646563294	327.1675109863281	327.1742858886719
822	327.2009582519531	9.585166666666668					1	DETECTED	327.2010 m/z @9.59 [N1300_2.mzXML]	327.2009582519531	9.585166666666668	9.5495	16.77	7.2204999999999995	4642.77490234375	1235502.4612209469	0	1169	0.07541102677542888	101.22196261681971	201.44392523363942	327.19775390625	327.2010192871094
823	327.22607421875	12.588133333333333					1	DETECTED	327.2261 m/z @12.59 [N1300_2.mzXML]	327.22607421875	12.588133333333333	4.212733333333333	14.660866666666667	10.448133333333335	11938.1298828125	2492248.486369934	0	1169	1.57734723626662	0.6237393636920825	3.7921250218193663	327.2193603515625	327.2294006347656
824	328.24725341796875	11.102883333333333					1	DETECTED	328.2473 m/z @11.10 [N1300_2.mzXML]	328.24725341796875	11.102883333333333	6.5212666666666665	11.668033333333334	5.146766666666667	54597.50390625	1868173.8186857915	0	1169	0.10656028880205426	5.594501789329396	11.290481396259572	328.246826171875	328.25
825	328.6744384765625	13.1486					1	DETECTED	328.6744 m/z @13.15 [N1300_2.mzXML]	328.6744384765625	13.1486	13.042566666666666	13.758866666666668	0.7163000000000022	10869.779296875	174502.38370715326	0	1169	0.09368238216470104	3.377711411505795	5.75542282301159	328.67340087890625	328.67510986328125
826	328.897705078125	1.5537833333333333					1	DETECTED	328.8977 m/z @1.55 [N1300_2.mzXML]	328.897705078125	1.5537833333333333	1.4493	1.6279000000000001	0.1786000000000001	76706.2265625	439704.0275849611	0	1169	0.089492859295627	0.8523440055219675	0.9258394005013966	328.89678955078125	328.8982849121094
827	328.99810791015625	1.8094999999999999					1	DETECTED	328.9981 m/z @1.81 [N1300_2.mzXML]	328.99810791015625	1.8094999999999999	0.10126666666666666	19.99233333333333	19.891066666666664	14574.4404296875	4426899.580316161	0	1169	6.2505938400211605	4.277046272921199	7.456014479959394	328.9973449707031	329.00616455078125
828	329.1767272949219	12.3008					1	DETECTED	329.1767 m/z @12.30 [N1300_2.mzXML]	329.1767272949219	12.3008	12.232433333333335	13.41595	1.1835166666666659	9620.27734375	279950.27226123016	0	1169	0.1973456293671223	8.655655777669505	16.31131155533901	329.1752624511719	329.1770324707031
829	329.2464599609375	13.776266666666666					1	DETECTED	329.2465 m/z @13.78 [N1300_2.mzXML]	329.2464599609375	13.776266666666666	11.085183333333333	14.510583333333333	3.4254	16318.6806640625	971565.2990351568	0	1169	0.2823753164456413	0.6364351407425758	0.18165637263866546	329.2433776855469	329.2510986328125
830	330.26287841796875	11.238683333333334					1	DETECTED	330.2629 m/z @11.24 [N1300_2.mzXML]	330.26287841796875	11.238683333333334	11.238683333333334	12.283800000000001	1.045116666666667	23373.501953125	291095.2705817871	0	1169	0.0797042879108254	null	null	330.2621765136719	330.2637023925781
831	330.3358154296875	11.88725					1	DETECTED	330.3358 m/z @11.89 [N1300_2.mzXML]	330.3358154296875	11.88725	11.839516666666666	11.9964	0.15688333333333304	10043.6533203125	56292.0638231201	0	1169	0.0751669998618123	1.6433310055865866	2.533018131532318	330.3356018066406	330.3367919921875
832	331.0532531738281	1.86555					1	DETECTED	331.0533 m/z @1.87 [N1300_2.mzXML]	331.0532531738281	1.86555	1.7949666666666666	9.292883333333332	7.497916666666666	1336375.5	3.844421276232549E7	1	1169	0.6500386324555305	14.503123584075654	27.664060753606627	331.05255126953125	331.0546569824219
833	331.16522216796875	8.338266666666666					1	DETECTED	331.1652 m/z @8.34 [N1300_2.mzXML]	331.16522216796875	8.338266666666666	8.013349999999999	8.437066666666666	0.4237166666666674	4903.2783203125	53382.5081428833	0	1169	0.1894357022640154	0.6520389843549638	0.3040779687099276	331.1643371582031	331.1653747558594
834	331.18756103515625	12.180666666666667					1	DETECTED	331.1876 m/z @12.18 [N1300_2.mzXML]	331.18756103515625	12.180666666666667	12.094483333333333	12.454583333333334	0.360100000000001	10229.73046875	123225.30829565441	0	1169	0.18919957425561051	2.0891510346161084	3.178302069232217	331.1856384277344	331.18780517578125
835	331.2619323730469	11.932799999999999					1	DETECTED	331.2619 m/z @11.93 [N1300_2.mzXML]	331.2619323730469	11.932799999999999	11.426516666666666	15.6278	4.201283333333334	7847.431640625	729309.0511309505	0	1169	3.0746081627438	4.149142443295924	7.118518251044459	331.2586669921875	331.26385498046875
836	332.0567932128906	1.86555					1	DETECTED	332.0568 m/z @1.87 [N1300_2.mzXML]	332.0567932128906	1.86555	1.86555	13.2812	11.41565	145148.421875	4482748.9544703355	0	1169	0.48697179233330057	null	null	332.0552673339844	332.06549072265625
837	332.1634216308594	10.134866666666666					1	DETECTED	332.1634 m/z @10.13 [N1300_2.mzXML]	332.1634216308594	10.134866666666666	9.5495	10.586683333333333	1.0371833333333331	86673.8515625	2173577.25069037	1	1169	0.4300143566391146	1.0056768888141379	1.0893632355624465	332.1625671386719	332.1639099121094
838	332.2420959472656	10.805066666666667					1	DETECTED	332.2421 m/z @10.81 [N1300_2.mzXML]	332.2420959472656	10.805066666666667	6.857716666666667	10.912916666666666	4.055199999999999	34505.3671875	450243.1454130245	0	1169	0.12062839768830891	0.9992700281378342	1.0301892659338183	332.24188232421875	332.2444152832031
839	333.0511169433594	1.86555					1	DETECTED	333.0511 m/z @1.87 [N1300_2.mzXML]	333.0511169433594	1.86555	1.86555	4.894333333333334	3.028783333333334	90050.546875	2244920.0697375177	0	1169	0.4156738271976905	null	null	333.05059814453125	333.0538635253906
840	333.1501770019531	13.4472					1	DETECTED	333.1502 m/z @13.45 [N1300_2.mzXML]	333.1501770019531	13.4472	10.998983333333333	15.141266666666667	4.142283333333333	14487.82421875	746195.7991131896	0	1169	0.1429854609256278	0.7889443199340651	0.5542814300604793	333.14031982421875	333.1512451171875
841	333.1670837402344	10.0808					1	DETECTED	333.1671 m/z @10.08 [N1300_2.mzXML]	333.1670837402344	10.0808	9.812366666666666	15.001916666666666	5.1895500000000006	12689.8994140625	1005938.75419513	0	1169	4.209749243419823	9.666366571464021	16.511045270822162	333.16644287109375	333.1721496582031
842	333.20281982421875	12.3867					1	DETECTED	333.2028 m/z @12.39 [N1300_2.mzXML]	333.20281982421875	12.3867	12.215266666666668	12.571566666666666	0.3562999999999974	9448.1328125	92526.32135205068	0	1169	0.11452614670462147	1.0391794672370271	1.0783589344740543	333.2019958496094	333.2054138183594
843	334.13922119140625	9.725833333333332					1	DETECTED	334.1392 m/z @9.73 [N1300_2.mzXML]	334.13922119140625	9.725833333333332	9.725833333333332	9.848116666666666	0.12228333333333374	7480.6015625	36000.17264129657	0	1169	0.0801273801025939	null	null	334.1384582519531	334.1396789550781
844	334.5098571777344	8.646683333333334					1	DETECTED	334.5099 m/z @8.65 [N1300_2.mzXML]	334.5098571777344	8.646683333333334	8.593966666666667	8.734933333333334	0.14096666666666735	5581.66845703125	30474.727858581406	0	1169	0.09647297009819056	1.3370218147328474	1.6740436294656948	334.5094299316406	334.50994873046875
845	334.91461181640625	1.59775					1	DETECTED	334.9146 m/z @1.60 [N1300_2.mzXML]	334.91461181640625	1.59775	1.5683333333333331	1.6585500000000002	0.09021666666666706	56684.4609375	201655.99366015653	0	1169	0.06032630993214272	1.5334277620396561	2.124079882833554	334.9140625	334.9148864746094
846	335.1231689453125	10.352733333333333					1	DETECTED	335.1232 m/z @10.35 [N1300_2.mzXML]	335.1231689453125	10.352733333333333	9.708499999999999	10.499916666666667	0.7914166666666684	3270.831787109375	76590.5198512574	0	1169	0.6032764726052058	0.6142313861437374	0.22846277228747475	335.1224670410156	335.1238708496094
847	335.1658935546875	14.148066666666667					1	DETECTED	335.1659 m/z @14.15 [N1300_2.mzXML]	335.1658935546875	14.148066666666667	5.9408666666666665	15.9788	10.037933333333333	95761.421875	5205997.087610104	0	1169	2.5694704756289397	0.7802574494991057	0.5479985631725832	335.1640930175781	335.167236328125
848	335.2186584472656	12.55485					1	DETECTED	335.2187 m/z @12.55 [N1300_2.mzXML]	335.2186584472656	12.55485	12.197983333333333	12.790249999999999	0.5922666666666654	12349.904296875	200855.31964160127	0	1169	0.18625084796788727	0.8298150569773936	1.496834054816915	335.21795654296875	335.2239074707031
849	336.0746765136719	16.954833333333333					1	DETECTED	336.0747 m/z @16.95 [N1300_2.mzXML]	336.0746765136719	16.954833333333333	9.62055	19.537	9.91645	3106.08251953125	730305.8946421208	0	1169	0.9249502216750471	0.6760340137754881	0.3520680275509762	336.07220458984375	336.07958984375
850	336.1693420410156	14.148066666666667					1	DETECTED	336.1693 m/z @14.15 [N1300_2.mzXML]	336.1693420410156	14.148066666666667	11.932799999999999	15.248233333333333	3.315433333333335	17501.37890625	848806.405912476	0	1169	0.23372531996749224	0.7221467139436906	0.3463166575840415	336.1687927246094	336.1706237792969
851	336.25250244140625	12.163166666666665					1	DETECTED	336.2525 m/z @12.16 [N1300_2.mzXML]	336.25250244140625	12.163166666666665	0.6858000000000001	16.529766666666667	15.843966666666667	8206.4951171875	2002683.4799365848	0	1169	0.15591442939637012	0.6902265618420022	0.3804531236840044	336.2514953613281	336.2569580078125
852	336.66326904296875	13.1486					1	DETECTED	336.6633 m/z @13.15 [N1300_2.mzXML]	336.66326904296875	13.1486	12.996233333333333	14.510583333333333	1.5143500000000003	24346.630859375	503212.1306901851	0	1169	0.17918648569148843	2.680478577963176	3.4371693905396965	336.6625061035156	336.6650085449219
853	337.061279296875	1.86555					1	DETECTED	337.0613 m/z @1.87 [N1300_2.mzXML]	337.061279296875	1.86555	1.6736	18.752666666666666	17.079066666666666	1104187.375	2.2677283523735084E7	1	1169	0.4327012959961516	20.669529955497026	10.757007833320857	337.0515441894531	337.0712585449219
854	337.1662292480469	14.148066666666667					1	DETECTED	337.1662 m/z @14.15 [N1300_2.mzXML]	337.1662292480469	14.148066666666667	11.102883333333333	15.337250000000001	4.234366666666668	25868.5390625	1432153.2434391181	0	1169	2.7620621089141864	0.7401567840425433	6.224291517838635	337.16448974609375	337.1676330566406
855	337.1815490722656	12.588133333333333					1	DETECTED	337.1815 m/z @12.59 [N1300_2.mzXML]	337.1815490722656	12.588133333333333	12.487566666666668	13.93305	1.445483333333332	86723.25	1559822.0387845454	0	1169	0.2617928346250409	2.604681247092554	4.057407812758987	337.1806335449219	337.1827087402344
856	338.231689453125	12.437683333333332					1	DETECTED	338.2317 m/z @12.44 [N1300_2.mzXML]	338.231689453125	12.437683333333332	0.10126666666666666	19.99233333333333	19.891066666666664	449651.46875	1.920987240175122E7	0	1169	0.1624023523151159	2.030269717499922	2.3475341590413326	338.2300109863281	338.2336730957031
857	338.3409423828125	12.283800000000001					1	DETECTED	338.3409 m/z @12.28 [N1300_2.mzXML]	338.3409423828125	12.283800000000001	12.094483333333333	13.05795	0.9634666666666671	139449.578125	4165911.1278134757	0	1169	0.5367493732788517	2.5445901927986405	3.314111576471505	338.3406066894531	338.34112548828125
858	339.1616516113281	14.164					1	DETECTED	339.1617 m/z @14.16 [N1300_2.mzXML]	339.1616516113281	14.164	9.531733333333333	14.796166666666666	5.264433333333333	8894.36328125	1311979.2415595092	0	1169	0.26122022740782924	0.5682351332680905	0.13647026653618097	339.1582946777344	339.162841796875
859	339.2349548339844	12.437683333333332					1	DETECTED	339.2350 m/z @12.44 [N1300_2.mzXML]	339.2349548339844	12.437683333333332	0.19263333333333332	19.97416666666667	19.781533333333336	89772.140625	3715990.578563444	0	1169	1.111757493356638	8.471941340985	1.4932369382528397	339.2337646484375	339.23687744140625
860	339.3440246582031	12.588133333333333					1	DETECTED	339.3440 m/z @12.59 [N1300_2.mzXML]	339.3440246582031	12.588133333333333	11.9801	12.966083333333334	0.9859833333333334	36144.8046875	964402.8676208488	0	1169	0.4567373321057815	0.8107971054218521	0.5524254099422032	339.3435974121094	339.3447570800781
861	340.2471923828125	11.1874					1	DETECTED	340.2472 m/z @11.19 [N1300_2.mzXML]	340.2471923828125	11.1874	10.242916666666668	12.638333333333332	2.395416666666664	22119.177734375	921210.3142044677	0	1169	0.0750439645516483	1.2681095484303586	1.9116193449424363	340.2378234863281	340.2479553222656
862	340.9312744140625	1.6434833333333332					1	DETECTED	340.9313 m/z @1.64 [N1300_2.mzXML]	340.9312744140625	1.6434833333333332	1.59775	1.6585500000000002	0.06080000000000019	28609.615234375	88913.77347558615	0	1169	0.07681104896242386	0.6647230320699751	0.3294460641399502	340.9307556152344	340.93157958984375
863	341.0308837890625	11.556166666666666					1	DETECTED	341.0309 m/z @11.56 [N1300_2.mzXML]	341.0308837890625	11.556166666666666	11.524233333333333	11.839516666666666	0.31528333333333336	26073.392578125	176319.68151483164	0	1169	0.04961794920177631	5.062675844934622	8.67663068826171	341.0300598144531	341.03179931640625
864	341.1772155761719	12.588133333333333					1	DETECTED	341.1772 m/z @12.59 [N1300_2.mzXML]	341.1772155761719	12.588133333333333	9.603166666666668	17.659666666666666	8.056499999999998	8866.17578125	1056160.0151318964	0	1169	0.16558738443752397	1.1459198690348962	1.347000719993349	341.17559814453125	341.1871032714844
865	341.1983947753906	12.283800000000001					1	DETECTED	341.1984 m/z @12.28 [N1300_2.mzXML]	341.1983947753906	12.283800000000001	12.163166666666665	17.511333333333333	5.348166666666668	8895.849609375	591125.3212438966	0	1169	0.16449152261651712	22.167035092566557	43.334070185133115	341.1885070800781	341.1996154785156
866	341.35162353515625	13.863633333333333					1	DETECTED	341.3516 m/z @13.86 [N1300_2.mzXML]	341.35162353515625	13.863633333333333	13.741633333333334	14.762283333333333	1.020649999999998	15990.076171875	337064.5215634768	0	1169	0.2756382200866607	3.288558252407814	5.308058612694342	341.3511047363281	341.3529052734375
867	342.0146789550781	8.734933333333334					1	DETECTED	342.0147 m/z @8.73 [N1300_2.mzXML]	342.0146789550781	8.734933333333334	0.9046666666666667	19.700833333333332	18.796166666666664	6095.1083984375	2376472.047521972	0	1169	3.493098977716442	1.2002251945442468	1.372910561219956	342.0122985839844	342.0166931152344
868	342.26300048828125	11.380966666666666					1	DETECTED	342.2630 m/z @11.38 [N1300_2.mzXML]	342.26300048828125	11.380966666666666	11.272966666666667	11.788016666666666	0.5150499999999987	92519.6875	791111.0428030986	0	1169	0.09755793931792311	2.384490740740762	3.6235278907696857	342.26220703125	342.2632751464844
869	342.8680114746094	1.7515					1	DETECTED	342.8680 m/z @1.75 [N1300_2.mzXML]	342.8680114746094	1.7515	1.6736	1.8094999999999999	0.1358999999999999	24384.083984375	142716.11625292964	0	1169	0.11944038930514522	0.8722721437740678	0.7445442875481357	342.86761474609375	342.8686218261719
870	343.192138671875	12.283800000000001					1	DETECTED	343.1921 m/z @12.28 [N1300_2.mzXML]	343.192138671875	12.283800000000001	6.2919	17.362166666666667	11.070266666666667	46276.34765625	2198611.911675477	0	1169	0.2029566996654637	0.6390993203968798	0.061219310263807024	343.18359375	343.19879150390625
871	343.29449462890625	12.06145					1	DETECTED	343.2945 m/z @12.06 [N1300_2.mzXML]	343.29449462890625	12.06145	12.028366666666667	15.775816666666666	3.747449999999999	13092.99609375	541479.7212948914	0	1169	0.056585203275142604	56.63652392947022	112.27304785894044	343.2845153808594	343.2949523925781
872	344.19573974609375	12.283800000000001					1	DETECTED	344.1957 m/z @12.28 [N1300_2.mzXML]	344.19573974609375	12.283800000000001	12.14595	14.000366666666668	1.854416666666669	7869.1123046875	311616.59608605964	0	1169	0.20285325685852307	6.726212066255502	12.452424132511004	344.1944885253906	344.1970520019531
873	344.2783508300781	11.508066666666668					1	DETECTED	344.2784 m/z @11.51 [N1300_2.mzXML]	344.2783508300781	11.508066666666668	11.458066666666667	12.823433333333332	1.3653666666666648	49648.37109375	623291.0602899765	0	1169	0.12458288377083271	3.3541723931141	3.737924651590756	344.2778015136719	344.2791748046875
874	344.64971923828125	13.17875					1	DETECTED	344.6497 m/z @13.18 [N1300_2.mzXML]	344.64971923828125	13.17875	12.966083333333334	13.641316666666667	0.6752333333333329	17265.671875	300702.2646799315	0	1169	0.20409252917959186	1.587539184952973	1.029529792462781	344.6487121582031	344.65057373046875
875	344.8650207519531	1.7042833333333334					1	DETECTED	344.8650 m/z @1.70 [N1300_2.mzXML]	344.8650207519531	1.7042833333333334	1.6736	1.7515	0.07790000000000008	17162.404296875	56451.3997177735	0	1169	0.08212363211198737	1.2694187941336217	1.5388375882672436	344.8645324707031	344.8650207519531
876	344.8753356933594	1.5537833333333333					1	DETECTED	344.8753 m/z @1.55 [N1300_2.mzXML]	344.8753356933594	1.5537833333333333	1.4493	1.6279000000000001	0.1786000000000001	168663.375	786107.8887773438	0	1169	0.06960018810895141	0.8503721600736325	0.6876649072493187	344.8739013671875	344.87579345703125
877	345.1924743652344	12.3867					1	DETECTED	345.1925 m/z @12.39 [N1300_2.mzXML]	345.1924743652344	12.3867	12.180666666666667	12.471016666666666	0.29034999999999833	5797.3291015625	66511.33662573219	0	1169	0.20942496304385827	0.7046189936903413	0.4092379873806825	345.1906433105469	345.1941833496094
878	345.2619323730469	12.33515					1	DETECTED	345.2619 m/z @12.34 [N1300_2.mzXML]	345.2619323730469	12.33515	11.458066666666667	12.40415	0.9460833333333323	6700.15283203125	198339.0803395386	0	1169	0.2758651701324677	0.5393349168646075	0.0786698337292151	345.2615661621094	345.2710876464844
879	345.8790283203125	1.5393166666666667					1	DETECTED	345.8790 m/z @1.54 [N1300_2.mzXML]	345.8790283203125	1.5393166666666667	1.4797	1.5829833333333334	0.1032833333333334	6119.54931640625	29171.67234082033	0	1169	null	0.8662286832541243	0.7324573665082486	345.87823486328125	345.880126953125
880	346.0094299316406	4.056466666666667					1	DETECTED	346.0094 m/z @4.06 [N1300_2.mzXML]	346.0094299316406	4.056466666666667	0.10126666666666666	19.99233333333333	19.891066666666664	22086.2578125	8818884.894577144	0	1169	2.4209374115753146	2.056603570024108	3.415355383864835	346.0074768066406	346.009765625
881	346.2735900878906	13.7079					1	DETECTED	346.2736 m/z @13.71 [N1300_2.mzXML]	346.2735900878906	13.7079	1.9064333333333332	13.9669	12.060466666666667	7173.81298828125	1517054.8997148438	0	1169	0.24608047415700973	0.5109732123690841	0.021946424738168168	346.26446533203125	346.2735900878906
882	346.9081115722656	1.5683333333333331					1	DETECTED	346.9081 m/z @1.57 [N1300_2.mzXML]	346.9081115722656	1.5683333333333331	1.50975	1.6127333333333334	0.10298333333333343	10369.0048828125	45559.51272863772	0	1169	0.07281030525178478	0.8789473684210553	0.7578947368421106	346.9073791503906	346.9092712402344
883	347.12322998046875	9.777566666666667					1	DETECTED	347.1232 m/z @9.78 [N1300_2.mzXML]	347.12322998046875	9.777566666666667	9.760316666666666	15.830966666666665	6.070649999999999	4289.94091796875	378620.41555078106	0	1169	0.1826003750421279	175.9608695652107	350.9217391304214	347.1139831542969	347.12359619140625
884	347.13360595703125	1.4797					1	DETECTED	347.1336 m/z @1.48 [N1300_2.mzXML]	347.13360595703125	1.4797	1.4146	12.437683333333332	11.023083333333332	4468.404296875	1289926.4175291748	0	1169	11.008629302286945	84.66269841269849	168.32539682539698	347.126953125	347.1340637207031
885	348.81317138671875	1.7515					1	DETECTED	348.8132 m/z @1.75 [N1300_2.mzXML]	348.81317138671875	1.7515	1.7042833333333334	1.7949666666666666	0.09068333333333323	18739.82421875	76603.02389990223	0	1169	0.08101310872686285	0.9602894458171535	0.920578891634307	348.8127136230469	348.8135681152344
886	349.0171813964844	3.296866666666667					1	DETECTED	349.0172 m/z @3.30 [N1300_2.mzXML]	349.0171813964844	3.296866666666667	1.0137666666666667	18.990166666666667	17.9764	3075.867919921875	1166065.452108429	0	1169	7.0083149875260276	3.9368402610485744	6.873680522097149	349.011962890625	349.0229797363281
887	349.1830749511719	9.603166666666668					1	DETECTED	349.1831 m/z @9.60 [N1300_2.mzXML]	349.1830749511719	9.603166666666668	9.5495	9.6738	0.12429999999999986	6962.216796875	33074.335921386504	0	1169	0.104532031168036	1.158074534161454	1.316149068322908	349.182373046875	349.1830749511719
888	349.2339172363281	12.739650000000001					1	DETECTED	349.2339 m/z @12.74 [N1300_2.mzXML]	349.2339172363281	12.739650000000001	11.085183333333333	13.104216666666668	2.0190333333333346	40091.609375	549562.1504898675	0	1169	0.12367227270495107	1.5506000532454451	2.1093919531639735	349.229248046875	349.2367858886719
889	350.0906677246094	17.084999999999997					1	DETECTED	350.0907 m/z @17.08 [N1300_2.mzXML]	350.0906677246094	17.084999999999997	9.74295	18.953500000000002	9.210550000000001	2897.02001953125	768040.3508493955	0	1169	0.4053377396773996	0.6272464774824473	0.2544929549648947	350.08856201171875	350.09149169921875
890	350.6792297363281	14.098700000000001					1	DETECTED	350.6792 m/z @14.10 [N1300_2.mzXML]	350.6792297363281	14.098700000000001	11.839516666666666	14.813516666666667	2.974	5291.625	557486.2099109493	0	1169	0.5709517584603265	0.6582024477871795	0.2597386360312584	350.677978515625	350.6885070800781
891	350.8918151855469	1.6127333333333334					1	DETECTED	350.8918 m/z @1.61 [N1300_2.mzXML]	350.8918151855469	1.6127333333333334	1.5537833333333333	1.6736	0.11981666666666668	63888.61328125	260096.32137731952	0	1169	0.06493829821426167	1.0529404690287258	1.0265490903175465	350.8917236328125	350.8931579589844
892	350.9844665527344	1.89265					1	DETECTED	350.9845 m/z @1.89 [N1300_2.mzXML]	350.9844665527344	1.89265	1.89265	19.883	17.99035	3358.601318359375	985708.4244537049	0	1169	3.1510280586291746	null	null	350.9806823730469	350.9909362792969
893	351.0870361328125	15.517433333333335					1	DETECTED	351.0870 m/z @15.52 [N1300_2.mzXML]	351.0870361328125	15.517433333333335	9.883616666666667	18.458000000000002	8.574383333333335	2666.136474609375	641134.6040390624	0	1169	1.3534044096970792	0.7609746501039851	0.5219493002079703	351.0846252441406	351.08917236328125
894	351.1575927734375	10.389083333333334					1	DETECTED	351.1576 m/z @10.39 [N1300_2.mzXML]	351.1575927734375	10.389083333333334	10.0808	15.001916666666666	4.921116666666666	3493.03955078125	302195.2636646119	0	1169	0.253175298168431	7.981483483808176	14.962966967616351	351.1568908691406	351.16217041015625
895	351.2286682128906	13.674416666666668					1	DETECTED	351.2287 m/z @13.67 [N1300_2.mzXML]	351.2286682128906	13.674416666666668	13.608316666666667	14.796166666666666	1.1878499999999992	14368.884765625	296795.48546429415	0	1169	0.2564090865147488	7.362598665055174	13.534115311655667	351.2190856933594	351.2297668457031
896	352.16522216796875	9.973916666666666					1	DETECTED	352.1652 m/z @9.97 [N1300_2.mzXML]	352.16522216796875	9.973916666666666	9.9377	18.770666666666667	8.832966666666668	11600.7890625	772949.3944023135	0	1169	0.09609041657257578	121.94615738610327	4.77568638153232	352.16192626953125	352.1733093261719
897	352.8966979980469	1.6736					1	DETECTED	352.8967 m/z @1.67 [N1300_2.mzXML]	352.8966979980469	1.6736	1.4797	9.51415	8.034450000000001	44391.70703125	3805664.56917981	0	1169	0.046663460312888816	24.344580862339182	50.71341150097618	352.8878173828125	352.90118408203125
898	353.03533935546875	1.86555					1	DETECTED	353.0353 m/z @1.87 [N1300_2.mzXML]	353.03533935546875	1.86555	1.6886333333333332	17.8465	16.157866666666667	463624.6875	8993760.829803748	0	1169	0.09423931653032969	4.903717502993682	8.627521843641839	353.0304870605469	353.03656005859375
899	353.1775207519531	15.757316666666666					1	DETECTED	353.1775 m/z @15.76 [N1300_2.mzXML]	353.1775207519531	15.757316666666666	9.86585	17.21333333333333	7.347483333333331	2935.313720703125	525761.5669997865	0	1169	0.9346409493715271	0.6235699655999637	0.2471399311999273	353.1732177734375	353.1793212890625
900	353.2435607910156	11.805200000000001					1	DETECTED	353.2436 m/z @11.81 [N1300_2.mzXML]	353.2435607910156	11.805200000000001	10.297616666666666	14.984933333333334	4.687316666666668	7371.671875	868418.9872788088	0	1169	0.3696138717142201	1.5545796252280129	1.965786214414721	353.2349853515625	353.2460021972656
901	354.8935852050781	1.6886333333333332					1	DETECTED	354.8936 m/z @1.69 [N1300_2.mzXML]	354.8935852050781	1.6886333333333332	1.6886333333333332	17.250333333333334	15.5617	9394.572265625	2898225.4215797726	0	1169	0.0891295001273753	null	null	354.8934020996094	354.9008483886719
902	355.2624206542969	12.283800000000001					1	DETECTED	355.2624 m/z @12.28 [N1300_2.mzXML]	355.2624206542969	12.283800000000001	11.822333333333335	14.864049999999999	3.041716666666664	23566.556640625	566688.4144311829	0	1169	0.12458070324661463	3.2957057208899148	0.43241974595076044	355.25299072265625	355.26348876953125
903	356.2777099609375	11.474633333333333					1	DETECTED	356.2777 m/z @11.47 [N1300_2.mzXML]	356.2777099609375	11.474633333333333	11.458066666666667	11.618866666666666	0.16079999999999828	19262.91796875	110210.30610156152	0	1169	0.09238089410247063	4.853118712273799	8.706237424547599	356.2777099609375	356.2786865234375
904	356.9089050292969	1.6279000000000001					1	DETECTED	356.9089 m/z @1.63 [N1300_2.mzXML]	356.9089050292969	1.6279000000000001	1.5683333333333331	1.6736	0.10526666666666684	55211.65234375	215484.36259362803	0	1169	0.06964496313665802	0.8840571447608321	0.8081279735232927	356.9088439941406	356.9103088378906
905	357.21478271484375	9.324983333333334					1	DETECTED	357.2148 m/z @9.32 [N1300_2.mzXML]	357.21478271484375	9.324983333333334	9.262616666666666	9.375016666666665	0.11239999999999917	3963.875732421875	12988.472553588945	0	1169	0.032408863694412204	0.9011223944414555	0.8022447888829108	357.21270751953125	357.2151184082031
906	357.27801513671875	12.06145					1	DETECTED	357.2780 m/z @12.06 [N1300_2.mzXML]	357.27801513671875	12.06145	11.805200000000001	16.899333333333335	5.094133333333334	89378.359375	1830650.4703234863	0	1169	0.09585175806602741	4.685387175545377	8.40425879258265	357.2680969238281	357.2789306640625
907	358.25787353515625	11.033333333333333					1	DETECTED	358.2579 m/z @11.03 [N1300_2.mzXML]	358.25787353515625	11.033333333333333	10.65975	11.153216666666667	0.4934666666666665	11177.748046875	114016.86164532483	0	1169	0.40751056520492845	0.6604505911220178	0.3209011822440355	358.2570495605469	358.2596435546875
908	358.2944030761719	11.587383333333333					1	DETECTED	358.2944 m/z @11.59 [N1300_2.mzXML]	358.2944030761719	11.587383333333333	0.46685	11.822333333333335	11.355483333333336	28133.404296875	4496456.62501538	0	1169	0.07690405319712035	0.5079413100130804	0.01484427319943678	358.29400634765625	358.302490234375
909	359.0431823730469	1.8790833333333334					1	DETECTED	359.0432 m/z @1.88 [N1300_2.mzXML]	359.0431823730469	1.8790833333333334	1.6585500000000002	6.25665	4.5981	470287.40625	8177973.043849215	0	1169	0.1229556731610828	2.2589559481557333	3.4622476206846784	359.04180908203125	359.04833984375
910	360.2380676269531	3.6332					1	DETECTED	360.2381 m/z @3.63 [N1300_2.mzXML]	360.2380676269531	3.6332	3.296866666666667	4.929016666666667	1.6321499999999998	3733.887939453125	181229.09725466915	0	1169	0.3957870264499843	2.4263875123885046	3.8527750247770087	360.2361755371094	360.239013671875
911	360.3229064941406	12.3867					1	DETECTED	360.3229 m/z @12.39 [N1300_2.mzXML]	360.3229064941406	12.3867	12.180666666666667	12.856666666666666	0.6759999999999984	11445.525390625	234580.59547241224	0	1169	0.30196133418411186	1.6405112441352585	2.281022488270517	360.3214111328125	360.3233642578125
912	360.8388977050781	1.7515					1	DETECTED	360.8389 m/z @1.75 [N1300_2.mzXML]	360.8388977050781	1.7515	1.6886333333333332	1.7808	0.09216666666666673	17856.615234375	76028.69574169922	0	1169	0.14891236747905245	0.7330328738069973	0.46606574761399466	360.8385925292969	360.83917236328125
913	361.13824462890625	10.732716666666667					1	DETECTED	361.1382 m/z @10.73 [N1300_2.mzXML]	361.13824462890625	10.732716666666667	10.062766666666667	10.895233333333334	0.8324666666666669	3156.16552734375	69708.65248413103	0	1169	0.6688431888389506	0.6212901460307985	0.24258029206159692	361.1371154785156	361.1395263671875
914	361.1817932128906	12.06145					1	DETECTED	361.1818 m/z @12.06 [N1300_2.mzXML]	361.1817932128906	12.06145	6.045766666666666	12.3522	6.306433333333334	7544.88427734375	484976.263111786	0	1169	0.2685016215403646	0.5241659994292696	0.04833199885853906	361.1808776855469	361.1851501464844
915	361.31207275390625	12.588133333333333					1	DETECTED	361.3121 m/z @12.59 [N1300_2.mzXML]	361.31207275390625	12.588133333333333	11.788016666666666	15.05345	3.265433333333334	9963.888671875	587028.2658805844	0	1169	0.2609550219756738	2.0461851113446112	2.6101601866789514	361.3099060058594	361.31903076171875
916	362.9257507324219	1.6434833333333332					1	DETECTED	362.9258 m/z @1.64 [N1300_2.mzXML]	362.9257507324219	1.6434833333333332	1.59775	1.7515	0.15375000000000005	101415.6953125	411338.07341796893	0	1169	0.06649921092172972	1.6580991299090833	1.1729761384642603	362.92498779296875	362.9266357421875
917	363.111572265625	1.5245833333333332					1	DETECTED	363.1116 m/z @1.52 [N1300_2.mzXML]	363.111572265625	1.5245833333333332	1.4146	17.139666666666667	15.725066666666667	11989.34375	1830765.2163973695	0	1169	15.705409070519373	71.48840733444476	138.90659255486335	363.1094055175781	363.12060546875
918	363.161865234375	9.603166666666668					1	DETECTED	363.1619 m/z @9.60 [N1300_2.mzXML]	363.161865234375	9.603166666666668	9.5495	9.65615	0.10665000000000013	2202.313232421875	9512.22354232782	0	1169	0.09760348631379223	0.9936335403726417	0.9872670807452835	363.1618347167969	363.1627197265625
919	363.21539306640625	11.306816666666666					1	DETECTED	363.2154 m/z @11.31 [N1300_2.mzXML]	363.21539306640625	11.306816666666666	0.4850333333333333	12.06145	11.576416666666667	69863.9765625	1721076.917781615	1	1169	0.12182731287098036	0.5518500140532884	0.04507708747263119	363.20562744140625	363.2164611816406
920	365.1730651855469	11.050783333333333					1	DETECTED	365.1731 m/z @11.05 [N1300_2.mzXML]	365.1730651855469	11.050783333333333	10.912916666666666	11.1874	0.2744833333333343	14500.8583984375	135556.2792325444	0	1169	0.15657162455001838	0.9954666344293981	0.9909332688587962	365.1723327636719	365.17364501953125
921	366.18438720703125	14.196349999999999					1	DETECTED	366.1844 m/z @14.20 [N1300_2.mzXML]	366.18438720703125	14.196349999999999	11.153216666666667	15.212533333333333	4.059316666666666	6469.94482421875	400015.5193613587	0	1169	0.23265138359540494	0.6669633272723292	0.3072662957483752	366.176513671875	366.18572998046875
922	366.20556640625	9.409116666666668					1	DETECTED	366.2056 m/z @9.41 [N1300_2.mzXML]	366.20556640625	9.409116666666668	9.391950000000001	9.478966666666668	0.08701666666666696	2778.5419921875	11235.43402764889	0	1169	0.12199262197685634	2.534466019417534	4.068932038835068	366.20513916015625	366.2061462402344
923	367.1498718261719	8.186416666666666					1	DETECTED	367.1499 m/z @8.19 [N1300_2.mzXML]	367.1498718261719	8.186416666666666	6.644916666666666	9.34125	2.6963333333333344	4656.900390625	241461.28302307136	0	1169	1.298579432214737	0.874581035787653	4.267040183139639	367.14788818359375	367.15032958984375
924	367.2445068359375	12.3008					1	DETECTED	367.2445 m/z @12.30 [N1300_2.mzXML]	367.2445068359375	12.3008	11.9637	13.119016666666665	1.1553166666666659	15958.6728515625	349229.44036621065	0	1169	0.27527317511109395	1.713611193513292	2.3915400557035476	367.24395751953125	367.2540283203125
925	367.99102783203125	3.5417166666666664					1	DETECTED	367.9910 m/z @3.54 [N1300_2.mzXML]	367.99102783203125	3.5417166666666664	2.5867333333333336	18.770666666666667	16.183933333333332	5330.00537109375	1444659.2451290588	0	1169	0.4050885780648805	8.473411403340377	3.7401131678869493	367.9885559082031	367.9932861328125
926	368.1996765136719	12.588133333333333					1	DETECTED	368.1997 m/z @12.59 [N1300_2.mzXML]	368.1996765136719	12.588133333333333	12.520916666666666	12.84025	0.3193333333333328	8461.7177734375	120379.70086889628	0	1169	0.11163272780600053	2.3754029258616285	3.750805851723257	368.1996765136719	368.2006530761719
927	368.2784423828125	11.458066666666667					1	DETECTED	368.2784 m/z @11.46 [N1300_2.mzXML]	368.2784423828125	11.458066666666667	11.4423	12.232433333333335	0.7901333333333351	58716.01171875	515357.925331421	0	1169	0.12586173672292134	25.05708245242952	21.099426336213366	368.2772216796875	368.2788391113281
928	368.4239196777344	12.40415					1	DETECTED	368.4239 m/z @12.40 [N1300_2.mzXML]	368.4239196777344	12.40415	12.40415	12.520916666666666	0.11676666666666691	11749.6865234375	40561.729930419606	0	1169	0.04680690365478668	null	null	368.4234924316406	368.4248352050781
929	368.6261901855469	12.283800000000001					1	DETECTED	368.6262 m/z @12.28 [N1300_2.mzXML]	368.6261901855469	12.283800000000001	9.973916666666666	12.318000000000001	2.3440833333333355	10104.1279296875	796234.5820467537	0	1169	1.3136462336403394	0.5074029712900363	0.014805942580072673	368.6254577636719	368.6270751953125
930	368.8706359863281	1.6736					1	DETECTED	368.8706 m/z @1.67 [N1300_2.mzXML]	368.8706359863281	1.6736	1.6434833333333332	1.7808	0.13731666666666675	32177.224609375	143002.22604003904	0	1169	0.05008414091738689	2.2797454344216854	3.082026579724119	368.8703918457031	368.88037109375
931	369.0093994140625	1.8520666666666665					1	DETECTED	369.0094 m/z @1.85 [N1300_2.mzXML]	369.0093994140625	1.8520666666666665	1.7949666666666666	2.5590333333333333	0.7640666666666667	30505.474609375	604717.7071552734	0	1169	0.18997424543204633	5.850622083106451	10.363003161535543	369.0083312988281	369.00970458984375
932	369.0624084472656	12.045216666666667					1	DETECTED	369.0624 m/z @12.05 [N1300_2.mzXML]	369.0624084472656	12.045216666666667	12.012283333333333	12.128549999999999	0.1162666666666663	8151.7509765625	37106.73386328131	0	1169	0.07423702387699471	1.7651821862347685	2.530364372469537	369.0620422363281	369.062744140625
933	369.35040283203125	11.4423					1	DETECTED	369.3504 m/z @11.44 [N1300_2.mzXML]	369.35040283203125	11.4423	0.37584999999999996	19.95583333333333	19.57998333333333	76022.0	7200087.585361146	0	1169	0.9468509558719163	5.057549572635998	16.467872918373676	369.34930419921875	369.3526916503906
934	370.2941589355469	11.618866666666666					1	DETECTED	370.2942 m/z @11.62 [N1300_2.mzXML]	370.2941589355469	11.618866666666666	11.587383333333333	11.9801	0.3927166666666668	123989.328125	820957.1613564404	0	1169	0.09753728454448485	3.982812151745275	6.364804371343396	370.2939453125	370.2945556640625
935	370.35430908203125	12.588133333333333					1	DETECTED	370.3543 m/z @12.59 [N1300_2.mzXML]	370.35430908203125	12.588133333333333	10.714566666666666	16.954833333333333	6.240266666666667	18708.08984375	2041544.973439301	0	1169	0.3317603957391455	1.4219661675908388	6.448576100165621	370.352783203125	370.3560485839844
936	371.2637634277344	13.073333333333332					1	DETECTED	371.2638 m/z @13.07 [N1300_2.mzXML]	371.2637634277344	13.073333333333332	12.888716666666665	13.793516666666667	0.9048000000000016	10059.6982421875	275581.4264687503	0	1169	0.3415910596814662	2.450482982757066	3.9009659655141316	371.26202392578125	371.2647705078125
937	371.31475830078125	1.2508000000000001					1	DETECTED	371.3148 m/z @1.25 [N1300_2.mzXML]	371.31475830078125	1.2508000000000001	0.10126666666666666	19.99233333333333	19.891066666666664	11925.5791015625	5241046.374398072	0	1169	6.249022198445741	8.651800730731308	6.957024421246437	371.3129577636719	371.3183898925781
938	372.3093566894531	11.7531					1	DETECTED	372.3094 m/z @11.75 [N1300_2.mzXML]	372.3093566894531	11.7531	0.21128333333333332	19.883	19.671716666666665	23887.5390625	1692696.9698780507	0	1169	0.10194345463704835	2.4506370627738807	1.4917235271641982	372.30023193359375	372.3193359375
939	372.8822021484375	1.6279000000000001					1	DETECTED	372.8822 m/z @1.63 [N1300_2.mzXML]	372.8822021484375	1.6279000000000001	1.5829833333333334	1.6886333333333332	0.1056499999999998	18994.59765625	85127.86812133793	0	1169	0.1003982783030819	1.176066790352501	1.3521335807050023	372.8822021484375	372.88330078125
940	373.27294921875	12.283800000000001					1	DETECTED	373.2729 m/z @12.28 [N1300_2.mzXML]	373.27294921875	12.283800000000001	11.822333333333335	12.487566666666668	0.6652333333333331	21340.1640625	279269.0903160399	0	1169	0.15343616417778883	0.7207815660213812	0.5145920216446671	373.271728515625	373.27349853515625
941	373.3128967285156	11.7707					1	DETECTED	373.3129 m/z @11.77 [N1300_2.mzXML]	373.3128967285156	11.7707	11.735883333333334	11.805200000000001	0.06931666666666736	6339.01416015625	19317.728643432467	0	1169	0.07918399541907206	0.9954523695548384	0.9909047391096769	373.31268310546875	373.3136901855469
942	375.01708984375	1.8790833333333334					1	DETECTED	375.0171 m/z @1.88 [N1300_2.mzXML]	375.01708984375	1.8790833333333334	1.6585500000000002	4.212733333333333	2.5541833333333335	268024.0	4118378.2354194024	0	1169	1.287510314031288	2.023933671671916	3.2200318059981003	375.01239013671875	375.0238952636719
943	375.2881774902344	12.045216666666667					1	DETECTED	375.2882 m/z @12.05 [N1300_2.mzXML]	375.2881774902344	12.045216666666667	11.9964	12.756783333333335	0.7603833333333352	9651.1142578125	171447.19252746608	0	1169	0.6331932948614085	7.788152953226295	14.57630590645259	375.2872619628906	375.2886962890625
944	376.6241149902344	10.586683333333333					1	DETECTED	376.6241 m/z @10.59 [N1300_2.mzXML]	376.6241149902344	10.586683333333333	10.15285	11.119716666666667	0.9668666666666663	61535.75390625	517775.832573667	2	1169	0.10895819593955203	0.9744775312289204	0.4343019978458472	376.6224060058594	376.6244201660156
945	377.1449890136719	9.848116666666666					1	DETECTED	377.1450 m/z @9.85 [N1300_2.mzXML]	377.1449890136719	9.848116666666666	9.812366666666666	9.901566666666668	0.08920000000000172	2045.053466796875	8121.996869262813	0	1169	0.08279951203143732	1.2475524475524657	1.4951048951049313	377.1431884765625	377.14642333984375
946	377.6312561035156	12.2663					1	DETECTED	377.6313 m/z @12.27 [N1300_2.mzXML]	377.6312561035156	12.2663	9.62055	12.3867	2.7661499999999997	6869.38134765625	578365.5846015626	0	1169	2.693949129038023	0.5227534725503166	0.047168351769926314	377.62872314453125	377.6324462890625
947	378.2394104003906	12.3867					1	DETECTED	378.2394 m/z @12.39 [N1300_2.mzXML]	378.2394104003906	12.3867	11.618866666666666	14.69485	3.075983333333335	31119.857421875	728485.5786964429	0	1169	0.10816574277271052	7.101308451311213	5.3046972906937935	378.238525390625	378.2431945800781
948	378.8995666503906	1.6434833333333332					1	DETECTED	378.8996 m/z @1.64 [N1300_2.mzXML]	378.8995666503906	1.6434833333333332	0.46685	1.6736	1.20675	66599.875	552919.7905784912	0	1169	0.06134471498734939	0.512797812969206	0.6144073496836142	378.8990478515625	378.9075012207031
949	379.2490234375	12.996233333333333					1	DETECTED	379.2490 m/z @13.00 [N1300_2.mzXML]	379.2490234375	12.996233333333333	11.932799999999999	14.967600000000001	3.0348000000000024	11007.5283203125	504756.3082448732	0	1169	0.2960751198396938	1.4268877535028055	1.853775507005611	379.239990234375	379.2518005371094
950	380.2550048828125	12.65525					1	DETECTED	380.2550 m/z @12.66 [N1300_2.mzXML]	380.2550048828125	12.65525	11.351833333333333	14.476783333333334	3.12495	57034.52734375	1266981.3423623662	0	1169	0.18461453944339645	0.6092196690377089	0.17181343605230048	380.2518615722656	380.2635498046875
951	380.9019470214844	13.05795					1	DETECTED	380.9019 m/z @13.06 [N1300_2.mzXML]	380.9019470214844	13.05795	1.5683333333333331	13.05795	11.489616666666667	8605.8095703125	4449998.410949341	0	1169	11.486335702169466	0.5	null	380.9019470214844	380.90802001953125
952	381.02532958984375	1.8790833333333334					1	DETECTED	381.0253 m/z @1.88 [N1300_2.mzXML]	381.02532958984375	1.8790833333333334	1.6585500000000002	2.43635	0.7777999999999998	122765.484375	2039377.428886962	0	1169	0.1090710101701533	1.566624972435484	2.0473840927552027	381.0233154296875	381.02569580078125
953	383.1152648925781	1.7949666666666666					1	DETECTED	383.1153 m/z @1.79 [N1300_2.mzXML]	383.1152648925781	1.7949666666666666	1.736	11.255766666666666	9.519766666666666	151604.3125	3149685.0623121336	0	1169	0.18108402263650425	3.463486155529942	4.664810406514807	383.11480712890625	383.1184997558594
954	384.11444091796875	9.022033333333333					1	DETECTED	384.1144 m/z @9.02 [N1300_2.mzXML]	384.11444091796875	9.022033333333333	1.9479499999999998	9.111600000000001	7.163650000000001	8589.4521484375	712113.6768295898	0	1169	0.09410747964766131	0.5063306199860996	0.6337072560541239	384.1134033203125	384.1190490722656
955	384.8449401855469	1.6736					1	DETECTED	384.8449 m/z @1.67 [N1300_2.mzXML]	384.8449401855469	1.6736	1.6736	1.736	0.06240000000000001	10985.166015625	29320.412168701172	0	1169	0.05628111151513515	null	null	384.8443298339844	384.8451232910156
956	385.3089294433594	14.576799999999999					1	DETECTED	385.3089 m/z @14.58 [N1300_2.mzXML]	385.3089294433594	14.576799999999999	10.15285	18.198333333333334	8.045483333333333	121479.9140625	9844370.022869052	1	1169	1.0438666159474792	0.9483298016686486	2.7189995909599487	385.3062744140625	385.3100280761719
957	386.0814514160156	13.542683333333335					1	DETECTED	386.0815 m/z @13.54 [N1300_2.mzXML]	386.0814514160156	13.542683333333335	0.19263333333333332	19.99233333333333	19.799699999999998	2944.10595703125	1597085.0216277158	0	1169	8.345878877499652	0.7415590203782007	0.48311804075640136	386.0779724121094	386.0829162597656
958	386.31195068359375	14.560266666666667					1	DETECTED	386.3120 m/z @14.56 [N1300_2.mzXML]	386.31195068359375	14.560266666666667	13.776266666666666	16.917833333333334	3.1415666666666677	21778.107421875	1663388.0515378409	0	1169	1.1907995232295665	1.9486763323939413	2.9787247595606345	386.3113098144531	386.3138732910156
959	386.3254089355469	12.68895					1	DETECTED	386.3254 m/z @12.69 [N1300_2.mzXML]	386.3254089355469	12.68895	12.65525	13.042566666666666	0.3873166666666652	61881.66796875	548391.2810168447	0	1169	0.16136194882517607	5.7465380811078575	6.554344933882958	386.3250427246094	386.3260192871094
960	387.178955078125	11.556166666666666					1	DETECTED	387.1790 m/z @11.56 [N1300_2.mzXML]	387.178955078125	11.556166666666666	11.508066666666668	12.128549999999999	0.6204833333333308	182333.78125	1426880.8084593473	1	1169	0.12095786036649336	4.355177210491503	3.41349614307167	387.1785583496094	387.1838684082031
961	387.20062255859375	9.022033333333333					1	DETECTED	387.2006 m/z @9.02 [N1300_2.mzXML]	387.20062255859375	9.022033333333333	9.004349999999999	9.093683333333333	0.08933333333333415	2451.003173828125	9788.445152038601	0	1169	0.07832175855848433	2.525918944391988	4.051837888783976	387.1990966796875	387.20062255859375
962	387.3045654296875	14.360566666666667					1	DETECTED	387.3046 m/z @14.36 [N1300_2.mzXML]	387.3045654296875	14.360566666666667	13.9669	16.419533333333334	2.452633333333333	4841.59423828125	344931.5865669555	0	1169	0.615781123646773	3.1151143099068603	5.230228619813721	387.3033752441406	387.3064270019531
963	388.07763671875	15.701500000000001					1	DETECTED	388.0776 m/z @15.70 [N1300_2.mzXML]	388.07763671875	15.701500000000001	0.156	19.95583333333333	19.799833333333332	2812.36572265625	1692138.9786074213	0	1169	6.86205963652505	0.6368348825490763	0.2736697650981525	388.0762939453125	388.0801696777344
964	388.71173095703125	1.9762833333333334					1	DETECTED	388.7117 m/z @1.98 [N1300_2.mzXML]	388.71173095703125	1.9762833333333334	1.7515	2.10455	0.3530500000000001	9687.275390625	120396.30361987307	0	1169	0.2159624374223137	0.7853117817157265	0.5706235634314529	388.7109375	388.7124938964844
965	389.26824951171875	12.163166666666665					1	DETECTED	389.2682 m/z @12.16 [N1300_2.mzXML]	389.26824951171875	12.163166666666665	12.14595	12.705433333333334	0.5594833333333344	5857.91064453125	132920.77583520545	0	1169	0.08351441593663012	16.248305905131147	31.496611810262294	389.2666015625	389.2685852050781
966	390.79742431640625	1.7664499999999999					1	DETECTED	390.7974 m/z @1.77 [N1300_2.mzXML]	390.79742431640625	1.7664499999999999	1.7042833333333334	13.6581	11.953816666666667	14461.9052734375	2544379.147055664	0	1169	0.07380377744738698	96.14329758713166	191.28659517426328	390.78997802734375	390.80047607421875
967	390.9916076660156	1.86555					1	DETECTED	390.9916 m/z @1.87 [N1300_2.mzXML]	390.9916076660156	1.86555	1.7808	8.806983333333333	7.026183333333333	37351.859375	1870240.3990575564	0	1169	0.3581912738937594	41.452409046214306	5.926159004758793	390.990478515625	390.9957580566406
968	391.28338623046875	0.6858000000000001					1	DETECTED	391.2834 m/z @0.69 [N1300_2.mzXML]	391.28338623046875	0.6858000000000001	0.10126666666666666	19.99233333333333	19.891066666666664	9955.123046875	6207325.682013984	0	1169	15.938839447979362	17.01448448905109	3.4584455442252517	391.2734069824219	391.2882385253906
969	392.7952880859375	1.7199166666666665					1	DETECTED	392.7953 m/z @1.72 [N1300_2.mzXML]	392.7952880859375	1.7199166666666665	1.7042833333333334	1.7808	0.07651666666666657	16903.158203125	63266.16710058587	0	1169	0.07826864118008081	2.447228144989362	3.894456289978724	392.7939453125	392.79559326171875
970	393.20928955078125	9.74295					1	DETECTED	393.2093 m/z @9.74 [N1300_2.mzXML]	393.20928955078125	9.74295	9.708499999999999	9.812366666666666	0.10386666666666677	5918.79638671875	26329.388743896518	0	1169	0.08462845918474748	1.5074987905175976	2.014997581035195	393.2086181640625	393.2093200683594
971	393.2969970703125	1.6434833333333332					1	DETECTED	393.2970 m/z @1.64 [N1300_2.mzXML]	393.2969970703125	1.6434833333333332	0.7773666666666668	19.99233333333333	19.214966666666665	9515.525390625	2430266.268515076	0	1169	3.290098604249239	8.101721358677661	8.796768220425289	393.2942199707031	393.3002624511719
972	394.2221374511719	8.371					1	DETECTED	394.2221 m/z @8.37 [N1300_2.mzXML]	394.2221374511719	8.371	8.083	9.74295	1.6599500000000003	2038.6915283203125	137213.32846865844	0	1169	0.2590591992970612	2.881857638888887	4.763715277777774	394.2127990722656	394.2226257324219
973	394.2939453125	11.618866666666666					1	DETECTED	394.2939 m/z @11.62 [N1300_2.mzXML]	394.2939453125	11.618866666666666	3.072883333333333	17.976333333333333	14.90345	13929.0791015625	1677218.1048277891	0	1169	0.1395104119524735	0.8719564161721199	0.7439128323442399	394.293212890625	394.3022766113281
974	394.873291015625	1.6434833333333332					1	DETECTED	394.8733 m/z @1.64 [N1300_2.mzXML]	394.873291015625	1.6434833333333332	1.6279000000000001	1.6886333333333332	0.060733333333333084	18106.529296875	52097.743579589725	0	1169	0.07484253721945189	1.9486631016043041	2.8973262032086082	394.8724365234375	394.8736572265625
975	396.3099670410156	11.684916666666668					1	DETECTED	396.3100 m/z @11.68 [N1300_2.mzXML]	396.3099670410156	11.684916666666668	8.5066	11.871716666666666	3.3651166666666654	8829.0068359375	964162.5103022157	0	1169	3.3163960250324234	0.5293866249954113	0.05877324999082262	396.3052062988281	396.3105773925781
976	396.9992370605469	1.8790833333333334					1	DETECTED	396.9992 m/z @1.88 [N1300_2.mzXML]	396.9992370605469	1.8790833333333334	1.6736	2.327566666666667	0.6539666666666668	45447.546875	838772.8181594238	0	1169	0.1667054311435785	1.5912888312109654	2.2971257128560585	396.9898986816406	397.0001220703125
977	397.41448974609375	12.283800000000001					1	DETECTED	397.4145 m/z @12.28 [N1300_2.mzXML]	397.41448974609375	12.283800000000001	12.06145	14.527199999999999	2.465749999999998	39876.48046875	1065862.8744349664	0	1169	0.23676255209891472	1.8447136120554777	2.5948741801492248	397.41278076171875	397.41497802734375
978	398.050537109375	9.901566666666668					1	DETECTED	398.0505 m/z @9.90 [N1300_2.mzXML]	398.050537109375	9.901566666666668	0.11938333333333334	12.806766666666666	12.687383333333333	19413.546875	1597817.7065733941	0	1169	0.08688258567596385	0.5084772635820566	2.3012215049680944	398.0497741699219	398.0599060058594
979	398.3254699707031	11.822333333333335					1	DETECTED	398.3255 m/z @11.82 [N1300_2.mzXML]	398.3254699707031	11.822333333333335	11.788016666666666	12.045216666666667	0.257200000000001	42872.3359375	297053.7445565173	0	1169	0.135771728046711	3.5989973066834517	6.194031877717963	398.3252258300781	398.3262939453125
980	398.76068115234375	13.355216666666667					1	DETECTED	398.7607 m/z @13.36 [N1300_2.mzXML]	398.76068115234375	13.355216666666667	11.7531	15.719983333333333	3.9668833333333335	19308.345703125	1192572.0262182623	0	1169	0.10437445601639261	1.089556988168351	1.1616566400584734	398.7584228515625	398.7636413574219
981	399.234619140625	8.842533333333334					1	DETECTED	399.2346 m/z @8.84 [N1300_2.mzXML]	399.234619140625	8.842533333333334	8.7528	11.170233333333334	2.4174333333333333	8107.7021484375	262351.71267767344	0	1169	0.10404081914807861	13.470096582466585	25.94019316493317	399.2321472167969	399.2358093261719
982	399.32928466796875	11.839516666666666					1	DETECTED	399.3293 m/z @11.84 [N1300_2.mzXML]	399.32928466796875	11.839516666666666	11.839516666666666	15.738933333333334	3.899416666666667	10057.9453125	517071.24906030286	0	1169	0.06471458607325253	null	null	399.3235168457031	399.3304748535156
983	400.3411560058594	11.9637					1	DETECTED	400.3412 m/z @11.96 [N1300_2.mzXML]	400.3411560058594	11.9637	11.0162	14.864049999999999	3.8478499999999993	139762.890625	2726905.669338564	1	1169	0.12757729021068798	0.6874319870524819	0.23072726379382857	400.333740234375	400.3423156738281
984	400.82666015625	1.736					1	DETECTED	400.8267 m/z @1.74 [N1300_2.mzXML]	400.82666015625	1.736	1.6886333333333332	19.864833333333333	18.1762	24606.65625	5572254.6629428705	0	1169	0.0915190500688492	191.8669950738912	382.7339901477823	400.823974609375	400.8267517089844
985	402.9019470214844	1.59775					1	DETECTED	402.9019 m/z @1.60 [N1300_2.mzXML]	402.9019470214844	1.59775	1.5683333333333331	1.6434833333333332	0.07515000000000005	43012.3046875	139172.42435595713	0	1169	0.062203817734315825	1.2773371104815785	1.554674220963157	402.90130615234375	402.9020690917969
986	403.007080078125	1.8094999999999999					1	DETECTED	403.0071 m/z @1.81 [N1300_2.mzXML]	403.007080078125	1.8094999999999999	1.6585500000000002	2.34125	0.6826999999999999	133782.515625	2229993.8914960935	0	1169	0.1700208502618854	2.1969158074612283	3.049576846181116	403.0063781738281	403.0079345703125
987	404.2054443359375	11.571833333333332					1	DETECTED	404.2054 m/z @11.57 [N1300_2.mzXML]	404.2054443359375	11.571833333333332	11.556166666666666	11.7531	0.19693333333333385	15992.701171875	94291.72609240703	0	1169	0.1263654737341966	6.285106382978897	11.570212765957795	404.20513916015625	404.2068786621094
988	405.1348876953125	10.569216666666668					1	DETECTED	405.1349 m/z @10.57 [N1300_2.mzXML]	405.1348876953125	10.569216666666668	10.370949999999999	10.823133333333335	0.4521833333333358	27841.814453125	217361.57957351656	0	1169	0.0980227872544237	1.0719312173340843	0.6166296556073041	405.1323547363281	405.13507080078125
989	405.4193420410156	12.163166666666665					1	DETECTED	405.4193 m/z @12.16 [N1300_2.mzXML]	405.4193420410156	12.163166666666665	12.128549999999999	12.283800000000001	0.15525000000000233	5097.24853515625	29796.970782837194	0	1169	0.14270445276536314	2.2424169475205056	3.484833895041011	405.41839599609375	405.419921875
990	406.1419677734375	11.735883333333334					1	DETECTED	406.1420 m/z @11.74 [N1300_2.mzXML]	406.1419677734375	11.735883333333334	9.901566666666668	11.735883333333334	1.8343166666666662	4041.8330078125	242244.20348245229	0	1169	1.2144399367528074	0.5	null	406.14013671875	406.1435241699219
991	406.7465515136719	13.431566666666667					1	DETECTED	406.7466 m/z @13.43 [N1300_2.mzXML]	406.7465515136719	13.431566666666667	10.170800000000002	18.494666666666667	8.323866666666666	15643.064453125	1545275.582369966	0	1169	1.0889276752653174	0.7591034899691067	1.8439561291155775	406.744873046875	406.7538146972656
992	408.20782470703125	12.33515					1	DETECTED	408.2078 m/z @12.34 [N1300_2.mzXML]	408.20782470703125	12.33515	2.3003666666666667	12.520916666666666	10.22055	11456.7470703125	2216635.2711866456	0	1169	0.1266487147044426	0.5092561374020698	0.01851227480413953	408.2073669433594	408.2119445800781
993	408.7687072753906	1.7515					1	DETECTED	408.7687 m/z @1.75 [N1300_2.mzXML]	408.7687072753906	1.7515	1.6886333333333332	13.691166666666668	12.002533333333334	28224.013671875	5720335.467114137	0	1169	0.06609945071403489	95.46023329798489	168.34714402853422	408.76806640625	408.7751770019531
994	408.9180908203125	1.6279000000000001					1	DETECTED	408.9181 m/z @1.63 [N1300_2.mzXML]	408.9180908203125	1.6279000000000001	1.5683333333333331	1.6585500000000002	0.09021666666666706	50506.203125	162473.11200097686	0	1169	0.05644226019029985	0.7572747621712359	0.5145495243424717	408.9180908203125	408.9205322265625
995	409.1611328125	11.556166666666666					1	DETECTED	409.1611 m/z @11.56 [N1300_2.mzXML]	409.1611328125	11.556166666666666	11.508066666666668	12.14595	0.6378833333333311	135150.09375	1041191.6479992653	0	1169	0.12062607339298026	4.096095777809887	3.9167848766550546	409.16009521484375	409.1620788574219
996	409.1868591308594	9.190283333333333					1	DETECTED	409.1869 m/z @9.19 [N1300_2.mzXML]	409.1868591308594	9.190283333333333	9.12945	16.529766666666667	7.400316666666667	40002.30859375	514310.34101791255	0	1169	0.06671928993204546	1.380092423663445	1.8862909330022624	409.1866760253906	409.19189453125
997	409.9203796386719	1.6279000000000001					1	DETECTED	409.9204 m/z @1.63 [N1300_2.mzXML]	409.9203796386719	1.6279000000000001	1.59775	1.6585500000000002	0.06080000000000019	9480.7470703125	23887.89712695317	0	1169	0.05343286750647347	1.0082918739635147	1.0165837479270297	409.91961669921875	409.922607421875
998	410.7607116699219	12.790249999999999					1	DETECTED	410.7607 m/z @12.79 [N1300_2.mzXML]	410.7607116699219	12.790249999999999	1.7042833333333334	15.283666666666667	13.579383333333334	9029.3046875	1802366.9609494621	0	1169	0.6283746428763575	0.6124582430039179	0.17508253112934805	410.7584228515625	410.76739501953125
999	410.8554382324219	1.6886333333333332					1	DETECTED	410.8554 m/z @1.69 [N1300_2.mzXML]	410.8554382324219	1.6886333333333332	1.6585500000000002	17.511333333333333	15.852783333333333	33928.765625	5569951.419827637	0	1169	0.08899271383292007	263.4811634349058	525.9623268698116	410.8493957519531	410.8563232421875
1000	411.1964416503906	12.045216666666667					1	DETECTED	411.1964 m/z @12.05 [N1300_2.mzXML]	411.1964416503906	12.045216666666667	12.012283333333333	12.3008	0.2885166666666681	8079.43505859375	57193.27537567154	0	1169	0.07511691689161282	4.380313765182099	7.760627530364199	411.19610595703125	411.1984558105469
1001	412.7757873535156	13.591733333333334					1	DETECTED	412.7758 m/z @13.59 [N1300_2.mzXML]	412.7757873535156	13.591733333333334	12.11155	14.88085	2.769300000000001	6700.552734375	471410.47113381996	0	1169	0.6130954363384653	0.9354584454628365	0.8709168909256729	412.7748107910156	412.7789611816406
1002	412.85205078125	1.7199166666666665					1	DETECTED	412.8521 m/z @1.72 [N1300_2.mzXML]	412.85205078125	1.7199166666666665	1.6886333333333332	1.7664499999999999	0.07781666666666665	18668.09765625	65517.77527465811	0	1169	0.07027312570881405	1.2437400106553007	1.4874800213106016	412.85198974609375	412.8523254394531
1003	412.9720153808594	1.89265					1	DETECTED	412.9720 m/z @1.89 [N1300_2.mzXML]	412.9720153808594	1.89265	1.8094999999999999	15.301383333333332	13.491883333333332	10104.5146484375	1991870.0676028747	0	1169	0.28122979816495697	81.12978552816189	161.25957105632378	412.97137451171875	412.97967529296875
1004	413.1414794921875	9.357949999999999					1	DETECTED	413.1415 m/z @9.36 [N1300_2.mzXML]	413.1414794921875	9.357949999999999	9.308816666666667	9.409116666666668	0.10030000000000072	4301.35302734375	19579.136167968794	0	1169	0.6219950964009602	1.0206919945726283	1.0413839891452565	413.1410827636719	413.141845703125
1005	413.26617431640625	1.7949666666666666					1	DETECTED	413.2662 m/z @1.79 [N1300_2.mzXML]	413.26617431640625	1.7949666666666666	0.10126666666666666	19.99233333333333	19.891066666666664	11092.095703125	1843388.4860610045	0	1169	3.4518784698240266	24.473974629517592	1.905339439755465	413.2590026855469	413.26800537109375
1006	413.3398132324219	14.560266666666667					1	DETECTED	413.3398 m/z @14.56 [N1300_2.mzXML]	413.3398132324219	14.560266666666667	11.947783333333332	16.253566666666668	4.305783333333336	4240.2734375	544942.5541275333	0	1169	1.6355184039234594	0.8240786225111483	0.4731504744203159	413.33746337890625	413.34222412109375
1007	414.29931640625	12.232433333333335					1	DETECTED	414.2993 m/z @12.23 [N1300_2.mzXML]	414.29931640625	12.232433333333335	11.634649999999999	15.923766666666667	4.2891166666666685	61317.3125	1529007.800031647	1	1169	0.643705378648793	0.6861005908278403	0.4067638302217605	414.2951965332031	414.3029479980469
1008	415.2104797363281	11.88725					1	DETECTED	415.2105 m/z @11.89 [N1300_2.mzXML]	415.2104797363281	11.88725	9.426366666666667	12.520916666666666	3.09455	304749.25	3498604.0269237016	1	1169	0.10630395679658555	2.7859531791798813	3.2345687550401014	415.2095947265625	415.21893310546875
1009	415.30316162109375	12.215266666666668					1	DETECTED	415.3032 m/z @12.22 [N1300_2.mzXML]	415.30316162109375	12.215266666666668	11.668033333333334	15.05345	3.385416666666666	19163.974609375	772620.6115530392	0	1169	0.06707737772544498	3.0932113053541985	5.186422610708397	415.2966003417969	415.30352783203125
1010	416.21380615234375	11.902199999999999					1	DETECTED	416.2138 m/z @11.90 [N1300_2.mzXML]	416.21380615234375	11.902199999999999	11.822333333333335	12.283800000000001	0.46146666666666647	74557.4921875	596071.3226329348	0	1169	0.11103690716635484	2.4261615674411914	2.706402953018808	416.2130126953125	416.2146301269531
1011	416.8000793457031	1.7199166666666665					1	DETECTED	416.8001 m/z @1.72 [N1300_2.mzXML]	416.8000793457031	1.7199166666666665	1.6886333333333332	1.7664499999999999	0.07781666666666665	28858.931640625	104593.45241796864	0	1169	0.15099391347260838	1.2437400106553007	1.4874800213106016	416.8000793457031	416.8011474609375
1012	417.001708984375	1.8790833333333334					1	DETECTED	417.0017 m/z @1.88 [N1300_2.mzXML]	417.001708984375	1.8790833333333334	1.7808	2.368533333333333	0.5877333333333332	65192.65234375	1110118.2197043458	0	1169	0.27240497054139157	2.792115658069462	4.9913960994716975	417.00128173828125	417.0028076171875
1013	418.74700927734375	12.588133333333333					1	DETECTED	418.7470 m/z @12.59 [N1300_2.mzXML]	418.74700927734375	12.588133333333333	11.871716666666666	14.7794	2.9076833333333347	10256.9287109375	538550.4859264528	0	1169	0.7907889264747645	2.1626467453751186	2.6193791471224337	418.744873046875	418.74945068359375
1014	418.87969970703125	1.59775					1	DETECTED	418.8797 m/z @1.60 [N1300_2.mzXML]	418.87969970703125	1.59775	1.5683333333333331	16.14425	14.575916666666666	45058.875	7637493.317953307	0	1169	0.0594264388104917	247.74929178470083	494.4985835694017	418.877197265625	418.87994384765625
1015	418.9810791015625	1.7949666666666666					1	DETECTED	418.9811 m/z @1.79 [N1300_2.mzXML]	418.9810791015625	1.7949666666666666	1.6736	2.203116666666667	0.5295166666666669	24686.388671875	450519.42452075216	0	1169	0.4144369355563444	2.1814748695413364	3.362949739082673	418.9798278808594	418.9820861816406
1016	419.3153381347656	13.266583333333333					1	DETECTED	419.3153 m/z @13.27 [N1300_2.mzXML]	419.3153381347656	13.266583333333333	0.10126666666666666	19.99233333333333	19.891066666666664	3371.670166015625	1482456.1785360412	0	1169	18.543547483000587	0.7554344179593097	0.7309429020959317	419.31170654296875	419.3186340332031
1017	420.0744323730469	10.569216666666668					1	DETECTED	420.0744 m/z @10.57 [N1300_2.mzXML]	420.0744323730469	10.569216666666668	10.53485	10.714566666666666	0.17971666666666586	13365.7177734375	63803.59217663538	0	1169	0.07000617267774878	2.614694471386958	3.777648817785989	420.0716857910156	420.0749206542969
1018	420.15838623046875	11.102883333333333					1	DETECTED	420.1584 m/z @11.10 [N1300_2.mzXML]	420.15838623046875	11.102883333333333	10.517633333333333	16.0524	5.534766666666666	4703.8525390625	602954.0227632446	0	1169	0.10067963427167648	4.7285490531112035	8.457098106222407	420.15020751953125	420.15838623046875
1019	420.7627258300781	13.355216666666667					1	DETECTED	420.7627 m/z @13.36 [N1300_2.mzXML]	420.7627258300781	13.355216666666667	11.618866666666666	15.036366666666668	3.417500000000002	6374.32275390625	499516.40417929087	0	1169	1.4397872342838696	0.9841045872087998	0.9682091744175996	420.7590637207031	420.7726135253906
1020	420.88427734375	1.6736					1	DETECTED	420.8843 m/z @1.67 [N1300_2.mzXML]	420.88427734375	1.6736	1.6585500000000002	15.301383333333332	13.642833333333332	48420.515625	6501685.295894287	0	1169	0.14979824513800621	453.25027685493444	905.5005537098688	420.8832702636719	420.8844299316406
1021	421.78179931640625	14.148066666666667					1	DETECTED	421.7818 m/z @14.15 [N1300_2.mzXML]	421.78179931640625	14.148066666666667	14.033449999999998	15.001916666666666	0.9684666666666679	12765.396484375	286970.6365620121	0	1169	0.43586243051294815	3.4379222288181004	6.172172672895115	421.7765808105469	421.7846374511719
1022	422.3253173828125	11.788016666666666					1	DETECTED	422.3253 m/z @11.79 [N1300_2.mzXML]	422.3253173828125	11.788016666666666	11.7531	12.06145	0.3083500000000008	38675.3515625	245961.806758789	0	1169	0.10331837237774089	4.415513126491765	4.678571575807471	422.324462890625	422.3258361816406
1023	422.7608642578125	13.463016666666666					1	DETECTED	422.7609 m/z @13.46 [N1300_2.mzXML]	422.7608642578125	13.463016666666666	12.888716666666665	15.0189	2.130183333333335	4476.04541015625	250631.16637396245	0	1169	0.536836517588295	1.8545910964072188	2.458905716392978	422.75830078125	422.7645568847656
1024	424.341064453125	11.932799999999999					1	DETECTED	424.3411 m/z @11.93 [N1300_2.mzXML]	424.341064453125	11.932799999999999	11.855966666666665	12.705433333333334	0.8494666666666681	316634.125	2455671.6991144987	1	1169	0.08681843357535257	3.0468559455847624	2.092522139408061	424.3378601074219	424.3418273925781
1025	424.7426452636719	1.7515					1	DETECTED	424.7426 m/z @1.75 [N1300_2.mzXML]	424.7426452636719	1.7515	1.7042833333333334	1.7949666666666666	0.09068333333333323	12823.919921875	51191.60120483391	0	1169	0.07985413770122674	0.9602894458171535	0.920578891634307	424.7421875	424.7433776855469
1026	424.895751953125	1.6279000000000001					1	DETECTED	424.8958 m/z @1.63 [N1300_2.mzXML]	424.895751953125	1.6279000000000001	1.5683333333333331	1.6736	0.10526666666666684	89817.359375	335156.6223470462	0	1169	0.061545055237370416	0.8901333174269385	0.8459103524918896	424.89532470703125	424.89801025390625
1027	426.3569030761719	12.045216666666667					1	DETECTED	426.3569 m/z @12.05 [N1300_2.mzXML]	426.3569030761719	12.045216666666667	11.902199999999999	13.828316666666666	1.9261166666666671	459391.28125	4003095.6185689056	1	1169	0.10411372426450427	1.5709459531731482	3.6791374479655485	426.3472900390625	426.3575439453125
1028	426.8291015625	1.6886333333333332					1	DETECTED	426.8291 m/z @1.69 [N1300_2.mzXML]	426.8291015625	1.6886333333333332	1.6886333333333332	10.75055	9.061916666666667	29332.359375	2038803.156114441	0	1169	0.0802497009968095	null	null	426.8288269042969	426.83026123046875
1029	427.3603820800781	12.045216666666667					1	DETECTED	427.3604 m/z @12.05 [N1300_2.mzXML]	427.3603820800781	12.045216666666667	11.9964	13.93305	1.9366500000000002	121196.4921875	1319856.8205877708	0	1169	0.1135616218688611	1.5854311822047553	7.363572054098884	427.3555603027344	427.36224365234375
1030	428.3727722167969	12.163166666666665					1	DETECTED	428.3728 m/z @12.16 [N1300_2.mzXML]	428.3727722167969	12.163166666666665	11.9801	12.571566666666666	0.5914666666666655	55308.94921875	577742.6478012706	0	1169	0.11684658709901541	1.3743124901683252	1.364266186075029	428.36309814453125	428.3738098144531
1031	429.3761901855469	12.14595					1	DETECTED	429.3762 m/z @12.15 [N1300_2.mzXML]	429.3761901855469	12.14595	11.395766666666667	14.864049999999999	3.468283333333332	16770.052734375	719927.6768000494	0	1169	0.0949155144554279	2.311623825287154	0.36862500956785993	429.3692321777344	429.37652587890625
1032	429.7681884765625	14.196349999999999					1	DETECTED	429.7682 m/z @14.20 [N1300_2.mzXML]	429.7681884765625	14.196349999999999	4.6107499999999995	14.762283333333333	10.151533333333333	8622.9931640625	1504829.5318007811	0	1169	9.765240798846495	0.5295199744060536	0.059039948812107085	429.7658996582031	429.7691955566406
1033	430.24310302734375	9.62055					1	DETECTED	430.2431 m/z @9.62 [N1300_2.mzXML]	430.24310302734375	9.62055	7.374733333333333	9.708499999999999	2.3337666666666657	3364.99267578125	123466.90065270991	0	1169	0.06536436991910932	0.5195808503217091	0.0391617006434182	430.2352294921875	430.24395751953125
1034	430.38922119140625	13.370299999999999					1	DETECTED	430.3892 m/z @13.37 [N1300_2.mzXML]	430.38922119140625	13.370299999999999	0.10126666666666666	19.95583333333333	19.854566666666663	10740.109375	1574731.9562936095	0	1169	0.4265248118929321	1.0077446828872847	0.730550241130489	430.384765625	430.3916931152344
1035	430.91302490234375	1.6434833333333332					1	DETECTED	430.9130 m/z @1.64 [N1300_2.mzXML]	430.91302490234375	1.6434833333333332	1.5829833333333334	1.6886333333333332	0.1056499999999998	125175.84375	418095.3595112305	0	1169	0.054677382334638036	0.8846649687807051	0.9397312646354227	430.9125671386719	430.91363525390625
1036	431.1778259277344	12.588133333333333					1	DETECTED	431.1778 m/z @12.59 [N1300_2.mzXML]	431.1778259277344	12.588133333333333	9.175816666666666	12.904516666666666	3.7287	21616.689453125	748434.1382128906	0	1169	0.23369247966470041	0.5459951215439052	0.09267225469289236	431.1690979003906	431.1791687011719
1037	431.3140869140625	12.739650000000001					1	DETECTED	431.3141 m/z @12.74 [N1300_2.mzXML]	431.3140869140625	12.739650000000001	11.0678	19.5005	8.432699999999999	20443.76953125	1452047.8212477413	0	1169	0.06348592436827971	2.5219666836139587	0.07321488909301954	431.3064880371094	431.3191223144531
1038	432.23699951171875	11.88725					1	DETECTED	432.2370 m/z @11.89 [N1300_2.mzXML]	432.23699951171875	11.88725	11.839516666666666	12.232433333333335	0.39291666666666814	38564.9140625	290644.64964233385	0	1169	0.07145427436417329	3.269593046364224	4.262538689026394	432.2366027832031	432.2385559082031
1039	432.3096923828125	12.232433333333335					1	DETECTED	432.3097 m/z @12.23 [N1300_2.mzXML]	432.3096923828125	12.232433333333335	11.634649999999999	12.722416666666668	1.0877666666666688	44068.9375	721955.5751184074	0	1169	0.6214424560064522	0.6675667242687778	0.6297020237927043	432.3092956542969	432.31854248046875
1040	432.7744140625	1.7515					1	DETECTED	432.7744 m/z @1.75 [N1300_2.mzXML]	432.7744140625	1.7515	1.7042833333333334	8.7528	7.048516666666667	14245.947265625	3050727.9222893068	0	1169	0.05839542967414202	74.64013413342744	148.28026826685488	432.7711181640625	432.7744140625
1041	432.9761657714844	1.8790833333333334					1	DETECTED	432.9762 m/z @1.88 [N1300_2.mzXML]	432.9761657714844	1.8790833333333334	1.7808	2.3140333333333336	0.5332333333333337	47061.55078125	686518.4751623536	0	1169	0.18502075099429582	2.7127352891300633	4.028224762537241	432.97564697265625	432.9771728515625
1042	433.3129577636719	12.232433333333335					1	DETECTED	433.3130 m/z @12.23 [N1300_2.mzXML]	433.3129577636719	12.232433333333335	11.719066666666667	12.3522	0.6331333333333333	13513.0830078125	214092.47881188913	0	1169	0.07914676558864109	0.6166482695928819	0.23329653918576373	433.3129577636719	433.31427001953125
1043	434.9728088378906	1.8790833333333334					1	DETECTED	434.9728 m/z @1.88 [N1300_2.mzXML]	434.9728088378906	1.8790833333333334	1.8094999999999999	2.2171166666666666	0.40761666666666674	18363.052734375	234458.27462097156	0	1169	0.2520073492560546	2.928982035928135	4.85796407185627	434.9720764160156	434.9742736816406
1044	435.3326721191406	10.499916666666667					1	DETECTED	435.3327 m/z @10.50 [N1300_2.mzXML]	435.3326721191406	10.499916666666667	10.444683333333334	10.65975	0.21506666666666696	11062.1591796875	60878.26250695838	0	1169	0.08659226331169556	1.8266614560547567	2.0204742968223552	435.3320617675781	435.33294677734375
1045	436.8581237792969	1.6736					1	DETECTED	436.8581 m/z @1.67 [N1300_2.mzXML]	436.8581237792969	1.6736	1.6585500000000002	1.736	0.0774499999999998	39857.6484375	104097.09929101547	0	1169	0.04165303972787959	2.5730897009967078	4.1461794019934155	436.85784912109375	436.8584899902344
1046	437.1924743652344	11.88725					1	DETECTED	437.1925 m/z @11.89 [N1300_2.mzXML]	437.1924743652344	11.88725	11.822333333333335	12.504349999999999	0.682016666666664	188258.484375	1637730.7737532943	1	1169	0.11340078918159868	2.868498133963951	7.99545700826738	437.19195556640625	437.19354248046875
1047	438.9841613769531	1.8790833333333334					1	DETECTED	438.9842 m/z @1.88 [N1300_2.mzXML]	438.9841613769531	1.8790833333333334	1.6886333333333332	2.3140333333333336	0.6254000000000004	37146.55859375	588956.4793786624	0	1169	0.19027669602225106	1.6488843161268087	2.2979424184010235	438.9823913574219	438.986083984375
1048	440.86968994140625	1.6434833333333332					1	DETECTED	440.8697 m/z @1.64 [N1300_2.mzXML]	440.86968994140625	1.6434833333333332	1.59775	3.9614666666666665	2.3637166666666665	30097.7265625	961801.7664274903	0	1169	0.05867840953297265	25.842383381924282	50.684766763848565	440.861572265625	440.8712463378906
1049	442.8785400390625	1.5537833333333333					1	DETECTED	442.8785 m/z @1.55 [N1300_2.mzXML]	442.8785400390625	1.5537833333333333	1.4797	9.075783333333334	7.5960833333333335	13317.349609375	1694407.8501113893	0	1169	0.08710324655526125	51.26715410573682	101.53430821147364	442.8785400390625	442.88519287109375
1050	443.4198303222656	12.163166666666665					1	DETECTED	443.4198 m/z @12.16 [N1300_2.mzXML]	443.4198303222656	12.163166666666665	12.06145	12.487566666666668	0.42611666666666714	6129.81591796875	92220.64932409693	0	1169	0.10329023260839776	2.094625593970222	3.1892511879404437	443.4189147949219	443.4203796386719
1051	444.23675537109375	8.186416666666666					1	DETECTED	444.2368 m/z @8.19 [N1300_2.mzXML]	444.23675537109375	8.186416666666666	7.9253833333333334	8.420466666666666	0.49508333333333265	1773.5416259765625	29146.14276947017	0	1169	0.4578690847614162	0.9483143915208793	0.8966287830417585	444.2347106933594	444.24017333984375
1052	445.3658752441406	12.806766666666666					1	DETECTED	445.3659 m/z @12.81 [N1300_2.mzXML]	445.3658752441406	12.806766666666666	11.805200000000001	14.677783333333334	2.872583333333333	7074.98486328125	548470.3880946654	0	1169	0.9585703332739239	1.4340449961726645	1.8680899923453291	445.3644714355469	445.3681335449219
1053	446.25274658203125	11.587383333333333					1	DETECTED	446.2527 m/z @11.59 [N1300_2.mzXML]	446.25274658203125	11.587383333333333	8.770866666666667	12.232433333333335	3.461566666666668	240437.953125	4593348.026265377	1	1169	0.10196400747047996	0.5427024332390723	2.491253072326824	446.2510986328125	446.2539978027344
1054	446.8869323730469	1.6434833333333332					1	DETECTED	446.8869 m/z @1.64 [N1300_2.mzXML]	446.8869323730469	1.6434833333333332	1.59775	1.7042833333333334	0.10653333333333337	66859.140625	230665.23827099617	0	1169	0.05592714358752837	1.1407919688699715	1.246578289927033	446.886474609375	446.8882751464844
1055	447.2556457519531	11.7531					1	DETECTED	447.2556 m/z @11.75 [N1300_2.mzXML]	447.2556457519531	11.7531	5.0323	11.947783333333332	6.915483333333332	7425.88330078125	1666419.1898447261	0	1169	6.776094599692937	0.5144836428202991	0.028967285640598143	447.2556457519531	447.2624206542969
1056	447.34613037109375	14.115083333333333					1	DETECTED	447.3461 m/z @14.12 [N1300_2.mzXML]	447.34613037109375	14.115083333333333	4.946116666666667	15.719983333333333	10.773866666666667	5189.810546875	1462164.9776752624	0	1169	1.9797400789614663	0.5875180409279127	0.17503608185582534	447.3428649902344	447.3494873046875
1057	448.3410949707031	11.932799999999999					1	DETECTED	448.3411 m/z @11.93 [N1300_2.mzXML]	448.3410949707031	11.932799999999999	3.2818166666666664	12.128549999999999	8.846733333333333	31256.4140625	1685551.2880971069	0	1169	0.08400778726067593	0.5133475185526052	2.334345458090488	448.3400573730469	448.3501892089844
1058	449.107421875	10.389083333333334					1	DETECTED	449.1074 m/z @10.39 [N1300_2.mzXML]	449.107421875	10.389083333333334	10.334466666666666	10.463249999999999	0.1287833333333328	4883.583984375	25484.285324340985	0	1169	0.11642607124847437	1.1789746719560266	1.5975915096841844	449.1068115234375	449.10833740234375
1059	449.2008972167969	12.232433333333335					1	DETECTED	449.2009 m/z @12.23 [N1300_2.mzXML]	449.2008972167969	12.232433333333335	12.163166666666665	12.520916666666666	0.3577500000000011	19615.134765625	239750.36938061487	0	1169	0.2646610835300578	2.5824109720884585	4.164821944176917	449.2001037597656	449.2015075683594
1060	450.3209533691406	12.249466666666667					1	DETECTED	450.3210 m/z @12.25 [N1300_2.mzXML]	450.3209533691406	12.249466666666667	8.117633333333334	12.3522	4.234566666666666	19389.873046875	1031501.0959052723	0	1169	0.1102030201320634	0.5124319309426808	0.024863861885361577	450.3190612792969	450.3210144042969
1061	450.35662841796875	13.05795					1	DETECTED	450.3566 m/z @13.06 [N1300_2.mzXML]	450.35662841796875	13.05795	0.10126666666666666	19.99233333333333	19.891066666666664	40740.421875	2729268.55484876	0	1169	1.1103488378597017	1.2144349725894006	2.1150917005436916	450.3529357910156	450.3607482910156
1062	452.37261962890625	12.06145					1	DETECTED	452.3726 m/z @12.06 [N1300_2.mzXML]	452.37261962890625	12.06145	12.045216666666667	12.2663	0.22108333333333263	13491.201171875	94777.05012658707	0	1169	0.112949982800302	6.809548254619827	12.619096509239654	452.371337890625	452.3731384277344
1063	452.8326110839844	1.6736					1	DETECTED	452.8326 m/z @1.67 [N1300_2.mzXML]	452.8326110839844	1.6736	1.6434833333333332	9.426366666666667	7.782883333333333	11342.7939453125	2069887.192156067	0	1169	0.06697993642860833	129.2122302158268	257.4244604316536	452.8254699707031	452.8414611816406
1064	453.1669616699219	11.88725					1	DETECTED	453.1670 m/z @11.89 [N1300_2.mzXML]	453.1669616699219	11.88725	11.871716666666666	11.9637	0.0919833333333333	5707.3564453125	25499.769763915956	0	1169	0.07908495511377289	2.9608369098711464	4.921673819742293	453.1661376953125	453.1669616699219
1065	453.34320068359375	10.499916666666667					1	DETECTED	453.3432 m/z @10.50 [N1300_2.mzXML]	453.34320068359375	10.499916666666667	9.708499999999999	17.231833333333334	7.523333333333335	153644.84375	1708964.6870309496	1	1169	0.11038904058953847	2.856987495905541	3.226624421228582	453.33843994140625	453.3465576171875
1066	454.2915954589844	13.073333333333332					1	DETECTED	454.2916 m/z @13.07 [N1300_2.mzXML]	454.2915954589844	13.073333333333332	4.6925333333333334	15.40905	10.716516666666667	25128.431640625	1570322.138388825	0	1169	0.08245807342611933	0.5867231611474572	0.02590672638167339	454.2848205566406	454.2934875488281
1067	454.38836669921875	12.180666666666667					1	DETECTED	454.3884 m/z @12.18 [N1300_2.mzXML]	454.38836669921875	12.180666666666667	12.14595	12.421166666666666	0.2752166666666671	23578.62890625	174812.8442696543	0	1169	0.14095718476248642	3.554599868695118	5.373986993398882	454.3874206542969	454.38885498046875
1068	454.9583740234375	1.89265					1	DETECTED	454.9584 m/z @1.89 [N1300_2.mzXML]	454.9583740234375	1.89265	1.6886333333333332	2.3003666666666667	0.6117333333333335	29582.03125	414265.72408447246	0	1169	0.19875374166485482	1.5200317432700903	7.458889509160315	454.9573974609375	454.9603271484375
1069	457.0207824707031	1.8520666666666665					1	DETECTED	457.0208 m/z @1.85 [N1300_2.mzXML]	457.0207824707031	1.8520666666666665	1.8520666666666665	5.118916666666666	3.26685	8470.4619140625	375155.6915584412	0	1169	0.16936367198734636	null	null	457.0128479003906	457.021728515625
1070	457.26934814453125	8.806983333333333					1	DETECTED	457.2693 m/z @8.81 [N1300_2.mzXML]	457.26934814453125	8.806983333333333	8.7528	9.057649999999999	0.3048499999999983	4510.556640625	39387.70441857892	0	1169	0.09284027863503042	2.8131344201784296	4.626268840356859	457.2689514160156	457.271484375
1071	458.8559265136719	1.5537833333333333					1	DETECTED	458.8559 m/z @1.55 [N1300_2.mzXML]	458.8559265136719	1.5537833333333333	1.4493	1.5829833333333334	0.13368333333333338	30496.048828125	135257.07763696296	0	1169	0.07438870687722487	0.6376918974105578	0.3068666059127808	458.8556823730469	458.85736083984375
1072	459.2472839355469	13.1486					1	DETECTED	459.2473 m/z @13.15 [N1300_2.mzXML]	459.2472839355469	13.1486	12.966083333333334	15.301383333333332	2.3352999999999984	24124.556640625	475000.39041467244	0	1169	0.19754171749374727	1.7360356375503796	5.530777531101189	459.2457580566406	459.2483825683594
1073	460.9657287597656	1.7808					1	DETECTED	460.9657 m/z @1.78 [N1300_2.mzXML]	460.9657287597656	1.7808	1.6886333333333332	15.9788	14.290166666666666	12396.640625	1772600.8354420164	0	1169	0.1540711610887191	77.52350813743213	154.04701627486426	460.96197509765625	460.9672546386719
1074	462.86083984375	1.6434833333333332					1	DETECTED	462.8608 m/z @1.64 [N1300_2.mzXML]	462.86083984375	1.6434833333333332	1.6127333333333334	4.843366666666666	3.230633333333333	18926.763671875	1032161.9693869017	0	1169	0.04527290709982834	52.530623306233345	104.06124661246669	462.8518371582031	462.86212158203125
1075	464.21795654296875	10.586683333333333					1	DETECTED	464.2180 m/z @10.59 [N1300_2.mzXML]	464.21795654296875	10.586683333333333	10.569216666666668	10.732716666666667	0.1634999999999991	10971.5712890625	51516.20200982636	0	1169	0.09196112340626783	4.6803435114506335	6.637970806428455	464.2169189453125	464.21820068359375
1076	468.307373046875	12.65525					1	DETECTED	468.3074 m/z @12.66 [N1300_2.mzXML]	468.307373046875	12.65525	12.487566666666668	14.376683333333334	1.8891166666666663	155095.296875	1586311.326482241	1	1169	0.13794142698604972	1.506773675744427	2.8361760718893554	468.3056335449219	468.30853271484375
1077	469.3280029296875	11.932799999999999					1	DETECTED	469.3280 m/z @11.93 [N1300_2.mzXML]	469.3280029296875	11.932799999999999	11.7531	15.337250000000001	3.584150000000001	6027.66845703125	416688.11993249494	0	1169	0.2461869975887172	9.972593210907146	15.196880366721764	469.3230285644531	469.3309326171875
1078	469.38836669921875	12.36965					1	DETECTED	469.3884 m/z @12.37 [N1300_2.mzXML]	469.38836669921875	12.36965	11.9964	12.487566666666668	0.4911666666666683	8253.146484375	137480.59056652844	0	1169	0.6092204163071528	0.6579593659298963	0.3159187318597927	469.3863220214844	469.38885498046875
1079	470.8888854980469	1.6127333333333334					1	DETECTED	470.8889 m/z @1.61 [N1300_2.mzXML]	470.8888854980469	1.6127333333333334	1.5683333333333331	1.6279000000000001	0.05956666666666699	21945.078125	48492.94960290544	0	1169	0.04210157175780638	0.6707957957957962	0.32989846402496065	470.888671875	470.8900451660156
1080	471.0882873535156	10.389083333333334					1	DETECTED	471.0883 m/z @10.39 [N1300_2.mzXML]	471.0882873535156	10.389083333333334	3.13215	10.482083333333332	7.349933333333332	1882.9468994140625	394043.09994616697	0	1169	0.16010716069284037	0.5064076653131716	0.012815330626343293	471.0793762207031	471.0910339355469
1081	472.2487487792969	11.587383333333333					1	DETECTED	472.2487 m/z @11.59 [N1300_2.mzXML]	472.2487487792969	11.587383333333333	11.524233333333333	11.634649999999999	0.11041666666666572	14706.2255859375	72886.11664697224	0	1169	0.09919795749408067	0.874241224597508	0.748482449195016	472.24755859375	472.25128173828125
1082	472.3021545410156	12.232433333333335					1	DETECTED	472.3022 m/z @12.23 [N1300_2.mzXML]	472.3021545410156	12.232433333333335	11.651433333333333	12.471016666666666	0.8195833333333322	36612.140625	505263.3062719711	0	1169	0.06991792375898598	0.6959278482016176	3.2297707805923164	472.30126953125	472.3031921386719
1083	474.2837219238281	11.902199999999999					1	DETECTED	474.2837 m/z @11.90 [N1300_2.mzXML]	474.2837219238281	11.902199999999999	11.822333333333335	16.162566666666667	4.340233333333332	721107.5625	6819335.80061596	1	1169	0.12012763438135998	2.7036214642429135	2.547138373582132	474.2825927734375	474.2866516113281
1084	474.7627258300781	8.806983333333333					1	DETECTED	474.7627 m/z @8.81 [N1300_2.mzXML]	474.7627258300781	8.806983333333333	1.7042833333333334	14.311766666666667	12.607483333333334	191801.921875	3411637.110460731	4	1169	7.336092478476102	0.5432655639304299	0.01779161511528296	474.75848388671875	474.77264404296875
1085	474.83331298828125	1.5537833333333333					1	DETECTED	474.8333 m/z @1.55 [N1300_2.mzXML]	474.83331298828125	1.5537833333333333	1.4493	1.59775	0.14844999999999997	32351.76171875	128785.75819158938	0	1169	0.05875707938313246	0.7226171153717899	0.5131825744732161	474.83306884765625	474.8351135253906
1086	475.2875061035156	11.932799999999999					1	DETECTED	475.2875 m/z @11.93 [N1300_2.mzXML]	475.2875061035156	11.932799999999999	11.839516666666666	12.318000000000001	0.4784833333333349	194719.421875	1735709.9802050819	0	1169	0.12781779433965568	2.248197115795141	2.2159002558681267	475.2872009277344	475.2881164550781
1087	475.3253479003906	10.517633333333333					1	DETECTED	475.3253 m/z @10.52 [N1300_2.mzXML]	475.3253479003906	10.517633333333333	8.611583333333334	10.982166666666666	2.3705833333333324	51168.8125	498789.6800559097	0	1169	0.1106495094817852	3.261559047056409	1.575222660477367	475.3170166015625	475.3255920410156
1088	476.9395751953125	1.8237999999999999					1	DETECTED	476.9396 m/z @1.82 [N1300_2.mzXML]	476.9395751953125	1.8237999999999999	1.7199166666666665	17.901833333333332	16.181916666666666	10926.072265625	2440552.8701839596	0	1169	0.18159779072777726	77.88504732873416	154.77009465746832	476.9376525878906	476.9425048828125
1089	478.2916259765625	12.888716666666665					1	DETECTED	478.2916 m/z @12.89 [N1300_2.mzXML]	478.2916259765625	12.888716666666665	4.103366666666667	12.966083333333334	8.862716666666667	52193.078125	2539206.3807208864	0	1169	0.08917633472614384	0.5044031636000086	0.008806327200016865	478.2911071777344	478.3014831542969
1090	478.32818603515625	13.1486					1	DETECTED	478.3282 m/z @13.15 [N1300_2.mzXML]	478.32818603515625	13.1486	11.571833333333332	16.14425	4.572416666666667	68161.21875	2463998.2116420884	0	1169	0.1859038296693818	0.41028045318151524	1.1655389866856418	478.3246765136719	478.3308410644531
1091	479.0045166015625	1.86555					1	DETECTED	479.0045 m/z @1.87 [N1300_2.mzXML]	479.0045166015625	1.86555	1.83795	8.933016666666667	7.095066666666667	5957.41650390625	749291.4140715941	0	1169	0.2663843744699972	128.53381642512045	256.06763285024095	479.00164794921875	479.0137939453125
1092	480.2110900878906	11.60295					1	DETECTED	480.2111 m/z @11.60 [N1300_2.mzXML]	480.2110900878906	11.60295	11.170233333333334	11.735883333333334	0.5656499999999998	7661.5302734375	183858.2395483394	0	1169	0.5090324196021232	0.6536032045603366	0.30720640912067326	480.2109069824219	480.2132568359375
1093	480.34344482421875	13.463016666666666					1	DETECTED	480.3434 m/z @13.46 [N1300_2.mzXML]	480.34344482421875	13.463016666666666	13.34035	14.8978	1.5574499999999993	62845.0078125	946929.1125897531	0	1169	0.2088053179754219	2.741236517580215	2.9159019943683933	480.3432312011719	480.3458251953125
1094	482.3231201171875	12.888716666666665					1	DETECTED	482.3231 m/z @12.89 [N1300_2.mzXML]	482.3231201171875	12.888716666666665	6.6978333333333335	15.830966666666665	9.133133333333332	75266.5390625	1663256.0250759574	0	1169	0.10159450715306306	4.761127690277421	1.8088924004742855	482.3215637207031	482.3318786621094
1095	482.359375	13.7079					1	DETECTED	482.3594 m/z @13.71 [N1300_2.mzXML]	482.359375	13.7079	13.5754	14.830366666666666	1.2549666666666663	58063.36328125	1280003.6211953736	0	1169	0.28806325176530656	3.403711298675231	5.4117949630585205	482.3584289550781	482.36065673828125
1096	483.3262634277344	12.888716666666665					1	DETECTED	483.3263 m/z @12.89 [N1300_2.mzXML]	483.3262634277344	12.888716666666665	12.888716666666665	13.05795	0.16923333333333446	15979.2080078125	87932.53459362806	0	1169	0.04857703264666746	null	null	483.32470703125	483.3271179199219
1097	483.3627624511719	13.7079					1	DETECTED	483.3628 m/z @13.71 [N1300_2.mzXML]	483.3627624511719	13.7079	13.62445	14.2954	0.6709500000000013	14839.107421875	267888.6345371708	0	1169	0.27668459010007673	4.020071899340886	5.601838994585044	483.3618469238281	483.3651428222656
1098	483.9385070800781	8.788983333333334					1	DETECTED	483.9385 m/z @8.79 [N1300_2.mzXML]	483.9385070800781	8.788983333333334	8.734933333333334	8.986333333333333	0.2513999999999985	9232.37890625	55965.1963349304	0	1169	0.16745765374975363	2.325624421831617	2.2417502628704935	483.9365234375	483.9399719238281
1099	487.3194274902344	14.510583333333333					1	DETECTED	487.3194 m/z @14.51 [N1300_2.mzXML]	487.3194274902344	14.510583333333333	14.05	15.849483333333334	1.7994833333333329	33589.24609375	1064065.936610016	0	1169	0.44178932313776187	1.2169912280847706	1.4180209358151334	487.318359375	487.32122802734375
1100	489.33563232421875	15.609933333333334					1	DETECTED	489.3356 m/z @15.61 [N1300_2.mzXML]	489.33563232421875	15.609933333333334	6.0283500000000005	17.865000000000002	11.836650000000002	17759.916015625	1724264.2155458364	0	1169	1.159907377550864	0.588572421300253	0.13067892210201026	489.332763671875	489.3371887207031
1101	490.28900146484375	12.68895					1	DETECTED	490.2890 m/z @12.69 [N1300_2.mzXML]	490.28900146484375	12.68895	12.538283333333334	12.84025	0.30196666666666516	14166.51171875	113625.74123071293	0	1169	0.1148057307528294	1.0021017699115036	1.1102159626728323	490.2879333496094	490.2904052734375
1102	491.55535888671875	13.17875					1	DETECTED	491.5554 m/z @13.18 [N1300_2.mzXML]	491.55535888671875	13.17875	13.011383333333333	13.4472	0.43581666666666763	16989.537109375	216380.61002831982	0	1169	0.18349643564077667	1.301981676956774	2.0009696303690125	491.55511474609375	491.5606994628906
1103	494.3226623535156	12.790249999999999					1	DETECTED	494.3227 m/z @12.79 [N1300_2.mzXML]	494.3226623535156	12.790249999999999	12.621649999999999	14.510583333333333	1.888933333333334	281258.90625	3139832.1127366824	1	1169	0.15243473699790755	1.4392833808647647	2.09745504930183	494.32183837890625	494.3253479003906
1104	496.3374938964844	13.17875					1	DETECTED	496.3375 m/z @13.18 [N1300_2.mzXML]	496.3374938964844	13.17875	1.2874833333333333	18.697166666666664	17.40968333333333	5058512.5	8.660348403413796E7	1	1169	0.1789936692869034	1.761763508618394	1.8374193057065193	496.3360290527344	496.34185791015625
1105	497.34210205078125	13.17875					1	DETECTED	497.3421 m/z @13.18 [N1300_2.mzXML]	497.34210205078125	13.17875	11.668033333333334	16.21715	4.5491166666666665	1000463.8125	2.3184829791258037E7	0	1169	0.21600746700318396	1.3342407233846922	0.18374548687416234	497.33905029296875	497.343994140625
1106	498.3445739746094	13.1486					1	DETECTED	498.3446 m/z @13.15 [N1300_2.mzXML]	498.3445739746094	13.1486	13.119016666666665	13.5754	0.4563833333333349	170242.78125	1933872.049652348	0	1169	0.5533219556296451	7.713521126760195	14.42704225352039	498.34442138671875	498.3451232910156
1107	498.9006042480469	1.6434833333333332					1	DETECTED	498.9006 m/z @1.64 [N1300_2.mzXML]	498.9006042480469	1.6434833333333332	1.6279000000000001	9.585166666666668	7.957266666666667	37578.703125	1785712.8107773436	0	1169	0.051634113866862785	255.3133689839617	4.099847469627982	498.89947509765625	498.9076232910156
1108	499.3475341796875	13.17875					1	DETECTED	499.3475 m/z @13.18 [N1300_2.mzXML]	499.3475341796875	13.17875	13.011383333333333	13.62445	0.6130666666666666	22501.841796875	314943.76245495566	0	1169	0.17549462216516254	2.568727269314807	3.2162547895561593	499.3458557128906	499.3486633300781
1109	500.2804870605469	11.932799999999999					1	DETECTED	500.2805 m/z @11.93 [N1300_2.mzXML]	500.2804870605469	11.932799999999999	11.839516666666666	13.042566666666666	1.2030499999999993	43553.7109375	518774.80850408936	0	1169	0.0440555293805307	1.8278054102836534	1.5754202822659666	500.271484375	500.28143310546875
1110	501.18902587890625	13.17875					1	DETECTED	501.1890 m/z @13.18 [N1300_2.mzXML]	501.18902587890625	13.17875	7.250333333333333	13.741633333333334	6.491300000000002	15956.5927734375	2265969.975597169	0	1169	0.2333741711134607	0.547473327616986	0.094946655233972	501.1855163574219	501.1954040527344
1111	502.29132080078125	12.84025					1	DETECTED	502.2913 m/z @12.84 [N1300_2.mzXML]	502.29132080078125	12.84025	12.739650000000001	13.223266666666666	0.4836166666666646	25916.55859375	349473.69849255413	0	1169	0.10718623785088432	2.40366136514251	3.5670179331900904	502.28948974609375	502.2921447753906
1112	502.327392578125	12.935433333333332					1	DETECTED	502.3274 m/z @12.94 [N1300_2.mzXML]	502.327392578125	12.935433333333332	12.487566666666668	14.08235	1.594783333333332	23061.392578125	504079.75446862803	0	1169	0.08499322152168176	1.780422000595423	0.34596217417015196	502.3233642578125	502.32958984375
1113	502.4097595214844	3.6180666666666665					1	DETECTED	502.4098 m/z @3.62 [N1300_2.mzXML]	502.4097595214844	3.6180666666666665	3.5723166666666666	4.726016666666666	1.1536999999999997	1639.504150390625	61788.44001257326	0	1169	0.5241213879577336	12.608743169398917	24.217486338797833	502.4057922363281	502.4139404296875
1114	503.29443359375	12.84025					1	DETECTED	503.2944 m/z @12.84 [N1300_2.mzXML]	503.29443359375	12.84025	10.045066666666665	12.872816666666667	2.8277500000000018	7931.48095703125	335238.65379931685	0	1169	0.050213405124202026	0.5058254974330845	0.01165099486616897	503.29443359375	503.3043212890625
1115	504.3428649902344	13.2812					1	DETECTED	504.3429 m/z @13.28 [N1300_2.mzXML]	504.3428649902344	13.2812	6.5212666666666665	14.131266666666667	7.61	12110.9521484375	1152350.9882605595	0	1169	6.864121334232556	0.5628753735243938	0.11180100078106617	504.3408203125	504.34674072265625
1116	506.3591003417969	14.05					1	DETECTED	506.3591 m/z @14.05 [N1300_2.mzXML]	506.3591003417969	14.05	11.618866666666666	16.622133333333334	5.0032666666666685	14094.896484375	987588.9890905453	0	1169	0.36143987473690764	0.7149323083318873	0.46086270555848835	506.35101318359375	506.36492919921875
1117	507.3240051269531	13.104216666666668					1	DETECTED	507.3240 m/z @13.10 [N1300_2.mzXML]	507.3240051269531	13.104216666666668	12.996233333333333	13.385150000000001	0.3889166666666686	11675.919921875	169500.71140185554	0	1169	0.36485437015458366	1.800818027473355	2.60163605494671	507.32183837890625	507.32666015625
1118	508.3384704589844	13.042566666666666					1	DETECTED	508.3385 m/z @13.04 [N1300_2.mzXML]	508.3384704589844	13.042566666666666	12.888716666666665	13.193466666666666	0.3047500000000003	17020.763671875	145140.12910900827	0	1169	0.09607618100181625	0.9904127396815072	0.9808254793630145	508.3373718261719	508.3398132324219
1119	508.3749084472656	14.05					1	DETECTED	508.3749 m/z @14.05 [N1300_2.mzXML]	508.3749084472656	14.05	12.14595	15.775816666666666	3.6298666666666666	42577.5078125	1726057.2813359068	0	1169	0.44864103839015534	0.7703748632486827	0.4702567189531767	508.37335205078125	508.3782043457031
1120	508.8565979003906	1.6279000000000001					1	DETECTED	508.8566 m/z @1.63 [N1300_2.mzXML]	508.8565979003906	1.6279000000000001	1.59775	10.586683333333333	8.988933333333334	11489.2548828125	2229924.308407959	0	1169	0.06405986927091778	149.0702045328905	297.140409065781	508.8521728515625	508.8578796386719
1121	510.3538513183594	13.51065					1	DETECTED	510.3539 m/z @13.51 [N1300_2.mzXML]	510.3538513183594	13.51065	13.23765	14.950466666666667	1.7128166666666669	106663.5234375	1829156.0436301592	1	1169	0.2161618145811719	1.1884670381483051	1.403221428416314	510.3529052734375	510.35650634765625
1122	512.3331909179688	11.9964					1	DETECTED	512.3332 m/z @12.00 [N1300_2.mzXML]	512.3331909179688	11.9964	8.065666666666667	12.856666666666666	4.790999999999999	48839.421875	1033134.2203640144	0	1169	0.1743886464362241	3.3214674901758787	2.6272288369155987	512.3305053710938	512.3386840820312
1123	512.7861938476562	8.933016666666667					1	DETECTED	512.7862 m/z @8.93 [N1300_2.mzXML]	512.7861938476562	8.933016666666667	8.933016666666667	9.039683333333333	0.10666666666666558	3874.841552734375	19331.313904144226	0	1169	0.09108189304999925	null	null	512.7846069335938	512.7861938476562
1124	514.8740234375	1.6434833333333332					1	DETECTED	514.8740 m/z @1.64 [N1300_2.mzXML]	514.8740234375	1.6434833333333332	1.6127333333333334	1.6886333333333332	0.07589999999999986	19936.736328125	54260.16324121092	0	1169	0.05699614978328604	1.234146341463419	1.5496878735284976	514.8731689453125	514.8746337890625
1125	515.1358032226562	11.902199999999999					1	DETECTED	515.1358 m/z @11.90 [N1300_2.mzXML]	515.1358032226562	11.902199999999999	11.855966666666665	12.012283333333333	0.1563166666666671	8148.94189453125	45626.145959594774	0	1169	0.09733923522174415	1.6905191059841427	2.3810382119682854	515.1348266601562	515.1358642578125
1126	515.208740234375	12.950833333333332					1	DETECTED	515.2087 m/z @12.95 [N1300_2.mzXML]	515.208740234375	12.950833333333332	12.9199	13.042566666666666	0.12266666666666559	5740.10888671875	30131.322541870337	0	1169	0.0839106956813005	1.9827586206897423	2.9655172413794846	515.2074584960938	515.2108764648438
1127	515.3117065429688	13.163366666666667					1	DETECTED	515.3117 m/z @13.16 [N1300_2.mzXML]	515.3117065429688	13.163366666666667	13.05795	13.5754	0.5174500000000002	43037.90625	456286.0595856313	0	1169	0.17428111833442905	2.565643935228607	1.4699682682959443	515.3095092773438	515.3157958984375
1128	516.3040161132812	12.790249999999999					1	DETECTED	516.3040 m/z @12.79 [N1300_2.mzXML]	516.3040161132812	12.790249999999999	7.606	13.011383333333333	5.405383333333333	27053.56640625	662538.6804652702	0	1169	0.13112828777984298	1.2629220582346437	1.777098738441338	516.3009033203125	516.3062744140625
1129	517.3665161132812	14.984933333333334					1	DETECTED	517.3665 m/z @14.98 [N1300_2.mzXML]	517.3665161132812	14.984933333333334	14.64375	16.21715	1.5733999999999995	4288.7939453125	181971.47591314703	0	1169	0.4604282311587582	2.30579844658297	3.6115968931659395	517.3648681640625	517.3682861328125
1130	518.3203735351562	13.1486					1	DETECTED	518.3204 m/z @13.15 [N1300_2.mzXML]	518.3203735351562	13.1486	12.588133333333333	14.9154	2.3272666666666666	282300.0	6429220.131881403	1	1169	0.22921674364981826	1.5292381738524123	2.4487952355691807	518.3193969726562	518.3226928710938
1131	518.4583740234375	12.888716666666665					1	DETECTED	518.4584 m/z @12.89 [N1300_2.mzXML]	518.4583740234375	12.888716666666665	11.684916666666668	14.950466666666667	3.2655499999999993	38703.234375	2863074.0992344967	0	1169	1.4123577502627143	1.2901312368510516	1.203268905715864	518.4570922851562	518.4613647460938
1132	519.3234252929688	13.1486					1	DETECTED	519.3234 m/z @13.15 [N1300_2.mzXML]	519.3234252929688	13.1486	12.671816666666667	14.527199999999999	1.8553833333333323	78685.3125	2175915.345475585	0	1169	0.22052774063373093	1.9457300660677437	2.8914601321354874	519.3232421875	519.3259887695312
1133	520.33740234375	12.935433333333332					1	DETECTED	520.3374 m/z @12.94 [N1300_2.mzXML]	520.33740234375	12.935433333333332	9.262616666666666	16.585366666666665	7.322749999999999	1820038.625	2.17198665659317E7	1	1169	0.15464581085278262	1.4756860045689872	1.527701281710797	520.3360595703125	520.341064453125
1134	521.2977905273438	8.806983333333333					1	DETECTED	521.2978 m/z @8.81 [N1300_2.mzXML]	521.2977905273438	8.806983333333333	8.806983333333333	19.755499999999998	10.948516666666665	5671.79833984375	603639.2951812438	0	1169	0.0417037419728139	null	null	521.2969970703125	521.3070678710938
1135	521.341796875	12.935433333333332					1	DETECTED	521.3418 m/z @12.94 [N1300_2.mzXML]	521.341796875	12.935433333333332	12.888716666666665	16.14425	3.255533333333334	460137.65625	5135395.09745674	0	1169	0.1400079474983329	34.84338209061715	68.6867641812343	521.3409423828125	521.3428955078125
1136	522.3539428710938	13.296016666666667					1	DETECTED	522.3539 m/z @13.30 [N1300_2.mzXML]	522.3539428710938	13.296016666666667	11.735883333333334	15.683133333333334	3.9472500000000004	998404.25	1.7723836461683802E7	1	1169	0.14969511250465573	1.8374623869241342	2.398471717826543	522.3441162109375	522.3568725585938
1137	523.3457641601562	12.935433333333332					1	DETECTED	523.3458 m/z @12.94 [N1300_2.mzXML]	523.3457641601562	12.935433333333332	12.888716666666665	13.011383333333333	0.12266666666666737	10513.6630859375	55008.16598486335	0	1169	0.07954222624387874	1.3128790581519856	1.625758116303971	523.34521484375	523.3472290039062
1138	523.3574829101562	13.296016666666667					1	DETECTED	523.3575 m/z @13.30 [N1300_2.mzXML]	523.3574829101562	13.296016666666667	13.05795	15.337250000000001	2.279300000000001	265065.125	4978083.112084202	0	1169	0.1618898762922072	4.742787087030395	8.555305150331892	523.3572387695312	523.3588256835938
1139	524.3690185546875	14.05					1	DETECTED	524.3690 m/z @14.05 [N1300_2.mzXML]	524.3690185546875	14.05	10.098866666666668	18.66	8.561133333333332	1116504.375	4.930672941546679E7	1	1169	0.431506672025856	0.8866733956294512	0.4330996998984718	524.359130859375	524.3733520507812
1140	525.373291015625	14.05					1	DETECTED	525.3733 m/z @14.05 [N1300_2.mzXML]	525.373291015625	14.05	10.677866666666667	17.678333333333335	7.000466666666668	284412.90625	1.3923275691003175E7	0	1169	0.40660655265027046	8.090807022023805	3.4226743647967384	525.3720092773438	525.376953125
1141	525.5438842773438	12.935433333333332					1	DETECTED	525.5439 m/z @12.94 [N1300_2.mzXML]	525.5438842773438	12.935433333333332	12.9199	13.042566666666666	0.12266666666666559	6134.89208984375	29660.909650390695	0	1169	0.07090683308434897	3.9484978540775404	6.896995708155081	525.5435791015625	525.544677734375
1142	526.2911987304688	12.790249999999999					1	DETECTED	526.2912 m/z @12.79 [N1300_2.mzXML]	526.2911987304688	12.790249999999999	12.756783333333335	12.904516666666666	0.14773333333333127	16764.25	100583.04974120989	0	1169	0.0998110102053289	2.2071713147411898	3.414342629482379	526.2908325195312	526.2921752929688
1143	527.3118286132812	13.104216666666668					1	DETECTED	527.3118 m/z @13.10 [N1300_2.mzXML]	527.3118286132812	13.104216666666668	1.5245833333333332	13.2812	11.756616666666666	11345.8134765625	1153485.8541741944	0	1169	0.13760201003653805	0.5076420093900498	0.01528401878009946	527.30810546875	527.3129272460938
1144	527.3787841796875	14.05					1	DETECTED	527.3788 m/z @14.05 [N1300_2.mzXML]	527.3787841796875	14.05	13.691166666666668	14.796166666666666	1.1049999999999986	6933.3671875	196271.68981866463	0	1169	0.4274663761147419	1.5397120297259628	2.0794240594519255	527.3770141601562	527.38037109375
1145	528.3197021484375	13.296016666666667					1	DETECTED	528.3197 m/z @13.30 [N1300_2.mzXML]	528.3197021484375	13.296016666666667	2.1750666666666665	13.478916666666667	11.30385	16324.9921875	1710642.271920533	0	1169	0.09258678496523842	0.5082232183401598	0.01644643668031958	528.3174438476562	528.32373046875
1146	532.3357543945312	13.4472					1	DETECTED	532.3358 m/z @13.45 [N1300_2.mzXML]	532.3357543945312	13.4472	13.325316666666668	13.776266666666666	0.45094999999999885	7710.57470703125	101946.09257690446	0	1169	0.13742898930657077	1.849924791467252	2.699849582934504	532.3338623046875	532.3394165039062
1147	534.2951049804688	13.223266666666666					1	DETECTED	534.2951 m/z @13.22 [N1300_2.mzXML]	534.2951049804688	13.223266666666666	13.104216666666668	13.431566666666667	0.32734999999999914	10770.359375	117729.3452531736	0	1169	0.09659864323561251	1.3748425031499578	1.7496850062999159	534.2901000976562	534.296142578125
1148	535.2990112304688	12.996233333333333					1	DETECTED	535.2990 m/z @13.00 [N1300_2.mzXML]	535.2990112304688	12.996233333333333	12.935433333333332	13.2812	0.3457666666666679	7279.298828125	91578.26529760734	0	1169	0.1602305781503066	2.8434758771929736	4.686951754385947	535.2951049804688	535.300048828125
1149	540.3650512695312	12.318000000000001					1	DETECTED	540.3651 m/z @12.32 [N1300_2.mzXML]	540.3650512695312	12.318000000000001	12.215266666666668	12.487566666666668	0.27229999999999954	7551.638671875	63363.74978692634	0	1169	0.07146672550402577	1.3252757949383522	1.9825378461276038	540.3621215820312	540.373046875
1150	542.3203125	12.935433333333332					1	DETECTED	542.3203 m/z @12.94 [N1300_2.mzXML]	542.3203125	12.935433333333332	12.520916666666666	14.711649999999999	2.1907333333333323	138054.3125	2284694.7362550055	1	1169	0.4167751358447287	1.0565762189543617	0.5931594649221855	542.3187255859375	542.3229370117188
1151	544.3383178710938	12.888716666666665					1	DETECTED	544.3383 m/z @12.89 [N1300_2.mzXML]	544.3383178710938	12.888716666666665	12.621649999999999	15.390966666666666	2.7693166666666666	324179.34375	4228151.578023715	1	1169	0.1033240839720424	1.3733741591034745	4.17355194886074	544.328857421875	544.3397827148438
1152	546.3536987304688	13.104216666666668					1	DETECTED	546.3537 m/z @13.10 [N1300_2.mzXML]	546.3536987304688	13.104216666666668	10.912916666666666	16.253566666666668	5.340650000000002	75403.7421875	2793273.452824004	0	1169	1.1367284969676934	1.187773068746865	3.7188735706848095	546.3443603515625	546.3596801757812
1153	548.3700561523438	13.4947					1	DETECTED	548.3701 m/z @13.49 [N1300_2.mzXML]	548.3700561523438	13.4947	13.104216666666668	13.9669	0.862683333333333	17813.103515625	284597.3225402831	0	1169	0.09419050715220223	1.1046352810619346	1.1046686154880005	548.3612060546875	548.3716430664062
1154	550.3859252929688	14.711649999999999					1	DETECTED	550.3859 m/z @14.71 [N1300_2.mzXML]	550.3859252929688	14.711649999999999	8.048283333333334	16.180699999999998	8.132416666666664	4800.43505859375	986059.0449015194	0	1169	0.22012564061784268	0.6102333154911681	0.12708584655210906	550.3812866210938	550.3909301757812
1155	555.4127197265625	13.17875					1	DETECTED	555.4127 m/z @13.18 [N1300_2.mzXML]	555.4127197265625	13.17875	13.17875	13.325316666666668	0.14656666666666673	5253.4365234375	24287.850265746933	0	1169	0.05747519572121895	null	null	555.4102783203125	555.4127197265625
1156	563.4262084960938	13.863633333333333					1	DETECTED	563.4262 m/z @13.86 [N1300_2.mzXML]	563.4262084960938	13.863633333333333	11.9964	14.610199999999999	2.6137999999999995	2424.757080078125	236862.4573973693	0	1169	0.07012884886984416	0.6999125265544388	0.39982505310887756	563.4240112304688	563.429443359375
1157	566.3196411132812	12.872816666666667					1	DETECTED	566.3196 m/z @12.87 [N1300_2.mzXML]	566.3196411132812	12.872816666666667	12.756783333333335	13.400749999999999	0.6439666666666639	28055.83984375	259115.67591503856	0	1169	0.09228780023517835	2.7749209997127386	4.082140458121309	566.3153076171875	566.322265625
1158	567.406494140625	12.3522					1	DETECTED	567.4065 m/z @12.35 [N1300_2.mzXML]	567.406494140625	12.3522	11.88725	12.487566666666668	0.6003166666666679	6888.76806640625	108599.37477825902	0	1169	0.16253774592943415	0.6455712083736617	0.29114241674732333	567.4013671875	567.4091186523438
1159	568.3380126953125	12.84025					1	DETECTED	568.3380 m/z @12.84 [N1300_2.mzXML]	568.3380126953125	12.84025	9.478966666666668	14.2954	4.8164333333333325	73312.2109375	1353905.57606427	1	1169	0.1433924418380741	2.198639022254932	2.0393097364343737	568.3320922851562	568.3389892578125
1160	570.3539428710938	12.996233333333333					1	DETECTED	570.3539 m/z @13.00 [N1300_2.mzXML]	570.3539428710938	12.996233333333333	7.374733333333333	13.542683333333335	6.167950000000001	13208.005859375	1966662.7246156922	0	1169	0.25934836752991863	0.5486035755581252	0.09720715111625046	570.3489990234375	570.3551025390625
1161	572.912841796875	9.409116666666668					1	DETECTED	572.9128 m/z @9.41 [N1300_2.mzXML]	572.912841796875	9.409116666666668	9.409116666666668	10.045066666666665	0.6359499999999976	10527.5322265625	75366.10099246222	0	1169	0.04253941784029891	null	null	572.9110107421875	572.9159545898438
1162	583.2508544921875	11.395766666666667					1	DETECTED	583.2509 m/z @11.40 [N1300_2.mzXML]	583.2508544921875	11.395766666666667	10.569216666666668	19.081500000000002	8.512283333333334	7873.5703125	838257.4801221313	0	1169	7.942502357615716	5.149285181376409	10.06577754357773	583.2501220703125	583.2552490234375
1163	585.1888427734375	2.72625					1	DETECTED	585.1888 m/z @2.73 [N1300_2.mzXML]	585.1888427734375	2.72625	2.490866666666667	2.9842	0.4933333333333332	5376.0537109375	68343.58475543214	0	1169	0.24556309270096355	1.0479359909367707	0.9882292103112703	585.1845703125	585.1915283203125
1164	585.268798828125	10.982166666666666					1	DETECTED	585.2688 m/z @10.98 [N1300_2.mzXML]	585.268798828125	10.982166666666666	10.316066666666668	13.7079	3.3918333333333326	57374.69921875	1002931.835166809	1	1169	0.6960947774519433	0.6695558844763894	3.7385868276585175	585.2662353515625	585.2717895507812
1165	590.3209838867188	12.823433333333332					1	DETECTED	590.3210 m/z @12.82 [N1300_2.mzXML]	590.3209838867188	12.823433333333332	12.806766666666666	12.888716666666665	0.08194999999999908	6716.3984375	27512.305559326363	0	1169	0.09848577087132071	2.4585000000001123	3.917000000000224	590.318115234375	590.3209838867188
1166	607.1713256835938	2.6004833333333335					1	DETECTED	607.1713 m/z @2.60 [N1300_2.mzXML]	607.1713256835938	2.6004833333333335	2.34125	3.0137666666666667	0.6725166666666667	3729.8583984375	88812.9404938965	0	1169	0.07768755549477735	1.2971261411855466	1.5942522823710932	607.1693115234375	607.1741333007812
1167	619.4373168945312	12.588133333333333					1	DETECTED	619.4373 m/z @12.59 [N1300_2.mzXML]	619.4373168945312	12.588133333333333	12.571566666666666	12.756783333333335	0.18521666666666903	4989.04443359375	36737.280990600724	0	1169	0.1407461720700276	5.590040241448405	10.18008048289681	619.4346923828125	619.4386596679688
1168	628.857177734375	1.6279000000000001					1	DETECTED	628.8572 m/z @1.63 [N1300_2.mzXML]	628.857177734375	1.6279000000000001	1.59775	1.6585500000000002	0.06080000000000019	7211.0009765625	17345.10298645023	0	1169	0.043942165723052096	1.0082918739635147	1.0165837479270297	628.857177734375	628.861328125
1169	629.1527099609375	1.86555					1	DETECTED	629.1527 m/z @1.87 [N1300_2.mzXML]	629.1527099609375	1.86555	1.83795	3.5106333333333333	1.6726833333333333	22351.04296875	467612.5666325072	0	1169	0.5800069197657851	26.132942126262652	35.755042389654896	629.1456909179688	629.1558227539062
1170	651.135009765625	1.86555					1	DETECTED	651.1350 m/z @1.87 [N1300_2.mzXML]	651.135009765625	1.86555	1.83795	8.914983333333334	7.0770333333333335	18338.53125	539376.9366028139	0	1169	0.4343465668128903	128.20712560386443	2.2474639894995736	651.1278076171875	651.1370239257812
1171	673.11865234375	1.86555					1	DETECTED	673.1187 m/z @1.87 [N1300_2.mzXML]	673.11865234375	1.86555	1.8237999999999999	2.368533333333333	0.5447333333333333	9153.6611328125	120185.56292321775	0	1169	0.08985318779482743	6.523752495009952	12.047504990019904	673.1087646484375	673.1219482421875
1172	675.5409545898438	13.400749999999999					1	DETECTED	675.5410 m/z @13.40 [N1300_2.mzXML]	675.5409545898438	13.400749999999999	5.118916666666666	14.164	9.045083333333334	5027.1240234375	876886.8155463563	0	1169	0.4487257205602937	0.5460797729971224	0.09215954599424458	675.5364990234375	675.5469360351562
1173	701.556396484375	12.588133333333333					1	DETECTED	701.5564 m/z @12.59 [N1300_2.mzXML]	701.556396484375	12.588133333333333	11.788016666666666	15.159033333333333	3.3710166666666677	10683.4755859375	614202.7677554322	0	1169	0.5061720552928755	2.1065782073447603	2.656868628035198	701.5538940429688	701.5615234375
1174	703.5724487304688	13.05795					1	DETECTED	703.5724 m/z @13.06 [N1300_2.mzXML]	703.5724487304688	13.05795	11.839516666666666	15.480983333333334	3.641466666666668	31115.4921875	1534759.0059796146	0	1169	0.16551851002464524	1.3805933386334095	1.2975236534921304	703.5690307617188	703.5774536132812
1175	722.5238647460938	12.904516666666666					1	DETECTED	722.5239 m/z @12.90 [N1300_2.mzXML]	722.5238647460938	12.904516666666666	12.33515	13.641316666666667	1.306166666666666	7852.79833984375	293205.1486495971	0	1169	0.5063339753689817	1.1470347169369493	1.6039215674831522	722.5192260742188	722.5288696289062
1176	732.5521850585938	13.608316666666667					1	DETECTED	732.5522 m/z @13.61 [N1300_2.mzXML]	732.5521850585938	13.608316666666667	12.180666666666667	14.44335	2.2626833333333334	4613.92822265625	314008.9476964111	0	1169	0.03214700662698178	0.7924502971083016	0.5849005942166032	732.5472412109375	732.5562133789062
1177	758.5670166015625	13.463016666666666					1	DETECTED	758.5670 m/z @13.46 [N1300_2.mzXML]	758.5670166015625	13.463016666666666	11.540600000000001	15.9788	4.438199999999998	113821.9921875	7557668.174989507	1	1169	1.428203646147077	0.9009063090152196	0.7625652383872237	758.5574340820312	758.5742797851562
1178	760.5823974609375	12.68895					1	DETECTED	760.5824 m/z @12.69 [N1300_2.mzXML]	760.5823974609375	12.68895	11.458066666666667	15.176683333333333	3.718616666666666	41513.33203125	2387409.817355407	0	1169	0.25555065898767104	1.5105479804476463	2.0210959608952925	760.575927734375	760.58984375
1179	768.5882568359375	12.65525					1	DETECTED	768.5883 m/z @12.66 [N1300_2.mzXML]	768.5882568359375	12.65525	11.9964	14.459983333333334	2.463583333333334	9289.998046875	481984.9107122199	0	1169	0.929853683806714	1.8696086615567507	2.7392173231135013	768.5824584960938	768.5924682617188
1180	780.55078125	12.65525					1	DETECTED	780.5508 m/z @12.66 [N1300_2.mzXML]	780.55078125	12.65525	5.694916666666667	14.576799999999999	8.881883333333331	12348.798828125	997122.9940471803	0	1169	0.17352659031477913	0.6380357741487475	1.8182630417016938	780.5466918945312	780.55419921875
1181	782.5669555664062	12.65525					1	DETECTED	782.5670 m/z @12.66 [N1300_2.mzXML]	782.5669555664062	12.65525	11.3373	15.517433333333335	4.180133333333334	66095.5703125	3317880.2082211324	0	1169	0.5085646758803506	2.3946180130429533	2.9833275771140566	782.5635986328125	782.5735473632812
1182	784.5823364257812	13.51065					1	DETECTED	784.5823 m/z @13.51 [N1300_2.mzXML]	784.5823364257812	13.51065	12.06145	14.8978	2.8363499999999995	20505.12109375	1435841.362664429	0	1169	1.1908077894125615	0.9747604782908693	0.704213404246398	784.5784301757812	784.5882568359375
1183	786.5980224609375	12.68895					1	DETECTED	786.5980 m/z @12.69 [N1300_2.mzXML]	786.5980224609375	12.68895	3.087416666666667	15.319316666666667	12.2319	44279.30078125	3780126.639607851	0	1169	1.223670974904362	1.706929121251804	2.0977841079158854	786.59326171875	786.6033325195312
1184	794.601806640625	12.756783333333335					1	DETECTED	794.6018 m/z @12.76 [N1300_2.mzXML]	794.601806640625	12.756783333333335	11.871716666666666	13.7079	1.8361833333333344	5838.87841796875	335655.7737796633	0	1169	0.2021677113454352	1.0373135733654697	1.0746271467309396	794.5948486328125	794.6088256835938
1185	806.5673828125	13.608316666666667					1	DETECTED	806.5674 m/z @13.61 [N1300_2.mzXML]	806.5673828125	13.608316666666667	11.902199999999999	15.248233333333333	3.3460333333333345	21702.173828125	1252599.1590605176	0	1169	1.3724194112975958	0.8497590667082597	0.6288869039014048	806.56396484375	806.5736694335938
1186	808.581787109375	12.68895					1	DETECTED	808.5818 m/z @12.69 [N1300_2.mzXML]	808.581787109375	12.68895	11.9171	14.44335	2.526250000000001	12265.6865234375	724608.2437261965	0	1169	0.2245477822638815	1.6364902506963783	2.2729805013927566	808.5780029296875	808.5861206054688
1187	810.5975341796875	12.756783333333335					1	DETECTED	810.5975 m/z @12.76 [N1300_2.mzXML]	810.5975341796875	12.756783333333335	11.855966666666665	16.60395	4.747983333333336	23147.392578125	1225262.7231099843	0	1169	0.38369326060844067	1.5099320066613497	2.9442183563873106	810.5897216796875	810.6027221679688
