# Supplementary material for: MSFC: a new feature construction method for accurate diagnosis of mass spectrometry data
Source: Sci Rep. 2023 Sep 21;13:15694. doi: 10.1038/s41598-023-42395-5 (PMC10514077; doi:10.1038/s41598-023-42395-5)
Supplement: Supplementary file 1 — Supplementary Information. [file 41598_2023_42395_MOESM1_ESM.zip › dataset/CHD dataset/2-batch/N/N1301_2.mzXML_chromatograms.csv]

row ID	row m/z	row retention time	row identity (main ID)	row identity (all IDs)	row identity (main ID + details)	row comment	row number of detected peaks	N1301_2.mzXML Peak status	N1301_2.mzXML Peak name	N1301_2.mzXML Peak m/z	N1301_2.mzXML Peak RT	N1301_2.mzXML Peak RT start	N1301_2.mzXML Peak RT end	N1301_2.mzXML Peak duration time	N1301_2.mzXML Peak height	N1301_2.mzXML Peak area	N1301_2.mzXML Peak charge	N1301_2.mzXML Peak # data points	N1301_2.mzXML Peak FWHM	N1301_2.mzXML Peak tailing factor	N1301_2.mzXML Peak asymmetry factor	N1301_2.mzXML Peak m/z min	N1301_2.mzXML Peak m/z max
1	55.05400466918945	11.673383333333334					1	DETECTED	55.0540 m/z @11.67 [N1301_2.mzXML]	55.05400466918945	11.673383333333334	0.1195	20.008	19.8885	2247.119384765625	1134672.6525332953	0	1178	7.835169464226398	0.860684647153266	0.7213692943065317	55.04726028442383	55.06378936767578
2	60.080589294433594	15.210616666666665					1	DETECTED	60.0806 m/z @15.21 [N1301_2.mzXML]	60.080589294433594	15.210616666666665	0.10131666666666667	20.008	19.906683333333334	98314.09375	2.8031627190869756E7	0	1178	4.812274768456584	0.6709268743941625	0.30733570431426743	60.07688522338867	60.08080291748047
3	61.03945541381836	1.8393000000000002					1	DETECTED	61.0395 m/z @1.84 [N1301_2.mzXML]	61.03945541381836	1.8393000000000002	0.1376	20.008	19.8704	92867.140625	2835301.0684954813	0	1178	0.05392610538668374	3.8143574606319275	0.3876090497203181	61.03905487060547	61.04664611816406
4	61.083988189697266	15.264100000000001					1	DETECTED	61.0840 m/z @15.26 [N1301_2.mzXML]	61.083988189697266	15.264100000000001	8.706216666666668	19.9165	11.210283333333331	2876.444580078125	866525.5029407956	0	1178	6.024113185311503	0.854718112805707	0.5736904316601201	61.07759094238281	61.08418273925781
5	68.9820785522461	1.4935666666666667					1	DETECTED	68.9821 m/z @1.49 [N1301_2.mzXML]	68.9820785522461	1.4935666666666667	0.5577166666666666	8.011616666666667	7.4539	12024.4736328125	739974.1228981323	0	1178	0.1393591275875823	3.9824223967516157	0.12795603949699613	68.9819564819336	68.98420715332031
6	69.03336334228516	2.2182833333333334					1	DETECTED	69.0334 m/z @2.22 [N1301_2.mzXML]	69.03336334228516	2.2182833333333334	1.96425	7.821866666666667	5.857616666666667	3478.912109375	494689.33235604875	0	1178	3.017405507120542	11.529228447710274	17.496532539025363	69.03324890136719	69.03348541259766
7	69.06964874267578	11.385016666666667					1	DETECTED	69.0696 m/z @11.39 [N1301_2.mzXML]	69.06964874267578	11.385016666666667	0.10131666666666667	20.008	19.906683333333334	9187.5	4467529.086765806	0	1178	9.719010544119831	0.6087922665479436	1.1085204864306548	69.0683822631836	69.07002258300781
8	70.06492614746094	1.8532499999999998					1	DETECTED	70.0649 m/z @1.85 [N1301_2.mzXML]	70.06492614746094	1.8532499999999998	0.7768499999999999	17.62066666666667	16.84381666666667	14503.62109375	1270207.1794497988	0	1178	0.04043249269624538	7.824143750774186	14.648287501548372	70.0565414428711	70.07328796386719
9	70.98030090332031	1.5519833333333333					1	DETECTED	70.9803 m/z @1.55 [N1301_2.mzXML]	70.98030090332031	1.5519833333333333	0.35666666666666663	2.1756333333333333	1.8189666666666666	2772.2529296875	142608.556415802	0	1178	0.7421957188095027	0.7608722932556227	0.5217445865112453	70.97274017333984	70.98040771484375
10	71.04885864257812	10.993500000000001					1	DETECTED	71.0489 m/z @10.99 [N1301_2.mzXML]	71.04885864257812	10.993500000000001	0.26526666666666665	19.935	19.669733333333333	2106.1123046875	1048141.9824325255	0	1178	13.306452064635097	0.9167275133836885	0.8334550267673768	71.03921508789062	71.05449676513672
11	72.04891204833984	13.957799999999999					1	DETECTED	72.0489 m/z @13.96 [N1301_2.mzXML]	72.04891204833984	13.957799999999999	0.6122	19.9165	19.304299999999998	4516.142578125	1704229.5235465853	0	1178	4.514295536930687	0.7232458638052991	1.4536349726526254	72.04173278808594	72.05658721923828
12	72.08060455322266	1.9225333333333334					1	DETECTED	72.0806 m/z @1.92 [N1301_2.mzXML]	72.08060455322266	1.9225333333333334	1.1411	8.811716666666666	7.670616666666666	69771.6953125	1342587.9313059244	0	1178	0.11919608630305034	6.125805747673193	9.308777030992776	72.0802993774414	72.08723449707031
13	73.04524230957031	11.401066666666667					1	DETECTED	73.0452 m/z @11.40 [N1301_2.mzXML]	73.04524230957031	11.401066666666667	0.10131666666666667	20.008	19.906683333333334	18205.634765625	5685188.259052894	0	1178	5.53360847436686	2.185052970230822	3.367459182943228	73.03683471679688	73.04714965820312
14	75.94773864746094	2.4113666666666664					1	DETECTED	75.9477 m/z @2.41 [N1301_2.mzXML]	75.94773864746094	2.4113666666666664	2.2182833333333334	18.985500000000002	16.76721666666667	5691.4189453125	720688.9955460206	0	1178	0.2832744582118947	43.41963746223572	4.735260511227553	75.93917083740234	75.95771026611328
15	80.94767761230469	1.7685					1	DETECTED	80.9477 m/z @1.77 [N1301_2.mzXML]	80.94767761230469	1.7685	1.6411499999999999	18.418333333333333	16.777183333333333	148726.296875	3345139.0725320745	0	1178	0.24382829957131413	2.57356028168659	3.483210345783988	80.9380111694336	80.95184326171875
16	81.06966400146484	6.906316666666667					1	DETECTED	81.0697 m/z @6.91 [N1301_2.mzXML]	81.06966400146484	6.906316666666667	0.10131666666666667	20.008	19.906683333333334	4023.84228515625	2256299.7451507556	0	1178	3.4618579443735973	1.46265123683566	1.2182866498932337	81.06723022460938	81.07001495361328
17	83.02133178710938	1.8251333333333333					1	DETECTED	83.0213 m/z @1.83 [N1301_2.mzXML]	83.02133178710938	1.8251333333333333	0.5030166666666667	19.880166666666664	19.377149999999997	1344333.75	9539291.571867581	0	1178	0.052908159305722346	1.933060874966139	2.694055418390275	83.01766967773438	83.03079223632812
18	83.0853500366211	11.207666666666666					1	DETECTED	83.0854 m/z @11.21 [N1301_2.mzXML]	83.0853500366211	11.207666666666666	0.10131666666666667	20.008	19.906683333333334	15724.71484375	4459104.606818058	0	1178	0.2212033535060396	0.5526959374152018	1.5090282828404804	83.08514404296875	83.08566284179688
19	84.04434967041016	3.1308166666666666					1	DETECTED	84.0443 m/z @3.13 [N1301_2.mzXML]	84.04434967041016	3.1308166666666666	0.9408333333333334	19.477666666666668	18.536833333333334	11010.626953125	1985031.0093121033	0	1178	0.9930735195458631	4.052264793236807	2.4322135367531326	84.04405212402344	84.0514907836914
20	84.9593276977539	1.5375833333333333					1	DETECTED	84.9593 m/z @1.54 [N1301_2.mzXML]	84.9593276977539	1.5375833333333333	0.10131666666666667	20.008	19.906683333333334	1964982.375	2.6915753040653646E7	0	1178	0.12580792143035624	1.0312550576625372	0.8538357943263813	84.95307922363281	84.9673080444336
21	85.02826690673828	1.96425					1	DETECTED	85.0283 m/z @1.96 [N1301_2.mzXML]	85.02826690673828	1.96425	1.6108666666666667	8.2815	6.670633333333333	74592.046875	4757136.230795591	0	1178	0.3234366610426562	23.08294924330773	null	85.02569580078125	85.03739166259766
22	85.05963134765625	19.606333333333335					1	DETECTED	85.0596 m/z @19.61 [N1301_2.mzXML]	85.05963134765625	19.606333333333335	0.1195	20.008	19.8885	5385.18212890625	2570916.2566202404	0	1178	18.55800717073439	0.5103061041215863	0.07264225150554246	85.05697631835938	85.06497192382812
23	86.06001281738281	2.8831833333333337					1	DETECTED	86.0600 m/z @2.88 [N1301_2.mzXML]	86.06001281738281	2.8831833333333337	0.1376	19.4225	19.2849	11736.4765625	1451700.9113845215	0	1178	0.38390927649493767	0.7834038465956916	0.4382091199497568	86.05693817138672	86.06089782714844
24	86.09638977050781	3.9882833333333334					1	DETECTED	86.0964 m/z @3.99 [N1301_2.mzXML]	86.09638977050781	3.9882833333333334	1.2139	16.1245	14.9106	128451.125	8597170.012144713	1	1178	1.0126338224942049	0.953046778785717	0.7563406914110652	86.09290313720703	86.10472869873047
25	86.99266052246094	1.5668					1	DETECTED	86.9927 m/z @1.57 [N1301_2.mzXML]	86.99266052246094	1.5668	1.41355	1.6872833333333332	0.27373333333333316	36249.81640625	313018.7088376463	0	1178	0.15340011086723537	0.9278593990737191	0.7272042217962789	86.99250793457031	86.99270629882812
26	87.08026123046875	6.958733333333333					1	DETECTED	87.0803 m/z @6.96 [N1301_2.mzXML]	87.08026123046875	6.958733333333333	0.10131666666666667	20.008	19.906683333333334	108786.6875	6.801722604205956E7	1	1178	6.491158160536951	1.777279039133852	0.7575090121360217	87.08013153076172	87.08049011230469
27	88.08365631103516	5.627966666666667					1	DETECTED	88.0837 m/z @5.63 [N1301_2.mzXML]	88.08365631103516	5.627966666666667	0.10131666666666667	20.008	19.906683333333334	5853.4814453125	3603379.2334026527	0	1178	15.012377648513194	1.8009719570927536	2.601943914185507	88.07528686523438	88.09010314941406
28	88.95252227783203	1.5375833333333333					1	DETECTED	88.9525 m/z @1.54 [N1301_2.mzXML]	88.95252227783203	1.5375833333333333	1.4321666666666668	1.6411499999999999	0.20898333333333308	29500.41796875	194254.35546435538	0	1178	0.13345632371519778	0.9912252964426882	0.8027842502611111	88.95244598388672	88.95259094238281
29	88.9682388305664	11.576983333333335					1	DETECTED	88.9682 m/z @11.58 [N1301_2.mzXML]	88.9682388305664	11.576983333333335	0.17435	19.9715	19.79715	18523.890625	3884536.5107279657	0	1178	0.6866961901935316	0.8719451550590015	0.6440002363838702	88.96794128417969	88.97175598144531
30	89.03858184814453	9.186966666666667					1	DETECTED	89.0386 m/z @9.19 [N1301_2.mzXML]	89.03858184814453	9.186966666666667	0.3930166666666667	12.797949999999998	12.404933333333332	12912.5615234375	1501463.8567000723	0	1178	0.09025787535589025	0.5739429079010671	0.08194997206259917	89.03419494628906	89.04042053222656
31	89.05964660644531	10.136233333333333					1	DETECTED	89.0596 m/z @10.14 [N1301_2.mzXML]	89.05964660644531	10.136233333333333	0.10131666666666667	20.008	19.906683333333334	21243.94921875	5225550.245232059	0	1178	0.9912118136386034	1.2246206791167855	3.869463937674291	89.05274963378906	89.06499481201172
32	90.05480194091797	1.8393000000000002					1	DETECTED	90.0548 m/z @1.84 [N1301_2.mzXML]	90.05480194091797	1.8393000000000002	0.10131666666666667	20.008	19.906683333333334	177409.53125	6412108.678159784	0	1178	0.12096428086846922	0.7436992090277897	0.3202703782451022	90.04634857177734	90.05982971191406
33	90.09127044677734	18.4735					1	DETECTED	90.0913 m/z @18.47 [N1301_2.mzXML]	90.09127044677734	18.4735	0.1376	19.6795	19.541900000000002	4655.787109375	1627756.658951599	0	1178	19.42046723665252	0.5328863050082079	0.06577261001641585	90.09101104736328	90.09134674072266
34	90.97639465332031	1.6411499999999999					1	DETECTED	90.9764 m/z @1.64 [N1301_2.mzXML]	90.97639465332031	1.6411499999999999	1.5668	18.381333333333334	16.814533333333333	424453.9375	2.2425016400176756E7	0	1178	0.0840130914077355	114.01826812997933	2.82060014510281	90.9754409790039	90.97914123535156
35	91.03887939453125	10.064449999999999					1	DETECTED	91.0389 m/z @10.06 [N1301_2.mzXML]	91.03887939453125	10.064449999999999	0.10131666666666667	20.008	19.906683333333334	48232.91015625	2.2185532365581557E7	0	1178	8.493361842735553	1.1399934335693063	0.36466304402807703	91.03009796142578	91.04059600830078
36	91.05420684814453	9.186966666666667					1	DETECTED	91.0542 m/z @9.19 [N1301_2.mzXML]	91.05420684814453	9.186966666666667	0.10131666666666667	19.9715	19.870183333333333	150504.1875	1.5831213362096103E7	0	1178	0.11894579772232916	4.222236544513422	0.11221706580775569	91.04634857177734	91.05715942382812
37	93.05736541748047	8.618699999999999					1	DETECTED	93.0574 m/z @8.62 [N1301_2.mzXML]	93.05736541748047	8.618699999999999	0.10131666666666667	19.35	19.248683333333336	3744.1630859375	819929.0120626221	0	1178	0.25259379054431896	1.1299646018045453	3.6637861652600665	93.05428314208984	93.05758666992188
38	93.06982421875	8.378866666666667					1	DETECTED	93.0698 m/z @8.38 [N1301_2.mzXML]	93.06982421875	8.378866666666667	0.17435	19.9715	19.79715	5402.6884765625	1108513.6017708743	0	1178	0.21972199491171374	1.2064787484942237	4.378365526388732	93.06024932861328	93.07494354248047
39	94.0413818359375	8.313866666666666					1	DETECTED	94.0414 m/z @8.31 [N1301_2.mzXML]	94.0413818359375	8.313866666666666	3.46225	14.392033333333334	10.929783333333333	5773.8994140625	754968.478891144	0	1178	2.599049691820589	1.126406318168858	0.10057521643231701	94.0400161743164	94.04991912841797
40	94.06507110595703	9.886933333333333					1	DETECTED	94.0651 m/z @9.89 [N1301_2.mzXML]	94.06507110595703	9.886933333333333	5.123900000000001	19.404333333333334	14.280433333333333	6293.35302734375	929498.5716743467	0	1178	1.3875298417924338	1.4990902156188985	1.1406148787643506	94.05781555175781	94.07317352294922
41	95.04916381835938	8.36295					1	DETECTED	95.0492 m/z @8.36 [N1301_2.mzXML]	95.04916381835938	8.36295	2.86895	13.55065	10.6817	4564.85400390625	1097943.054131348	0	1178	0.2954368289049665	0.9721241354204586	1.193107237304553	95.04898071289062	95.04937744140625
42	95.08540344238281	11.5922					1	DETECTED	95.0854 m/z @11.59 [N1301_2.mzXML]	95.08540344238281	11.5922	0.10131666666666667	19.98966666666667	19.888350000000003	3454.59375	1351420.899465607	0	1178	6.537096180341664	0.8653969161059566	0.5027790030603948	95.08491516113281	95.08719635009766
43	96.92164611816406	1.7371833333333333					1	DETECTED	96.9216 m/z @1.74 [N1301_2.mzXML]	96.92164611816406	1.7371833333333333	1.6411499999999999	17.825333333333333	16.184183333333333	132744.859375	4988707.459708985	0	1178	0.26842729413382904	86.83100067756934	1.4448604126356317	96.91864776611328	96.93077850341797
44	97.0283432006836	2.019766666666667					1	DETECTED	97.0283 m/z @2.02 [N1301_2.mzXML]	97.0283432006836	2.019766666666667	0.5758333333333333	19.477666666666668	18.901833333333336	21994.021484375	3953179.458731993	0	1178	1.9658757960217674	2.6949000332791315	8.705740404912529	97.02818298339844	97.02870178222656
45	97.1007080078125	11.224283333333334					1	DETECTED	97.1007 m/z @11.22 [N1301_2.mzXML]	97.1007080078125	11.224283333333334	0.1195	20.008	19.8885	5768.70361328125	2312966.0691020195	0	1178	9.067998448748613	0.8954924829690508	7.959876414510358	97.10008239746094	97.107177734375
46	98.91868591308594	1.7371833333333333					1	DETECTED	98.9187 m/z @1.74 [N1301_2.mzXML]	98.91868591308594	1.7371833333333333	1.6717000000000002	8.378866666666667	6.707166666666667	36313.05078125	2003372.1940853274	0	1178	0.25678865793275607	4.718880090348094	7.885688225401271	98.9142074584961	98.92512512207031
47	98.98407745361328	2.0341833333333335					1	DETECTED	98.9841 m/z @2.03 [N1301_2.mzXML]	98.98407745361328	2.0341833333333335	0.10131666666666667	19.9715	19.870183333333333	13356.9345703125	4769502.521908815	0	1178	5.385933610447679	11.875700493758133	22.552533981704435	98.97508239746094	98.98442840576172
48	98.9953842163086	1.8251333333333333					1	DETECTED	98.9954 m/z @1.83 [N1301_2.mzXML]	98.9953842163086	1.8251333333333333	1.7972333333333335	19.332	17.534766666666666	78057.3203125	1.0824400969355347E7	0	1178	0.04694929456180219	314.2431302270033	627.4862604540066	98.9953384399414	98.99610137939453
49	99.0439224243164	2.0622333333333334					1	DETECTED	99.0439 m/z @2.06 [N1301_2.mzXML]	99.0439224243164	2.0622333333333334	0.4845666666666667	20.008	19.523433333333333	29151.158203125	4967757.820523126	0	1178	0.23299127116076668	8.944463438281879	14.959229056218824	99.0413818359375	99.04424285888672
50	99.080322265625	10.4648					1	DETECTED	99.0803 m/z @10.46 [N1301_2.mzXML]	99.080322265625	10.4648	1.2501	19.058	17.8079	2175.860107421875	1221748.1173781746	0	1178	0.4908845135869324	0.9662767100393935	0.932553420078787	99.08009338378906	99.08059692382812
51	100.07567596435547	8.811716666666666					1	DETECTED	100.0757 m/z @8.81 [N1301_2.mzXML]	100.07567596435547	8.811716666666666	0.10131666666666667	19.953333333333333	19.852016666666668	55749.37109375	2119856.321854828	0	1178	0.15313911946451952	1.764390359619213	2.0341676948609853	100.07219696044922	100.07603454589844
52	100.11199188232422	9.730916666666667					1	DETECTED	100.1120 m/z @9.73 [N1301_2.mzXML]	100.11199188232422	9.730916666666667	3.264683333333333	19.898333333333333	16.63365	2955.968017578125	1039672.8054082032	0	1178	3.8824756121498636	1.286193146963456	1.5723862939269124	100.10285186767578	100.11226654052734
53	101.00807189941406	1.5227833333333334					1	DETECTED	101.0081 m/z @1.52 [N1301_2.mzXML]	101.00807189941406	1.5227833333333334	0.17435	19.98966666666667	19.815316666666668	878548.3125	1.3289581423030825E7	1	1178	0.1462865592731255	1.2123613461037273	1.3977519746453535	101.00724792480469	101.01261901855469
54	101.06131744384766	12.266833333333333					1	DETECTED	101.0613 m/z @12.27 [N1301_2.mzXML]	101.06131744384766	12.266833333333333	1.2139	19.551166666666667	18.337266666666668	8491.865234375	4970044.38924762	0	1178	10.738909478249667	0.8295203686502529	0.6590407373005056	101.05953979492188	101.06131744384766
55	101.09599304199219	7.4347166666666675					1	DETECTED	101.0960 m/z @7.43 [N1301_2.mzXML]	101.09599304199219	7.4347166666666675	0.10131666666666667	20.008	19.906683333333334	19174.013671875	1.0876016874595592E7	0	1178	12.789598646610333	0.6200793785196537	0.2967587249989124	101.09554290771484	101.09622955322266
56	102.0090560913086	1.5375833333333333					1	DETECTED	102.0091 m/z @1.54 [N1301_2.mzXML]	102.0090560913086	1.5375833333333333	1.4321666666666668	18.821	17.388833333333334	75010.0	4901333.38472168	0	1178	0.15615918923964323	41.26918879155035	75.41188161246967	102.00872039794922	102.00935363769531
57	102.04639434814453	8.36295					1	DETECTED	102.0464 m/z @8.36 [N1301_2.mzXML]	102.04639434814453	8.36295	0.44789999999999996	18.1965	17.7486	22779.658203125	3474303.5373435067	0	1178	0.19999890905021012	0.5903523273788932	2.0616710017502418	102.04173278808594	102.05514526367188
58	102.09125518798828	1.81115					1	DETECTED	102.0913 m/z @1.81 [N1301_2.mzXML]	102.09125518798828	1.81115	0.10131666666666667	20.008	19.906683333333334	11209.8876953125	2357539.2378957206	0	1178	0.7164697564078824	5.72361649262561	5.5636830175359275	102.08409118652344	102.10000610351562
59	102.1274642944336	12.4411					1	DETECTED	102.1275 m/z @12.44 [N1301_2.mzXML]	102.1274642944336	12.4411	0.15576666666666666	19.935	19.77923333333333	6614.740234375	1915688.9041606751	0	1178	2.79087612037946	1.2774383771369946	1.3225906849421203	102.12703704833984	102.12806701660156
60	102.9701156616211	1.5375833333333333					1	DETECTED	102.9701 m/z @1.54 [N1301_2.mzXML]	102.9701156616211	1.5375833333333333	1.3955	6.6603666666666665	5.264866666666666	282865.34375	3094182.1005751025	0	1178	0.13430166828786017	1.4328803935064602	1.0871915641977365	102.96988677978516	102.97059631347656
61	103.03887176513672	2.04825					1	DETECTED	103.0389 m/z @2.05 [N1301_2.mzXML]	103.03887176513672	2.04825	0.7768499999999999	19.4595	18.68265	121307.3203125	9072272.254388241	0	1178	0.2355478261922237	2.7396203684341853	8.592595175798293	103.0386962890625	103.04740142822266
62	103.05413818359375	8.36295					1	DETECTED	103.0541 m/z @8.36 [N1301_2.mzXML]	103.05413818359375	8.36295	3.1602	10.813216666666667	7.653016666666668	111757.53125	1.2285411158514649E7	1	1178	0.21725707017987972	0.7354780324507874	0.48158882147891185	103.0541000366211	103.06338500976562
63	103.07511901855469	10.993500000000001					1	DETECTED	103.0751 m/z @10.99 [N1301_2.mzXML]	103.07511901855469	10.993500000000001	0.10131666666666667	20.008	19.906683333333334	93321.5625	1.8684090945260983E7	1	1178	0.3361791935256271	0.6039745735335993	4.705058198593146	103.07420349121094	103.0846176147461
64	104.05758666992188	8.330333333333334					1	DETECTED	104.0576 m/z @8.33 [N1301_2.mzXML]	104.05758666992188	8.330333333333334	7.873616666666666	10.827816666666667	2.954200000000001	10012.9990234375	517032.5515166627	0	1178	0.23162043962789625	3.2341714410830864	0.6380360562286427	104.05736541748047	104.05762481689453
65	104.0752182006836	14.20515					1	DETECTED	104.0752 m/z @14.21 [N1301_2.mzXML]	104.0752182006836	14.20515	0.2107	19.898333333333333	19.687633333333334	21666.3359375	4750567.9775983	0	1178	2.5356187253122773	0.7935422258556158	0.7534176899919209	104.07020568847656	104.08479309082031
66	104.10684204101562	1.7972333333333335					1	DETECTED	104.1068 m/z @1.80 [N1301_2.mzXML]	104.10684204101562	1.7972333333333335	1.7371833333333333	15.016516666666666	13.279333333333334	566413.375	5662503.816674226	1	1178	0.06060462567107816	2.13023795275822	2.449332704944764	104.10657501220703	104.10987091064453
67	105.00320434570312	1.5375833333333333					1	DETECTED	105.0032 m/z @1.54 [N1301_2.mzXML]	105.00320434570312	1.5375833333333333	1.4321666666666668	10.118599999999999	8.686433333333332	26334.953125	1016013.7902183228	0	1178	0.24863403895215863	41.20047430830046	81.40094861660091	105.000732421875	105.00820922851562
68	105.07154083251953	14.20515					1	DETECTED	105.0715 m/z @14.21 [N1301_2.mzXML]	105.07154083251953	14.20515	0.10131666666666667	20.008	19.906683333333334	94203.5078125	2.0723270883974053E7	1	1178	2.258965294088787	0.8408516444433265	0.8923454215050228	105.07131958007812	105.07335662841797
69	106.04981994628906	1.8811333333333333					1	DETECTED	106.0498 m/z @1.88 [N1301_2.mzXML]	106.04981994628906	1.8811333333333333	0.19256666666666666	15.627483333333334	15.434916666666668	10302.076171875	1165249.9757383426	0	1178	2.042493343663935	1.8179534317522366	2.4486982446620833	106.04950714111328	106.05465698242188
70	106.07479858398438	12.178883333333333					1	DETECTED	106.0748 m/z @12.18 [N1301_2.mzXML]	106.07479858398438	12.178883333333333	0.4845666666666667	19.204666666666665	18.7201	4035.462158203125	1195866.3782288523	0	1178	2.045659207002366	0.800393068427826	0.42111507673605975	106.0648193359375	106.07521057128906
71	106.95034790039062	1.6560833333333334					1	DETECTED	106.9503 m/z @1.66 [N1301_2.mzXML]	106.95034790039062	1.6560833333333334	1.5813	1.8948666666666665	0.31356666666666655	53331.890625	449171.49744384753	0	1178	0.09664330008685473	2.0965010028972553	2.9313027053636493	106.9503402709961	106.95063781738281
72	106.96298217773438	1.5375833333333333					1	DETECTED	106.9630 m/z @1.54 [N1301_2.mzXML]	106.96298217773438	1.5375833333333333	1.4321666666666668	17.305999999999997	15.87383333333333	10246.240234375	2428789.654767395	0	1178	0.0387886395281154	75.2909090909092	142.70440351588155	106.96297454833984	106.96385955810547
73	107.0157699584961	11.724633333333333					1	DETECTED	107.0158 m/z @11.72 [N1301_2.mzXML]	107.0157699584961	11.724633333333333	11.124016666666668	16.2339	5.109883333333331	2649.513671875	487927.2067388305	0	1178	4.302866152186265	4.253864084135755	7.507728168271512	107.01083374023438	107.01625061035156
74	107.05418395996094	11.499316666666665					1	DETECTED	107.0542 m/z @11.50 [N1301_2.mzXML]	107.05418395996094	11.499316666666665	0.1195	19.935	19.8155	3750.19091796875	1204877.9928489374	0	1178	6.677931182276346	0.870642321419941	3.8121316999794415	107.04866790771484	107.05754852294922
75	108.0807113647461	0.31989999999999996					1	DETECTED	108.0807 m/z @0.32 [N1301_2.mzXML]	108.0807113647461	0.31989999999999996	0.10131666666666667	20.008	19.906683333333334	2610.422119140625	1603525.5109260534	0	1178	7.471627167807075	45.535684330918805	90.0713686618376	108.0799560546875	108.08451080322266
76	109.02814483642578	2.0622333333333334					1	DETECTED	109.0281 m/z @2.06 [N1301_2.mzXML]	109.02814483642578	2.0622333333333334	1.9504166666666667	9.00645	7.056033333333333	4478.42822265625	493252.55836047366	0	1178	1.1271197449298729	31.55179609479803	36.154133885283805	109.02791595458984	109.03410339355469
77	109.062255859375	1.6560833333333334					1	DETECTED	109.0623 m/z @1.66 [N1301_2.mzXML]	109.062255859375	1.6560833333333334	1.6108666666666667	18.233333333333334	16.622466666666668	8253.849609375	1672213.1014467773	0	1178	9.261732089308776	76.08994738668383	149.7821415951516	109.0619888305664	109.07084655761719
78	110.05999755859375	2.274					1	DETECTED	110.0600 m/z @2.27 [N1301_2.mzXML]	110.05999755859375	2.274	0.33848333333333336	19.98966666666667	19.651183333333336	3316.859619140625	1287016.8180785214	0	1178	6.938863128324351	5.076469676486038	1.8794559567824882	110.05754852294922	110.06050109863281
79	111.04393005371094	7.206466666666667					1	DETECTED	111.0439 m/z @7.21 [N1301_2.mzXML]	111.04393005371094	7.206466666666667	0.1195	20.008	19.8885	6980.28564453125	3821964.8201188343	0	1178	13.801743614414907	1.4031743717340284	1.3031800883917695	111.04330444335938	111.04441833496094
80	112.03685760498047	1.7972333333333335					1	DETECTED	112.0369 m/z @1.80 [N1301_2.mzXML]	112.03685760498047	1.7972333333333335	1.44835	11.7766	10.32825	127041.9453125	2811574.1969221197	0	1178	0.10243445838131882	2.325150448771877	1.6627453675541777	112.0281982421875	112.0442886352539
81	112.0504150390625	1.2685666666666668					1	DETECTED	112.0504 m/z @1.27 [N1301_2.mzXML]	112.0504150390625	1.2685666666666668	0.10131666666666667	20.008	19.906683333333334	5744.21728515625	3352033.674222925	0	1178	17.439618303978182	8.527172128221602	12.194662796396802	112.05000305175781	112.05079650878906
82	112.89556884765625	1.7371833333333333					1	DETECTED	112.8956 m/z @1.74 [N1301_2.mzXML]	112.89556884765625	1.7371833333333333	1.6560833333333334	2.3158000000000003	0.659716666666667	109340.21875	1584759.3985056155	0	1178	0.13074641031823853	3.496217339270959	5.034753306170985	112.89549255371094	112.89608764648438
83	113.02073669433594	2.1756333333333333					1	DETECTED	113.0207 m/z @2.18 [N1301_2.mzXML]	113.02073669433594	2.1756333333333333	0.10131666666666667	19.9715	19.870183333333333	794703.25	2.8125324236295782E7	0	1178	0.6710918834339257	2.397240316394419	2.1210313308979996	113.02058410644531	113.02293395996094
84	113.0359115600586	1.4640333333333333					1	DETECTED	113.0359 m/z @1.46 [N1301_2.mzXML]	113.0359115600586	1.4640333333333333	1.41355	17.2875	15.87395	7783.09521484375	1776512.3964189144	0	1178	10.644460284492908	157.21970947507467	273.7623338958629	113.03450775146484	113.03839111328125
85	113.05967712402344	10.154016666666667					1	DETECTED	113.0597 m/z @10.15 [N1301_2.mzXML]	113.05967712402344	10.154016666666667	0.1376	19.953333333333333	19.815733333333334	4767.80419921875	1405613.9419886777	0	1178	0.38202897009145964	0.9891627910846361	0.7453033847131297	113.05917358398438	113.06001281738281
86	114.0242691040039	2.1614500000000003					1	DETECTED	114.0243 m/z @2.16 [N1301_2.mzXML]	114.0242691040039	2.1614500000000003	2.0622333333333334	2.8542833333333335	0.7920500000000001	18006.5859375	500419.6599106446	0	1178	0.2378286794862614	3.9915168822442357	6.9830337644884715	114.02413940429688	114.02436828613281
87	114.05497741699219	2.5059666666666667					1	DETECTED	114.0550 m/z @2.51 [N1301_2.mzXML]	114.05497741699219	2.5059666666666667	0.3017	19.514166666666664	19.212466666666664	30080.484375	3647790.393346619	0	1178	0.5724669252954935	2.070301157741842	6.183804285742287	114.052001953125	114.05583190917969
88	114.06599426269531	1.8251333333333333					1	DETECTED	114.0660 m/z @1.83 [N1301_2.mzXML]	114.06599426269531	1.8251333333333333	0.10131666666666667	19.9165	19.815183333333334	785856.0	7464823.178264095	1	1178	0.04297772152532375	7.003931554860394	5.926066241070086	114.05692291259766	114.07185363769531
89	114.0822525024414	2.5194166666666664					1	DETECTED	114.0823 m/z @2.52 [N1301_2.mzXML]	114.0822525024414	2.5194166666666664	0.1376	20.008	19.8704	28974.177734375	4839191.362228487	0	1178	3.082062365199687	2.185023923854178	4.887957240283263	114.07829284667969	114.09181213378906
90	114.89253234863281	1.7371833333333333					1	DETECTED	114.8925 m/z @1.74 [N1301_2.mzXML]	114.89253234863281	1.7371833333333333	1.6560833333333334	2.019766666666667	0.3636833333333336	27113.490234375	300225.8567016604	0	1178	0.11108629687469684	2.242190711056312	3.484381422112624	114.89218139648438	114.8926010131836
91	114.9876937866211	1.5375833333333333					1	DETECTED	114.9877 m/z @1.54 [N1301_2.mzXML]	114.9876937866211	1.5375833333333333	0.1376	12.6285	12.4909	47873.3515625	5477372.815384429	0	1178	0.16843819477116617	46.04798006150052	96.06066316618988	114.97875213623047	114.98834228515625
92	115.03656005859375	1.8532499999999998					1	DETECTED	115.0366 m/z @1.85 [N1301_2.mzXML]	115.03656005859375	1.8532499999999998	0.1195	19.935	19.8155	116788.0546875	2488706.1073168344	0	1178	0.03720572468557415	0.689675410818366	3.2291735808605915	115.03621673583984	115.03948211669922
93	115.0543212890625	9.186966666666667					1	DETECTED	115.0543 m/z @9.19 [N1301_2.mzXML]	115.0543212890625	9.186966666666667	0.7949833333333333	17.138666666666666	16.34368333333333	82950.25	2066728.8905662503	0	1178	0.111959383367644	1.998983850187994	2.1866977552638436	115.04767608642578	115.06243133544922
94	115.06941223144531	1.8251333333333333					1	DETECTED	115.0694 m/z @1.83 [N1301_2.mzXML]	115.06941223144531	1.8251333333333333	0.8313666666666666	18.436833333333333	17.605466666666665	26834.84375	2976928.0151391285	0	1178	8.15969017477879	4.707767287395447	8.424640981089382	115.06489562988281	115.07559967041016
95	115.117919921875	9.9403					1	DETECTED	115.1179 m/z @9.94 [N1301_2.mzXML]	115.117919921875	9.9403	0.1195	20.008	19.8885	3323.2978515625	2055168.131823851	0	1178	18.537075578628965	1.0125702590420333	1.0251405180840663	115.11105346679688	115.117919921875
96	116.0495376586914	9.186966666666667					1	DETECTED	116.0495 m/z @9.19 [N1301_2.mzXML]	116.0495376586914	9.186966666666667	6.9238333333333335	15.354099999999999	8.430266666666665	8099.125	863752.8159885253	0	1178	0.07647362545035463	1.862520988599876	0.05739662332050885	116.0492935180664	116.05802154541016
97	116.07025146484375	1.8532499999999998					1	DETECTED	116.0703 m/z @1.85 [N1301_2.mzXML]	116.07025146484375	1.8532499999999998	0.1195	19.9715	19.852	2829143.0	2.098593056791674E7	1	1178	0.03146330225840854	0.5480243192796398	0.01991966499518054	116.07012939453125	116.07862854003906
98	116.43646240234375	1.5227833333333334					1	DETECTED	116.4365 m/z @1.52 [N1301_2.mzXML]	116.43646240234375	1.5227833333333334	1.4321666666666668	1.5959333333333334	0.16376666666666662	7613.5771484375	54652.48805529783	0	1178	0.27316178960332094	0.9036233216847533	0.7760112363616771	116.436279296875	116.43668365478516
99	116.98548889160156	1.5375833333333333					1	DETECTED	116.9855 m/z @1.54 [N1301_2.mzXML]	116.98548889160156	1.5375833333333333	0.10131666666666667	19.98966666666667	19.888350000000003	2678444.5	3.7796368016747996E7	0	1178	0.12974988414202437	0.9879802785522943	0.8543369937131491	116.97988891601562	116.98616027832031
100	117.0573959350586	9.186966666666667					1	DETECTED	117.0574 m/z @9.19 [N1301_2.mzXML]	117.0573959350586	9.186966666666667	0.22888333333333336	19.9715	19.742616666666667	191825.109375	1.8254427385498103E7	0	1178	0.10524461016096964	0.6586817632473074	0.04389722221028829	117.0544204711914	117.0574722290039
101	117.07386779785156	1.8532499999999998					1	DETECTED	117.0739 m/z @1.85 [N1301_2.mzXML]	117.07386779785156	1.8532499999999998	1.8393000000000002	9.321416666666666	7.482116666666666	97580.15625	2348831.0581284175	0	1178	0.03685462328966471	267.1546408370192	529.6323632171378	117.06987762451172	117.07426452636719
102	117.0907211303711	11.433033333333332					1	DETECTED	117.0907 m/z @11.43 [N1301_2.mzXML]	117.0907211303711	11.433033333333332	0.41123333333333334	19.935	19.523766666666667	79286.7578125	4145405.792627261	0	1178	0.13006972111818982	2.9499066723484897	1.6618091182202066	117.09064483642578	117.0914077758789
103	117.5081558227539	9.186966666666667					1	DETECTED	117.5082 m/z @9.19 [N1301_2.mzXML]	117.5081558227539	9.186966666666667	9.128566666666668	9.2897	0.16113333333333202	5783.68017578125	30186.743462890463	0	1178	0.10752927710158033	1.379566210045677	1.9317762210683493	117.50797271728516	117.50836944580078
104	117.98918914794922	1.5375833333333333					1	DETECTED	117.9892 m/z @1.54 [N1301_2.mzXML]	117.98918914794922	1.5375833333333333	1.41355	17.583666666666666	16.170116666666665	33334.76171875	3653578.048149719	0	1178	0.11051959705199876	65.18456060198876	0.7364136669447177	117.9827651977539	117.98939514160156
105	118.06477355957031	9.186966666666667					1	DETECTED	118.0648 m/z @9.19 [N1301_2.mzXML]	118.06477355957031	9.186966666666667	1.3773333333333333	10.390933333333333	9.0136	1592257.75	1.2181667327926893E7	1	1178	0.09875062727411432	1.4766152601235312	1.6223875658646474	118.05693817138672	118.06914520263672
106	118.0859146118164	1.9225333333333334					1	DETECTED	118.0859 m/z @1.92 [N1301_2.mzXML]	118.0859146118164	1.9225333333333334	0.10131666666666667	20.008	19.906683333333334	1655496.125	4.562776289647359E7	1	1178	0.11818581070545786	3.5798409185700315	5.962993529027639	118.08573150634766	118.08889770507812
107	118.62527465820312	9.186966666666667					1	DETECTED	118.6253 m/z @9.19 [N1301_2.mzXML]	118.62527465820312	9.186966666666667	9.143716666666668	9.244666666666665	0.10094999999999743	5302.93896484375	24083.9720194089	0	1178	0.08952720820731663	1.1670520231213932	1.3341040462427864	118.62501525878906	118.6254653930664
108	118.97877502441406	12.077216666666667					1	DETECTED	118.9788 m/z @12.08 [N1301_2.mzXML]	118.97877502441406	12.077216666666667	0.5577166666666666	19.98966666666667	19.43195	10778.1865234375	2379655.8689754037	0	1178	0.2229205871618518	0.7118311420190587	0.25816327665878935	118.97489929199219	118.98362731933594
109	119.01882934570312	1.5375833333333333					1	DETECTED	119.0188 m/z @1.54 [N1301_2.mzXML]	119.01882934570312	1.5375833333333333	1.3955	19.404333333333334	18.008833333333335	192222.234375	2862847.7790084216	0	1178	0.1557929149624795	1.3187976334566769	0.9412030707307224	119.01846313476562	119.01931762695312
110	119.04924011230469	3.8645833333333335					1	DETECTED	119.0492 m/z @3.86 [N1301_2.mzXML]	119.04924011230469	3.8645833333333335	3.46225	17.695	14.23275	2860.355712890625	1032238.8490642395	0	1178	0.3885602553828509	17.687758906379447	34.3755178127589	119.04197692871094	119.04942321777344
111	119.06844329833984	9.186966666666667					1	DETECTED	119.0684 m/z @9.19 [N1301_2.mzXML]	119.06844329833984	9.186966666666667	4.335083333333333	16.860166666666668	12.525083333333335	80089.8984375	1360226.8816690966	0	1178	0.09973070793762417	0.6808454276915279	0.023944393427084612	119.0682373046875	119.07616424560547
112	119.08949279785156	1.9087500000000002					1	DETECTED	119.0895 m/z @1.91 [N1301_2.mzXML]	119.08949279785156	1.9087500000000002	0.24705000000000002	19.569666666666667	19.322616666666665	60781.296875	3535314.163575835	0	1178	1.0656118618686752	0.9497897803769688	0.825189958430729	119.08505249023438	119.09000396728516
113	119.15425872802734	15.210616666666665					1	DETECTED	119.1543 m/z @15.21 [N1301_2.mzXML]	119.15425872802734	15.210616666666665	0.10131666666666667	20.008	19.906683333333334	46689.99609375	1.116305124700201E7	0	1178	6.876801247799683	0.6639035654321559	1.1469640349434123	119.14923858642578	119.15455627441406
114	120.06543731689453	1.8393000000000002					1	DETECTED	120.0654 m/z @1.84 [N1301_2.mzXML]	120.06543731689453	1.8393000000000002	1.7827	8.583783333333335	6.8010833333333345	47145.78125	1202353.4092413331	0	1178	0.13801815217625357	15.465482771115134	18.129115786782755	120.05946350097656	120.0673828125
115	120.08056640625	8.36295					1	DETECTED	120.0806 m/z @8.36 [N1301_2.mzXML]	120.08056640625	8.36295	0.4297333333333333	19.0945	18.664766666666665	400670.84375	1.0402535915632607E7	1	1178	0.25917881008975385	0.7917768481707901	0.37460459779756017	120.07138061523438	120.0887222290039
116	120.97881317138672	1.5375833333333333					1	DETECTED	120.9788 m/z @1.54 [N1301_2.mzXML]	120.97881317138672	1.5375833333333333	1.41355	13.73255	12.318999999999999	34968.75	5653051.971877321	0	1178	0.13335142356365837	49.78075672482015	102.75393870104037	120.9783706665039	120.97918701171875
117	121.03133392333984	14.251216666666666					1	DETECTED	121.0313 m/z @14.25 [N1301_2.mzXML]	121.03133392333984	14.251216666666666	0.2833833333333333	20.008	19.724616666666666	14132.2958984375	6199936.304316407	0	1178	3.02271471419483	0.7060728817401888	1.7101898794570707	121.02775573730469	121.03695678710938
118	121.07185363769531	1.8393000000000002					1	DETECTED	121.0719 m/z @1.84 [N1301_2.mzXML]	121.07185363769531	1.8393000000000002	0.10131666666666667	19.98966666666667	19.888350000000003	322159.625	7771062.95364783	0	1178	0.041811455920621965	0.6967308848953887	7.151714679650364	121.0644302368164	121.08049011230469
119	121.08415985107422	8.3464					1	DETECTED	121.0842 m/z @8.35 [N1301_2.mzXML]	121.08415985107422	8.3464	7.8565	15.738216666666666	7.881716666666667	23963.037109375	1435532.4544452517	0	1178	0.25363081601531867	8.044209702660414	0.496755277652625	121.0827865600586	121.08666229248047
120	122.0964584350586	8.618699999999999					1	DETECTED	122.0965 m/z @8.62 [N1301_2.mzXML]	122.0964584350586	8.618699999999999	0.10131666666666667	19.98966666666667	19.888350000000003	56571.41015625	2679199.8244173876	0	1178	0.07429451742901527	null	107.94432100632356	122.08711242675781	122.09667205810547
121	122.92427062988281	1.6560833333333334					1	DETECTED	122.9243 m/z @1.66 [N1301_2.mzXML]	122.92427062988281	1.6560833333333334	0.19256666666666666	19.587833333333332	19.395266666666664	49989.44921875	2526764.936647827	0	1178	0.10274107055917048	6.626254113949277	0.09137489232094313	122.92420196533203	122.93001556396484
122	123.0443344116211	4.0353					1	DETECTED	123.0443 m/z @4.04 [N1301_2.mzXML]	123.0443344116211	4.0353	0.1195	19.8435	19.724	2285.28564453125	985330.6103043209	0	1178	1.4899220927960863	2.518514735175443	4.037029470350886	123.04301452636719	123.04447174072266
123	123.05529022216797	3.355166666666667					1	DETECTED	123.0553 m/z @3.36 [N1301_2.mzXML]	123.05529022216797	3.355166666666667	0.4297333333333333	19.825333333333333	19.395599999999998	5365.6552734375	2153661.8877775576	0	1178	0.5198047935816339	3.3149960689584446	1.8627403009622907	123.04724884033203	123.06396484375
124	123.09992218017578	8.618699999999999					1	DETECTED	123.0999 m/z @8.62 [N1301_2.mzXML]	123.09992218017578	8.618699999999999	8.566416666666667	16.455	7.888583333333331	4809.63818359375	376328.4439562071	0	1178	0.06418647600469995	75.44070768250157	149.88141536500314	123.099365234375	123.10005950927734
125	124.97589874267578	1.5375833333333333					1	DETECTED	124.9759 m/z @1.54 [N1301_2.mzXML]	124.97589874267578	1.5375833333333333	1.4640333333333333	18.656833333333335	17.192800000000002	5704.4765625	1320549.62212558	0	1178	0.07588341338073357	116.87831407205982	117.03228682402549	124.97360229492188	124.97606658935547
126	124.99949645996094	12.958416666666666					1	DETECTED	124.9995 m/z @12.96 [N1301_2.mzXML]	124.99949645996094	12.958416666666666	4.461016666666667	13.783416666666666	9.322399999999998	8018.953125	784102.1361945188	0	1178	0.8901078913072329	0.5485442605973592	1.4656619751334476	124.9991455078125	125.00004577636719
127	125.02086639404297	1.7972333333333335					1	DETECTED	125.0209 m/z @1.80 [N1301_2.mzXML]	125.02086639404297	1.7972333333333335	0.1195	20.008	19.8885	21479.3984375	2812947.2003710936	0	1178	0.1631265778026576	3.3352218459671086	9.84682136455116	125.02050018310547	125.02677917480469
128	125.0570297241211	1.6560833333333334					1	DETECTED	125.0570 m/z @1.66 [N1301_2.mzXML]	125.0570297241211	1.6560833333333334	1.5813	8.079783333333333	6.498483333333334	9838.8330078125	839737.1321364135	0	1178	0.2325050485275011	43.44874080677508	85.89748161355016	125.05693054199219	125.05970764160156
129	125.10740661621094	9.128566666666668					1	DETECTED	125.1074 m/z @9.13 [N1301_2.mzXML]	125.10740661621094	9.128566666666668	3.0132499999999998	9.17265	6.1594000000000015	2778.041259765625	555657.0507817689	0	1178	0.13318428450741848	0.5036043377421174	0.007208675484234889	125.1055679321289	125.107421875
130	126.05255889892578	1.8532499999999998					1	DETECTED	126.0526 m/z @1.85 [N1301_2.mzXML]	126.05255889892578	1.8532499999999998	0.2107	19.953333333333333	19.742633333333334	22414.072265625	1373323.488497223	0	1178	1.5514685751565902	3.614372827203129	1.6269822920622503	126.05209350585938	126.05680847167969
131	127.03877258300781	2.0058					1	DETECTED	127.0388 m/z @2.01 [N1301_2.mzXML]	127.03877258300781	2.0058	1.6108666666666667	17.99233333333333	16.381466666666665	64746.4453125	8414045.407242341	0	1178	0.4753562738612809	12.41075199946428	23.434957316659133	127.03038024902344	127.04635620117188
132	127.04888153076172	7.4347166666666675					1	DETECTED	127.0489 m/z @7.43 [N1301_2.mzXML]	127.04888153076172	7.4347166666666675	0.1195	20.008	19.8885	9190.3427734375	4189343.7740701004	0	1178	8.055434219974071	1.0951674337564827	1.1800928897337633	127.04888153076172	127.05432891845703
133	128.01075744628906	1.7972333333333335					1	DETECTED	128.0108 m/z @1.80 [N1301_2.mzXML]	128.01075744628906	1.7972333333333335	0.4845666666666667	19.935	19.450433333333333	8302.5556640625	2706979.299666899	0	1178	12.758230931985535	3.3738994954846655	5.743999516935627	128.00592041015625	128.0176239013672
134	128.04930114746094	10.842216666666667					1	DETECTED	128.0493 m/z @10.84 [N1301_2.mzXML]	128.04930114746094	10.842216666666667	3.3703999999999996	10.96205	7.59165	15930.4501953125	682221.7084520571	0	1178	0.09616982278571129	0.5101462990030171	0.016045890895308473	128.03944396972656	128.04966735839844
135	128.07066345214844	2.424783333333333					1	DETECTED	128.0707 m/z @2.42 [N1301_2.mzXML]	128.07066345214844	2.424783333333333	0.24705000000000002	20.008	19.760949999999998	13851.1982421875	2888459.504181518	0	1178	1.113623366710084	2.1649846098253787	3.1329172634109628	128.06158447265625	128.0709228515625
136	129.00320434570312	1.5375833333333333					1	DETECTED	129.0032 m/z @1.54 [N1301_2.mzXML]	129.00320434570312	1.5375833333333333	1.4640333333333333	2.8400499999999997	1.3760166666666664	8264.767578125	383927.8182038574	0	1178	0.020636994285630816	9.354294130976658	17.708588261953317	128.99488830566406	129.0033416748047
137	129.01368713378906	15.499266666666667					1	DETECTED	129.0137 m/z @15.50 [N1301_2.mzXML]	129.01368713378906	15.499266666666667	0.15576666666666666	19.770500000000002	19.614733333333334	10225.5673828125	4187362.2436040672	0	1178	8.445504049906413	0.6391870607531962	1.3808129562588938	129.0130157470703	129.01849365234375
138	129.05442810058594	1.96425					1	DETECTED	129.0544 m/z @1.96 [N1301_2.mzXML]	129.05442810058594	1.96425	0.10131666666666667	20.008	19.906683333333334	11202.84375	6295838.44869208	0	1178	1.501647635533749	5.342832987403378	5.846734568665059	129.0489959716797	129.05499267578125
139	129.42098999023438	10.842216666666667					1	DETECTED	129.4210 m/z @10.84 [N1301_2.mzXML]	129.42098999023438	10.842216666666667	10.783566666666667	13.73255	2.9489833333333326	10492.47265625	407515.85247485334	0	1178	0.16578186023052055	25.14052287581695	49.2810457516339	129.41773986816406	129.421142578125
140	129.7208251953125	10.827816666666667					1	DETECTED	129.7208 m/z @10.83 [N1301_2.mzXML]	129.7208251953125	10.827816666666667	5.5411	10.915983333333333	5.374883333333333	9345.9716796875	1475103.2955704345	0	1178	0.12670648509102378	0.5083385087782902	0.01667701755658037	129.72047424316406	129.72088623046875
141	130.0499267578125	3.3247833333333334					1	DETECTED	130.0499 m/z @3.32 [N1301_2.mzXML]	130.0499267578125	3.3247833333333334	0.1376	20.008	19.8704	33153.36328125	3160215.0953881512	0	1178	0.28951755317786043	1.3586367667773878	0.4962878277881381	130.04620361328125	130.05429077148438
142	130.06471252441406	10.827816666666667					1	DETECTED	130.0647 m/z @10.83 [N1301_2.mzXML]	130.06471252441406	10.827816666666667	0.1195	19.9715	19.852	3401389.0	3.0804729241306614E7	1	1178	0.15546837916299872	0.6050747961080707	0.05879586662839646	130.05772399902344	130.07228088378906
143	130.08599853515625	1.96425					1	DETECTED	130.0860 m/z @1.96 [N1301_2.mzXML]	130.08599853515625	1.96425	0.1376	19.715833333333332	19.578233333333333	38099.625	3361473.8424297785	0	1178	0.7087603231436925	3.803957268714991	19.821248394582042	130.07855224609375	130.0929412841797
144	130.1085205078125	1.8393000000000002					1	DETECTED	130.1085 m/z @1.84 [N1301_2.mzXML]	130.1085205078125	1.8393000000000002	1.8251333333333333	13.361733333333332	11.536599999999998	170131.90625	3.1229923929719966E7	0	1178	0.040449619799653114	407.1741176470525	813.3482352941052	130.09889221191406	130.1085205078125
145	130.41004943847656	10.827816666666667					1	DETECTED	130.4100 m/z @10.83 [N1301_2.mzXML]	130.41004943847656	10.827816666666667	10.813216666666667	10.901166666666667	0.0879499999999993	10122.595703125	37056.8419738772	0	1178	0.08842165129698287	3.011986301369896	5.023972602739792	130.40977478027344	130.41006469726562
146	130.71324157714844	10.842216666666667					1	DETECTED	130.7132 m/z @10.84 [N1301_2.mzXML]	130.71324157714844	10.842216666666667	10.767166666666666	19.131333333333334	8.364166666666668	10458.583984375	1894419.8839201666	0	1178	0.13120944074649366	55.723961803241586	110.44792360648317	130.71133422851562	130.7133331298828
147	130.932861328125	1.5519833333333333					1	DETECTED	130.9329 m/z @1.55 [N1301_2.mzXML]	130.932861328125	1.5519833333333333	1.4321666666666668	19.241	17.808833333333332	19695.54296875	4166257.716000671	0	1178	0.07805233145041335	70.56905232023261	150.13511091024128	130.93267822265625	130.93572998046875
148	130.96473693847656	1.5227833333333334					1	DETECTED	130.9647 m/z @1.52 [N1301_2.mzXML]	130.96473693847656	1.5227833333333334	0.10131666666666667	20.008	19.906683333333334	1351659.625	1.5138019428484386E7	0	1178	0.1272212494779119	1.1516038490680582	1.1258333560330533	130.96214294433594	130.9679718017578
149	131.01870727539062	1.4788166666666667					1	DETECTED	131.0187 m/z @1.48 [N1301_2.mzXML]	131.01870727539062	1.4788166666666667	1.44835	1.5813	0.1329499999999999	29673.208984375	196403.39258398447	0	1178	0.15162302345780843	2.1818927789934355	3.3637855579868714	131.01864624023438	131.01889038085938
150	131.04917907714844	8.2815					1	DETECTED	131.0492 m/z @8.28 [N1301_2.mzXML]	131.04917907714844	8.2815	3.3247833333333334	19.9165	16.591716666666667	4840.92626953125	1397365.426642578	0	1178	0.1754941646886099	1.6736599832550447	2.3473199665100895	131.0473175048828	131.05328369140625
151	131.06805419921875	10.827816666666667					1	DETECTED	131.0681 m/z @10.83 [N1301_2.mzXML]	131.06805419921875	10.827816666666667	1.2139	19.98966666666667	18.77576666666667	230403.296875	3879176.8895601532	0	1178	0.11631389744411891	0.5451453753575214	0.021369079012243854	131.06045532226562	131.07061767578125
152	131.08148193359375	2.4789000000000003					1	DETECTED	131.0815 m/z @2.48 [N1301_2.mzXML]	131.08148193359375	2.4789000000000003	1.9365999999999999	14.09305	12.15645	4671.474609375	1184124.9248236693	0	1178	0.6732972590873452	11.20823345011985	21.4164669002397	131.08116149902344	131.0897216796875
153	131.443115234375	3.9882833333333334					1	DETECTED	131.4431 m/z @3.99 [N1301_2.mzXML]	131.443115234375	3.9882833333333334	3.086	4.7191	1.6331000000000002	5845.7431640625	349770.57682205207	0	1178	1.1056454649991085	0.9049818054195835	0.8099636108391671	131.442626953125	131.44332885742188
154	131.74978637695312	4.0037					1	DETECTED	131.7498 m/z @4.00 [N1301_2.mzXML]	131.74978637695312	4.0037	3.2348833333333333	19.715833333333332	16.48095	4737.28125	3492888.250405518	0	1178	0.23540353478770015	10.718387565305987	20.43677513061197	131.74392700195312	131.7498016357422
155	131.95025634765625	1.3229166666666667					1	DETECTED	131.9503 m/z @1.32 [N1301_2.mzXML]	131.95025634765625	1.3229166666666667	0.10131666666666667	20.008	19.906683333333334	5045.64599609375	2119134.588892975	0	1178	17.646621772877428	8.147791148220913	3.1417188498386146	131.94325256347656	131.9566650390625
156	131.96844482421875	1.5375833333333333					1	DETECTED	131.9684 m/z @1.54 [N1301_2.mzXML]	131.96844482421875	1.5375833333333333	1.4321666666666668	19.569666666666667	18.1375	17203.525390625	3238229.248220306	0	1178	10.806760606675299	41.50622844853219	150.97596444932566	131.96038818359375	131.96896362304688
157	132.04412841796875	9.506166666666667					1	DETECTED	132.0441 m/z @9.51 [N1301_2.mzXML]	132.04412841796875	9.506166666666667	4.28765	16.71216666666667	12.424516666666669	9216.0625	1777081.3242921752	0	1178	0.08462884853375563	1.1904260789304753	1.3808521578609505	132.03436279296875	132.05348205566406
158	132.0653839111328	2.465533333333333					1	DETECTED	132.0654 m/z @2.47 [N1301_2.mzXML]	132.0653839111328	2.465533333333333	1.8393000000000002	10.533999999999999	8.6947	159823.0625	9749182.426887818	0	1178	0.7565099288745825	2.5401279325137716	2.231470380990094	132.06509399414062	132.0658416748047
159	132.07640075683594	1.8532499999999998					1	DETECTED	132.0764 m/z @1.85 [N1301_2.mzXML]	132.07640075683594	1.8532499999999998	1.8251333333333333	10.901166666666667	9.076033333333333	1146189.25	7168646.263969935	0	1178	0.03503483752684766	2.976034731683201	3.056427027767611	132.07102966308594	132.08624267578125
160	132.10177612304688	3.9882833333333334					1	DETECTED	132.1018 m/z @3.99 [N1301_2.mzXML]	132.10177612304688	3.9882833333333334	0.19256666666666666	19.953333333333333	19.760766666666665	1700784.25	1.1228046628964591E8	1	1178	1.07265070743742	0.9493019150677448	0.736724880012115	132.10121154785156	132.10592651367188
161	132.11294555664062	3.6609					1	DETECTED	132.1129 m/z @3.66 [N1301_2.mzXML]	132.11294555664062	3.6609	3.4469	4.492583333333333	1.0456833333333333	2965.529052734375	108265.35214123539	0	1178	0.7346239407640325	2.443185358255452	3.886370716510904	132.11178588867188	132.12294006347656
162	132.45523071289062	3.9882833333333334					1	DETECTED	132.4552 m/z @3.99 [N1301_2.mzXML]	132.45523071289062	3.9882833333333334	3.3247833333333334	4.6863	1.3615166666666667	4879.55126953125	265981.0177966003	0	1178	0.8194722854574903	1.0260110524993722	1.0520221049987442	132.45486450195312	132.45523071289062
163	132.76541137695312	3.9882833333333334					1	DETECTED	132.7654 m/z @3.99 [N1301_2.mzXML]	132.76541137695312	3.9882833333333334	3.1602	4.653583333333333	1.4933833333333326	5684.30029296875	328521.14345648186	0	1178	1.047462545084974	0.9017107779007745	0.8034215558015491	132.76475524902344	132.76565551757812
164	132.95777893066406	11.7766					1	DETECTED	132.9578 m/z @11.78 [N1301_2.mzXML]	132.95777893066406	11.7766	0.10131666666666667	20.008	19.906683333333334	354475.8125	4.507411952826483E7	0	1178	0.8675078399403446	0.8612854665115977	6.2527516445062155	132.9537353515625	132.96148681640625
165	132.99803161621094	1.5375833333333333					1	DETECTED	132.9980 m/z @1.54 [N1301_2.mzXML]	132.99803161621094	1.5375833333333333	1.4321666666666668	3.4776000000000002	2.0454333333333334	25220.06640625	1252509.3162120362	0	1178	0.14461692900137169	9.7016600790514	18.11421048646813	132.997314453125	132.99813842773438
166	133.0341033935547	1.4935666666666667					1	DETECTED	133.0341 m/z @1.49 [N1301_2.mzXML]	133.0341033935547	1.4935666666666667	1.41355	19.98966666666667	18.576116666666667	793792.3125	1.3272841899237063E7	0	1178	0.13980593238471695	1.6827326648173198	2.3048160130242383	133.0318145751953	133.03469848632812
167	133.04949951171875	2.1188333333333333					1	DETECTED	133.0495 m/z @2.12 [N1301_2.mzXML]	133.04949951171875	2.1188333333333333	1.9918833333333335	9.540166666666666	7.548283333333332	11195.583984375	1289850.6893055423	0	1178	1.164229213604196	23.36185109459582	44.106347397084875	133.04891967773438	133.05908203125
168	133.0688018798828	2.5333666666666668					1	DETECTED	133.0688 m/z @2.53 [N1301_2.mzXML]	133.0688018798828	2.5333666666666668	1.0317166666666666	8.4115	7.379783333333334	9659.0048828125	760325.2536584779	0	1178	0.4456922649251296	2.2225292286033955	0.6450045461398035	133.06008911132812	133.06893920898438
169	133.07984924316406	1.8532499999999998					1	DETECTED	133.0798 m/z @1.85 [N1301_2.mzXML]	133.07984924316406	1.8532499999999998	1.8393000000000002	9.2897	7.4504	40976.8984375	4518957.816997956	0	1178	0.19175751818929876	265.99085498039045	524.8924935865065	133.07965087890625	133.0860595703125
170	133.10513305664062	3.9882833333333334					1	DETECTED	133.1051 m/z @3.99 [N1301_2.mzXML]	133.10513305664062	3.9882833333333334	1.5081666666666667	10.533999999999999	9.025833333333333	76295.2265625	5797474.664132049	0	1178	1.0715437730390267	0.7820323794304348	0.7538655829456915	133.09649658203125	133.1053924560547
171	133.96148681640625	11.2408					1	DETECTED	133.9615 m/z @11.24 [N1301_2.mzXML]	133.96148681640625	11.2408	0.10131666666666667	19.98966666666667	19.888350000000003	9199.001953125	1987721.7416024187	0	1178	1.183426627944593	1.2121908269392523	1.9694565638159205	133.9578399658203	133.96633911132812
172	134.0186309814453	1.7827					1	DETECTED	134.0186 m/z @1.78 [N1301_2.mzXML]	134.0186309814453	1.7827	1.7202666666666666	1.8811333333333333	0.1608666666666667	23152.671875	137637.63591748054	0	1178	0.09009595060717723	1.2883075280298988	1.5766150560597976	134.01840209960938	134.01895141601562
173	134.03517150878906	1.5375833333333333					1	DETECTED	134.0352 m/z @1.54 [N1301_2.mzXML]	134.03517150878906	1.5375833333333333	1.41355	18.912333333333333	17.498783333333332	75465.8359375	2294565.412366331	0	1178	0.1399824331074213	57.213488959683396	120.28371366527549	134.0345458984375	134.04510498046875
174	134.05995178222656	9.904733333333333					1	DETECTED	134.0600 m/z @9.90 [N1301_2.mzXML]	134.05995178222656	9.904733333333333	6.02895	19.186500000000002	13.157550000000002	4743.8740234375	787651.7931845703	0	1178	1.5598060787012802	1.6974052557117492	2.3963087434043286	134.05953979492188	134.06692504882812
175	134.106201171875	3.911016666666667					1	DETECTED	134.1062 m/z @3.91 [N1301_2.mzXML]	134.106201171875	3.911016666666667	3.086	6.519783333333334	3.433783333333334	5154.98681640625	326000.71381182864	0	1178	0.2671620580112992	2.081038766893598	3.6914952998280626	134.0997314453125	134.1084442138672
176	134.95823669433594	12.093833333333333					1	DETECTED	134.9582 m/z @12.09 [N1301_2.mzXML]	134.95823669433594	12.093833333333333	0.10131666666666667	20.008	19.906683333333334	54461.4765625	8767227.107982537	0	1178	1.6271979343662064	1.3362048550540442	3.002895411809878	134.95791625976562	134.95889282226562
177	135.00347900390625	1.5375833333333333					1	DETECTED	135.0035 m/z @1.54 [N1301_2.mzXML]	135.00347900390625	1.5375833333333333	1.4321666666666668	15.4442	14.012033333333333	116958.953125	3136747.218743164	0	1178	0.8029047849984086	6.445504359315845	9.346046522489708	134.99610900878906	135.00376892089844
178	135.03187561035156	1.5668					1	DETECTED	135.0319 m/z @1.57 [N1301_2.mzXML]	135.03187561035156	1.5668	1.41355	19.07633333333333	17.66278333333333	65165.23046875	3362359.1407333678	0	1178	0.19555241168085669	36.81806088267861	0.6968706516780738	135.03134155273438	135.03297424316406
179	135.0437774658203	10.915983333333333					1	DETECTED	135.0438 m/z @10.92 [N1301_2.mzXML]	135.0437774658203	10.915983333333333	3.5533833333333336	12.1273	8.573916666666666	3227.664794921875	552874.5255678407	0	1178	2.001362834074623	0.5822614746602196	0.16452294932043937	135.04351806640625	135.0442657470703
180	135.0630340576172	18.029666666666667					1	DETECTED	135.0630 m/z @18.03 [N1301_2.mzXML]	135.0630340576172	18.029666666666667	0.22888333333333336	19.935	19.706116666666667	2210.670166015625	1102048.8291300656	0	1178	8.161806829874386	0.5535182440473124	0.10703648809462493	135.06101989746094	135.06333923339844
181	136.0617218017578	4.95315					1	DETECTED	136.0617 m/z @4.95 [N1301_2.mzXML]	136.0617218017578	4.95315	0.10131666666666667	20.008	19.906683333333334	6450.88623046875	3224318.579199432	0	1178	6.879429817330394	2.051459929236371	2.4010274438198533	136.0609893798828	136.06248474121094
182	136.07565307617188	3.911016666666667					1	DETECTED	136.0757 m/z @3.91 [N1301_2.mzXML]	136.07565307617188	3.911016666666667	2.04825	15.29975	13.2515	7671.19970703125	1549910.4812697147	0	1178	0.4099149934735191	3.556940393321761	6.113880786643522	136.0753173828125	136.07579040527344
183	136.95364379882812	11.950416666666666					1	DETECTED	136.9536 m/z @11.95 [N1301_2.mzXML]	136.95364379882812	11.950416666666666	0.10131666666666667	20.008	19.906683333333334	21682.59375	3570460.162089905	0	1178	1.4904065375131879	0.9853908905636017	0.30964020761085914	136.94515991210938	136.95428466796875
184	136.96920776367188	1.6261333333333332					1	DETECTED	136.9692 m/z @1.63 [N1301_2.mzXML]	136.96920776367188	1.6261333333333332	1.5668	1.7033166666666666	0.13651666666666662	27611.419921875	127888.55196118161	0	1178	0.08279334859679932	1.2995782822573865	1.2969877107274164	136.96905517578125	136.96932983398438
185	137.0596923828125	9.321416666666666					1	DETECTED	137.0597 m/z @9.32 [N1301_2.mzXML]	137.0596923828125	9.321416666666666	3.4164499999999998	14.584583333333335	11.168133333333335	7283.90673828125	1291210.546184998	0	1178	1.0194160535804997	1.8590071725772328	0.37543945471614454	137.04978942871094	137.06004333496094
186	137.13232421875	7.31175					1	DETECTED	137.1323 m/z @7.31 [N1301_2.mzXML]	137.13232421875	7.31175	0.10131666666666667	20.008	19.906683333333334	7552.099609375	3694584.652137753	0	1178	18.59142886477608	1.380408251006643	0.46832537518551826	137.13162231445312	137.1326446533203
187	138.05233764648438	1.8811333333333333					1	DETECTED	138.0523 m/z @1.88 [N1301_2.mzXML]	138.05233764648438	1.8811333333333333	0.5030166666666667	19.880166666666664	19.377149999999997	276713.5625	2527134.7028684993	0	1178	0.05580069583098224	0.5898277363142932	0.05848601477342225	138.0520782470703	138.0617218017578
188	139.0025177001953	3.3097833333333333					1	DETECTED	139.0025 m/z @3.31 [N1301_2.mzXML]	139.0025177001953	3.3097833333333333	3.1308166666666666	5.2099	2.0790833333333336	2202.669677734375	111154.84806295777	0	1178	0.16218747468492145	5.808577016204134	10.617154032408267	139.00221252441406	139.00299072265625
189	139.041748046875	14.650433333333332					1	DETECTED	139.0417 m/z @14.65 [N1301_2.mzXML]	139.041748046875	14.650433333333332	0.1195	19.98966666666667	19.87016666666667	146325.6875	2.242077688039402E7	1	1178	3.6061197068968553	0.8211879136062364	0.46154065428453095	139.0359344482422	139.0501708984375
190	140.0679473876953	1.7972333333333335					1	DETECTED	140.0679 m/z @1.80 [N1301_2.mzXML]	140.0679473876953	1.7972333333333335	1.3229166666666667	20.008	18.68508333333333	552963.9375	4594256.528932894	1	1178	0.053004612149427865	0.9990133631107206	0.254367209840387	140.05899047851562	140.07139587402344
191	141.01593017578125	4.019283333333333					1	DETECTED	141.0159 m/z @4.02 [N1301_2.mzXML]	141.01593017578125	4.019283333333333	2.8975333333333335	4.271883333333333	1.3743499999999997	2301.894775390625	113201.53130767822	0	1178	0.2933707990864387	0.6125919322487187	0.22518386449743727	141.01539611816406	141.01608276367188
192	141.0384521484375	14.251216666666666					1	DETECTED	141.0385 m/z @14.25 [N1301_2.mzXML]	141.0384521484375	14.251216666666666	1.5227833333333334	16.2525	14.729716666666668	5191.626953125	2372246.718658783	0	1178	1.2558059034750944	0.5786146763283254	0.17753013421339675	141.0307159423828	141.0408172607422
193	141.05213928222656	9.321416666666666					1	DETECTED	141.0521 m/z @9.32 [N1301_2.mzXML]	141.05213928222656	9.321416666666666	1.9918833333333335	20.008	18.016116666666665	68563.65625	1656368.2465094924	0	1178	0.11168939630182706	0.6265118934848379	0.44897490691734204	141.05162048339844	141.05746459960938
194	141.09088134765625	6.0817499999999995					1	DETECTED	141.0909 m/z @6.08 [N1301_2.mzXML]	141.09088134765625	6.0817499999999995	0.1195	19.9715	19.852	2036.265625	1315515.2007427365	0	1178	5.70065730451065	1.6648077487525685	2.3296154975051366	141.0900421142578	141.0913848876953
195	142.04730224609375	1.7972333333333335					1	DETECTED	142.0473 m/z @1.80 [N1301_2.mzXML]	142.04730224609375	1.7972333333333335	1.7827	8.1816	6.398899999999999	27028.978515625	626988.0026245727	0	1178	0.10323973871728187	220.14564220183217	20.864147491635244	142.0470733642578	142.0543212890625
196	142.06509399414062	9.186966666666667					1	DETECTED	142.0651 m/z @9.19 [N1301_2.mzXML]	142.06509399414062	9.186966666666667	0.6856500000000001	10.827816666666667	10.142166666666666	85709.2734375	1444492.4598694432	0	1178	0.10338749274299275	2.0201120603109053	1.8475010854487963	142.0632781982422	142.07460021972656
197	142.9476776123047	1.6560833333333334					1	DETECTED	142.9477 m/z @1.66 [N1301_2.mzXML]	142.9476776123047	1.6560833333333334	1.5227833333333334	19.259333333333334	17.73655	32338.02734375	1860724.5941743464	0	1178	0.056459262916088715	14.10062320768277	41.78369816929034	142.93798828125	142.95021057128906
198	143.0312957763672	1.7972333333333335					1	DETECTED	143.0313 m/z @1.80 [N1301_2.mzXML]	143.0312957763672	1.7972333333333335	0.3930166666666667	19.404333333333334	19.011316666666666	444124.78125	5425274.529217128	0	1178	0.11541951672165274	4.254756786075657	4.982142664436146	143.0245819091797	143.03953552246094
199	143.0729522705078	9.186966666666667					1	DETECTED	143.0730 m/z @9.19 [N1301_2.mzXML]	143.0729522705078	9.186966666666667	0.10131666666666667	20.008	19.906683333333334	110731.8046875	3303890.7790518804	0	1178	0.09455191013231357	0.5207424958326747	0.019933947841955783	143.06634521484375	143.0824737548828
200	144.04449462890625	9.186966666666667					1	DETECTED	144.0445 m/z @9.19 [N1301_2.mzXML]	144.04449462890625	9.186966666666667	1.7528166666666667	9.834566666666666	8.08175	24848.939453125	4409672.311564636	0	1178	0.0803119018641727	0.5435557528432975	0.08711150568659481	144.0345458984375	144.04466247558594
201	144.05735778808594	1.81115					1	DETECTED	144.0574 m/z @1.81 [N1301_2.mzXML]	144.05735778808594	1.81115	0.1195	19.9715	19.852	4120.57080078125	1307936.1855959164	0	1178	17.849052594079357	5.867644016197204	9.75643660786091	144.05735778808594	144.06593322753906
202	144.08050537109375	9.186966666666667					1	DETECTED	144.0805 m/z @9.19 [N1301_2.mzXML]	144.08050537109375	9.186966666666667	0.33848333333333336	19.606333333333335	19.267850000000003	1029812.3125	8663291.295514312	1	1178	0.0961250497367967	1.7829295542141548	1.6730273938989697	144.0802001953125	144.0812530517578
203	144.10169982910156	1.8673499999999998					1	DETECTED	144.1017 m/z @1.87 [N1301_2.mzXML]	144.10169982910156	1.8673499999999998	0.10131666666666667	18.381333333333334	18.28001666666667	221045.484375	8389226.262537478	0	1178	0.0960852876867393	0.5794867514771413	0.10832256033092301	144.10081481933594	144.11111450195312
204	144.9807891845703	1.5227833333333334					1	DETECTED	144.9808 m/z @1.52 [N1301_2.mzXML]	144.9807891845703	1.5227833333333334	1.41355	18.344	16.93045	44328.91015625	3980050.726754301	0	1178	12.857415618663625	49.51787022174118	115.3099501052671	144.97093200683594	144.9812469482422
205	144.9918212890625	1.8251333333333333					1	DETECTED	144.9918 m/z @1.83 [N1301_2.mzXML]	144.9918212890625	1.8251333333333333	1.4321666666666668	17.99233333333333	16.560166666666664	65910.296875	3032048.041412048	0	1178	16.540323005484794	21.07070150139962	41.14140300279924	144.99151611328125	144.99209594726562
206	145.02890014648438	1.7972333333333335					1	DETECTED	145.0289 m/z @1.80 [N1301_2.mzXML]	145.02890014648438	1.7972333333333335	1.4321666666666668	15.104016666666666	13.67185	34677.25390625	1.4479626225070251E7	0	1178	13.734409545562903	17.62385923999255	41.81279367036961	145.02801513671875	145.03457641601562
207	145.04925537109375	1.9918833333333335					1	DETECTED	145.0493 m/z @1.99 [N1301_2.mzXML]	145.04925537109375	1.9918833333333335	0.1195	20.008	19.8885	324971.46875	2.1406349358367078E7	1	1178	0.22538061048244495	13.429927585256815	19.160285853844893	145.0485382080078	145.05206298828125
208	145.0841522216797	9.186966666666667					1	DETECTED	145.0842 m/z @9.19 [N1301_2.mzXML]	145.0841522216797	9.186966666666667	4.835533333333333	10.915983333333333	6.08045	97527.0859375	2201512.916655271	0	1178	0.09564595446454227	0.5260507405069772	2.2867102281873346	145.08335876464844	145.08590698242188
209	146.05978393554688	9.186966666666667					1	DETECTED	146.0598 m/z @9.19 [N1301_2.mzXML]	146.05978393554688	9.186966666666667	0.24705000000000002	19.35	19.10295	839702.0	8095646.889465123	0	1178	0.09700138650778634	1.8068346392042351	1.6986238432547203	146.0526123046875	146.0603790283203
210	146.08091735839844	2.0058					1	DETECTED	146.0809 m/z @2.01 [N1301_2.mzXML]	146.08091735839844	2.0058	0.1376	19.9715	19.8339	49446.5234375	5144984.644386993	0	1178	0.7629318731646393	0.8633200571468329	0.17324992986351617	146.08035278320312	146.08763122558594
211	146.11734008789062	1.8251333333333333					1	DETECTED	146.1173 m/z @1.83 [N1301_2.mzXML]	146.11734008789062	1.8251333333333333	1.81115	15.866950000000001	14.055800000000001	65460.0859375	5869045.704405151	0	1178	7.498845834962984	265.78630811221524	519.8090225985844	146.11195373535156	146.11767578125
212	146.99632263183594	1.5081666666666667					1	DETECTED	146.9963 m/z @1.51 [N1301_2.mzXML]	146.99632263183594	1.5081666666666667	1.4321666666666668	13.37675	11.944583333333332	220692.421875	7419184.971572171	0	1178	16.568196429517677	20.987919984548327	60.5370841347778	146.99566650390625	147.00169372558594
213	147.01376342773438	1.5227833333333334					1	DETECTED	147.0138 m/z @1.52 [N1301_2.mzXML]	147.01376342773438	1.5227833333333334	1.4935666666666667	17.2315	15.737933333333334	208525.53125	4443599.2642525565	0	1178	0.10382304728596181	173.63063529058684	362.4023853473497	147.00765991210938	147.01632690429688
214	147.02879333496094	3.3703999999999996					1	DETECTED	147.0288 m/z @3.37 [N1301_2.mzXML]	147.02879333496094	3.3703999999999996	2.998883333333333	16.160933333333332	13.162049999999999	5141.77490234375	2147326.0568370363	0	1178	0.33097114848155984	17.713942846888887	34.427885693777775	147.02862548828125	147.03688049316406
215	147.0634002685547	9.186966666666667					1	DETECTED	147.0634 m/z @9.19 [N1301_2.mzXML]	147.0634002685547	9.186966666666667	0.10131666666666667	20.008	19.906683333333334	71123.65625	3387664.0721523724	0	1178	0.0911027448278432	0.5433742325700249	1.7670062459068407	147.05419921875	147.06544494628906
216	147.0762939453125	1.8532499999999998					1	DETECTED	147.0763 m/z @1.85 [N1301_2.mzXML]	147.0762939453125	1.8532499999999998	1.7685	10.409416666666667	8.640916666666667	142965.390625	5218675.678720394	0	1178	0.19028227935409725	13.18787513766753	10.846147135149929	147.0670166015625	147.07664489746094
217	147.11268615722656	1.5668					1	DETECTED	147.1127 m/z @1.57 [N1301_2.mzXML]	147.11268615722656	1.5668	1.5081666666666667	19.332	17.823833333333333	182148.90625	4156255.8304788517	0	1178	0.14797500025485721	16.430190929675142	2.3178480731618945	147.1123809814453	147.121337890625
218	148.01461791992188	1.5081666666666667					1	DETECTED	148.0146 m/z @1.51 [N1301_2.mzXML]	148.01461791992188	1.5081666666666667	1.41355	15.051166666666667	13.637616666666666	24993.525390625	8206691.347169097	0	1178	0.14717367975732798	72.06772943456058	143.13545886912118	148.0078125	148.01475524902344
219	148.04249572753906	2.04825					1	DETECTED	148.0425 m/z @2.05 [N1301_2.mzXML]	148.04249572753906	2.04825	0.4845666666666667	19.953333333333333	19.468766666666667	40938.4921875	2748464.4006627193	0	1178	0.5901430464442292	0.8579798937827363	0.5718892106399527	148.03846740722656	148.0428009033203
220	148.06016540527344	1.8251333333333333					1	DETECTED	148.0602 m/z @1.83 [N1301_2.mzXML]	148.06016540527344	1.8251333333333333	0.7768499999999999	9.2302	8.45335	42513.7578125	2062260.5510708007	0	1178	0.1633940562553844	4.03165239315011	1.4014530629162736	148.05982971191406	148.0666961669922
221	148.0722198486328	1.9087500000000002					1	DETECTED	148.0722 m/z @1.91 [N1301_2.mzXML]	148.0722198486328	1.9087500000000002	0.17435	20.008	19.83365	21322.34375	3166306.1302180793	0	1178	7.8637152491416185	3.2129811275774607	56.94900798492593	148.0722198486328	148.08221435546875
222	148.0851593017578	11.385016666666667					1	DETECTED	148.0852 m/z @11.39 [N1301_2.mzXML]	148.0851593017578	11.385016666666667	0.1376	19.935	19.7974	7209.70654296875	2765809.608197416	0	1178	6.267338242202365	0.9008385671577516	0.7590703713755276	148.0822296142578	148.0851593017578
223	148.93502807617188	1.7371833333333333					1	DETECTED	148.9350 m/z @1.74 [N1301_2.mzXML]	148.93502807617188	1.7371833333333333	1.6560833333333334	1.8811333333333333	0.22504999999999997	58975.8203125	454159.9952119142	0	1178	0.12102180908400939	1.387484586929717	1.1146559873719737	148.9348907470703	148.93516540527344
224	148.96095275878906	1.9087500000000002					1	DETECTED	148.9610 m/z @1.91 [N1301_2.mzXML]	148.96095275878906	1.9087500000000002	1.9087500000000002	18.067166666666665	16.158416666666664	13021.0361328125	1248619.159003174	0	1178	0.06885183563718233	null	null	148.95692443847656	148.96119689941406
225	149.01197814941406	1.5375833333333333					1	DETECTED	149.0120 m/z @1.54 [N1301_2.mzXML]	149.01197814941406	1.5375833333333333	0.3930166666666667	19.734166666666667	19.34115	179114.515625	5839944.34038974	0	1178	0.136358662440617	1.660622028453653	0.5621025807075789	149.00209045410156	149.01214599609375
226	149.02308654785156	12.423916666666665					1	DETECTED	149.0231 m/z @12.42 [N1301_2.mzXML]	149.02308654785156	12.423916666666665	0.10131666666666667	20.008	19.906683333333334	83479.359375	3.661226105765356E7	1	1178	13.464465328566263	0.8589927728015831	0.07976764640364184	149.02279663085938	149.02345275878906
227	149.05966186523438	8.313866666666666					1	DETECTED	149.0597 m/z @8.31 [N1301_2.mzXML]	149.05966186523438	8.313866666666666	7.942816666666667	8.5488	0.6059833333333327	6223.701171875	106416.38810675057	0	1178	0.39918699693700077	0.8165790773929862	0.6331581547859723	149.05935668945312	149.05982971191406
228	149.07858276367188	18.25183333333333					1	DETECTED	149.0786 m/z @18.25 [N1301_2.mzXML]	149.07858276367188	18.25183333333333	0.1195	19.8435	19.724	10564.2060546875	3385026.8270697934	0	1178	8.529158679919647	0.5438902880673567	0.16521170137287283	149.07818603515625	149.07884216308594
229	149.99269104003906	1.7528166666666667					1	DETECTED	149.9927 m/z @1.75 [N1301_2.mzXML]	149.99269104003906	1.7528166666666667	0.44789999999999996	19.98966666666667	19.541766666666668	8593.22265625	3793541.2776619876	0	1178	17.422751548318168	7.487745066734785	9.97768694708505	149.9926300048828	149.9974822998047
230	150.01341247558594	1.6872833333333332					1	DETECTED	150.0134 m/z @1.69 [N1301_2.mzXML]	150.01341247558594	1.6872833333333332	0.1195	19.953333333333333	19.833833333333335	8034.1767578125	6533346.775505371	0	1178	18.483825050993715	6.325438251459067	11.650876502918132	150.00436401367188	150.01553344726562
231	150.0264434814453	12.4411					1	DETECTED	150.0264 m/z @12.44 [N1301_2.mzXML]	150.0264434814453	12.4411	0.1376	19.898333333333333	19.760733333333334	7844.45166015625	3579326.1588543104	0	1178	14.103581153224908	0.8030533317077797	0.8442583540255504	150.0258026123047	150.0270538330078
232	150.05828857421875	2.72755					1	DETECTED	150.0583 m/z @2.73 [N1301_2.mzXML]	150.05828857421875	2.72755	1.81115	17.99233333333333	16.18118333333333	42810.8125	2920346.319289429	0	1178	0.26087762917151913	4.253005902920835	0.29613022288278956	150.04920959472656	150.0584716796875
233	150.9766845703125	2.1473					1	DETECTED	150.9767 m/z @2.15 [N1301_2.mzXML]	150.9766845703125	2.1473	0.17435	19.935	19.76065	23937.55859375	2775757.3739812304	0	1178	0.17961872834803794	7.519586741522272	10.81665699255346	150.96775817871094	150.9769287109375
234	151.04510498046875	1.4935666666666667					1	DETECTED	151.0451 m/z @1.49 [N1301_2.mzXML]	151.04510498046875	1.4935666666666667	1.1411	10.871366666666667	9.730266666666667	9367.4990234375	1167028.515612549	0	1178	0.15574696925246578	13.803101948174767	26.606203896349534	151.03561401367188	151.05075073242188
235	151.0613555908203	8.514083333333334					1	DETECTED	151.0614 m/z @8.51 [N1301_2.mzXML]	151.0613555908203	8.514083333333334	7.610216666666667	8.65305	1.0428333333333333	7133.3349609375	86761.86209564215	0	1178	5.598446712762062	0.5768734326596844	0.4472364230657167	151.0612030029297	151.06175231933594
236	151.0748291015625	11.257416666666668					1	DETECTED	151.0748 m/z @11.26 [N1301_2.mzXML]	151.0748291015625	11.257416666666668	4.2396	11.369533333333333	7.129933333333333	31705.314453125	897005.8670699777	0	1178	0.14446199715363406	0.5519203913176834	0.19849061315225594	151.07473754882812	151.07546997070312
237	152.0219268798828	1.81115					1	DETECTED	152.0219 m/z @1.81 [N1301_2.mzXML]	152.0219268798828	1.81115	1.7972333333333335	3.8645833333333335	2.0673500000000002	183115.78125	1212132.1265203846	0	1178	0.02432270239887524	49.46490355724422	12.998710018049328	152.0216827392578	152.03192138671875
238	152.04685974121094	19.4595					1	DETECTED	152.0469 m/z @19.46 [N1301_2.mzXML]	152.04685974121094	19.4595	0.1195	19.98966666666667	19.87016666666667	1998.0142822265625	1126466.424194306	0	1178	18.466363353665265	0.5137064805239573	0.027412961047914675	152.04647827148438	152.04808044433594
239	152.0706024169922	8.758466666666667					1	DETECTED	152.0706 m/z @8.76 [N1301_2.mzXML]	152.0706024169922	8.758466666666667	1.0861333333333334	17.379666666666665	16.293533333333333	4256.69140625	1100763.7593851015	0	1178	0.12614141738316142	1.0618369031585349	0.021732601782383787	152.06150817871094	152.0709686279297
240	152.9469451904297	1.5959333333333334					1	DETECTED	152.9469 m/z @1.60 [N1301_2.mzXML]	152.9469451904297	1.5959333333333334	1.5519833333333333	13.940233333333333	12.38825	88184.578125	3124568.9060757444	0	1178	0.08270072043265775	3.2780575162035572	3.5971104407542946	152.94680786132812	152.95237731933594
241	153.04075622558594	3.833483333333333					1	DETECTED	153.0408 m/z @3.83 [N1301_2.mzXML]	153.04075622558594	3.833483333333333	3.2498	4.051166666666666	0.8013666666666661	2489.208740234375	63162.005232543874	0	1178	0.21245752343560476	0.6864738299877214	0.3729476599754429	153.03512573242188	153.04104614257812
242	153.05738830566406	13.502016666666666					1	DETECTED	153.0574 m/z @13.50 [N1301_2.mzXML]	153.05738830566406	13.502016666666666	3.9418	19.715833333333332	15.774033333333332	71628.6953125	1.264353398866839E7	0	1178	1.591658602270872	1.0376898298533468	0.3621156777447997	153.0499267578125	153.06631469726562
243	154.0262908935547	1.8811333333333333					1	DETECTED	154.0263 m/z @1.88 [N1301_2.mzXML]	154.0262908935547	1.8811333333333333	1.7972333333333335	2.133	0.33576666666666655	48502.48046875	236761.21473986813	0	1178	0.04935846264055166	1.513650783045703	2.7520419277340107	154.01995849609375	154.0264434814453
244	154.05850219726562	1.8393000000000002					1	DETECTED	154.0585 m/z @1.84 [N1301_2.mzXML]	154.05850219726562	1.8393000000000002	1.8251333333333333	19.587833333333332	17.7627	28936.197265625	1924796.9007855847	0	1178	10.330306485436045	463.37868513388264	881.9635183738194	154.04965209960938	154.065185546875
245	154.08395385742188	4.082616666666667					1	DETECTED	154.0840 m/z @4.08 [N1301_2.mzXML]	154.08395385742188	4.082616666666667	0.44789999999999996	10.4826	10.034699999999999	9602.052734375	1076162.104487488	0	1178	1.0508801334313214	1.3806009895368203	7.773170859005124	154.08335876464844	154.08660888671875
246	155.02825927734375	2.76945					1	DETECTED	155.0283 m/z @2.77 [N1301_2.mzXML]	155.02825927734375	2.76945	1.7202666666666666	15.885333333333334	14.165066666666666	53159.3671875	2087427.7943288882	0	1178	0.30130753085246686	0.6997025656956356	0.31055127531420634	155.02804565429688	155.03305053710938
247	155.06784057617188	9.992750000000001					1	DETECTED	155.0678 m/z @9.99 [N1301_2.mzXML]	155.06784057617188	9.992750000000001	8.847116666666667	10.4826	1.6354833333333332	13430.439453125	292846.6823676153	0	1178	0.10548054279927399	0.5999407393549693	0.18099649836868248	155.06065368652344	155.068115234375
248	155.13046264648438	14.91545					1	DETECTED	155.1305 m/z @14.92 [N1301_2.mzXML]	155.13046264648438	14.91545	0.10131666666666667	20.008	19.906683333333334	431115.71875	8.49790280416957E7	0	1178	5.178688470956573	0.6782469514890426	0.3415447664044143	155.130126953125	155.1312713623047
249	155.5298614501953	2.76945					1	DETECTED	155.5299 m/z @2.77 [N1301_2.mzXML]	155.5298614501953	2.76945	2.2462666666666666	2.86895	0.6226833333333333	7682.126953125	147888.44687377926	0	1178	0.04278125317433812	0.5950909496352457	0.1901818992704914	155.52935791015625	155.53018188476562
250	156.0419158935547	1.7827					1	DETECTED	156.0419 m/z @1.78 [N1301_2.mzXML]	156.0419158935547	1.7827	1.7371833333333333	15.995949999999999	14.258766666666666	221812.328125	4087904.8459154055	0	1178	0.0523048808381561	2.442485420507249	3.3252342395558787	156.04159545898438	156.04893493652344
251	156.0766143798828	1.8811333333333333					1	DETECTED	156.0766 m/z @1.88 [N1301_2.mzXML]	156.0766143798828	1.8811333333333333	1.5375833333333333	15.29975	13.762166666666666	36185.1171875	1980644.1501742858	0	1178	0.6579369153602423	2.0146603954508926	2.1488445824803493	156.06765747070312	156.07736206054688
252	156.13397216796875	14.91545					1	DETECTED	156.1340 m/z @14.92 [N1301_2.mzXML]	156.13397216796875	14.91545	0.10131666666666667	19.880166666666664	19.77885	21277.548828125	5444807.846904693	0	1178	4.625031194549884	0.7730685651581438	0.3305176398693641	156.13267517089844	156.13462829589844
253	157.1276397705078	14.91545					1	DETECTED	157.1276 m/z @14.92 [N1301_2.mzXML]	157.1276397705078	14.91545	0.10131666666666667	20.008	19.906683333333334	112657.5859375	2.4847352734101463E7	0	1178	5.580919657071915	0.6836725998360356	1.1848176191134299	157.1220245361328	157.12840270996094
254	158.13128662109375	15.210616666666665					1	DETECTED	158.1313 m/z @15.21 [N1301_2.mzXML]	158.13128662109375	15.210616666666665	0.19256666666666666	20.008	19.81543333333333	5100.1748046875	2024803.1968569024	0	1178	5.845046864757791	0.6597205806790273	0.7213853037527542	158.1305389404297	158.1317596435547
255	158.92782592773438	1.5519833333333333					1	DETECTED	158.9278 m/z @1.55 [N1301_2.mzXML]	158.92782592773438	1.5519833333333333	1.4321666666666668	2.0763000000000003	0.6441333333333334	40489.29296875	718303.9342731932	0	1178	0.6950673693479239	2.31657129297721	3.5495820406734726	158.9216766357422	158.92794799804688
256	158.9636688232422	1.6411499999999999					1	DETECTED	158.9637 m/z @1.64 [N1301_2.mzXML]	158.9636688232422	1.6411499999999999	1.5813	17.583666666666666	16.002366666666667	437870.15625	6482653.064110107	0	1178	0.0709003534588315	2.402122987063698	2.7200030159044344	158.96356201171875	158.9678192138672
257	159.06500244140625	1.9365999999999999					1	DETECTED	159.0650 m/z @1.94 [N1301_2.mzXML]	159.06500244140625	1.9365999999999999	0.10131666666666667	17.825333333333333	17.724016666666667	16646.95703125	2288287.902342165	0	1178	1.070740640111876	2.043726920538121	2.0393580101615014	159.0551300048828	159.0665740966797
258	159.0917510986328	9.186966666666667					1	DETECTED	159.0918 m/z @9.19 [N1301_2.mzXML]	159.0917510986328	9.186966666666667	1.2139	19.606333333333335	18.392433333333337	85640.796875	1898545.3573792395	0	1178	0.07966291568873451	0.5134841735064068	1.6715956174466327	159.08822631835938	159.1017303466797
259	159.98187255859375	11.291699999999999					1	DETECTED	159.9819 m/z @11.29 [N1301_2.mzXML]	159.98187255859375	11.291699999999999	0.10131666666666667	20.008	19.906683333333334	6967.8037109375	2004543.405526062	0	1178	18.86286038564461	0.8894549337749825	0.42307442489155095	159.98143005371094	159.99168395996094
260	160.06039428710938	2.465533333333333					1	DETECTED	160.0604 m/z @2.47 [N1301_2.mzXML]	160.06039428710938	2.465533333333333	0.6488666666666667	19.862000000000002	19.213133333333335	296312.3125	1.9139420914602816E7	1	1178	0.6810464778649603	2.704115657143781	2.6307258562859555	160.0530242919922	160.06358337402344
261	160.07577514648438	9.186966666666667					1	DETECTED	160.0758 m/z @9.19 [N1301_2.mzXML]	160.07577514648438	9.186966666666667	1.2139	19.8435	18.6296	45671.18359375	2319834.005780486	0	1178	0.08278161393275774	0.5756979589284861	22.330778828651443	160.0743865966797	160.0828094482422
262	160.1331024169922	1.8673499999999998					1	DETECTED	160.1331 m/z @1.87 [N1301_2.mzXML]	160.1331024169922	1.8673499999999998	1.8532499999999998	10.226933333333333	8.373683333333334	41631.53125	1335904.2604948734	0	1178	0.04924902373608875	296.31893289871505	589.8125498373685	160.1329345703125	160.14027404785156
263	161.01214599609375	1.5081666666666667					1	DETECTED	161.0121 m/z @1.51 [N1301_2.mzXML]	161.01214599609375	1.5081666666666667	1.41355	19.642666666666667	18.229116666666666	14192.642578125	1278136.8371815183	0	1178	0.1636193693413357	96.33142504844118	191.66285009688235	161.01173400878906	161.0135498046875
264	161.02374267578125	12.093833333333333					1	DETECTED	161.0237 m/z @12.09 [N1301_2.mzXML]	161.02374267578125	12.093833333333333	1.4935666666666667	16.270666666666667	14.7771	60213.25	9739272.513629027	0	1178	2.487119407277765	2.599478962971855	0.34508830952154135	161.01498413085938	161.0336456298828
265	161.06375122070312	2.6717333333333335					1	DETECTED	161.0638 m/z @2.67 [N1301_2.mzXML]	161.06375122070312	2.6717333333333335	0.2107	20.008	19.7973	15885.7060546875	2533602.1987144793	0	1178	0.3888064064242589	1.0282394152902183	0.7079709994744376	161.0586395263672	161.06434631347656
266	161.98110961914062	1.1411					1	DETECTED	161.9811 m/z @1.14 [N1301_2.mzXML]	161.98110961914062	1.1411	0.10131666666666667	20.008	19.906683333333334	3905.375732421875	1691371.3302328805	0	1178	18.867285149518235	9.572515107314024	7.480270061633077	161.98043823242188	161.9879608154297
267	162.0499267578125	1.8948666666666665					1	DETECTED	162.0499 m/z @1.89 [N1301_2.mzXML]	162.0499267578125	1.8948666666666665	1.8948666666666665	9.834566666666666	7.939699999999999	21117.037109375	979236.4543106384	0	1178	3.985824663707394	null	null	162.0497589111328	162.0587921142578
268	162.0979766845703	15.793266666666666					1	DETECTED	162.0980 m/z @15.79 [N1301_2.mzXML]	162.0979766845703	15.793266666666666	8.758466666666667	19.533	10.774533333333334	10569.00390625	2623447.3153045652	0	1178	2.5500731930140077	0.7658023919182732	0.6560181642658311	162.09715270996094	162.09817504882812
269	162.1119842529297	1.8251333333333333					1	DETECTED	162.1120 m/z @1.83 [N1301_2.mzXML]	162.1119842529297	1.8251333333333333	1.7685	8.618699999999999	6.850199999999999	2168212.0	1.3933406363817934E7	1	1178	0.06432289811344427	2.6957332998525416	3.3027079241939217	162.1119842529297	162.11294555664062
270	162.9911651611328	1.5375833333333333					1	DETECTED	162.9912 m/z @1.54 [N1301_2.mzXML]	162.9911651611328	1.5375833333333333	0.19256666666666666	20.008	19.81543333333333	394862.34375	6284231.413436675	0	1178	0.13245475781190796	1.0416171697494672	0.9537364444103976	162.9835205078125	162.99212646484375
271	163.0387420654297	10.901166666666667					1	DETECTED	163.0387 m/z @10.90 [N1301_2.mzXML]	163.0387420654297	10.901166666666667	0.1376	19.825333333333333	19.687733333333334	23843.681640625	3002085.503429564	0	1178	0.10801863346320317	1.2752448332395683	12.378659041239661	163.03829956054688	163.045166015625
272	163.05992126464844	2.0058					1	DETECTED	163.0599 m/z @2.01 [N1301_2.mzXML]	163.05992126464844	2.0058	0.10131666666666667	20.008	19.906683333333334	79089.515625	1.1242890677212276E7	0	1178	0.6091581022805743	9.412208025233213	4.237986350784297	163.0596466064453	163.0604248046875
273	163.07489013671875	11.562066666666668					1	DETECTED	163.0749 m/z @11.56 [N1301_2.mzXML]	163.07489013671875	11.562066666666668	1.3048333333333335	11.6078	10.302966666666666	11377.5537109375	2776592.753037476	0	1178	0.05914319757548725	0.5022293210969818	0.004458642193963702	163.07333374023438	163.07516479492188
274	163.0944061279297	15.499266666666667					1	DETECTED	163.0944 m/z @15.50 [N1301_2.mzXML]	163.0944061279297	15.499266666666667	0.46641666666666665	19.9165	19.450083333333332	21066.482421875	6698752.900786928	0	1178	6.768366159342703	0.6469193577177093	0.6719160840666627	163.08563232421875	163.0968780517578
275	163.11569213867188	1.8251333333333333					1	DETECTED	163.1157 m/z @1.83 [N1301_2.mzXML]	163.11569213867188	1.8251333333333333	1.7827	17.7135	15.9308	115331.96875	5644108.724692139	0	1178	0.06870622028794204	124.2847527513007	247.6135711707629	163.11148071289062	163.11605834960938
276	163.97659301757812	0.5030166666666667					1	DETECTED	163.9766 m/z @0.50 [N1301_2.mzXML]	163.97659301757812	0.5030166666666667	0.10131666666666667	20.008	19.906683333333334	52141.08203125	1.837790608604704E7	1	1178	11.915279870938685	4.606704584341294	22.674570611457522	163.97613525390625	163.97703552246094
277	163.99476623535156	1.5519833333333333					1	DETECTED	163.9948 m/z @1.55 [N1301_2.mzXML]	163.99476623535156	1.5519833333333333	1.4935666666666667	17.8625	16.368933333333334	11506.4501953125	2446025.3315366823	0	1178	0.07528139077312357	140.10499286733264	279.2099857346653	163.98770141601562	163.99476623535156
278	164.9296112060547	1.6560833333333334					1	DETECTED	164.9296 m/z @1.66 [N1301_2.mzXML]	164.9296112060547	1.6560833333333334	0.7949833333333333	6.309116666666667	5.5141333333333336	37266.7421875	1202742.5912939454	0	1178	0.2586254520672773	3.2017961522084155	0.48241842642057503	164.92034912109375	164.93048095703125
279	164.98416137695312	11.7766					1	DETECTED	164.9842 m/z @11.78 [N1301_2.mzXML]	164.98416137695312	11.7766	0.10131666666666667	19.98966666666667	19.888350000000003	90739.8125	1.2232210869894844E7	1	1178	1.1131752983367633	0.8156342252666159	6.4418615426457775	164.97686767578125	164.9851531982422
280	165.0242919921875	1.5668					1	DETECTED	165.0243 m/z @1.57 [N1301_2.mzXML]	165.0242919921875	1.5668	1.4321666666666668	4.492583333333333	3.0604166666666663	7189.83251953125	475515.1601428528	0	1178	1.0426609569347547	11.365746471898998	21.731492943798	165.02420043945312	165.03402709960938
281	165.03848266601562	15.627483333333334					1	DETECTED	165.0385 m/z @15.63 [N1301_2.mzXML]	165.03848266601562	15.627483333333334	9.420883333333334	17.2315	7.810616666666666	3480.152587890625	888089.4191259157	0	1178	5.504110971300491	0.6292186274825723	0.2584372549651446	165.0381317138672	165.0387725830078
282	165.05487060546875	3.8802000000000003					1	DETECTED	165.0549 m/z @3.88 [N1301_2.mzXML]	165.05487060546875	3.8802000000000003	2.783533333333333	9.353766666666667	6.570233333333334	8136.2412109375	803297.3046495361	0	1178	5.814025670246291	2.9955471124620052	8.550731450315453	165.0539093017578	165.05499267578125
283	165.15975952148438	16.215883333333334					1	DETECTED	165.1598 m/z @16.22 [N1301_2.mzXML]	165.15975952148438	16.215883333333334	0.4297333333333333	19.880166666666664	19.45043333333333	19926.568359375	5354705.614021729	0	1178	2.735452252417133	0.7574879390391644	0.440580564667348	165.15289306640625	165.1641387939453
284	166.02610778808594	2.4113666666666664					1	DETECTED	166.0261 m/z @2.41 [N1301_2.mzXML]	166.02610778808594	2.4113666666666664	1.8532499999999998	19.788666666666664	17.935416666666665	31169.197265625	2436287.491359406	0	1178	0.7193307128537731	2.8666867495525588	3.2706722069226553	166.01669311523438	166.02687072753906
285	166.05325317382812	2.1897499999999996					1	DETECTED	166.0533 m/z @2.19 [N1301_2.mzXML]	166.05325317382812	2.1897499999999996	1.9087500000000002	8.4115	6.50275	14322.9091796875	1091032.8267757567	0	1178	6.04890188051413	11.228065498591645	21.70850118322811	166.0511932373047	166.06246948242188
286	166.07492065429688	8.395066666666667					1	DETECTED	166.0749 m/z @8.40 [N1301_2.mzXML]	166.07492065429688	8.395066666666667	2.998883333333333	8.445133333333334	5.446250000000001	4603.52880859375	498577.44588610856	0	1178	0.1473424732682318	0.504639081325999	0.009278162651998075	166.0655975341797	166.07492065429688
287	166.08596801757812	8.36295					1	DETECTED	166.0860 m/z @8.36 [N1301_2.mzXML]	166.08596801757812	8.36295	0.5758333333333333	19.825333333333333	19.2495	2283362.0	5.510892726982586E7	1	1178	0.30211118537194004	0.81010077286614	0.43483333780145195	166.084716796875	166.0945587158203
288	166.09999084472656	8.330333333333334					1	DETECTED	166.1000 m/z @8.33 [N1301_2.mzXML]	166.09999084472656	8.330333333333334	7.890966666666667	8.461983333333333	0.5710166666666652	5336.03125	81849.1265052183	0	1178	0.2713739159006927	0.6498179197329476	0.6377015505987808	166.09597778320312	166.1094970703125
289	166.1248779296875	1.2685666666666668					1	DETECTED	166.1249 m/z @1.27 [N1301_2.mzXML]	166.1248779296875	1.2685666666666668	1.2685666666666668	8.566416666666667	7.29785	3884.84912109375	1151404.5138649906	0	1178	7.105731338184075	null	null	166.11598205566406	166.13229370117188
290	166.16128540039062	12.66155					1	DETECTED	166.1613 m/z @12.66 [N1301_2.mzXML]	166.16128540039062	12.66155	8.313866666666666	18.344	10.030133333333335	35462.32421875	6478094.38214166	0	1178	14.778050192598126	1.1341397737111119	1.138029689124036	166.15325927734375	166.16366577148438
291	166.58433532714844	8.378866666666667					1	DETECTED	166.5843 m/z @8.38 [N1301_2.mzXML]	166.58433532714844	8.378866666666667	7.96015	8.461983333333333	0.5018333333333329	6574.55078125	116670.69027380366	0	1178	0.30397322579752917	0.5992516817259068	0.19850336345181363	166.5840301513672	166.58438110351562
292	166.98455810546875	12.093833333333333					1	DETECTED	166.9846 m/z @12.09 [N1301_2.mzXML]	166.98455810546875	12.093833333333333	0.10131666666666667	20.008	19.906683333333334	49877.75	7564422.557439758	0	1178	1.6276809357487103	0.7729546622246992	0.4208611813983728	166.98394775390625	166.9859161376953
293	167.03131103515625	1.8948666666666665					1	DETECTED	167.0313 m/z @1.89 [N1301_2.mzXML]	167.03131103515625	1.8948666666666665	1.7685	10.190750000000001	8.422250000000002	53614.52734375	1556017.7017347424	0	1178	0.10883295148921368	31.411806544432608	4.269035616056501	167.02133178710938	167.03431701660156
294	167.0676727294922	10.336066666666666					1	DETECTED	167.0677 m/z @10.34 [N1301_2.mzXML]	167.0676727294922	10.336066666666666	3.6301	16.381016666666667	12.750916666666667	4157.0625	831960.3813245546	0	1178	0.29137417322149695	0.9507142892647843	0.9014285785295687	167.06732177734375	167.0718994140625
295	167.0894317626953	8.3464					1	DETECTED	167.0894 m/z @8.35 [N1301_2.mzXML]	167.0894317626953	8.3464	7.6631	9.713033333333334	2.0499333333333336	154746.34375	3498701.46243207	0	1178	0.27223498419175307	0.9687289017590902	0.4770852134360652	167.08912658691406	167.09014892578125
296	168.09039306640625	8.3464					1	DETECTED	168.0904 m/z @8.35 [N1301_2.mzXML]	168.09039306640625	8.3464	7.873616666666666	8.741016666666667	0.8674000000000008	5682.7998046875	128423.60796710211	0	1178	0.31705961729843857	0.9173335213452264	0.8346670426904528	168.09010314941406	168.0933074951172
297	168.9798583984375	11.2408					1	DETECTED	168.9799 m/z @11.24 [N1301_2.mzXML]	168.9798583984375	11.2408	0.1195	19.98966666666667	19.87016666666667	20742.767578125	3153951.0443728603	0	1178	11.819255321962977	0.8250392986134892	0.39939821172506407	168.97972106933594	168.9879913330078
298	169.0355682373047	3.027933333333333					1	DETECTED	169.0356 m/z @3.03 [N1301_2.mzXML]	169.0355682373047	3.027933333333333	1.1957166666666665	19.551166666666667	18.35545	82017.6640625	3782817.475218199	0	1178	0.38447296150811505	1.104839645809777	0.9592587013090318	169.0259246826172	169.0362548828125
299	169.0493621826172	10.842216666666667					1	DETECTED	169.0494 m/z @10.84 [N1301_2.mzXML]	169.0493621826172	10.842216666666667	0.8677333333333334	17.806833333333334	16.9391	257080.328125	5799680.517620999	1	1178	0.0756546376515761	0.5149495572392279	0.022347626469374136	169.04623413085938	169.05859375
300	169.09449768066406	1.6717000000000002					1	DETECTED	169.0945 m/z @1.67 [N1301_2.mzXML]	169.09449768066406	1.6717000000000002	1.5813	8.741016666666667	7.159716666666667	35490.1328125	4254365.2267487785	0	1178	0.07015734306740229	39.600202802359775	65.51634788457915	169.0934600830078	169.09730529785156
301	169.1219940185547	10.827816666666667					1	DETECTED	169.1220 m/z @10.83 [N1301_2.mzXML]	169.1219940185547	10.827816666666667	0.5940333333333334	19.862000000000002	19.26796666666667	3009.897705078125	1410808.9761175844	0	1178	4.068978222403548	0.9413901994537701	0.88278039890754	169.12156677246094	169.1225128173828
302	170.06005859375	9.186966666666667					1	DETECTED	170.0601 m/z @9.19 [N1301_2.mzXML]	170.06005859375	9.186966666666667	4.2396	11.02565	6.78605	248511.15625	2948864.805909233	0	1178	0.09809327147822522	10.205986448789334	1.6859436788838082	170.05255126953125	170.06045532226562
303	170.09266662597656	1.8811333333333333					1	DETECTED	170.0927 m/z @1.88 [N1301_2.mzXML]	170.09266662597656	1.8811333333333333	0.1195	20.008	19.8885	13328.3623046875	5353548.539380437	0	1178	6.219873054974068	5.644903404037919	7.130246392126005	170.0916290283203	170.09715270996094
304	170.85435485839844	1.7528166666666667					1	DETECTED	170.8544 m/z @1.75 [N1301_2.mzXML]	170.85435485839844	1.7528166666666667	0.1376	10.551066666666665	10.413466666666665	8456.2998046875	2777029.0162026365	0	1178	0.35702059184548296	3.223551019986998	5.447102039973997	170.84515380859375	170.85540771484375
305	171.03289794921875	1.4788166666666667					1	DETECTED	171.0329 m/z @1.48 [N1301_2.mzXML]	171.03289794921875	1.4788166666666667	1.44835	16.78633333333333	15.337983333333332	7461.13818359375	1205343.5879161379	0	1178	0.1616266113557281	251.71745076586453	502.434901531729	171.0262908935547	171.03306579589844
306	171.0635986328125	9.186966666666667					1	DETECTED	171.0636 m/z @9.19 [N1301_2.mzXML]	171.0635986328125	9.186966666666667	6.274100000000001	10.390933333333333	4.116833333333332	24886.876953125	922208.2675195609	0	1178	0.10464766637380052	0.7066635387819559	0.41332707756391174	171.0626220703125	171.0651092529297
307	171.137939453125	11.707516666666667					1	DETECTED	171.1379 m/z @11.71 [N1301_2.mzXML]	171.137939453125	11.707516666666667	11.707516666666667	14.84895	3.1414333333333335	5743.005859375	510913.03573242173	0	1178	0.4894169692378654	null	null	171.13734436035156	171.13812255859375
308	171.1490936279297	1.3773333333333333					1	DETECTED	171.1491 m/z @1.38 [N1301_2.mzXML]	171.1490936279297	1.3773333333333333	0.1195	20.008	19.8885	8369.75390625	4892569.184882811	0	1178	7.215397152956579	7.905856631774215	9.960572557067948	171.1483917236328	171.1499786376953
309	172.07553100585938	10.827816666666667					1	DETECTED	172.0755 m/z @10.83 [N1301_2.mzXML]	172.07553100585938	10.827816666666667	1.81115	11.433033333333332	9.621883333333333	203514.671875	1.941658759665224E7	0	1178	0.12947236006869645	0.5222905969378934	0.028477123414526007	172.06942749023438	172.0755615234375
310	172.1331787109375	10.226933333333333					1	DETECTED	172.1332 m/z @10.23 [N1301_2.mzXML]	172.1331787109375	10.226933333333333	6.958733333333333	10.604383333333335	3.6456500000000016	13276.162109375	692849.7322394405	0	1178	0.10224490784068863	0.5577458539869043	0.11549170797380863	172.13291931152344	172.13372802734375
311	172.9784698486328	1.4935666666666667					1	DETECTED	172.9785 m/z @1.49 [N1301_2.mzXML]	172.9784698486328	1.4935666666666667	1.4321666666666668	2.1756333333333333	0.7434666666666665	5826.12060546875	112629.78848669434	0	1178	0.06392945003807005	6.054288816503809	11.108577633007618	172.97775268554688	172.98715209960938
312	173.02078247070312	16.087833333333332					1	DETECTED	173.0208 m/z @16.09 [N1301_2.mzXML]	173.02078247070312	16.087833333333332	0.22888333333333336	20.008	19.779116666666667	5737.0087890625	2113105.646471069	0	1178	4.291206253514897	0.6235947735085446	0.23645130186692445	173.02000427246094	173.02951049804688
313	173.96133422851562	11.466133333333334					1	DETECTED	173.9613 m/z @11.47 [N1301_2.mzXML]	173.96133422851562	11.466133333333334	0.10131666666666667	20.008	19.906683333333334	6549.49462890625	1710971.7374638983	0	1178	10.93786842342158	0.8758030999180219	0.44411424178853864	173.96023559570312	173.9619598388672
314	174.05264282226562	8.793766666666667					1	DETECTED	174.0526 m/z @8.79 [N1301_2.mzXML]	174.05264282226562	8.793766666666667	8.6883	8.793766666666667	0.1054666666666666	2182.708251953125	10828.071087829545	0	1178	0.11000953657215362	0.5	null	174.05230712890625	174.05938720703125
315	174.07891845703125	15.29975					1	DETECTED	174.0789 m/z @15.30 [N1301_2.mzXML]	174.07891845703125	15.29975	9.370800000000001	19.533	10.1622	10121.890625	2426440.6758036213	0	1178	2.8538577347806235	0.8558840219790198	0.7321615742383931	174.07742309570312	174.08538818359375
316	174.12359619140625	18.01066666666667					1	DETECTED	174.1236 m/z @18.01 [N1301_2.mzXML]	174.12359619140625	18.01066666666667	0.1195	19.98966666666667	19.87016666666667	3232.68603515625	1973034.0344731747	0	1178	11.56118773682004	0.5553066224486944	0.11061324489738877	174.12359619140625	174.1283416748047
317	174.93772888183594	1.6560833333333334					1	DETECTED	174.9377 m/z @1.66 [N1301_2.mzXML]	174.93772888183594	1.6560833333333334	1.6108666666666667	1.9087500000000002	0.2978833333333335	97116.0625	582609.700104004	0	1178	0.06866154513209954	3.293955031330631	5.587910062661262	174.93763732910156	174.9381561279297
318	174.991455078125	1.44835					1	DETECTED	174.9915 m/z @1.45 [N1301_2.mzXML]	174.991455078125	1.44835	0.10131666666666667	19.953333333333333	19.852016666666668	61208.48828125	4239482.184815033	0	1178	1.0433817042944509	1.374074868187996	1.438736444406377	174.98394775390625	174.99229431152344
319	175.00848388671875	15.848749999999999					1	DETECTED	175.0085 m/z @15.85 [N1301_2.mzXML]	175.00848388671875	15.848749999999999	9.506166666666667	19.021833333333333	9.515666666666666	4089.73388671875	1232964.9773469234	0	1178	5.585804879216026	0.7501412410821039	0.5002824821642078	175.0074462890625	175.0093994140625
320	175.023681640625	3.3097833333333333					1	DETECTED	175.0237 m/z @3.31 [N1301_2.mzXML]	175.023681640625	3.3097833333333333	1.8673499999999998	17.565166666666666	15.697816666666666	7706.92578125	1526490.4737201538	0	1178	0.7524342892595546	5.4414357682619645	0.3675188471627316	175.01895141601562	175.0319366455078
321	175.0751190185547	15.97765					1	DETECTED	175.0751 m/z @15.98 [N1301_2.mzXML]	175.0751190185547	15.97765	9.111866666666666	19.935	10.823133333333333	13758.7216796875	3251990.177222107	0	1178	2.830945846380116	0.7631876476473991	0.5314617968202887	175.0740966796875	175.0757598876953
322	175.09584045410156	10.783566666666667					1	DETECTED	175.0958 m/z @10.78 [N1301_2.mzXML]	175.09584045410156	10.783566666666667	0.1195	20.008	19.8885	2666.295166015625	1457530.8942239992	0	1178	18.832361116009707	0.9325007345540476	0.865001469108095	175.08934020996094	175.09690856933594
323	175.118896484375	1.81115					1	DETECTED	175.1189 m/z @1.81 [N1301_2.mzXML]	175.118896484375	1.81115	1.7685	12.249033333333333	10.480533333333334	38863.96484375	1048858.6826305543	0	1178	0.12362718577083665	17.9280387105225	11.178666671447058	175.11024475097656	175.11949157714844
324	176.07061767578125	10.533999999999999					1	DETECTED	176.0706 m/z @10.53 [N1301_2.mzXML]	176.07061767578125	10.533999999999999	3.8020666666666667	15.480866666666666	11.678799999999999	49871.19140625	1324373.0118582142	0	1178	0.11415169778837786	0.549930294209796	0.0874779094809493	176.0659637451172	176.07839965820312
325	176.97068786621094	1.5519833333333333					1	DETECTED	176.9707 m/z @1.55 [N1301_2.mzXML]	176.97068786621094	1.5519833333333333	1.44835	1.6108666666666667	0.16251666666666664	30303.42578125	195554.29112988285	0	1178	0.1616705399067051	0.7840945641685435	0.6165620056294775	176.9703826904297	176.97076416015625
326	177.00074768066406	11.291699999999999					1	DETECTED	177.0007 m/z @11.29 [N1301_2.mzXML]	177.00074768066406	11.291699999999999	1.41355	18.492	17.07845	6892.7119140625	1572903.0960349725	0	1178	4.72259560008658	0.8644558950815691	4.388403751729632	176.9988555908203	177.00682067871094
327	177.0607452392578	1.6872833333333332					1	DETECTED	177.0607 m/z @1.69 [N1301_2.mzXML]	177.0607452392578	1.6872833333333332	1.6108666666666667	10.856566666666668	9.245700000000001	23670.326171875	1229298.554856018	0	1178	0.07202794616051844	60.495310796074236	119.99062159214846	177.05413818359375	177.06106567382812
328	177.07562255859375	2.0058					1	DETECTED	177.0756 m/z @2.01 [N1301_2.mzXML]	177.07562255859375	2.0058	1.8811333333333333	10.640649999999999	8.759516666666666	16650.970703125	1063726.5330896913	0	1178	0.23161397621092172	35.131751336898446	68.9006978719124	177.07376098632812	177.07632446289062
329	177.08717346191406	2.86895					1	DETECTED	177.0872 m/z @2.87 [N1301_2.mzXML]	177.08717346191406	2.86895	2.465533333333333	19.332	16.866466666666668	5381.974609375	2740219.582012146	0	1178	2.160837880060027	20.904523858706874	8.771981123161922	177.0863800048828	177.09109497070312
330	177.16368103027344	12.56025					1	DETECTED	177.1637 m/z @12.56 [N1301_2.mzXML]	177.16368103027344	12.56025	0.10131666666666667	20.008	19.906683333333334	4046.3349609375	1882543.9454485173	0	1178	10.061502700828184	0.798891959718328	2.1329393624250548	177.15843200683594	177.16758728027344
331	177.95565795898438	6.9238333333333335					1	DETECTED	177.9557 m/z @6.92 [N1301_2.mzXML]	177.95565795898438	6.9238333333333335	0.2107	20.008	19.7973	2915.59033203125	1155021.051964874	0	1178	1.493821265711353	1.4745200949382802	1.9490401898765601	177.95506286621094	177.95655822753906
332	178.0583953857422	1.7685					1	DETECTED	178.0584 m/z @1.77 [N1301_2.mzXML]	178.0583953857422	1.7685	1.7528166666666667	18.857833333333335	17.105016666666668	10697.06640625	4119762.0991876526	0	1178	0.037923592571673215	438.70412467631553	877.8218874365957	178.05682373046875	178.05886840820312
333	179.04014587402344	1.5375833333333333					1	DETECTED	179.0401 m/z @1.54 [N1301_2.mzXML]	179.04014587402344	1.5375833333333333	1.4321666666666668	17.39783333333333	15.965666666666664	13330.376953125	2164528.642413177	0	1178	0.057926652752068986	75.72648221343884	128.83998471174056	179.03492736816406	179.0402374267578
334	179.05406188964844	15.499266666666667					1	DETECTED	179.0541 m/z @15.50 [N1301_2.mzXML]	179.05406188964844	15.499266666666667	9.574333333333334	19.386333333333333	9.812	4431.40185546875	1138993.9032381284	0	1178	0.9930314807346079	0.8280261943875599	0.6560523887751196	179.05345153808594	179.05453491210938
335	179.0702667236328	10.4826					1	DETECTED	179.0703 m/z @10.48 [N1301_2.mzXML]	179.0702667236328	10.4826	0.10131666666666667	19.98966666666667	19.888350000000003	19268.283203125	1727372.2614453426	0	1178	0.09059957542001307	1.2848789086936765	1.1792787657069677	179.06259155273438	179.07102966308594
336	180.06546020507812	9.869316666666666					1	DETECTED	180.0655 m/z @9.87 [N1301_2.mzXML]	180.06546020507812	9.869316666666666	2.0341833333333335	10.56865	8.534466666666667	83769.640625	1669640.5532135013	1	1178	0.25929080888554523	1.0426140982997245	2.039690820191773	180.06491088867188	180.07354736328125
337	180.0880126953125	8.847116666666667					1	DETECTED	180.0880 m/z @8.85 [N1301_2.mzXML]	180.0880126953125	8.847116666666667	0.3017	19.953333333333333	19.651633333333333	6069.11376953125	1164474.5195522464	0	1178	0.06761438912695006	1.1498347067141255	4.880603276760192	180.079833984375	180.08819580078125
338	180.94776916503906	15.9034					1	DETECTED	180.9478 m/z @15.90 [N1301_2.mzXML]	180.94776916503906	15.9034	1.41355	19.606333333333335	18.192783333333335	2179.3564453125	1280489.4229175418	0	1178	7.303133022162239	0.6277768000818965	0.255553600163793	180.94692993164062	180.9483642578125
339	181.07212829589844	9.33755					1	DETECTED	181.0721 m/z @9.34 [N1301_2.mzXML]	181.07212829589844	9.33755	3.8645833333333335	9.992750000000001	6.128166666666667	9064.408203125	448062.2012218017	0	1178	0.5344063848235407	0.5598578467497823	4.695681811551551	181.0648193359375	181.0725555419922
340	181.08546447753906	11.546899999999999					1	DETECTED	181.0855 m/z @11.55 [N1301_2.mzXML]	181.08546447753906	11.546899999999999	4.885816666666667	19.953333333333333	15.067516666666666	395202.0	4117905.995822612	1	1178	0.14826847424676437	2.214590187468566	2.9328217703111714	181.08323669433594	181.08676147460938
341	182.0811309814453	3.911016666666667					1	DETECTED	182.0811 m/z @3.91 [N1301_2.mzXML]	182.0811309814453	3.911016666666667	1.9225333333333334	11.690366666666668	9.767833333333334	163865.59375	1.0658174133959623E7	1	1178	0.3341518341792593	0.6421287923534149	0.2405214815456889	182.08050537109375	182.0889892578125
342	182.14984130859375	16.215883333333334					1	DETECTED	182.1498 m/z @16.22 [N1301_2.mzXML]	182.14984130859375	16.215883333333334	0.10131666666666667	20.008	19.906683333333334	78436.2421875	2.0876879724437308E7	1	1178	4.050458145112895	0.7411199223644022	0.7329124537679756	182.14894104003906	182.15032958984375
343	182.9624481201172	1.5081666666666667					1	DETECTED	182.9624 m/z @1.51 [N1301_2.mzXML]	182.9624481201172	1.5081666666666667	1.44835	1.5959333333333334	0.1475833333333334	13840.802734375	72438.92946081542	0	1178	0.08022743728652793	1.2336305377542505	1.3902978795008816	182.9622344970703	182.9625244140625
344	183.0489044189453	16.71216666666667					1	DETECTED	183.0489 m/z @16.71 [N1301_2.mzXML]	183.0489044189453	16.71216666666667	0.2107	19.98966666666667	19.77896666666667	6298.6650390625	2555945.875496946	0	1178	8.090578006494052	0.59930935432002	0.2005407904510639	183.04835510253906	183.04931640625
345	183.1531219482422	17.379666666666665					1	DETECTED	183.1531 m/z @17.38 [N1301_2.mzXML]	183.1531219482422	17.379666666666665	0.1195	19.953333333333333	19.833833333333335	4759.49462890625	2000986.3677395028	0	1178	9.39743326889738	0.5745550931335155	0.14982707845493126	183.1453399658203	183.1541290283203
346	184.07290649414062	13.048833333333333					1	DETECTED	184.0729 m/z @13.05 [N1301_2.mzXML]	184.07290649414062	13.048833333333333	11.690366666666668	15.59105	3.9006833333333315	79714.40625	3167511.4481964097	0	1178	0.38688927720148136	1.2042906132789104	2.294371028799468	184.07235717773438	184.0735626220703
347	185.04180908203125	1.8811333333333333					1	DETECTED	185.0418 m/z @1.88 [N1301_2.mzXML]	185.04180908203125	1.8811333333333333	0.35666666666666663	18.326	17.969333333333335	434493.28125	9773174.581014305	1	1178	0.10946835384472564	31.148939317415433	4.5195932044328995	185.04124450683594	185.04539489746094
348	185.12841796875	9.094283333333333					1	DETECTED	185.1284 m/z @9.09 [N1301_2.mzXML]	185.12841796875	9.094283333333333	9.00645	18.029666666666667	9.023216666666668	34541.34765625	1695133.786568053	0	1178	0.10644010799019554	2.6590848089931938	2.6531488507793046	185.1279296875	185.1381072998047
349	186.07339477539062	1.8811333333333333					1	DETECTED	186.0734 m/z @1.88 [N1301_2.mzXML]	186.07339477539062	1.8811333333333333	0.7220166666666666	18.675	17.952983333333336	28115.44921875	1505134.6282842713	0	1178	0.1405174203287125	7.7442520885156805	2.2044716530100215	186.0670623779297	186.07675170898438
350	186.91168212890625	1.6411499999999999					1	DETECTED	186.9117 m/z @1.64 [N1301_2.mzXML]	186.91168212890625	1.6411499999999999	1.6411499999999999	1.7033166666666666	0.0621666666666667	22647.888671875	56376.4406357423	0	1178	0.04070540765094566	null	null	186.91152954101562	186.91168212890625
351	186.9224853515625	1.5519833333333333					1	DETECTED	186.9225 m/z @1.55 [N1301_2.mzXML]	186.9224853515625	1.5519833333333333	1.44835	13.167866666666667	11.719516666666667	26052.798828125	1876087.6359245605	0	1178	0.07917825440471171	56.543181087166346	0.4709345089681908	186.92245483398438	186.92495727539062
352	186.9525146484375	9.186966666666667					1	DETECTED	186.9525 m/z @9.19 [N1301_2.mzXML]	186.9525146484375	9.186966666666667	9.143716666666668	9.353766666666667	0.21004999999999896	10957.00390625	56128.85180786085	0	1178	0.08271504448372546	2.4283236994220276	3.856647398844055	186.9518585205078	186.9526824951172
353	187.05755615234375	1.8811333333333333					1	DETECTED	187.0576 m/z @1.88 [N1301_2.mzXML]	187.05755615234375	1.8811333333333333	1.8532499999999998	10.827816666666667	8.974566666666668	44713.92578125	1436147.7930415652	0	1178	0.07285294556115351	156.7648692669973	3.1681297569061844	187.0570526123047	187.06288146972656
354	187.07139587402344	2.465533333333333					1	DETECTED	187.0714 m/z @2.47 [N1301_2.mzXML]	187.07139587402344	2.465533333333333	2.10465	7.45225	5.3476	13475.087890625	1114989.6086751707	0	1178	0.840155275427688	7.409042626887731	4.837332370340899	187.0706329345703	187.072021484375
355	187.13255310058594	11.323366666666667					1	DETECTED	187.1326 m/z @11.32 [N1301_2.mzXML]	187.13255310058594	11.323366666666667	0.10131666666666667	20.008	19.906683333333334	6951.88037109375	2807568.282268918	0	1178	3.090665454627766	0.8869450471764666	4.381489021430585	187.12533569335938	187.13267517089844
356	187.47267150878906	9.186966666666667					1	DETECTED	187.4727 m/z @9.19 [N1301_2.mzXML]	187.47267150878906	9.186966666666667	9.128566666666668	9.404066666666667	0.2754999999999992	9096.0029296875	53179.584027282435	0	1178	0.08074670699597064	2.3587328767123665	3.7174657534247326	187.47232055664062	187.47279357910156
357	188.07032775878906	9.186966666666667					1	DETECTED	188.0703 m/z @9.19 [N1301_2.mzXML]	188.07032775878906	9.186966666666667	2.6158333333333332	11.02565	8.409816666666668	3025381.75	2.1011754413034044E7	1	1178	0.08886266529522757	1.4787246712495659	1.6177024891545675	188.06768798828125	188.07843017578125
358	188.091552734375	1.9918833333333335					1	DETECTED	188.0916 m/z @1.99 [N1301_2.mzXML]	188.091552734375	1.9918833333333335	1.9780666666666666	18.233333333333334	16.255266666666667	5319.55517578125	1469113.6775543517	0	1178	13.09235624093313	588.2484921592219	1120.3647324500257	188.08544921875	188.0946502685547
359	188.67080688476562	9.201516666666667					1	DETECTED	188.6708 m/z @9.20 [N1301_2.mzXML]	188.67080688476562	9.201516666666667	9.128566666666668	9.2897	0.16113333333333202	7277.22998046875	42177.34117340055	0	1178	0.2438018953152188	1.1044094128398547	1.2088188256797094	188.6706085205078	188.6710662841797
360	188.94935607910156	10.842216666666667					1	DETECTED	188.9494 m/z @10.84 [N1301_2.mzXML]	188.94935607910156	10.842216666666667	1.4788166666666667	10.915983333333333	9.437166666666666	12867.3408203125	3403297.558328246	0	1178	9.330603863339677	0.5039390961972502	0.007878192394500487	188.94923400878906	188.95574951171875
361	189.0237274169922	13.73255					1	DETECTED	189.0237 m/z @13.73 [N1301_2.mzXML]	189.0237274169922	13.73255	11.707516666666667	15.995949999999999	4.288433333333332	6565.50927734375	637733.7240227049	0	1178	1.505787678019665	1.0588549982716333	1.133897117136132	189.02308654785156	189.02481079101562
362	189.04685974121094	1.4321666666666668					1	DETECTED	189.0469 m/z @1.43 [N1301_2.mzXML]	189.04685974121094	1.4321666666666668	0.46641666666666665	10.49965	10.033233333333333	7622.1396484375	884819.1062555538	0	1178	8.969481004016746	5.19452929502114	9.405382448233397	189.04188537597656	189.05645751953125
363	189.07382202148438	9.186966666666667					1	DETECTED	189.0738 m/z @9.19 [N1301_2.mzXML]	189.07382202148438	9.186966666666667	9.094283333333333	11.107466666666665	2.013183333333332	302355.3125	2226200.453600945	0	1178	0.0839629140196223	10.140995239284806	1.5819457667924792	189.07342529296875	189.07846069335938
364	189.0869140625	2.6855333333333333					1	DETECTED	189.0869 m/z @2.69 [N1301_2.mzXML]	189.0869140625	2.6855333333333333	1.8811333333333333	18.565166666666666	16.684033333333332	45750.41796875	5483746.987172672	0	1178	0.9803495727066194	9.343147924287	3.888301673100536	189.0860137939453	189.0942840576172
365	189.13429260253906	1.8251333333333333					1	DETECTED	189.1343 m/z @1.83 [N1301_2.mzXML]	189.13429260253906	1.8251333333333333	1.7972333333333335	9.817133333333334	8.019900000000002	20520.703125	2407118.471787201	0	1178	0.052494127291750736	143.7258064516139	286.4516129032277	189.12808227539062	189.13450622558594
366	189.15921020507812	1.7033166666666666					1	DETECTED	189.1592 m/z @1.70 [N1301_2.mzXML]	189.15921020507812	1.7033166666666666	1.5668	14.666166666666667	13.099366666666667	6307.353515625	2871293.567208679	0	1178	12.789545732609433	47.97717006470518	94.95434012941037	189.1537628173828	189.1638641357422
367	189.4784393310547	10.842216666666667					1	DETECTED	189.4784 m/z @10.84 [N1301_2.mzXML]	189.4784393310547	10.842216666666667	10.767166666666666	10.901166666666667	0.13400000000000034	11834.517578125	67498.41222961475	0	1178	0.28572991345023446	0.8927381745502908	0.7854763491005815	189.47793579101562	189.4784393310547
368	190.04879760742188	10.827816666666667					1	DETECTED	190.0488 m/z @10.83 [N1301_2.mzXML]	190.04879760742188	10.827816666666667	1.3955	18.1405	16.745	4480.68994140625	950961.6955199586	0	1178	8.272664846859964	0.8876398339750398	0.7752796679500793	190.03907775878906	190.05606079101562
369	190.060791015625	10.827816666666667					1	DETECTED	190.0608 m/z @10.83 [N1301_2.mzXML]	190.060791015625	10.827816666666667	10.813216666666667	10.871366666666667	0.05814999999999948	4370.119140625	12934.714382080187	0	1178	0.07899524886533094	1.9914383561644033	2.9828767123288067	190.05906677246094	190.06304931640625
370	190.08578491210938	10.827816666666667					1	DETECTED	190.0858 m/z @10.83 [N1301_2.mzXML]	190.08578491210938	10.827816666666667	2.0622333333333334	19.862000000000002	17.79976666666667	3964990.75	3.360608420845034E7	1	1178	0.3104480277605237	2.0955410600850337	2.1537392365837826	190.0773468017578	190.0909881591797
371	190.12440490722656	10.827816666666667					1	DETECTED	190.1244 m/z @10.83 [N1301_2.mzXML]	190.12440490722656	10.827816666666667	9.78295	10.856566666666668	1.073616666666668	4522.54443359375	138840.99305267335	0	1178	0.04501088525929653	0.5137577362342884	0.027515472468576985	190.12039184570312	190.12664794921875
372	190.1436767578125	10.299566666666667					1	DETECTED	190.1437 m/z @10.30 [N1301_2.mzXML]	190.1436767578125	10.299566666666667	0.52135	19.770500000000002	19.24915	22177.3671875	1793612.4362133187	0	1178	0.2971078766890578	16.844915168936737	0.9229855437679308	190.1406707763672	190.14398193359375
373	190.69606018066406	10.827816666666667					1	DETECTED	190.6961 m/z @10.83 [N1301_2.mzXML]	190.69606018066406	10.827816666666667	10.783566666666667	10.886066666666666	0.10249999999999915	11668.666015625	51696.096345947066	0	1178	0.1103413576774841	1.1581920903954732	1.3163841807909464	190.69578552246094	190.6960906982422
374	190.96771240234375	13.649533333333332					1	DETECTED	190.9677 m/z @13.65 [N1301_2.mzXML]	190.96771240234375	13.649533333333332	0.10131666666666667	19.9715	19.870183333333333	5152.7099609375	1785879.6081142297	0	1178	0.6171898369376034	0.733313609540247	0.621400855315089	190.96287536621094	190.9677734375
375	190.977783203125	1.7202666666666666					1	DETECTED	190.9778 m/z @1.72 [N1301_2.mzXML]	190.977783203125	1.7202666666666666	1.44835	17.825333333333333	16.37698333333333	21885.69921875	9519726.166200073	0	1178	12.607490261707884	25.736027915639074	48.039214426749574	190.96778869628906	190.9855499267578
376	191.0169677734375	1.9225333333333334					1	DETECTED	191.0170 m/z @1.92 [N1301_2.mzXML]	191.0169677734375	1.9225333333333334	1.9225333333333334	20.008	18.085466666666665	13290.04296875	1973266.3286499637	0	1178	1.0483099854221019	null	null	191.01385498046875	191.02439880371094
377	191.0401611328125	1.7972333333333335					1	DETECTED	191.0402 m/z @1.80 [N1301_2.mzXML]	191.0401611328125	1.7972333333333335	1.41355	16.2339	14.820349999999998	57551.3125	2932517.3817252503	0	1178	0.0981728391190273	1.2248106101641185	null	191.03085327148438	191.0474853515625
378	191.0763702392578	1.6560833333333334					1	DETECTED	191.0764 m/z @1.66 [N1301_2.mzXML]	191.0763702392578	1.6560833333333334	1.5813	15.97765	14.39635	93659.9296875	1.1430970980511477E7	0	1178	0.05936925451634689	61.18035808455162	142.98206008782128	191.0691375732422	191.0766143798828
379	191.08914184570312	10.827816666666667					1	DETECTED	191.0891 m/z @10.83 [N1301_2.mzXML]	191.08914184570312	10.827816666666667	1.9918833333333335	11.576983333333335	9.5851	381636.25	4778682.712888306	0	1178	0.1358484466326111	2.3441497067946546	2.517716259909502	191.08836364746094	191.09109497070312
380	191.2325439453125	10.827816666666667					1	DETECTED	191.2325 m/z @10.83 [N1301_2.mzXML]	191.2325439453125	10.827816666666667	10.813216666666667	10.871366666666667	0.05814999999999948	12738.3818359375	37803.47152148468	0	1178	0.09694602426697152	1.9914383561644033	2.9828767123288067	191.23219299316406	191.23265075683594
381	192.06549072265625	7.734083333333333					1	DETECTED	192.0655 m/z @7.73 [N1301_2.mzXML]	192.06549072265625	7.734083333333333	4.572566666666666	9.472100000000001	4.899533333333335	2467.990234375	316745.9494146729	0	1178	0.3374876339737227	0.774870710787544	0.5497414215750881	192.06448364257812	192.06959533691406
382	192.0931854248047	10.827816666666667					1	DETECTED	192.0932 m/z @10.83 [N1301_2.mzXML]	192.0931854248047	10.827816666666667	3.614516666666667	10.94655	7.332033333333333	14494.0732421875	1113136.9595817875	0	1178	0.13305318323770088	0.5082301674222154	0.016460334844430862	192.09262084960938	192.10194396972656
383	192.13421630859375	4.28765					1	DETECTED	192.1342 m/z @4.29 [N1301_2.mzXML]	192.13421630859375	4.28765	3.523233333333333	4.735633333333333	1.2124000000000001	1841.2464599609375	79739.44163922116	0	1178	0.5336209503174518	0.7930230022893272	0.5860460045786543	192.13345336914062	192.1348419189453
384	192.5975799560547	8.531516666666667					1	DETECTED	192.5976 m/z @8.53 [N1301_2.mzXML]	192.5975799560547	8.531516666666667	8.313866666666666	8.566416666666667	0.25255000000000116	2538.112060546875	22805.79366778572	0	1178	0.16731326279787773	0.5801745922352406	0.16034918447048127	192.5970458984375	192.59762573242188
385	192.96133422851562	2.1188333333333333					1	DETECTED	192.9613 m/z @2.12 [N1301_2.mzXML]	192.96133422851562	2.1188333333333333	2.0058	19.186500000000002	17.1807	15723.587890625	1164110.530112732	0	1178	0.18794058988099716	62.59457866382651	125.53957312621749	192.96096801757812	192.9654998779297
386	193.0554962158203	1.4788166666666667					1	DETECTED	193.0555 m/z @1.48 [N1301_2.mzXML]	193.0554962158203	1.4788166666666667	1.41355	16.160933333333332	14.747383333333332	12964.2060546875	1475378.0734066772	0	1178	0.08093920831345613	112.97791113381014	224.58761304048667	193.05059814453125	193.055908203125
387	193.08572387695312	10.49965					1	DETECTED	193.0857 m/z @10.50 [N1301_2.mzXML]	193.08572387695312	10.49965	9.817133333333334	19.039833333333334	9.2227	20255.623046875	716537.3760297543	0	1178	0.08757477809813707	2.6992800308653564	3.8859306923311525	193.07980346679688	193.08599853515625
388	193.15447998046875	1.8251333333333333					1	DETECTED	193.1545 m/z @1.83 [N1301_2.mzXML]	193.15447998046875	1.8251333333333333	1.81115	18.1405	16.329349999999998	22545.1015625	1721988.9711461484	0	1178	0.04279676425686341	471.286920470886	907.4333456643042	193.15428161621094	193.15928649902344
389	194.0332489013672	17.509					1	DETECTED	194.0332 m/z @17.51 [N1301_2.mzXML]	194.0332489013672	17.509	0.26526666666666665	19.953333333333333	19.688066666666668	3921.64453125	1660005.1756217335	0	1178	8.501667436920549	0.5708759897315353	0.1417519794630706	194.0327911376953	194.0339813232422
390	194.080810546875	10.409416666666667					1	DETECTED	194.0808 m/z @10.41 [N1301_2.mzXML]	194.080810546875	10.409416666666667	4.5243	10.640649999999999	6.116349999999999	5285.32373046875	461355.1427186888	0	1178	0.10085902626080845	0.5196456031741086	0.03929120634821718	194.08026123046875	194.0896453857422
391	194.9632568359375	11.091533333333333					1	DETECTED	194.9633 m/z @11.09 [N1301_2.mzXML]	194.9632568359375	11.091533333333333	9.186966666666667	16.03285	6.845883333333333	5083.7998046875	1094596.4121413573	0	1178	6.006736893638385	1.7972285909305712	2.5944571818611424	194.96038818359375	194.9646453857422
392	194.97671508789062	12.093833333333333					1	DETECTED	194.9767 m/z @12.09 [N1301_2.mzXML]	194.97671508789062	12.093833333333333	11.656233333333335	14.174433333333333	2.5181999999999984	10013.794921875	433094.5032858882	0	1178	0.5521593219533845	2.8772851919561355	4.349790748823091	194.9755096435547	194.9800262451172
393	195.02976989746094	16.842					1	DETECTED	195.0298 m/z @16.84 [N1301_2.mzXML]	195.02976989746094	16.842	0.10131666666666667	19.98966666666667	19.888350000000003	7952.09912109375	2487765.0809708866	0	1178	7.353059169375554	0.5940124905295583	0.39033572254390286	195.0290985107422	195.03662109375
394	195.06475830078125	10.886066666666666					1	DETECTED	195.0648 m/z @10.89 [N1301_2.mzXML]	195.06475830078125	10.886066666666666	10.856566666666668	17.39783333333333	6.5412666666666635	13395.3935546875	1454392.9745024408	0	1178	0.13655479007056748	110.86892655367696	220.7378531073539	195.0626220703125	195.06564331054688
395	195.0874481201172	1.0317166666666666					1	DETECTED	195.0874 m/z @1.03 [N1301_2.mzXML]	195.0874481201172	1.0317166666666666	0.10131666666666667	20.008	19.906683333333334	27648.28125	1.0464671447078992E7	0	1178	4.344631766412582	7.688042777796208	15.509305119039553	195.08612060546875	195.0919647216797
396	195.10133361816406	11.531616666666668					1	DETECTED	195.1013 m/z @11.53 [N1301_2.mzXML]	195.10133361816406	11.531616666666668	11.2408	12.1444	0.9035999999999991	22896.634765625	552657.7965227058	0	1178	0.10850427651562455	1.5535560777121808	2.1071121554243617	195.100830078125	195.1017608642578
397	195.11294555664062	9.305366666666666					1	DETECTED	195.1129 m/z @9.31 [N1301_2.mzXML]	195.11294555664062	9.305366666666666	9.244666666666665	16.565083333333334	7.320416666666668	11418.7724609375	3039924.084470154	0	1178	0.25333646183574743	60.29997254255841	119.59994508511681	195.11256408691406	195.1219482421875
398	196.00265502929688	0.41123333333333334					1	DETECTED	196.0027 m/z @0.41 [N1301_2.mzXML]	196.00265502929688	0.41123333333333334	0.10131666666666667	19.98966666666667	19.888350000000003	4702.0625	2220760.3706717226	0	1178	18.448862218318443	32.08660930357623	63.17321860715247	196.001708984375	196.003173828125
399	196.0605010986328	8.918233333333335					1	DETECTED	196.0605 m/z @8.92 [N1301_2.mzXML]	196.0605010986328	8.918233333333335	8.741016666666667	17.546499999999998	8.805483333333331	5262.63330078125	754781.5124155578	0	1178	7.665729631690491	24.8438352299443	44.11486025168256	196.06016540527344	196.06869506835938
400	196.09849548339844	12.781383333333334					1	DETECTED	196.0985 m/z @12.78 [N1301_2.mzXML]	196.09849548339844	12.781383333333334	0.10131666666666667	19.606333333333335	19.50501666666667	4818.01025390625	1881314.5021289357	0	1178	9.821967802946553	0.7691212191313401	1.0827397585286804	196.09010314941406	196.09947204589844
401	196.86476135253906	1.7528166666666667					1	DETECTED	196.8648 m/z @1.75 [N1301_2.mzXML]	196.86476135253906	1.7528166666666667	1.6872833333333332	18.967333333333332	17.28005	15200.9921875	2707737.632658935	0	1178	0.21142782375529157	131.8416836215664	262.6833672431328	196.85964965820312	196.8652801513672
402	196.9557342529297	11.707516666666667					1	DETECTED	196.9557 m/z @11.71 [N1301_2.mzXML]	196.9557342529297	11.707516666666667	11.353916666666667	16.657283333333332	5.3033666666666655	6538.7646484375	579722.6070787658	0	1178	0.30764036739590317	7.4991044494720915	13.998208898944183	196.95526123046875	196.95652770996094
403	197.064697265625	15.354099999999999					1	DETECTED	197.0647 m/z @15.35 [N1301_2.mzXML]	197.064697265625	15.354099999999999	8.971	19.935	10.963999999999999	11137.3994140625	2521491.12702762	0	1178	2.3604243975643957	0.8552364837811591	0.5829546607722055	197.06314086914062	197.0650634765625
404	197.1282196044922	9.713033333333334					1	DETECTED	197.1282 m/z @9.71 [N1301_2.mzXML]	197.1282196044922	9.713033333333334	9.111866666666666	9.834566666666666	0.7226999999999997	15799.7509765625	172457.8926959534	0	1178	0.09230490600923247	0.6034790035384138	0.17417210432436936	197.12808227539062	197.1285400390625
405	198.05247497558594	10.533999999999999					1	DETECTED	198.0525 m/z @10.53 [N1301_2.mzXML]	198.05247497558594	10.533999999999999	8.935516666666667	10.622433333333333	1.6869166666666668	15124.0859375	307213.34279858385	0	1178	0.0814330378873116	0.5276616375939697	0.0575436924182174	198.05235290527344	198.05577087402344
406	198.0845184326172	1.8251333333333333					1	DETECTED	198.0845 m/z @1.83 [N1301_2.mzXML]	198.0845184326172	1.8251333333333333	1.7972333333333335	4.902616666666666	3.1053833333333323	22911.138671875	596204.3800318602	0	1178	0.05523584579604779	55.652031063321736	110.30406212664347	198.0760498046875	198.0848846435547
407	198.0972442626953	8.758466666666667					1	DETECTED	198.0972 m/z @8.76 [N1301_2.mzXML]	198.0972442626953	8.758466666666667	2.424783333333333	10.4648	8.040016666666666	2946.1806640625	649322.6018114012	0	1178	0.7432433521279176	0.6347030821980889	0.26940616439617804	198.09619140625	198.0982666015625
408	198.8619384765625	1.96425					1	DETECTED	198.8619 m/z @1.96 [N1301_2.mzXML]	198.8619384765625	1.96425	1.6872833333333332	2.1614500000000003	0.47416666666666707	20232.22265625	304849.96172949224	0	1178	0.13787792695675694	0.8559995185942957	0.727976270801035	198.86166381835938	198.8623504638672
409	198.9399871826172	1.5519833333333333					1	DETECTED	198.9400 m/z @1.55 [N1301_2.mzXML]	198.9399871826172	1.5519833333333333	1.4321666666666668	1.6411499999999999	0.20898333333333308	281964.40625	1896890.810455566	0	1178	0.11747241727053281	0.8519595031935594	0.6124874219584928	198.9395751953125	198.9400177001953
410	199.01708984375	16.19765					1	DETECTED	199.0171 m/z @16.20 [N1301_2.mzXML]	199.01708984375	16.19765	9.489066666666668	18.288833333333333	8.799766666666665	2372.5576171875	786246.8375704653	0	1178	1.8069493621501813	0.6558587878712595	0.311717575742519	199.0135498046875	199.01766967773438
411	199.0966339111328	10.533999999999999					1	DETECTED	199.0966 m/z @10.53 [N1301_2.mzXML]	199.0966339111328	10.533999999999999	10.533999999999999	10.7133	0.17930000000000135	2976.189208984375	18769.37912506111	0	1178	0.06887466989540414	null	null	199.09603881835938	199.0966339111328
412	200.04019165039062	1.6872833333333332					1	DETECTED	200.0402 m/z @1.69 [N1301_2.mzXML]	200.04019165039062	1.6872833333333332	1.6261333333333332	3.614516666666667	1.9883833333333336	23946.296875	686261.9090736387	0	1178	0.5856296676061212	16.258244753338776	18.189630613559967	200.04006958007812	200.04446411132812
413	200.0919647216797	9.305366666666666					1	DETECTED	200.0920 m/z @9.31 [N1301_2.mzXML]	200.0919647216797	9.305366666666666	3.1896666666666667	19.9165	16.72683333333333	6534.04052734375	1008888.7276547854	0	1178	0.07683622752867159	1.3675321985490896	0.16420890521053857	200.09112548828125	200.09524536132812
414	200.12782287597656	2.0622333333333334					1	DETECTED	200.1278 m/z @2.06 [N1301_2.mzXML]	200.12782287597656	2.0622333333333334	1.9365999999999999	6.29155	4.3549500000000005	10999.18359375	522193.5725325315	0	1178	0.7000522754911591	6.446895741358486	13.693261780604303	200.12754821777344	200.12893676757812
415	200.2008056640625	10.427866666666667					1	DETECTED	200.2008 m/z @10.43 [N1301_2.mzXML]	200.2008056640625	10.427866666666667	0.2107	19.9715	19.7608	6856.3447265625	1280247.161695892	0	1178	0.13690316926010837	0.9321307657166477	8.115012442954104	200.19985961914062	200.20205688476562
416	200.9376220703125	1.5375833333333333					1	DETECTED	200.9376 m/z @1.54 [N1301_2.mzXML]	200.9376220703125	1.5375833333333333	1.4321666666666668	1.6108666666666667	0.17869999999999986	35371.9765625	233909.44111657713	0	1178	0.1122475042546689	0.8411448082870236	0.7237188492457886	200.93734741210938	200.93775939941406
417	200.97312927246094	1.5519833333333333					1	DETECTED	200.9731 m/z @1.55 [N1301_2.mzXML]	200.97312927246094	1.5519833333333333	1.4321666666666668	1.5959333333333334	0.16376666666666662	44338.96484375	292520.18489355454	0	1178	0.12220210362827455	0.6834052023925451	0.36681040478509025	200.97286987304688	200.97320556640625
418	201.015869140625	1.8811333333333333					1	DETECTED	201.0159 m/z @1.88 [N1301_2.mzXML]	201.015869140625	1.8811333333333333	1.7528166666666667	3.46225	1.7094333333333334	77379.5703125	1135013.38004538	0	1178	0.09004166555711146	6.345800727896748	3.672874889146325	201.01556396484375	201.0165252685547
419	201.11190795898438	0.9590333333333334					1	DETECTED	201.1119 m/z @0.96 [N1301_2.mzXML]	201.11190795898438	0.9590333333333334	0.10131666666666667	20.008	19.906683333333334	41049.28125	2.940752132784055E7	1	1178	14.768428391072373	11.60446340088996	14.53353806803643	201.10818481445312	201.11245727539062
420	201.79776000976562	1.7972333333333335					1	DETECTED	201.7978 m/z @1.80 [N1301_2.mzXML]	201.79776000976562	1.7972333333333335	1.7528166666666667	2.0341833333333335	0.28136666666666676	12697.9384765625	126516.27935754397	0	1178	0.144179408903246	3.167354596622883	5.334709193245766	201.7974090576172	201.798095703125
421	202.1153564453125	0.4845666666666667					1	DETECTED	202.1154 m/z @0.48 [N1301_2.mzXML]	202.1153564453125	0.4845666666666667	0.1376	20.008	19.8704	4959.779296875	3202572.0825593616	0	1178	15.379358895723104	28.634450955903542	56.268901911807085	202.10726928710938	202.1159210205078
422	202.9707489013672	1.5519833333333333					1	DETECTED	202.9707 m/z @1.55 [N1301_2.mzXML]	202.9707489013672	1.5519833333333333	1.44835	1.5813	0.1329499999999999	15064.998046875	82855.65048156741	0	1178	0.11733845468624171	0.6414441942746865	0.2696179828751347	202.9705047607422	202.9708709716797
423	203.05210876464844	1.7972333333333335					1	DETECTED	203.0521 m/z @1.80 [N1301_2.mzXML]	203.05210876464844	1.7972333333333335	1.4640333333333333	19.332	17.867966666666668	4335020.5	6.018322458049693E7	1	1178	0.1328001170166404	4.2853345199235635	9.854087746858472	203.05177307128906	203.05943298339844
424	203.1062774658203	12.1273					1	DETECTED	203.1063 m/z @12.13 [N1301_2.mzXML]	203.1062774658203	12.1273	1.1045666666666667	19.953333333333333	18.848766666666666	6128.4072265625	2999148.322381836	0	1178	11.216227596105368	0.8549951312741546	0.7099902625483092	203.098388671875	203.1159210205078
425	203.14996337890625	1.8393000000000002					1	DETECTED	203.1500 m/z @1.84 [N1301_2.mzXML]	203.14996337890625	1.8393000000000002	1.3048333333333335	18.60216666666667	17.297333333333334	59746.6796875	1987999.356616211	0	1178	0.28730935193891716	0.6478113793710533	0.24396668836577434	203.14068603515625	203.15005493164062
426	203.8241424560547	9.186966666666667					1	DETECTED	203.8241 m/z @9.19 [N1301_2.mzXML]	203.8241424560547	9.186966666666667	7.3995500000000005	9.33755	1.9379999999999997	16735.8671875	466378.3346422114	0	1178	0.09123075644318135	0.5466087901044987	1.8056577245273315	203.8231201171875	203.8260040283203
427	204.05577087402344	1.7972333333333335					1	DETECTED	204.0558 m/z @1.80 [N1301_2.mzXML]	204.05577087402344	1.7972333333333335	1.7528166666666667	10.813216666666667	9.060400000000001	231183.328125	3610729.886460814	0	1178	0.3553279060647241	98.5371958884961	11.000343201594239	204.05490112304688	204.0655517578125
428	204.06968688964844	17.3615					1	DETECTED	204.0697 m/z @17.36 [N1301_2.mzXML]	204.06968688964844	17.3615	9.957799999999999	19.807000000000002	9.849200000000003	2149.191162109375	749659.468294373	0	1178	2.3550444481857724	0.6651539095317208	0.3303078190634416	204.0684814453125	204.07054138183594
429	204.12258911132812	1.8811333333333333					1	DETECTED	204.1226 m/z @1.88 [N1301_2.mzXML]	204.12258911132812	1.8811333333333333	1.8532499999999998	10.427866666666667	8.574616666666667	1610200.25	1.0372936881920723E7	0	1178	0.04818045089876399	7.068349788748202	6.565564646025006	204.11351013183594	204.12417602539062
430	204.41632080078125	9.186966666666667					1	DETECTED	204.4163 m/z @9.19 [N1301_2.mzXML]	204.41632080078125	9.186966666666667	9.128566666666668	9.2897	0.16113333333333202	14260.9765625	72993.83136474543	0	1178	0.0925985958496014	1.379566210045677	1.7591324200913538	204.41612243652344	204.41648864746094
431	204.95668029785156	1.6261333333333332					1	DETECTED	204.9567 m/z @1.63 [N1301_2.mzXML]	204.95668029785156	1.6261333333333332	1.5668	1.6872833333333332	0.12048333333333328	49870.8046875	219250.83034716788	0	1178	0.07168095763109528	1.015308988764046	1.0731174613404955	204.95651245117188	204.95704650878906
432	204.99607849121094	11.9811					1	DETECTED	204.9961 m/z @11.98 [N1301_2.mzXML]	204.99607849121094	11.9811	11.058416666666666	15.33595	4.277533333333334	5265.24169921875	676680.0679356076	0	1178	0.25276943535155105	2.3179855855204927	3.6359711710409854	204.99526977539062	204.9969482421875
433	205.0242462158203	1.4321666666666668					1	DETECTED	205.0242 m/z @1.43 [N1301_2.mzXML]	205.0242462158203	1.4321666666666668	1.4321666666666668	1.4935666666666667	0.0613999999999999	8685.3916015625	26696.38619482418	0	1178	0.08242251853306248	null	null	205.02415466308594	205.02439880371094
434	205.05645751953125	1.7972333333333335					1	DETECTED	205.0565 m/z @1.80 [N1301_2.mzXML]	205.05645751953125	1.7972333333333335	1.7528166666666667	17.546499999999998	15.793683333333332	37545.5703125	2753171.8766532294	0	1178	7.556275595521162	86.31679595157166	171.2704273424596	205.0465087890625	205.0662841796875
435	205.085693359375	12.4411					1	DETECTED	205.0857 m/z @12.44 [N1301_2.mzXML]	205.085693359375	12.4411	0.10131666666666667	19.9715	19.870183333333333	12472.3271484375	4440772.984320802	0	1178	6.429288399840139	0.8051269133574739	0.221282600551158	205.07943725585938	205.08680725097656
436	205.0969696044922	9.186966666666667					1	DETECTED	205.0970 m/z @9.19 [N1301_2.mzXML]	205.0969696044922	9.186966666666667	9.076483333333334	10.856566666666668	1.7800833333333337	4831122.5	3.420038370585482E7	1	1178	0.09021882617816068	1.799715139274518	1.7764337571531104	205.0966339111328	205.09715270996094
437	205.12611389160156	1.8811333333333333					1	DETECTED	205.1261 m/z @1.88 [N1301_2.mzXML]	205.12611389160156	1.8811333333333333	1.8393000000000002	9.259350000000001	7.420050000000002	141461.65625	1899454.0257313845	0	1178	0.05139212701331397	4.056834827658666	4.95992248638263	205.11752319335938	205.1315155029297
438	205.78085327148438	9.215633333333333					1	DETECTED	205.7809 m/z @9.22 [N1301_2.mzXML]	205.78085327148438	9.215633333333333	9.143716666666668	9.574333333333334	0.43061666666666554	9314.5654296875	76597.62786419629	0	1178	1.778698007395274	2.9938586326767767	1.3867880750883608	205.78085327148438	205.7811737060547
439	205.9872589111328	11.690366666666668					1	DETECTED	205.9873 m/z @11.69 [N1301_2.mzXML]	205.9872589111328	11.690366666666668	0.10131666666666667	19.98966666666667	19.888350000000003	14317.373046875	3854243.11094412	0	1178	0.7876502735400113	1.8195748748601184	1.0506216138409845	205.98663330078125	205.99525451660156
440	206.08106994628906	10.299566666666667					1	DETECTED	206.0811 m/z @10.30 [N1301_2.mzXML]	206.08106994628906	10.299566666666667	0.22888333333333336	18.894333333333336	18.665450000000003	85823.078125	3137648.423757816	1	1178	0.08883703080169525	0.5310188417081461	2.403904604573431	206.0780029296875	206.08970642089844
441	206.10023498535156	9.186966666666667					1	DETECTED	206.1002 m/z @9.19 [N1301_2.mzXML]	206.10023498535156	9.186966666666667	9.094283333333333	10.226933333333333	1.13265	505820.375	3544856.9602756817	0	1178	0.08832034472859718	1.720483328102553	1.7319501273712552	206.10009765625	206.10060119628906
442	206.38172912597656	9.186966666666667					1	DETECTED	206.3817 m/z @9.19 [N1301_2.mzXML]	206.38172912597656	9.186966666666667	9.111866666666666	9.305366666666666	0.19350000000000023	17267.416015625	93787.00868737773	0	1178	0.09536606933760616	1.2882822902796145	1.5840250526402717	206.38121032714844	206.3824920654297
443	206.89356994628906	1.7371833333333333					1	DETECTED	206.8936 m/z @1.74 [N1301_2.mzXML]	206.89356994628906	1.7371833333333333	1.6717000000000002	2.019766666666667	0.34806666666666675	68124.84375	554021.8363140869	0	1178	0.12987711103766664	2.574039956403082	1.8941868452667807	206.89324951171875	206.89410400390625
444	206.9910125732422	15.793266666666666					1	DETECTED	206.9910 m/z @15.79 [N1301_2.mzXML]	206.9910125732422	15.793266666666666	0.10131666666666667	19.98966666666667	19.888350000000003	6329.69970703125	2323412.0827596444	0	1178	7.813107538277556	0.6337118713735388	0.5992596499931933	206.98716735839844	206.9914093017578
445	207.02633666992188	10.226933333333333					1	DETECTED	207.0263 m/z @10.23 [N1301_2.mzXML]	207.02633666992188	10.226933333333333	1.4321666666666668	15.192866666666667	13.7607	26007.064453125	2857122.545735597	0	1178	0.7034324799889351	0.7632366153044555	0.5221551630455064	207.01634216308594	207.0264129638672
446	207.08444213867188	10.299566666666667					1	DETECTED	207.0844 m/z @10.30 [N1301_2.mzXML]	207.08444213867188	10.299566666666667	10.2449	10.427866666666667	0.18296666666666717	10134.5126953125	57402.04092993222	0	1178	0.09126215668389825	1.673475609756069	1.8279732710619039	207.08404541015625	207.0845489501953
447	207.10447692871094	9.186966666666667					1	DETECTED	207.1045 m/z @9.19 [N1301_2.mzXML]	207.10447692871094	9.186966666666667	4.366616666666667	10.827816666666667	6.4612	16906.68359375	1142830.9836481016	0	1178	0.1097491276102378	0.6702002966589563	0.028752220069685138	207.10426330566406	207.11428833007812
448	208.04898071289062	16.546966666666666					1	DETECTED	208.0490 m/z @16.55 [N1301_2.mzXML]	208.04898071289062	16.546966666666666	0.4845666666666667	19.715833333333332	19.231266666666667	13774.1171875	3831197.5702247014	0	1178	7.8592910492211026	0.5986423780589036	0.414932431466001	208.04835510253906	208.04986572265625
449	208.13314819335938	8.775916666666665					1	DETECTED	208.1331 m/z @8.78 [N1301_2.mzXML]	208.13314819335938	8.775916666666665	8.583783333333335	9.111866666666666	0.5280833333333312	18630.78125	211391.45733776852	0	1178	0.1498658605010874	1.2920360412285483	0.7937342085580052	208.1328125	208.1333465576172
450	208.890625	1.7685					1	DETECTED	208.8906 m/z @1.77 [N1301_2.mzXML]	208.890625	1.7685	1.6717000000000002	1.9504166666666667	0.2787166666666665	50210.375	375765.75779785163	0	1178	0.1070141859153364	1.457397287585584	1.8721746718737102	208.89047241210938	208.89088439941406
451	208.978515625	13.905066666666666					1	DETECTED	208.9785 m/z @13.91 [N1301_2.mzXML]	208.978515625	13.905066666666666	11.673383333333334	16.087833333333332	4.414449999999999	6850.27978515625	820932.4469190673	0	1178	2.156652079731689	0.9890404104524985	0.9780808209049968	208.97813415527344	208.97923278808594
452	209.03318786621094	1.5081666666666667					1	DETECTED	209.0332 m/z @1.51 [N1301_2.mzXML]	209.03318786621094	1.5081666666666667	1.41355	5.64535	4.2318	47187.3515625	596488.6305063171	0	1178	0.10398070806914284	1.0389312273616906	0.8876089900912918	209.03289794921875	209.033935546875
453	209.04541015625	16.179533333333335					1	DETECTED	209.0454 m/z @16.18 [N1301_2.mzXML]	209.04541015625	16.179533333333335	0.1195	20.008	19.8885	28253.5234375	6890427.398188082	0	1178	2.9778329225758053	0.6101508631472466	0.4565909216270037	209.04446411132812	209.0460662841797
454	209.09190368652344	7.610216666666667					1	DETECTED	209.0919 m/z @7.61 [N1301_2.mzXML]	209.09190368652344	7.610216666666667	5.6107499999999995	8.65305	3.042300000000001	15230.4267578125	1026159.5967517395	0	1178	1.1215798171946858	0.6825513804871505	0.307370560034732	209.0914306640625	209.09255981445312
455	209.11691284179688	12.012533333333332					1	DETECTED	209.1169 m/z @12.01 [N1301_2.mzXML]	209.11691284179688	12.012533333333332	5.055083333333333	12.847816666666667	7.7927333333333335	132973.875	2455290.985662232	1	1178	0.10327144922576892	0.8562385669518576	1.092454839467748	209.1077423095703	209.1174774169922
456	209.13633728027344	8.793766666666667					1	DETECTED	209.1363 m/z @8.79 [N1301_2.mzXML]	209.13633728027344	8.793766666666667	8.67095	10.37265	1.7017000000000007	2776.373779296875	165614.58189898691	0	1178	0.1167171145133512	6.927805672411436	12.855611344822872	209.1279296875	209.13671875
457	210.04527282714844	15.9034					1	DETECTED	210.0453 m/z @15.90 [N1301_2.mzXML]	210.04527282714844	15.9034	8.330333333333334	18.029666666666667	9.699333333333334	2322.150146484375	620334.552639557	0	1178	0.929464293238075	0.6403834642064863	0.28076692841297246	210.04449462890625	210.05038452148438
458	210.93505859375	11.499316666666665					1	DETECTED	210.9351 m/z @11.50 [N1301_2.mzXML]	210.93505859375	11.499316666666665	0.1195	17.806833333333334	17.687333333333335	10190.7216796875	2581504.967418823	0	1178	0.6908329874968864	0.7042132354970844	0.474253319144822	210.9346160888672	210.9438934326172
459	211.04205322265625	2.465533333333333					1	DETECTED	211.0421 m/z @2.47 [N1301_2.mzXML]	211.04205322265625	2.465533333333333	2.0763000000000003	17.601999999999997	15.525699999999997	25803.375	1724097.268597472	0	1178	0.4684052177441256	18.538958396842187	2.224529398390557	211.04151916503906	211.04258728027344
460	211.0576629638672	9.38745					1	DETECTED	211.0577 m/z @9.39 [N1301_2.mzXML]	211.0576629638672	9.38745	1.4321666666666668	14.782533333333333	13.350366666666666	12496.6484375	1464885.198392151	0	1178	0.0887070320131329	0.8390880693543286	10.475500097834722	211.05596923828125	211.0643768310547
461	211.07992553710938	14.650433333333332					1	DETECTED	211.0799 m/z @14.65 [N1301_2.mzXML]	211.07992553710938	14.650433333333332	13.517966666666666	17.62066666666667	4.102700000000002	4691.32958984375	445106.4947724	0	1178	0.5666894843728922	1.8113998940366185	1.4600634853146917	211.07913208007812	211.08087158203125
462	211.13253784179688	12.161666666666667					1	DETECTED	211.1325 m/z @12.16 [N1301_2.mzXML]	211.13253784179688	12.161666666666667	0.10131666666666667	20.008	19.906683333333334	8987.177734375	3482936.7163961753	0	1178	18.427367729683187	0.8252945948224278	0.4056197067612639	211.12254333496094	211.13375854492188
463	211.14404296875	10.263					1	DETECTED	211.1440 m/z @10.26 [N1301_2.mzXML]	211.14404296875	10.263	10.226933333333333	10.427866666666667	0.2009333333333334	14807.48828125	107388.50146594293	0	1178	0.13482545947034374	2.7855822550831784	6.959936260554509	211.14376831054688	211.14410400390625
464	211.16891479492188	14.266066666666667					1	DETECTED	211.1689 m/z @14.27 [N1301_2.mzXML]	211.16891479492188	14.266066666666667	14.174433333333333	15.104016666666666	0.9295833333333334	5386.15966796875	126585.46856042487	0	1178	0.3369733048250101	5.07229901782462	9.14459803564924	211.16831970214844	211.16941833496094
465	212.0193634033203	11.338616666666667					1	DETECTED	212.0194 m/z @11.34 [N1301_2.mzXML]	212.0193634033203	11.338616666666667	11.308116666666667	11.562066666666668	0.25395000000000145	58372.0234375	387974.2963438737	0	1178	0.10205296842604916	4.163114754098388	5.339466861920219	212.01905822753906	212.01962280273438
466	212.0678253173828	10.842216666666667					1	DETECTED	212.0678 m/z @10.84 [N1301_2.mzXML]	212.0678253173828	10.842216666666667	9.38745	12.1444	2.75695	581516.125	9743350.723805731	1	1178	0.1368846142984772	0.6207753316220574	2.564871226884054	212.0608367919922	212.0681915283203
467	212.83876037597656	1.9780666666666666					1	DETECTED	212.8388 m/z @1.98 [N1301_2.mzXML]	212.83876037597656	1.9780666666666666	1.7033166666666666	18.288833333333333	16.585516666666667	14574.5263671875	3708887.703272949	0	1178	0.17760483582230102	30.18292387018501	59.36584774037002	212.8385772705078	212.8428192138672
468	213.07135009765625	10.842216666666667					1	DETECTED	213.0714 m/z @10.84 [N1301_2.mzXML]	213.07135009765625	10.842216666666667	1.7371833333333333	11.124016666666668	9.386833333333335	63093.0625	3966964.751672211	0	1178	0.10691280346309107	0.5154749570750244	0.0309477642635353	213.0669403076172	213.07470703125
469	213.958740234375	19.404333333333334					1	DETECTED	213.9587 m/z @19.40 [N1301_2.mzXML]	213.958740234375	19.404333333333334	0.10131666666666667	20.008	19.906683333333334	3617.683349609375	1322810.099530701	0	1178	2.1870923354146505	0.515636588754262	0.031273177508524076	213.95262145996094	213.95970153808594
470	214.83570861816406	1.9225333333333334					1	DETECTED	214.8357 m/z @1.92 [N1301_2.mzXML]	214.83570861816406	1.9225333333333334	1.7033166666666666	2.0763000000000003	0.37298333333333367	15843.51953125	240197.57974658225	0	1178	0.35728500717810063	0.8507184672698245	0.701436934539649	214.83566284179688	214.83615112304688
471	214.9172821044922	1.5519833333333333					1	DETECTED	214.9173 m/z @1.55 [N1301_2.mzXML]	214.9172821044922	1.5519833333333333	1.4321666666666668	1.8673499999999998	0.43518333333333303	1100730.625	6803616.293522703	0	1178	0.12067269658634161	0.8130079941565808	0.5488950111383806	214.91525268554688	214.9175567626953
472	214.98867797851562	1.5375833333333333					1	DETECTED	214.9887 m/z @1.54 [N1301_2.mzXML]	214.98867797851562	1.5375833333333333	1.4321666666666668	1.6108666666666667	0.17869999999999986	45677.92578125	329091.18581835926	0	1178	0.1304905670166412	0.8475889328063249	0.6951778656126497	214.9884033203125	214.9888153076172
473	215.0160675048828	1.96425					1	DETECTED	215.0161 m/z @1.96 [N1301_2.mzXML]	215.0160675048828	1.96425	1.8811333333333333	12.577266666666667	10.696133333333334	62802.65234375	2773413.4624879146	0	1178	0.14573512800603772	11.743537482304331	100.87459472462152	215.012939453125	215.02272033691406
474	215.16390991210938	12.161666666666667					1	DETECTED	215.1639 m/z @12.16 [N1301_2.mzXML]	215.16390991210938	12.161666666666667	5.575966666666667	13.599400000000001	8.023433333333333	7207.0791015625	767267.7480510558	0	1178	0.28458896965475056	0.6091556959270338	0.21831139185406775	215.15646362304688	215.1643829345703
475	215.9208221435547	1.5668					1	DETECTED	215.9208 m/z @1.57 [N1301_2.mzXML]	215.9208221435547	1.5668	1.4321666666666668	1.6108666666666667	0.17869999999999986	30137.97265625	173547.70633544924	0	1178	0.058586151946352416	0.6738408982845787	0.32576631327970784	215.92066955566406	215.92138671875
476	216.9221954345703	1.6872833333333332					1	DETECTED	216.9222 m/z @1.69 [N1301_2.mzXML]	216.9221954345703	1.6872833333333332	1.4640333333333333	1.8948666666666665	0.4308333333333332	185132.796875	1418895.213997559	0	1178	0.13076318470516934	0.7764198841646459	4.384967858303944	216.91351318359375	216.92263793945312
477	216.9506072998047	1.5519833333333333					1	DETECTED	216.9506 m/z @1.55 [N1301_2.mzXML]	216.9506072998047	1.5519833333333333	1.4321666666666668	10.390933333333333	8.958766666666666	151715.203125	4483680.651865723	0	1178	0.115258368158069	0.8271559738669513	0.6137624590307503	216.95037841796875	216.95065307617188
478	217.0818328857422	1.8532499999999998					1	DETECTED	217.0818 m/z @1.85 [N1301_2.mzXML]	217.0818328857422	1.8532499999999998	1.8532499999999998	15.3721	13.51885	35975.61328125	1460939.8966489865	0	1178	0.0351683585369591	null	null	217.08091735839844	217.08895874023438
479	217.1214141845703	18.399833333333333					1	DETECTED	217.1214 m/z @18.40 [N1301_2.mzXML]	217.1214141845703	18.399833333333333	0.1195	20.008	19.8885	14254.2158203125	3526576.281966341	0	1178	1.2806782851041092	0.731024249965016	0.550804317644796	217.1193084716797	217.12217712402344
480	218.08123779296875	9.201516666666667					1	DETECTED	218.0812 m/z @9.20 [N1301_2.mzXML]	218.08123779296875	9.201516666666667	8.097233333333334	19.131333333333334	11.0341	4043.927490234375	1110286.608272461	0	1178	7.773139571875628	4.996045700831612	8.992091401663224	218.08062744140625	218.0908203125
481	218.13844299316406	1.96425					1	DETECTED	218.1384 m/z @1.96 [N1301_2.mzXML]	218.13844299316406	1.96425	0.10131666666666667	20.008	19.906683333333334	51226.078125	3704916.93639459	0	1178	0.10986814630792763	5.5019312964035985	0.6763839201438697	218.13304138183594	218.1408233642578
482	218.21142578125	10.37265					1	DETECTED	218.2114 m/z @10.37 [N1301_2.mzXML]	218.21142578125	10.37265	10.354216666666668	10.49965	0.14543333333333308	5962.78759765625	33561.03634088124	0	1178	0.09632116125845158	3.944846292947749	6.889692585895498	218.21099853515625	218.21148681640625
483	218.91941833496094	1.6717000000000002					1	DETECTED	218.9194 m/z @1.67 [N1301_2.mzXML]	218.91941833496094	1.6717000000000002	1.44835	1.81115	0.3628	50872.1640625	647177.3730178225	0	1178	0.2664266651078264	0.81217819565704	4.384913326977778	218.91033935546875	218.91969299316406
484	218.96978759765625	9.626533333333333					1	DETECTED	218.9698 m/z @9.63 [N1301_2.mzXML]	218.96978759765625	9.626533333333333	9.55705	9.992750000000001	0.43570000000000064	4264.49267578125	75145.26412091072	0	1178	0.27277448383142655	3.1352842408251824	5.270568481650365	218.96945190429688	218.9699249267578
485	218.98348999023438	1.5375833333333333					1	DETECTED	218.9835 m/z @1.54 [N1301_2.mzXML]	218.98348999023438	1.5375833333333333	1.4321666666666668	1.5959333333333334	0.16376666666666662	20321.123046875	130042.2331633911	0	1178	0.12040927249274036	0.7725485657480492	0.5657210958851446	218.9834442138672	218.9837188720703
486	219.02590942382812	1.7685					1	DETECTED	219.0259 m/z @1.77 [N1301_2.mzXML]	219.02590942382812	1.7685	1.7033166666666666	16.694	14.990683333333333	2569356.25	2.8073680493484274E7	1	1178	0.0770929189057048	4.774904121188046	8.587513879832255	219.0164031982422	219.02700805664062
487	219.04315185546875	8.67095					1	DETECTED	219.0432 m/z @8.67 [N1301_2.mzXML]	219.04315185546875	8.67095	6.2209666666666665	8.88295	2.6619833333333327	4877.908203125	228907.8374802247	0	1178	0.09007972027503541	0.5432656004462615	0.08653120089252299	219.03736877441406	219.04995727539062
488	219.06256103515625	10.190750000000001					1	DETECTED	219.0626 m/z @10.19 [N1301_2.mzXML]	219.06256103515625	10.190750000000001	9.321416666666666	10.37265	1.0512333333333341	4122.72607421875	116103.57138018824	0	1178	0.1775266135584488	0.6046203987730052	0.20924079754601047	219.06239318847656	219.07192993164062
489	219.1171112060547	14.91545					1	DETECTED	219.1171 m/z @14.92 [N1301_2.mzXML]	219.1171112060547	14.91545	9.38745	19.587833333333332	10.200383333333333	10773.7119140625	1468359.0457045583	0	1178	0.9355678059364241	0.9550031074885855	0.8599119794121486	219.1106414794922	219.11843872070312
490	219.17398071289062	12.2315					1	DETECTED	219.1740 m/z @12.23 [N1301_2.mzXML]	219.17398071289062	12.2315	0.1376	19.953333333333333	19.815733333333334	16912.77734375	2046533.2143718866	0	1178	1.6578320961391757	0.964865853351539	1.7889892784784185	219.16502380371094	219.17799377441406
491	220.0295867919922	1.7685					1	DETECTED	220.0296 m/z @1.77 [N1301_2.mzXML]	220.0295867919922	1.7685	1.7202666666666666	13.063966666666666	11.343699999999998	143129.28125	2626656.975820588	0	1178	0.07569222066889703	28.367698501627867	7.028134487169211	220.0249786376953	220.03761291503906
492	220.09664916992188	10.827816666666667					1	DETECTED	220.0966 m/z @10.83 [N1301_2.mzXML]	220.09664916992188	10.827816666666667	1.5959333333333334	14.71605	13.120116666666666	25243.27734375	2023936.1375906977	0	1178	0.10808643054758171	0.7105872221811006	0.009776312014492318	220.09539794921875	220.10333251953125
493	220.1178436279297	8.900533333333334					1	DETECTED	220.1178 m/z @8.90 [N1301_2.mzXML]	220.1178436279297	8.900533333333334	3.1008333333333336	9.143716666666668	6.042883333333334	16217.45703125	858045.97151355	0	1178	0.0951575088610408	0.5182082811695532	0.7000648687870621	220.11146545410156	220.1184844970703
494	220.93434143066406	1.6108666666666667					1	DETECTED	220.9343 m/z @1.61 [N1301_2.mzXML]	220.93434143066406	1.6108666666666667	1.5668	1.8948666666666665	0.3280666666666665	102063.2890625	960471.3243222653	0	1178	0.07769473590702147	3.7223903177004494	2.1333684029535385	220.93408203125	220.94126892089844
495	220.9813232421875	1.5227833333333334					1	DETECTED	220.9813 m/z @1.52 [N1301_2.mzXML]	220.9813232421875	1.5227833333333334	1.4788166666666667	1.5668	0.0879833333333333	5608.8662109375	22661.59153247069	0	1178	0.0707933457974732	1.0005686125852906	1.001137225170581	220.98077392578125	220.9813232421875
496	221.00677490234375	15.59105					1	DETECTED	221.0068 m/z @15.59 [N1301_2.mzXML]	221.00677490234375	15.59105	1.4321666666666668	19.898333333333333	18.466166666666666	3041.950927734375	1230573.8020701297	0	1178	0.34614752406283955	0.652105333165398	0.30421066633079596	220.99684143066406	221.00729370117188
497	221.02442932128906	1.7827					1	DETECTED	221.0244 m/z @1.78 [N1301_2.mzXML]	221.02442932128906	1.7827	1.7202666666666666	15.995949999999999	14.275683333333332	173689.53125	2831088.866152009	0	1178	0.07392223155655242	4.1813959031971715	5.650244579461055	221.0206756591797	221.03273010253906
498	222.0646514892578	15.719833333333334					1	DETECTED	222.0647 m/z @15.72 [N1301_2.mzXML]	222.0646514892578	15.719833333333334	8.775916666666665	19.788666666666664	11.012749999999999	12010.1669921875	2618987.572758423	0	1178	1.9347364853435938	0.78942701539194	0.6012217291706297	222.063720703125	222.0652313232422
499	222.86753845214844	1.7528166666666667					1	DETECTED	222.8675 m/z @1.75 [N1301_2.mzXML]	222.86753845214844	1.7528166666666667	1.6872833333333332	9.817133333333334	8.129850000000001	68594.21875	2607689.38590918	0	1178	0.11824166449606133	62.02835707019319	2.84349109131331	222.8669891357422	222.8677215576172
500	222.9943084716797	13.5831					1	DETECTED	222.9943 m/z @13.58 [N1301_2.mzXML]	222.9943084716797	13.5831	11.5922	16.087833333333332	4.495633333333332	18782.158203125	2400010.612563416	0	1178	1.3270044235006058	1.129045490314263	7.009649817908742	222.99380493164062	222.99478149414062
501	223.06097412109375	15.848749999999999					1	DETECTED	223.0610 m/z @15.85 [N1301_2.mzXML]	223.06097412109375	15.848749999999999	0.10131666666666667	19.880166666666664	19.77885	23947.2578125	7577949.163897883	0	1178	2.620937656825655	0.801142955659908	0.5973210470777318	223.06028747558594	223.06117248535156
502	223.0959930419922	11.546899999999999					1	DETECTED	223.0960 m/z @11.55 [N1301_2.mzXML]	223.0959930419922	11.546899999999999	0.1195	20.008	19.8885	347678.03125	7213838.17355198	1	1178	0.08591665012807681	0.5117934279994123	0.01755630102303387	223.09197998046875	223.09751892089844
503	224.95082092285156	11.690366666666668					1	DETECTED	224.9508 m/z @11.69 [N1301_2.mzXML]	224.95082092285156	11.690366666666668	11.02565	16.436516666666666	5.410866666666665	28126.21875	2249173.97913791	0	1178	0.8115449286170424	3.3787266177197157	5.742583692019934	224.9493408203125	224.95208740234375
504	225.03445434570312	1.7972333333333335					1	DETECTED	225.0345 m/z @1.80 [N1301_2.mzXML]	225.03445434570312	1.7972333333333335	0.44789999999999996	12.864516666666667	12.416616666666666	98685.2421875	4344795.360394836	0	1178	0.13415292698219328	4.60101902173913	0.11532948239857017	225.02679443359375	225.03448486328125
505	225.14830017089844	12.3727					1	DETECTED	225.1483 m/z @12.37 [N1301_2.mzXML]	225.14830017089844	12.3727	7.5574666666666666	18.73	11.172533333333334	8791.72265625	789949.8292718508	0	1178	4.851252286339028	1.1601237738565802	0.1115771779828345	225.1468505859375	225.14981079101562
506	226.04489135742188	2.04825					1	DETECTED	226.0449 m/z @2.05 [N1301_2.mzXML]	226.04489135742188	2.04825	1.9087500000000002	19.0945	17.18575	16621.939453125	1195697.3062218933	0	1178	0.11310570718669588	30.330142655714976	59.49906147427892	226.03799438476562	226.05435180664062
507	226.95095825195312	1.6411499999999999					1	DETECTED	226.9510 m/z @1.64 [N1301_2.mzXML]	226.95095825195312	1.6411499999999999	1.5668	19.770500000000002	18.2037	691238.5	1.2282576882456828E7	0	1178	0.050342106031195044	1.589622191674496	1.2962999546891316	226.94638061523438	226.9522705078125
508	227.07931518554688	9.186966666666667					1	DETECTED	227.0793 m/z @9.19 [N1301_2.mzXML]	227.07931518554688	9.186966666666667	9.111866666666666	11.9811	2.8692333333333337	41515.68359375	674932.8271889027	0	1178	0.09692354468809761	18.576423296413868	34.40013001732666	227.0790252685547	227.08273315429688
509	227.12486267089844	1.8251333333333333					1	DETECTED	227.1249 m/z @1.83 [N1301_2.mzXML]	227.12486267089844	1.8251333333333333	1.81115	17.732166666666668	15.921016666666668	142236.5	2048529.8099643863	0	1178	0.02669260454177791	5.856357503499465	7.7939997751459344	227.124755859375	227.12745666503906
510	227.17535400390625	9.765983333333333					1	DETECTED	227.1754 m/z @9.77 [N1301_2.mzXML]	227.17535400390625	9.765983333333333	0.2833833333333333	19.935	19.651616666666666	78278.6796875	2540239.59102768	1	1178	0.8077781898072214	1.32462975012273	1.5685074245492476	227.17373657226562	227.17691040039062
511	228.06307983398438	10.299566666666667					1	DETECTED	228.0631 m/z @10.30 [N1301_2.mzXML]	228.06307983398438	10.299566666666667	10.263	16.069483333333334	5.806483333333334	32293.955078125	533844.0868321552	0	1178	0.08423693702489388	79.39585232452005	2.775701148119251	228.06285095214844	228.071044921875
512	228.1952667236328	11.51585					1	DETECTED	228.1953 m/z @11.52 [N1301_2.mzXML]	228.1952667236328	11.51585	11.4494	12.1273	0.6778999999999993	116163.2109375	656415.0208675563	0	1178	0.0702565780783253	1.6974797627560496	1.8635964679119297	228.1947479248047	228.19598388671875
513	229.14317321777344	0.5577166666666666					1	DETECTED	229.1432 m/z @0.56 [N1301_2.mzXML]	229.14317321777344	0.5577166666666666	0.10131666666666667	20.008	19.906683333333334	84830.7890625	6.1605937070831865E7	1	1178	4.030502935345447	1.7157593877623882	2.1696674577455712	229.14259338378906	229.1437225341797
514	229.1544189453125	1.8811333333333333					1	DETECTED	229.1544 m/z @1.88 [N1301_2.mzXML]	229.1544189453125	1.8811333333333333	1.8532499999999998	2.019766666666667	0.1665166666666671	79743.5625	503610.9273056651	0	1178	0.09509594207675587	2.985953377166758	4.971906754333516	229.15426635742188	229.15451049804688
515	230.14657592773438	0.5577166666666666					1	DETECTED	230.1466 m/z @0.56 [N1301_2.mzXML]	230.14657592773438	0.5577166666666666	0.1376	19.9715	19.8339	11461.14453125	7502080.519301271	0	1178	14.56538471582652	23.605228706311742	46.21045741262348	230.14559936523438	230.14720153808594
516	230.24717712402344	11.369533333333333					1	DETECTED	230.2472 m/z @11.37 [N1301_2.mzXML]	230.24717712402344	11.369533333333333	11.338616666666667	11.7766	0.4379833333333334	129475.765625	1017817.9484514154	1	1178	0.103240573444074	5.34590137862957	6.834446234427563	230.24667358398438	230.24761962890625
517	230.9661865234375	1.5519833333333333					1	DETECTED	230.9662 m/z @1.55 [N1301_2.mzXML]	230.9661865234375	1.5519833333333333	1.4321666666666668	1.6411499999999999	0.20898333333333308	187491.84375	1187716.7666884765	0	1178	0.10832052579600204	0.8379079990524537	0.6083392049012394	230.96575927734375	230.96630859375
518	230.98985290527344	1.96425					1	DETECTED	230.9899 m/z @1.96 [N1301_2.mzXML]	230.98985290527344	1.96425	1.4321666666666668	13.033633333333334	11.601466666666667	12535.6923828125	1309403.1370506592	0	1178	1.2815937989687587	2.036891578997685	2.9609382938060262	230.98614501953125	230.99620056152344
519	231.00917053222656	11.656233333333335					1	DETECTED	231.0092 m/z @11.66 [N1301_2.mzXML]	231.00917053222656	11.656233333333335	11.656233333333335	16.2525	4.596266666666667	3363.4833984375	515733.9566649171	0	1178	3.5623586581495577	null	null	231.00917053222656	231.01065063476562
520	231.1367950439453	14.91545					1	DETECTED	231.1368 m/z @14.92 [N1301_2.mzXML]	231.1367950439453	14.91545	0.10131666666666667	20.008	19.906683333333334	249669.125	2.4068638888841234E7	1	1178	0.649495052577171	0.94179786666384	3.441180573399326	231.1362762451172	231.14646911621094
521	232.1403045654297	14.91545					1	DETECTED	232.1403 m/z @14.92 [N1301_2.mzXML]	232.1403045654297	14.91545	9.33755	19.186500000000002	9.848950000000002	15427.123046875	1492577.8362242435	0	1178	0.32593999954274544	0.8431663633841425	0.58532111633282	232.13966369628906	232.14122009277344
522	232.1542205810547	8.531516666666667					1	DETECTED	232.1542 m/z @8.53 [N1301_2.mzXML]	232.1542205810547	8.531516666666667	7.977416666666667	19.770500000000002	11.793083333333335	28162.48828125	835386.2303222811	0	1178	0.21124518869262232	0.7611529154504697	0.24954444861101804	232.15390014648438	232.160888671875
523	232.8960723876953	1.6872833333333332					1	DETECTED	232.8961 m/z @1.69 [N1301_2.mzXML]	232.8960723876953	1.6872833333333332	1.6560833333333334	1.9780666666666666	0.3219833333333333	125090.6484375	887086.5211761476	0	1178	0.12981307926216856	4.036823638431307	6.302676326172989	232.89605712890625	232.896484375
524	232.9281463623047	1.5519833333333333					1	DETECTED	232.9281 m/z @1.55 [N1301_2.mzXML]	232.9281463623047	1.5519833333333333	1.4321666666666668	1.6261333333333332	0.1939666666666664	91177.953125	565515.6538269041	0	1178	0.13606476531277178	0.8098913334654942	0.5266077872543128	232.9278564453125	232.92828369140625
525	232.98526000976562	10.551066666666665					1	DETECTED	232.9853 m/z @10.55 [N1301_2.mzXML]	232.98526000976562	10.551066666666665	9.678366666666667	18.067166666666665	8.388799999999998	5335.3564453125	754270.8407229006	0	1178	0.306717936359151	4.806233528131096	8.612467056262192	232.9787139892578	232.9873809814453
526	233.09793090820312	16.4924					1	DETECTED	233.0979 m/z @16.49 [N1301_2.mzXML]	233.09793090820312	16.4924	0.33848333333333336	19.825333333333333	19.48685	2449.783935546875	1518962.8692878734	0	1178	8.872527731553378	0.6031617719129003	0.20632354382580073	233.0889892578125	233.0989227294922
527	233.1468048095703	14.91545					1	DETECTED	233.1468 m/z @14.92 [N1301_2.mzXML]	233.1468048095703	14.91545	9.024000000000001	19.569666666666667	10.545666666666666	11767.1044921875	1506384.9528459474	0	1178	1.508924622863196	0.9682179691790288	0.6957242715017098	233.13772583007812	233.15362548828125
528	234.8932647705078	1.6872833333333332					1	DETECTED	234.8933 m/z @1.69 [N1301_2.mzXML]	234.8932647705078	1.6872833333333332	1.6560833333333334	1.7972333333333335	0.1411500000000001	43730.98828125	273222.77253613295	0	1178	0.13631991376801422	2.26201923076924	3.5240384615384803	234.89312744140625	234.8938446044922
529	235.0684814453125	11.8596					1	DETECTED	235.0685 m/z @11.86 [N1301_2.mzXML]	235.0684814453125	11.8596	11.810849999999999	12.214	0.4031500000000019	31813.62109375	259520.65230163667	0	1178	0.10435456734045445	3.974578643955083	4.5217052097643835	235.06834411621094	235.06886291503906
530	235.09237670898438	2.6300666666666666					1	DETECTED	235.0924 m/z @2.63 [N1301_2.mzXML]	235.09237670898438	2.6300666666666666	1.8393000000000002	19.880166666666664	18.040866666666663	55792.125	6827122.905664988	0	1178	1.027430981816515	4.134773102230044	7.289593332437367	235.09156799316406	235.09324645996094
531	235.16883850097656	12.28455					1	DETECTED	235.1688 m/z @12.28 [N1301_2.mzXML]	235.16883850097656	12.28455	0.10131666666666667	20.008	19.906683333333334	14847.583984375	1312115.3202619313	0	1178	0.09413074558530887	0.8338405009971902	0.5959305224313558	235.16793823242188	235.17034912109375
532	236.08013916015625	15.40805					1	DETECTED	236.0801 m/z @15.41 [N1301_2.mzXML]	236.08013916015625	15.40805	9.817133333333334	18.547166666666666	8.730033333333331	3518.3046875	759171.7323474729	0	1178	1.8044113008301714	0.7807336304422352	0.33141877682607773	236.07872009277344	236.08099365234375
533	236.97109985351562	12.077216666666667					1	DETECTED	236.9711 m/z @12.08 [N1301_2.mzXML]	236.97109985351562	12.077216666666667	11.576983333333335	13.905066666666666	2.328083333333332	5685.52783203125	310130.4707794188	0	1178	0.20790392179949002	2.3269974012127714	3.6539948024255424	236.9705810546875	236.9718780517578
534	236.99781799316406	1.9365999999999999					1	DETECTED	236.9978 m/z @1.94 [N1301_2.mzXML]	236.99781799316406	1.9365999999999999	1.8811333333333333	15.774933333333333	13.8938	24274.927734375	1196095.433958435	0	1178	0.10841375050164026	13.838476786114102	23.210500196319494	236.99757385253906	237.0077667236328
535	237.11135864257812	11.810849999999999					1	DETECTED	237.1114 m/z @11.81 [N1301_2.mzXML]	237.11135864257812	11.810849999999999	0.26526666666666665	20.008	19.742733333333334	13695.0673828125	2621168.133863676	0	1178	4.644400799585322	2.411476081659574	3.648738494926784	237.10797119140625	237.1134796142578
536	238.107177734375	16.03285					1	DETECTED	238.1072 m/z @16.03 [N1301_2.mzXML]	238.107177734375	16.03285	4.2241333333333335	19.98966666666667	15.765533333333334	12173.88671875	2757150.9944820227	0	1178	1.3495877112568024	0.7905014187555359	0.5658008832650059	238.10562133789062	238.1101531982422
537	238.84141540527344	1.7528166666666667					1	DETECTED	238.8414 m/z @1.75 [N1301_2.mzXML]	238.84141540527344	1.7528166666666667	1.6872833333333332	1.7972333333333335	0.10995000000000021	25437.951171875	118871.14837304704	0	1178	0.10361982157369876	0.8388860630722281	0.6777721261444563	238.84112548828125	238.8414764404297
538	238.96630859375	12.093833333333333					1	DETECTED	238.9663 m/z @12.09 [N1301_2.mzXML]	238.96630859375	12.093833333333333	1.4321666666666668	19.514166666666664	18.081999999999997	67686.1015625	6182007.928897163	1	1178	0.8188395133357993	2.1909670290121896	2.8522116501716592	238.96536254882812	238.97091674804688
539	239.03713989257812	15.885333333333334					1	DETECTED	239.0371 m/z @15.89 [N1301_2.mzXML]	239.03713989257812	15.885333333333334	0.17435	19.880166666666664	19.705816666666664	1870.67041015625	1073067.0105008238	0	1178	18.807141132746118	0.6271350509569207	0.2542701019138414	239.03334045410156	239.04319763183594
540	239.0636444091797	1.8532499999999998					1	DETECTED	239.0636 m/z @1.85 [N1301_2.mzXML]	239.0636444091797	1.8532499999999998	1.5813	9.201516666666667	7.620216666666667	100708.96875	1055998.5966400907	0	1178	0.0397935760317476	1.631075468112729	1.3281511214154464	239.05433654785156	239.06875610351562
541	239.09095764160156	10.49965					1	DETECTED	239.0910 m/z @10.50 [N1301_2.mzXML]	239.09095764160156	10.49965	9.851816666666668	11.041933333333333	1.1901166666666647	275783.375	1876754.0498285154	1	1178	0.0860381450776515	2.2034883574186854	2.5170867521671836	239.08798217773438	239.09182739257812
542	239.13894653320312	9.695549999999999					1	DETECTED	239.1389 m/z @9.70 [N1301_2.mzXML]	239.13894653320312	9.695549999999999	4.303483333333333	10.136233333333333	5.83275	2771.82568359375	247609.03209188837	0	1178	0.3890648034549429	0.5408640471804257	0.08172809436085131	239.13853454589844	239.14268493652344
543	240.0945587158203	10.49965					1	DETECTED	240.0946 m/z @10.50 [N1301_2.mzXML]	240.0945587158203	10.49965	3.3247833333333334	14.09305	10.768266666666666	31428.599609375	4384188.935943359	0	1178	2.55401301760255	0.7327486837625349	0.45065283326777533	240.0945587158203	240.1038055419922
544	240.9670867919922	11.950416666666666					1	DETECTED	240.9671 m/z @11.95 [N1301_2.mzXML]	240.9670867919922	11.950416666666666	11.499316666666665	19.368	7.868683333333333	10349.57421875	978795.4129579477	0	1178	0.6828511369846471	3.896624500302085	6.719432180215538	240.96145629882812	240.9681396484375
545	241.00840759277344	1.7972333333333335					1	DETECTED	241.0084 m/z @1.80 [N1301_2.mzXML]	241.00840759277344	1.7972333333333335	1.7202666666666666	14.6012	12.880933333333333	27989.818359375	1500982.8703935547	0	1178	0.07281742530692492	3.7705577451818946	6.218064110943417	240.999267578125	241.008544921875
546	241.02528381347656	8.706216666666668					1	DETECTED	241.0253 m/z @8.71 [N1301_2.mzXML]	241.02528381347656	8.706216666666668	2.2462666666666666	19.039833333333334	16.793566666666667	4263.318359375	860940.4637732544	0	1178	0.14309712880586822	1.2998217220463522	73.79692552949619	241.0250244140625	241.03469848632812
547	241.10655212402344	11.546899999999999					1	DETECTED	241.1066 m/z @11.55 [N1301_2.mzXML]	241.10655212402344	11.546899999999999	1.8393000000000002	13.01825	11.17895	104378.96875	4093516.656240998	0	1178	0.065789208811605	0.563341515375281	0.015106206791134969	241.0966796875	241.1072540283203
548	241.1542205810547	1.8948666666666665					1	DETECTED	241.1542 m/z @1.89 [N1301_2.mzXML]	241.1542205810547	1.8948666666666665	1.8673499999999998	10.2449	8.37755	15148.2353515625	602072.5734786377	0	1178	0.17447606247129888	38.54280456049968	32.245321830377684	241.15347290039062	241.15541076660156
549	242.0182342529297	2.0341833333333335					1	DETECTED	242.0182 m/z @2.03 [N1301_2.mzXML]	242.0182342529297	2.0341833333333335	0.31989999999999996	18.930333333333333	18.610433333333333	3203.8837890625	1392115.529765931	0	1178	16.875458496748937	5.428050594514715	8.979535238434913	242.0182342529297	242.0281982421875
550	242.09986877441406	8.918233333333335					1	DETECTED	242.0999 m/z @8.92 [N1301_2.mzXML]	242.09986877441406	8.918233333333335	8.758466666666667	9.024000000000001	0.26553333333333384	7927.8857421875	57814.90812124641	0	1178	0.08484156364317208	0.8310035468391354	0.6620070936782707	242.09957885742188	242.10012817382812
551	242.2109375	11.51585					1	DETECTED	242.2109 m/z @11.52 [N1301_2.mzXML]	242.2109375	11.51585	11.499316666666665	12.110233333333333	0.6109166666666681	36729.0703125	225547.75863061805	0	1178	0.37867093860850254	3.404755920752058	5.49456645757981	242.21058654785156	242.21153259277344
552	242.92494201660156	1.6411499999999999					1	DETECTED	242.9249 m/z @1.64 [N1301_2.mzXML]	242.92494201660156	1.6411499999999999	1.5813	1.7685	0.18720000000000003	233227.125	968737.8749130858	0	1178	0.05514154378099434	1.9189600824027133	2.5783915556153287	242.92481994628906	242.92529296875
553	242.96226501464844	12.044333333333332					1	DETECTED	242.9623 m/z @12.04 [N1301_2.mzXML]	242.96226501464844	12.044333333333332	1.5081666666666667	14.865733333333333	13.357566666666667	4394.2236328125	2473931.2990874015	0	1178	0.27672777071405896	0.633891200151858	0.2677824003037158	242.96104431152344	242.9662322998047
554	242.99481201171875	1.4935666666666667					1	DETECTED	242.9948 m/z @1.49 [N1301_2.mzXML]	242.99481201171875	1.4935666666666667	1.4321666666666668	1.5227833333333334	0.09061666666666657	19132.94921875	65118.63503369138	0	1178	0.06605829385330253	0.7379207383279048	0.4758414766558097	242.99472045898438	242.99496459960938
555	243.02342224121094	16.050966666666667					1	DETECTED	243.0234 m/z @16.05 [N1301_2.mzXML]	243.02342224121094	16.050966666666667	10.0822	18.399833333333333	8.317633333333333	1696.941162109375	560226.7576226806	0	1178	2.116616766494337	0.6967631503995799	0.3935263007991599	243.0139617919922	243.02455139160156
556	243.13389587402344	9.904733333333333					1	DETECTED	243.1339 m/z @9.90 [N1301_2.mzXML]	243.13389587402344	9.904733333333333	9.800216666666667	10.02845	0.22823333333333196	2524.00634765625	20797.47464315795	0	1178	0.13386261501929475	1.0918513793653406	1.1837027587306812	243.13323974609375	243.1341552734375
557	244.00489807128906	10.94655					1	DETECTED	244.0049 m/z @10.95 [N1301_2.mzXML]	244.00489807128906	10.94655	1.4321666666666668	17.601999999999997	16.16983333333333	9323.0087890625	3313122.8789821463	0	1178	0.11178332213499154	0.8497572972849876	0.6995145945699753	243.99493408203125	244.01478576660156
558	244.0363311767578	10.281366666666665					1	DETECTED	244.0363 m/z @10.28 [N1301_2.mzXML]	244.0363311767578	10.281366666666665	10.263	10.336066666666666	0.07306666666666572	1889.6597900390625	6733.152272216832	0	1178	0.27569319407611736	1.989110707804114	2.978221415608228	244.0363311767578	244.03729248046875
559	244.20193481445312	9.094283333333333					1	DETECTED	244.2019 m/z @9.09 [N1301_2.mzXML]	244.20193481445312	9.094283333333333	9.024000000000001	19.332	10.308	42871.109375	746363.5470122967	0	1178	0.13338059483059794	3.412000914923939	3.599621075091731	244.19940185546875	244.20265197753906
560	244.9232940673828	1.6411499999999999					1	DETECTED	244.9233 m/z @1.64 [N1301_2.mzXML]	244.9232940673828	1.6411499999999999	1.6108666666666667	1.7202666666666666	0.10939999999999994	16973.5859375	55485.52132495116	0	1178	0.047523482141266005	1.806274078150804	2.612548156301608	244.92279052734375	244.9235382080078
561	245.07366943359375	1.8532499999999998					1	DETECTED	245.0737 m/z @1.85 [N1301_2.mzXML]	245.07366943359375	1.8532499999999998	1.7972333333333335	17.2875	15.490266666666669	9612.0078125	1056519.5909189149	0	1178	1.5321910370261083	17.115196386467563	35.6722501472234	245.07366943359375	245.0775909423828
562	245.22596740722656	14.266066666666667					1	DETECTED	245.2260 m/z @14.27 [N1301_2.mzXML]	245.22596740722656	14.266066666666667	0.37485	17.546499999999998	17.17165	41418.4375	4053819.625243898	0	1178	0.713593958309934	0.9903557493610837	8.02936014223674	245.22520446777344	245.2273406982422
563	246.13308715820312	1.9225333333333334					1	DETECTED	246.1331 m/z @1.92 [N1301_2.mzXML]	246.13308715820312	1.9225333333333334	1.8393000000000002	13.227783333333333	11.388483333333333	12281.048828125	1122143.5791103516	0	1178	0.15940218919920546	10.973105940785953	19.514186535897807	246.12826538085938	246.1345672607422
564	246.1514129638672	11.844266666666666					1	DETECTED	246.1514 m/z @11.84 [N1301_2.mzXML]	246.1514129638672	11.844266666666666	11.793650000000001	12.060733333333333	0.267083333333332	4442.0751953125	45328.42398974602	0	1178	0.1587487047522398	2.6382943694436163	4.276588738887233	246.15052795410156	246.15249633789062
565	246.1700897216797	9.2302					1	DETECTED	246.1701 m/z @9.23 [N1301_2.mzXML]	246.1700897216797	9.2302	0.10131666666666667	20.008	19.906683333333334	51303.53125	3723538.6660843804	0	1178	0.1325604333097523	1.2366205446106322	1.0742579693404943	246.16864013671875	246.17311096191406
566	246.229248046875	14.392033333333334					1	DETECTED	246.2292 m/z @14.39 [N1301_2.mzXML]	246.229248046875	14.392033333333334	9.55705	15.228100000000001	5.671050000000001	8581.33203125	1359709.9715772707	0	1178	0.3893335246027352	0.5864601394696294	0.17557005551606605	246.22897338867188	246.2390594482422
567	246.24208068847656	10.96205					1	DETECTED	246.2421 m/z @10.96 [N1301_2.mzXML]	246.24208068847656	10.96205	9.713033333333334	11.058416666666666	1.3453833333333325	8297.53515625	351324.88281274395	0	1178	0.11972969477089634	0.5385770139176151	0.07715402783523027	246.24208068847656	246.25064086914062
568	246.94383239746094	1.5519833333333333					1	DETECTED	246.9438 m/z @1.55 [N1301_2.mzXML]	246.94383239746094	1.5519833333333333	1.4321666666666668	1.6261333333333332	0.1939666666666664	87028.8515625	505045.5277030029	0	1178	0.08464661742025803	0.800310657317373	0.5369897648390998	246.94300842285156	246.94386291503906
569	247.0924072265625	2.465533333333333					1	DETECTED	247.0924 m/z @2.47 [N1301_2.mzXML]	247.0924072265625	2.465533333333333	1.8948666666666665	10.354216666666668	8.45935	88598.671875	5871452.914096891	0	1178	0.7107218763084586	3.1946116408130423	2.7938198434043984	247.0916748046875	247.09750366210938
570	247.1321258544922	11.257416666666668					1	DETECTED	247.1321 m/z @11.26 [N1301_2.mzXML]	247.1321258544922	11.257416666666668	8.011616666666667	12.423916666666665	4.412299999999998	21917.0234375	918359.6894482737	0	1178	2.145403260968264	0.6963967544514402	0.4201780513592086	247.12368774414062	247.13299560546875
571	247.14434814453125	9.186966666666667					1	DETECTED	247.1443 m/z @9.19 [N1301_2.mzXML]	247.14434814453125	9.186966666666667	9.143716666666668	9.730916666666667	0.5871999999999993	54484.75	318183.47280566266	0	1178	0.07079284708897937	3.3421153682478946	2.7508529909179167	247.14370727539062	247.1446533203125
572	248.06117248535156	16.381016666666667					1	DETECTED	248.0612 m/z @16.38 [N1301_2.mzXML]	248.06117248535156	16.381016666666667	10.226933333333333	17.936833333333333	7.709899999999999	2276.61083984375	422370.19870123296	0	1178	1.4336650786372527	0.6264052322983383	0.2528104645966767	248.05934143066406	248.06150817871094
573	248.87005615234375	1.6872833333333332					1	DETECTED	248.8701 m/z @1.69 [N1301_2.mzXML]	248.87005615234375	1.6872833333333332	1.6411499999999999	1.7827	0.14155000000000006	36114.58203125	207140.43296484387	0	1178	0.12442835315129797	1.5341401734104045	2.050034103828073	248.8699493408203	248.87049865722656
574	249.00404357910156	11.207666666666666					1	DETECTED	249.0040 m/z @11.21 [N1301_2.mzXML]	249.00404357910156	11.207666666666666	11.058416666666666	18.7485	7.690083333333334	8261.4404296875	846893.5175602724	0	1178	0.6837583224003954	24.014315207298647	47.09624193980811	249.0020751953125	249.00502014160156
575	249.04513549804688	1.8811333333333333					1	DETECTED	249.0451 m/z @1.88 [N1301_2.mzXML]	249.04513549804688	1.8811333333333333	1.7827	14.666166666666667	12.883466666666667	11950.869140625	1008587.9718352966	0	1178	0.4226352581539954	65.44260074500505	129.88520149001013	249.03842163085938	249.0538787841797
576	249.0577392578125	16.106066666666667					1	DETECTED	249.0577 m/z @16.11 [N1301_2.mzXML]	249.0577392578125	16.106066666666667	9.201516666666667	17.89966666666667	8.698150000000002	2876.251220703125	691419.9158869631	0	1178	1.117726358681729	0.6298853654474225	0.25977073089484487	249.0563507080078	249.06057739257812
577	249.157470703125	9.78295					1	DETECTED	249.1575 m/z @9.78 [N1301_2.mzXML]	249.157470703125	9.78295	6.78325	10.915983333333333	4.132733333333333	14960.701171875	450288.5543757932	0	1178	0.17374279796057124	0.9371440161466988	0.6637872820758364	249.1563262939453	249.1667938232422
578	249.2172393798828	10.37265					1	DETECTED	249.2172 m/z @10.37 [N1301_2.mzXML]	249.2172393798828	10.37265	10.064449999999999	17.157	7.092550000000001	14931.1259765625	634067.9027522282	0	1178	0.25354837942423814	0.9041494525610837	0.6486801158938119	249.21697998046875	249.21987915039062
579	250.9365234375	1.5519833333333333					1	DETECTED	250.9365 m/z @1.55 [N1301_2.mzXML]	250.9365234375	1.5519833333333333	1.4640333333333333	1.5519833333333333	0.08794999999999997	3550.202880859375	14167.98289715576	0	1178	0.07203406788580535	0.5	null	250.93560791015625	250.9376983642578
580	251.12496948242188	1.6560833333333334					1	DETECTED	251.1250 m/z @1.66 [N1301_2.mzXML]	251.12496948242188	1.6560833333333334	0.10131666666666667	20.008	19.906683333333334	72313.4921875	1.0357025764946181E7	0	1178	10.434464344296115	4.9378077093425885	62.775302476172556	251.12335205078125	251.12831115722656
581	252.10890197753906	4.7689					1	DETECTED	252.1089 m/z @4.77 [N1301_2.mzXML]	252.10890197753906	4.7689	0.2107	20.008	19.7973	3839.762451171875	2085247.8736188042	0	1178	15.57151436813092	2.171613794919047	3.3432275898380936	252.1079864501953	252.1101837158203
582	252.1305389404297	12.012533333333332					1	DETECTED	252.1305 m/z @12.01 [N1301_2.mzXML]	252.1305389404297	12.012533333333332	1.5519833333333333	19.0945	17.542516666666668	5389.6123046875	1860133.4669410405	0	1178	11.17710873504679	0.8385083320985355	2.2086434324576416	252.12179565429688	252.13108825683594
583	253.0474395751953	1.5959333333333334					1	DETECTED	253.0474 m/z @1.60 [N1301_2.mzXML]	253.0474395751953	1.5959333333333334	0.3930166666666667	20.008	19.61498333333333	5098.984375	2583032.761001069	0	1178	16.50394079259717	8.153093176307584	7.494584248431519	253.0474395751953	253.05372619628906
584	253.1946563720703	14.392033333333334					1	DETECTED	253.1947 m/z @14.39 [N1301_2.mzXML]	253.1946563720703	14.392033333333334	14.07595	15.210616666666665	1.1346666666666643	8735.8076171875	268370.1578046264	0	1178	0.5220468330338282	1.7948853150540436	2.589770630108087	253.19451904296875	253.19540405273438
585	254.05764770507812	10.827816666666667					1	DETECTED	254.0576 m/z @10.83 [N1301_2.mzXML]	254.05764770507812	10.827816666666667	10.813216666666667	10.915983333333333	0.10276666666666578	7188.265625	30770.25423394768	0	1178	0.15000580556050913	3.5194063926941004	6.038812785388201	254.0569610595703	254.0578155517578
586	254.17572021484375	14.23605					1	DETECTED	254.1757 m/z @14.24 [N1301_2.mzXML]	254.17572021484375	14.23605	9.472100000000001	19.496	10.023899999999998	5736.0	1375440.255695983	0	1178	5.623125683996726	1.052057641243086	0.9384876309601183	254.17454528808594	254.17645263671875
587	254.82347106933594	1.96425					1	DETECTED	254.8235 m/z @1.96 [N1301_2.mzXML]	254.82347106933594	1.96425	1.7202666666666666	2.10465	0.3843833333333333	13747.8203125	149679.67414343264	0	1178	0.12308544320760317	0.7877245713505017	0.5754491427010033	254.8152618408203	254.823974609375
588	255.12203979492188	11.51585					1	DETECTED	255.1220 m/z @11.52 [N1301_2.mzXML]	255.12203979492188	11.51585	10.731233333333334	11.690366666666668	0.9591333333333338	45856.09375	741762.0155327778	0	1178	0.3743543035475625	0.6130244252959107	0.18171248166980222	255.11228942871094	255.12266540527344
589	255.17198181152344	14.650433333333332					1	DETECTED	255.1720 m/z @14.65 [N1301_2.mzXML]	255.17198181152344	14.650433333333332	5.836566666666667	19.862000000000002	14.025433333333336	24780.10546875	4882462.862280244	0	1178	2.4761217495605816	0.9868238265532224	2.0665165448291605	255.1683349609375	255.1753387451172
590	255.23147583007812	13.666133333333333					1	DETECTED	255.2315 m/z @13.67 [N1301_2.mzXML]	255.23147583007812	13.666133333333333	0.1195	19.935	19.8155	8845.28125	2235658.89343396	0	1178	7.650464661480575	0.9140382559285103	0.7930887781881535	255.2239532470703	255.23336791992188
591	256.0580749511719	2.274					1	DETECTED	256.0581 m/z @2.27 [N1301_2.mzXML]	256.0580749511719	2.274	1.8251333333333333	18.7485	16.923366666666666	17088.169921875	1289780.8528615728	0	1178	0.1114543414667235	1.7438235228277843	2.141011355588089	256.0567932128906	256.0616760253906
592	256.1753234863281	14.392033333333334					1	DETECTED	256.1753 m/z @14.39 [N1301_2.mzXML]	256.1753234863281	14.392033333333334	10.4648	17.601999999999997	7.137199999999996	2697.82666015625	621563.5031610713	0	1178	0.2595148308459887	0.908680411146099	0.8173608222921979	256.1736145019531	256.1769714355469
593	256.26324462890625	11.353916666666667					1	DETECTED	256.2632 m/z @11.35 [N1301_2.mzXML]	256.26324462890625	11.353916666666667	0.33848333333333336	19.953333333333333	19.61485	30208.4609375	2366726.8234577337	0	1178	0.1221785366867163	0.7568713887133884	0.4985401972870987	256.2618713378906	256.2647399902344
594	256.8204650878906	1.9365999999999999					1	DETECTED	256.8205 m/z @1.94 [N1301_2.mzXML]	256.8204650878906	1.9365999999999999	1.7033166666666666	2.0763000000000003	0.37298333333333367	14004.189453125	187063.3100854493	0	1178	0.26792679661152863	0.7994213045652648	0.5988426091305297	256.81195068359375	256.8209533691406
595	257.2474670410156	5.055083333333333					1	DETECTED	257.2475 m/z @5.06 [N1301_2.mzXML]	257.2474670410156	5.055083333333333	0.10131666666666667	20.008	19.906683333333334	4030.152587890625	1811212.480114409	0	1178	1.1061458492069445	2.009247172185475	2.8818056130613643	257.2377624511719	257.2484130859375
596	258.03082275390625	15.499266666666667					1	DETECTED	258.0308 m/z @15.50 [N1301_2.mzXML]	258.03082275390625	15.499266666666667	8.67095	18.565166666666666	9.894216666666667	2827.291259765625	868958.639703766	0	1178	1.4060706587853815	0.7244989614326615	0.4489979228653229	258.0288391113281	258.03179931640625
597	258.89898681640625	1.6411499999999999					1	DETECTED	258.8990 m/z @1.64 [N1301_2.mzXML]	258.89898681640625	1.6411499999999999	1.5959333333333334	1.7528166666666667	0.15688333333333326	44923.9453125	165896.5240234375	0	1178	0.05047684641845107	1.73479542941394	1.416334330223264	258.8987121582031	258.8995056152344
598	258.9439697265625	1.5519833333333333					1	DETECTED	258.9440 m/z @1.55 [N1301_2.mzXML]	258.9439697265625	1.5519833333333333	1.4321666666666668	1.5813	0.14913333333333312	13027.3662109375	86883.65105053705	0	1178	0.16099450072290078	0.6223396856308251	0.2446793712616501	258.9430236816406	258.9439697265625
599	258.9723815917969	1.4935666666666667					1	DETECTED	258.9724 m/z @1.49 [N1301_2.mzXML]	258.9723815917969	1.4935666666666667	1.4321666666666668	2.0622333333333334	0.6300666666666666	12009.17578125	266822.84946862794	0	1178	0.49745862637283866	5.130836047774166	9.261672095548333	258.97235107421875	258.98114013671875
600	259.02685546875	11.5922					1	DETECTED	259.0269 m/z @11.59 [N1301_2.mzXML]	259.02685546875	11.5922	9.244666666666665	18.381333333333334	9.136666666666668	3016.387939453125	862928.0954031686	0	1178	6.779624585830096	1.9460142560985993	2.8920285121971987	259.0173034667969	259.0292053222656
601	259.09381103515625	11.810849999999999					1	DETECTED	259.0938 m/z @11.81 [N1301_2.mzXML]	259.09381103515625	11.810849999999999	11.7766	11.965366666666666	0.18876666666666608	8928.9287109375	49566.61044616688	0	1178	0.09822059347136225	2.7557177615573027	4.5114355231146055	259.0932312011719	259.0946960449219
602	259.6570739746094	13.27215					1	DETECTED	259.6571 m/z @13.27 [N1301_2.mzXML]	259.6570739746094	13.27215	0.9771	13.666133333333333	12.689033333333333	11444.58203125	2663983.2647592765	0	1178	0.15280493601842338	0.5160220305461682	0.010623224869274117	259.6488037109375	259.66473388671875
603	260.0592346191406	10.827816666666667					1	DETECTED	260.0592 m/z @10.83 [N1301_2.mzXML]	260.0592346191406	10.827816666666667	0.8496	11.009533333333334	10.159933333333333	10370.6875	1661151.110495239	0	1178	0.09640930105169865	0.509105668514581	0.018211337029161844	260.0583190917969	260.064697265625
604	260.1855773925781	9.869316666666666					1	DETECTED	260.1856 m/z @9.87 [N1301_2.mzXML]	260.1855773925781	9.869316666666666	1.0680166666666666	10.56865	9.500633333333333	44507.9921875	1144630.6819041749	0	1178	0.08732179238266369	1.7841198749561336	2.357758293131078	260.1802062988281	260.1863708496094
605	260.6572265625	13.73255					1	DETECTED	260.6572 m/z @13.73 [N1301_2.mzXML]	260.6572265625	13.73255	13.6993	14.008566666666667	0.3092666666666677	3625.852783203125	43704.371288391296	0	1178	0.05429030025142545	4.650626566415962	8.301253132831924	260.6553955078125	260.65802001953125
606	261.0111083984375	1.7972333333333335					1	DETECTED	261.0111 m/z @1.80 [N1301_2.mzXML]	261.0111083984375	1.7972333333333335	1.44835	3.6609	2.21255	98831.0625	1805654.2899678957	0	1178	0.25681818623571906	1.283690296812349	7.838461478574713	261.00494384765625	261.0135803222656
607	261.0747375488281	11.997033333333333					1	DETECTED	261.0747 m/z @12.00 [N1301_2.mzXML]	261.0747375488281	11.997033333333333	10.4648	11.997033333333333	1.5322333333333322	3947.942626953125	235789.81139624023	0	1178	1.5034506597826756	0.5	null	261.0728454589844	261.0747375488281
608	261.14434814453125	9.540166666666666					1	DETECTED	261.1443 m/z @9.54 [N1301_2.mzXML]	261.14434814453125	9.540166666666666	0.3930166666666667	19.551166666666667	19.15815	61098.671875	2540273.057591705	1	1178	0.10708679624560524	0.687135619684235	2.505117839214036	261.14373779296875	261.1461181640625
609	261.1890869140625	9.869316666666666					1	DETECTED	261.1891 m/z @9.87 [N1301_2.mzXML]	261.1890869140625	9.869316666666666	0.10131666666666667	20.008	19.906683333333334	4922.48193359375	1805451.6386781905	0	1178	12.876878381244925	1.0189743720993722	0.8873424076759832	261.18341064453125	261.18988037109375
610	261.61712646484375	12.66155					1	DETECTED	261.6171 m/z @12.66 [N1301_2.mzXML]	261.61712646484375	12.66155	12.509183333333334	12.7644	0.25521666666666576	5616.1484375	53058.79358514401	0	1178	0.2768649317244609	0.8375082038941177	0.6750164077882354	261.61553955078125	261.61749267578125
611	262.039794921875	3.3097833333333333					1	DETECTED	262.0398 m/z @3.31 [N1301_2.mzXML]	262.039794921875	3.3097833333333333	3.1155	16.768166666666666	13.652666666666665	3521.523681640625	1084099.7990823973	0	1178	0.04935950316932347	35.135969803551504	69.27193960710301	262.0373840332031	262.044921875
612	262.2525634765625	12.3727					1	DETECTED	262.2526 m/z @12.37 [N1301_2.mzXML]	262.2525634765625	12.3727	12.354899999999999	12.509183333333334	0.15428333333333555	6344.50341796875	36497.14543365495	0	1178	0.10917579884796424	4.333801498127124	7.667602996254247	262.2519226074219	262.25274658203125
613	263.008056640625	1.7685					1	DETECTED	263.0081 m/z @1.77 [N1301_2.mzXML]	263.008056640625	1.7685	1.7033166666666666	17.565166666666666	15.86185	25893.1015625	2586921.8854081426	0	1178	0.4954717970995133	4.748363941094868	8.316614213880655	263.0045471191406	263.0180358886719
614	263.084716796875	1.8251333333333333					1	DETECTED	263.0847 m/z @1.83 [N1301_2.mzXML]	263.084716796875	1.8251333333333333	1.7827	12.060733333333333	10.278033333333333	229088.890625	3805266.2621613797	0	1178	9.761182081230515	122.91933955741457	227.27347757977776	263.0846252441406	263.0935974121094
615	263.138916015625	9.64345					1	DETECTED	263.1389 m/z @9.64 [N1301_2.mzXML]	263.138916015625	9.64345	0.7586833333333334	9.730916666666667	8.972233333333334	16429.005859375	2754072.6914630127	0	1178	0.08686826681655369	0.5049222827086062	0.00984456541721235	263.13885498046875	263.1485595703125
616	263.2364501953125	14.251216666666666					1	DETECTED	263.2365 m/z @14.25 [N1301_2.mzXML]	263.2364501953125	14.251216666666666	3.7072333333333334	19.862000000000002	16.154766666666667	102974.609375	5508055.315017734	0	1178	0.6414597710280017	4.997060726654688	7.4014358900126	263.2320251464844	263.2374267578125
617	264.0919494628906	11.562066666666668					1	DETECTED	264.0919 m/z @11.56 [N1301_2.mzXML]	264.0919494628906	11.562066666666668	1.8948666666666665	11.707516666666667	9.81265	15714.123046875	4396648.386538329	0	1178	0.1320151467910371	0.5075228608076795	0.015045721615358998	264.087646484375	264.09210205078125
618	264.1709289550781	9.186966666666667					1	DETECTED	264.1709 m/z @9.19 [N1301_2.mzXML]	264.1709289550781	9.186966666666667	9.111866666666666	9.957799999999999	0.845933333333333	39122.02734375	225039.60322653095	0	1178	0.041645340894998384	1.7179141049962088	1.6672048296346662	264.17010498046875	264.171875
619	264.2398681640625	14.42345					1	DETECTED	264.2399 m/z @14.42 [N1301_2.mzXML]	264.2398681640625	14.42345	10.677050000000001	16.326016666666668	5.6489666666666665	15393.4990234375	2468273.162876129	0	1178	4.589013880900934	0.6926653534256022	0.43822560122920584	264.23150634765625	264.2409973144531
620	264.2682189941406	12.645383333333333					1	DETECTED	264.2682 m/z @12.65 [N1301_2.mzXML]	264.2682189941406	12.645383333333333	12.594283333333333	12.81455	0.22026666666666728	13907.9638671875	91738.26593811027	0	1178	0.10301766038356419	2.1552511415525206	3.0522844975332517	264.2676086425781	264.2687683105469
621	265.02294921875	1.7972333333333335					1	DETECTED	265.0229 m/z @1.80 [N1301_2.mzXML]	265.02294921875	1.7972333333333335	1.7528166666666667	18.839166666666664	17.086349999999996	54546.75390625	2233448.3841398614	0	1178	0.10744305252707576	14.248329523834714	26.902531484145882	265.0138244628906	265.03289794921875
622	265.0848083496094	18.875999999999998					1	DETECTED	265.0848 m/z @18.88 [N1301_2.mzXML]	265.0848083496094	18.875999999999998	0.10131666666666667	20.008	19.906683333333334	4194.67041015625	1403705.7437826544	0	1178	9.57723111912032	0.5301469798425362	0.5878536736290276	265.0748596191406	265.08636474609375
623	265.1181335449219	9.695549999999999					1	DETECTED	265.1181 m/z @9.70 [N1301_2.mzXML]	265.1181335449219	9.695549999999999	9.64345	9.869316666666666	0.22586666666666666	40468.4140625	239156.29142443938	0	1178	0.08232154993337026	1.8755847460860668	3.442158595873641	265.1180114746094	265.1184387207031
624	265.14288330078125	11.257416666666668					1	DETECTED	265.1429 m/z @11.26 [N1301_2.mzXML]	265.14288330078125	11.257416666666668	10.226933333333333	12.491766666666667	2.2648333333333337	46092.0546875	959990.4487474384	0	1178	0.0462739226916451	1.0662642088682661	1.0773538441774948	265.1419982910156	265.1436767578125
625	265.9809875488281	10.190750000000001					1	DETECTED	265.9810 m/z @10.19 [N1301_2.mzXML]	265.9809875488281	10.190750000000001	10.172616666666666	10.977633333333333	0.8050166666666669	12416.7265625	168341.25019140614	0	1178	0.08961436504379527	22.197150735292222	43.394301470584445	265.9799499511719	265.9811096191406
626	266.12139892578125	9.695549999999999					1	DETECTED	266.1214 m/z @9.70 [N1301_2.mzXML]	266.12139892578125	9.695549999999999	9.660983333333332	9.765983333333333	0.10500000000000043	5106.5615234375	24245.333545043864	0	1178	0.09682618422333711	1.5188042430086865	2.037608486017373	266.121337890625	266.1217956542969
627	266.6383056640625	12.781383333333334					1	DETECTED	266.6383 m/z @12.78 [N1301_2.mzXML]	266.6383056640625	12.781383333333334	12.730183333333335	12.973383333333334	0.24319999999999986	15520.7138671875	99917.46688842737	0	1178	0.12066114391239324	2.375000000000013	3.750000000000026	266.6376953125	266.63995361328125
628	266.92718505859375	1.5959333333333334					1	DETECTED	266.9272 m/z @1.60 [N1301_2.mzXML]	266.92718505859375	1.5959333333333334	1.5519833333333333	15.793266666666666	14.241283333333332	30167.875	7335482.015781739	0	1178	0.0639030538206875	154.47348275971424	323.2160688544741	266.9239196777344	266.9346618652344
629	267.0583190917969	1.8811333333333333					1	DETECTED	267.0583 m/z @1.88 [N1301_2.mzXML]	267.0583190917969	1.8811333333333333	0.4845666666666667	19.8435	19.358933333333333	8542.5966796875	2463203.794539307	0	1178	16.431729869418366	6.930901973888345	1.5204208347783146	267.0577392578125	267.06829833984375
630	267.098876953125	1.6411499999999999					1	DETECTED	267.0989 m/z @1.64 [N1301_2.mzXML]	267.098876953125	1.6411499999999999	1.6411499999999999	9.094283333333333	7.453133333333334	11900.724609375	623380.8706723329	0	1178	0.056079612219101405	null	null	267.0975646972656	267.10076904296875
631	267.6466979980469	13.1533					1	DETECTED	267.6467 m/z @13.15 [N1301_2.mzXML]	267.6466979980469	13.1533	12.912749999999999	15.33595	2.4232000000000014	177602.203125	3772407.605123838	2	1178	0.2513524559269875	2.285706764883248	2.7136378649338924	267.6449890136719	267.6473388671875
632	267.9790954589844	10.190750000000001					1	DETECTED	267.9791 m/z @10.19 [N1301_2.mzXML]	267.9790954589844	10.190750000000001	0.9044833333333333	10.336066666666666	9.431583333333332	10773.8798828125	572759.8750892333	0	1178	0.0956173305318675	0.507824278145505	3.812078524400865	267.97845458984375	267.98309326171875
633	268.95733642578125	11.1736					1	DETECTED	268.9573 m/z @11.17 [N1301_2.mzXML]	268.95733642578125	11.1736	11.058416666666666	18.711833333333335	7.6534166666666685	7822.9423828125	822860.3591914071	0	1178	0.6834787358543188	33.222760816090016	45.066355689574905	268.9569091796875	268.9593505859375
634	269.0871276855469	1.4640333333333333					1	DETECTED	269.0871 m/z @1.46 [N1301_2.mzXML]	269.0871276855469	1.4640333333333333	1.4321666666666668	1.5227833333333334	0.09061666666666657	4489.2587890625	19888.73616857909	0	1178	0.10461438870905848	1.4218096234309687	1.8436192468619375	269.08587646484375	269.08734130859375
635	269.1377868652344	12.044333333333332					1	DETECTED	269.1378 m/z @12.04 [N1301_2.mzXML]	269.1377868652344	12.044333333333332	11.997033333333333	12.161666666666667	0.16463333333333452	15078.0126953125	93709.55750341817	0	1178	0.07318186794661585	1.740310077519396	2.480620155038792	269.1377868652344	269.1381530761719
636	269.22564697265625	13.974983333333334					1	DETECTED	269.2256 m/z @13.97 [N1301_2.mzXML]	269.22564697265625	13.974983333333334	13.81795	15.627483333333334	1.8095333333333343	47985.2890625	1382973.9526784057	0	1178	0.44976976637288324	3.813663190285232	7.441671555302964	269.2255554199219	269.22686767578125
637	269.2832336425781	13.73255					1	DETECTED	269.2832 m/z @13.73 [N1301_2.mzXML]	269.2832336425781	13.73255	0.22888333333333336	19.880166666666664	19.651283333333332	5776.9794921875	1722889.2111063842	0	1178	1.6036931413903925	0.7276276813704919	0.17581308049956657	269.28125	269.28564453125
638	270.22918701171875	13.991950000000001					1	DETECTED	270.2292 m/z @13.99 [N1301_2.mzXML]	270.22918701171875	13.991950000000001	13.887583333333334	14.81515	0.9275666666666655	10532.6513671875	244808.79408947757	0	1178	0.28370609718496453	4.443787927179779	7.887575854359557	270.2289123535156	270.2298583984375
639	270.7968444824219	1.9780666666666666					1	DETECTED	270.7968 m/z @1.98 [N1301_2.mzXML]	270.7968444824219	1.9780666666666666	1.7528166666666667	2.0904666666666665	0.3376499999999998	10492.5126953125	132486.0052436523	0	1178	0.13843037405642433	0.7495005549389564	0.4990011098779128	270.7968444824219	270.7982482910156
640	271.0398864746094	1.7972333333333335					1	DETECTED	271.0399 m/z @1.80 [N1301_2.mzXML]	271.0398864746094	1.7972333333333335	1.7202666666666666	2.1473	0.4270333333333334	113448.3515625	664353.663286255	0	1178	0.07332848546100013	2.8220139487739004	2.2022379426103065	271.0392761230469	271.04046630859375
641	271.20538330078125	14.650433333333332					1	DETECTED	271.2054 m/z @14.65 [N1301_2.mzXML]	271.20538330078125	14.650433333333332	14.059033333333334	15.175066666666668	1.116033333333334	20157.04296875	597674.9040715328	0	1178	0.41643057172170295	0.9435520234471907	0.768834017170742	271.2046813964844	271.2056884765625
642	271.2412414550781	12.093833333333333					1	DETECTED	271.2412 m/z @12.09 [N1301_2.mzXML]	271.2412414550781	12.093833333333333	12.060733333333333	12.249033333333333	0.1882999999999999	19604.82421875	101211.87640185532	0	1178	0.07479303262954673	2.8444108761329945	10.62819278574677	271.24114990234375	271.2418212890625
643	271.2629699707031	18.4735					1	DETECTED	271.2630 m/z @18.47 [N1301_2.mzXML]	271.2629699707031	18.4735	0.10131666666666667	20.008	19.906683333333334	31240.40234375	5423954.175383968	0	1178	6.74723486909531	0.5451495631502835	0.054341621912434745	271.2614440917969	271.2644958496094
644	271.65765380859375	12.912749999999999					1	DETECTED	271.6577 m/z @12.91 [N1301_2.mzXML]	271.65765380859375	12.912749999999999	12.797949999999998	13.167866666666667	0.36991666666666845	30354.140625	282769.63257666095	0	1178	0.1831629811353288	1.6111353077816475	2.279146170020617	271.6572265625	271.6580810546875
645	272.2089538574219	14.47135					1	DETECTED	272.2090 m/z @14.47 [N1301_2.mzXML]	272.2089538574219	14.47135	14.392033333333334	15.175066666666668	0.7830333333333339	4213.63623046875	107202.08954333485	0	1178	0.4292998453189636	4.936121033830721	8.872242067661443	272.2081298828125	272.2094421386719
646	272.6654052734375	13.286683333333334					1	DETECTED	272.6654 m/z @13.29 [N1301_2.mzXML]	272.6654052734375	13.286683333333334	13.257100000000001	14.07595	0.8188499999999994	9146.173828125	141588.71641192603	0	1178	0.08872496699166277	13.839718309859267	26.679436619718533	272.6567077636719	272.6659851074219
647	272.7944641113281	2.0058					1	DETECTED	272.7945 m/z @2.01 [N1301_2.mzXML]	272.7944641113281	2.0058	1.7528166666666667	2.1614500000000003	0.4086333333333336	12100.853515625	167313.70119970705	0	1178	0.3058017164258444	0.80762896106463	0.6152579221292601	272.7936706542969	272.795166015625
648	272.9439697265625	1.6261333333333332					1	DETECTED	272.9440 m/z @1.63 [N1301_2.mzXML]	272.9439697265625	1.6261333333333332	1.5813	1.6560833333333334	0.07478333333333342	58763.16796875	187532.70228320282	0	1178	0.06231403427748705	0.8340148698884778	0.6680297397769557	272.94378662109375	272.9443359375
649	274.0030822753906	11.207666666666666					1	DETECTED	274.0031 m/z @11.21 [N1301_2.mzXML]	274.0030822753906	11.207666666666666	11.124016666666668	18.399833333333333	7.275816666666666	7702.49267578125	1049913.1986414792	0	1178	3.79771718075191	39.8057853070165	78.19839872765823	274.0014953613281	274.0042724609375
650	274.0382995605469	10.842216666666667					1	DETECTED	274.0383 m/z @10.84 [N1301_2.mzXML]	274.0382995605469	10.842216666666667	10.767166666666666	11.02565	0.2584833333333343	17325.0546875	134793.54855786153	0	1178	0.11930955121826159	1.722074172773691	2.444148345547382	274.0375671386719	274.0386962890625
651	274.2368469238281	12.161666666666667					1	DETECTED	274.2368 m/z @12.16 [N1301_2.mzXML]	274.2368469238281	12.161666666666667	12.161666666666667	12.2315	0.06983333333333341	7945.27587890625	29537.05008911092	0	1178	0.07633372270872485	null	null	274.2368469238281	274.2373046875
652	274.2731018066406	11.353916666666667					1	DETECTED	274.2731 m/z @11.35 [N1301_2.mzXML]	274.2731018066406	11.353916666666667	11.27425	13.632866666666667	2.3586166666666664	1469837.0	1.121827743660617E7	1	1178	0.09022574798888172	2.0984781747610066	1.8536822699416347	274.27301025390625	274.2746276855469
653	274.88067626953125	1.7371833333333333					1	DETECTED	274.8807 m/z @1.74 [N1301_2.mzXML]	274.88067626953125	1.7371833333333333	1.6560833333333334	1.7972333333333335	0.1411500000000001	20482.6171875	119505.53867749032	0	1178	0.12469455913604865	0.8702219482120851	0.7404438964241701	274.8724060058594	274.8811950683594
654	274.9418029785156	1.6411499999999999					1	DETECTED	274.9418 m/z @1.64 [N1301_2.mzXML]	274.9418029785156	1.6411499999999999	1.4321666666666668	1.6411499999999999	0.20898333333333308	8307.8984375	52584.389734374956	0	1178	0.18195769698629638	0.5	null	274.9418029785156	274.9501037597656
655	274.9993896484375	11.2408					1	DETECTED	274.9994 m/z @11.24 [N1301_2.mzXML]	274.9993896484375	11.2408	10.154016666666667	19.2955	9.141483333333333	10241.5390625	1541956.5885542592	0	1178	3.737242922791175	3.914516103620881	2.3870504301190905	274.9974670410156	275.00115966796875
656	275.02117919921875	1.4935666666666667					1	DETECTED	275.0212 m/z @1.49 [N1301_2.mzXML]	275.02117919921875	1.4935666666666667	1.4321666666666668	2.3158000000000003	0.8836333333333335	6712.72216796875	176508.22075073243	0	1178	0.1034149083408864	7.195711183496213	13.01727086930337	275.02081298828125	275.0310974121094
657	275.19964599609375	12.354899999999999					1	DETECTED	275.1996 m/z @12.35 [N1301_2.mzXML]	275.19964599609375	12.354899999999999	1.1957166666666665	12.543216666666666	11.3475	17363.001953125	761835.453522949	0	1178	0.12306292206391234	0.5084377441001507	0.01687548820030144	275.19024658203125	275.205078125
658	275.2765808105469	11.323366666666667					1	DETECTED	275.2766 m/z @11.32 [N1301_2.mzXML]	275.2765808105469	11.323366666666667	11.27425	11.9195	0.645249999999999	231871.890625	1817831.6489116093	0	1178	0.7703737166623394	3.5135034809166625	3.365897620549484	275.2762145996094	275.27716064453125
659	275.63262939453125	13.1533					1	DETECTED	275.6326 m/z @13.15 [N1301_2.mzXML]	275.63262939453125	13.1533	12.9281	14.42345	1.4953500000000002	109999.609375	1947273.6209794907	0	1178	0.22598953485264062	1.7156057050120552	2.106732139943145	275.6314697265625	275.6329040527344
660	276.031494140625	10.94655					1	DETECTED	276.0315 m/z @10.95 [N1301_2.mzXML]	276.031494140625	10.94655	10.7986	11.074833333333334	0.2762333333333338	10293.6171875	115795.09286157199	0	1178	0.19354691101693078	0.9335361045398247	0.8670722090796494	276.03057861328125	276.03179931640625
661	276.1344299316406	13.138583333333335					1	DETECTED	276.1344 m/z @13.14 [N1301_2.mzXML]	276.1344299316406	13.138583333333335	4.271883333333333	13.74925	9.477366666666667	30924.408203125	1412894.1404764408	0	1178	0.11390642689958241	0.5344359607670647	4.864197821417428	276.12548828125	276.144287109375
662	276.6517639160156	13.1533					1	DETECTED	276.6518 m/z @13.15 [N1301_2.mzXML]	276.6517639160156	13.1533	13.048833333333333	14.312616666666665	1.2637833333333326	27544.533203125	467579.0154637452	0	1178	0.22349308844836102	6.048739629865954	4.0762415758118955	276.65008544921875	276.6520690917969
663	276.9849853515625	1.7972333333333335					1	DETECTED	276.9850 m/z @1.80 [N1301_2.mzXML]	276.9849853515625	1.7972333333333335	1.7685	17.658	15.889500000000002	33079.1796875	1450954.2877829291	0	1178	0.15524011038145935	248.49675204952126	null	276.98443603515625	276.994873046875
664	277.1533203125	13.167866666666667					1	DETECTED	277.1533 m/z @13.17 [N1301_2.mzXML]	277.1533203125	13.167866666666667	9.370800000000001	17.955333333333332	8.584533333333331	6895.80224609375	1110713.1499786684	0	1178	4.673403266728414	1.1304164618301846	0.945630907328894	277.1524963378906	277.1587829589844
665	277.1788330078125	12.161666666666667					1	DETECTED	277.1788 m/z @12.16 [N1301_2.mzXML]	277.1788330078125	12.161666666666667	0.10131666666666667	19.788666666666664	19.68735	8006.595703125	1375017.4717284238	0	1178	0.08034888534312223	0.8162014369400556	0.6324028738801111	277.1778564453125	277.18060302734375
666	277.2158203125	12.526283333333334					1	DETECTED	277.2158 m/z @12.53 [N1301_2.mzXML]	277.2158203125	12.526283333333334	5.488783333333333	14.43935	8.950566666666667	12063.9755859375	945522.4924844356	0	1178	0.20887074674933181	0.6213129831637261	0.24041370636651752	277.21270751953125	277.21697998046875
667	278.052001953125	16.40005					1	DETECTED	278.0520 m/z @16.40 [N1301_2.mzXML]	278.052001953125	16.40005	9.540166666666666	19.697666666666667	10.1575	2963.84912109375	799408.0308445741	0	1178	2.4016342055119857	0.7403551566717607	0.48071031334352127	278.0505676269531	278.0538330078125
668	278.62689208984375	12.9281					1	DETECTED	278.6269 m/z @12.93 [N1301_2.mzXML]	278.62689208984375	12.9281	12.781383333333334	13.37675	0.5953666666666653	29036.630859375	449750.8956093752	0	1178	0.1450137988280158	2.0289673974781315	2.7150483473120053	278.62615966796875	278.6336975097656
669	278.981689453125	1.9365999999999999					1	DETECTED	278.9817 m/z @1.94 [N1301_2.mzXML]	278.981689453125	1.9365999999999999	0.1195	19.4225	19.303	14067.7255859375	2417543.8565433347	0	1178	14.467525590489448	2.5779140966680774	4.67313391343513	278.9802551269531	278.98388671875
670	279.0485534667969	17.471833333333333					1	DETECTED	279.0486 m/z @17.47 [N1301_2.mzXML]	279.0485534667969	17.471833333333333	9.540166666666666	19.9165	10.376333333333333	3131.8740234375	871026.6819462279	0	1178	2.789788216455431	0.654108005883589	0.30821601176717794	279.0466613769531	279.05010986328125
671	279.083740234375	10.49965					1	DETECTED	279.0837 m/z @10.50 [N1301_2.mzXML]	279.083740234375	10.49965	0.44789999999999996	19.496	19.048099999999998	68892.9375	5766433.9905387545	0	1178	0.08498592428223795	44.378785307948014	98.1636254045687	279.08349609375	279.09344482421875
672	279.1584777832031	12.423916666666665					1	DETECTED	279.1585 m/z @12.42 [N1301_2.mzXML]	279.1584777832031	12.423916666666665	0.10131666666666667	20.008	19.906683333333334	90533.828125	3.490334371359301E7	1	1178	11.76660302391651	0.8603962717975416	0.08321196390005127	279.1578369140625	279.1595764160156
673	279.23101806640625	13.502016666666666					1	DETECTED	279.2310 m/z @13.50 [N1301_2.mzXML]	279.23101806640625	13.502016666666666	11.935049999999999	15.499266666666667	3.5642166666666686	24245.181640625	1604517.2240184937	0	1178	0.10484060650816218	1.1372981769448403	1.2745963538896807	279.22967529296875	279.23223876953125
674	279.6462707519531	12.897116666666667					1	DETECTED	279.6463 m/z @12.90 [N1301_2.mzXML]	279.6462707519531	12.897116666666667	12.730183333333335	14.312616666666665	1.5824333333333307	159826.875	2130013.1416457524	2	1178	0.18807236179732634	2.6099445321962373	1.6113237844760866	279.6457214355469	279.6467590332031
675	280.0916442871094	1.7685					1	DETECTED	280.0916 m/z @1.77 [N1301_2.mzXML]	280.0916442871094	1.7685	1.6717000000000002	18.839166666666664	17.167466666666662	102581.625	4455187.321626707	0	1178	0.05629755978427986	67.101074082227	161.89606430218768	280.08544921875	280.0918884277344
676	280.16180419921875	12.423916666666665					1	DETECTED	280.1618 m/z @12.42 [N1301_2.mzXML]	280.16180419921875	12.423916666666665	0.1195	20.008	19.8885	14416.0009765625	5938898.38132398	0	1178	18.333135025356096	0.8081854076788146	0.16660678485168384	280.1609191894531	280.1632995605469
677	280.65386962890625	13.392066666666667					1	DETECTED	280.6539 m/z @13.39 [N1301_2.mzXML]	280.65386962890625	13.392066666666667	12.797949999999998	14.174433333333333	1.3764833333333346	51667.37890625	1074270.4417694095	0	1178	0.20123290880932743	1.1764246753110283	1.3109603991845566	280.648681640625	280.6556701660156
678	281.08367919921875	15.8117					1	DETECTED	281.0837 m/z @15.81 [N1301_2.mzXML]	281.08367919921875	15.8117	9.660983333333332	19.715833333333332	10.05485	13630.3203125	2784273.4586096816	0	1178	6.4515203499377485	0.8173722303363021	0.7492705380027063	281.0824279785156	281.08404541015625
679	281.1130676269531	9.454749999999999					1	DETECTED	281.1131 m/z @9.45 [N1301_2.mzXML]	281.1130676269531	9.454749999999999	9.404066666666667	18.307333333333336	8.903266666666669	7601.744140625	2345608.9842415773	0	1178	0.21016777441297485	87.83229200921008	174.66458401842016	281.1123962402344	281.11334228515625
680	281.1717529296875	11.950416666666666					1	DETECTED	281.1718 m/z @11.95 [N1301_2.mzXML]	281.1717529296875	11.950416666666666	6.677966666666666	19.734166666666667	13.0562	10130.068359375	1187422.9567666934	0	1178	0.030088150937331193	1.2381530408064565	1.4763060816129128	281.16461181640625	281.17266845703125
681	281.24676513671875	14.392033333333334					1	DETECTED	281.2468 m/z @14.39 [N1301_2.mzXML]	281.24676513671875	14.392033333333334	5.836566666666667	19.98966666666667	14.153100000000002	194847.75	9844573.193539597	0	1178	0.5114874585623728	0.7896500224129807	0.41969575382857593	281.24566650390625	281.2487487792969
682	281.661865234375	14.09305					1	DETECTED	281.6619 m/z @14.09 [N1301_2.mzXML]	281.661865234375	14.09305	11.091533333333333	15.921966666666666	4.830433333333334	39637.29296875	2051916.887667784	0	1178	0.7187754631023644	0.9963476592261112	1.8693966045992236	281.66015625	281.6717529296875
683	282.2214660644531	18.067166666666665					1	DETECTED	282.2215 m/z @18.07 [N1301_2.mzXML]	282.2214660644531	18.067166666666665	0.10131666666666667	20.008	19.906683333333334	4191.57421875	2422673.026301729	0	1178	13.010432031745239	0.5540145145744102	0.10802902914882034	282.2200622558594	282.22296142578125
684	282.25006103515625	14.251216666666666					1	DETECTED	282.2501 m/z @14.25 [N1301_2.mzXML]	282.25006103515625	14.251216666666666	11.308116666666667	16.307583333333334	4.999466666666667	40798.8984375	3651543.4039476328	0	1178	0.36006984960766175	0.8039208373143127	0.4008162256305254	282.2500305175781	282.259521484375
685	282.2783508300781	13.974983333333334					1	DETECTED	282.2784 m/z @13.97 [N1301_2.mzXML]	282.2783508300781	13.974983333333334	11.793650000000001	14.12525	2.331599999999998	32928.046875	869284.9589258422	0	1178	0.30159598490098816	0.5372162719328256	0.563719610184296	282.2770690917969	282.27886962890625
686	282.8229675292969	1.7528166666666667					1	DETECTED	282.8230 m/z @1.75 [N1301_2.mzXML]	282.8229675292969	1.7528166666666667	1.6872833333333332	1.9225333333333334	0.23525000000000018	19117.00390625	116991.75831762709	0	1178	0.10846158956385987	1.7948880976602222	2.5897761953204443	282.8200988769531	282.8233337402344
687	282.9046936035156	1.5959333333333334					1	DETECTED	282.9047 m/z @1.60 [N1301_2.mzXML]	282.9046936035156	1.5959333333333334	1.5519833333333333	14.617433333333334	13.065450000000002	61980.9375	5769513.532687835	0	1178	0.055889930676263466	148.63993174061383	275.23602410232775	282.90460205078125	282.90972900390625
688	283.00714111328125	10.208783333333335					1	DETECTED	283.0071 m/z @10.21 [N1301_2.mzXML]	283.00714111328125	10.208783333333335	10.172616666666666	17.7695	7.596883333333334	7544.3671875	807513.5268792727	0	1178	0.0998583978394425	105.02603686635491	209.05207373270983	283.00714111328125	283.008544921875
689	283.0271911621094	1.8673499999999998					1	DETECTED	283.0272 m/z @1.87 [N1301_2.mzXML]	283.0271911621094	1.8673499999999998	1.8673499999999998	17.379666666666665	15.512316666666665	10870.7568359375	1570089.5226689454	0	1178	14.878661442211838	null	null	283.0257568359375	283.02862548828125
690	283.1064453125	10.767166666666666					1	DETECTED	283.1064 m/z @10.77 [N1301_2.mzXML]	283.1064453125	10.767166666666666	8.49675	15.793266666666666	7.296516666666665	3154.52880859375	848601.983632416	0	1178	5.252069610277861	1.606867315103689	2.213734630207378	283.1015319824219	283.1158447265625
691	283.24163818359375	15.121516666666668					1	DETECTED	283.2416 m/z @15.12 [N1301_2.mzXML]	283.24163818359375	15.121516666666668	14.765983333333333	15.9408	1.1748166666666666	2741.327392578125	103711.3205874024	0	1178	0.3979007850608145	1.6521891993249478	2.3043783986498956	283.2411193847656	283.2428283691406
692	283.262451171875	12.6285					1	DETECTED	283.2625 m/z @12.63 [N1301_2.mzXML]	283.262451171875	12.6285	0.10131666666666667	20.008	19.906683333333334	16244.9267578125	2121322.5907207024	0	1178	0.21737975297982715	0.695337606463979	0.17091685803740664	283.25274658203125	283.265380859375
693	283.2820739746094	13.991950000000001					1	DETECTED	283.2821 m/z @13.99 [N1301_2.mzXML]	283.2820739746094	13.991950000000001	13.800516666666665	14.359766666666667	0.5592500000000022	6795.8486328125	128330.80453137236	0	1178	0.425269622128436	1.460691276336395	1.92138255267279	283.2812805175781	283.282470703125
694	283.63006591796875	11.950416666666666					1	DETECTED	283.6301 m/z @11.95 [N1301_2.mzXML]	283.63006591796875	11.950416666666666	11.9195	12.110233333333333	0.1907333333333341	8217.625	46465.541535828044	0	1178	0.08099882738663489	3.0846361185984357	5.169272237196871	283.6295166015625	283.63079833984375
695	284.29443359375	11.690366666666668					1	DETECTED	284.2944 m/z @11.69 [N1301_2.mzXML]	284.29443359375	11.690366666666668	0.6856500000000001	16.916166666666665	16.230516666666666	6157.025390625	1368007.7109715268	0	1178	1.1184344087204714	0.7374345545773554	0.4748691091547107	284.2920837402344	284.2951354980469
696	284.33056640625	11.889366666666666					1	DETECTED	284.3306 m/z @11.89 [N1301_2.mzXML]	284.33056640625	11.889366666666666	11.844266666666666	12.060733333333333	0.21646666666666725	9025.76953125	68041.52721948274	0	1178	0.10392715394720575	2.399852180340008	3.799704360680016	284.3299865722656	284.3309020996094
697	284.6759338378906	13.123483333333333					1	DETECTED	284.6759 m/z @13.12 [N1301_2.mzXML]	284.6759338378906	13.123483333333333	13.079316666666667	13.407616666666666	0.3282999999999987	6223.01806640625	91606.65255407685	0	1178	0.174231354381865	3.716603773584983	6.433207547169966	284.67547607421875	284.6817626953125
698	284.9092712402344	1.6872833333333332					1	DETECTED	284.9093 m/z @1.69 [N1301_2.mzXML]	284.9092712402344	1.6872833333333332	0.52135	1.7827	1.26135	26229.95703125	704052.8099180908	0	1178	0.06546539225000081	0.5409185773915033	0.0818371547830065	284.90582275390625	284.91015625
699	285.00543212890625	10.208783333333335					1	DETECTED	285.0054 m/z @10.21 [N1301_2.mzXML]	285.00543212890625	10.208783333333335	10.172616666666666	10.842216666666667	0.6696000000000009	8440.2314453125	98236.12326419054	0	1178	0.07777050184652623	9.257142857142467	17.514285714284934	285.00506591796875	285.01019287109375
700	285.064453125	1.5081666666666667					1	DETECTED	285.0645 m/z @1.51 [N1301_2.mzXML]	285.064453125	1.5081666666666667	1.41355	17.434666666666665	16.021116666666664	14088.0166015625	1392293.3134231872	0	1178	0.15590181756538213	84.6632904703189	167.88572166837565	285.0562438964844	285.0697326660156
701	286.10321044921875	8.723466666666667					1	DETECTED	286.1032 m/z @8.72 [N1301_2.mzXML]	286.10321044921875	8.723466666666667	8.49675	8.793766666666667	0.29701666666666604	2817.828125	24833.042001434278	0	1178	0.09588437525802362	0.6550393295596552	0.3100786591193104	286.1024475097656	286.1039123535156
702	286.1429138183594	11.9047					1	DETECTED	286.1429 m/z @11.90 [N1301_2.mzXML]	286.1429138183594	11.9047	11.844266666666666	12.302116666666667	0.45785000000000053	69121.2734375	581008.2771602786	0	1178	0.16028507519855495	3.240811772966379	4.173608412896144	286.1423645019531	286.1434326171875
703	286.2008972167969	10.354216666666668					1	DETECTED	286.2009 m/z @10.35 [N1301_2.mzXML]	286.2008972167969	10.354216666666668	10.263	10.7986	0.5356000000000005	90169.8828125	824850.8280965618	1	1178	0.12098024360751936	1.9009906404332366	1.8634386970291643	286.20062255859375	286.2014465332031
704	286.24871826171875	9.765983333333333					1	DETECTED	286.2487 m/z @9.77 [N1301_2.mzXML]	286.24871826171875	9.765983333333333	8.971	19.131333333333334	10.160333333333334	93334.5703125	2205181.0534004197	1	1178	0.15573011536991288	1.3058443775249564	2.1376871002234403	286.2473449707031	286.2498474121094
705	286.6345520019531	12.912749999999999					1	DETECTED	286.6346 m/z @12.91 [N1301_2.mzXML]	286.6345520019531	12.912749999999999	12.66155	13.123483333333333	0.46193333333333264	10834.431640625	124263.18049816889	0	1178	0.10901890212876708	0.9194532908704907	0.8389065817409813	286.62469482421875	286.6354675292969
706	286.76995849609375	1.9225333333333334					1	DETECTED	286.7700 m/z @1.92 [N1301_2.mzXML]	286.76995849609375	1.9225333333333334	1.9225333333333334	2.0904666666666665	0.16793333333333305	6596.1611328125	46080.79584436026	0	1178	0.16930101421619748	null	null	286.76995849609375	286.772216796875
707	287.0137939453125	1.7972333333333335					1	DETECTED	287.0138 m/z @1.80 [N1301_2.mzXML]	287.0137939453125	1.7972333333333335	1.7202666666666666	1.96425	0.24398333333333344	43890.61328125	280873.82850659196	0	1178	0.07290666077937957	1.7431275692126935	2.129780703203636	287.0126037597656	287.013916015625
708	287.2041931152344	10.336066666666666					1	DETECTED	287.2042 m/z @10.34 [N1301_2.mzXML]	287.2041931152344	10.336066666666666	10.281366666666665	10.533999999999999	0.2526333333333337	14238.0986328125	113755.60634503247	0	1178	0.13790613350172976	2.30926264472881	2.9388862441117127	287.2040710449219	287.20465087890625
709	287.2362976074219	13.922583333333334					1	DETECTED	287.2363 m/z @13.92 [N1301_2.mzXML]	287.2362976074219	13.922583333333334	11.759383333333334	14.3444	2.5850166666666663	2830.27294921875	318085.9222089844	0	1178	0.18337464203960785	0.5974983049802761	0.1949966099605522	287.2355651855469	287.2371826171875
710	287.25201416015625	9.765983333333333					1	DETECTED	287.2520 m/z @9.77 [N1301_2.mzXML]	287.25201416015625	9.765983333333333	9.626533333333333	10.190750000000001	0.5642166666666686	14069.3251953125	160901.67088775622	0	1178	0.2572221558234844	2.0230070515118976	2.5591648246119356	287.251220703125	287.2523498535156
711	287.6323547363281	12.912749999999999					1	DETECTED	287.6324 m/z @12.91 [N1301_2.mzXML]	287.6323547363281	12.912749999999999	12.730183333333335	14.359766666666667	1.6295833333333327	127688.59375	1561141.3685041515	2	1178	0.14978527734272262	1.3415753657854783	1.3002904345431892	287.6308288574219	287.6338806152344
712	288.2164611816406	10.622433333333333					1	DETECTED	288.2165 m/z @10.62 [N1301_2.mzXML]	288.2164611816406	10.622433333333333	0.1195	19.880166666666664	19.760666666666665	146506.28125	2646915.0820458913	1	1178	0.10136237133172976	0.7364431554228221	4.768270256973775	288.2152099609375	288.2184143066406
713	288.640380859375	13.316533333333332					1	DETECTED	288.6404 m/z @13.32 [N1301_2.mzXML]	288.640380859375	13.316533333333332	12.7644	14.12525	1.3608499999999992	32486.8046875	676178.9218825679	0	1178	0.10921707240086143	1.0794993178173435	3.543270186451269	288.63067626953125	288.6412658691406
714	288.7685241699219	1.96425					1	DETECTED	288.7685 m/z @1.96 [N1301_2.mzXML]	288.7685241699219	1.96425	1.9225333333333334	2.1614500000000003	0.2389166666666669	9671.39453125	79472.35934466553	0	1178	0.17877054947853832	2.8635637235317675	4.727127447063535	288.7677001953125	288.76953125
715	288.92156982421875	1.5959333333333334					1	DETECTED	288.9216 m/z @1.60 [N1301_2.mzXML]	288.92156982421875	1.5959333333333334	1.5668	1.7371833333333333	0.17038333333333333	191404.703125	892344.304017578	0	1178	0.07464526440996377	2.548436580332043	3.005278808796377	288.92132568359375	288.9218444824219
716	289.1188049316406	9.489066666666668					1	DETECTED	289.1188 m/z @9.49 [N1301_2.mzXML]	289.1188049316406	9.489066666666668	9.454749999999999	9.626533333333333	0.17178333333333384	1832.46826171875	12937.724033081067	0	1178	0.11724113622690346	2.5029140359396145	4.005828071879229	289.1175842285156	289.1188049316406
717	289.17535400390625	1.3048333333333335					1	DETECTED	289.1754 m/z @1.30 [N1301_2.mzXML]	289.17535400390625	1.3048333333333335	0.10131666666666667	20.008	19.906683333333334	5381.0205078125	1553694.6064594728	0	1178	6.182609562581054	8.270215064186896	2.4224313662778583	289.17364501953125	289.1766357421875
718	289.6305847167969	12.912749999999999					1	DETECTED	289.6306 m/z @12.91 [N1301_2.mzXML]	289.6305847167969	12.912749999999999	12.847816666666667	13.033633333333334	0.18581666666666763	10769.73828125	61877.83444042974	0	1178	0.057859823429412316	1.4308264887063935	1.861652977412787	289.6297302246094	289.6305847167969
719	289.6478271484375	14.09305					1	DETECTED	289.6478 m/z @14.09 [N1301_2.mzXML]	289.6478271484375	14.09305	11.576983333333335	15.921966666666666	4.344983333333332	22219.408203125	1150628.477343262	0	1178	2.4932734622805306	3.0445658320396767	0.609698419467647	289.6396179199219	289.6492004394531
720	290.0104675292969	10.871366666666667					1	DETECTED	290.0105 m/z @10.87 [N1301_2.mzXML]	290.0104675292969	10.871366666666667	0.4297333333333333	15.719833333333334	15.2901	9732.330078125	3550828.050562012	0	1178	0.27114494976848746	0.7321699350995534	0.4643398701991068	290.0016784667969	290.0130310058594
721	290.6272277832031	12.864516666666667					1	DETECTED	290.6272 m/z @12.86 [N1301_2.mzXML]	290.6272277832031	12.864516666666667	12.7474	12.880716666666666	0.13331666666666564	8317.6884765625	36928.63694921814	0	1178	0.06621356251567256	0.5691618044684771	0.13832360893695428	290.6263427734375	290.6275329589844
722	290.8549499511719	1.7528166666666667					1	DETECTED	290.8549 m/z @1.75 [N1301_2.mzXML]	290.8549499511719	1.7528166666666667	1.6717000000000002	1.7972333333333335	0.12553333333333327	21277.798828125	123264.02315039061	0	1178	0.10891912979246254	0.7737826176289307	0.5475652352578614	290.8544006347656	290.85516357421875
723	290.9250183105469	2.465533333333333					1	DETECTED	290.9250 m/z @2.47 [N1301_2.mzXML]	290.9250183105469	2.465533333333333	1.6411499999999999	16.768166666666666	15.127016666666666	36056.7578125	3133673.782621796	0	1178	0.6607775062487078	2.080764465744114	3.0707675812362827	290.9156799316406	290.9271240234375
724	291.1196594238281	12.012533333333332					1	DETECTED	291.1197 m/z @12.01 [N1301_2.mzXML]	291.1196594238281	12.012533333333332	5.158266666666666	13.21315	8.054883333333335	67445.828125	1442539.6904368903	0	1178	0.11285129924694282	9.611371680982021	20.775344845937113	291.1158447265625	291.1289367675781
725	291.1833801269531	3.7544833333333334					1	DETECTED	291.1834 m/z @3.75 [N1301_2.mzXML]	291.1833801269531	3.7544833333333334	3.7544833333333334	10.064449999999999	6.309966666666666	5029.26611328125	1097666.0801651306	0	1178	6.08927625687261	null	null	291.17340087890625	291.1833801269531
726	291.1944885253906	12.28455					1	DETECTED	291.1945 m/z @12.28 [N1301_2.mzXML]	291.1944885253906	12.28455	4.28765	14.650433333333332	10.362783333333333	8717.546875	2413579.478535827	0	1178	0.09475682221059856	0.6479250292821802	0.2958500585643603	291.1859130859375	291.19744873046875
727	291.6461486816406	12.864516666666667					1	DETECTED	291.6461 m/z @12.86 [N1301_2.mzXML]	291.6461486816406	12.864516666666667	12.730183333333335	14.312616666666665	1.5824333333333307	21448.82421875	434076.57880047546	0	1178	0.12728453918590255	5.889950372208472	9.19680623827293	291.64508056640625	291.64666748046875
728	291.8233337402344	8.775916666666665					1	DETECTED	291.8233 m/z @8.78 [N1301_2.mzXML]	291.8233337402344	8.775916666666665	8.741016666666667	8.8293	0.08828333333333305	3877.032470703125	15572.637313842737	0	1178	0.08323800443604945	1.2648042024833324	1.5296084049666645	291.8233337402344	291.823974609375
729	291.9351501464844	2.5333666666666668					1	DETECTED	291.9352 m/z @2.53 [N1301_2.mzXML]	291.9351501464844	2.5333666666666668	1.1411	18.7485	17.6074	28700.484375	2416991.6202278137	0	1178	0.7821916519504972	1.29755447352245	1.0407079759409914	291.9269714355469	291.9369201660156
730	292.0677795410156	16.179533333333335					1	DETECTED	292.0678 m/z @16.18 [N1301_2.mzXML]	292.0677795410156	16.179533333333335	9.420883333333334	19.4225	10.001616666666665	4553.8408203125	960218.9637642214	0	1178	1.8787815602024303	0.739912309904098	1.7157687860676305	292.0661315917969	292.06903076171875
731	292.1227722167969	12.012533333333332					1	DETECTED	292.1228 m/z @12.01 [N1301_2.mzXML]	292.1227722167969	12.012533333333332	1.9918833333333335	17.213166666666666	15.221283333333332	9240.3037109375	2893335.1557852784	0	1178	0.06885125667263559	0.7594958078235112	0.5189916156470225	292.1134033203125	292.1234130859375
732	292.9319763183594	2.574516666666667					1	DETECTED	292.9320 m/z @2.57 [N1301_2.mzXML]	292.9319763183594	2.574516666666667	2.3977	11.950416666666666	9.552716666666665	4949.72412109375	1024370.6664781494	0	1178	0.3801860829174615	27.01305495334147	53.02610990668294	292.92437744140625	292.94000244140625
733	292.9813232421875	2.5333666666666668					1	DETECTED	292.9813 m/z @2.53 [N1301_2.mzXML]	292.9813232421875	2.5333666666666668	2.5194166666666664	3.3400666666666665	0.8206500000000001	3874.812255859375	96538.7859008179	0	1178	0.6851511565774713	29.41397849462292	57.82795698924584	292.9732666015625	292.98138427734375
734	293.002685546875	10.37265					1	DETECTED	293.0027 m/z @10.37 [N1301_2.mzXML]	293.002685546875	10.37265	2.133	16.436516666666666	14.303516666666667	43739.76953125	1.530182280974167E7	0	1178	11.158930081473954	0.7891303235298108	0.5310759759929087	292.99285888671875	293.0120544433594
735	293.0223388671875	1.7827					1	DETECTED	293.0223 m/z @1.78 [N1301_2.mzXML]	293.0223388671875	1.7827	1.7827	3.5383	1.7556	9986.1630859375	481387.9934440308	0	1178	0.9755300415728663	null	null	293.0151062011719	293.0237121582031
736	293.03485107421875	2.6855333333333333					1	DETECTED	293.0349 m/z @2.69 [N1301_2.mzXML]	293.03485107421875	2.6855333333333333	2.288	18.857833333333335	16.569833333333335	10429.4072265625	2043711.6204818424	0	1178	0.6735745065340017	20.840809994968968	2.2757383566087266	293.0249938964844	293.0384216308594
737	293.04913330078125	2.424783333333333					1	DETECTED	293.0491 m/z @2.42 [N1301_2.mzXML]	293.04913330078125	2.424783333333333	2.3022	5.26185	2.95965	12229.763671875	510038.10583221423	0	1178	0.4384616428274146	4.946946911158828	8.712719780347234	293.04144287109375	293.0537414550781
738	293.06402587890625	2.438283333333333					1	DETECTED	293.0640 m/z @2.44 [N1301_2.mzXML]	293.06402587890625	2.438283333333333	2.2462666666666666	18.73	16.483733333333333	16613.05078125	1932882.3883748152	0	1178	0.3809030435554024	33.92611669070382	81.87237777374158	293.05615234375	293.0651550292969
739	293.07537841796875	2.5059666666666667					1	DETECTED	293.0754 m/z @2.51 [N1301_2.mzXML]	293.07537841796875	2.5059666666666667	1.8811333333333333	15.664683333333333	13.78355	30027.41015625	2325608.6971431887	0	1178	0.7173798130159108	1.6237890575347238	1.7889364057508697	293.0657043457031	293.0819396972656
740	293.0974426269531	2.5059666666666667					1	DETECTED	293.0974 m/z @2.51 [N1301_2.mzXML]	293.0974426269531	2.5059666666666667	0.10131666666666667	19.9715	19.870183333333333	1.0114153E7	6.235683753011427E8	1	1178	0.7250092366555978	2.4254120825481986	2.4457312134987683	293.0967102050781	293.10675048828125
741	293.1355895996094	9.489066666666668					1	DETECTED	293.1356 m/z @9.49 [N1301_2.mzXML]	293.1355895996094	9.489066666666668	2.2462666666666666	15.29975	13.053483333333332	129398.25	2.641181564975311E7	0	1178	9.881830891515891	0.7176865010444212	0.40065500813099086	293.1265563964844	293.14215087890625
742	293.15228271484375	9.713033333333334					1	DETECTED	293.1523 m/z @9.71 [N1301_2.mzXML]	293.15228271484375	9.713033333333334	2.288	10.56865	8.28065	235806.6875	2.5280842402069524E7	0	1178	0.30950205222110583	0.5593878061741	0.12440106311878417	293.1423034667969	293.16082763671875
743	293.1779479980469	13.6993					1	DETECTED	293.1779 m/z @13.70 [N1301_2.mzXML]	293.1779479980469	13.6993	2.3437	14.12525	11.78155	15746.4384765625	2308135.7395428466	0	1178	11.246806002473342	0.5208137839983629	0.2679759346144558	293.1679992675781	293.177978515625
744	293.18798828125	10.136233333333333					1	DETECTED	293.1880 m/z @10.14 [N1301_2.mzXML]	293.18798828125	10.136233333333333	2.3437	15.192866666666667	12.849166666666667	78988.09375	1.360892316927761E7	0	1178	11.09576709721437	0.7819229444700935	0.5021885427102861	293.1780090332031	293.1973571777344
745	293.21044921875	12.389716666666667					1	DETECTED	293.2104 m/z @12.39 [N1301_2.mzXML]	293.21044921875	12.389716666666667	2.4789000000000003	12.678516666666667	10.199616666666667	11234.3310546875	1454423.4603745118	0	1178	0.7514657043008945	0.5160021851300732	0.031352048161401934	293.201171875	293.2139587402344
746	293.2260437011719	10.046050000000001					1	DETECTED	293.2260 m/z @10.05 [N1301_2.mzXML]	293.2260437011719	10.046050000000001	2.4789000000000003	10.046050000000001	7.567150000000001	82733.8046875	1.6857310588241607E7	0	1178	7.387001001559394	0.5	null	293.2168884277344	293.2330322265625
747	294.10064697265625	2.465533333333333					1	DETECTED	294.1006 m/z @2.47 [N1301_2.mzXML]	294.10064697265625	2.465533333333333	1.9225333333333334	19.332	17.409466666666667	948273.5	5.751925688183006E7	0	1178	0.6944773637473225	2.778089086597549	2.7546615093311195	294.1004333496094	294.1034240722656
748	294.1560363769531	9.64345					1	DETECTED	294.1560 m/z @9.64 [N1301_2.mzXML]	294.1560363769531	9.64345	9.55705	15.104016666666666	5.546966666666666	27447.0546875	1490543.8791159666	0	1178	0.34458261824490855	32.10050154321011	63.201003086420215	294.1558837890625	294.1596374511719
749	294.9190673828125	12.6285					1	DETECTED	294.9191 m/z @12.63 [N1301_2.mzXML]	294.9190673828125	12.6285	0.4297333333333333	20.008	19.578266666666664	16596.34765625	4382373.103146365	0	1178	1.65354358782918	0.7239159385883067	0.4291648094301581	294.91796875	294.92034912109375
750	294.9380187988281	1.6411499999999999					1	DETECTED	294.9380 m/z @1.64 [N1301_2.mzXML]	294.9380187988281	1.6411499999999999	1.5813	1.6872833333333332	0.10598333333333332	111646.71875	335353.8698481444	0	1178	0.045138560243376924	0.8796876053815755	0.8574744394730272	294.9379577636719	294.9383239746094
751	295.1016540527344	2.49245					1	DETECTED	295.1017 m/z @2.49 [N1301_2.mzXML]	295.1016540527344	2.49245	1.9365999999999999	18.565166666666666	16.628566666666668	111372.7734375	8211363.590634546	0	1178	0.6489897336911765	12.00218179914725	2.8274323482585766	295.0958557128906	295.10333251953125
752	295.1283874511719	9.626533333333333					1	DETECTED	295.1284 m/z @9.63 [N1301_2.mzXML]	295.1283874511719	9.626533333333333	9.591616666666665	9.713033333333334	0.1214166666666685	33895.51953125	165571.74173291028	0	1178	0.08125079748775299	1.7386634844868536	2.477326968973707	295.1282958984375	295.1284484863281
753	295.1513366699219	9.678366666666667					1	DETECTED	295.1513 m/z @9.68 [N1301_2.mzXML]	295.1513366699219	9.678366666666667	9.472100000000001	10.136233333333333	0.6641333333333321	17205.611328125	250738.26989758285	0	1178	0.23255872878250194	1.6519676578061118	2.560050741363956	295.1480407714844	295.1513366699219
754	295.1939697265625	12.28455					1	DETECTED	295.1940 m/z @12.28 [N1301_2.mzXML]	295.1939697265625	12.28455	1.41355	18.288833333333333	16.875283333333332	20471.232421875	4252259.922067809	0	1178	0.15074963670745944	0.6351402570683207	0.2755182425734806	295.1864013671875	295.2038269042969
755	295.2940368652344	2.465533333333333					1	DETECTED	295.2940 m/z @2.47 [N1301_2.mzXML]	295.2940368652344	2.465533333333333	2.0763000000000003	8.65305	6.5767500000000005	34720.8515625	2015850.729018493	0	1178	0.5799572002916471	3.502553857646711	2.6078884654808627	295.2933044433594	295.2956848144531
756	295.9095153808594	1.5668					1	DETECTED	295.9095 m/z @1.57 [N1301_2.mzXML]	295.9095153808594	1.5668	1.4788166666666667	19.6795	18.200683333333334	10309.8115234375	1773490.0693128658	0	1178	0.10865539802127744	103.43256298541394	205.86512597082788	295.906005859375	295.9096374511719
757	296.0653076171875	1.7528166666666667					1	DETECTED	296.0653 m/z @1.75 [N1301_2.mzXML]	296.0653076171875	1.7528166666666667	1.6717000000000002	1.7972333333333335	0.12553333333333327	82007.4453125	336975.4697017827	0	1178	0.05849865311006952	0.7813771247335697	0.6405207650893431	296.0650329589844	296.0658874511719
758	296.1847839355469	11.793650000000001					1	DETECTED	296.1848 m/z @11.79 [N1301_2.mzXML]	296.1847839355469	11.793650000000001	9.38745	19.661	10.273550000000002	18481.29296875	2057804.4437653818	0	1178	0.18069080606739085	2.489882318615855	3.8455952389193486	296.1826477050781	296.1850280761719
759	296.2574768066406	13.470083333333333					1	DETECTED	296.2575 m/z @13.47 [N1301_2.mzXML]	296.2574768066406	13.470083333333333	13.392066666666667	13.682783333333333	0.2907166666666665	9491.75	110352.16439196766	0	1178	0.24671863862927168	1.8631702627643667	2.7263405255287334	296.2567443847656	296.25787353515625
760	297.180419921875	16.215883333333334					1	DETECTED	297.1804 m/z @16.22 [N1301_2.mzXML]	297.180419921875	16.215883333333334	9.321416666666666	19.587833333333332	10.266416666666666	12037.1455078125	2498469.13362497	0	1178	0.9762576788195254	0.7429214433895617	0.4287969510945565	297.17877197265625	297.1871643066406
761	298.27325439453125	14.251216666666666					1	DETECTED	298.2733 m/z @14.25 [N1301_2.mzXML]	298.27325439453125	14.251216666666666	11.656233333333335	19.606333333333335	7.950100000000001	154388.21875	6408602.760067997	0	1178	0.4264303894714452	4.106638009100078	6.332249401316208	298.2730407714844	298.27459716796875
762	299.1380615234375	12.781383333333334					1	DETECTED	299.1381 m/z @12.78 [N1301_2.mzXML]	299.1380615234375	12.781383333333334	10.263	16.087833333333332	5.824833333333332	59092.1328125	3446208.671760617	1	1178	1.7936630858821196	1.074902293764724	2.7324578275946774	299.1372985839844	299.1392822265625
763	299.2765197753906	14.251216666666666					1	DETECTED	299.2765 m/z @14.25 [N1301_2.mzXML]	299.2765197753906	14.251216666666666	14.059033333333334	16.069483333333334	2.0104500000000005	28003.2109375	976506.2204217537	0	1178	0.3464860398548275	3.6057224517167112	5.839288470960623	299.2762756347656	299.27783203125
764	299.63238525390625	12.912749999999999					1	DETECTED	299.6324 m/z @12.91 [N1301_2.mzXML]	299.63238525390625	12.912749999999999	8.097233333333334	13.0031	4.905866666666666	12488.5869140625	606040.3759666748	0	1178	4.884528698594529	0.509381132519529	0.01876226503905794	299.6318359375	299.6407775878906
765	300.1411437988281	11.308116666666667					1	DETECTED	300.1411 m/z @11.31 [N1301_2.mzXML]	300.1411437988281	11.308116666666667	10.4826	13.123483333333333	2.640883333333333	12385.3310546875	707279.4629216307	0	1178	2.085623090987191	1.5995336254063102	1.0990475829626505	300.1395568847656	300.1434020996094
766	300.1797180175781	11.531616666666668					1	DETECTED	300.1797 m/z @11.53 [N1301_2.mzXML]	300.1797180175781	11.531616666666668	9.321416666666666	11.950416666666666	2.6289999999999996	22571.830078125	740326.0827168884	0	1178	0.1314810719611117	0.6067577868803219	0.22607719288492267	300.1788330078125	300.1837463378906
767	300.2165832519531	10.551066666666665					1	DETECTED	300.2166 m/z @10.55 [N1301_2.mzXML]	300.2165832519531	10.551066666666665	10.516433333333334	10.695383333333332	0.1789499999999986	14026.4716796875	122613.80714355435	0	1178	0.060353400530406276	2.583493743984683	4.166987487969366	300.2159729003906	300.2168884277344
768	301.1174621582031	10.749166666666667					1	DETECTED	301.1175 m/z @10.75 [N1301_2.mzXML]	301.1174621582031	10.749166666666667	10.336066666666666	10.842216666666667	0.5061500000000017	23372.572265625	347296.0156425782	0	1178	0.22562979008968398	0.6126240619704665	0.22524812394093308	301.1170349121094	301.11810302734375
769	301.1402893066406	1.6560833333333334					1	DETECTED	301.1403 m/z @1.66 [N1301_2.mzXML]	301.1402893066406	1.6560833333333334	0.10131666666666667	20.008	19.906683333333334	83281.953125	1.2619730234586682E7	1	1178	0.31146412491181974	4.06938453443023	19.806589014064606	301.1391296386719	301.14141845703125
770	301.2128601074219	13.55065					1	DETECTED	301.2129 m/z @13.55 [N1301_2.mzXML]	301.2128601074219	13.55065	13.37675	13.800516666666665	0.4237666666666655	22691.203125	311432.1188959955	0	1178	0.2592135267917506	1.2184205482077808	1.4368410964155618	301.2125549316406	301.2134704589844
771	302.051025390625	9.904733333333333					1	DETECTED	302.0510 m/z @9.90 [N1301_2.mzXML]	302.051025390625	9.904733333333333	9.869316666666666	9.957799999999999	0.08848333333333258	7337.72265625	31458.51929321279	0	1178	0.1601489994059584	1.2491764705882331	1.498352941176466	302.0508117675781	302.0513000488281
772	302.1019592285156	10.622433333333333					1	DETECTED	302.1020 m/z @10.62 [N1301_2.mzXML]	302.1019592285156	10.622433333333333	10.551066666666665	10.677050000000001	0.12598333333333578	5880.97802734375	33512.338733886936	0	1178	0.1337350743055783	0.8826482951891657	0.7652965903783314	302.1018371582031	302.10211181640625
773	302.14361572265625	1.6560833333333334					1	DETECTED	302.1436 m/z @1.66 [N1301_2.mzXML]	302.14361572265625	1.6560833333333334	0.15576666666666666	19.98966666666667	19.8339	15224.6962890625	3486042.380189087	0	1178	5.050187819976356	3.4544155597405535	5.592787630007743	302.1421813964844	302.1451110839844
774	302.2317199707031	10.783566666666667					1	DETECTED	302.2317 m/z @10.78 [N1301_2.mzXML]	302.2317199707031	10.783566666666667	10.731233333333334	10.901166666666667	0.16993333333333283	11266.5576171875	82742.7643159181	0	1178	0.15266065086765224	1.6235668789808866	2.247133757961773	302.2311706542969	302.2325134277344
775	302.2681884765625	11.323366666666667					1	DETECTED	302.2682 m/z @11.32 [N1301_2.mzXML]	302.2681884765625	11.323366666666667	11.308116666666667	12.66155	1.3534333333333333	11382.857421875	587542.3329548342	0	1178	0.1272604153638479	44.37486338797818	87.74972677595636	302.2669372558594	302.268798828125
776	302.28643798828125	11.576983333333335					1	DETECTED	302.2864 m/z @11.58 [N1301_2.mzXML]	302.28643798828125	11.576983333333335	11.466133333333334	14.882166666666667	3.416033333333333	210497.40625	2304649.5439877333	1	1178	0.11076401695997085	2.70923320997334	2.755978584808981	302.285400390625	302.2879638671875
777	303.0271911621094	1.4640333333333333					1	DETECTED	303.0272 m/z @1.46 [N1301_2.mzXML]	303.0271911621094	1.4640333333333333	1.4321666666666668	18.839166666666664	17.406999999999996	7560.943359375	2456792.061804687	0	1178	0.06849350532043674	273.12238493724	545.24476987448	303.022705078125	303.0274963378906
778	303.0736999511719	9.695549999999999					1	DETECTED	303.0737 m/z @9.70 [N1301_2.mzXML]	303.0736999511719	9.695549999999999	0.33848333333333336	9.78295	9.444466666666667	3536.34521484375	541942.3339920654	0	1178	0.07907203847667787	0.5046702670352532	0.009340534070506489	303.07080078125	303.0763244628906
779	303.1326904296875	10.695383333333332					1	DETECTED	303.1327 m/z @10.70 [N1301_2.mzXML]	303.1326904296875	10.695383333333332	10.136233333333333	10.695383333333332	0.5591499999999989	3235.951904296875	56495.39648150623	0	1178	0.018341849391298126	0.5	null	303.1326904296875	303.1343994140625
780	303.2284851074219	14.251216666666666					1	DETECTED	303.2285 m/z @14.25 [N1301_2.mzXML]	303.2284851074219	14.251216666666666	4.55665	16.860166666666668	12.303516666666667	403769.6875	1.4338095771926647E7	1	1178	0.3978124141680617	4.0129351869539445	6.04623645711384	303.2275085449219	303.234619140625
781	303.29058837890625	11.562066666666668					1	DETECTED	303.2906 m/z @11.56 [N1301_2.mzXML]	303.29058837890625	11.562066666666668	9.128566666666668	16.675833333333333	7.5472666666666655	32342.3828125	3451659.9665278927	0	1178	0.10387247255924059	1.5507020067118684	2.101404013423737	303.2845764160156	303.29486083984375
782	303.64605712890625	12.81455					1	DETECTED	303.6461 m/z @12.81 [N1301_2.mzXML]	303.64605712890625	12.81455	12.730183333333335	13.0031	0.27291666666666536	10394.2353515625	81126.05244567891	0	1178	0.040195742273366974	1.617443698143031	2.234887396286062	303.64532470703125	303.64752197265625
783	304.0487060546875	17.509					1	DETECTED	304.0487 m/z @17.51 [N1301_2.mzXML]	304.0487060546875	17.509	0.37485	19.98966666666667	19.61481666666667	4148.28173828125	1560178.0816683667	0	1178	8.399802861864755	0.572389545634498	0.22958095854581367	304.0462951660156	304.04998779296875
784	304.1500549316406	9.33755					1	DETECTED	304.1501 m/z @9.34 [N1301_2.mzXML]	304.1500549316406	9.33755	9.158266666666666	9.489066666666668	0.33080000000000176	9213.240234375	78550.51971301298	0	1178	0.11166665836258005	0.9225620526169015	0.8451241052338029	304.14996337890625	304.1509094238281
785	304.17572021484375	8.865316666666667					1	DETECTED	304.1757 m/z @8.87 [N1301_2.mzXML]	304.17572021484375	8.865316666666667	8.775916666666665	8.935516666666667	0.15960000000000107	2880.41162109375	19556.584834228575	0	1178	0.12115781831901629	0.892617449664423	0.7852348993288459	304.1733093261719	304.17572021484375
786	304.21148681640625	10.064449999999999					1	DETECTED	304.2115 m/z @10.06 [N1301_2.mzXML]	304.21148681640625	10.064449999999999	4.271883333333333	18.875999999999998	14.604116666666664	32960.40625	2442529.4317338867	0	1178	0.13652529385060497	0.5246949796137004	3.909604139759321	304.2054443359375	304.2159118652344
787	304.23199462890625	14.251216666666666					1	DETECTED	304.2320 m/z @14.25 [N1301_2.mzXML]	304.23199462890625	14.251216666666666	14.07595	18.029666666666667	3.9537166666666668	74653.4453125	2791117.250232544	0	1178	0.4204192959051678	5.056605796766145	6.065405210596068	304.22796630859375	304.2331848144531
788	304.89544677734375	1.6261333333333332					1	DETECTED	304.8954 m/z @1.63 [N1301_2.mzXML]	304.89544677734375	1.6261333333333332	1.5668	14.059033333333334	12.492233333333333	58313.3203125	2346244.685205078	0	1178	0.06461349742730116	1.4420479775278396	1.2746091343578068	304.89501953125	304.9043884277344
789	305.0451354980469	17.009					1	DETECTED	305.0451 m/z @17.01 [N1301_2.mzXML]	305.0451354980469	17.009	0.24705000000000002	20.008	19.760949999999998	3791.738037109375	1334323.4969548648	0	1178	0.662227448802895	0.5894585653817127	0.3988847196819277	305.0426025390625	305.05047607421875
790	305.135009765625	12.354899999999999					1	DETECTED	305.1350 m/z @12.35 [N1301_2.mzXML]	305.135009765625	12.354899999999999	12.319633333333334	12.491766666666667	0.17213333333333303	8571.5478515625	54080.90176000954	0	1178	0.08227315418518089	2.4404536862004886	3.7648723537188125	305.13458251953125	305.1358337402344
791	305.2150573730469	10.064449999999999					1	DETECTED	305.2151 m/z @10.06 [N1301_2.mzXML]	305.2150573730469	10.064449999999999	10.02845	14.91545	4.8870000000000005	5372.48291015625	453267.1229221802	0	1178	0.32494503004335584	67.87500000000078	134.75000000000156	305.2135925292969	305.215087890625
792	305.2442321777344	12.645383333333333					1	DETECTED	305.2442 m/z @12.65 [N1301_2.mzXML]	305.2442321777344	12.645383333333333	4.55665	17.268833333333337	12.712183333333336	31295.552734375	1508967.0856341245	0	1178	0.16740207094774284	0.524024789069582	0.22963680268513492	305.2345275878906	305.251953125
793	306.08331298828125	15.627483333333334					1	DETECTED	306.0833 m/z @15.63 [N1301_2.mzXML]	306.08331298828125	15.627483333333334	9.2897	19.241	9.9513	5785.44580078125	1194180.896087158	0	1178	2.015609745635242	0.785077327246382	0.4325901769639805	306.0823669433594	306.084228515625
794	306.82891845703125	1.7371833333333333					1	DETECTED	306.8289 m/z @1.74 [N1301_2.mzXML]	306.82891845703125	1.7371833333333333	1.6872833333333332	1.7827	0.0954166666666667	10113.3740234375	42903.58406225592	0	1178	0.0735208702254182	0.9560788243152966	0.9121576486305931	306.8279724121094	306.82916259765625
795	307.061767578125	11.6078					1	DETECTED	307.0618 m/z @11.61 [N1301_2.mzXML]	307.061767578125	11.6078	11.562066666666668	14.71605	3.153983333333331	8092.1201171875	460254.23932562256	0	1178	0.2512759624264316	34.48232507288806	61.493157092393226	307.05987548828125	307.0631103515625
796	307.0795593261719	16.03285					1	DETECTED	307.0796 m/z @16.03 [N1301_2.mzXML]	307.0795593261719	16.03285	3.4929833333333336	18.967333333333332	15.47435	5656.505859375	1596360.5573654482	0	1178	2.064885045167202	0.6170061616816765	0.20487173674527098	307.0785217285156	307.0834045410156
797	307.1680908203125	10.533999999999999					1	DETECTED	307.1681 m/z @10.53 [N1301_2.mzXML]	307.1680908203125	10.533999999999999	9.55705	12.509183333333334	2.952133333333334	293585.5625	3135774.043325167	1	1178	0.08184451438133777	1.5590416242337781	2.899550553444276	307.1664733886719	307.1693420410156
798	308.1717224121094	10.533999999999999					1	DETECTED	308.1717 m/z @10.53 [N1301_2.mzXML]	308.1717224121094	10.533999999999999	10.427866666666667	11.107466666666665	0.6795999999999989	36684.40625	390295.9388704832	0	1178	0.059523600374109975	3.2016331658291715	5.407995948719436	308.1713562011719	308.17218017578125
799	309.0491638183594	2.7135000000000002					1	DETECTED	309.0492 m/z @2.71 [N1301_2.mzXML]	309.0491638183594	2.7135000000000002	0.2833833333333333	16.1245	15.841116666666668	9493.5341796875	1385542.7576473085	0	1178	0.6657553237993925	3.259332542333359	5.518665084666718	309.04083251953125	309.0498352050781
800	309.14996337890625	13.73255					1	DETECTED	309.1500 m/z @13.73 [N1301_2.mzXML]	309.14996337890625	13.73255	0.5940333333333334	19.4595	18.865466666666666	11689.5419921875	1777662.66727945	0	1178	0.3551712174463546	0.7179450749767541	0.14135546685771352	309.1468505859375	309.1579895019531
801	309.20269775390625	12.781383333333334					1	DETECTED	309.2027 m/z @12.78 [N1301_2.mzXML]	309.20269775390625	12.781383333333334	11.759383333333334	12.897116666666667	1.1377333333333333	11188.169921875	248183.39021343968	0	1178	0.5819164881909398	0.5566210045662099	0.15416063912828168	309.20172119140625	309.2060546875
802	310.11297607421875	0.19256666666666666					1	DETECTED	310.1130 m/z @0.19 [N1301_2.mzXML]	310.11297607421875	0.19256666666666666	0.10131666666666667	20.008	19.906683333333334	1795.3973388671875	998589.0648430175	0	1178	0.8190240140267058	109.07771689497717	217.15543378995432	310.1112365722656	310.11456298828125
803	310.2010498046875	10.586450000000001					1	DETECTED	310.2010 m/z @10.59 [N1301_2.mzXML]	310.2010498046875	10.586450000000001	8.971	16.80483333333333	7.833833333333331	49370.953125	1117917.1461949758	1	1178	0.1856278006942027	1.1477219002197403	1.8323036987654453	310.1982727050781	310.2022705078125
804	310.912109375	1.6411499999999999					1	DETECTED	310.9121 m/z @1.64 [N1301_2.mzXML]	310.912109375	1.6411499999999999	1.6108666666666667	8.264916666666666	6.65405	73674.3828125	859075.1271605224	0	1178	0.04593260674035027	2.2744585769373598	2.495942354669731	310.9117431640625	310.91436767578125
805	311.1235046386719	8.741016666666667					1	DETECTED	311.1235 m/z @8.74 [N1301_2.mzXML]	311.1235046386719	8.741016666666667	8.4115	10.02845	1.6169499999999992	22034.171875	278473.85745480313	0	1178	0.06666437391141145	2.3875086558347123	0.55035809868125	311.1207275390625	311.1241149902344
806	311.1660461425781	12.28455					1	DETECTED	311.1660 m/z @12.28 [N1301_2.mzXML]	311.1660461425781	12.28455	5.366333333333333	16.418183333333335	11.051850000000002	36078.55078125	1486903.8294451288	0	1178	0.16283346390322428	0.5492311587636852	4.479058977767887	311.1575012207031	311.1758117675781
807	311.2210693359375	11.724633333333333					1	DETECTED	311.2211 m/z @11.72 [N1301_2.mzXML]	311.2210693359375	11.724633333333333	11.690366666666668	15.29975	3.609383333333332	11027.556640625	537529.4751552732	0	1178	0.09980063561032537	52.66609922179157	8.518158859958197	311.22003173828125	311.22216796875
808	311.98712158203125	14.025450000000001					1	DETECTED	311.9871 m/z @14.03 [N1301_2.mzXML]	311.98712158203125	14.025450000000001	14.025450000000001	19.98966666666667	5.964216666666667	3014.491455078125	459326.30182290653	0	1178	3.6489135296071726	null	null	311.98712158203125	311.9955139160156
809	312.02880859375	13.138583333333335					1	DETECTED	312.0288 m/z @13.14 [N1301_2.mzXML]	312.02880859375	13.138583333333335	9.9403	16.878666666666668	6.938366666666667	34495.5546875	1332945.6522178948	0	1178	0.20525144972447507	0.8006173751089525	0.6997862103565551	312.021728515625	312.0300598144531
810	312.1298828125	8.847116666666667					1	DETECTED	312.1299 m/z @8.85 [N1301_2.mzXML]	312.1298828125	8.847116666666667	8.67095	16.657283333333332	7.986333333333333	6648.0263671875	886913.1735278319	0	1178	0.09056618522681958	22.66698202459787	44.33396404919574	312.1264953613281	312.13348388671875
811	312.15850830078125	12.161666666666667					1	DETECTED	312.1585 m/z @12.16 [N1301_2.mzXML]	312.15850830078125	12.161666666666667	3.4317166666666665	12.457566666666667	9.02585	9924.958984375	1653598.4494201655	0	1178	0.12780709349649833	0.5169474051970515	0.03825383026575604	312.158447265625	312.1677551269531
812	312.21588134765625	10.749166666666667					1	DETECTED	312.2159 m/z @10.75 [N1301_2.mzXML]	312.21588134765625	10.749166666666667	2.4789000000000003	14.42345	11.94455	19258.205078125	5138693.8846307965	0	1178	0.14036261754196744	3.37661688056469	5.809755820701158	312.2059326171875	312.2250061035156
813	312.361572265625	12.060733333333333					1	DETECTED	312.3616 m/z @12.06 [N1301_2.mzXML]	312.361572265625	12.060733333333333	11.997033333333333	12.214	0.21696666666666786	11809.9384765625	95346.47763818405	0	1178	0.10557700559744099	1.7030350601779065	2.406070120355813	312.3610534667969	312.3619384765625
814	312.6582946777344	2.3572833333333336					1	DETECTED	312.6583 m/z @2.36 [N1301_2.mzXML]	312.6582946777344	2.3572833333333336	1.8393000000000002	4.55665	2.71735	27186.279296875	1002270.9437333983	0	1178	0.49482485751802674	2.0327724322938794	2.180071840507713	312.6558532714844	312.6595458984375
815	313.0956115722656	1.4935666666666667					1	DETECTED	313.0956 m/z @1.49 [N1301_2.mzXML]	313.0956115722656	1.4935666666666667	1.41355	18.029666666666667	16.616116666666667	20899.12890625	4137800.873153991	0	1178	0.15070455236392566	103.82909810456161	199.5030437082059	313.0946044921875	313.0960388183594
816	313.15435791015625	10.02845					1	DETECTED	313.1544 m/z @10.03 [N1301_2.mzXML]	313.15435791015625	10.02845	9.992750000000001	10.10045	0.10769999999999946	5336.458984375	23099.55613836661	0	1178	1.4638658144248637	1.5084033613445933	2.0168067226891866	313.1541442871094	313.1548767089844
817	313.16680908203125	12.28455					1	DETECTED	313.1668 m/z @12.28 [N1301_2.mzXML]	313.16680908203125	12.28455	12.2315	12.66155	0.4300499999999996	7094.42724609375	88028.40074487308	0	1178	0.15542512964475463	4.053251649387448	7.106503298774896	313.1656494140625	313.1672668457031
818	313.2360534667969	12.543216666666666					1	DETECTED	313.2361 m/z @12.54 [N1301_2.mzXML]	313.2360534667969	12.543216666666666	12.214	12.645383333333333	0.4313833333333328	4016.95458984375	69381.3788835447	0	1178	0.10727770046024432	0.6551663038525807	0.3103326077051613	313.235107421875	313.2371826171875
819	313.27294921875	13.73255					1	DETECTED	313.2729 m/z @13.73 [N1301_2.mzXML]	313.27294921875	13.73255	0.17435	19.880166666666664	19.705816666666664	4225.44580078125	1215454.737979187	0	1178	13.607249692911326	0.7267121250116779	0.43257592013904506	313.2705993652344	313.2752990722656
820	313.7840270996094	2.3572833333333336					1	DETECTED	313.7840 m/z @2.36 [N1301_2.mzXML]	313.7840270996094	2.3572833333333336	1.8948666666666665	5.697683333333333	3.8028166666666667	20563.919921875	861901.8920839843	0	1178	0.4563652557233704	1.9773977561252123	2.6324250404241334	313.782958984375	313.78472900390625
821	314.02825927734375	13.21315					1	DETECTED	314.0283 m/z @13.21 [N1301_2.mzXML]	314.02825927734375	13.21315	11.965366666666666	15.13925	3.1738833333333343	6585.84765625	380507.1430818482	0	1178	0.22375990568383486	1.2718086740486456	1.5436173480972912	314.0281066894531	314.0301513671875
822	314.23175048828125	10.94655					1	DETECTED	314.2318 m/z @10.95 [N1301_2.mzXML]	314.23175048828125	10.94655	10.767166666666666	17.583666666666666	6.8165	261257.921875	4350563.4519599555	1	1178	0.13860697664498112	1.5188068470651424	1.9054290356829984	314.2308654785156	314.2326965332031
823	315.0255432128906	2.424783333333333					1	DETECTED	315.0255 m/z @2.42 [N1301_2.mzXML]	315.0255432128906	2.424783333333333	1.5519833333333333	19.606333333333335	18.054350000000003	8774.72265625	1128932.1155538026	0	1178	0.2231382871897587	10.342776122823102	19.685552245646203	315.015869140625	315.03466796875
824	315.0791931152344	2.3572833333333336					1	DETECTED	315.0792 m/z @2.36 [N1301_2.mzXML]	315.0791931152344	2.3572833333333336	0.41123333333333334	19.368	18.956766666666667	7633205.0	3.160851883865999E8	1	1178	0.37075069725455423	1.88428133296057	2.216711110391221	315.0784912109375	315.0888366699219
825	315.1332092285156	11.499316666666665					1	DETECTED	315.1332 m/z @11.50 [N1301_2.mzXML]	315.1332092285156	11.499316666666665	2.23235	11.965366666666666	9.733016666666666	14653.232421875	2132385.438279175	0	1178	9.07248606166774	0.5251457686621657	0.5474000241441292	315.1235046386719	315.14044189453125
826	315.2349853515625	10.94655					1	DETECTED	315.2350 m/z @10.95 [N1301_2.mzXML]	315.2349853515625	10.94655	10.827816666666667	11.091533333333333	0.2637166666666655	45298.109375	404232.26957049436	0	1178	0.13730194795183515	1.1105418304323382	1.5764141153353248	315.23486328125	315.2354736328125
827	315.3365783691406	13.649533333333332					1	DETECTED	315.3366 m/z @13.65 [N1301_2.mzXML]	315.3365783691406	13.649533333333332	13.649533333333332	15.774933333333333	2.125400000000001	3212.707275390625	206096.47282824706	0	1178	0.07079867579791177	null	null	315.335205078125	315.3372497558594
828	316.08270263671875	2.370833333333333					1	DETECTED	316.0827 m/z @2.37 [N1301_2.mzXML]	316.08270263671875	2.370833333333333	1.8532499999999998	15.228100000000001	13.374850000000002	631954.5	2.7782643584931202E7	0	1178	0.4232747184162897	1.9569320274047377	2.2258896465524054	316.0736389160156	316.08367919921875
829	316.2474670410156	11.091533333333333					1	DETECTED	316.2475 m/z @11.09 [N1301_2.mzXML]	316.2474670410156	11.091533333333333	10.886066666666666	18.821	7.934933333333335	285130.75	2280886.0423532734	1	1178	0.08213103854467008	1.8884053853862695	7.8057260112320215	316.23779296875	316.2527160644531
830	317.0835876464844	2.3572833333333336					1	DETECTED	317.0836 m/z @2.36 [N1301_2.mzXML]	317.0835876464844	2.3572833333333336	1.8393000000000002	9.660983333333332	7.821683333333333	89397.4921875	3823696.0671022316	0	1178	0.34180457898785876	1.8332742357083787	2.97307701795191	317.0826416015625	317.08502197265625
831	317.11407470703125	1.6560833333333334					1	DETECTED	317.1141 m/z @1.66 [N1301_2.mzXML]	317.11407470703125	1.6560833333333334	1.2685666666666668	19.642666666666667	18.3741	20994.791015625	2639407.62534201	0	1178	0.12410740129725539	6.621301998228829	9.4287926095726	317.1042785644531	317.1163024902344
832	317.18414306640625	1.5959333333333334					1	DETECTED	317.1841 m/z @1.60 [N1301_2.mzXML]	317.18414306640625	1.5959333333333334	1.5959333333333334	14.81515	13.219216666666666	13963.72265625	7009909.685428895	0	1178	11.867446337263411	null	null	317.17730712890625	317.18414306640625
833	317.5282897949219	2.3572833333333336					1	DETECTED	317.5283 m/z @2.36 [N1301_2.mzXML]	317.5282897949219	2.3572833333333336	1.8673499999999998	4.382516666666667	2.5151666666666666	27206.931640625	965414.4307030037	0	1178	0.4003526099496759	1.8910250625099698	2.4230015131477223	317.52667236328125	317.53057861328125
834	318.0642395019531	16.050966666666667					1	DETECTED	318.0642 m/z @16.05 [N1301_2.mzXML]	318.0642395019531	16.050966666666667	9.64345	19.770500000000002	10.127050000000002	4685.0908203125	1027544.0617653197	0	1178	1.5848061735284045	0.7902476518463992	0.4561430812666157	318.0626525878906	318.0653381347656
835	318.18084716796875	10.010433333333333					1	DETECTED	318.1808 m/z @10.01 [N1301_2.mzXML]	318.18084716796875	10.010433333333333	9.370800000000001	13.454183333333333	4.083383333333332	4726.703125	503264.5178081053	0	1178	0.10989082058854649	3.191971963103865	5.38394392620773	318.1802062988281	318.1907958984375
836	318.1908874511719	9.305366666666666					1	DETECTED	318.1909 m/z @9.31 [N1301_2.mzXML]	318.1908874511719	9.305366666666666	9.274533333333332	16.418183333333335	7.143650000000003	4582.74951171875	1418197.6538530278	0	1178	0.07709810106200266	115.8429729729716	230.6859459459432	318.1908874511719	318.1985168457031
837	318.2991943359375	11.353916666666667					1	DETECTED	318.2992 m/z @11.35 [N1301_2.mzXML]	318.2991943359375	11.353916666666667	11.291699999999999	16.4924	5.200700000000001	180800.421875	2140720.5286282403	1	1178	0.09923474631129814	3.152453922311106	6.652273980058429	318.2912902832031	318.3007507324219
838	318.96923828125	1.9087500000000002					1	DETECTED	318.9692 m/z @1.91 [N1301_2.mzXML]	318.96923828125	1.9087500000000002	1.7371833333333333	11.51585	9.778666666666666	30377.322265625	6754009.712549926	0	1178	0.15402273993922622	28.498154264620133	1.5557020699914343	318.9651184082031	318.9698791503906
839	319.0604248046875	16.014266666666668					1	DETECTED	319.0604 m/z @16.01 [N1301_2.mzXML]	319.0604248046875	16.014266666666668	9.489066666666668	19.477666666666668	9.9886	3728.607177734375	1136716.8742349248	0	1178	6.6910460100228875	0.7653865015631705	0.37566299906158573	319.0575256347656	319.0622253417969
840	319.12847900390625	10.586450000000001					1	DETECTED	319.1285 m/z @10.59 [N1301_2.mzXML]	319.12847900390625	10.586450000000001	9.817133333333334	10.7986	0.981466666666666	6587.84912109375	136052.65598376494	0	1178	0.1845480489628457	0.6378821031651462	3.023211727407493	319.1270446777344	319.13348388671875
841	319.19366455078125	14.251216666666666					1	DETECTED	319.1937 m/z @14.25 [N1301_2.mzXML]	319.19366455078125	14.251216666666666	9.695549999999999	16.288783333333335	6.593233333333336	126556.2421875	5181986.456924807	0	1178	0.45864038694061726	1.3994897938365491	5.428980734447959	319.1866455078125	319.20001220703125
842	319.30279541015625	11.353916666666667					1	DETECTED	319.3028 m/z @11.35 [N1301_2.mzXML]	319.30279541015625	11.353916666666667	11.308116666666667	11.690366666666668	0.38225000000000087	35955.57421875	289877.09775463963	0	1178	0.08881875268967399	4.17303493449784	7.346069868995681	319.2945861816406	319.3028869628906
843	320.1966247558594	14.251216666666666					1	DETECTED	320.1966 m/z @14.25 [N1301_2.mzXML]	320.1966247558594	14.251216666666666	9.17265	15.9034	6.730749999999999	22933.61328125	1443203.8177191166	0	1178	5.427023536169738	0.6270308950481941	0.21358400342249162	320.1963195800781	320.2040100097656
844	320.96636962890625	1.9365999999999999					1	DETECTED	320.9664 m/z @1.94 [N1301_2.mzXML]	320.96636962890625	1.9365999999999999	1.7685	2.1756333333333333	0.40713333333333335	17444.4765625	265731.1906735841	0	1178	0.1538247019430128	1.210985524489392	1.477557838553789	320.9653625488281	320.9666748046875
845	321.2092590332031	12.6285					1	DETECTED	321.2093 m/z @12.63 [N1301_2.mzXML]	321.2092590332031	12.6285	1.4321666666666668	15.085966666666668	13.6538	22631.94921875	1457272.7964024656	0	1178	0.19853201724385983	0.8556245664786927	0.024215110915821663	321.19964599609375	321.2102355957031
846	322.05938720703125	16.694					1	DETECTED	322.0594 m/z @16.69 [N1301_2.mzXML]	322.05938720703125	16.694	9.540166666666666	19.715833333333332	10.175666666666666	1765.59130859375	572120.1936936644	0	1178	7.620285912585061	0.7112037835193253	0.4224075670386506	322.0565185546875	322.0608825683594
847	322.6891174316406	9.437933333333332					1	DETECTED	322.6891 m/z @9.44 [N1301_2.mzXML]	322.6891174316406	9.437933333333332	4.902616666666666	9.489066666666668	4.586450000000002	2160.88818359375	179058.25317266848	0	1178	0.16667482555009983	0.5056372395900326	0.011274479180065225	322.6833190917969	322.6910400390625
848	323.1631774902344	9.834566666666666					1	DETECTED	323.1632 m/z @9.83 [N1301_2.mzXML]	323.1631774902344	9.834566666666666	9.678366666666667	10.533999999999999	0.8556333333333317	3099.070556640625	82742.23369720447	0	1178	0.3147914343491838	2.7389031156637027	4.477806231327405	323.162353515625	323.16357421875
849	323.2247314453125	13.974983333333334					1	DETECTED	323.2247 m/z @13.97 [N1301_2.mzXML]	323.2247314453125	13.974983333333334	1.4321666666666668	15.051166666666667	13.619	6169.1572265625	2287065.386190094	0	1178	0.42106111072560637	0.5429003852138474	0.08570021806426854	323.2188720703125	323.22613525390625
850	323.2540283203125	12.831150000000001					1	DETECTED	323.2540 m/z @12.83 [N1301_2.mzXML]	323.2540283203125	12.831150000000001	4.1139833333333335	12.973383333333334	8.8594	5447.80859375	1774050.9582132567	0	1178	0.6000666019150174	0.5081582318413858	0.016316463682771554	323.2469482421875	323.2559509277344
851	323.9992370605469	11.224283333333334					1	DETECTED	323.9992 m/z @11.22 [N1301_2.mzXML]	323.9992370605469	11.224283333333334	2.6300666666666666	11.224283333333334	8.594216666666668	5382.029296875	801533.9554428403	0	1178	7.755656628976064	0.5	null	323.9992370605469	324.0025329589844
852	324.17901611328125	16.215883333333334					1	DETECTED	324.1790 m/z @16.22 [N1301_2.mzXML]	324.17901611328125	16.215883333333334	0.1195	19.898333333333333	19.778833333333335	10201.68359375	2803093.110467347	0	1178	3.3683444296189116	0.6143874969843122	0.5784299759673999	324.1768493652344	324.179443359375
853	325.1751708984375	16.215883333333334					1	DETECTED	325.1752 m/z @16.22 [N1301_2.mzXML]	325.1751708984375	16.215883333333334	8.935516666666667	19.98966666666667	11.054150000000002	16070.5546875	2945124.7860563947	0	1178	1.0486458842165725	0.8631595560039327	0.5249698037743982	325.1737060546875	325.176025390625
854	326.1746520996094	1.0135166666666666					1	DETECTED	326.1747 m/z @1.01 [N1301_2.mzXML]	326.1746520996094	1.0135166666666666	1.0135166666666666	19.186500000000002	18.172983333333335	5542.138671875	2719367.7757369396	0	1178	14.449675233910042	null	null	326.1702575683594	326.17840576171875
855	326.8495178222656	2.1188333333333333					1	DETECTED	326.8495 m/z @2.12 [N1301_2.mzXML]	326.8495178222656	2.1188333333333333	2.0341833333333335	8.2815	6.247316666666666	8262.4912109375	1164016.2934904785	0	1178	6.233792691097369	36.90086631226624	72.80173262453248	326.84173583984375	326.849609375
856	327.0074157714844	1.3410499999999999					1	DETECTED	327.0074 m/z @1.34 [N1301_2.mzXML]	327.0074157714844	1.3410499999999999	0.10131666666666667	20.008	19.906683333333334	6940.7373046875	4233695.5937573835	0	1178	16.85158380160331	8.028615024736505	1.4703243746398422	327.0060119628906	327.00946044921875
857	327.0506591796875	1.6560833333333334					1	DETECTED	327.0507 m/z @1.66 [N1301_2.mzXML]	327.0506591796875	1.6560833333333334	1.5959333333333334	11.707516666666667	10.111583333333334	26864.373046875	4185801.327028076	0	1178	9.959015785163404	84.05306178996963	170.03484374118875	327.0503845214844	327.0549011230469
858	327.1735534667969	15.64605					1	DETECTED	327.1736 m/z @15.65 [N1301_2.mzXML]	327.1735534667969	15.64605	9.059016666666668	18.418333333333333	9.359316666666665	6089.48291015625	1486149.9274869687	0	1178	1.720623632554208	0.7104348948186082	0.42086978963721644	327.171630859375	327.1749267578125
859	327.2289123535156	13.887583333333334					1	DETECTED	327.2289 m/z @13.89 [N1301_2.mzXML]	327.2289123535156	13.887583333333334	0.7220166666666666	14.47135	13.749333333333333	7273.58642578125	3502926.591404297	0	1178	1.439470380604691	0.5221702066248572	0.04434041324971445	327.2196044921875	327.2292175292969
860	328.21112060546875	12.044333333333332					1	DETECTED	328.2111 m/z @12.04 [N1301_2.mzXML]	328.21112060546875	12.044333333333332	11.9811	12.178883333333333	0.19778333333333364	10813.923828125	75080.92980297847	0	1178	0.06788485566462832	1.5639167105956928	2.1278334211913856	328.21038818359375	328.2114562988281
861	328.2472229003906	11.091533333333333					1	DETECTED	328.2472 m/z @11.09 [N1301_2.mzXML]	328.2472229003906	11.091533333333333	11.041933333333333	12.4411	1.3991666666666678	30950.615234375	749453.640225098	0	1178	0.09494156622970706	16.83855168330923	24.875094738561224	328.2465515136719	328.2480773925781
862	328.6750183105469	13.094516666666667					1	DETECTED	328.6750 m/z @13.09 [N1301_2.mzXML]	328.6750183105469	13.094516666666667	13.0031	13.599400000000001	0.5963000000000012	9155.3603515625	154335.22766931122	0	1178	0.22433314611811994	3.2614402917046306	5.522880583409261	328.67266845703125	328.67559814453125
863	328.89776611328125	1.5668					1	DETECTED	328.8978 m/z @1.57 [N1301_2.mzXML]	328.89776611328125	1.5668	1.44835	1.6261333333333332	0.17778333333333318	90380.7890625	516082.0563813477	0	1178	0.08878203721039313	0.7466792905263963	0.5437433263492772	328.8967590332031	328.8979797363281
864	328.9980773925781	1.7827					1	DETECTED	328.9981 m/z @1.78 [N1301_2.mzXML]	328.9980773925781	1.7827	0.10131666666666667	20.008	19.906683333333334	36272.34765625	4390823.694822387	0	1178	0.07604590186718974	4.424987660014432	9.08682656880088	328.9973449707031	329.00628662109375
865	329.2313537597656	12.423916666666665					1	DETECTED	329.2314 m/z @12.42 [N1301_2.mzXML]	329.2313537597656	12.423916666666665	12.214	12.695866666666666	0.4818666666666651	11096.041015625	115705.74810986326	0	1178	0.1176373289049657	1.1477570464470095	1.295514092894019	329.2305603027344	329.23193359375
866	329.246337890625	13.73255					1	DETECTED	329.2463 m/z @13.73 [N1301_2.mzXML]	329.246337890625	13.73255	11.074833333333334	15.121516666666668	4.046683333333334	25702.13671875	1045645.532836213	0	1178	0.32851929765053534	0.671741406654297	0.47961761439550893	329.24383544921875	329.25140380859375
867	330.2272033691406	10.4826					1	DETECTED	330.2272 m/z @10.48 [N1301_2.mzXML]	330.2272033691406	10.4826	10.4464	10.7133	0.2668999999999997	4524.98779296875	41740.65864001469	0	1178	0.2483876700394596	3.686464088397875	6.37292817679575	330.2258605957031	330.2274475097656
868	330.24542236328125	11.724633333333333					1	DETECTED	330.2454 m/z @11.72 [N1301_2.mzXML]	330.24542236328125	11.724633333333333	11.690366666666668	13.887583333333334	2.197216666666666	8823.1982421875	625120.4875878904	0	1178	0.10238738502351197	32.0605544747092	63.1211089494184	330.2443542480469	330.25079345703125
869	330.3356628417969	11.9047					1	DETECTED	330.3357 m/z @11.90 [N1301_2.mzXML]	330.3356628417969	11.9047	11.844266666666666	11.997033333333333	0.1527666666666665	9984.3994140625	54522.850997070695	0	1178	0.051075604964969656	1.2639271924986055	1.5278543849972113	330.33514404296875	330.3363342285156
870	330.8953552246094	1.5519833333333333					1	DETECTED	330.8954 m/z @1.55 [N1301_2.mzXML]	330.8953552246094	1.5519833333333333	1.4788166666666667	1.6108666666666667	0.13205	10659.958984375	65681.49988110352	0	1178	0.1281833603646816	0.90239179954442	0.8047835990888399	330.8946533203125	330.8953552246094
871	330.9951171875	1.7685					1	DETECTED	330.9951 m/z @1.77 [N1301_2.mzXML]	330.9951171875	1.7685	0.10131666666666667	19.98966666666667	19.888350000000003	10230.974609375	2553048.869337371	0	1178	18.260065319669256	5.111160633393731	15.483363651990285	330.9946594238281	331.0040588378906
872	331.0531311035156	2.3572833333333336					1	DETECTED	331.0531 m/z @2.36 [N1301_2.mzXML]	331.0531311035156	2.3572833333333336	1.6560833333333334	9.78295	8.126866666666666	1152179.625	4.0442768608468704E7	1	1178	0.37470956097592945	1.5198386718901185	1.423630639331787	331.0437316894531	331.05499267578125
873	331.1649169921875	8.36295					1	DETECTED	331.1649 m/z @8.36 [N1301_2.mzXML]	331.1649169921875	8.36295	8.097233333333334	8.428216666666666	0.3309833333333323	6038.48193359375	55668.33227807615	0	1178	0.16385472838090642	0.6228125196010781	0.3224294064606307	331.16412353515625	331.1659240722656
874	331.1873474121094	12.2315					1	DETECTED	331.1873 m/z @12.23 [N1301_2.mzXML]	331.1873474121094	12.2315	12.110233333333333	12.354899999999999	0.24466666666666548	11207.478515625	132550.73038818306	0	1178	0.13491949704973472	1.00879604178119	1.0175920835623802	331.1868591308594	331.187744140625
875	331.26287841796875	14.617433333333334					1	DETECTED	331.2629 m/z @14.62 [N1301_2.mzXML]	331.26287841796875	14.617433333333334	14.281433333333332	16.160933333333332	1.8795000000000002	5813.53369140625	234877.39124032567	0	1178	0.5626120718558614	2.796874999999983	3.1536709398133427	331.2611083984375	331.2640686035156
876	332.0568542480469	2.370833333333333					1	DETECTED	332.0569 m/z @2.37 [N1301_2.mzXML]	332.0568542480469	2.370833333333333	1.9087500000000002	5.348933333333333	3.4401833333333327	92532.125	3894455.6644461676	0	1178	0.4754108368281895	2.3536700336233056	5.051476232451178	332.05511474609375	332.0579833984375
877	332.1634216308594	10.02845					1	DETECTED	332.1634 m/z @10.03 [N1301_2.mzXML]	332.1634216308594	10.02845	8.3464	10.56865	2.2222500000000007	55457.1328125	1311516.3901088869	1	1178	0.3642029743053339	1.2701079410905665	1.5047219327509516	332.1631164550781	332.1685485839844
878	332.242431640625	10.783566666666667					1	DETECTED	332.2424 m/z @10.78 [N1301_2.mzXML]	332.242431640625	10.783566666666667	10.695383333333332	10.93125	0.23586666666666822	20357.03515625	184015.01834448305	0	1178	0.190218774733383	1.33736533736532	1.7231792398788257	332.24188232421875	332.2428894042969
879	333.05126953125	2.370833333333333					1	DETECTED	333.0513 m/z @2.37 [N1301_2.mzXML]	333.05126953125	2.370833333333333	1.8251333333333333	6.02895	4.2038166666666665	57095.18359375	2515762.016690888	0	1178	2.202714221617745	1.713719141612913	2.1758678764606043	333.05078125	333.052490234375
880	333.1498107910156	13.470083333333333					1	DETECTED	333.1498 m/z @13.47 [N1301_2.mzXML]	333.1498107910156	13.470083333333333	8.865316666666667	15.192866666666667	6.3275500000000005	9384.1845703125	1308537.2887655338	0	1178	0.14020374382237222	0.6870652150308015	0.3592555493197704	333.14019775390625	333.1512756347656
881	333.1706848144531	14.174433333333333					1	DETECTED	333.1707 m/z @14.17 [N1301_2.mzXML]	333.1706848144531	14.174433333333333	9.886933333333333	15.793266666666666	5.9063333333333325	8787.2353515625	804409.6913970028	0	1178	0.3351287823351061	0.6887852283770651	0.2876949634684281	333.1664733886719	333.17230224609375
882	333.202880859375	12.354899999999999					1	DETECTED	333.2029 m/z @12.35 [N1301_2.mzXML]	333.202880859375	12.354899999999999	9.094283333333333	12.61145	3.5171666666666663	33739.28515625	723288.5718127745	0	1178	0.14897250283779684	2.882700795695385	5.243368300803286	333.2018127441406	333.2071838378906
883	334.1391296386719	9.730916666666667					1	DETECTED	334.1391 m/z @9.73 [N1301_2.mzXML]	334.1391296386719	9.730916666666667	9.695549999999999	9.886933333333333	0.19138333333333435	12817.7783203125	76742.87424023479	0	1178	0.10191998598589969	2.705702167766146	4.411404335532292	334.1390686035156	334.1396484375
884	334.91455078125	1.5959333333333334					1	DETECTED	334.9146 m/z @1.60 [N1301_2.mzXML]	334.91455078125	1.5959333333333334	1.5668	1.6411499999999999	0.07434999999999992	57870.53125	185772.1439374999	0	1178	0.05997420616637528	1.2760297482837462	1.552059496567492	334.9141845703125	334.9150085449219
885	335.166015625	14.174433333333333					1	DETECTED	335.1660 m/z @14.17 [N1301_2.mzXML]	335.166015625	14.174433333333333	11.091533333333333	16.40005	5.308516666666668	115906.6015625	4988563.126092534	0	1178	0.36585916219421577	1.0806876297650283	0.5216142328456882	335.16357421875	335.1676025390625
886	335.2183532714844	12.543216666666666					1	DETECTED	335.2184 m/z @12.54 [N1301_2.mzXML]	335.2183532714844	12.543216666666666	12.389716666666667	12.730183333333335	0.3404666666666678	20197.94140625	185068.0369074706	0	1178	0.10852660703121941	1.1090119435396395	1.6043791366908637	335.2173767089844	335.2193603515625
887	336.0748291015625	16.768166666666666					1	DETECTED	336.0748 m/z @16.77 [N1301_2.mzXML]	336.0748291015625	16.768166666666666	9.472100000000001	19.807000000000002	10.334900000000001	2979.330810546875	965436.9003079229	0	1178	1.411702632739793	0.7082514779652966	0.4165029559305933	336.0736999511719	336.0755920410156
888	336.16961669921875	14.158266666666666					1	DETECTED	336.1696 m/z @14.16 [N1301_2.mzXML]	336.16961669921875	14.158266666666666	11.656233333333335	16.823333333333334	5.1671	20169.59765625	1514165.0744962152	0	1178	0.5634957577582043	0.7804626417202177	0.4643088090939909	336.16900634765625	336.17071533203125
889	336.2525939941406	12.1444					1	DETECTED	336.2526 m/z @12.14 [N1301_2.mzXML]	336.2525939941406	12.1444	11.87455	12.249033333333333	0.37448333333333395	10331.3798828125	99782.2741123046	0	1178	0.10553798217809174	0.6938731393984325	0.38774627879686513	336.2509460449219	336.2533874511719
890	336.6636657714844	13.1533					1	DETECTED	336.6637 m/z @13.15 [N1301_2.mzXML]	336.6636657714844	13.1533	12.958416666666666	13.835199999999999	0.8767833333333321	25524.58984375	478637.6547192389	0	1178	0.14930672464080885	2.0867678207908162	4.050616277149122	336.6625061035156	336.6640625
891	336.8856506347656	1.5668					1	DETECTED	336.8857 m/z @1.57 [N1301_2.mzXML]	336.8856506347656	1.5668	1.5081666666666667	9.404066666666667	7.8959	11783.5478515625	2259304.2206806033	0	1178	0.03653676698717123	67.33285957930644	133.6657191586129	336.8817443847656	336.8878173828125
892	337.06134033203125	1.8532499999999998					1	DETECTED	337.0613 m/z @1.85 [N1301_2.mzXML]	337.06134033203125	1.8532499999999998	1.6560833333333334	19.2775	17.621416666666665	741051.75	2.3722944953622688E7	1	1178	0.14694894817852067	7.493107881480498	4.950625340379164	337.0605163574219	337.0713195800781
893	337.166259765625	14.23605					1	DETECTED	337.1663 m/z @14.24 [N1301_2.mzXML]	337.166259765625	14.23605	11.742099999999999	15.848749999999999	4.10665	38930.796875	1418486.5817093502	0	1178	0.20310837074816313	0.7284194933383698	5.007101244526579	337.1636047363281	337.1746520996094
894	337.1814880371094	12.645383333333333					1	DETECTED	337.1815 m/z @12.65 [N1301_2.mzXML]	337.1814880371094	12.645383333333333	11.844266666666666	13.063966666666666	1.2196999999999996	30626.400390625	451328.4952985844	0	1178	0.14306033221974523	0.7612499219838967	0.23907001180051185	337.180908203125	337.18243408203125
895	338.06512451171875	2.2602166666666665					1	DETECTED	338.0651 m/z @2.26 [N1301_2.mzXML]	338.06512451171875	2.2602166666666665	1.6411499999999999	3.972666666666667	2.3315166666666673	57875.93359375	2268411.7412830205	0	1178	0.3763142417788896	1.8830901356881333	2.766180271376266	338.0629577636719	338.06585693359375
896	338.23175048828125	12.423916666666665					1	DETECTED	338.2318 m/z @12.42 [N1301_2.mzXML]	338.23175048828125	12.423916666666665	0.10131666666666667	20.008	19.906683333333334	368597.1875	1.6203178706848163E7	0	1178	0.15898917013661595	1.8475214804543003	1.3364379046492332	338.22674560546875	338.2336730957031
897	338.3408203125	12.354899999999999					1	DETECTED	338.3408 m/z @12.35 [N1301_2.mzXML]	338.3408203125	12.354899999999999	11.51585	12.897116666666667	1.3812666666666669	71085.25	2427120.61760205	0	1178	0.6829208492094665	0.8231134417893268	0.6462268835786535	338.34063720703125	338.34112548828125
898	339.161865234375	14.174433333333333					1	DETECTED	339.1619 m/z @14.17 [N1301_2.mzXML]	339.161865234375	14.174433333333333	14.07595	15.175066666666668	1.0991166666666672	15942.259765625	367928.5485000611	0	1178	0.2666277769258887	4.8030832179078295	8.484054938750875	339.1612854003906	339.1627502441406
899	339.1973876953125	11.87455					1	DETECTED	339.1974 m/z @11.87 [N1301_2.mzXML]	339.1973876953125	11.87455	11.673383333333334	15.4442	3.7708166666666667	6938.77197265625	883091.6126614992	0	1178	0.6309231556457675	9.372369511184806	17.74473902236961	339.1888732910156	339.1977844238281
900	339.23516845703125	12.4411					1	DETECTED	339.2352 m/z @12.44 [N1301_2.mzXML]	339.23516845703125	12.4411	0.1376	19.862000000000002	19.724400000000003	74390.1953125	3673876.343640957	0	1178	0.13131880919958405	3.3040430306318926	0.3666795693484651	339.2341613769531	339.2364196777344
901	339.34423828125	12.28455					1	DETECTED	339.3442 m/z @12.28 [N1301_2.mzXML]	339.34423828125	12.28455	12.077216666666667	13.5831	1.5058833333333332	15803.93359375	559619.2023537592	0	1178	0.36085711698077283	3.6315514469453483	6.2631028938906965	339.34295654296875	339.3453369140625
902	340.2471923828125	11.1736					1	DETECTED	340.2472 m/z @11.17 [N1301_2.mzXML]	340.2471923828125	11.1736	11.074833333333334	16.362849999999998	5.288016666666664	23681.021484375	1057571.227486481	0	1178	0.11402293183522616	26.77024974687827	52.54049949375654	340.2379455566406	340.2483215332031
903	340.93109130859375	1.6261333333333332					1	DETECTED	340.9311 m/z @1.63 [N1301_2.mzXML]	340.93109130859375	1.6261333333333332	1.5813	1.6872833333333332	0.10598333333333332	36104.203125	127522.20631884746	0	1178	0.054051554474111585	1.1819702602230495	1.1817338118058314	340.9299011230469	340.9319763183594
904	341.0309143066406	11.576983333333335					1	DETECTED	341.0309 m/z @11.58 [N1301_2.mzXML]	341.0309143066406	11.576983333333335	11.499316666666665	11.997033333333333	0.49771666666666725	29557.787109375	295270.58132226625	0	1178	0.13175696346798915	3.2041845493561216	5.408369098712243	341.0306396484375	341.03192138671875
905	341.351806640625	13.887583333333334					1	DETECTED	341.3518 m/z @13.89 [N1301_2.mzXML]	341.351806640625	13.887583333333334	13.766266666666667	14.634116666666667	0.8678500000000007	12780.8603515625	256559.38719689977	0	1178	0.421799817068651	3.576796263222964	5.605847783843394	341.3509216308594	341.3530578613281
906	342.0147705078125	9.024000000000001					1	DETECTED	342.0148 m/z @9.02 [N1301_2.mzXML]	342.0147705078125	9.024000000000001	0.7768499999999999	19.880166666666664	19.103316666666665	6614.72900390625	2087001.183010467	0	1178	4.651039721136361	1.15817686513927	0.8648122685475438	342.01239013671875	342.01641845703125
907	342.262451171875	11.369533333333333					1	DETECTED	342.2625 m/z @11.37 [N1301_2.mzXML]	342.262451171875	11.369533333333333	11.27425	11.7766	0.5023499999999999	52878.234375	473796.8531394035	0	1178	0.13817688870271283	1.7059203354084003	1.9923556291206594	342.2609558105469	342.2635803222656
908	342.8678894042969	1.6872833333333332					1	DETECTED	342.8679 m/z @1.69 [N1301_2.mzXML]	342.8678894042969	1.6872833333333332	1.6717000000000002	8.988616666666667	7.316916666666667	16573.51171875	2382180.4892922365	0	1178	0.17687409480464789	234.7673796791485	468.53475935829704	342.8675842285156	342.87518310546875
909	343.1922302246094	12.319633333333334					1	DETECTED	343.1922 m/z @12.32 [N1301_2.mzXML]	343.1922302246094	12.319633333333334	12.2315	16.694	4.462499999999999	18229.9765625	601806.4054597171	0	1178	0.17747630354674193	17.301189474676324	3.359769968476843	343.18310546875	343.1944580078125
910	343.2948303222656	12.077216666666667					1	DETECTED	343.2948 m/z @12.08 [N1301_2.mzXML]	343.2948303222656	12.077216666666667	12.012533333333332	13.033633333333334	1.0211000000000023	6690.427734375	172538.91909643586	0	1178	0.1946765654067324	7.8930687967017255	14.786137593403451	343.2861633300781	343.2949523925781
911	344.27825927734375	11.482766666666667					1	DETECTED	344.2783 m/z @11.48 [N1301_2.mzXML]	344.27825927734375	11.482766666666667	11.4494	11.810849999999999	0.36144999999999783	55403.69140625	375152.2274257799	0	1178	0.06891838597814193	5.379820151066086	3.7048395946108665	344.27764892578125	344.27935791015625
912	344.6495361328125	13.18275					1	DETECTED	344.6495 m/z @13.18 [N1301_2.mzXML]	344.6495361328125	13.18275	12.958416666666666	14.109133333333334	1.1507166666666677	14537.0322265625	324630.1932554929	0	1178	0.2855458348993256	2.5647473997028185	1.8975465904968567	344.6477355957031	344.650634765625
913	344.8754577636719	1.5519833333333333					1	DETECTED	344.8755 m/z @1.55 [N1301_2.mzXML]	344.8754577636719	1.5519833333333333	1.44835	1.7033166666666666	0.25496666666666656	199635.6875	1095819.3487902833	0	1178	0.08140007209247901	0.7970839258274685	0.5854825895415366	344.86553955078125	344.8755187988281
914	344.9722595214844	1.7827					1	DETECTED	344.9723 m/z @1.78 [N1301_2.mzXML]	344.9722595214844	1.7827	1.7528166666666667	1.9087500000000002	0.15593333333333348	18428.43359375	80107.32419238289	0	1178	0.06983356463905399	2.609035136642507	4.218070273285014	344.9708557128906	344.9727478027344
915	345.2164611816406	11.950416666666666					1	DETECTED	345.2165 m/z @11.95 [N1301_2.mzXML]	345.2164611816406	11.950416666666666	11.844266666666666	13.392066666666667	1.5478000000000005	15235.828125	256543.6352362064	0	1178	0.10249387280152256	7.290626471973657	13.37476459498395	345.2086486816406	345.2173767089844
916	345.87860107421875	1.5668					1	DETECTED	345.8786 m/z @1.57 [N1301_2.mzXML]	345.87860107421875	1.5668	1.4640333333333333	1.5959333333333334	0.13190000000000013	10882.041015625	53072.03235437011	0	1178	0.07918878987183153	0.6417450535193	0.23891851040915593	345.8775939941406	345.8797302246094
917	346.0091857910156	4.8186333333333335					1	DETECTED	346.0092 m/z @4.82 [N1301_2.mzXML]	346.0091857910156	4.8186333333333335	0.10131666666666667	20.008	19.906683333333334	21490.376953125	8637658.66192267	0	1178	7.116631311488149	1.3587450717528833	2.7148522771617656	346.0068054199219	346.010009765625
918	346.273193359375	13.682783333333333					1	DETECTED	346.2732 m/z @13.68 [N1301_2.mzXML]	346.273193359375	13.682783333333333	13.649533333333332	14.174433333333333	0.5249000000000006	9683.080078125	162997.27837487817	0	1178	0.3696285587631145	7.893233082706617	14.786466165413234	346.27215576171875	346.27435302734375
919	346.29443359375	12.7474					1	DETECTED	346.2944 m/z @12.75 [N1301_2.mzXML]	346.29443359375	12.7474	11.369533333333333	12.847816666666667	1.4782833333333336	12137.76953125	454538.3094497068	0	1178	1.4742558742807184	0.5364391813431388	0.07287836268627772	346.293701171875	346.294677734375
920	347.1230163574219	9.730916666666667					1	DETECTED	347.1230 m/z @9.73 [N1301_2.mzXML]	347.1230163574219	9.730916666666667	9.472100000000001	9.992750000000001	0.5206499999999998	5982.59228515625	73484.35834503165	0	1178	0.265386098807598	1.005827806040313	1.011655612080626	347.1230163574219	347.12420654296875
921	347.1596374511719	11.224283333333334					1	DETECTED	347.1596 m/z @11.22 [N1301_2.mzXML]	347.1596374511719	11.224283333333334	9.64345	12.457566666666667	2.814116666666667	15890.8408203125	545510.0554527284	0	1178	0.07618085551139053	1.036729312084197	0.7905668425863305	347.156494140625	347.1616516113281
922	348.8687438964844	1.5519833333333333					1	DETECTED	348.8687 m/z @1.55 [N1301_2.mzXML]	348.8687438964844	1.5519833333333333	1.44835	1.5813	0.1329499999999999	12834.3486328125	54253.242214111335	0	1178	0.06597378690380418	0.6414441942746865	0.25782544391686163	348.8675231933594	348.8687744140625
923	348.9886474609375	1.6560833333333334					1	DETECTED	348.9886 m/z @1.66 [N1301_2.mzXML]	348.9886474609375	1.6560833333333334	1.6261333333333332	18.7485	17.122366666666668	8903.119140625	1216862.7842930602	0	1178	0.18377587397163597	76.83983317557382	141.91248753046477	348.9881286621094	348.9911804199219
924	349.0176086425781	3.1456833333333334					1	DETECTED	349.0176 m/z @3.15 [N1301_2.mzXML]	349.0176086425781	3.1456833333333334	2.3842166666666667	18.839166666666664	16.454949999999997	2960.428466796875	1049492.3703168945	0	1178	0.5350065384920235	10.804773682367358	20.609547364734716	349.01483154296875	349.0209655761719
925	349.2332458496094	12.730183333333335					1	DETECTED	349.2332 m/z @12.73 [N1301_2.mzXML]	349.2332458496094	12.730183333333335	12.594283333333333	12.81455	0.22026666666666728	4574.3984375	30692.03092443863	0	1178	0.053687975393488685	0.810399803777282	0.6207996075545641	349.2331848144531	349.2344665527344
926	350.09039306640625	16.179533333333335					1	DETECTED	350.0904 m/z @16.18 [N1301_2.mzXML]	350.09039306640625	16.179533333333335	9.800216666666667	18.985500000000002	9.185283333333334	3249.977783203125	675895.2201079706	0	1178	6.713906456091776	0.7199268991715413	0.504608212593277	350.0889892578125	350.0916748046875
927	350.1712951660156	9.321416666666666					1	DETECTED	350.1713 m/z @9.32 [N1301_2.mzXML]	350.1712951660156	9.321416666666666	9.274533333333332	9.33755	0.06301666666666783	2197.10986328125	7271.803666259864	0	1178	0.07544655879332218	0.6720583007465424	0.3441166014930848	350.1704406738281	350.17205810546875
928	350.8922424316406	1.5959333333333334					1	DETECTED	350.8922 m/z @1.60 [N1301_2.mzXML]	350.8922424316406	1.5959333333333334	1.5519833333333333	17.509	15.957016666666668	64481.9609375	8416986.054011477	0	1178	0.054460330894338105	174.49762455582137	372.3970983306448	350.88726806640625	350.9022216796875
929	350.98748779296875	1.7972333333333335					1	DETECTED	350.9875 m/z @1.80 [N1301_2.mzXML]	350.98748779296875	1.7972333333333335	1.6560833333333334	20.008	18.351916666666664	7732.302734375	1313690.1978055723	0	1178	0.40871093336091513	22.61572410010016	31.350440568187434	350.9844055175781	350.99542236328125
930	351.0865783691406	15.793266666666666					1	DETECTED	351.0866 m/z @15.79 [N1301_2.mzXML]	351.0865783691406	15.793266666666666	10.2449	19.168	8.9231	3040.498779296875	647987.6945943602	0	1178	0.6902463416093614	0.8041195306726905	0.608239061345381	351.0845947265625	351.08868408203125
931	351.16192626953125	14.699666666666667					1	DETECTED	351.1619 m/z @14.70 [N1301_2.mzXML]	351.16192626953125	14.699666666666667	14.20515	15.051166666666667	0.8460166666666673	3810.798583984375	111801.02786059571	0	1178	0.7389474250114265	0.8553975262040366	0.7107950524080733	351.16015625	351.16265869140625
932	351.2132873535156	12.423916666666665					1	DETECTED	351.2133 m/z @12.42 [N1301_2.mzXML]	351.2132873535156	12.423916666666665	11.997033333333333	12.61145	0.614416666666667	19879.064453125	174164.40680175822	0	1178	0.06512542310792035	0.6392927139974421	1.5036375798430033	351.211181640625	351.2138671875
933	351.228759765625	13.715883333333332					1	DETECTED	351.2288 m/z @13.72 [N1301_2.mzXML]	351.228759765625	13.715883333333332	13.599400000000001	14.9819	1.3824999999999985	19931.1953125	530845.8899988404	0	1178	0.3074005347935369	5.899633939264777	6.038615047630563	351.2195129394531	351.2293395996094
934	352.16534423828125	9.957799999999999					1	DETECTED	352.1653 m/z @9.96 [N1301_2.mzXML]	352.16534423828125	9.957799999999999	9.922333333333334	10.190750000000001	0.26841666666666697	26090.017578125	158454.15458221416	0	1178	0.10176949385573764	3.7053842839476636	9.147328712755957	352.1648254394531	352.16558837890625
935	352.22418212890625	12.302116666666667					1	DETECTED	352.2242 m/z @12.30 [N1301_2.mzXML]	352.22418212890625	12.302116666666667	8.971	14.09305	5.12205	8725.4306640625	871231.9208692625	0	1178	0.13755699664148757	0.7688187644783782	0.5180893822956701	352.2157897949219	352.2323913574219
936	352.89666748046875	1.6560833333333334					1	DETECTED	352.8967 m/z @1.66 [N1301_2.mzXML]	352.89666748046875	1.6560833333333334	1.4788166666666667	1.7033166666666666	0.22449999999999992	29208.28125	126208.41316510015	0	1178	0.23921176333422545	0.6332267769838282	0.34046362134995967	352.8962707519531	352.90081787109375
937	353.0353088378906	1.8532499999999998					1	DETECTED	353.0353 m/z @1.85 [N1301_2.mzXML]	353.0353088378906	1.8532499999999998	1.7033166666666666	17.3615	15.658183333333334	286688.40625	9045280.406668702	0	1178	0.2473649709007366	6.136793969094826	10.967459695218082	353.0282287597656	353.037353515625
938	353.1782531738281	15.33595					1	DETECTED	353.1783 m/z @15.34 [N1301_2.mzXML]	353.1782531738281	15.33595	14.634116666666667	16.823333333333334	2.189216666666667	3190.01708984375	193691.2366523131	0	1178	0.6048232033036456	1.5596414153407747	2.1192828306815494	353.17596435546875	353.1790771484375
939	355.0120849609375	2.8542833333333335					1	DETECTED	355.0121 m/z @2.85 [N1301_2.mzXML]	355.0120849609375	2.8542833333333335	2.8116333333333334	15.59105	12.779416666666666	3846.666748046875	717263.4837937925	0	1178	0.418809521064762	149.8173114497848	298.6346228995696	355.0105285644531	355.0126953125
940	355.26226806640625	12.249033333333333					1	DETECTED	355.2623 m/z @12.25 [N1301_2.mzXML]	355.26226806640625	12.249033333333333	11.810849999999999	14.47135	2.6605000000000008	32979.7109375	561945.7826067501	0	1178	0.16689831807784472	4.1795658429081834	2.770900751826097	355.2528991699219	355.26287841796875
941	356.9090576171875	1.6108666666666667					1	DETECTED	356.9091 m/z @1.61 [N1301_2.mzXML]	356.9090576171875	1.6108666666666667	1.5668	1.6717000000000002	0.10490000000000022	49475.0078125	181721.34847314446	0	1178	0.06581314826408757	1.1725031630392069	1.4758971776985743	356.9086608886719	356.9094543457031
942	357.2142333984375	9.305366666666666					1	DETECTED	357.2142 m/z @9.31 [N1301_2.mzXML]	357.2142333984375	9.305366666666666	9.259350000000001	9.454749999999999	0.19539999999999758	4216.02978515625	25163.33737814326	0	1178	0.08896710575937128	2.123143788482493	3.7595276023332174	357.21258544921875	357.2153625488281
943	357.27783203125	12.645383333333333					1	DETECTED	357.2778 m/z @12.65 [N1301_2.mzXML]	357.27783203125	12.645383333333333	11.7766	16.418183333333335	4.641583333333335	227526.359375	2823815.4536459614	1	1178	0.1232012728370897	0.9607170401081369	0.34850463614159827	357.2760925292969	357.28033447265625
944	358.2578125	11.009533333333334					1	DETECTED	358.2578 m/z @11.01 [N1301_2.mzXML]	358.2578125	11.009533333333334	10.064449999999999	11.1736	1.1091500000000014	14393.9814453125	169250.41966879275	0	1178	0.12099518824101096	0.7496643008743624	0.4896473347341133	358.2567138671875	358.2597351074219
945	358.2943420410156	11.576983333333335					1	DETECTED	358.2943 m/z @11.58 [N1301_2.mzXML]	358.2943420410156	11.576983333333335	11.546899999999999	11.889366666666666	0.3424666666666667	26816.109375	168400.52644415337	0	1178	0.09116753416552825	5.691966759002368	5.052817921968575	358.2934265136719	358.2947998046875
946	358.36712646484375	12.044333333333332					1	DETECTED	358.3671 m/z @12.04 [N1301_2.mzXML]	358.36712646484375	12.044333333333332	6.958733333333333	12.110233333333333	5.1515	7776.712890625	521198.3217296753	0	1178	0.09963954212111403	0.5064790781815323	0.012958156363064528	358.3668518066406	358.3758239746094
947	359.04315185546875	1.8393000000000002					1	DETECTED	359.0432 m/z @1.84 [N1301_2.mzXML]	359.04315185546875	1.8393000000000002	1.6411499999999999	17.175666666666665	15.534516666666665	377986.3125	9287105.772948373	0	1178	0.26270071681941953	2.2488944348173776	3.221253027444894	359.0391845703125	359.0448303222656
948	360.2382507324219	4.066833333333333					1	DETECTED	360.2383 m/z @4.07 [N1301_2.mzXML]	360.2382507324219	4.066833333333333	3.6915	14.699666666666667	11.008166666666668	3118.525146484375	633506.6379470825	0	1178	0.6003053329913737	14.664520426287748	28.329040852575492	360.2288513183594	360.23883056640625
949	360.32305908203125	12.337466666666668					1	DETECTED	360.3231 m/z @12.34 [N1301_2.mzXML]	360.32305908203125	12.337466666666668	12.196233333333334	12.6285	0.432266666666667	6078.10302734375	97007.2697141115	0	1178	0.17711541471349612	1.5303280623082312	2.0606561246164623	360.3221740722656	360.3240661621094
950	360.839111328125	1.6872833333333332					1	DETECTED	360.8391 m/z @1.69 [N1301_2.mzXML]	360.839111328125	1.6872833333333332	1.6717000000000002	8.514083333333334	6.842383333333333	13007.421875	2058242.2413492433	0	1178	0.14294707026938203	219.54171122995038	438.08342245990076	360.83880615234375	360.8447265625
951	360.9244384765625	1.5668					1	DETECTED	360.9244 m/z @1.57 [N1301_2.mzXML]	360.9244384765625	1.5668	1.44835	1.5813	0.1329499999999999	6407.673828125	30043.50135473633	0	1178	0.35081170547619966	0.5612072604474461	0.12241452089489206	360.9230041503906	360.92474365234375
952	361.1380615234375	10.749166666666667					1	DETECTED	361.1381 m/z @10.75 [N1301_2.mzXML]	361.1380615234375	10.749166666666667	10.064449999999999	10.915983333333333	0.8515333333333341	4969.9189453125	80377.54314929196	0	1178	0.07492787201056395	0.6218143757758674	2.2427402000868097	361.1380615234375	361.14031982421875
953	361.2000732421875	11.156916666666666					1	DETECTED	361.2001 m/z @11.16 [N1301_2.mzXML]	361.2000732421875	11.156916666666666	11.124016666666668	11.1907	0.06668333333333187	16331.0927734375	50811.59613427732	0	1178	0.0815185724315235	1.0134245187437092	1.0268490374874184	361.1992492675781	361.2000732421875
954	361.31280517578125	12.214					1	DETECTED	361.3128 m/z @12.21 [N1301_2.mzXML]	361.31280517578125	12.214	11.7766	15.281766666666666	3.505166666666666	4961.2255859375	475127.3049257509	0	1178	0.5072839797345186	4.006820606614842	5.736615840543214	361.30926513671875	361.31427001953125
955	362.8861389160156	1.5519833333333333					1	DETECTED	362.8861 m/z @1.55 [N1301_2.mzXML]	362.8861389160156	1.5519833333333333	1.5227833333333334	1.5813	0.05851666666666655	18041.2421875	56748.63387499995	0	1178	0.08439270240519514	1.001997716894979	1.0039954337899577	362.885498046875	362.8861389160156
956	362.9255065917969	1.6411499999999999					1	DETECTED	362.9255 m/z @1.64 [N1301_2.mzXML]	362.9255065917969	1.6411499999999999	1.5959333333333334	19.241	17.645066666666665	120333.3359375	2134510.333093689	0	1178	0.05488903141978074	1.1561265415968454	1.0748731486357306	362.92474365234375	362.93402099609375
957	363.1113586425781	1.4935666666666667					1	DETECTED	363.1114 m/z @1.49 [N1301_2.mzXML]	363.1113586425781	1.4935666666666667	1.41355	18.711833333333335	17.298283333333334	12790.853515625	3749305.2914643553	0	1178	11.08633083193546	86.69575421187733	177.93714411263446	363.1079406738281	363.113037109375
958	363.1241760253906	12.249033333333333					1	DETECTED	363.1242 m/z @12.25 [N1301_2.mzXML]	363.1241760253906	12.249033333333333	12.214	12.28455	0.070549999999999	4041.694580078125	12477.633027770866	0	1178	0.057744613172479475	1.0068981921979077	1.0137963843958153	363.1241760253906	363.1253356933594
959	363.2156066894531	11.308116666666667					1	DETECTED	363.2156 m/z @11.31 [N1301_2.mzXML]	363.2156066894531	11.308116666666667	8.706216666666668	12.196233333333334	3.4900166666666657	68027.7734375	1496570.9975076905	0	1178	0.12512460637268674	0.6606987788258996	17.006466487590888	363.205810546875	363.2165222167969
960	364.01593017578125	16.288783333333335					1	DETECTED	364.0159 m/z @16.29 [N1301_2.mzXML]	364.01593017578125	16.288783333333335	9.024000000000001	18.930333333333333	9.906333333333333	1417.9205322265625	435115.4975825194	0	1178	0.3711771686675185	0.6818051467467485	0.363610293493497	364.00860595703125	364.0171203613281
961	365.14044189453125	12.354899999999999					1	DETECTED	365.1404 m/z @12.35 [N1301_2.mzXML]	365.14044189453125	12.354899999999999	9.800216666666667	12.491766666666667	2.6915499999999994	9592.34375	372393.5076496272	0	1178	0.5686927771479002	0.5267874035268562	0.053574807053712384	365.1348571777344	365.1413879394531
962	365.2315673828125	11.074833333333334					1	DETECTED	365.2316 m/z @11.07 [N1301_2.mzXML]	365.2315673828125	11.074833333333334	11.074833333333334	11.1907	0.11586666666666545	7934.43212890625	34792.870588622936	0	1178	0.10071389359875305	null	null	365.23077392578125	365.2315673828125
963	366.1842041015625	14.20515					1	DETECTED	366.1842 m/z @14.21 [N1301_2.mzXML]	366.1842041015625	14.20515	14.07595	15.738216666666666	1.6622666666666657	11800.9013671875	365412.9629508668	0	1178	0.4349727186489982	5.080160360261394	8.958036216877785	366.1835632324219	366.186279296875
964	366.2054138183594	9.404066666666667					1	DETECTED	366.2054 m/z @9.40 [N1301_2.mzXML]	366.2054138183594	9.404066666666667	9.370800000000001	16.1245	6.7537	9023.0634765625	349090.6546429442	0	1178	0.06931881105668403	101.50851703406984	202.01703406813968	366.2054138183594	366.2109069824219
965	367.1496887207031	8.164966666666666					1	DETECTED	367.1497 m/z @8.16 [N1301_2.mzXML]	367.1496887207031	8.164966666666666	6.4843	12.594283333333333	6.109983333333333	6215.65966796875	663320.8547322694	0	1178	1.1824164035855205	1.8177261007536696	0.11376657608694919	367.1474304199219	367.15582275390625
966	367.99127197265625	3.4012000000000002					1	DETECTED	367.9913 m/z @3.40 [N1301_2.mzXML]	367.99127197265625	3.4012000000000002	0.5395166666666668	19.204666666666665	18.665149999999997	5038.8505859375	1783538.0480356447	0	1178	6.289254579003266	3.261218630060395	5.371194789724733	367.9886169433594	367.99273681640625
967	368.2781982421875	11.482766666666667					1	DETECTED	368.2782 m/z @11.48 [N1301_2.mzXML]	368.2781982421875	11.482766666666667	11.433033333333332	12.249033333333333	0.8160000000000007	93099.984375	835747.610053286	1	1178	0.13825130333095892	5.757102699271833	4.720930242344865	368.27752685546875	368.2799377441406
968	368.42437744140625	12.423916666666665					1	DETECTED	368.4244 m/z @12.42 [N1301_2.mzXML]	368.42437744140625	12.423916666666665	12.354899999999999	12.509183333333334	0.15428333333333555	9423.7373046875	62786.62343969749	0	1178	0.1710520920642864	1.117725187152884	1.2354503743057679	368.42401123046875	368.4246520996094
969	368.62567138671875	12.249033333333333					1	DETECTED	368.6257 m/z @12.25 [N1301_2.mzXML]	368.62567138671875	12.249033333333333	9.975333333333333	12.319633333333334	2.3443000000000005	6927.7109375	530885.3472324829	0	1178	2.3834291532719813	0.5155253551479968	0.031050710295993607	368.62567138671875	368.627197265625
970	368.870849609375	1.6717000000000002					1	DETECTED	368.8708 m/z @1.67 [N1301_2.mzXML]	368.870849609375	1.6717000000000002	1.6717000000000002	1.7528166666666667	0.0811166666666665	25786.962890625	64061.569746337635	0	1178	0.03026306279531288	null	null	368.8702697753906	368.8709716796875
971	369.00836181640625	1.8948666666666665					1	DETECTED	369.0084 m/z @1.89 [N1301_2.mzXML]	369.00836181640625	1.8948666666666665	1.7528166666666667	2.7554833333333333	1.0026666666666666	26695.474609375	623417.3575386961	0	1178	0.20214037909061355	3.353953455209367	5.883572420163717	368.99957275390625	369.00970458984375
972	369.3504638671875	11.482766666666667					1	DETECTED	369.3505 m/z @11.48 [N1301_2.mzXML]	369.3504638671875	11.482766666666667	0.4297333333333333	19.9715	19.541766666666664	77010.453125	7511528.354163661	0	1178	1.5853297994645743	5.298160410473167	4.040965430725722	369.349365234375	369.3526611328125
973	370.2939758300781	11.6078					1	DETECTED	370.2940 m/z @11.61 [N1301_2.mzXML]	370.2939758300781	11.6078	11.576983333333335	11.9811	0.4041166666666651	114996.6328125	871947.0566530747	0	1178	0.11096955916648099	5.725693280807313	7.252947200543609	370.2936706542969	370.2947082519531
974	370.3539123535156	11.499316666666665					1	DETECTED	370.3539 m/z @11.50 [N1301_2.mzXML]	370.3539123535156	11.499316666666665	11.058416666666666	19.862000000000002	8.803583333333336	21032.9921875	2223123.12394098	0	1178	1.22898140572274	6.3701526308924015	10.562071610409863	370.35260009765625	370.3551025390625
975	371.29742431640625	11.6078					1	DETECTED	371.2974 m/z @11.61 [N1301_2.mzXML]	371.29742431640625	11.6078	11.576983333333335	11.7766	0.19961666666666567	28511.55859375	167112.96566674754	0	1178	0.08480924941976475	3.238777717685424	5.079843615000171	371.2970886230469	371.2979431152344
976	371.3151550292969	1.0317166666666666					1	DETECTED	371.3152 m/z @1.03 [N1301_2.mzXML]	371.3151550292969	1.0317166666666666	0.10131666666666667	20.008	19.906683333333334	11165.8388671875	5572708.389278446	0	1178	18.631587392377487	10.697916666666668	12.213602215723027	371.3131103515625	371.3173828125
977	372.3097229003906	11.742099999999999					1	DETECTED	372.3097 m/z @11.74 [N1301_2.mzXML]	372.3097229003906	11.742099999999999	0.19256666666666666	19.98966666666667	19.7971	33348.3359375	2070186.37055124	0	1178	0.08991928793760096	1.0063070206902418	1.0491923036450037	372.3009033203125	372.3197021484375
978	372.88165283203125	1.6411499999999999					1	DETECTED	372.8817 m/z @1.64 [N1301_2.mzXML]	372.88165283203125	1.6411499999999999	1.5959333333333334	1.6560833333333334	0.060149999999999926	14192.4150390625	42578.03811767571	0	1178	0.06147580112615825	0.6651308514559551	0.33026170291191004	372.88165283203125	372.8829040527344
979	373.27264404296875	12.28455					1	DETECTED	373.2726 m/z @12.28 [N1301_2.mzXML]	373.27264404296875	12.28455	11.9047	12.543216666666666	0.638516666666666	27500.125	304582.93408959947	0	1178	0.11425626693665336	1.4113454537676522	0.37787593902486327	373.2720642089844	373.27374267578125
980	375.01702880859375	1.8393000000000002					1	DETECTED	375.0170 m/z @1.84 [N1301_2.mzXML]	375.01702880859375	1.8393000000000002	1.6560833333333334	5.106733333333334	3.4506500000000004	181875.796875	4391063.767929506	0	1178	0.3076331868691389	2.355125242910936	3.8363207318108477	375.013671875	375.0184631347656
981	375.2886657714844	12.6285					1	DETECTED	375.2887 m/z @12.63 [N1301_2.mzXML]	375.2886657714844	12.6285	12.012533333333332	12.847816666666667	0.8352833333333347	17020.31640625	263464.36458129896	0	1178	0.18727444523917924	0.6780264083554293	0.3560528167108586	375.2874450683594	375.28961181640625
982	376.6242370605469	10.586450000000001					1	DETECTED	376.6242 m/z @10.59 [N1301_2.mzXML]	376.6242370605469	10.586450000000001	10.154016666666667	12.406983333333333	2.2529666666666657	42942.890625	518221.19160186814	0	1178	0.08539267395415884	0.7527195427782819	0.38880131849627936	376.62176513671875	376.62518310546875
983	376.9275817871094	1.96425					1	DETECTED	376.9276 m/z @1.96 [N1301_2.mzXML]	376.9275817871094	1.96425	1.7685	2.019766666666667	0.25126666666666697	12418.892578125	127213.24232836929	0	1178	0.24050626102554995	0.6418050234142193	0.2836100468284386	376.9272766113281	376.92877197265625
984	377.1490173339844	10.827816666666667					1	DETECTED	377.1490 m/z @10.83 [N1301_2.mzXML]	377.1490173339844	10.827816666666667	9.78295	17.676333333333332	7.8933833333333325	27752.958984375	1846415.3075501095	0	1178	0.09623090135494472	3.8675930781947487	0.09954023731060177	377.1450500488281	377.14959716796875
985	377.6311950683594	12.249033333333333					1	DETECTED	377.6312 m/z @12.25 [N1301_2.mzXML]	377.6311950683594	12.249033333333333	9.609100000000002	12.302116666666667	2.693016666666665	8938.447265625	492409.15748352016	0	1178	2.194394015221926	0.5100539155029168	0.020743907434170934	377.6299743652344	377.6344909667969
986	378.2395935058594	12.423916666666665					1	DETECTED	378.2396 m/z @12.42 [N1301_2.mzXML]	378.2395935058594	12.423916666666665	9.321416666666666	12.713	3.391583333333333	44503.44921875	713740.6226392509	0	1178	0.2191482465993282	0.8287823834022822	0.6854569131280052	378.2385559082031	378.24273681640625
987	379.0279541015625	15.719833333333334					1	DETECTED	379.0280 m/z @15.72 [N1301_2.mzXML]	379.0279541015625	15.719833333333334	15.317716666666666	19.770500000000002	4.452783333333336	1786.44580078125	241868.08296264647	0	1178	0.5800593380745287	5.536680896920448	10.073361793840895	379.0243225097656	379.0299987792969
988	379.24322509765625	12.406983333333333					1	DETECTED	379.2432 m/z @12.41 [N1301_2.mzXML]	379.24322509765625	12.406983333333333	12.337466666666668	13.5831	1.2456333333333323	9982.59765625	257483.38906518513	0	1178	0.4196591498501743	8.959242387916758	16.918484775833516	379.240478515625	379.2506408691406
989	380.2550048828125	12.645383333333333					1	DETECTED	380.2550 m/z @12.65 [N1301_2.mzXML]	380.2550048828125	12.645383333333333	11.353916666666667	19.898333333333333	8.544416666666667	74194.484375	1803185.976704863	1	1178	0.10597483491194026	0.6023844950839324	3.656836200007751	380.2510986328125	380.2640075683594
990	380.9071350097656	1.5959333333333334					1	DETECTED	380.9071 m/z @1.60 [N1301_2.mzXML]	380.9071350097656	1.5959333333333334	1.5519833333333333	1.6261333333333332	0.07414999999999994	10602.3720703125	24262.70454901123	0	1178	0.051066469635124845	0.843572241183159	0.5581107182393589	380.90557861328125	380.9095764160156
991	381.02520751953125	1.81115					1	DETECTED	381.0252 m/z @1.81 [N1301_2.mzXML]	381.02520751953125	1.81115	1.6411499999999999	2.49245	0.8513	140192.53125	2611295.4328155513	0	1178	0.1576208837834563	2.2153910096241503	3.2002520146620883	381.0243835449219	381.0262756347656
992	383.1155700683594	1.7972333333333335					1	DETECTED	383.1156 m/z @1.80 [N1301_2.mzXML]	383.1155700683594	1.7972333333333335	1.7371833333333333	6.168733333333334	4.4315500000000005	555648.1875	6853101.051628782	1	1178	0.16073072599255478	5.539357885261934	6.46101649979074	383.1145324707031	383.11798095703125
993	384.11859130859375	1.9225333333333334					1	DETECTED	384.1186 m/z @1.92 [N1301_2.mzXML]	384.11859130859375	1.9225333333333334	1.7528166666666667	9.111866666666666	7.359049999999999	36282.8671875	1839776.8575582893	0	1178	7.290386133120031	21.62725459039177	40.83092226759024	384.1142272949219	384.1194763183594
994	385.30841064453125	14.47135					1	DETECTED	385.3084 m/z @14.47 [N1301_2.mzXML]	385.30841064453125	14.47135	10.226933333333333	17.045666666666666	6.818733333333332	28661.458984375	2379678.265955383	0	1178	0.4978411827003608	1.153452564660876	0.856919767421222	385.3065490722656	385.3104553222656
995	386.0797424316406	13.682783333333333					1	DETECTED	386.0797 m/z @13.68 [N1301_2.mzXML]	386.0797424316406	13.682783333333333	0.22888333333333336	20.008	19.779116666666667	3836.847900390625	1692772.3495567937	0	1178	6.40826653570274	0.7350700044844495	1.2327113402559866	386.0789794921875	386.0834045410156
996	386.3126525878906	14.251216666666666					1	DETECTED	386.3127 m/z @14.25 [N1301_2.mzXML]	386.3126525878906	14.251216666666666	13.905066666666666	15.885333333333334	1.980266666666667	5617.97119140625	328689.2647295534	0	1178	1.054633872389246	2.860416967595939	4.720833935191878	386.3099060058594	386.3138427734375
997	387.1790466308594	11.546899999999999					1	DETECTED	387.1790 m/z @11.55 [N1301_2.mzXML]	387.1790466308594	11.546899999999999	11.499316666666665	12.28455	0.7852333333333341	182084.953125	1550264.540483404	1	1178	0.13476334351518027	3.128942487071205	5.119023925963031	387.1777648925781	387.1805419921875
998	387.25238037109375	11.828233333333333					1	DETECTED	387.2524 m/z @11.83 [N1301_2.mzXML]	387.25238037109375	11.828233333333333	11.828233333333333	15.210616666666665	3.3823833333333315	17354.578125	592782.8885764774	0	1178	0.08810004710671926	null	null	387.2508850097656	387.25689697265625
999	388.0788269042969	16.4924					1	DETECTED	388.0788 m/z @16.49 [N1301_2.mzXML]	388.0788269042969	16.4924	0.10131666666666667	19.752333333333336	19.65101666666667	3127.447509765625	1469238.2764094851	0	1178	0.9722135167670825	0.599442278067852	0.19888455613570402	388.0758056640625	388.0799560546875
1000	388.3049011230469	12.4411					1	DETECTED	388.3049 m/z @12.44 [N1301_2.mzXML]	388.3049011230469	12.4411	12.02805	12.56025	0.5321999999999996	8228.5771484375	123585.44104638675	0	1178	0.2769317896205248	0.6442319331800017	0.2884638663600034	388.30377197265625	388.30560302734375
1001	388.71112060546875	1.9918833333333335					1	DETECTED	388.7111 m/z @1.99 [N1301_2.mzXML]	388.71112060546875	1.9918833333333335	1.7685	12.406983333333333	10.638483333333333	8645.787109375	3409808.690734497	0	1178	0.11199724765684449	23.812168917406535	46.62433783481306	388.7048645019531	388.7131652832031
1002	389.2676086425781	12.161666666666667					1	DETECTED	389.2676 m/z @12.16 [N1301_2.mzXML]	389.2676086425781	12.161666666666667	12.110233333333333	12.897116666666667	0.7868833333333338	15352.1904296875	239939.6725832515	0	1178	0.10741775322660452	7.649546338301965	12.637784327242663	389.2652587890625	389.2680358886719
1003	390.7728576660156	13.37675					1	DETECTED	390.7729 m/z @13.38 [N1301_2.mzXML]	390.7728576660156	13.37675	12.02805	14.865733333333333	2.8376833333333327	6790.87890625	428237.6884461057	0	1178	0.1145700889976684	1.0520068708138706	1.1040137416277411	390.7701416015625	390.7740173339844
1004	390.99102783203125	1.8673499999999998					1	DETECTED	390.9910 m/z @1.87 [N1301_2.mzXML]	390.99102783203125	1.8673499999999998	1.6560833333333334	2.438283333333333	0.7821999999999998	31950.51953125	684437.3095034179	0	1178	0.43793636924609713	1.8512148942884201	3.054550128139373	390.9893493652344	390.9930419921875
1005	391.28271484375	11.385016666666667					1	DETECTED	391.2827 m/z @11.39 [N1301_2.mzXML]	391.28271484375	11.385016666666667	0.10131666666666667	20.008	19.906683333333334	12510.275390625	6305359.060567863	0	1178	9.562920788388373	0.8820991046081221	0.16981346640715453	391.2789001464844	391.2855529785156
1006	392.9014892578125	1.9780666666666666					1	DETECTED	392.9015 m/z @1.98 [N1301_2.mzXML]	392.9014892578125	1.9780666666666666	1.9087500000000002	2.10465	0.19589999999999974	8175.43603515625	69834.89713037101	0	1178	0.1252023726624949	1.4130800673238781	1.826160134647756	392.9008483886719	392.9027099609375
1007	393.2969970703125	1.81115					1	DETECTED	393.2970 m/z @1.81 [N1301_2.mzXML]	393.2969970703125	1.81115	0.5940333333333334	20.008	19.413966666666667	10822.30859375	3025589.811344019	0	1178	3.4377086999053423	13.832672891257326	6.601840991124207	393.2940368652344	393.2994384765625
1008	394.2222595214844	8.330333333333334					1	DETECTED	394.2223 m/z @8.33 [N1301_2.mzXML]	394.2222595214844	8.330333333333334	8.062733333333334	8.445133333333334	0.3824000000000005	2141.15869140625	32983.79113098157	0	1178	0.13402208032060514	0.7144992526158459	0.42899850523169186	394.2214660644531	394.222900390625
1009	394.2940368652344	11.6078					1	DETECTED	394.2940 m/z @11.61 [N1301_2.mzXML]	394.2940368652344	11.6078	3.3703999999999996	19.058	15.6876	21371.646484375	1261228.6946217036	0	1178	0.08198136678406875	1.1139676724242558	1.2346044038100144	394.2919921875	394.3029479980469
1010	396.3095703125	11.707516666666667					1	DETECTED	396.3096 m/z @11.71 [N1301_2.mzXML]	396.3095703125	11.707516666666667	11.673383333333334	13.517966666666666	1.8445833333333326	32515.1640625	409829.45706219354	0	1178	0.13399274332584987	null	6.072828093897818	396.30914306640625	396.31640625
1011	396.8847961425781	1.5959333333333334					1	DETECTED	396.8848 m/z @1.60 [N1301_2.mzXML]	396.8847961425781	1.5959333333333334	1.5519833333333333	1.6108666666666667	0.0588833333333334	20679.494140625	49599.713009155326	0	1178	0.053794547945522186	0.669890026545315	0.3318974565716337	396.8847351074219	396.8852233886719
1012	396.99920654296875	1.81115					1	DETECTED	396.9992 m/z @1.81 [N1301_2.mzXML]	396.99920654296875	1.81115	1.6560833333333334	2.370833333333333	0.7147499999999998	56966.07421875	973506.9999766849	0	1178	0.22561691208808288	2.3131964023351284	3.5708517958973696	396.99822998046875	397.0001220703125
1013	397.1100769042969	10.190750000000001					1	DETECTED	397.1101 m/z @10.19 [N1301_2.mzXML]	397.1100769042969	10.190750000000001	10.046050000000001	10.336066666666666	0.2900166666666646	3576.882080078125	31575.77603594961	0	1178	0.12465950274608417	1.002130845427312	1.0042616908546236	397.1097717285156	397.1130065917969
1014	397.4140930175781	12.319633333333334					1	DETECTED	397.4141 m/z @12.32 [N1301_2.mzXML]	397.4140930175781	12.319633333333334	12.1273	13.74925	1.62195	25757.67578125	675138.7066193852	0	1178	0.23476129866017637	4.216507798960126	3.23734373766452	397.4134521484375	397.4147644042969
1015	398.05072021484375	9.869316666666666					1	DETECTED	398.0507 m/z @9.87 [N1301_2.mzXML]	398.05072021484375	9.869316666666666	9.834566666666666	9.992750000000001	0.15818333333333534	4279.556640625	24031.578260803293	0	1178	0.08710497376798365	2.2760191846522595	3.178534113280184	398.0499267578125	398.05352783203125
1016	398.32562255859375	11.828233333333333					1	DETECTED	398.3256 m/z @11.83 [N1301_2.mzXML]	398.32562255859375	11.828233333333333	11.7766	12.093833333333333	0.31723333333333237	67005.9375	405036.8018027342	0	1178	0.06004024905437433	2.6685873580438524	3.210629878363231	398.3251647949219	398.3265686035156
1017	398.76043701171875	13.331566666666667					1	DETECTED	398.7604 m/z @13.33 [N1301_2.mzXML]	398.76043701171875	13.331566666666667	12.110233333333333	15.59105	3.480816666666666	21915.5234375	1255090.934760162	0	1178	0.5962236240540619	2.1668072506313827	2.1012467716638583	398.7586364746094	398.7624816894531
1018	399.1273498535156	11.140566666666667					1	DETECTED	399.1273 m/z @11.14 [N1301_2.mzXML]	399.1273498535156	11.140566666666667	10.299566666666667	11.140566666666667	0.8409999999999993	3393.5615234375	92671.53495169045	0	1178	0.8043004680684938	0.5	null	399.12457275390625	399.1280517578125
1019	399.23504638671875	8.847116666666667					1	DETECTED	399.2350 m/z @8.85 [N1301_2.mzXML]	399.23504638671875	8.847116666666667	8.741016666666667	8.935516666666667	0.19449999999999967	5801.9609375	36964.99164404293	0	1178	0.11227031667231557	0.9165881244109346	0.8509288189717971	399.2334899902344	399.2350769042969
1020	400.3410949707031	11.950416666666666					1	DETECTED	400.3411 m/z @11.95 [N1301_2.mzXML]	400.3410949707031	11.950416666666666	11.87455	12.577266666666667	0.7027166666666673	229572.25	1749381.5038914266	1	1178	0.09014270279445924	2.8236608624040556	6.322789748694292	400.3347473144531	400.3423767089844
1021	400.826171875	1.7685					1	DETECTED	400.8262 m/z @1.77 [N1301_2.mzXML]	400.826171875	1.7685	1.6717000000000002	1.7972333333333335	0.12553333333333327	16727.666015625	93006.92667700195	0	1178	0.06120636204266594	0.6484159779614337	0.29683195592286743	400.8261413574219	400.8271179199219
1022	401.1351623535156	10.813216666666667					1	DETECTED	401.1352 m/z @10.81 [N1301_2.mzXML]	401.1351623535156	10.813216666666667	10.783566666666667	10.886066666666666	0.10249999999999915	11937.6796875	54332.12274218724	0	1178	0.07956974949851947	1.728499156829655	2.45699831365931	401.134033203125	401.1451416015625
1023	402.23626708984375	12.66155					1	DETECTED	402.2363 m/z @12.66 [N1301_2.mzXML]	402.23626708984375	12.66155	12.66155	12.730183333333335	0.06863333333333443	4495.32421875	13379.60192565931	0	1178	0.08707404649732098	null	null	402.23626708984375	402.2377624511719
1024	402.90179443359375	1.5959333333333334					1	DETECTED	402.9018 m/z @1.60 [N1301_2.mzXML]	402.90179443359375	1.5959333333333334	1.5668	19.4225	17.8557	48651.71484375	1.027403861444473E7	0	1178	0.05766122658836337	306.4479405034312	562.3136616500732	402.9015808105469	402.90960693359375
1025	403.00689697265625	1.8251333333333333					1	DETECTED	403.0069 m/z @1.83 [N1301_2.mzXML]	403.00689697265625	1.8251333333333333	1.6411499999999999	2.370833333333333	0.7296833333333332	185854.5625	3076704.6323166513	1	1178	0.2143401039256858	1.8264313121035782	2.5203696118780274	403.0064697265625	403.0082702636719
1026	404.2052307128906	11.531616666666668					1	DETECTED	404.2052 m/z @11.53 [N1301_2.mzXML]	404.2052307128906	11.531616666666668	9.259350000000001	11.828233333333333	2.568883333333332	14718.6162109375	1109051.9282800902	0	1178	0.2237092418258264	0.5652688944959509	0.1305377889919017	404.2042236328125	404.20819091796875
1027	405.1348571777344	10.551066666666665					1	DETECTED	405.1349 m/z @10.55 [N1301_2.mzXML]	405.1348571777344	10.551066666666665	10.4826	12.6285	2.145900000000001	25405.896484375	518682.5253743284	0	1178	0.09802333230424054	1.7572244597186917	1.777392634986448	405.1255187988281	405.13531494140625
1028	405.4194641113281	12.161666666666667					1	DETECTED	405.4195 m/z @12.16 [N1301_2.mzXML]	405.4194641113281	12.161666666666667	12.1273	14.04215	1.9148499999999995	8072.720703125	557655.9206737058	0	1178	0.07517369152520992	27.859117361784318	54.718234723568635	405.4149169921875	405.42041015625
1029	406.7464904785156	13.048833333333333					1	DETECTED	406.7465 m/z @13.05 [N1301_2.mzXML]	406.7464904785156	13.048833333333333	11.724633333333333	15.480866666666666	3.7562333333333324	14869.8935546875	1226608.577784942	0	1178	1.5128957669221652	1.075910116725662	1.356646490574744	406.74542236328125	406.7492370605469
1030	407.76654052734375	14.375850000000002					1	DETECTED	407.7665 m/z @14.38 [N1301_2.mzXML]	407.76654052734375	14.375850000000002	14.158266666666666	14.799083333333334	0.6408166666666677	4661.203125	102068.48264749162	0	1178	0.06724697472055752	1.4725775564917536	1.9451551129835072	407.7591552734375	407.7672119140625
1031	408.7687072753906	1.7685					1	DETECTED	408.7687 m/z @1.77 [N1301_2.mzXML]	408.7687072753906	1.7685	1.7033166666666666	14.20515	12.501833333333334	22119.16796875	3811919.9003143925	0	1178	0.07163388053626729	95.89746867808739	190.79493735617478	408.76824951171875	408.7741394042969
1032	408.9181823730469	1.6261333333333332					1	DETECTED	408.9182 m/z @1.63 [N1301_2.mzXML]	408.9181823730469	1.6261333333333332	1.5813	19.606333333333335	18.025033333333337	67617.8203125	3168672.29272992	0	1178	0.05206005219921339	1.032658374327349	0.9321015079639661	408.9101867675781	408.9192810058594
1033	409.1609191894531	11.546899999999999					1	DETECTED	409.1609 m/z @11.55 [N1301_2.mzXML]	409.1609191894531	11.546899999999999	11.499316666666665	11.9811	0.48178333333333434	149158.25	1121015.734239506	0	1178	0.12028266409623356	3.6239268199868895	4.881254823232164	409.1604309082031	409.1621398925781
1034	409.1873779296875	9.186966666666667					1	DETECTED	409.1874 m/z @9.19 [N1301_2.mzXML]	409.1873779296875	9.186966666666667	8.313866666666666	9.305366666666666	0.9915000000000003	61204.7734375	294842.0850534655	0	1178	0.05963131034361524	1.1530386610870127	1.1585382674121267	409.18670654296875	409.1947326660156
1035	410.1641540527344	11.5922					1	DETECTED	410.1642 m/z @11.59 [N1301_2.mzXML]	410.1641540527344	11.5922	10.695383333333332	12.044333333333332	1.3489500000000003	15795.7900390625	668459.9723475341	0	1178	1.371969306506811	0.7520767901280446	0.5041535802560893	410.1612548828125	410.16510009765625
1036	410.2540283203125	3.8802000000000003					1	DETECTED	410.2540 m/z @3.88 [N1301_2.mzXML]	410.2540283203125	3.8802000000000003	3.3856333333333333	4.670083333333333	1.28445	2712.926513671875	91558.67549267577	0	1178	0.43859475666467906	1.298561029857787	1.5971220597155742	410.2520446777344	410.2557373046875
1037	410.3251647949219	12.645383333333333					1	DETECTED	410.3252 m/z @12.65 [N1301_2.mzXML]	410.3251647949219	12.645383333333333	12.2315	12.730183333333335	0.49868333333333403	10179.3349609375	124395.5485019531	0	1178	0.08087630956714875	0.6024443281117885	0.19996626956806782	410.32415771484375	410.3267517089844
1038	410.7611389160156	12.973383333333334					1	DETECTED	410.7611 m/z @12.97 [N1301_2.mzXML]	410.7611389160156	12.973383333333334	1.7202666666666666	15.281766666666666	13.561499999999999	10802.896484375	3177756.5249523935	0	1178	0.7462292642981421	0.602566400123225	1.530626095635113	410.75787353515625	410.76611328125
1039	410.855224609375	1.6717000000000002					1	DETECTED	410.8552 m/z @1.67 [N1301_2.mzXML]	410.855224609375	1.6717000000000002	1.6560833333333334	1.7685	0.11241666666666661	21530.216796875	96918.44996972659	0	1178	0.0908722651205085	3.5992529348985722	6.1985058697971445	410.8549499511719	410.8561706542969
1040	412.30511474609375	11.576983333333335					1	DETECTED	412.3051 m/z @11.58 [N1301_2.mzXML]	412.30511474609375	11.576983333333335	11.576983333333335	11.724633333333333	0.14764999999999873	10935.8662109375	48209.59364282205	0	1178	0.06138098245144974	null	null	412.30419921875	412.3064880371094
1041	412.7769470214844	13.361733333333332					1	DETECTED	412.7769 m/z @13.36 [N1301_2.mzXML]	412.7769470214844	13.361733333333332	12.354899999999999	13.957799999999999	1.6029	5085.498046875	293132.5363485107	0	1178	1.023190892330856	0.7960105942724719	0.5920211885449437	412.7746276855469	412.7788391113281
1042	412.97320556640625	1.8532499999999998					1	DETECTED	412.9732 m/z @1.85 [N1301_2.mzXML]	412.97320556640625	1.8532499999999998	1.7202666666666666	2.3022	0.5819333333333334	17219.27734375	263592.3720732422	0	1178	0.046987879851579484	2.187993482892595	3.37598696578519	412.971923828125	412.97491455078125
1043	413.1415100097656	9.33755					1	DETECTED	413.1415 m/z @9.34 [N1301_2.mzXML]	413.1415100097656	9.33755	9.2897	14.882166666666667	5.592466666666667	7293.89599609375	541250.4095620118	0	1178	0.08394664308120703	58.4374782305812	114.00972207331421	413.13470458984375	413.1419677734375
1044	413.2647399902344	1.7033166666666666					1	DETECTED	413.2647 m/z @1.70 [N1301_2.mzXML]	413.2647399902344	1.7033166666666666	0.10131666666666667	20.008	19.906683333333334	8484.0107421875	1814006.6825265812	0	1178	3.4236230340239637	19.613954365634093	5.042652703451352	413.260986328125	413.2742614746094
1045	413.33953857421875	12.1273					1	DETECTED	413.3395 m/z @12.13 [N1301_2.mzXML]	413.33953857421875	12.1273	11.759383333333334	16.014266666666668	4.254883333333334	7699.828125	602120.6478723143	0	1178	0.4179490793377063	5.782400906002276	9.826349934739316	413.3382873535156	413.34222412109375
1046	414.29949951171875	12.214					1	DETECTED	414.2995 m/z @12.21 [N1301_2.mzXML]	414.29949951171875	12.214	11.623783333333334	15.995949999999999	4.372166666666665	58863.21875	1051358.234935852	1	1178	0.09396442548170292	2.9912929471570386	5.531037990056666	414.29461669921875	414.3017883300781
1047	415.2105712890625	11.8596					1	DETECTED	415.2106 m/z @11.86 [N1301_2.mzXML]	415.2105712890625	11.8596	11.810849999999999	12.526283333333334	0.7154333333333351	323501.28125	2883960.9568510847	1	1178	0.09798698665242078	3.851182557072229	6.254369643877032	415.2102966308594	415.21160888671875
1048	415.2808532714844	12.645383333333333					1	DETECTED	415.2809 m/z @12.65 [N1301_2.mzXML]	415.2808532714844	12.645383333333333	11.385016666666667	19.6795	8.294483333333334	63662.6015625	2023161.6156231682	0	1178	0.09378864870677361	0.5816565162409946	0.1480673815850167	415.2710266113281	415.2834167480469
1049	415.3031921386719	12.214					1	DETECTED	415.3032 m/z @12.21 [N1301_2.mzXML]	415.3031921386719	12.214	11.656233333333335	15.016516666666666	3.3602833333333315	15691.5185546875	626134.5944337156	0	1178	0.196541857286471	3.01226618060121	0.3039969250701004	415.3016357421875	415.3045349121094
1050	416.2139892578125	11.8596					1	DETECTED	416.2140 m/z @11.86 [N1301_2.mzXML]	416.2139892578125	11.8596	11.8596	12.3727	0.5130999999999997	78647.34375	559242.2500360069	0	1178	0.038891386898150415	null	null	416.2132568359375	416.2153625488281
1051	417.0019836425781	1.8393000000000002					1	DETECTED	417.0020 m/z @1.84 [N1301_2.mzXML]	417.0019836425781	1.8393000000000002	1.6717000000000002	3.7228166666666667	2.0511166666666663	77282.6796875	1432281.467297058	0	1178	0.192450618670841	2.2187867900781804	3.0117349547828627	417.0011901855469	417.00421142578125
1052	417.11181640625	10.827816666666667					1	DETECTED	417.1118 m/z @10.83 [N1301_2.mzXML]	417.11181640625	10.827816666666667	10.783566666666667	15.499266666666667	4.7157	29218.828125	538116.981467041	0	1178	0.0857199630507246	1.7178396093211254	2.244339208949235	417.1106872558594	417.1214904785156
1053	418.7469787597656	12.864516666666667					1	DETECTED	418.7470 m/z @12.86 [N1301_2.mzXML]	418.7469787597656	12.864516666666667	11.623783333333334	14.5685	2.9447166666666664	9860.1005859375	608656.1343746942	0	1178	0.5400735484542061	1.1866839503519426	0.5738095066930807	418.7452087402344	418.75164794921875
1054	418.8792419433594	1.5959333333333334					1	DETECTED	418.8792 m/z @1.60 [N1301_2.mzXML]	418.8792419433594	1.5959333333333334	1.5668	1.6411499999999999	0.07434999999999992	50127.85546875	139448.861828125	0	1178	0.05621342434835408	1.2760297482837462	1.7167095564435348	418.87860107421875	418.8799743652344
1055	418.9808654785156	1.8811333333333333					1	DETECTED	418.9809 m/z @1.88 [N1301_2.mzXML]	418.9808654785156	1.8811333333333333	1.6717000000000002	2.23235	0.5606499999999996	35046.71484375	604205.7223132321	0	1178	0.3851332944131558	1.3384927582365116	1.6769855164730232	418.9803161621094	418.9819641113281
1056	418.99932861328125	2.2602166666666665					1	DETECTED	418.9993 m/z @2.26 [N1301_2.mzXML]	418.99932861328125	2.2602166666666665	2.1897499999999996	2.3437	0.15395000000000048	9156.193359375	56988.66076269544	0	1178	0.04650290376057731	1.0923604541154208	1.1847209082308416	418.9981384277344	418.9994812011719
1057	419.3177185058594	12.897116666666667					1	DETECTED	419.3177 m/z @12.90 [N1301_2.mzXML]	419.3177185058594	12.897116666666667	0.1376	20.008	19.8704	2352.896240234375	1331706.8233500372	0	1178	11.327183648116717	0.7786501839803232	0.5573003679606463	419.3127136230469	419.3187255859375
1058	420.15740966796875	11.140566666666667					1	DETECTED	420.1574 m/z @11.14 [N1301_2.mzXML]	420.15740966796875	11.140566666666667	10.4648	11.1907	0.7258999999999993	7709.80224609375	88550.44072839344	0	1178	0.0752102203218783	0.5370936713855866	0.08198523097263549	420.1572570800781	420.15948486328125
1059	420.8842468261719	1.6560833333333334					1	DETECTED	420.8842 m/z @1.66 [N1301_2.mzXML]	420.8842468261719	1.6560833333333334	1.6411499999999999	1.7033166666666666	0.0621666666666667	45305.921875	102803.60222656271	0	1178	0.03826918588220507	2.081473214285697	3.5674673234401864	420.88360595703125	420.88470458984375
1060	421.7818298339844	14.20515					1	DETECTED	421.7818 m/z @14.21 [N1301_2.mzXML]	421.7818298339844	14.20515	14.059033333333334	15.246083333333333	1.1870499999999993	21125.69140625	483715.5701913755	0	1178	0.312276681765681	3.4533849514876045	5.205321369988174	421.78106689453125	421.7835693359375
1061	422.3253479003906	11.7766					1	DETECTED	422.3253 m/z @11.78 [N1301_2.mzXML]	422.3253479003906	11.7766	11.742099999999999	12.02805	0.2859500000000015	22603.763671875	140853.66833142113	0	1178	0.053395214830569415	4.144202898550589	7.516945829008694	422.32427978515625	422.32623291015625
1062	424.3409423828125	11.9047					1	DETECTED	424.3409 m/z @11.90 [N1301_2.mzXML]	424.3409423828125	11.9047	11.844266666666666	12.864516666666667	1.0202500000000008	518900.0625	4295773.509032845	1	1178	0.10193064617773295	3.3428057781693017	4.867826062095753	424.340576171875	424.34210205078125
1063	424.8960266113281	1.6261333333333332					1	DETECTED	424.8960 m/z @1.63 [N1301_2.mzXML]	424.8960266113281	1.6261333333333332	1.5668	1.6560833333333334	0.08928333333333338	84773.7109375	256610.8657595211	0	1178	0.0543771850222079	0.7596460452681028	0.5617152066744331	424.8956298828125	424.8963317871094
1064	425.13372802734375	11.531616666666668					1	DETECTED	425.1337 m/z @11.53 [N1301_2.mzXML]	425.13372802734375	11.531616666666668	10.586450000000001	11.5922	1.005749999999999	6566.67822265625	233041.8762586671	0	1178	0.9611988700651093	0.5320490213366241	0.0640980426732483	425.1335144042969	425.14349365234375
1065	426.3569641113281	12.012533333333332					1	DETECTED	426.3570 m/z @12.01 [N1301_2.mzXML]	426.3569641113281	12.012533333333332	5.314116666666666	12.7474	7.433283333333335	461602.0625	5.031311221510722E7	1	1178	0.09195554140355533	0.5239688001634805	0.03256857032758537	426.3564147949219	426.36114501953125
1066	426.8287658691406	1.6872833333333332					1	DETECTED	426.8288 m/z @1.69 [N1301_2.mzXML]	426.8287658691406	1.6872833333333332	1.4788166666666667	1.7685	0.2896833333333333	17104.359375	167659.03308703605	0	1178	0.12359192030357002	0.6947953309881678	0.3895906619763355	426.8197021484375	426.8301086425781
1067	428.0367126464844	4.413983333333333					1	DETECTED	428.0367 m/z @4.41 [N1301_2.mzXML]	428.0367126464844	4.413983333333333	3.2048666666666668	5.453733333333333	2.2488666666666663	1529.5560302734375	121571.060706543	0	1178	0.7100565391204112	0.9299626449060608	0.8599252898121216	428.02923583984375	428.0398254394531
1068	428.3728942871094	12.161666666666667					1	DETECTED	428.3729 m/z @12.16 [N1301_2.mzXML]	428.3728942871094	12.161666666666667	8.1311	12.678516666666667	4.547416666666667	52363.43359375	1471595.8596738882	0	1178	0.13033550157041596	0.5384669527943706	0.07111943783975368	428.36322021484375	428.37347412109375
1069	429.3762512207031	12.1273					1	DETECTED	429.3763 m/z @12.13 [N1301_2.mzXML]	429.3762512207031	12.1273	12.060733333333333	15.016516666666666	2.9557833333333328	12192.05859375	605024.2478649289	0	1178	1.528281447921982	22.201677516274408	28.98003778291331	429.36865234375	429.37750244140625
1070	429.7684020996094	14.189666666666666					1	DETECTED	429.7684 m/z @14.19 [N1301_2.mzXML]	429.7684020996094	14.189666666666666	2.72755	14.964883333333335	12.237333333333336	12547.3291015625	1491675.1322490235	0	1178	0.3018571579454701	0.5338164707798299	0.056229321383564	429.7672119140625	429.7748718261719
1071	430.2437744140625	9.626533333333333					1	DETECTED	430.2438 m/z @9.63 [N1301_2.mzXML]	430.2437744140625	9.626533333333333	8.88295	9.695549999999999	0.8125999999999998	3238.7412109375	61883.7781938781	0	1178	0.08889456595223955	0.5464081586910229	0.09281631738204586	430.2417907714844	430.246337890625
1072	430.3892517089844	13.361733333333332					1	DETECTED	430.3893 m/z @13.36 [N1301_2.mzXML]	430.3892517089844	13.361733333333332	0.10131666666666667	20.008	19.906683333333334	10141.42578125	1576429.8737070607	0	1178	0.4092853779566017	0.756693107078897	0.676888450256965	430.3849182128906	430.3913879394531
1073	430.9129333496094	1.6411499999999999					1	DETECTED	430.9129 m/z @1.64 [N1301_2.mzXML]	430.9129333496094	1.6411499999999999	1.5813	17.119833333333336	15.538533333333335	157938.09375	6075698.3942566225	0	1178	0.038736297187954793	0.9374461052472505	0.8545024308039155	430.91265869140625	430.91729736328125
1074	431.1789245605469	12.302116666666667					1	DETECTED	431.1789 m/z @12.30 [N1301_2.mzXML]	431.1789245605469	12.302116666666667	9.158266666666666	12.695866666666666	3.5375999999999994	9589.388671875	713629.4533358763	0	1178	0.4378080747837263	0.5626222625125242	0.12524452502504854	431.16900634765625	431.1789245605469
1075	431.2761535644531	12.28455					1	DETECTED	431.2762 m/z @12.28 [N1301_2.mzXML]	431.2761535644531	12.28455	12.2315	12.594283333333333	0.3627833333333328	16965.765625	152183.78252185075	0	1178	0.07963390322646191	3.4192585611059387	5.8385171222118775	431.27581787109375	431.27764892578125
1076	431.3145751953125	12.7474					1	DETECTED	431.3146 m/z @12.75 [N1301_2.mzXML]	431.3145751953125	12.7474	12.66155	13.048833333333333	0.38728333333333254	38678.5390625	325989.65222595335	0	1178	0.13079810943729164	1.9368413361486032	1.7413604294517022	431.31396484375	431.31683349609375
1077	432.2373352050781	11.8596					1	DETECTED	432.2373 m/z @11.86 [N1301_2.mzXML]	432.2373352050781	11.8596	8.775916666666665	12.1444	3.3684833333333337	39656.94921875	742976.4154750991	0	1178	0.09504658066159521	3.061825016742092	5.152465100533366	432.2367248535156	432.24609375
1078	432.3101501464844	12.214					1	DETECTED	432.3102 m/z @12.21 [N1301_2.mzXML]	432.3101501464844	12.214	7.769566666666666	12.847816666666667	5.078250000000001	43586.48046875	1192787.7755050967	0	1178	0.09600133621004048	0.7258135032483635	1.299359589425771	432.3087463378906	432.31890869140625
1079	432.9759826660156	1.8393000000000002					1	DETECTED	432.9760 m/z @1.84 [N1301_2.mzXML]	432.9759826660156	1.8393000000000002	1.6717000000000002	2.3842166666666667	0.7125166666666665	41452.89453125	833278.0660771483	0	1178	0.18292960511684875	2.013535409314127	3.2993630149137	432.97503662109375	432.9774475097656
1080	433.0843505859375	10.827816666666667					1	DETECTED	433.0844 m/z @10.83 [N1301_2.mzXML]	433.0843505859375	10.827816666666667	10.783566666666667	10.94655	0.16298333333333304	13391.69140625	81109.047128662	0	1178	0.10139034858690898	1.8416195856873832	2.6832391713747663	433.08270263671875	433.08465576171875
1081	434.77142333984375	1.7371833333333333					1	DETECTED	434.7714 m/z @1.74 [N1301_2.mzXML]	434.77142333984375	1.7371833333333333	1.7033166666666666	1.7685	0.06518333333333337	9685.404296875	33639.3682373047	0	1178	0.10022293861058462	0.9623523622047236	0.9247047244094474	434.77142333984375	434.7720031738281
1082	435.3328552246094	10.4826					1	DETECTED	435.3329 m/z @10.48 [N1301_2.mzXML]	435.3328552246094	10.4826	10.427866666666667	11.724633333333333	1.2967666666666666	11027.318359375	197766.16710647542	0	1178	0.08196782342366227	2.5905090584198636	3.0132260786302556	435.3310852050781	435.3337097167969
1083	437.1926574707031	11.87455					1	DETECTED	437.1927 m/z @11.87 [N1301_2.mzXML]	437.1926574707031	11.87455	11.810849999999999	12.491766666666667	0.6809166666666684	206128.5	1916694.537203926	1	1178	0.13583745596079666	3.014959442918161	4.21412013581861	437.19097900390625	437.19384765625
1084	437.2319030761719	8.758466666666667					1	DETECTED	437.2319 m/z @8.76 [N1301_2.mzXML]	437.2319030761719	8.758466666666667	8.741016666666667	18.103333333333335	9.362316666666668	6141.51025390625	495652.0005368346	0	1178	0.07568901822159191	268.26122254058936	535.5224450811787	437.2248840332031	437.2349853515625
1085	438.2975158691406	13.407616666666666					1	DETECTED	438.2975 m/z @13.41 [N1301_2.mzXML]	438.2975158691406	13.407616666666666	13.257100000000001	13.599400000000001	0.3422999999999998	7502.66259765625	84050.48056835949	0	1178	0.02857801607164845	1.1370833794707267	1.2741667589414536	438.295166015625	438.2981872558594
1086	438.9843444824219	1.7972333333333335					1	DETECTED	438.9843 m/z @1.80 [N1301_2.mzXML]	438.9843444824219	1.7972333333333335	1.6717000000000002	2.3158000000000003	0.6441000000000001	34820.4609375	613460.9551198733	0	1178	0.3034061469689171	2.5654540626659603	4.042081317779511	438.9827575683594	438.9852600097656
1087	439.1203918457031	11.156916666666666					1	DETECTED	439.1204 m/z @11.16 [N1301_2.mzXML]	439.1203918457031	11.156916666666666	10.586450000000001	11.156916666666666	0.5704666666666647	4037.3544921875	66664.65131469718	0	1178	0.059740865122648756	0.5	null	439.1188049316406	439.1206970214844
1088	442.8783874511719	1.5519833333333333					1	DETECTED	442.8784 m/z @1.55 [N1301_2.mzXML]	442.8783874511719	1.5519833333333333	1.4640333333333333	1.5959333333333334	0.13190000000000013	15350.638671875	72516.23015930176	0	1178	0.06653472546417372	0.7498578737919281	0.4997157475838564	442.8775329589844	442.879638671875
1089	443.4205627441406	12.28455					1	DETECTED	443.4206 m/z @12.28 [N1301_2.mzXML]	443.4205627441406	12.28455	12.1273	12.509183333333334	0.38188333333333446	7064.9228515625	88820.00885778795	0	1178	0.09067358815926596	1.2142554319024985	1.4285108638049973	443.41864013671875	443.4208679199219
1090	444.23870849609375	8.3464					1	DETECTED	444.2387 m/z @8.35 [N1301_2.mzXML]	444.23870849609375	8.3464	3.911016666666667	8.461983333333333	4.550966666666666	1893.363525390625	173316.07807467642	0	1178	0.32400027995219993	0.5130296892790176	0.02605937855803521	444.2352600097656	444.2449035644531
1091	445.366455078125	12.864516666666667					1	DETECTED	445.3665 m/z @12.86 [N1301_2.mzXML]	445.366455078125	12.864516666666667	8.865316666666667	14.865733333333333	6.000416666666666	8261.8505859375	1246088.0010214231	0	1178	0.8023072355569756	0.7502021237580849	0.5004042475161697	445.35809326171875	445.36846923828125
1092	446.252685546875	11.562066666666668					1	DETECTED	446.2527 m/z @11.56 [N1301_2.mzXML]	446.252685546875	11.562066666666668	5.401483333333333	12.196233333333334	6.7947500000000005	251329.9375	4330140.538658208	1	1178	0.11413926998013224	0.5659672704748675	4.301045995362663	446.2497863769531	446.26226806640625
1093	446.886962890625	1.6411499999999999					1	DETECTED	446.8870 m/z @1.64 [N1301_2.mzXML]	446.886962890625	1.6411499999999999	1.5959333333333334	1.6872833333333332	0.09134999999999982	68070.6328125	221605.8519062497	0	1178	0.10054358774249184	0.9812996626313978	1.0271612584210612	446.88653564453125	446.8872985839844
1094	447.218505859375	12.6285					1	DETECTED	447.2185 m/z @12.63 [N1301_2.mzXML]	447.218505859375	12.6285	6.36125	12.713	6.351749999999999	7271.9501953125	759248.4825219113	0	1178	6.344071842704665	0.5067413937532409	0.013482787506481863	447.21612548828125	447.2233581542969
1095	447.3450622558594	11.950416666666666					1	DETECTED	447.3451 m/z @11.95 [N1301_2.mzXML]	447.3450622558594	11.950416666666666	11.793650000000001	15.499266666666667	3.705616666666666	6390.93017578125	591983.0624668882	0	1178	0.20495391830692178	11.818892196470516	20.385976668070814	447.3443603515625	447.3484191894531
1096	448.2331237792969	9.059016666666668					1	DETECTED	448.2331 m/z @9.06 [N1301_2.mzXML]	448.2331237792969	9.059016666666668	9.024000000000001	9.186966666666667	0.16296666666666582	21861.416015625	95670.49612835668	0	1178	0.05984627511071139	2.3269871489766194	3.4814337805262645	448.2330322265625	448.2349548339844
1097	448.3410339355469	11.9047					1	DETECTED	448.3410 m/z @11.90 [N1301_2.mzXML]	448.3410339355469	11.9047	11.844266666666666	12.1273	0.2830333333333339	19070.587890625	151327.61424188295	0	1178	0.11918885026569015	2.3416988416988205	3.4223579767249435	448.3388366699219	448.3414001464844
1098	449.2005310058594	12.319633333333334					1	DETECTED	449.2005 m/z @12.32 [N1301_2.mzXML]	449.2005310058594	12.319633333333334	12.2315	12.509183333333334	0.27768333333333395	7549.8515625	74134.03406054713	0	1178	0.2254458264433481	1.5753593040847225	2.150718608169445	449.1997985839844	449.2015075683594
1099	450.3207702636719	12.214					1	DETECTED	450.3208 m/z @12.21 [N1301_2.mzXML]	450.3207702636719	12.214	12.178883333333333	12.457566666666667	0.2786833333333334	24300.705078125	172834.3306961671	0	1178	0.07021545266500695	3.9679639297578984	5.338722753648712	450.32000732421875	450.3216552734375
1100	450.3570556640625	13.048833333333333					1	DETECTED	450.3571 m/z @13.05 [N1301_2.mzXML]	450.3570556640625	13.048833333333333	0.10131666666666667	20.008	19.906683333333334	59013.15625	2859303.6214409196	0	1178	0.15186425821649152	0.9382709749106427	0.4171915160221374	450.3541564941406	450.3603515625
1101	451.3243408203125	12.214					1	DETECTED	451.3243 m/z @12.21 [N1301_2.mzXML]	451.3243408203125	12.214	5.141083333333333	12.319633333333334	7.178550000000001	5782.19580078125	906690.4138049927	0	1178	0.0948223939215147	0.5074674521354934	0.014934904270986761	451.317138671875	451.3255920410156
1102	452.3722229003906	12.093833333333333					1	DETECTED	452.3722 m/z @12.09 [N1301_2.mzXML]	452.3722229003906	12.093833333333333	9.975333333333333	18.01066666666667	8.035333333333336	15762.6640625	890341.4524233707	0	1178	0.10700323449112936	1.8964676264652676	2.792935252930535	452.3622741699219	452.3732604980469
1103	453.1664733886719	11.8596					1	DETECTED	453.1665 m/z @11.86 [N1301_2.mzXML]	453.1664733886719	11.8596	11.828233333333333	11.997033333333333	0.16879999999999917	8109.64404296875	46834.097403808766	0	1178	0.11215207466376498	2.690754516471798	4.381509032943596	453.166259765625	453.1676330566406
1104	453.29638671875	12.7474					1	DETECTED	453.2964 m/z @12.75 [N1301_2.mzXML]	453.29638671875	12.7474	2.7554833333333333	12.847816666666667	10.092333333333332	16788.732421875	1279952.160495118	0	1178	0.13817617925159276	0.5050248951235581	1.1048597242628555	453.2918701171875	453.2986755371094
1105	453.3432922363281	10.4826					1	DETECTED	453.3433 m/z @10.48 [N1301_2.mzXML]	453.3432922363281	10.4826	9.111866666666666	17.658	8.546133333333335	160727.640625	1739525.8573445103	1	1178	0.08665901801082754	2.354610040948881	3.0878827052181412	453.3350830078125	453.3443603515625
1106	454.29193115234375	13.048833333333333					1	DETECTED	454.2919 m/z @13.05 [N1301_2.mzXML]	454.29193115234375	13.048833333333333	12.912749999999999	15.246083333333333	2.333333333333334	36389.11328125	506215.14735116536	0	1178	0.08008809038082987	13.509124320115594	34.10632159942528	454.2887268066406	454.29571533203125
1107	454.3888244628906	12.178883333333333					1	DETECTED	454.3888 m/z @12.18 [N1301_2.mzXML]	454.3888244628906	12.178883333333333	12.1444	12.3727	0.22830000000000084	10868.5576171875	68933.33062194812	0	1178	0.16556019703487657	3.310294828419466	5.620589656838932	454.38690185546875	454.39007568359375
1108	454.9583435058594	1.8251333333333333					1	DETECTED	454.9583 m/z @1.83 [N1301_2.mzXML]	454.9583435058594	1.8251333333333333	1.6717000000000002	5.331566666666666	3.659866666666666	21298.158203125	721143.051282715	0	1178	0.3926453904194338	11.926569628503167	3.3828246518255862	454.95684814453125	454.96343994140625
1109	456.3297424316406	11.466133333333334					1	DETECTED	456.3297 m/z @11.47 [N1301_2.mzXML]	456.3297424316406	11.466133333333334	11.433033333333332	11.51585	0.08281666666666787	12920.09765625	49090.13164697289	0	1178	0.09084004595096395	1.2510070493453977	1.5020140986907953	456.32794189453125	456.3312072753906
1110	457.2310791015625	12.847816666666667					1	DETECTED	457.2311 m/z @12.85 [N1301_2.mzXML]	457.2310791015625	12.847816666666667	12.847816666666667	14.882166666666667	2.03435	3805.432373046875	292405.1744576414	0	1178	1.4425050792380336	null	null	457.2269287109375	457.2310791015625
1111	457.26934814453125	8.793766666666667					1	DETECTED	457.2693 m/z @8.79 [N1301_2.mzXML]	457.26934814453125	8.793766666666667	3.086	12.1444	9.058399999999999	2698.925048828125	896714.1311604616	0	1178	5.744497972233562	0.7935152686690066	0.587030537338013	457.2613220214844	457.2762756347656
1112	458.3475646972656	11.576983333333335					1	DETECTED	458.3476 m/z @11.58 [N1301_2.mzXML]	458.3475646972656	11.576983333333335	6.29155	11.724633333333333	5.433083333333333	10592.677734375	1060473.8267823486	0	1178	0.10752344597465857	0.5139676343156977	0.027935268631395477	458.34375	458.3475646972656
1113	458.8564758300781	1.5519833333333333					1	DETECTED	458.8565 m/z @1.55 [N1301_2.mzXML]	458.8564758300781	1.5519833333333333	1.44835	1.6108666666666667	0.16251666666666664	45631.0859375	217711.02177313232	0	1178	0.08051101503823066	0.7891274557509997	0.4633540827590662	458.8555908203125	458.85711669921875
1114	459.2474060058594	13.1533					1	DETECTED	459.2474 m/z @13.15 [N1301_2.mzXML]	459.2474060058594	13.1533	8.811716666666666	13.649533333333332	4.837816666666667	23451.474609375	1181498.125519409	0	1178	0.19715528451397013	0.5405967532843272	3.8785831592799656	459.24603271484375	459.25079345703125
1115	459.3446350097656	12.28455					1	DETECTED	459.3446 m/z @12.28 [N1301_2.mzXML]	459.3446350097656	12.28455	12.1273	12.678516666666667	0.5512166666666669	5099.99951171875	87858.64325176994	0	1178	0.3714326024260046	1.752676205617389	2.505352411234778	459.3420104980469	459.3456115722656
1116	460.96630859375	1.7972333333333335					1	DETECTED	460.9663 m/z @1.80 [N1301_2.mzXML]	460.96630859375	1.7972333333333335	1.6717000000000002	9.201516666666667	7.529816666666666	18461.220703125	1550331.7902399292	0	1178	0.21609349400886613	29.991303770578874	1.973945544211168	460.96441650390625	460.9712829589844
1117	463.1572570800781	11.02565					1	DETECTED	463.1573 m/z @11.03 [N1301_2.mzXML]	463.1572570800781	11.02565	4.7191	11.041933333333333	6.322833333333333	4465.7978515625	482618.16017810046	0	1178	0.8727785513638651	0.5012909858269047	0.02056870918315808	463.14794921875	463.1589660644531
1118	463.3009338378906	13.0031					1	DETECTED	463.3009 m/z @13.00 [N1301_2.mzXML]	463.3009338378906	13.0031	8.5488	13.063966666666666	4.515166666666666	8146.70068359375	459748.72875949077	0	1178	0.07740328628570303	0.5068323492655037	0.013664698531007283	463.3009338378906	463.3039855957031
1119	464.19140625	10.842216666666667					1	DETECTED	464.1914 m/z @10.84 [N1301_2.mzXML]	464.19140625	10.842216666666667	10.731233333333334	17.825333333333333	7.094099999999999	18891.072265625	668070.6589785457	0	1178	0.1565424729883702	31.96020423487007	1.5788845563032705	464.1868591308594	464.19171142578125
1120	464.2181091308594	10.586450000000001					1	DETECTED	464.2181 m/z @10.59 [N1301_2.mzXML]	464.2181091308594	10.586450000000001	10.533999999999999	10.695383333333332	0.1613833333333332	9316.8935546875	52287.58795800775	0	1178	0.09299530576388726	1.538449316809597	1.9662243141578255	464.2166442871094	464.2193908691406
1121	464.8717956542969	1.5959333333333334					1	DETECTED	464.8718 m/z @1.60 [N1301_2.mzXML]	464.8717956542969	1.5959333333333334	1.5668	1.6261333333333332	0.05933333333333324	16608.2109375	35134.10738281254	0	1178	0.034246036665826374	1.0183066361556006	1.036613272311201	464.8717956542969	464.87335205078125
1122	466.3166809082031	11.950416666666666					1	DETECTED	466.3167 m/z @11.95 [N1301_2.mzXML]	466.3166809082031	11.950416666666666	6.853316666666667	12.319633333333334	5.466316666666667	9055.30859375	1019019.5327491456	0	1178	0.0801439152225143	0.5362183071419698	0.03283425073299181	466.31109619140625	466.3179016113281
1123	467.15216064453125	11.576983333333335					1	DETECTED	467.1522 m/z @11.58 [N1301_2.mzXML]	467.15216064453125	11.576983333333335	11.576983333333335	11.724633333333333	0.14764999999999873	7943.17236328125	54694.67507141067	0	1178	0.1443640856526951	null	null	467.1500244140625	467.15216064453125
1124	467.371337890625	13.940233333333333					1	DETECTED	467.3713 m/z @13.94 [N1301_2.mzXML]	467.371337890625	13.940233333333333	13.43855	14.4871	1.0485500000000005	2915.520263671875	116377.05503350844	0	1178	0.14524308699835586	1.0450317265207125	1.0900634530414248	467.37103271484375	467.3752746582031
1125	468.3071594238281	12.645383333333333					1	DETECTED	468.3072 m/z @12.65 [N1301_2.mzXML]	468.3071594238281	12.645383333333333	12.491766666666667	15.085966666666668	2.5942000000000007	182233.625	1688286.279686674	1	1178	0.09959910475671307	1.6872131447001721	4.9380344759085	468.30621337890625	468.310791015625
1126	469.3278503417969	11.950416666666666					1	DETECTED	469.3279 m/z @11.95 [N1301_2.mzXML]	469.3278503417969	11.950416666666666	11.724633333333333	15.210616666666665	3.4859833333333317	7219.9375	470818.8810950319	0	1178	0.22515686236711296	7.71975345094858	12.91600282524521	469.32489013671875	469.331787109375
1127	469.38812255859375	12.319633333333334					1	DETECTED	469.3881 m/z @12.32 [N1301_2.mzXML]	469.38812255859375	12.319633333333334	12.178883333333333	12.543216666666666	0.36433333333333273	11083.9033203125	134796.42674603272	0	1178	0.14690076191162582	1.2942569567791515	1.7052048770080008	469.3858947753906	469.38861083984375
1128	470.9307556152344	1.7685					1	DETECTED	470.9308 m/z @1.77 [N1301_2.mzXML]	470.9307556152344	1.7685	1.7371833333333333	2.1897499999999996	0.45256666666666634	6819.22314453125	119531.55998791504	0	1178	0.3091812396497571	7.225651942522615	13.45130388504523	470.9307556152344	470.9341735839844
1129	472.2491455078125	11.562066666666668					1	DETECTED	472.2491 m/z @11.56 [N1301_2.mzXML]	472.2491455078125	11.562066666666668	7.873616666666666	11.742099999999999	3.868483333333333	13469.9384765625	506489.0984452203	0	1178	3.8411240643972713	0.524405012042095	0.04881002408418997	472.2406311035156	472.2536926269531
1130	472.3022155761719	12.214					1	DETECTED	472.3022 m/z @12.21 [N1301_2.mzXML]	472.3022155761719	12.214	6.25625	12.509183333333334	6.252933333333335	29851.92578125	1225033.1306264033	0	1178	0.19909863011786122	0.524302883252977	4.272868955028352	472.2943115234375	472.3049011230469
1131	474.2835998535156	11.8596					1	DETECTED	474.2836 m/z @11.86 [N1301_2.mzXML]	474.2835998535156	11.8596	11.810849999999999	13.599400000000001	1.7885500000000025	878409.1875	7788746.988587611	1	1178	0.09548258870238868	4.090930008729116	5.831209984775585	474.282470703125	474.287353515625
1132	474.83343505859375	1.5519833333333333					1	DETECTED	474.8334 m/z @1.55 [N1301_2.mzXML]	474.83343505859375	1.5519833333333333	1.44835	1.5813	0.1329499999999999	42017.74609375	174991.36016674803	0	1178	0.07172344346546278	0.6460396535487838	0.3273122639808506	474.8333435058594	474.8339538574219
1133	475.2874755859375	11.8596					1	DETECTED	475.2875 m/z @11.86 [N1301_2.mzXML]	475.2874755859375	11.8596	11.844266666666666	12.509183333333334	0.6649166666666684	243635.609375	2072389.8770824063	0	1178	0.12876052282865658	12.899036398441268	26.199018078326315	475.2872009277344	475.2879943847656
1134	475.32525634765625	10.4826					1	DETECTED	475.3253 m/z @10.48 [N1301_2.mzXML]	475.32525634765625	10.4826	10.046050000000001	10.94655	0.9004999999999992	58992.51171875	397883.1004301445	0	1178	0.09381029244999972	1.1149515716284468	2.3606255108527012	475.32244873046875	475.3287048339844
1135	476.905517578125	1.6261333333333332					1	DETECTED	476.9055 m/z @1.63 [N1301_2.mzXML]	476.905517578125	1.6261333333333332	1.5959333333333334	1.6560833333333334	0.060149999999999926	20966.443359375	54080.11361035146	0	1178	0.05104970862199276	0.9958609271523238	0.9917218543046477	476.9051513671875	476.9062805175781
1136	476.9403381347656	1.7972333333333335					1	DETECTED	476.9403 m/z @1.80 [N1301_2.mzXML]	476.9403381347656	1.7972333333333335	1.6717000000000002	2.2182833333333334	0.5465833333333332	19895.05859375	225717.85946105953	0	1178	0.0689119855789202	2.177044609665428	3.4865807911822198	476.9375	476.9423522949219
1137	478.291748046875	12.864516666666667					1	DETECTED	478.2917 m/z @12.86 [N1301_2.mzXML]	478.291748046875	12.864516666666667	12.730183333333335	13.0031	0.27291666666666536	102874.171875	790719.803872557	0	1178	0.11185443771950077	1.015818858560797	0.9335653400452225	478.29144287109375	478.2920837402344
1138	478.3290710449219	13.227783333333333					1	DETECTED	478.3291 m/z @13.23 [N1301_2.mzXML]	478.3290710449219	13.227783333333333	1.3048333333333335	15.517516666666667	14.212683333333334	67323.765625	3860440.906105376	0	1178	0.2423776661462238	1.077530156205534	0.8271375866735792	478.3192443847656	478.330322265625
1139	479.2951965332031	12.864516666666667					1	DETECTED	479.2952 m/z @12.86 [N1301_2.mzXML]	479.2951965332031	12.864516666666667	12.7474	12.988	0.24059999999999881	23633.365234375	200259.98673022335	0	1178	0.07148107170429085	1.0271808737725914	1.0543617475451827	479.294189453125	479.2955322265625
1140	480.21209716796875	11.64005					1	DETECTED	480.2121 m/z @11.64 [N1301_2.mzXML]	480.21209716796875	11.64005	6.2209666666666665	11.7766	5.555633333333334	9217.0322265625	685992.3140659183	0	1178	0.611224111870067	0.512598994294853	0.025197988589706077	480.2099609375	480.2198181152344
1141	480.34393310546875	13.407616666666666					1	DETECTED	480.3439 m/z @13.41 [N1301_2.mzXML]	480.34393310546875	13.407616666666666	3.1602	14.42345	11.263250000000001	48660.41796875	3896241.629180511	0	1178	0.2413844956165203	0.529195930699965	7.540607620610504	480.3419494628906	480.34564208984375
1142	482.3230895996094	12.897116666666667					1	DETECTED	482.3231 m/z @12.90 [N1301_2.mzXML]	482.3230895996094	12.897116666666667	11.074833333333334	15.33595	4.261116666666666	35486.12890625	1219735.203602295	0	1178	0.10980949675967011	1.0446562509967239	11.105596504382357	482.32177734375	482.3302917480469
1143	482.35906982421875	13.73255					1	DETECTED	482.3591 m/z @13.73 [N1301_2.mzXML]	482.35906982421875	13.73255	13.5831	14.99905	1.4159500000000005	67828.09375	1628827.2872129525	0	1178	0.3596823584103408	3.5041928552186006	3.8340827911102195	482.3587646484375	482.3610534667969
1144	483.3631591796875	13.74925					1	DETECTED	483.3632 m/z @13.75 [N1301_2.mzXML]	483.3631591796875	13.74925	9.609100000000002	14.882166666666667	5.273066666666665	20014.833984375	1004695.1173598635	0	1178	0.2912428143980268	0.636820727107311	0.10066588418946855	483.3585510253906	483.364990234375
1145	483.9388732910156	8.758466666666667					1	DETECTED	483.9389 m/z @8.76 [N1301_2.mzXML]	483.9388732910156	8.758466666666667	4.936266666666667	8.865316666666667	3.92905	4262.1005859375	227120.62211791973	0	1178	0.08793283725095336	0.5139775521950709	0.027955104390141712	483.9370422363281	483.9478454589844
1146	484.7870788574219	1.6872833333333332					1	DETECTED	484.7871 m/z @1.69 [N1301_2.mzXML]	484.7870788574219	1.6872833333333332	1.6717000000000002	1.7528166666666667	0.0811166666666665	6952.20263671875	24769.98797839351	0	1178	0.06858545656272552	2.602673796791484	4.205347593582968	484.7867431640625	484.7886047363281
1147	486.8672180175781	1.5959333333333334					1	DETECTED	486.8672 m/z @1.60 [N1301_2.mzXML]	486.8672180175781	1.5959333333333334	1.5813	1.6411499999999999	0.05984999999999996	19517.220703125	56642.092177490165	0	1178	0.06469450323607662	2.0449886104783355	3.089977220956671	486.86419677734375	486.8672180175781
1148	487.3190002441406	14.47135					1	DETECTED	487.3190 m/z @14.47 [N1301_2.mzXML]	487.3190002441406	14.47135	13.922583333333334	16.953166666666668	3.0305833333333343	149067.234375	3982001.730903076	0	1178	0.1974449662386153	1.2426243240497137	1.5180791017060677	487.3179626464844	487.3207092285156
1149	489.33563232421875	15.499266666666667					1	DETECTED	489.3356 m/z @15.50 [N1301_2.mzXML]	489.33563232421875	15.499266666666667	10.118599999999999	17.918333333333333	7.799733333333334	14459.9814453125	1548463.717981384	0	1178	1.0959636960237802	0.6719571920945183	0.8365117437823798	489.3317565917969	489.3399963378906
1150	490.20611572265625	11.140566666666667					1	DETECTED	490.2061 m/z @11.14 [N1301_2.mzXML]	490.20611572265625	11.140566666666667	11.124016666666668	11.2408	0.11678333333333235	10515.1220703125	47414.85714892536	0	1178	0.0611109995399417	3.5281973816719425	6.056394763343885	490.2035217285156	490.2061462402344
1151	491.36993408203125	12.423916666666665					1	DETECTED	491.3699 m/z @12.42 [N1301_2.mzXML]	491.36993408203125	12.423916666666665	12.1273	13.783416666666666	1.6561166666666658	8494.1787109375	275864.530782776	0	1178	0.20124523965376362	2.791678372759466	4.583356745518932	491.3681640625	491.37310791015625
1152	491.55657958984375	13.1533					1	DETECTED	491.5566 m/z @13.15 [N1301_2.mzXML]	491.55657958984375	13.1533	13.079316666666667	13.649533333333332	0.5702166666666653	18430.943359375	261811.55727569538	0	1178	0.2088543121568236	3.364663460115018	5.567922299961048	491.55413818359375	491.5597839355469
1153	492.88323974609375	1.6261333333333332					1	DETECTED	492.8832 m/z @1.63 [N1301_2.mzXML]	492.88323974609375	1.6261333333333332	1.5959333333333334	1.6560833333333334	0.060149999999999926	31242.78125	89367.12236914046	0	1178	0.05902014644592257	0.9958609271523238	0.9917218543046477	492.88232421875	492.8834228515625
1154	494.3229064941406	12.781383333333334					1	DETECTED	494.3229 m/z @12.78 [N1301_2.mzXML]	494.3229064941406	12.781383333333334	11.7766	14.5685	2.7919	204806.890625	2629758.616218563	1	1178	0.1200049635136704	1.7748095227497884	2.688545464135634	494.31640625	494.32568359375
1155	496.3373718261719	13.1533					1	DETECTED	496.3374 m/z @13.15 [N1301_2.mzXML]	496.3373718261719	13.1533	1.3410499999999999	19.332	17.99095	5677449.0	9.978067244977452E7	1	1178	0.17302330285098577	2.0027808382976593	2.4197721208455234	496.3358459472656	496.3458557128906
1156	497.3421630859375	13.1533					1	DETECTED	497.3422 m/z @13.15 [N1301_2.mzXML]	497.3421630859375	13.1533	11.759383333333334	15.885333333333334	4.12595	1173434.25	2.2511087902451526E7	0	1178	0.1733263290535607	1.4799844562683095	2.0109465624056333	497.33966064453125	497.34393310546875
1157	498.344970703125	13.1533					1	DETECTED	498.3450 m/z @13.15 [N1301_2.mzXML]	498.344970703125	13.1533	13.079316666666667	14.865733333333333	1.7864166666666659	172890.015625	3168390.0805842914	0	1178	0.3444436989963169	20.818846481169803	61.85546197296701	498.34356689453125	498.3453369140625
1158	499.34747314453125	13.1533					1	DETECTED	499.3475 m/z @13.15 [N1301_2.mzXML]	499.34747314453125	13.1533	13.048833333333333	13.715883333333332	0.6670499999999997	27077.505859375	332948.9293854366	0	1178	0.2034071619932778	3.19264518187618	3.6866549373993167	499.34521484375	499.34869384765625
1159	500.2796936035156	11.8596					1	DETECTED	500.2797 m/z @11.86 [N1301_2.mzXML]	500.2796936035156	11.8596	10.2449	13.033633333333334	2.788733333333335	47263.328125	2046957.2026210334	0	1178	0.2014792680741362	0.6140436223153141	0.12416098152758434	500.2711181640625	500.281005859375
1160	501.18780517578125	13.1533					1	DETECTED	501.1878 m/z @13.15 [N1301_2.mzXML]	501.18780517578125	13.1533	13.079316666666667	13.517966666666666	0.4386499999999991	18652.15234375	242059.58412451134	0	1178	0.17537502943191008	2.9645190358189004	4.929038071637801	501.1857604980469	501.1902160644531
1161	502.2910461425781	12.831150000000001					1	DETECTED	502.2910 m/z @12.83 [N1301_2.mzXML]	502.2910461425781	12.831150000000001	11.844266666666666	13.286683333333334	1.4424166666666682	20504.177734375	517677.6584025264	0	1178	0.13550683258099916	0.7307939134987246	0.46158782699744916	502.2847595214844	502.29248046875
1162	502.32684326171875	12.9281					1	DETECTED	502.3268 m/z @12.93 [N1301_2.mzXML]	502.32684326171875	12.9281	12.2315	13.616033333333332	1.3845333333333318	24398.296875	539280.5133941652	0	1178	0.03311728297596517	0.9937793090247858	0.9985747513165768	502.3212585449219	502.3321228027344
1163	502.4122314453125	3.911016666666667					1	DETECTED	502.4122 m/z @3.91 [N1301_2.mzXML]	502.4122314453125	3.911016666666667	3.523233333333333	4.55665	1.033416666666667	1438.91796875	53423.47039883423	0	1178	0.18452357955785503	1.332466583573301	1.6649331671466019	502.40838623046875	502.4144592285156
1164	503.3318176269531	12.9281					1	DETECTED	503.3318 m/z @12.93 [N1301_2.mzXML]	503.3318176269531	12.9281	12.060733333333333	13.048833333333333	0.9880999999999993	7255.796875	157782.99828570534	0	1178	0.21580162352453058	0.569597632681295	0.13919526536259014	503.3271789550781	503.3351745605469
1165	503.4072570800781	14.008566666666667					1	DETECTED	503.4073 m/z @14.01 [N1301_2.mzXML]	503.4072570800781	14.008566666666667	2.6300666666666666	15.03405	12.403983333333334	2975.09521484375	1179389.6072720953	0	1178	0.6976620312399344	0.5450623251453766	0.09012465029075306	503.4059143066406	503.4164733886719
1166	504.2396545410156	12.214					1	DETECTED	504.2397 m/z @12.21 [N1301_2.mzXML]	504.2396545410156	12.214	8.097233333333334	12.337466666666668	4.240233333333334	6524.43505859375	631292.0202343751	0	1178	0.07631267639283124	0.5149955871517292	0.02999117430345836	504.238037109375	504.2471923828125
1167	504.3419494628906	13.361733333333332					1	DETECTED	504.3419 m/z @13.36 [N1301_2.mzXML]	504.3419494628906	13.361733333333332	2.2462666666666666	14.07595	11.829683333333334	10460.6025390625	2032096.7261975093	0	1178	0.08998236933112835	0.5321271561547875	0.06425431230957486	504.3385925292969	504.34710693359375
1168	505.2763366699219	12.093833333333333					1	DETECTED	505.2763 m/z @12.09 [N1301_2.mzXML]	505.2763366699219	12.093833333333333	12.060733333333333	12.2315	0.17076666666666718	11302.3642578125	67827.54603027333	0	1178	0.09430106979176678	2.5795568982880828	4.1591137965761655	505.2748718261719	505.2765808105469
1169	506.3578796386719	14.23605					1	DETECTED	506.3579 m/z @14.24 [N1301_2.mzXML]	506.3578796386719	14.23605	11.546899999999999	16.03285	4.485950000000001	12763.572265625	823484.423203339	0	1178	0.15316968648564533	0.729005106430929	0.555300149284587	506.3538513183594	506.3652648925781
1170	507.32373046875	13.1533					1	DETECTED	507.3237 m/z @13.15 [N1301_2.mzXML]	507.32373046875	13.1533	12.958416666666666	13.301683333333333	0.3432666666666666	15911.232421875	154580.02626489187	0	1178	0.16827176876183714	0.880697853416574	0.6916718143371732	507.319580078125	507.3283386230469
1171	508.3388671875	13.048833333333333					1	DETECTED	508.3389 m/z @13.05 [N1301_2.mzXML]	508.3388671875	13.048833333333333	12.988	13.079316666666667	0.0913166666666676	8774.611328125	31788.76690417476	0	1178	0.05138479703416543	0.7505479452054904	0.5010958904109807	508.3383483886719	508.34033203125
1172	508.37481689453125	13.957799999999999					1	DETECTED	508.3748 m/z @13.96 [N1301_2.mzXML]	508.37481689453125	13.957799999999999	12.266833333333333	16.087833333333332	3.8209999999999997	31507.427734375	1324587.5646969622	0	1178	0.44024368027474736	0.9018087688427755	0.5900463320901196	508.3702087402344	508.3790283203125
1173	509.1612243652344	10.4648					1	DETECTED	509.1612 m/z @10.46 [N1301_2.mzXML]	509.1612243652344	10.4648	10.427866666666667	10.533999999999999	0.1061333333333323	2380.01953125	9725.589963897666	0	1178	0.055887329324276536	1.4368231046931124	1.8736462093862247	509.1612243652344	509.1645202636719
1174	510.3540954589844	13.55065					1	DETECTED	510.3541 m/z @13.55 [N1301_2.mzXML]	510.3540954589844	13.55065	13.257100000000001	14.552333333333333	1.2952333333333321	44118.7265625	836881.3684383847	0	1178	0.22539082287719658	2.206154544938411	1.4259456005534883	510.3531494140625	510.3547668457031
1175	511.1049499511719	1.8673499999999998					1	DETECTED	511.1049 m/z @1.87 [N1301_2.mzXML]	511.1049499511719	1.8673499999999998	1.8673499999999998	3.67615	1.8088	5072.16357421875	206604.7693551026	0	1178	0.47198369818547437	null	null	511.1039733886719	511.1120910644531
1176	512.333251953125	11.950416666666666					1	DETECTED	512.3333 m/z @11.95 [N1301_2.mzXML]	512.333251953125	11.950416666666666	11.844266666666666	12.797949999999998	0.9536833333333323	60150.171875	606397.9229611829	0	1178	0.08444303233488881	0.5973769451253529	4.426744787239875	512.3310546875	512.3353271484375
1177	515.1351928710938	11.844266666666666					1	DETECTED	515.1352 m/z @11.84 [N1301_2.mzXML]	515.1351928710938	11.844266666666666	11.844266666666666	12.02805	0.1837833333333343	8424.7314453125	58140.81302929728	0	1178	0.09081193174240987	null	null	515.1345825195312	515.136474609375
1178	515.2088012695312	12.912749999999999					1	DETECTED	515.2088 m/z @12.91 [N1301_2.mzXML]	515.2088012695312	12.912749999999999	12.912749999999999	18.675	5.762250000000002	7857.89501953125	618670.5332342838	0	1178	0.013580790496956041	null	null	515.2040405273438	515.2090454101562
1179	515.3125610351562	13.109033333333334					1	DETECTED	515.3126 m/z @13.11 [N1301_2.mzXML]	515.3125610351562	13.109033333333334	13.033633333333334	13.407616666666666	0.37398333333333156	51758.71875	578025.013003173	0	1178	0.21264876089495743	1.8796571269785018	11.086926959855038	515.3109741210938	515.3125610351562
1180	516.304931640625	12.781383333333334					1	DETECTED	516.3049 m/z @12.78 [N1301_2.mzXML]	516.304931640625	12.781383333333334	12.7474	12.958416666666666	0.21101666666666574	19222.318359375	151588.72913207937	0	1178	0.11885829362424971	3.104708190289331	5.209416380578662	516.3038940429688	516.306396484375
1181	517.1248168945312	1.8532499999999998					1	DETECTED	517.1248 m/z @1.85 [N1301_2.mzXML]	517.1248168945312	1.8532499999999998	1.8251333333333333	2.8116333333333334	0.9865000000000002	10240.048828125	193444.0941369629	0	1178	0.11197251300534394	17.542975696502733	34.085951393005466	517.116943359375	517.1270141601562
1182	517.3662719726562	14.799083333333334					1	DETECTED	517.3663 m/z @14.80 [N1301_2.mzXML]	517.3662719726562	14.799083333333334	0.2107	19.058	18.8473	6644.67138671875	1181268.5427111818	0	1178	0.40938401989082784	0.6459694528637512	0.07418742855641078	517.359375	517.3706665039062
1183	518.3206176757812	13.1533					1	DETECTED	518.3206 m/z @13.15 [N1301_2.mzXML]	518.3206176757812	13.1533	3.4929833333333336	14.765983333333333	11.273	315770.84375	7545369.233527404	1	1178	0.23321624280692532	0.5626286022418685	1.977161596847936	518.3192749023438	518.3261108398438
1184	518.4586791992188	12.645383333333333					1	DETECTED	518.4587 m/z @12.65 [N1301_2.mzXML]	518.4586791992188	12.645383333333333	11.810849999999999	14.6829	2.8720500000000015	45772.1953125	3409827.059113892	0	1178	0.08558222379972946	1.6754995039406972	2.752264506000513	518.4576416015625	518.4600219726562
1185	519.3239135742188	13.109033333333334					1	DETECTED	519.3239 m/z @13.11 [N1301_2.mzXML]	519.3239135742188	13.109033333333334	13.048833333333333	14.47135	1.4225166666666667	86803.6640625	1962959.7829235839	0	1178	0.17624562714295067	13.392138301413897	34.749749043373384	519.3224487304688	519.3251953125
1186	519.46142578125	12.912749999999999					1	DETECTED	519.4614 m/z @12.91 [N1301_2.mzXML]	519.46142578125	12.912749999999999	11.844266666666666	13.974983333333334	2.130716666666668	12707.318359375	805094.1938237309	0	1178	0.5327543647328365	0.9970752936405195	0.994150587281039	519.4600830078125	519.4634399414062
1187	520.3373413085938	12.912749999999999					1	DETECTED	520.3373 m/z @12.91 [N1301_2.mzXML]	520.3373413085938	12.912749999999999	11.673383333333334	16.953166666666668	5.279783333333334	2051598.0	2.5806733109317023E7	1	1178	0.13094249292624127	1.2889679014970932	1.7915451986890927	520.3361206054688	520.343994140625
1188	521.3417358398438	12.897116666666667					1	DETECTED	521.3417 m/z @12.90 [N1301_2.mzXML]	521.3417358398438	12.897116666666667	12.730183333333335	15.390116666666668	2.659933333333333	513794.125	7077799.701413268	0	1178	0.15204569531187495	4.618031634896547	4.307945167925784	521.3411254882812	521.3434448242188
1189	522.3540649414062	13.286683333333334					1	DETECTED	522.3541 m/z @13.29 [N1301_2.mzXML]	522.3540649414062	13.286683333333334	11.724633333333333	19.6795	7.954866666666668	616291.75	1.3627827185495581E7	1	1178	0.25357084928577756	1.90606473758447	4.746163721258136	522.3441772460938	522.3576049804688
1190	523.1776733398438	9.904733333333333					1	DETECTED	523.1777 m/z @9.90 [N1301_2.mzXML]	523.1776733398438	9.904733333333333	9.834566666666666	10.010433333333333	0.17586666666666773	1963.4776611328125	12683.120980560312	0	1178	0.17327126734544507	1.2532066508313529	1.5064133016627055	523.1760864257812	523.1782836914062
1191	523.298095703125	13.1533					1	DETECTED	523.2981 m/z @13.15 [N1301_2.mzXML]	523.298095703125	13.1533	13.123483333333333	13.18275	0.05926666666666769	41548.19140625	110371.19832617225	0	1178	0.12312752525328818	0.9938513135830117	0.9877026271660235	523.29736328125	523.298095703125
1192	523.3576049804688	13.286683333333334					1	DETECTED	523.3576 m/z @13.29 [N1301_2.mzXML]	523.3576049804688	13.286683333333334	12.943416666666668	14.799083333333334	1.8556666666666661	177428.640625	3987039.8292144784	0	1178	0.240968783192832	2.5199709510189217	4.846599406022812	523.3480224609375	523.3602905273438
1193	524.369384765625	14.174433333333333					1	DETECTED	524.3694 m/z @14.17 [N1301_2.mzXML]	524.369384765625	14.174433333333333	6.186116666666666	18.103333333333335	11.917216666666668	936069.875	4.574689307752818E7	1	1178	0.4971435633344452	0.8648406709232248	0.42361019639315617	524.3594360351562	524.3778686523438
1194	525.3734130859375	14.174433333333333					1	DETECTED	525.3734 m/z @14.17 [N1301_2.mzXML]	525.3734130859375	14.174433333333333	1.2685666666666668	17.101333333333333	15.832766666666666	238722.640625	1.317037200326351E7	0	1178	0.4479675779131469	1.124930446058366	1.2726652438125126	525.36376953125	525.3751831054688
1195	526.290771484375	12.797949999999998					1	DETECTED	526.2908 m/z @12.80 [N1301_2.mzXML]	526.290771484375	12.797949999999998	12.7474	12.943416666666668	0.19601666666666695	21278.990234375	138778.29899658164	0	1178	0.13610721182651275	1.9388394329048078	2.8776788658096155	526.2894897460938	526.2918701171875
1196	527.3121337890625	13.094516666666667					1	DETECTED	527.3121 m/z @13.09 [N1301_2.mzXML]	527.3121337890625	13.094516666666667	12.958416666666666	18.875999999999998	5.917583333333331	9674.6904296875	1613858.902704956	0	1178	0.09811583918043709	21.739835904971702	42.479671809943405	527.3045654296875	527.3128662109375
1197	527.3787231445312	14.174433333333333					1	DETECTED	527.3787 m/z @14.17 [N1301_2.mzXML]	527.3787231445312	14.174433333333333	13.666133333333333	19.9715	6.305366666666666	6846.29248046875	446512.9022771913	0	1178	0.030196869264401016	6.202406715194436	0.9811001298685316	527.3692016601562	527.3805541992188
1198	528.319091796875	13.286683333333334					1	DETECTED	528.3191 m/z @13.29 [N1301_2.mzXML]	528.319091796875	13.286683333333334	13.21315	13.43855	0.2253999999999987	13907.5693359375	108926.85317846682	0	1178	0.17114208538859188	1.5326382592928218	2.0652765185856437	528.3172607421875	528.3201293945312
1199	528.4608154296875	12.319633333333334					1	DETECTED	528.4608 m/z @12.32 [N1301_2.mzXML]	528.4608154296875	12.319633333333334	12.077216666666667	12.678516666666667	0.6013000000000002	11546.5966796875	184125.11760632304	0	1178	0.10567316249654546	1.2402200068752127	1.4804400137504252	528.4595947265625	528.4630737304688
1200	533.3609619140625	14.174433333333333					1	DETECTED	533.3610 m/z @14.17 [N1301_2.mzXML]	533.3609619140625	14.174433333333333	13.6993	14.799083333333334	1.0997833333333347	4424.666015625	143289.83672604375	0	1178	0.3684071865064258	1.1573417987933212	1.0442517878090256	533.3563232421875	533.3630981445312
1201	534.2939453125	13.21315					1	DETECTED	534.2939 m/z @13.21 [N1301_2.mzXML]	534.2939453125	13.21315	13.0031	13.53405	0.5309500000000007	13198.6767578125	169534.60259851065	0	1178	0.030151191727268767	1.26386574625089	0.8404497528389885	534.29150390625	534.2955322265625
1202	534.3165893554688	11.950416666666666					1	DETECTED	534.3166 m/z @11.95 [N1301_2.mzXML]	534.3165893554688	11.950416666666666	11.935049999999999	11.997033333333333	0.061983333333333945	4157.1005859375	10065.804175476253	0	1178	0.026606034261844158	2.016811279826444	3.033622559652888	534.3135375976562	534.3165893554688
1203	535.2964477539062	12.973383333333334					1	DETECTED	535.2964 m/z @12.97 [N1301_2.mzXML]	535.2964477539062	12.973383333333334	1.5959333333333334	13.18275	11.586816666666667	9251.87890625	1606249.9498028564	0	1178	1.3305117282802748	0.509200948660142	0.01840189732028407	535.2891235351562	535.3009643554688
1204	539.1068115234375	1.8393000000000002					1	DETECTED	539.1068 m/z @1.84 [N1301_2.mzXML]	539.1068115234375	1.8393000000000002	1.7972333333333335	6.0817499999999995	4.284516666666666	17893.228515625	565393.1596071472	0	1178	0.09749676085803483	50.92531695721073	9.675989239938595	539.1045532226562	539.1105346679688
1205	540.3648681640625	12.28455					1	DETECTED	540.3649 m/z @12.28 [N1301_2.mzXML]	540.3648681640625	12.28455	12.214	12.423916666666665	0.20991666666666475	4385.39794921875	31643.57257299793	0	1178	0.08662199203967269	1.4877155681549803	1.9754311363099606	540.3621215820312	540.3687744140625
1206	542.320068359375	12.912749999999999					1	DETECTED	542.3201 m/z @12.91 [N1301_2.mzXML]	542.320068359375	12.912749999999999	1.1957166666666665	13.783416666666666	12.5877	163300.3125	3301034.5175328352	1	1178	0.15889953565935322	0.9170925223620998	0.8448771392298051	542.3137817382812	542.32568359375
1207	544.3384399414062	12.864516666666667					1	DETECTED	544.3384 m/z @12.86 [N1301_2.mzXML]	544.3384399414062	12.864516666666667	0.10131666666666667	14.519866666666667	14.41855	165243.734375	3456904.54640646	1	1178	0.13192381820088706	1.3450650738369017	4.507956590646627	544.3336181640625	544.34130859375
1208	546.35498046875	13.048833333333333					1	DETECTED	546.3550 m/z @13.05 [N1301_2.mzXML]	546.35498046875	13.048833333333333	11.576983333333335	15.774933333333333	4.197949999999999	39026.83984375	1991279.9078001708	0	1178	1.0261935619064566	1.5841635116321866	0.7526606931187427	546.3501586914062	546.3570556640625
1209	547.3582763671875	13.048833333333333					1	DETECTED	547.3583 m/z @13.05 [N1301_2.mzXML]	547.3582763671875	13.048833333333333	11.1736	17.082833333333333	5.909233333333333	13592.4990234375	1194931.1663814087	0	1178	0.16137371389537414	1.5755994809534821	2.1511989619069642	547.3550415039062	547.36181640625
1210	548.370361328125	13.55065					1	DETECTED	548.3704 m/z @13.55 [N1301_2.mzXML]	548.370361328125	13.55065	13.407616666666666	13.922583333333334	0.5149666666666679	11126.689453125	162420.62473358188	0	1178	0.13432527371111647	1.8001631321370353	3.105245006883968	548.3685913085938	548.3720092773438
1211	550.3848266601562	11.9047					1	DETECTED	550.3848 m/z @11.90 [N1301_2.mzXML]	550.3848266601562	11.9047	10.767166666666666	15.701416666666667	4.9342500000000005	6003.61669921875	731823.8152532958	0	1178	0.07769085155888078	2.168837543222176	2.8501348833763656	550.3817749023438	550.3931884765625
1212	550.4483642578125	12.912749999999999					1	DETECTED	550.4484 m/z @12.91 [N1301_2.mzXML]	550.4483642578125	12.912749999999999	12.196233333333334	14.47135	2.2751166666666656	6825.14794921875	380095.3746672365	0	1178	0.39200936043289225	1.587622990858554	2.175245981717108	550.4431762695312	550.4505004882812
1213	561.410888671875	14.20515					1	DETECTED	561.4109 m/z @14.21 [N1301_2.mzXML]	561.410888671875	14.20515	11.656233333333335	14.799083333333334	3.1428499999999993	4188.35595703125	381060.01296917745	0	1178	0.2793788760903695	0.6165070127832087	0.23301402556641754	561.407470703125	561.4140014648438
1214	563.42626953125	13.73255					1	DETECTED	563.4263 m/z @13.73 [N1301_2.mzXML]	563.42626953125	13.73255	11.9195	15.016516666666666	3.0970166666666668	4686.05322265625	347961.17608435085	0	1178	0.22209725673297598	0.8540902530726306	0.7081805061452613	563.4247436523438	563.434326171875
1215	568.3377685546875	12.831150000000001					1	DETECTED	568.3378 m/z @12.83 [N1301_2.mzXML]	568.3377685546875	12.831150000000001	12.695866666666666	13.43855	0.7426833333333338	46028.87890625	477901.12585766567	0	1178	0.1025803813420545	1.6667438173172124	2.2934424765991372	568.3358764648438	568.33984375
1216	583.2546997070312	11.401066666666667					1	DETECTED	583.2547 m/z @11.40 [N1301_2.mzXML]	583.2546997070312	11.401066666666667	4.7853166666666676	11.950416666666666	7.165099999999998	15519.2119140625	790959.0660628054	0	1178	0.691917842773341	0.5415183463704039	0.5746744787507762	583.2506103515625	583.2583618164062
1217	585.26904296875	10.977633333333333					1	DETECTED	585.2690 m/z @10.98 [N1301_2.mzXML]	585.26904296875	10.977633333333333	10.3176	14.47135	4.153749999999999	65395.875	1754337.2552139289	0	1178	0.7103719883544244	3.0161169496850286	2.040162845594009	585.2658081054688	585.2743530273438
1218	591.31201171875	12.178883333333333					1	DETECTED	591.3120 m/z @12.18 [N1301_2.mzXML]	591.31201171875	12.178883333333333	10.409416666666667	12.319633333333334	1.910216666666667	4727.39794921875	248164.50672805763	0	1178	0.14345675504490707	0.5397718709969107	0.07939347480432958	591.3106079101562	591.316650390625
1219	593.3297119140625	11.810849999999999					1	DETECTED	593.3297 m/z @11.81 [N1301_2.mzXML]	593.3297119140625	11.810849999999999	4.95315	11.889366666666666	6.936216666666666	3190.1025390625	803208.9229653319	0	1178	6.890233695383455	0.5057247084785472	0.011449416957094543	593.3231201171875	593.3338012695312
1220	599.4339599609375	14.251216666666666					1	DETECTED	599.4340 m/z @14.25 [N1301_2.mzXML]	599.4339599609375	14.251216666666666	14.12525	14.650433333333332	0.5251833333333327	3660.017333984375	57032.55916705329	0	1178	0.30298578027084844	2.0846123313045735	3.169224662609147	599.42919921875	599.4354858398438
1221	615.4046630859375	14.251216666666666					1	DETECTED	615.4047 m/z @14.25 [N1301_2.mzXML]	615.4046630859375	14.251216666666666	14.141933333333332	14.666166666666667	0.5242333333333349	4732.18115234375	59909.34560488904	0	1178	0.04217718647915447	2.3985054140613045	3.887866385295703	615.4017333984375	615.4088134765625
1222	616.1742553710938	11.291699999999999					1	DETECTED	616.1743 m/z @11.29 [N1301_2.mzXML]	616.1742553710938	11.291699999999999	4.39825	11.844266666666666	7.446016666666666	45748.05078125	3781480.8133314503	0	1178	0.09540491751813995	0.5380091020352974	0.07086413091909045	616.1650390625	616.175537109375
1223	629.1526489257812	2.370833333333333					1	DETECTED	629.1526 m/z @2.37 [N1301_2.mzXML]	629.1526489257812	2.370833333333333	1.8393000000000002	8.2977	6.458400000000001	23982.57421875	824551.3400969848	0	1178	0.2670424460113128	1.3226576391382556	2.83528043812583	629.1487426757812	629.1564331054688
1224	651.134765625	2.3299499999999997					1	DETECTED	651.1348 m/z @2.33 [N1301_2.mzXML]	651.134765625	2.3299499999999997	1.8532499999999998	13.616033333333332	11.762783333333333	15902.119140625	925704.2576892395	0	1178	0.22348809282897664	12.337721138381934	23.675442276763864	651.1299438476562	651.1416625976562
1225	673.1157836914062	2.2602166666666665					1	DETECTED	673.1158 m/z @2.26 [N1301_2.mzXML]	673.1157836914062	2.2602166666666665	1.8393000000000002	9.886933333333333	8.047633333333334	7056.46826171875	722208.3687176208	0	1178	0.21171276376899506	9.5596515541477	18.119303108295398	673.1121215820312	673.1242065429688
1226	675.54345703125	13.55065					1	DETECTED	675.5435 m/z @13.55 [N1301_2.mzXML]	675.54345703125	13.55065	13.079316666666667	14.3444	1.2650833333333331	7427.4736328125	221722.2877042235	0	1178	0.3147946053132955	1.342026166902408	1.5328030222021043	675.5392456054688	675.5463256835938
1227	701.5579833984375	12.178883333333333					1	DETECTED	701.5580 m/z @12.18 [N1301_2.mzXML]	701.5579833984375	12.178883333333333	11.64005	15.354099999999999	3.7140499999999985	7796.19482421875	542861.2868411555	0	1178	0.6510719652805683	3.446381070213426	4.921639849410136	701.55224609375	701.5625610351562
1228	703.5728149414062	13.048833333333333					1	DETECTED	703.5728 m/z @13.05 [N1301_2.mzXML]	703.5728149414062	13.048833333333333	11.9195	15.29975	3.38025	25499.763671875	964583.6180617058	0	1178	0.40067312667049393	1.2486444053800625	1.4882113277995572	703.5691528320312	703.5773315429688
1229	722.5248413085938	13.048833333333333					1	DETECTED	722.5248 m/z @13.05 [N1301_2.mzXML]	722.5248413085938	13.048833333333333	12.509183333333334	13.74925	1.2400666666666655	9698.2265625	268521.53957543924	0	1178	0.06118630715177176	1.1489545693196235	1.17789475446334	722.5206909179688	722.5283203125
1230	758.5670166015625	13.470083333333333					1	DETECTED	758.5670 m/z @13.47 [N1301_2.mzXML]	758.5670166015625	13.470083333333333	11.546899999999999	16.069483333333334	4.522583333333335	167131.59375	9793106.926586144	1	1178	0.5675123458125899	0.8795745881757921	0.6711233568650551	758.559814453125	758.5714111328125
1231	760.582763671875	12.781383333333334					1	DETECTED	760.5828 m/z @12.78 [N1301_2.mzXML]	760.582763671875	12.781383333333334	5.296783333333334	14.948233333333333	9.651449999999999	39586.14453125	3612906.1579872738	0	1178	0.4023697328183804	2.0508852712259182	2.9019132700844232	760.578369140625	760.5921630859375
1232	768.5892333984375	13.55065					1	DETECTED	768.5892 m/z @13.55 [N1301_2.mzXML]	768.5892333984375	13.55065	12.354899999999999	14.328783333333332	1.9738833333333332	6082.3896484375	312454.55662756367	0	1178	0.24759729392379093	0.8253745905638021	0.6507491811276042	768.5838012695312	768.591796875
1233	780.5501708984375	13.470083333333333					1	DETECTED	780.5502 m/z @13.47 [N1301_2.mzXML]	780.5501708984375	13.470083333333333	12.249033333333333	14.3444	2.095366666666667	7655.71875	409107.1461679689	0	1178	1.208707343819576	0.8580183721660322	0.7160367443320643	780.5438842773438	780.5590209960938
1234	782.567138671875	12.781383333333334					1	DETECTED	782.5671 m/z @12.78 [N1301_2.mzXML]	782.567138671875	12.781383333333334	11.27425	15.499266666666667	4.225016666666667	63315.54296875	3760914.921784211	1	1178	1.0162838758823547	1.6105944070089122	2.4482487774595714	782.5653076171875	782.5713500976562
1235	784.5827026367188	12.645383333333333					1	DETECTED	784.5827 m/z @12.65 [N1301_2.mzXML]	784.5827026367188	12.645383333333333	11.673383333333334	15.719833333333334	4.04645	33248.2578125	2322587.869080475	0	1178	0.639916989304405	1.6391782754674429	2.1046550057832936	784.576171875	784.588134765625
1236	786.5983276367188	12.56025					1	DETECTED	786.5983 m/z @12.56 [N1301_2.mzXML]	786.5983276367188	12.56025	10.622433333333333	15.192866666666667	4.570433333333334	38056.7265625	2846800.82129483	0	1178	1.3623483453276073	1.9261378035234011	2.4937663484520667	786.593994140625	786.6019287109375
1237	806.567626953125	13.517966666666666					1	DETECTED	806.5676 m/z @13.52 [N1301_2.mzXML]	806.567626953125	13.517966666666666	11.64005	18.085166666666666	6.4451166666666655	18884.9921875	1596915.234709167	0	1178	1.1441000587302028	0.807342782493617	0.6997968481391679	806.5621948242188	806.5763549804688
1238	808.5823974609375	13.55065					1	DETECTED	808.5824 m/z @13.55 [N1301_2.mzXML]	808.5823974609375	13.55065	11.965366666666666	14.650433333333332	2.685066666666666	11257.8984375	822715.700653626	0	1178	1.1139108083295746	0.8468727987636279	0.6604129535816718	808.5759887695312	808.5869140625
1239	810.5986938476562	12.645383333333333					1	DETECTED	810.5987 m/z @12.65 [N1301_2.mzXML]	810.5986938476562	12.645383333333333	11.156916666666666	14.765983333333333	3.609066666666667	16807.06640625	1106494.4103916925	0	1178	0.98547659703625	1.2280451221868873	3.4601573162323325	810.5927734375	810.6033935546875
1240	812.6129760742188	13.649533333333332					1	DETECTED	812.6130 m/z @13.65 [N1301_2.mzXML]	812.6129760742188	13.649533333333332	12.214	15.210616666666665	2.9966166666666645	6635.16796875	473985.28330187977	0	1178	0.4817062254764011	1.043729392095853	1.0874587841917063	812.6054077148438	812.6206665039062
1241	991.67138671875	13.1533					1	DETECTED	991.6714 m/z @13.15 [N1301_2.mzXML]	991.67138671875	13.1533	7.698566666666666	13.34655	5.647983333333334	17776.796875	2353161.181616334	0	1178	5.491405177433171	0.5177139731853682	0.036841015805726456	991.6617431640625	991.6732788085938
