# Supplementary material for: MSFC: a new feature construction method for accurate diagnosis of mass spectrometry data
Source: Sci Rep. 2023 Sep 21;13:15694. doi: 10.1038/s41598-023-42395-5 (PMC10514077; doi:10.1038/s41598-023-42395-5)
Supplement: Supplementary file 1 — Supplementary Information. [file 41598_2023_42395_MOESM1_ESM.zip › dataset/CHD dataset/2-batch/N/N1302_2.mzXML_chromatograms.csv]

row ID	row m/z	row retention time	row identity (main ID)	row identity (all IDs)	row identity (main ID + details)	row comment	row number of detected peaks	N1302_2.mzXML Peak status	N1302_2.mzXML Peak name	N1302_2.mzXML Peak m/z	N1302_2.mzXML Peak RT	N1302_2.mzXML Peak RT start	N1302_2.mzXML Peak RT end	N1302_2.mzXML Peak duration time	N1302_2.mzXML Peak height	N1302_2.mzXML Peak area	N1302_2.mzXML Peak charge	N1302_2.mzXML Peak # data points	N1302_2.mzXML Peak FWHM	N1302_2.mzXML Peak tailing factor	N1302_2.mzXML Peak asymmetry factor	N1302_2.mzXML Peak m/z min	N1302_2.mzXML Peak m/z max
1	55.05388259887695	11.363949999999999					1	DETECTED	55.0539 m/z @11.36 [N1302_2.mzXML]	55.05388259887695	11.363949999999999	0.10113333333333333	19.988666666666667	19.887533333333334	3769.552490234375	1221223.8939540402	0	1192	14.087081364626705	0.8828845359878894	1.1289829428690883	55.051265716552734	55.06348419189453
2	60.080543518066406	15.071066666666667					1	DETECTED	60.0805 m/z @15.07 [N1302_2.mzXML]	60.080543518066406	15.071066666666667	0.10113333333333333	20.007	19.905866666666668	106539.953125	2.8387616270715762E7	0	1192	6.32079052448101	0.8400066018816087	0.33845435082148734	60.07816696166992	60.083805084228516
3	61.03943634033203	1.8415666666666666					1	DETECTED	61.0394 m/z @1.84 [N1302_2.mzXML]	61.03943634033203	1.8415666666666666	0.11945	20.007	19.88755	178501.546875	3027020.0169639895	0	1192	0.037443423418956456	0.7748937779991981	0.3263385690296318	61.039119720458984	61.041481018066406
4	61.08396911621094	12.394916666666667					1	DETECTED	61.0840 m/z @12.39 [N1302_2.mzXML]	61.08396911621094	12.394916666666667	0.833	19.970333333333333	19.137333333333334	2928.3955078125	1401194.121556456	0	1192	5.632892059507078	0.8276021132597681	0.655204226519536	61.07734298706055	61.09330368041992
5	68.98209381103516	1.5110166666666667					1	DETECTED	68.9821 m/z @1.51 [N1302_2.mzXML]	68.98209381103516	1.5110166666666667	1.4663	17.383333333333333	15.917033333333332	8101.64013671875	912766.901495697	0	1192	0.1454261920722817	177.97651882221365	354.9530376444273	68.97488403320312	68.98213958740234
6	69.03330993652344	1.9540166666666667					1	DETECTED	69.0333 m/z @1.95 [N1302_2.mzXML]	69.03330993652344	1.9540166666666667	1.85575	6.340083333333333	4.484333333333334	9225.021484375	357073.5786111144	0	1192	0.2445684173481557	22.817164179104466	5.380580924374336	69.0331802368164	69.03349304199219
7	69.06966400146484	7.0805					1	DETECTED	69.0697 m/z @7.08 [N1302_2.mzXML]	69.06966400146484	7.0805	0.10113333333333333	20.007	19.905866666666668	8578.099609375	4391363.420541073	0	1192	7.28094746187476	1.4260510743572723	1.182952962454991	69.06941223144531	69.07929229736328
8	70.98033905029297	1.4960666666666667					1	DETECTED	70.9803 m/z @1.50 [N1302_2.mzXML]	70.98033905029297	1.4960666666666667	1.4350333333333334	17.493833333333335	16.0588	6758.6845703125	1131852.725751801	0	1192	0.05721126115953923	131.55761878754794	262.1152375750958	70.97055053710938	70.9870376586914
9	72.04896545410156	12.689666666666666					1	DETECTED	72.0490 m/z @12.69 [N1302_2.mzXML]	72.04896545410156	12.689666666666666	0.37603333333333333	19.988666666666667	19.612633333333335	4329.34814453125	1352568.6342773142	0	1192	3.6004886989440994	0.7963788104783588	1.5974215519262076	72.04133605957031	72.05538940429688
10	72.08060455322266	1.9124333333333332					1	DETECTED	72.0806 m/z @1.91 [N1302_2.mzXML]	72.08060455322266	1.9124333333333332	1.8696333333333333	18.8335	16.963866666666668	50185.80078125	1890023.2184641114	0	1192	0.16748502701016	10.5826303589196	16.269311153764733	72.07426452636719	72.0809326171875
11	73.04534912109375	14.344133333333334					1	DETECTED	73.0453 m/z @14.34 [N1302_2.mzXML]	73.04534912109375	14.344133333333334	0.11945	20.007	19.88755	15430.666015625	4312196.035900116	0	1192	2.191512227199288	0.6933622821911117	0.9387151261551812	73.04519653320312	73.04682159423828
12	75.94770812988281	2.4995333333333334					1	DETECTED	75.9477 m/z @2.50 [N1302_2.mzXML]	75.94770812988281	2.4995333333333334	0.4311666666666667	19.088833333333334	18.657666666666668	5553.19189453125	901046.7679440916	0	1192	0.337536930406225	4.5102415754782355	0.36855742201139197	75.9439468383789	75.95661926269531
13	77.04121398925781	14.189833333333333					1	DETECTED	77.0412 m/z @14.19 [N1302_2.mzXML]	77.04121398925781	14.189833333333333	7.116083333333333	16.236966666666667	9.120883333333335	1583.7091064453125	542406.1988247377	0	1192	8.006058266792522	0.6446992990516583	0.2893985981033165	77.0331039428711	77.05015563964844
14	80.9476318359375	1.77035					1	DETECTED	80.9476 m/z @1.77 [N1302_2.mzXML]	80.9476318359375	1.77035	1.64445	13.668333333333333	12.023883333333334	144692.15625	2869284.244764067	0	1192	0.25846053632846666	2.7974786453685963	3.6020377148790375	80.94754028320312	80.95230102539062
15	81.06968688964844	6.498583333333333					1	DETECTED	81.0697 m/z @6.50 [N1302_2.mzXML]	81.06968688964844	6.498583333333333	0.10113333333333333	20.007	19.905866666666668	4046.84765625	1992048.0423337105	0	1192	8.709086049113992	1.5557657087329066	3.609512922726483	81.06924438476562	81.06993865966797
16	82.9447021484375	1.7557333333333331					1	DETECTED	82.9447 m/z @1.76 [N1302_2.mzXML]	82.9447021484375	1.7557333333333331	1.6748666666666667	3.4757499999999997	1.800883333333333	55812.1953125	859917.4046601257	0	1192	0.23742722089960222	11.134892827699948	5.710778169806435	82.94456481933594	82.94495391845703
17	83.02128601074219	1.8274166666666667					1	DETECTED	83.0213 m/z @1.83 [N1302_2.mzXML]	83.02128601074219	1.8274166666666667	0.5411833333333332	20.007	19.46581666666667	1984627.125	9883819.190495556	0	1192	0.04947387386317037	1.936266524476337	2.4249914155242567	83.02127075195312	83.02742004394531
18	83.0853271484375	11.242016666666666					1	DETECTED	83.0853 m/z @11.24 [N1302_2.mzXML]	83.0853271484375	11.242016666666666	0.10113333333333333	20.007	19.905866666666668	11881.1083984375	4581766.950330901	0	1192	16.47973114147905	0.6627650297155454	0.320097797906293	83.0847396850586	83.08564758300781
19	84.04436492919922	2.2933333333333334					1	DETECTED	84.0444 m/z @2.29 [N1302_2.mzXML]	84.04436492919922	2.2933333333333334	0.13763333333333333	19.988666666666667	19.851033333333334	20701.888671875	3030267.485186799	0	1192	0.6361683430493645	2.79863806219914	4.055535527366428	84.04401397705078	84.04474639892578
20	84.9593505859375	1.52575					1	DETECTED	84.9594 m/z @1.53 [N1302_2.mzXML]	84.9593505859375	1.52575	0.10113333333333333	20.007	19.905866666666668	1490483.375	2.315163364229478E7	0	1192	0.13303646189053686	1.169293430521118	1.2169050061072253	84.95613098144531	84.95980834960938
21	85.02825927734375	1.9540166666666667					1	DETECTED	85.0283 m/z @1.95 [N1302_2.mzXML]	85.02825927734375	1.9540166666666667	0.9612666666666667	17.678333333333335	16.717066666666668	44601.6640625	3269748.995111025	0	1192	0.23668855917460463	1.6767370593111068	14.17979340821699	85.02592468261719	85.02842712402344
22	85.06462097167969	7.310333333333333					1	DETECTED	85.0646 m/z @7.31 [N1302_2.mzXML]	85.06462097167969	7.310333333333333	0.10113333333333333	20.007	19.905866666666668	5047.068359375	2544503.7270777607	0	1192	6.584256601994387	1.3805877674822913	1.6340727666811348	85.06381225585938	85.06491088867188
23	85.96292114257812	1.5110166666666667					1	DETECTED	85.9629 m/z @1.51 [N1302_2.mzXML]	85.96292114257812	1.5110166666666667	1.4350333333333334	17.826	16.390966666666667	9024.916015625	1965719.9243720397	0	1192	0.32032480094787097	107.8589602983111	214.7179205966222	85.96204376220703	85.963134765625
24	86.0963134765625	3.98845					1	DETECTED	86.0963 m/z @3.99 [N1302_2.mzXML]	86.0963134765625	3.98845	0.9063833333333334	17.826	16.919616666666666	108444.8671875	7940533.2057765145	1	1192	1.013760922390651	0.9915855980887501	0.7987678715198392	86.0958251953125	86.096435546875
25	86.99270629882812	1.52575					1	DETECTED	86.9927 m/z @1.53 [N1302_2.mzXML]	86.99270629882812	1.52575	1.4166666666666667	1.7405833333333334	0.32391666666666663	37618.421875	343222.8531051025	0	1192	0.14547790840267605	1.321888956082461	1.3982960559471982	86.99241638183594	86.99270629882812
26	87.04396057128906	4.351816666666666					1	DETECTED	87.0440 m/z @4.35 [N1302_2.mzXML]	87.04396057128906	4.351816666666666	0.32115	19.970333333333333	19.649183333333333	4581.14111328125	1622954.7093279418	0	1192	2.7783132276888267	2.4374607178299708	3.874921435659941	87.04376983642578	87.04410552978516
27	87.08020782470703	6.498583333333333					1	DETECTED	87.0802 m/z @6.50 [N1302_2.mzXML]	87.08020782470703	6.498583333333333	0.10113333333333333	20.007	19.905866666666668	122938.4609375	6.387503256023311E7	1	1192	15.760264608782398	1.5557657087329066	1.0690250597037398	87.08013153076172	87.08045959472656
28	88.03923034667969	2.6639833333333334					1	DETECTED	88.0392 m/z @2.66 [N1302_2.mzXML]	88.03923034667969	2.6639833333333334	2.0107833333333334	7.52265	5.511866666666666	5193.4189453125	438742.8105001221	0	1192	0.5906095818112509	4.219126352316799	1.2705708359517525	88.03900909423828	88.03947448730469
29	88.0836410522461	5.409016666666667					1	DETECTED	88.0836 m/z @5.41 [N1302_2.mzXML]	88.0836410522461	5.409016666666667	0.10113333333333333	20.007	19.905866666666668	6144.8818359375	3432964.0842768513	0	1192	17.062285247285356	1.8751228518587133	1.0027091854882526	88.07542419433594	88.08890533447266
30	88.9525375366211	1.5547333333333335					1	DETECTED	88.9525 m/z @1.55 [N1302_2.mzXML]	88.9525375366211	1.5547333333333335	1.4166666666666667	1.6294166666666667	0.21275	26103.01171875	174955.5624179688	0	1192	0.1190147944105302	0.7699661841322162	0.8423439462674001	88.95238494873047	88.95262145996094
31	88.9681396484375	11.469349999999999					1	DETECTED	88.9681 m/z @11.47 [N1302_2.mzXML]	88.9681396484375	11.469349999999999	0.15598333333333333	19.988666666666667	19.832683333333335	24906.470703125	2904105.9003724665	0	1192	0.8832042805724782	20.048761839037034	0.17057884057708705	88.96807098388672	88.97234344482422
32	89.03849792480469	9.176083333333334					1	DETECTED	89.0385 m/z @9.18 [N1302_2.mzXML]	89.03849792480469	9.176083333333334	0.7781666666666667	10.10265	9.324483333333333	11010.98046875	793685.50212149	0	1192	0.06329181790876959	0.5568787253728029	0.4437311280405136	89.0341796875	89.04164123535156
33	89.05958557128906	10.15525					1	DETECTED	89.0596 m/z @10.16 [N1302_2.mzXML]	89.05958557128906	10.15525	0.10113333333333333	20.007	19.905866666666668	20642.033203125	4615368.394332643	0	1192	0.6767816082931812	1.389001913259864	2.395206877713131	89.05927276611328	89.05984497070312
34	90.05477905273438	1.8274166666666667					1	DETECTED	90.0548 m/z @1.83 [N1302_2.mzXML]	90.05477905273438	1.8274166666666667	0.10113333333333333	19.988666666666667	19.887533333333334	190663.359375	6202613.492524751	0	1192	0.20394909470589573	7.471126099307839	10.384898513670777	90.04631805419922	90.05976104736328
35	90.97637939453125	1.6597166666666667					1	DETECTED	90.9764 m/z @1.66 [N1302_2.mzXML]	90.97637939453125	1.6597166666666667	1.5692333333333333	13.847633333333333	12.2784	407530.09375	5473268.535270874	0	1192	0.10210437157042263	67.47903682071984	2.3535049642205776	90.97621154785156	90.98213958740234
36	91.03890228271484	9.815283333333333					1	DETECTED	91.0389 m/z @9.82 [N1302_2.mzXML]	91.03890228271484	9.815283333333333	0.10113333333333333	20.007	19.905866666666668	43652.8046875	2.208002399486571E7	0	1192	11.096869459410762	1.0245809806656614	0.3423181849710077	91.03860473632812	91.0390396118164
37	91.05416107177734	9.176083333333334					1	DETECTED	91.0542 m/z @9.18 [N1302_2.mzXML]	91.05416107177734	9.176083333333334	0.10113333333333333	20.007	19.905866666666668	107688.140625	1.2921762391962098E7	0	1192	0.1025965962829094	14.719862718628566	0.37139201759720863	91.0486831665039	91.06134033203125
38	92.04219818115234	10.067683333333333					1	DETECTED	92.0422 m/z @10.07 [N1302_2.mzXML]	92.04219818115234	10.067683333333333	0.13763333333333333	19.988666666666667	19.851033333333334	1805.931640625	1026339.525730133	0	1192	5.410863507795385	0.9995434732621353	0.9990869465242707	92.04190063476562	92.04283142089844
39	92.05762481689453	9.2185					1	DETECTED	92.0576 m/z @9.22 [N1302_2.mzXML]	92.05762481689453	9.2185	2.9631499999999997	18.522666666666666	15.559516666666667	6521.6064453125	971075.096283417	0	1192	0.9931675191277378	1.3889703284535055	0.018629688184093895	92.04933166503906	92.06454467773438
40	93.05729675292969	8.623916666666666					1	DETECTED	93.0573 m/z @8.62 [N1302_2.mzXML]	93.05729675292969	8.623916666666666	0.19263333333333332	18.632333333333335	18.439700000000002	4507.59423828125	971739.9509217987	0	1192	0.11079295688154644	1.0935286640823758	2.5313009539820692	93.05290985107422	93.05735778808594
41	93.0698471069336	8.372183333333334					1	DETECTED	93.0698 m/z @8.37 [N1302_2.mzXML]	93.0698471069336	8.372183333333334	0.11945	19.878	19.75855	8795.7119140625	1269393.2969805596	0	1192	0.39350949203942065	1.0922701840975841	16.609089459202494	93.0600814819336	93.07390594482422
42	94.04129791259766	8.38795					1	DETECTED	94.0413 m/z @8.39 [N1302_2.mzXML]	94.04129791259766	8.38795	1.3802999999999999	16.45795	15.07765	10115.0537109375	1120475.3129627695	0	1192	0.2553264076631674	0.6083933180594936	3.2532177648409277	94.0324478149414	94.0504379272461
43	95.01608276367188	1.9964166666666665					1	DETECTED	95.0161 m/z @2.00 [N1302_2.mzXML]	95.01608276367188	1.9964166666666665	1.9124333333333332	14.954666666666666	13.042233333333334	14509.3564453125	1052947.2216752013	0	1192	0.37532254895464234	9.356096659763576	10.325295840939406	95.01529693603516	95.01642608642578
44	95.04911041259766	8.372183333333334					1	DETECTED	95.0491 m/z @8.37 [N1302_2.mzXML]	95.04911041259766	8.372183333333334	3.1261	18.961333333333336	15.835233333333335	9168.6064453125	841868.0717851254	0	1192	0.34277812493561655	1.5359494031415977	0.0441112904106075	95.04378509521484	95.04933166503906
45	95.08529663085938	14.61055					1	DETECTED	95.0853 m/z @14.61 [N1302_2.mzXML]	95.08529663085938	14.61055	0.10113333333333333	20.007	19.905866666666668	2659.2119140625	1293107.74214685	0	1192	12.87981090674959	0.6859637132207246	0.5314875316659307	95.07559204101562	95.08602142333984
46	96.9215316772461	1.7405833333333334					1	DETECTED	96.9215 m/z @1.74 [N1302_2.mzXML]	96.9215316772461	1.7405833333333334	1.6597166666666667	2.43135	0.7716333333333334	128752.0234375	1582045.0717265627	0	1192	0.20251306123818757	3.6277502312630574	1.2548546461381536	96.92152404785156	96.92182159423828
47	97.02837371826172	2.2933333333333334					1	DETECTED	97.0284 m/z @2.29 [N1302_2.mzXML]	97.02837371826172	2.2933333333333334	0.4678333333333333	19.878	19.410166666666665	12914.5322265625	2144407.105508422	0	1192	0.46944532268288786	3.979759938430309	3.0468417095709106	97.02668762207031	97.03501892089844
48	97.06462860107422	0.4678333333333333					1	DETECTED	97.0646 m/z @0.47 [N1302_2.mzXML]	97.06462860107422	0.4678333333333333	0.15598333333333333	19.988666666666667	19.832683333333335	3119.039794921875	2249994.2135931696	0	1192	16.977368364588845	31.798434076211862	62.59686815242371	97.05989074707031	97.0649642944336
49	97.10083770751953	11.42235					1	DETECTED	97.1008 m/z @11.42 [N1302_2.mzXML]	97.10083770751953	11.42235	0.10113333333333333	20.007	19.905866666666668	6199.0341796875	2091863.8470207227	0	1192	4.030610628101576	0.8791399039855846	0.42688346212563877	97.10070037841797	97.1026840209961
50	98.91856384277344	1.7405833333333334					1	DETECTED	98.9186 m/z @1.74 [N1302_2.mzXML]	98.91856384277344	1.7405833333333334	1.6906999999999999	11.953399999999998	10.262699999999999	41695.53125	2643721.843303222	0	1192	0.31534707778631166	102.86702305379183	8.89050699671676	98.91316223144531	98.91873168945312
51	98.98397827148438	1.9964166666666665					1	DETECTED	98.9840 m/z @2.00 [N1302_2.mzXML]	98.98397827148438	1.9964166666666665	0.10113333333333333	20.007	19.905866666666668	24361.587890625	5513112.409923096	0	1192	0.11779623047463783	4.026331307028342	4.998421784993778	98.9834976196289	98.98440551757812
52	98.99537658691406	1.8274166666666667					1	DETECTED	98.9954 m/z @1.83 [N1302_2.mzXML]	98.99537658691406	1.8274166666666667	1.7990166666666667	11.363949999999999	9.564933333333332	100697.78125	4911682.158288574	0	1192	0.06311028683223241	168.39671361502357	3.6128071177985968	98.98970794677734	98.99547576904297
53	99.04388427734375	1.9540166666666667					1	DETECTED	99.0439 m/z @1.95 [N1302_2.mzXML]	99.04388427734375	1.9540166666666667	0.30265	19.785666666666668	19.483016666666668	20146.916015625	2702788.559710084	0	1192	0.4189926409655005	5.8990583557053755	17.53887382743786	99.04127502441406	99.04522705078125
54	100.07553100585938	8.832566666666667					1	DETECTED	100.0755 m/z @8.83 [N1302_2.mzXML]	100.07553100585938	8.832566666666667	0.11945	20.007	19.88755	77819.09375	2991091.0163429286	1	1192	0.17194022274947685	1.9242889051084806	1.658943510673662	100.07508850097656	100.0804672241211
55	101.00812530517578	1.5110166666666667					1	DETECTED	101.0081 m/z @1.51 [N1302_2.mzXML]	101.00812530517578	1.5110166666666667	0.19263333333333332	19.970333333333333	19.7777	917843.9375	1.2539802961271843E7	1	1192	0.12976607485570613	1.3731895073627607	1.7145208992116137	101.00796508789062	101.01103210449219
56	101.0595932006836	8.9213					1	DETECTED	101.0596 m/z @8.92 [N1302_2.mzXML]	101.0595932006836	8.9213	0.3576833333333333	19.804	19.446316666666664	6476.982421875	3151342.3699512333	0	1192	2.3293355391111215	1.1354032661433933	1.2708065322867867	101.05948638916016	101.05978393554688
57	101.09591674804688	6.146216666666667					1	DETECTED	101.0959 m/z @6.15 [N1302_2.mzXML]	101.09591674804688	6.146216666666667	0.10113333333333333	20.007	19.905866666666668	21182.41796875	1.0838828957785284E7	0	1192	13.667088629825699	1.6464509725534526	0.6864734354926291	101.09265899658203	101.09619140625
58	102.00909423828125	1.5110166666666667					1	DETECTED	102.0091 m/z @1.51 [N1302_2.mzXML]	102.00909423828125	1.5110166666666667	1.4350333333333334	19.052500000000002	17.61746666666667	73515.796875	3001801.357525574	0	1192	0.15430198667311412	55.1399405364126	102.46093410535117	101.99922943115234	102.0173110961914
59	102.0548095703125	2.0534499999999998					1	DETECTED	102.0548 m/z @2.05 [N1302_2.mzXML]	102.0548095703125	2.0534499999999998	0.11945	19.7305	19.61105	32530.9921875	3857158.858006653	0	1192	0.7192482145294135	2.2059213505205446	1.0081881309014946	102.04622650146484	102.05503845214844
60	102.09112548828125	1.8274166666666667					1	DETECTED	102.0911 m/z @1.83 [N1302_2.mzXML]	102.09112548828125	1.8274166666666667	0.10113333333333333	19.988666666666667	19.887533333333334	13464.005859375	2295540.1538534826	0	1192	1.7390661122660631	10.14394843649776	12.705734010479928	102.08163452148438	102.09957885742188
61	102.12751770019531	12.344583333333333					1	DETECTED	102.1275 m/z @12.34 [N1302_2.mzXML]	102.12751770019531	12.344583333333333	0.10113333333333333	19.933333333333334	19.8322	5930.15185546875	1910376.6912331867	0	1192	3.0495901253117985	0.8099106052624057	1.2439296386777459	102.12469482421875	102.1279525756836
62	102.97007751464844	1.52575					1	DETECTED	102.9701 m/z @1.53 [N1302_2.mzXML]	102.97007751464844	1.52575	1.4166666666666667	19.070666666666668	17.654	447126.84375	4465540.983375855	0	1192	0.11066167762473222	1.1978652761304818	1.658038347030707	102.9698715209961	102.9703369140625
63	103.03883361816406	1.9964166666666665					1	DETECTED	103.0388 m/z @2.00 [N1302_2.mzXML]	103.03883361816406	1.9964166666666665	0.37603333333333333	19.436333333333334	19.0603	73788.0703125	5097555.930322357	0	1192	0.3126092971341752	2.2425052556310785	27.239589616168843	103.03433227539062	103.03913116455078
64	103.05397033691406	8.356466666666666					1	DETECTED	103.0540 m/z @8.36 [N1302_2.mzXML]	103.05397033691406	8.356466666666666	7.9275166666666665	8.727433333333332	0.7999166666666655	206709.46875	3570951.3000600524	1	1192	0.2162002309850397	0.8841680965645309	0.4059254118417347	103.05397033691406	103.0541763305664
65	103.07512664794922	10.971683333333335					1	DETECTED	103.0751 m/z @10.97 [N1302_2.mzXML]	103.07512664794922	10.971683333333335	0.10113333333333333	20.007	19.905866666666668	92088.890625	1.738043133340477E7	0	1192	0.3833709946223429	0.9683661871882507	3.6765412314172834	103.06869506835938	103.0822525024414
66	104.05744171142578	8.356466666666666					1	DETECTED	104.0574 m/z @8.36 [N1302_2.mzXML]	104.05744171142578	8.356466666666666	7.85885	9.703016666666667	1.8441666666666663	14166.7783203125	365491.0459139709	0	1192	0.3016654859757626	0.9391931714859397	1.0752154636572884	104.04930877685547	104.05757141113281
67	104.07046508789062	1.85575					1	DETECTED	104.0705 m/z @1.86 [N1302_2.mzXML]	104.07046508789062	1.85575	0.10113333333333333	19.933333333333334	19.8322	84957.8203125	6201238.572892693	0	1192	13.849884267648372	3.81459911696582	7.454834738087349	104.07006072998047	104.07879638671875
68	104.10670471191406	1.7849					1	DETECTED	104.1067 m/z @1.78 [N1302_2.mzXML]	104.10670471191406	1.7849	0.8516666666666667	15.616066666666667	14.7644	656013.75	6004407.672167147	1	1192	0.056746843281643145	2.480825013781316	3.134633903188309	104.10662078857422	104.10717010498047
69	104.96324157714844	14.82255					1	DETECTED	104.9632 m/z @14.82 [N1302_2.mzXML]	104.96324157714844	14.82255	0.10113333333333333	20.007	19.905866666666668	3121.249755859375	1819462.520792725	0	1192	19.433246643856926	0.6760852952331354	0.3521705904662709	104.96297454833984	104.9634017944336
70	105.00322723388672	1.5110166666666667					1	DETECTED	105.0032 m/z @1.51 [N1302_2.mzXML]	105.00322723388672	1.5110166666666667	1.4350333333333334	5.91775	4.482716666666667	33125.5703125	570231.8379152833	0	1192	0.16294665693245425	1.6944497673103036	2.015862351870275	105.00299835205078	105.00325775146484
71	105.03338623046875	9.703016666666667					1	DETECTED	105.0334 m/z @9.70 [N1302_2.mzXML]	105.03338623046875	9.703016666666667	6.903983333333333	10.120316666666668	3.216333333333335	41869.85546875	763673.6546748063	0	1192	0.08898698288105678	0.5745435924307203	0.047470400197732146	105.03336334228516	105.03682708740234
72	105.05728912353516	8.356466666666666					1	DETECTED	105.0573 m/z @8.36 [N1302_2.mzXML]	105.05728912353516	8.356466666666666	3.972866666666667	8.38795	4.4150833333333335	1624.483642578125	215768.95652648917	0	1192	0.19308372523131823	0.5035910362867659	0.007182072573531795	105.0544204711914	105.05733489990234
73	105.07147979736328	13.764800000000001					1	DETECTED	105.0715 m/z @13.76 [N1302_2.mzXML]	105.07147979736328	13.764800000000001	0.10113333333333333	20.007	19.905866666666668	111746.1875	1.706292908801069E7	1	1192	0.6549225437161805	1.0801583527123515	0.9487313598559559	105.06978607177734	105.07319641113281
74	106.02594757080078	1.9401333333333333					1	DETECTED	106.0259 m/z @1.94 [N1302_2.mzXML]	106.02594757080078	1.9401333333333333	1.8837666666666666	8.1133	6.229533333333334	5705.25	616387.5272802736	0	1192	0.3955452000153368	55.25901833234772	109.51803666469543	106.02176666259766	106.02653503417969
75	106.07477569580078	13.797500000000001					1	DETECTED	106.0748 m/z @13.80 [N1302_2.mzXML]	106.07477569580078	13.797500000000001	0.8698166666666667	19.878	19.008183333333335	3646.03173828125	1393862.2901705028	0	1192	2.620300645530758	0.7351736132150515	0.47034722643010274	106.06478118896484	106.0755844116211
76	106.95032501220703	1.6597166666666667					1	DETECTED	106.9503 m/z @1.66 [N1302_2.mzXML]	106.95032501220703	1.6597166666666667	1.5988499999999999	1.9124333333333332	0.3135833333333333	49057.56640625	439420.5541794432	0	1192	0.17007536479821161	2.5759857612267174	3.024475250025209	106.95027923583984	106.95068359375
77	106.96324157714844	1.52575					1	DETECTED	106.9632 m/z @1.53 [N1302_2.mzXML]	106.96324157714844	1.52575	1.4511333333333334	13.764800000000001	12.313666666666668	9106.7216796875	2368157.5597852785	0	1192	0.11686395701858343	82.51284342193446	164.02568684386893	106.96305847167969	106.96379852294922
78	107.01592254638672	2.5948333333333333					1	DETECTED	107.0159 m/z @2.59 [N1302_2.mzXML]	107.01592254638672	2.5948333333333333	2.5538833333333333	16.255383333333334	13.701500000000001	2892.869873046875	1267666.5079408262	0	1192	12.400563280557613	167.29548229548215	333.5909645909643	107.01502990722656	107.01676177978516
79	107.04905700683594	11.13105					1	DETECTED	107.0491 m/z @11.13 [N1302_2.mzXML]	107.04905700683594	11.13105	0.2844333333333333	19.859333333333332	19.5749	3101.935302734375	1168756.8323003545	0	1192	0.28275339994305604	0.9023505025376577	1.9528202291961347	107.0486831665039	107.0525894165039
80	107.08546447753906	11.544033333333335					1	DETECTED	107.0855 m/z @11.54 [N1302_2.mzXML]	107.08546447753906	11.544033333333335	4.067483333333334	15.99865	11.931166666666666	4067.39306640625	652426.1543160705	0	1192	7.852325727695705	0.7979058968820287	0.5958117937640575	107.07554626464844	107.08580017089844
81	108.08126831054688	2.377133333333333					1	DETECTED	108.0813 m/z @2.38 [N1302_2.mzXML]	108.08126831054688	2.377133333333333	0.11945	20.007	19.88755	2641.077880859375	1487622.6317510384	0	1192	15.44161775632059	4.404415292962551	7.341274937009984	108.08002471923828	108.08511352539062
82	109.03167724609375	3.3225					1	DETECTED	109.0317 m/z @3.32 [N1302_2.mzXML]	109.03167724609375	3.3225	2.0959833333333333	15.616066666666667	13.520083333333334	3951.2578125	709775.3645142824	0	1192	0.5914102619988224	5.511577502683753	10.023155005367506	109.02809143066406	109.03194427490234
83	109.06224822998047	1.64445					1	DETECTED	109.0622 m/z @1.64 [N1302_2.mzXML]	109.06224822998047	1.64445	1.5840666666666665	12.344583333333333	10.760516666666666	4968.2998046875	1088065.6120866388	0	1192	6.601326820793609	89.10171128898683	148.92132134053386	109.06182861328125	109.06505584716797
84	110.05996704101562	2.1529666666666665					1	DETECTED	110.0600 m/z @2.15 [N1302_2.mzXML]	110.05996704101562	2.1529666666666665	0.10113333333333333	19.970333333333333	19.8692	5059.4716796875	1568040.9021289067	0	1192	1.0941682947328866	4.84181626187962	9.986221289086847	110.05208587646484	110.06055450439453
85	111.0439682006836	1.9824					1	DETECTED	111.0440 m/z @1.98 [N1302_2.mzXML]	111.0439682006836	1.9824	0.10113333333333333	20.007	19.905866666666668	7465.22509765625	3192670.100578336	0	1192	5.789652955726705	3.9800127180717664	6.799000833370384	111.04338836669922	111.04434204101562
86	111.11653900146484	12.7735					1	DETECTED	111.1165 m/z @12.77 [N1302_2.mzXML]	111.11653900146484	12.7735	0.11945	19.970333333333333	19.850883333333332	2993.16650390625	1344383.3263346553	0	1192	12.06339797499442	0.7843687725800567	2.349322982188656	111.1163330078125	111.11751556396484
87	112.03668975830078	1.77035					1	DETECTED	112.0367 m/z @1.77 [N1302_2.mzXML]	112.03668975830078	1.77035	1.4350333333333334	16.017033333333334	14.582	238836.875	3861276.459096924	0	1192	0.08342736860066746	0.7945705043315812	0.5363357292312091	112.02799987792969	112.0423812866211
88	112.89549255371094	1.7069166666666669					1	DETECTED	112.8955 m/z @1.71 [N1302_2.mzXML]	112.89549255371094	1.7069166666666669	1.6597166666666667	2.2933333333333334	0.6336166666666667	64805.34375	896965.6017314455	0	1192	0.23472042205909727	6.71204096045196	12.42408192090392	112.89546966552734	112.8957748413086
89	113.02076721191406	2.195533333333333					1	DETECTED	113.0208 m/z @2.20 [N1302_2.mzXML]	113.02076721191406	2.195533333333333	0.17426666666666665	19.988666666666667	19.8144	275120.46875	1.2258404166825203E7	0	1192	0.511869093849977	1.93281744611794	4.836744157488295	113.01264953613281	113.02131652832031
90	113.03573608398438	1.4960666666666667					1	DETECTED	113.0357 m/z @1.50 [N1302_2.mzXML]	113.03573608398438	1.4960666666666667	1.4350333333333334	16.9025	15.467466666666667	4594.15380859375	1160184.6429859	0	1192	10.625641893377093	126.71327143637369	233.5182727848121	113.03467559814453	113.03832244873047
91	113.05966186523438	10.137883333333333					1	DETECTED	113.0597 m/z @10.14 [N1302_2.mzXML]	113.05966186523438	10.137883333333333	0.13763333333333333	19.951999999999998	19.814366666666665	4534.35302734375	1090045.3756312255	0	1192	0.1555797062764679	0.9906935659941835	0.9917294080769602	113.05913543701172	113.06094360351562
92	114.05480194091797	2.485983333333333					1	DETECTED	114.0548 m/z @2.49 [N1302_2.mzXML]	114.05480194091797	2.485983333333333	0.13763333333333333	20.007	19.869366666666668	24381.240234375	2928868.038148591	0	1192	0.6439506393579024	2.5608092475366275	4.613501819417321	114.05248260498047	114.05549621582031
93	114.06598663330078	1.8274166666666667					1	DETECTED	114.0660 m/z @1.83 [N1302_2.mzXML]	114.06598663330078	1.8274166666666667	0.15598333333333333	19.988666666666667	19.832683333333335	721966.5625	7781306.890737084	0	1192	0.04848039653954639	0.5785458645099708	9.636521775830913	114.05760192871094	114.07522583007812
94	114.09530639648438	2.70565					1	DETECTED	114.0953 m/z @2.71 [N1302_2.mzXML]	114.09530639648438	2.70565	0.10113333333333333	20.007	19.905866666666668	20946.53515625	5075522.802895422	0	1192	8.860013606491401	3.7849390972334898	5.065624673350179	114.09085845947266	114.09900665283203
95	114.89250946044922	1.77035					1	DETECTED	114.8925 m/z @1.77 [N1302_2.mzXML]	114.89250946044922	1.77035	1.6748666666666667	18.3945	16.719633333333334	22702.146484375	3339813.1611179197	0	1192	0.10671549210441689	87.55262698551228	174.10525397102455	114.89200592041016	114.8967056274414
96	114.98774719238281	1.5110166666666667					1	DETECTED	114.9877 m/z @1.51 [N1302_2.mzXML]	114.98774719238281	1.5110166666666667	0.33951666666666663	16.624933333333335	16.285416666666666	38174.859375	1873878.3713005981	0	1192	0.3774528873356242	78.71551744067845	163.9491999697618	114.98736572265625	114.99418640136719
97	115.0364990234375	1.8837666666666666					1	DETECTED	115.0365 m/z @1.88 [N1302_2.mzXML]	115.0364990234375	1.8837666666666666	0.2844333333333333	19.675333333333334	19.390900000000002	45445.62109375	1904096.4017071847	0	1192	2.612709420358195	5.034824377588851	0.5331123445265097	115.03376007080078	115.03925323486328
98	115.05431365966797	9.190183333333332					1	DETECTED	115.0543 m/z @9.19 [N1302_2.mzXML]	115.05431365966797	9.190183333333332	0.5958333333333333	19.749166666666667	19.153333333333332	61939.57421875	3656477.0587253096	0	1192	0.09147326206505824	0.6715772427156761	34.73038431005801	115.04975891113281	115.0609359741211
99	115.06944274902344	1.8274166666666667					1	DETECTED	115.0694 m/z @1.83 [N1302_2.mzXML]	115.06944274902344	1.8274166666666667	0.21115	19.4545	19.24335	23473.705078125	1696270.0681202705	0	1192	8.2063914148011	2.5391933077719218	269.2029666508642	115.06932830810547	115.07549285888672
100	115.11166381835938	5.061083333333333					1	DETECTED	115.1117 m/z @5.06 [N1302_2.mzXML]	115.11166381835938	5.061083333333333	0.10113333333333333	20.007	19.905866666666668	3506.8974609375	2221974.545560516	0	1192	8.721534623935707	2.0066600133737906	3.0133200267475817	115.10902404785156	115.11222839355469
101	116.0495376586914	9.190183333333332					1	DETECTED	116.0495 m/z @9.19 [N1302_2.mzXML]	116.0495376586914	9.190183333333332	9.131483333333334	9.3073	0.17581666666666607	6473.83544921875	30979.589476440226	0	1192	0.07038907457645571	1.497586598523607	1.5356388606690783	116.04934692382812	116.05775451660156
102	116.07027435302734	1.85575					1	DETECTED	116.0703 m/z @1.86 [N1302_2.mzXML]	116.07027435302734	1.85575	0.13763333333333333	20.007	19.869366666666668	2674757.0	2.1479825431946523E7	1	1192	0.033017892373807145	0.6565259990299994	0.10372980644731891	116.07023620605469	116.07101440429688
103	116.43656921386719	1.52575					1	DETECTED	116.4366 m/z @1.53 [N1302_2.mzXML]	116.43656921386719	1.52575	1.4350333333333334	13.74855	12.313516666666667	10713.84375	3160655.590557129	0	1192	0.15209310164159762	67.867995590667	127.46642851386511	116.42725372314453	116.4366683959961
104	116.985595703125	1.5110166666666667					1	DETECTED	116.9856 m/z @1.51 [N1302_2.mzXML]	116.985595703125	1.5110166666666667	0.10113333333333333	20.007	19.905866666666668	2923358.5	4.183231838181914E7	0	1192	0.12898364578784216	1.3367578173203887	1.4700333900695002	116.98544311523438	116.98609924316406
105	117.0573501586914	9.190183333333332					1	DETECTED	117.0574 m/z @9.19 [N1302_2.mzXML]	117.0573501586914	9.190183333333332	0.33951666666666663	19.546666666666667	19.20715	139706.8125	6952011.027934317	0	1192	0.08382122555358151	0.5320145331990823	0.024986946962799038	117.05435180664062	117.05744934082031
106	117.07386779785156	1.85575					1	DETECTED	117.0739 m/z @1.86 [N1302_2.mzXML]	117.07386779785156	1.85575	1.8415666666666666	11.193583333333333	9.352016666666666	80800.6796875	3735094.5737285772	0	1192	0.038669525475572675	329.6833137485287	658.3666274970574	117.06999206542969	117.07538604736328
107	117.09076690673828	11.42235					1	DETECTED	117.0908 m/z @11.42 [N1302_2.mzXML]	117.09076690673828	11.42235	0.10113333333333333	19.841166666666666	19.740033333333333	84271.78125	4134259.3566642115	0	1192	0.1847144786754793	2.9862744280238336	6.209305703863231	117.0904541015625	117.09923553466797
108	117.98917388916016	1.5110166666666667					1	DETECTED	117.9892 m/z @1.51 [N1302_2.mzXML]	117.98917388916016	1.5110166666666667	1.4511333333333334	19.583333333333332	18.132199999999997	35432.87890625	1304164.1428063356	0	1192	0.11904122269827089	151.3960478708601	301.79209574172023	117.98902130126953	117.98933410644531
109	118.06465911865234	9.176083333333334					1	DETECTED	118.0647 m/z @9.18 [N1302_2.mzXML]	118.06465911865234	9.176083333333334	3.3528000000000002	10.426633333333333	7.073833333333333	1510416.5	1.2071780529310282E7	1	1192	0.09152278231536926	1.8700960302044163	2.322462563486386	118.0577392578125	118.06541442871094
110	118.08592224121094	1.9124333333333332					1	DETECTED	118.0859 m/z @1.91 [N1302_2.mzXML]	118.08592224121094	1.9124333333333332	0.10113333333333333	20.007	19.905866666666668	1594426.625	4.860904693903843E7	1	1192	0.12346241941357983	3.3428686194890243	5.6197449938580535	118.08565521240234	118.09000396728516
111	118.62540435791016	9.176083333333334					1	DETECTED	118.6254 m/z @9.18 [N1302_2.mzXML]	118.62540435791016	9.176083333333334	9.146916666666668	9.261733333333332	0.11481666666666435	4987.791015625	23665.212115600345	0	1192	0.08090068429592279	1.9682857142856665	2.936571428571333	118.62530517578125	118.62570190429688
112	118.97880554199219	11.894033333333335					1	DETECTED	118.9788 m/z @11.89 [N1302_2.mzXML]	118.97880554199219	11.894033333333335	0.10113333333333333	19.951999999999998	19.850866666666665	25887.22265625	3936269.166496703	0	1192	0.15345266016155712	0.7028085427113733	0.567955196428354	118.97846221923828	118.98187255859375
113	119.01883697509766	1.5110166666666667					1	DETECTED	119.0188 m/z @1.51 [N1302_2.mzXML]	119.01883697509766	1.5110166666666667	1.4166666666666667	17.1245	15.707833333333335	224164.03125	2722369.7334317025	0	1192	0.13635045267466506	1.4154000133489257	1.7867981314848127	119.01591491699219	119.01921844482422
114	119.04915618896484	3.8311833333333336					1	DETECTED	119.0492 m/z @3.83 [N1302_2.mzXML]	119.04915618896484	3.8311833333333336	3.33745	8.079783333333333	4.742333333333333	4772.36181640625	280278.35181536863	0	1192	0.28700858817673414	4.802524979746149	8.605049959492298	119.04879760742188	119.04935455322266
115	119.06834411621094	9.176083333333334					1	DETECTED	119.0683 m/z @9.18 [N1302_2.mzXML]	119.06834411621094	9.176083333333334	3.8631	10.356183333333332	6.493083333333332	84401.546875	1070065.9787670563	0	1192	0.08289895534156067	0.6412244599055593	0.17327087401508953	119.06558227539062	119.07310485839844
116	119.08950805664062	1.8979333333333335					1	DETECTED	119.0895 m/z @1.90 [N1302_2.mzXML]	119.08950805664062	1.8979333333333335	0.4496833333333334	19.822333333333333	19.37265	64439.23046875	4287583.3597415155	0	1192	1.5107200578581608	1.1533152786950125	0.8210045752227504	119.08512878417969	119.0899658203125
117	119.15406799316406	14.048633333333333					1	DETECTED	119.1541 m/z @14.05 [N1302_2.mzXML]	119.15406799316406	14.048633333333333	0.10113333333333333	20.007	19.905866666666668	52060.515625	1.2111587914299497E7	0	1192	0.16476964624896873	1.0296296710540997	1.2216996124271673	119.15383911132812	119.16033172607422
118	119.50951385498047	8.356466666666666					1	DETECTED	119.5095 m/z @8.36 [N1302_2.mzXML]	119.50951385498047	8.356466666666666	8.062999999999999	8.356466666666666	0.2934666666666672	2704.33154296875	26458.627009307842	0	1192	0.12698156790459336	0.5	null	119.50932312011719	119.5097427368164
119	119.7753677368164	8.372183333333334					1	DETECTED	119.7754 m/z @8.37 [N1302_2.mzXML]	119.7753677368164	8.372183333333334	8.276933333333334	8.435633333333334	0.15869999999999962	2112.973876953125	14586.727345977684	0	1192	0.14325965537458707	0.8330708661417298	0.6661417322834595	119.77526092529297	119.77548217773438
120	120.06537628173828	1.85575					1	DETECTED	120.0654 m/z @1.86 [N1302_2.mzXML]	120.06537628173828	1.85575	1.77035	12.1739	10.40355	40219.09375	1410287.790719391	0	1192	0.24810884898961838	10.52427868724444	11.936209059460293	120.06498718261719	120.06623077392578
121	120.08035278320312	8.356466666666666					1	DETECTED	120.0804 m/z @8.36 [N1302_2.mzXML]	120.08035278320312	8.356466666666666	6.6571	11.8795	5.2224	748996.125	1.5602615890449073E7	1	1192	0.26443892445924533	0.836040849850666	0.36739717673510824	120.08033752441406	120.08873748779297
122	120.15760040283203	14.251650000000001					1	DETECTED	120.1576 m/z @14.25 [N1302_2.mzXML]	120.15760040283203	14.251650000000001	9.6718	19.804	10.1322	3798.2626953125	952280.4883483576	0	1192	2.3695105376472654	1.1061715995065335	0.20964704964100078	120.15718841552734	120.15796661376953
123	120.9805908203125	1.52575					1	DETECTED	120.9806 m/z @1.53 [N1302_2.mzXML]	120.9805908203125	1.52575	1.4166666666666667	19.491333333333333	18.074666666666666	47051.44140625	1797522.0953866579	0	1192	0.1114296963479291	0.9674566418967592	1.4285282428709263	120.97817993164062	120.98092651367188
124	121.02818298339844	12.443283333333333					1	DETECTED	121.0282 m/z @12.44 [N1302_2.mzXML]	121.02818298339844	12.443283333333333	0.19263333333333332	20.007	19.81436666666667	20742.6171875	6831694.983584108	0	1192	2.4771699446073683	0.8857745898606388	0.3974875011197358	121.01884460449219	121.0368881225586
125	121.07173919677734	1.8415666666666666					1	DETECTED	121.0717 m/z @1.84 [N1302_2.mzXML]	121.07173919677734	1.8415666666666666	0.10113333333333333	20.007	19.905866666666668	563925.4375	8751310.557613706	0	1192	0.03758376788666573	0.6663278828903375	6.532872113067333	121.06453704833984	121.07220458984375
126	121.08401489257812	8.356466666666666					1	DETECTED	121.0840 m/z @8.36 [N1302_2.mzXML]	121.08401489257812	8.356466666666666	7.876099999999999	11.818183333333334	3.9420833333333345	41418.0859375	1692355.6830411367	0	1192	0.28300631643495855	4.103202414822011	0.24397234398626716	121.08393096923828	121.09098052978516
127	121.98714447021484	11.894033333333335					1	DETECTED	121.9871 m/z @11.89 [N1302_2.mzXML]	121.98714447021484	11.894033333333335	5.705933333333333	16.127383333333334	10.42145	8773.81640625	1171679.523345581	0	1192	4.5155010048813615	0.8420557198493882	0.6841114396987765	121.97805786132812	121.98731231689453
128	122.0963134765625	8.623916666666666					1	DETECTED	122.0963 m/z @8.62 [N1302_2.mzXML]	122.0963134765625	8.623916666666666	0.19263333333333332	19.988666666666667	19.796033333333334	29504.09765625	2619636.7434730553	0	1192	0.12224853718107553	3.105174448629548	1.1833095938915772	122.08724212646484	122.0967025756836
129	122.92412567138672	1.6597166666666667					1	DETECTED	122.9241 m/z @1.66 [N1302_2.mzXML]	122.92412567138672	1.6597166666666667	1.5988499999999999	19.915000000000003	18.316150000000004	27516.234375	2948978.9033580637	0	1192	0.12881345652747944	109.99724981928398	199.77136532747647	122.92412567138672	122.9295654296875
130	123.04424285888672	3.972866666666667					1	DETECTED	123.0442 m/z @3.97 [N1302_2.mzXML]	123.04424285888672	3.972866666666667	0.15598333333333333	20.007	19.85101666666667	2566.816162109375	1087941.0614570312	0	1192	2.138629709324014	2.6004222467720175	4.200844493544034	123.0354232788086	123.0444107055664
131	123.05535125732422	3.30735					1	DETECTED	123.0554 m/z @3.31 [N1302_2.mzXML]	123.05535125732422	3.30735	0.6323166666666666	19.804	19.17168333333333	4696.7021484375	1116210.6973851013	0	1192	5.315905141686948	3.5834475582858776	0.9381470664237278	123.04710388183594	123.05560302734375
132	123.09961700439453	8.641066666666667					1	DETECTED	123.0996 m/z @8.64 [N1302_2.mzXML]	123.09961700439453	8.641066666666667	8.589066666666668	18.485833333333336	9.896766666666668	2740.088134765625	501857.9068819886	0	1192	0.06415793045837148	95.16121794871869	189.32243589743737	123.09916687011719	123.09974670410156
133	123.1165771484375	11.968916666666667					1	DETECTED	123.1166 m/z @11.97 [N1302_2.mzXML]	123.1165771484375	11.968916666666667	0.13763333333333333	12.107733333333334	11.9701	5803.54541015625	689180.9597964786	0	1192	0.18863429579870505	0.5058665092685071	0.05647273919822482	123.11622619628906	123.11705017089844
134	124.03679656982422	1.9124333333333332					1	DETECTED	124.0368 m/z @1.91 [N1302_2.mzXML]	124.03679656982422	1.9124333333333332	0.13763333333333333	19.988666666666667	19.851033333333334	31687.626953125	1725711.6839683217	0	1192	0.08392109595401576	1.8073197562436778	0.4089282550426169	124.0357894897461	124.04286193847656
135	124.050537109375	9.3392					1	DETECTED	124.0505 m/z @9.34 [N1302_2.mzXML]	124.050537109375	9.3392	9.3073	9.604433333333333	0.297133333333333	5120.61279296875	40437.98152188111	0	1192	0.13769757173280261	4.65726227795189	7.850125885486083	124.05030059814453	124.05072784423828
136	124.97593688964844	1.5547333333333335					1	DETECTED	124.9759 m/z @1.55 [N1302_2.mzXML]	124.97593688964844	1.5547333333333335	1.4350333333333334	17.493833333333335	16.0588	3821.71826171875	1986030.278578583	0	1192	15.982753597404601	67.079365079365	130.17350541380284	124.97356414794922	124.97593688964844
137	124.99967956542969	13.061033333333334					1	DETECTED	124.9997 m/z @13.06 [N1302_2.mzXML]	124.99967956542969	13.061033333333334	12.378433333333334	14.09625	1.7178166666666659	11427.203125	351125.96379113774	0	1192	0.19171527740348182	1.2582893837288778	2.832155412689462	124.9991683959961	124.99990844726562
138	125.02066802978516	1.7990166666666667					1	DETECTED	125.0207 m/z @1.80 [N1302_2.mzXML]	125.02066802978516	1.7990166666666667	0.10113333333333333	20.007	19.905866666666668	17737.568359375	2464946.1981062614	0	1192	8.468164624442187	3.0199568446305363	8.64459594809352	125.01984405517578	125.02690124511719
139	126.052490234375	1.85575					1	DETECTED	126.0525 m/z @1.86 [N1302_2.mzXML]	126.052490234375	1.85575	0.11945	19.767666666666667	19.648216666666666	27654.419921875	1589994.1252122503	0	1192	7.646947012031966	2.2012730008462875	6.789591294801581	126.04621124267578	126.06041717529297
140	126.09125518798828	9.115366666666667					1	DETECTED	126.0913 m/z @9.12 [N1302_2.mzXML]	126.09125518798828	9.115366666666667	8.228766666666667	9.20435	0.9755833333333328	4500.3330078125	102201.75573919679	0	1192	0.09483703977590885	0.5501823445371832	0.10036468907436638	126.09001922607422	126.09133911132812
141	127.00252532958984	9.588249999999999					1	DETECTED	127.0025 m/z @9.59 [N1302_2.mzXML]	127.00252532958984	9.588249999999999	9.555366666666666	16.145699999999998	6.590333333333332	6346.35546875	432720.559571411	0	1192	0.04825907854321798	100.2078053725317	199.4156107450634	126.99640655517578	127.00272369384766
142	127.03877258300781	1.9964166666666665					1	DETECTED	127.0388 m/z @2.00 [N1302_2.mzXML]	127.03877258300781	1.9964166666666665	0.11945	19.970333333333333	19.850883333333332	33829.58203125	4351885.306539854	0	1192	0.734467115464043	3.0407710945907955	7.628154724641375	127.03463745117188	127.03927612304688
143	127.05339813232422	13.205633333333333					1	DETECTED	127.0534 m/z @13.21 [N1302_2.mzXML]	127.05339813232422	13.205633333333333	0.10113333333333333	20.007	19.905866666666668	3564.943115234375	1547803.6967750555	0	1192	18.642564763860204	0.7595050046421713	1.579207348088532	127.04963684082031	127.05541229248047
144	127.07540893554688	9.7339					1	DETECTED	127.0754 m/z @9.73 [N1302_2.mzXML]	127.07540893554688	9.7339	0.21115	19.198500000000003	18.987350000000003	4487.5048828125	1187454.7548101197	0	1192	0.44755987000734976	0.996946785329868	171.18553290152408	127.07511138916016	127.0806655883789
145	128.01065063476562	1.7849					1	DETECTED	128.0107 m/z @1.78 [N1302_2.mzXML]	128.01065063476562	1.7849	1.7069166666666669	19.915000000000003	18.208083333333335	13509.00390625	2763899.937976776	0	1192	0.07847869157495602	47.62244553222856	93.31795759217314	128.01028442382812	128.0176544189453
146	128.0704803466797	2.223383333333333					1	DETECTED	128.0705 m/z @2.22 [N1302_2.mzXML]	128.0704803466797	2.223383333333333	0.10113333333333333	19.988666666666667	19.887533333333334	32517.345703125	3323392.4433730477	0	1192	0.14008897416137245	2.2652929789798124	2.6254443956803972	128.0615997314453	128.07101440429688
147	129.0136260986328	16.4023					1	DETECTED	129.0136 m/z @16.40 [N1302_2.mzXML]	129.0136260986328	16.4023	0.13763333333333333	19.804	19.666366666666665	8760.4716796875	3207032.8010718706	0	1192	3.0905441398734617	0.6045733081936303	1.0987619331432827	129.00782775878906	129.0186309814453
148	129.0543670654297	1.9540166666666667					1	DETECTED	129.0544 m/z @1.95 [N1302_2.mzXML]	129.0543670654297	1.9540166666666667	0.10113333333333333	20.007	19.905866666666668	46170.484375	6700802.957577457	0	1192	0.23641589058261925	10.764562492089103	11.581289010034618	129.0518341064453	129.05482482910156
149	129.0908660888672	8.886066666666666					1	DETECTED	129.0909 m/z @8.89 [N1302_2.mzXML]	129.0908660888672	8.886066666666666	8.675450000000001	10.612583333333333	1.9371333333333318	3235.638671875	143210.57799969477	0	1192	0.17464023420311214	4.59871805017017	8.19743610034034	129.09063720703125	129.09127807617188
150	129.12713623046875	1.3621333333333332					1	DETECTED	129.1271 m/z @1.36 [N1302_2.mzXML]	129.12713623046875	1.3621333333333332	0.10113333333333333	19.988666666666667	19.887533333333334	2304.7353515625	1437102.344105255	0	1192	18.36808493627712	7.885619878403384	14.77123975680677	129.12681579589844	129.12791442871094
151	130.0496826171875	1.9964166666666665					1	DETECTED	130.0497 m/z @2.00 [N1302_2.mzXML]	130.0496826171875	1.9964166666666665	0.10113333333333333	19.915000000000003	19.81386666666667	25347.49609375	3052154.5508185416	0	1192	2.3744317998914393	8.19018362291598	3.5891546601534583	130.0492706298828	130.0500946044922
152	130.06468200683594	10.815383333333333					1	DETECTED	130.0647 m/z @10.82 [N1302_2.mzXML]	130.06468200683594	10.815383333333333	0.11945	20.007	19.88755	239983.46875	3962516.788475552	1	1192	0.07694576495126881	0.6655290350303554	0.09567287528536964	130.05740356445312	130.07192993164062
153	130.08604431152344	1.8979333333333335					1	DETECTED	130.0860 m/z @1.90 [N1302_2.mzXML]	130.08604431152344	1.8979333333333335	0.11945	19.7305	19.61105	140062.578125	4796496.258588196	0	1192	0.1704477008906593	2.7065438201300713	3.480699275971199	130.08554077148438	130.09104919433594
154	130.31448364257812	1.5110166666666667					1	DETECTED	130.3145 m/z @1.51 [N1302_2.mzXML]	130.31448364257812	1.5110166666666667	1.4511333333333334	1.5110166666666667	0.05988333333333329	4437.15380859375	10167.292969482438	0	1192	0.07055610139167023	0.5	null	130.31414794921875	130.31448364257812
155	130.9327850341797	1.5692333333333333					1	DETECTED	130.9328 m/z @1.57 [N1302_2.mzXML]	130.9327850341797	1.5692333333333333	1.4511333333333334	8.435633333333334	6.984500000000001	15804.015625	2707381.4753862307	0	1192	0.10256654539582066	29.5702794242168	58.1405588484336	130.93272399902344	130.93946838378906
156	130.96475219726562	1.52575					1	DETECTED	130.9648 m/z @1.53 [N1302_2.mzXML]	130.96475219726562	1.52575	0.11945	19.988666666666667	19.869216666666667	1336374.375	1.579095387647844E7	0	1192	0.12719012024983223	1.1641570663041998	1.2000677872070116	130.96157836914062	130.96649169921875
157	131.01882934570312	1.4960666666666667					1	DETECTED	131.0188 m/z @1.50 [N1302_2.mzXML]	131.01882934570312	1.4960666666666667	1.4350333333333334	7.045216666666667	5.6101833333333335	27091.6328125	1025768.1014230958	0	1192	0.13136707395895875	45.959994538503594	90.59339846399796	131.0137939453125	131.02447509765625
158	131.04898071289062	8.324766666666667					1	DETECTED	131.0490 m/z @8.32 [N1302_2.mzXML]	131.04898071289062	8.324766666666667	3.2157666666666667	10.461933333333333	7.2461666666666655	4208.62841796875	497833.97058004746	0	1192	0.17611894668125672	0.7091570431265086	0.41831408625301736	131.04885864257812	131.05332946777344
159	131.0680694580078	10.815383333333333					1	DETECTED	131.0681 m/z @10.82 [N1302_2.mzXML]	131.0680694580078	10.815383333333333	0.24763333333333334	19.107000000000003	18.85936666666667	18582.0859375	1431290.7239668262	0	1192	0.3203636655028337	2.5203338858654347	11.13499523704374	131.06106567382812	131.07693481445312
160	131.08924865722656	1.9124333333333332					1	DETECTED	131.0892 m/z @1.91 [N1302_2.mzXML]	131.08924865722656	1.9124333333333332	1.9124333333333332	11.736233333333333	9.8238	12932.6064453125	912045.3454316405	0	1192	0.7708937229697124	null	null	131.08108520507812	131.08973693847656
161	131.4430694580078	4.241433333333333					1	DETECTED	131.4431 m/z @4.24 [N1302_2.mzXML]	131.4430694580078	4.241433333333333	3.0515499999999998	6.3928666666666665	3.3413166666666667	5406.1650390625	482901.0336079406	0	1192	0.8815087388825837	1.4040522180045663	2.2392283566121174	131.44261169433594	131.45025634765625
162	131.74960327148438	4.067483333333334					1	DETECTED	131.7496 m/z @4.07 [N1302_2.mzXML]	131.74960327148438	4.067483333333334	3.1854666666666662	4.592233333333334	1.4067666666666674	4114.42236328125	241319.03687207022	0	1192	1.2405537638845279	0.7974717031046274	0.5949434062092549	131.74945068359375	131.74972534179688
163	131.9502410888672	19.2165					1	DETECTED	131.9502 m/z @19.22 [N1302_2.mzXML]	131.9502410888672	19.2165	0.10113333333333333	20.007	19.905866666666668	4641.64013671875	2089316.9513469546	0	1192	12.619915305898019	0.5206770817893458	0.041354163578691566	131.94973754882812	131.9511260986328
164	131.96827697753906	1.5547333333333335					1	DETECTED	131.9683 m/z @1.55 [N1302_2.mzXML]	131.96827697753906	1.5547333333333335	1.4350333333333334	19.915000000000003	18.47996666666667	18962.865234375	3942490.248328734	0	1192	10.536329218877663	32.94281105819151	133.4616248390489	131.9604034423828	131.970947265625
165	132.0442657470703	9.505416666666667					1	DETECTED	132.0443 m/z @9.51 [N1302_2.mzXML]	132.0442657470703	9.505416666666667	3.7996	16.736166666666666	12.936566666666666	14378.587890625	1664318.5378737783	0	1192	0.39139448267237853	0.5871259457866296	2.4075922609338662	132.03533935546875	132.0540008544922
166	132.06527709960938	2.540383333333333					1	DETECTED	132.0653 m/z @2.54 [N1302_2.mzXML]	132.06527709960938	2.540383333333333	1.8131333333333333	17.715	15.901866666666667	132538.78125	8498755.320915926	0	1192	0.6278731313708019	1.8232105404166299	2.4009228451988807	132.05787658691406	132.06565856933594
167	132.07650756835938	1.85575					1	DETECTED	132.0765 m/z @1.86 [N1302_2.mzXML]	132.07650756835938	1.85575	1.8274166666666667	17.549	15.721583333333333	446244.5	5659471.3581697615	0	1192	0.03736744642281087	131.4278167627629	3.1325101580295334	132.06935119628906	132.08628845214844
168	132.0915985107422	4.33565					1	DETECTED	132.0916 m/z @4.34 [N1302_2.mzXML]	132.0915985107422	4.33565	3.4299000000000004	4.527866666666667	1.0979666666666668	2817.406982421875	114383.3081825562	0	1192	0.5398644087519404	0.6061091176741192	0.21221823534823844	132.0870361328125	132.0915985107422
169	132.10166931152344	3.972866666666667					1	DETECTED	132.1017 m/z @3.97 [N1302_2.mzXML]	132.10166931152344	3.972866666666667	0.21115	19.915000000000003	19.703850000000003	1557615.75	1.0621365331380011E8	1	1192	1.0965961975049523	0.95611219866287	0.8480999712929066	132.1011199951172	132.10215759277344
170	132.1148681640625	9.4045					1	DETECTED	132.1149 m/z @9.40 [N1302_2.mzXML]	132.1148681640625	9.4045	3.4450833333333337	9.4045	5.959416666666667	5941.2392578125	1126524.8533264461	0	1192	5.027900570560694	0.5	null	132.11257934570312	132.1240997314453
171	132.45506286621094	4.4					1	DETECTED	132.4551 m/z @4.40 [N1302_2.mzXML]	132.45506286621094	4.4	3.20065	4.527866666666667	1.3272166666666672	4189.615234375	240086.11704568486	0	1192	0.8918007960597767	0.5533066522143939	0.10661330442878789	132.45480346679688	132.45513916015625
172	132.7649383544922	4.22575					1	DETECTED	132.7649 m/z @4.23 [N1302_2.mzXML]	132.7649383544922	4.22575	3.2157666666666667	4.527866666666667	1.3121000000000005	5279.77099609375	292011.5786892395	0	1192	0.9990462972542575	0.6495651743428114	0.047653409258225206	132.76486206054688	132.7655487060547
173	132.95779418945312	11.752733333333333					1	DETECTED	132.9578 m/z @11.75 [N1302_2.mzXML]	132.95779418945312	11.752733333333333	0.10113333333333333	20.007	19.905866666666668	462890.84375	5.8282459976491995E7	0	1192	1.1951240149931373	0.8556890243665285	5.020639587709651	132.95773315429688	132.9611358642578
174	132.9980010986328	1.5110166666666667					1	DETECTED	132.9980 m/z @1.51 [N1302_2.mzXML]	132.9980010986328	1.5110166666666667	1.4350333333333334	1.5692333333333333	0.13419999999999987	32391.154296875	167525.5444804687	0	1192	0.11132304063908105	0.8830883965781966	0.7168642045461774	132.99795532226562	132.99815368652344
175	133.0341339111328	1.5110166666666667					1	DETECTED	133.0341 m/z @1.51 [N1302_2.mzXML]	133.0341339111328	1.5110166666666667	1.4166666666666667	19.878	18.461333333333332	902093.875	1.3502389672454966E7	0	1192	0.12114897721224516	1.376833488651932	1.7986808324283678	133.03158569335938	133.03477478027344
176	133.04934692382812	1.9824					1	DETECTED	133.0493 m/z @1.98 [N1302_2.mzXML]	133.04934692382812	1.9824	1.9679166666666668	10.274683333333334	8.306766666666666	12277.7333984375	987781.1720367126	0	1192	0.27317777024619905	107.2191392660737	133.1137546391601	133.0461883544922	133.0590362548828
177	133.0614471435547	2.0534499999999998					1	DETECTED	133.0614 m/z @2.05 [N1302_2.mzXML]	133.0614471435547	2.0534499999999998	2.0534499999999998	19.107000000000003	17.05355	9309.57421875	1155744.906329712	0	1192	0.8376595581806616	null	null	133.05963134765625	133.06906127929688
178	133.08404541015625	9.176083333333334					1	DETECTED	133.0840 m/z @9.18 [N1302_2.mzXML]	133.08404541015625	9.176083333333334	0.15598333333333333	19.491333333333333	19.335350000000002	10491.6650390625	1110028.6147256163	0	1192	0.09571505614216491	0.5097617809022984	0.6177301819045012	133.07907104492188	133.08648681640625
179	133.10507202148438	3.972866666666667					1	DETECTED	133.1051 m/z @3.97 [N1302_2.mzXML]	133.10507202148438	3.972866666666667	1.52575	11.968916666666667	10.443166666666666	69590.4609375	5684196.312645719	0	1192	1.0253834353378526	1.0548356541216923	0.512230642490863	133.09654235839844	133.1053924560547
180	133.9582977294922	11.42235					1	DETECTED	133.9583 m/z @11.42 [N1302_2.mzXML]	133.9582977294922	11.42235	0.13763333333333333	19.970333333333333	19.8327	12412.8408203125	2057063.5133751528	0	1192	0.8647409226337501	0.8191117866164543	0.7335595375015682	133.9577178955078	133.96664428710938
181	134.0184326171875	1.7849					1	DETECTED	134.0184 m/z @1.78 [N1302_2.mzXML]	134.0184326171875	1.7849	1.7069166666666669	19.693666666666665	17.986749999999997	34401.234375	5899116.880452636	0	1192	17.96368478065419	115.32432143620468	181.48711082310032	134.01461791992188	134.0191192626953
182	134.03521728515625	1.5110166666666667					1	DETECTED	134.0352 m/z @1.51 [N1302_2.mzXML]	134.03521728515625	1.5110166666666667	1.4166666666666667	19.307833333333335	17.891166666666667	75996.109375	2318291.33430887	0	1192	0.1458129087832467	3.470246992452877	6.835647646959357	134.0346221923828	134.04510498046875
183	134.0598602294922	10.10265					1	DETECTED	134.0599 m/z @10.10 [N1302_2.mzXML]	134.0598602294922	10.10265	2.7763166666666668	18.778666666666666	16.00235	29101.654296875	1664080.6560340887	0	1192	0.46584652196650467	0.5412279910514242	1.1510540934316522	134.05899047851562	134.06935119628906
184	134.1059112548828	4.03575					1	DETECTED	134.1059 m/z @4.04 [N1302_2.mzXML]	134.1059112548828	4.03575	3.155666666666667	9.20435	6.048683333333333	4786.4091796875	616749.8071221922	0	1192	0.6390257654823568	3.436426474765647	5.872852949531294	134.0960693359375	134.1065216064453
185	134.95819091796875	11.42235					1	DETECTED	134.9582 m/z @11.42 [N1302_2.mzXML]	134.95819091796875	11.42235	0.10113333333333333	20.007	19.905866666666668	63690.6875	1.0261127603062622E7	0	1192	1.844854227590103	0.8812523118503308	7.79632479586034	134.9579620361328	134.95904541015625
186	134.99623107910156	1.52575					1	DETECTED	134.9962 m/z @1.53 [N1302_2.mzXML]	134.99623107910156	1.52575	1.4166666666666667	17.715	16.298333333333332	167303.75	2923259.554960632	0	1192	0.11827586207429142	4.732552481889955	8.107011222510794	134.9956817626953	135.00372314453125
187	135.0319061279297	1.4663					1	DETECTED	135.0319 m/z @1.47 [N1302_2.mzXML]	135.0319061279297	1.4663	1.4663	19.161833333333334	17.695533333333334	57288.734375	1890423.5112749941	0	1192	0.16273444257765068	null	null	135.0312957763672	135.0323486328125
188	135.0438232421875	11.5862					1	DETECTED	135.0438 m/z @11.59 [N1302_2.mzXML]	135.0438232421875	11.5862	6.7976833333333335	12.327733333333333	5.530049999999999	9109.3115234375	694364.310385589	0	1192	1.9067395676956682	0.5774282919902126	0.15485658398042532	135.04327392578125	135.04408264160156
189	135.06336975097656	10.067683333333333					1	DETECTED	135.0634 m/z @10.07 [N1302_2.mzXML]	135.06336975097656	10.067683333333333	0.5958333333333333	20.007	19.411166666666666	3101.37451171875	1111238.917848267	0	1192	9.091439666284632	1.024676629521512	1.0493532590430241	135.06211853027344	135.06341552734375
190	135.0801239013672	11.850283333333334					1	DETECTED	135.0801 m/z @11.85 [N1302_2.mzXML]	135.0801239013672	11.850283333333334	10.492416666666665	17.346166666666665	6.85375	10857.97265625	837910.3977239383	0	1192	0.3196990052633115	2.5372743171158496	4.090579237251428	135.0709991455078	135.0805206298828
191	136.04779052734375	1.8131333333333333					1	DETECTED	136.0478 m/z @1.81 [N1302_2.mzXML]	136.04779052734375	1.8131333333333333	1.7990166666666667	3.1407833333333333	1.3417666666666666	137036.359375	1079458.0974347533	0	1192	0.05606594852146851	13.775590986514436	12.895027595954641	136.04249572753906	136.048095703125
192	136.07540893554688	3.8154833333333333					1	DETECTED	136.0754 m/z @3.82 [N1302_2.mzXML]	136.07540893554688	3.8154833333333333	0.17426666666666665	19.933333333333334	19.759066666666666	8464.03125	1678049.787755494	0	1192	6.043087411824295	0.6838623739954912	0.6051708981799463	136.0717315673828	136.08338928222656
193	136.9537811279297	11.42235					1	DETECTED	136.9538 m/z @11.42 [N1302_2.mzXML]	136.9537811279297	11.42235	0.10113333333333333	19.878	19.776866666666667	27302.00390625	4296015.695874512	0	1192	1.474143072566502	1.6294069946473664	7.112467179371756	136.95343017578125	136.95428466796875
194	136.96920776367188	1.61425					1	DETECTED	136.9692 m/z @1.61 [N1302_2.mzXML]	136.96920776367188	1.61425	1.5692333333333333	17.1245	15.555266666666668	28003.490234375	2969870.3933197022	0	1192	0.06703609622790618	172.77230655312835	1.3984785751218352	136.9690704345703	136.97189331054688
195	137.01754760742188	10.257916666666667					1	DETECTED	137.0175 m/z @10.26 [N1302_2.mzXML]	137.01754760742188	10.257916666666667	10.190383333333333	20.007	9.816616666666668	3830.889404296875	1187682.6037880252	0	1192	0.12012581783408294	72.67978775913119	144.35957551826237	137.0150146484375	137.01759338378906
196	137.04563903808594	3.2616					1	DETECTED	137.0456 m/z @3.26 [N1302_2.mzXML]	137.04563903808594	3.2616	2.0107833333333334	8.623916666666666	6.613133333333333	4929.59423828125	469636.92947787466	0	1192	0.3929908602606331	2.6435262295300404	4.287052459060081	137.04522705078125	137.04588317871094
197	137.13214111328125	7.399116666666667					1	DETECTED	137.1321 m/z @7.40 [N1302_2.mzXML]	137.13214111328125	7.399116666666667	0.10113333333333333	19.988666666666667	19.887533333333334	7368.71435546875	3471853.883975004	0	1192	19.318580589126746	1.3625362257609979	0.3918083985933384	137.12242126464844	137.13265991210938
198	138.05224609375	1.8696333333333333					1	DETECTED	138.0522 m/z @1.87 [N1302_2.mzXML]	138.05224609375	1.8696333333333333	0.13763333333333333	19.583333333333332	19.4457	386047.53125	3191398.540591858	0	1192	0.06606783312023934	4.840386243407661	2.8079474767346557	138.0520782470703	138.05531311035156
199	138.06605529785156	9.89955					1	DETECTED	138.0661 m/z @9.90 [N1302_2.mzXML]	138.06605529785156	9.89955	9.027016666666666	18.6875	9.660483333333334	6240.71337890625	1213146.3832714842	0	1192	0.09058597182811745	5.535882105745722	0.12032288071684116	138.06565856933594	138.06764221191406
200	138.90621948242188	2.0107833333333334					1	DETECTED	138.9062 m/z @2.01 [N1302_2.mzXML]	138.90621948242188	2.0107833333333334	1.6906999999999999	2.1529666666666665	0.4622666666666666	27903.212890625	594048.649031494	0	1192	0.6269774114993818	0.7221036188492576	0.44420723769851506	138.90586853027344	138.90625
201	139.00743103027344	18.046833333333332					1	DETECTED	139.0074 m/z @18.05 [N1302_2.mzXML]	139.00743103027344	18.046833333333332	3.0963	18.046833333333332	14.950533333333333	3018.690673828125	1434036.5513200683	0	1192	9.070437910072155	0.5	null	139.00204467773438	139.00836181640625
202	139.04180908203125	14.740683333333333					1	DETECTED	139.0418 m/z @14.74 [N1302_2.mzXML]	139.04180908203125	14.740683333333333	0.24763333333333334	20.007	19.75936666666667	113731.4921875	1.919887563154836E7	1	1192	3.568640742242442	0.7749944661996775	0.4839107938232787	139.03562927246094	139.05047607421875
203	140.04136657714844	14.740683333333333					1	DETECTED	140.0414 m/z @14.74 [N1302_2.mzXML]	140.04136657714844	14.740683333333333	1.4350333333333334	16.624933333333335	15.189900000000002	6497.1982421875	1415501.22097055	0	1192	3.191472671235738	0.5708063867605115	0.19007547008076792	140.03363037109375	140.04969787597656
204	140.06776428222656	1.7849					1	DETECTED	140.0678 m/z @1.78 [N1302_2.mzXML]	140.06776428222656	1.7849	0.5958333333333333	19.693666666666665	19.09783333333333	635580.25	5558248.38884735	1	1192	0.14194642153650205	4.362664206386497	4.96180498288247	140.0675811767578	140.07078552246094
205	140.903076171875	1.7557333333333331					1	DETECTED	140.9031 m/z @1.76 [N1302_2.mzXML]	140.903076171875	1.7557333333333331	1.6748666666666667	2.2514	0.5765333333333331	20861.978515625	361108.544274658	0	1192	0.520409204991831	3.564715581203637	5.497797639560741	140.90306091308594	140.90432739257812
206	141.01573181152344	4.051833333333334					1	DETECTED	141.0157 m/z @4.05 [N1302_2.mzXML]	141.01573181152344	4.051833333333334	3.0515499999999998	5.705933333333333	2.6543833333333335	2813.581298828125	161478.05602120972	0	1192	0.7967855168456541	1.326815735541596	1.6536314710831919	141.01512145996094	141.0184783935547
207	141.0385284423828	12.000133333333334					1	DETECTED	141.0385 m/z @12.00 [N1302_2.mzXML]	141.0385284423828	12.000133333333334	2.7763166666666668	16.255383333333334	13.479066666666668	5585.66259765625	1220691.3919317322	0	1192	9.167885373729055	0.7306664450182409	0.4865922868680633	141.03030395507812	141.0407257080078
208	141.05215454101562	9.3231					1	DETECTED	141.0522 m/z @9.32 [N1302_2.mzXML]	141.05215454101562	9.3231	1.0707666666666666	18.504166666666666	17.4334	52818.95703125	1549185.1998860487	0	1192	0.1137028711480017	0.6073329143855903	0.33488252427060067	141.05145263671875	141.05690002441406
209	141.09066772460938	10.444283333333335					1	DETECTED	141.0907 m/z @10.44 [N1302_2.mzXML]	141.09066772460938	10.444283333333335	0.13763333333333333	19.988666666666667	19.851033333333334	2696.841552734375	1196229.2996523126	0	1192	14.366763030272175	0.9630206387785232	0.9260412775570463	141.08836364746094	141.0924072265625
210	142.06495666503906	9.176083333333334					1	DETECTED	142.0650 m/z @9.18 [N1302_2.mzXML]	142.06495666503906	9.176083333333334	5.3565	10.373316666666666	5.016816666666666	76527.6484375	801215.5099382604	0	1192	0.09901537706383223	2.5446080803752333	1.6204318728961316	142.05557250976562	142.07467651367188
211	142.9476318359375	1.6597166666666667					1	DETECTED	142.9476 m/z @1.66 [N1302_2.mzXML]	142.9476318359375	1.6597166666666667	1.4511333333333334	18.76033333333333	17.309199999999997	30565.392578125	1542166.0426401976	0	1192	0.05936625854166078	15.623017205882697	36.0853651277648	142.93785095214844	142.95021057128906
212	143.03115844726562	1.7990166666666667					1	DETECTED	143.0312 m/z @1.80 [N1302_2.mzXML]	143.03115844726562	1.7990166666666667	0.48643333333333333	19.951999999999998	19.465566666666664	280041.65625	4108143.5891012587	0	1192	0.11134498493302547	2.4085348792206496	2.936438973190765	143.02223205566406	143.0365753173828
213	143.0727996826172	9.176083333333334					1	DETECTED	143.0728 m/z @9.18 [N1302_2.mzXML]	143.0727996826172	9.176083333333334	0.10113333333333333	20.007	19.905866666666668	88409.9921875	3077013.5151674487	0	1192	0.09319802111001074	0.5607660747295644	0.02226627264880367	143.06944274902344	143.0818328857422
214	143.1064453125	11.083633333333333					1	DETECTED	143.1064 m/z @11.08 [N1302_2.mzXML]	143.1064453125	11.083633333333333	4.974983333333333	19.234666666666666	14.259683333333331	4321.07763671875	1122000.235317383	0	1192	0.15537260161566557	1.1671714153972916	1.3343428307945835	143.10604858398438	143.1067352294922
215	144.04440307617188	9.190183333333332					1	DETECTED	144.0444 m/z @9.19 [N1302_2.mzXML]	144.04440307617188	9.190183333333332	1.77035	11.018516666666667	9.248166666666666	23122.2734375	2991283.437536071	0	1192	0.0727695117574978	0.5123403079963655	2.1995669925030032	144.03448486328125	144.0445098876953
216	144.05703735351562	1.8274166666666667					1	DETECTED	144.0570 m/z @1.83 [N1302_2.mzXML]	144.05703735351562	1.8274166666666667	0.11945	19.970333333333333	19.850883333333332	7683.8740234375	1557466.067862122	0	1192	3.954930612003648	5.689346657423793	17.54104412220717	144.05703735351562	144.06564331054688
217	144.0803985595703	9.176083333333334					1	DETECTED	144.0804 m/z @9.18 [N1302_2.mzXML]	144.0803985595703	9.176083333333334	8.309000000000001	19.878	11.568999999999999	976931.6875	8057166.886243412	0	1192	0.09576142897438977	1.9700664015488565	2.39521296710853	144.08010864257812	144.08108520507812
218	144.10166931152344	1.8696333333333333					1	DETECTED	144.1017 m/z @1.87 [N1302_2.mzXML]	144.10166931152344	1.8696333333333333	0.11945	19.933333333333334	19.813883333333333	234132.6875	2862793.163761352	0	1192	0.04291406586819235	0.5586816513926809	7.4797310712784935	144.09811401367188	144.10226440429688
219	144.1381072998047	10.956733333333334					1	DETECTED	144.1381 m/z @10.96 [N1302_2.mzXML]	144.1381072998047	10.956733333333334	10.894716666666666	11.018516666666667	0.12380000000000102	3729.503173828125	21374.025045410155	0	1192	0.13406813103937232	0.9981187852727567	0.9962375705455134	144.1379852294922	144.13816833496094
220	144.83641052246094	9.176083333333334					1	DETECTED	144.8364 m/z @9.18 [N1302_2.mzXML]	144.83641052246094	9.176083333333334	9.131483333333334	9.29185	0.16036666666666655	3958.317626953125	18275.230534881463	0	1192	0.4239358640884703	1.7978325859491417	2.5956651718982835	144.83641052246094	144.836669921875
221	144.9807891845703	1.5547333333333335					1	DETECTED	144.9808 m/z @1.55 [N1302_2.mzXML]	144.9807891845703	1.5547333333333335	1.4813333333333332	19.528333333333332	18.047	33572.05078125	9641939.139936894	0	1192	12.472583087373973	89.55748668893965	166.48740158789252	144.9783172607422	144.981201171875
222	144.9917755126953	1.8274166666666667					1	DETECTED	144.9918 m/z @1.83 [N1302_2.mzXML]	144.9917755126953	1.8274166666666667	1.4166666666666667	18.540833333333335	17.124166666666667	81691.796875	3072700.782086609	0	1192	0.4111792541757189	144.04824941328405	85.28388448928436	144.9912872314453	144.9921417236328
223	145.04925537109375	1.9540166666666667					1	DETECTED	145.0493 m/z @1.95 [N1302_2.mzXML]	145.04925537109375	1.9540166666666667	0.11945	19.988666666666667	19.869216666666667	205834.9375	1.1423298156759162E7	0	1192	0.7784125287666999	2.3579487277069515	1.2029139216684024	145.04685974121094	145.0497283935547
224	145.064697265625	9.176083333333334					1	DETECTED	145.0647 m/z @9.18 [N1302_2.mzXML]	145.064697265625	9.176083333333334	9.131483333333334	10.120316666666668	0.9888333333333339	4333.01025390625	62806.23846279895	0	1192	0.08695076194141649	11.085575485799493	21.171150971598987	145.06448364257812	145.06504821777344
225	145.08399963378906	9.176083333333334					1	DETECTED	145.0840 m/z @9.18 [N1302_2.mzXML]	145.08399963378906	9.176083333333334	9.131483333333334	17.991333333333333	8.85985	84657.4140625	1638524.0583645296	0	1192	0.09806508603375441	4.002808400145343	3.2513888169596017	145.08059692382812	145.08602905273438
226	146.0596466064453	9.176083333333334					1	DETECTED	146.0596 m/z @9.18 [N1302_2.mzXML]	146.0596466064453	9.176083333333334	0.10113333333333333	19.675333333333334	19.5742	1017864.5	9891983.940530328	1	1192	0.09969547256208955	0.5516944800646882	2.373693895337057	146.05238342285156	146.06436157226562
227	146.0809326171875	1.9964166666666665					1	DETECTED	146.0809 m/z @2.00 [N1302_2.mzXML]	146.0809326171875	1.9964166666666665	0.24763333333333334	19.601666666666667	19.354033333333334	160034.765625	8218362.83888263	0	1192	0.42136871680684185	0.73588331402029	0.15371925183000665	146.07151794433594	146.087646484375
228	146.11729431152344	1.85575					1	DETECTED	146.1173 m/z @1.86 [N1302_2.mzXML]	146.11729431152344	1.85575	1.8131333333333333	19.070666666666668	17.257533333333335	43472.64453125	1.0147834843008537E7	0	1192	7.374119806825416	88.59096835578114	168.71477958425587	146.11685180664062	146.11769104003906
229	147.0137176513672	1.5110166666666667					1	DETECTED	147.0137 m/z @1.51 [N1302_2.mzXML]	147.0137176513672	1.5110166666666667	1.4350333333333334	19.988666666666667	18.553633333333334	229272.9375	4456530.598115054	0	1192	0.11799465309791946	69.42056379688174	139.14378728450356	147.00465393066406	147.01400756835938
230	147.02598571777344	11.453216666666666					1	DETECTED	147.0260 m/z @11.45 [N1302_2.mzXML]	147.02598571777344	11.453216666666666	3.1407833333333333	11.453216666666666	8.312433333333333	4481.87841796875	1478753.434643738	0	1192	7.974897046574817	0.5	null	147.02598571777344	147.02896118164062
231	147.06321716308594	9.176083333333334					1	DETECTED	147.0632 m/z @9.18 [N1302_2.mzXML]	147.06321716308594	9.176083333333334	0.10113333333333333	20.007	19.905866666666668	88469.890625	2794889.720645717	0	1192	0.09605947631053624	0.5188981295149285	2.446128384405802	147.05625915527344	147.06536865234375
232	147.07623291015625	1.85575					1	DETECTED	147.0762 m/z @1.86 [N1302_2.mzXML]	147.07623291015625	1.85575	1.77035	11.162633333333334	9.392283333333333	218241.59375	6803868.121521459	0	1192	0.17901670934895808	9.708586232950037	10.590006628731677	147.07594299316406	147.0858154296875
233	147.1125030517578	1.61425					1	DETECTED	147.1125 m/z @1.61 [N1302_2.mzXML]	147.1125030517578	1.61425	1.10715	16.145699999999998	15.038549999999997	158330.6875	4114822.846817443	0	1192	0.135414277548352	1.7896417452288944	0.2399162189026771	147.11183166503906	147.12069702148438
234	147.9828338623047	10.765166666666666					1	DETECTED	147.9828 m/z @10.77 [N1302_2.mzXML]	147.9828338623047	10.765166666666666	10.5214	11.115566666666666	0.5941666666666663	2734.606201171875	58600.57518435659	0	1192	0.1552692851830635	1.2187200875153872	1.4374401750307741	147.9826202392578	147.98345947265625
235	148.01455688476562	1.5110166666666667					1	DETECTED	148.0146 m/z @1.51 [N1302_2.mzXML]	148.01455688476562	1.5110166666666667	1.4350333333333334	1.6294166666666667	0.19438333333333335	25409.87109375	200762.9624423828	0	1192	0.12576959406934596	1.2791182276815098	1.4508180747533614	148.014404296875	148.0147247314453
236	148.03919982910156	9.965466666666666					1	DETECTED	148.0392 m/z @9.97 [N1302_2.mzXML]	148.03919982910156	9.965466666666666	0.2658833333333333	19.767666666666667	19.501783333333332	76449.6640625	3679731.154080597	1	1192	7.9284237113471185	1.0669810342167863	0.9149941193931875	148.03671264648438	148.04273986816406
237	148.06019592285156	1.85575					1	DETECTED	148.0602 m/z @1.86 [N1302_2.mzXML]	148.06019592285156	1.85575	1.7990166666666667	9.261733333333332	7.462716666666665	31567.5625	1111517.2115601194	0	1192	0.14586647462965452	13.312207049483721	28.258317108068628	148.05972290039062	148.06906127929688
238	148.0823974609375	11.4376					1	DETECTED	148.0824 m/z @11.44 [N1302_2.mzXML]	148.0823974609375	11.4376	0.21115	19.988666666666667	19.777516666666667	4561.62939453125	1953462.7272083121	0	1192	9.651811958019737	0.8808446421917288	1.223885131112571	148.07508850097656	148.08262634277344
239	148.0965118408203	1.9124333333333332					1	DETECTED	148.0965 m/z @1.91 [N1302_2.mzXML]	148.0965118408203	1.9124333333333332	0.6323166666666666	19.2165	18.584183333333332	17619.896484375	2125185.154417176	0	1192	0.4733216631533219	1.023965683193581	1.1590277663394182	148.09629821777344	148.10020446777344
240	148.9348602294922	1.7405833333333334					1	DETECTED	148.9349 m/z @1.74 [N1302_2.mzXML]	148.9348602294922	1.7405833333333334	1.6597166666666667	11.984416666666668	10.324700000000002	63451.71875	4677442.784317628	0	1192	0.15027917271109814	63.8377988458368	126.67559769167359	148.93472290039062	148.93528747558594
241	149.011962890625	1.52575					1	DETECTED	149.0120 m/z @1.53 [N1302_2.mzXML]	149.011962890625	1.52575	0.11945	19.749166666666667	19.629716666666667	248330.03125	6594385.220599487	0	1192	0.12420515226630813	0.4523747142240823	null	149.0020751953125	149.0121612548828
242	149.02297973632812	12.443283333333333					1	DETECTED	149.0230 m/z @12.44 [N1302_2.mzXML]	149.02297973632812	12.443283333333333	0.10113333333333333	20.007	19.905866666666668	173488.25	5.031240670593513E7	1	1192	11.50892316579431	0.5050750643925438	0.04904976600545459	149.02247619628906	149.0233612060547
243	149.0786590576172	18.175333333333334					1	DETECTED	149.0787 m/z @18.18 [N1302_2.mzXML]	149.0786590576172	18.175333333333334	0.11945	19.896333333333335	19.776883333333334	7229.09765625	3081457.7974604485	0	1192	10.011066581295532	0.547657596369789	0.18330685715572076	149.078125	149.0788116455078
244	149.96701049804688	15.398916666666667					1	DETECTED	149.9670 m/z @15.40 [N1302_2.mzXML]	149.96701049804688	15.398916666666667	0.7235833333333334	15.398916666666667	14.675333333333333	4827.6669921875	1925084.1665086062	0	1192	7.557479288011511	0.5	null	149.9604034423828	149.9706573486328
245	149.99246215820312	1.7849					1	DETECTED	149.9925 m/z @1.78 [N1302_2.mzXML]	149.99246215820312	1.7849	0.10113333333333333	20.007	19.905866666666668	10836.1220703125	4779410.615646722	0	1192	16.060253246603928	5.911111990972621	10.822223981945243	149.9844970703125	150.00074768066406
246	150.01539611816406	1.5110166666666667					1	DETECTED	150.0154 m/z @1.51 [N1302_2.mzXML]	150.01539611816406	1.5110166666666667	0.13763333333333333	19.951999999999998	19.814366666666665	6558.1396484375	5685282.51607788	0	1192	0.09949718616389358	7.213705811681613	13.427411623363225	150.00730895996094	150.01560974121094
247	150.02638244628906	12.411216666666666					1	DETECTED	150.0264 m/z @12.41 [N1302_2.mzXML]	150.02638244628906	12.411216666666666	0.11945	19.988666666666667	19.869216666666667	15141.6142578125	4736154.6158985635	0	1192	11.289867092023977	0.9209277103920603	1.4439755910945526	150.0260772705078	150.02685546875
248	150.05812072753906	2.70565					1	DETECTED	150.0581 m/z @2.71 [N1302_2.mzXML]	150.05812072753906	2.70565	1.7069166666666669	9.538816666666666	7.831899999999999	53409.11328125	1754308.9292853386	0	1192	0.2680688623253995	0.93557430954781	0.9420389916022041	150.05206298828125	150.06312561035156
249	150.96832275390625	11.485633333333334					1	DETECTED	150.9683 m/z @11.49 [N1302_2.mzXML]	150.96832275390625	11.485633333333334	0.15598333333333333	20.007	19.85101666666667	14052.546875	2527793.6743679233	0	1192	9.737523657167728	0.821545709950635	0.4722905089959014	150.96701049804688	150.9770965576172
250	151.04515075683594	1.52575					1	DETECTED	151.0452 m/z @1.53 [N1302_2.mzXML]	151.04515075683594	1.52575	1.4350333333333334	19.656833333333335	18.2218	8457.6708984375	1833779.1182353212	0	1192	9.519565533119422	100.43248208708447	199.86496417416893	151.03518676757812	151.04771423339844
251	151.0612335205078	8.536750000000001					1	DETECTED	151.0612 m/z @8.54 [N1302_2.mzXML]	151.0612335205078	8.536750000000001	2.70565	8.623916666666666	5.918266666666666	5065.55224609375	407198.2378927611	0	1192	5.863931593252019	0.5074742901568028	0.014948580313605464	151.0611114501953	151.06173706054688
252	151.07496643066406	11.258266666666666					1	DETECTED	151.0750 m/z @11.26 [N1302_2.mzXML]	151.07496643066406	11.258266666666666	9.3392	11.378583333333333	2.0393833333333333	36824.78125	425560.01724456844	0	1192	0.1854104741512046	0.5539162503794626	0.1407136246398084	151.07496643066406	151.0755157470703
253	151.11151123046875	12.107733333333334					1	DETECTED	151.1115 m/z @12.11 [N1302_2.mzXML]	151.11151123046875	12.107733333333334	0.13763333333333333	19.234666666666666	19.097033333333332	10379.568359375	1612870.2881294552	0	1192	1.387398944475974	0.775356608772936	0.6065799527088672	151.1109619140625	151.1124267578125
254	152.02175903320312	1.8131333333333333					1	DETECTED	152.0218 m/z @1.81 [N1302_2.mzXML]	152.02175903320312	1.8131333333333333	1.7557333333333331	3.783916666666667	2.0281833333333337	78857.7578125	981574.9380949099	0	1192	0.04256895683917583	11.3846768844987	5.6947259044117935	152.02174377441406	152.03175354003906
255	152.0466766357422	11.544033333333335					1	DETECTED	152.0467 m/z @11.54 [N1302_2.mzXML]	152.0466766357422	11.544033333333335	0.10113333333333333	20.007	19.905866666666668	10073.2529296875	1888698.495797942	0	1192	11.226582975901263	1.1041220032678716	1.5980853341558379	152.0463409423828	152.0541229248047
256	152.06787109375	1.8979333333333335					1	DETECTED	152.0679 m/z @1.90 [N1302_2.mzXML]	152.06787109375	1.8979333333333335	0.6872333333333334	15.03715	14.349916666666667	35468.55078125	1667185.3440153508	0	1192	0.047326651946090426	3.7532159160680116	0.1785815486899097	152.06118774414062	152.0707550048828
257	152.94683837890625	1.61425					1	DETECTED	152.9468 m/z @1.61 [N1302_2.mzXML]	152.94683837890625	1.61425	1.4166666666666667	18.778666666666666	17.362	108760.7265625	3877914.1421908266	0	1192	0.07462160301999399	1.7388809361514554	1.5877315176208215	152.94146728515625	152.95191955566406
258	153.00477600097656	1.5402666666666667					1	DETECTED	153.0048 m/z @1.54 [N1302_2.mzXML]	153.00477600097656	1.5402666666666667	1.4350333333333334	1.5840666666666665	0.14903333333333313	4496.31640625	25710.449084106443	0	1192	0.10700967587410282	0.7081089642065245	0.416217928413049	153.00450134277344	153.00497436523438
259	153.05738830566406	13.847633333333333					1	DETECTED	153.0574 m/z @13.85 [N1302_2.mzXML]	153.05738830566406	13.847633333333333	0.50465	20.007	19.50235	67454.921875	1.287149967375507E7	0	1192	2.4225669873162694	0.6572466488188814	0.28628150364483096	153.0519561767578	153.06600952148438
260	153.12738037109375	9.932566666666666					1	DETECTED	153.1274 m/z @9.93 [N1302_2.mzXML]	153.12738037109375	9.932566666666666	0.22931666666666667	19.988666666666667	19.75935	5857.41357421875	1142983.5227847595	0	1192	0.1079630415727948	1.0181820524051222	1.036364104810244	153.1267852783203	153.12786865234375
261	154.02627563476562	1.8696333333333333					1	DETECTED	154.0263 m/z @1.87 [N1302_2.mzXML]	154.02627563476562	1.8696333333333333	1.3621333333333332	2.2514	0.8892666666666666	53534.27734375	585599.7830979005	0	1192	0.06539401844233828	0.8761247947454843	0.7522495894909685	154.02601623535156	154.03256225585938
262	154.06065368652344	12.607866666666666					1	DETECTED	154.0607 m/z @12.61 [N1302_2.mzXML]	154.06065368652344	12.607866666666666	6.6044	15.6707	9.0663	4425.96728515625	861912.8080108637	0	1192	2.4039188111467116	0.75508872651357	1.2016154016918168	154.05514526367188	154.0691375732422
263	154.08383178710938	3.972866666666667					1	DETECTED	154.0838 m/z @3.97 [N1302_2.mzXML]	154.08383178710938	3.972866666666667	0.7417833333333334	19.859333333333332	19.117549999999998	9636.1044921875	1544326.5087819516	0	1192	1.0587914558936071	0.7427850429901633	2.213115488319669	154.08346557617188	154.08645629882812
264	155.028076171875	2.8044000000000002					1	DETECTED	155.0281 m/z @2.80 [N1302_2.mzXML]	155.028076171875	2.8044000000000002	1.9262166666666665	19.034333333333333	17.108116666666668	13158.4765625	1227036.4814150087	0	1192	0.24964053589906454	4.075470961703268	16.407479324550177	155.02784729003906	155.03195190429688
265	155.0678253173828	9.999266666666667					1	DETECTED	155.0678 m/z @10.00 [N1302_2.mzXML]	155.0678253173828	9.999266666666667	9.261733333333332	10.444283333333335	1.1825500000000027	7141.38720703125	144340.76857238772	0	1192	1.0358582421859843	0.8016925788664917	0.18820869851062644	155.06753540039062	155.0682830810547
266	155.07867431640625	1.6597166666666667					1	DETECTED	155.0787 m/z @1.66 [N1302_2.mzXML]	155.07867431640625	1.6597166666666667	1.5988499999999999	10.373316666666666	8.774466666666665	24705.9296875	1607927.0971861575	0	1192	0.07776203430950335	72.07940854326374	143.1588170865275	155.07017517089844	155.081298828125
267	155.10658264160156	2.677833333333333					1	DETECTED	155.1066 m/z @2.68 [N1302_2.mzXML]	155.10658264160156	2.677833333333333	0.37603333333333333	20.007	19.63096666666667	2403.994873046875	1765207.9311823123	0	1192	8.686794573608934	4.264264199032643	7.528528398065284	155.1059112548828	155.1070556640625
268	155.1305389404297	15.071066666666667					1	DETECTED	155.1305 m/z @15.07 [N1302_2.mzXML]	155.1305389404297	15.071066666666667	0.10113333333333333	20.007	19.905866666666668	341944.84375	7.917359696011887E7	0	1192	7.978454349880748	0.6776643466399535	0.324061300465385	155.13015747070312	155.13108825683594
269	156.0417938232422	1.7849					1	DETECTED	156.0418 m/z @1.78 [N1302_2.mzXML]	156.0417938232422	1.7849	1.7557333333333331	11.67435	9.918616666666667	269833.125	2.7420558221184332E7	0	1192	0.05060794533345492	158.28794481424285	359.10646082408715	156.0417022705078	156.04373168945312
270	156.07650756835938	1.9124333333333332					1	DETECTED	156.0765 m/z @1.91 [N1302_2.mzXML]	156.07650756835938	1.9124333333333332	1.52575	15.2752	13.74945	56054.5859375	2655432.368495117	0	1192	0.5869141088008036	2.411629905882649	1.9637428137720525	156.068115234375	156.0772247314453
271	156.1342315673828	15.104333333333333					1	DETECTED	156.1342 m/z @15.10 [N1302_2.mzXML]	156.1342315673828	15.104333333333333	0.10113333333333333	19.970333333333333	19.8692	17836.552734375	5022565.943463194	0	1192	7.569487814783946	0.6733883013940651	0.33329619123778714	156.1287841796875	156.13450622558594
272	157.12774658203125	15.071066666666667					1	DETECTED	157.1277 m/z @15.07 [N1302_2.mzXML]	157.12774658203125	15.071066666666667	0.10113333333333333	20.007	19.905866666666668	95978.890625	2.321737607588894E7	0	1192	1.0087055412673092	0.6762691437086232	3.007161613845084	157.1273956298828	157.1282501220703
273	158.1313018798828	15.087616666666666					1	DETECTED	158.1313 m/z @15.09 [N1302_2.mzXML]	158.1313018798828	15.087616666666666	0.22931666666666667	19.951999999999998	19.722683333333332	5469.68115234375	1827922.9716890876	0	1192	8.807837122870811	0.6636924592091066	0.4350416844981521	158.13018798828125	158.13177490234375
274	158.927734375	1.5547333333333335					1	DETECTED	158.9277 m/z @1.55 [N1302_2.mzXML]	158.927734375	1.5547333333333335	1.4663	2.1247166666666666	0.6584166666666667	31801.794921875	538854.7744584961	0	1192	0.10269306533475309	3.7226724462872114	6.445344892574423	158.921875	158.9278106689453
275	158.963623046875	1.6597166666666667					1	DETECTED	158.9636 m/z @1.66 [N1302_2.mzXML]	158.963623046875	1.6597166666666667	1.5840666666666665	1.9401333333333333	0.35606666666666675	373936.03125	2420274.5485361326	0	1192	0.08343178626835801	2.0905284219251414	1.9521219369753655	158.963623046875	158.96405029296875
276	159.06484985351562	1.9540166666666667					1	DETECTED	159.0648 m/z @1.95 [N1302_2.mzXML]	159.06484985351562	1.9540166666666667	1.9401333333333333	19.399333333333335	17.459200000000003	16806.453125	1303149.5854212036	0	1192	0.39380138228910044	72.08465454493317	102.93768688798043	159.05865478515625	159.0686492919922
277	159.0915985107422	9.176083333333334					1	DETECTED	159.0916 m/z @9.18 [N1302_2.mzXML]	159.0915985107422	9.176083333333334	6.12875	18.175333333333334	12.046583333333334	105417.671875	9674919.477639796	0	1192	0.08462525760087658	2.318669472956514	2.458004051534124	159.0895233154297	159.10153198242188
278	159.14903259277344	8.832566666666667					1	DETECTED	159.1490 m/z @8.83 [N1302_2.mzXML]	159.14903259277344	8.832566666666667	8.692499999999999	9.0618	0.36930000000000085	10035.33984375	108712.2696713871	0	1192	0.3579090775787286	1.3183008091384991	1.552804031029837	159.14895629882812	159.1494140625
279	159.98162841796875	11.258266666666666					1	DETECTED	159.9816 m/z @11.26 [N1302_2.mzXML]	159.98162841796875	11.258266666666666	0.10113333333333333	20.007	19.905866666666668	8588.8310546875	2113736.310298584	0	1192	7.957246489935011	0.6759525525187433	5.945625006281467	159.98114013671875	159.98260498046875
280	160.06027221679688	2.5268333333333337					1	DETECTED	160.0603 m/z @2.53 [N1302_2.mzXML]	160.06027221679688	2.5268333333333337	1.8415666666666666	19.180166666666665	17.3386	244134.765625	1.5726632377464231E7	1	1192	0.8158006883033919	2.312715875166576	2.5446560994889085	160.05665588378906	160.06346130371094
281	160.07574462890625	9.190183333333332					1	DETECTED	160.0757 m/z @9.19 [N1302_2.mzXML]	160.07574462890625	9.190183333333332	0.4678333333333333	20.007	19.539166666666667	43627.42578125	2555950.6177529283	0	1192	0.3813228550197998	0.5692115761344969	9.207045132386586	160.07516479492188	160.07594299316406
282	160.13304138183594	1.8696333333333333					1	DETECTED	160.1330 m/z @1.87 [N1302_2.mzXML]	160.13304138183594	1.8696333333333333	1.85575	10.240833333333335	8.385083333333334	59083.58203125	2656487.634536255	0	1192	0.05277698594268032	301.2332054104312	589.0741797127788	160.13287353515625	160.1381072998047
283	160.95303344726562	11.705016666666667					1	DETECTED	160.9530 m/z @11.71 [N1302_2.mzXML]	160.95303344726562	11.705016666666667	1.4960666666666667	17.991333333333333	16.495266666666666	6622.99609375	1878858.6522742317	0	1192	0.1971803756081716	0.8078826258658659	7.870838959866551	160.9522247314453	160.9609832763672
284	161.01220703125	1.4663					1	DETECTED	161.0122 m/z @1.47 [N1302_2.mzXML]	161.01220703125	1.4663	0.5776	16.4023	15.8247	13133.1904296875	2767452.082765015	0	1192	0.1894551229740744	8.90328569821087	16.80657139642174	161.00376892089844	161.01226806640625
285	161.0237579345703	12.29415					1	DETECTED	161.0238 m/z @12.29 [N1302_2.mzXML]	161.0237579345703	12.29415	1.5988499999999999	16.680666666666667	15.081816666666667	56855.9296875	8617926.725868098	0	1192	1.0367760102179062	1.982714538611894	3.2289608763481823	161.0182342529297	161.0296173095703
286	161.04010009765625	1.8274166666666667					1	DETECTED	161.0401 m/z @1.83 [N1302_2.mzXML]	161.04010009765625	1.8274166666666667	1.4166666666666667	9.687533333333333	8.270866666666667	7568.7294921875	1214229.899428192	0	1192	8.285789575552965	10.06800568066545	18.9638887034351	161.04010009765625	161.04452514648438
287	161.06358337402344	2.6502499999999998					1	DETECTED	161.0636 m/z @2.65 [N1302_2.mzXML]	161.06358337402344	2.6502499999999998	0.10113333333333333	19.933333333333334	19.8322	13456.48828125	1989199.0774044802	0	1192	0.5048424305693917	3.7709880712523822	5.975093710473132	161.05857849121094	161.06446838378906
288	161.981201171875	19.988666666666667					1	DETECTED	161.9812 m/z @19.99 [N1302_2.mzXML]	161.981201171875	19.988666666666667	0.10113333333333333	20.007	19.905866666666668	4186.98583984375	1733436.269165984	0	1192	0.40618033248979657	0.500460925269767	0.0018362921262252358	161.980712890625	161.98797607421875
289	162.05006408691406	1.9262166666666665					1	DETECTED	162.0501 m/z @1.93 [N1302_2.mzXML]	162.05006408691406	1.9262166666666665	1.9262166666666665	9.948933333333335	8.022716666666668	14658.91796875	1223374.9394292913	0	1192	7.80067443866219	null	null	162.0498809814453	162.05897521972656
290	162.0978546142578	16.36565					1	DETECTED	162.0979 m/z @16.37 [N1302_2.mzXML]	162.0978546142578	16.36565	5.864466666666667	19.951999999999998	14.087533333333331	8561.265625	2250823.4226527684	0	1192	2.0804618289480654	0.7444134051452268	0.2925146424159275	162.08958435058594	162.0983428955078
291	162.1118621826172	1.8274166666666667					1	DETECTED	162.1119 m/z @1.83 [N1302_2.mzXML]	162.1118621826172	1.8274166666666667	1.77035	8.779599999999999	7.009249999999998	3296650.5	2.2506161841336355E7	1	1192	0.07554807402594088	2.884582097906364	2.5982797071732957	162.10369873046875	162.11268615722656
292	162.99118041992188	1.5110166666666667					1	DETECTED	162.9912 m/z @1.51 [N1302_2.mzXML]	162.99118041992188	1.5110166666666667	1.3075166666666667	19.878	18.570483333333332	477836.03125	6627451.438780061	0	1192	0.12324433641071764	1.3662682661835908	1.6043577239289628	162.98353576660156	162.99835205078125
293	163.03878784179688	10.894716666666666					1	DETECTED	163.0388 m/z @10.89 [N1302_2.mzXML]	163.03878784179688	10.894716666666666	0.10113333333333333	20.007	19.905866666666668	35672.9453125	4033333.0658633457	0	1192	1.005131576481391	0.9499963388630437	0.134379656343212	163.02879333496094	163.0465087890625
294	163.0599365234375	1.9540166666666667					1	DETECTED	163.0599 m/z @1.95 [N1302_2.mzXML]	163.0599365234375	1.9540166666666667	0.2658833333333333	10.713216666666666	10.447333333333333	55635.8125	4888254.382732797	0	1192	1.0164582219509908	3.989906456888998	4.139393192502792	163.0504150390625	163.06036376953125
295	163.0751953125	11.53					1	DETECTED	163.0752 m/z @11.53 [N1302_2.mzXML]	163.0751953125	11.53	7.098016666666666	11.736233333333333	4.638216666666667	51754.4375	3743962.1239975607	0	1192	0.1059129114358619	0.5232664834028408	0.047578295367534607	163.0706787109375	163.0753173828125
296	163.0942840576172	16.145699999999998					1	DETECTED	163.0943 m/z @16.15 [N1302_2.mzXML]	163.0942840576172	16.145699999999998	0.15598333333333333	19.693666666666665	19.537683333333334	17150.0625	4544281.097388212	0	1192	3.662499364803809	0.6064446389391404	1.2921491459173853	163.09361267089844	163.09681701660156
297	163.1155548095703	1.8274166666666667					1	DETECTED	163.1156 m/z @1.83 [N1302_2.mzXML]	163.1155548095703	1.8274166666666667	1.7849	12.208283333333332	10.423383333333332	180020.546875	4303471.928211732	0	1192	0.07156411747369718	122.57996863974884	244.15993727949768	163.1057891845703	163.11599731445312
298	163.97653198242188	0.13763333333333333					1	DETECTED	163.9765 m/z @0.14 [N1302_2.mzXML]	163.97653198242188	0.13763333333333333	0.10113333333333333	20.007	19.905866666666668	51718.78125	1.96528590401993E7	1	1192	7.999682912366163	140.23129495125116	260.25586199082915	163.9761505126953	163.9771270751953
299	164.0915985107422	1.9964166666666665					1	DETECTED	164.0916 m/z @2.00 [N1302_2.mzXML]	164.0915985107422	1.9964166666666665	1.8979333333333335	7.363316666666666	5.465383333333333	19064.390625	788987.846464508	0	1192	0.456466497569076	7.291086120346952	11.322888652811653	164.0912628173828	164.10101318359375
300	164.92970275878906	1.6597166666666667					1	DETECTED	164.9297 m/z @1.66 [N1302_2.mzXML]	164.92970275878906	1.6597166666666667	1.6294166666666667	6.427899999999999	4.7984833333333325	48004.078125	1953229.0251713865	0	1192	0.2902078778914401	79.18289328932893	157.3657865786579	164.9204559326172	164.92999267578125
301	164.98416137695312	11.485633333333334					1	DETECTED	164.9842 m/z @11.49 [N1302_2.mzXML]	164.98416137695312	11.485633333333334	0.10113333333333333	20.007	19.905866666666668	140732.828125	1.7883415733588636E7	0	1192	0.5611429724559862	0.8419953533765473	7.110661561321567	164.9773406982422	164.99404907226562
302	165.02439880371094	1.4960666666666667					1	DETECTED	165.0244 m/z @1.50 [N1302_2.mzXML]	165.02439880371094	1.4960666666666667	1.4350333333333334	1.5840666666666665	0.14903333333333313	7862.36669921875	48515.97563098143	0	1192	0.0808452544080629	1.220917531403604	1.4418350628072083	165.02389526367188	165.024658203125
303	165.0547332763672	3.972866666666667					1	DETECTED	165.0547 m/z @3.97 [N1302_2.mzXML]	165.0547332763672	3.972866666666667	1.4813333333333332	10.645216666666666	9.163883333333333	7084.06005859375	964632.5574403381	0	1192	6.81028401519292	1.8390047627966708	0.2866135551381277	165.04640197753906	165.0607452392578
304	165.07557678222656	1.9540166666666667					1	DETECTED	165.0756 m/z @1.95 [N1302_2.mzXML]	165.07557678222656	1.9540166666666667	1.8837666666666666	12.242466666666667	10.3587	28594.27734375	1520945.468426117	0	1192	0.2766619940632269	73.72740213523117	118.90038477745645	165.06578063964844	165.0760040283203
305	165.127197265625	12.378433333333334					1	DETECTED	165.1272 m/z @12.38 [N1302_2.mzXML]	165.127197265625	12.378433333333334	12.344583333333333	19.951999999999998	7.607416666666666	10344.5458984375	2781743.5306024165	0	1192	0.0693269467732609	112.36952240275377	223.73904480550755	165.12689208984375	165.12939453125
306	165.1595458984375	16.828500000000002					1	DETECTED	165.1595 m/z @16.83 [N1302_2.mzXML]	165.1595458984375	16.828500000000002	0.19263333333333332	19.933333333333334	19.7407	14046.1201171875	4341789.326115539	0	1192	3.389465595554096	0.6733163441217304	0.21482617081453673	165.15713500976562	165.16009521484375
307	165.5897674560547	8.309000000000001					1	DETECTED	165.5898 m/z @8.31 [N1302_2.mzXML]	165.5897674560547	8.309000000000001	7.978516666666667	8.502533333333334	0.5240166666666672	6601.53125	119034.70027850341	0	1192	0.29383544127776595	0.7928034696656396	0.5856069393312793	165.58950805664062	165.58984375
308	166.02603149414062	2.390633333333333					1	DETECTED	166.0260 m/z @2.39 [N1302_2.mzXML]	166.02603149414062	2.390633333333333	1.4350333333333334	8.163266666666667	6.728233333333334	40867.66796875	2364703.5542765497	0	1192	0.9327192935176414	1.7288845708978655	1.6372178039649612	166.02529907226562	166.0265655517578
309	166.0489959716797	13.031683333333332					1	DETECTED	166.0490 m/z @13.03 [N1302_2.mzXML]	166.0489959716797	13.031683333333332	1.9401333333333333	15.309983333333333	13.36985	29398.48046875	7043075.964047577	0	1192	13.103868008602596	0.7420056120245375	0.4940123590205725	166.03990173339844	166.05899047851562
310	166.07069396972656	13.376833333333334					1	DETECTED	166.0707 m/z @13.38 [N1302_2.mzXML]	166.07069396972656	13.376833333333334	3.1261	16.05366666666667	12.927566666666667	18050.609375	4807720.997998903	0	1192	7.70609330881398	0.7303912413479435	0.5038239121135939	166.06271362304688	166.0749053955078
311	166.0858154296875	8.356466666666666					1	DETECTED	166.0858 m/z @8.36 [N1302_2.mzXML]	166.0858154296875	8.356466666666666	0.22931666666666667	19.804	19.574683333333333	2402496.0	5.70271206887468E7	1	1192	0.30847077625541885	0.8598715100775636	0.45224509199669044	166.0787811279297	166.08689880371094
312	166.10633850097656	17.1245					1	DETECTED	166.1063 m/z @17.12 [N1302_2.mzXML]	166.10633850097656	17.1245	8.029	17.1245	9.095500000000001	9657.9404296875	3124658.994279724	0	1192	8.861747823855895	0.5	null	166.0967254638672	166.11143493652344
313	166.1217498779297	12.7895					1	DETECTED	166.1217 m/z @12.79 [N1302_2.mzXML]	166.1217498779297	12.7895	8.062999999999999	12.7895	4.7265000000000015	40698.671875	5371360.151863952	0	1192	4.7893274622106485	0.5	null	166.11276245117188	166.12440490722656
314	166.58419799804688	8.356466666666666					1	DETECTED	166.5842 m/z @8.36 [N1302_2.mzXML]	166.58419799804688	8.356466666666666	7.9953666666666665	8.468716666666667	0.4733500000000008	6565.0400390625	116950.82628204349	0	1192	6.835147505468495	0.6554278593187502	0.3108557186375005	166.5839385986328	166.58436584472656
315	166.9846954345703	11.768849999999999					1	DETECTED	166.9847 m/z @11.77 [N1302_2.mzXML]	166.9846954345703	11.768849999999999	0.10113333333333333	20.007	19.905866666666668	58649.48828125	9463501.956415026	0	1192	1.3745513883523408	0.8068680447948101	4.597525522881507	166.9837188720703	166.98538208007812
316	167.02169799804688	8.356466666666666					1	DETECTED	167.0217 m/z @8.36 [N1302_2.mzXML]	167.02169799804688	8.356466666666666	7.9444	8.486	0.5416000000000007	8625.650390625	154461.79446234117	0	1192	0.26144635224237867	0.6571752143666091	0.31435042873321817	167.02134704589844	167.0222625732422
317	167.03367614746094	9.588249999999999					1	DETECTED	167.0337 m/z @9.59 [N1302_2.mzXML]	167.03367614746094	9.588249999999999	1.7990166666666667	10.461933333333333	8.662916666666666	206858.734375	3039586.3090237454	1	1192	0.08919246734008901	0.5430881460094246	1.9072385269032772	167.02853393554688	167.03433227539062
318	167.08926391601562	8.356466666666666					1	DETECTED	167.0893 m/z @8.36 [N1302_2.mzXML]	167.08926391601562	8.356466666666666	2.5538833333333333	9.421249999999999	6.8673666666666655	171741.8125	4114637.4877404454	0	1192	0.2879437481661835	0.9263052886871301	0.5470857044571732	167.07989501953125	167.09007263183594
319	168.03721618652344	9.588249999999999					1	DETECTED	168.0372 m/z @9.59 [N1302_2.mzXML]	168.03721618652344	9.588249999999999	7.310333333333333	10.240833333333335	2.930500000000001	15426.861328125	273360.22010058624	0	1192	0.17125342612628813	1.7154868565627377	2.5280645765637693	168.03680419921875	168.04176330566406
320	168.0929412841797	8.276933333333334					1	DETECTED	168.0929 m/z @8.28 [N1302_2.mzXML]	168.0929412841797	8.276933333333334	4.5598833333333335	10.862599999999999	6.302716666666665	5611.55859375	498622.8739854735	0	1192	0.28299170193753653	0.8478116606807367	0.6956233213614733	168.08969116210938	168.10147094726562
321	168.980224609375	11.6299					1	DETECTED	168.9802 m/z @11.63 [N1302_2.mzXML]	168.980224609375	11.6299	0.10113333333333333	20.007	19.905866666666668	24519.84765625	6289113.457979371	0	1192	0.7510644461471312	0.8586119145307858	6.8023161281727464	168.97935485839844	168.98974609375
322	169.0354766845703	3.0071999999999997					1	DETECTED	169.0355 m/z @3.01 [N1302_2.mzXML]	169.0354766845703	3.0071999999999997	1.0707666666666666	19.656833333333335	18.586066666666667	133357.859375	6563778.782032135	1	1192	0.3489779232716681	1.2937592667295144	1.0227213753250646	169.02999877929688	169.03836059570312
323	169.04910278320312	10.862599999999999					1	DETECTED	169.0491 m/z @10.86 [N1302_2.mzXML]	169.04910278320312	10.862599999999999	0.50465	19.749166666666667	19.244516666666666	495050.125	8200458.674534487	1	1192	0.11200209436002773	0.5145854919772576	0.01690727469662029	169.04661560058594	169.0584259033203
324	169.0944366455078	1.6748666666666667					1	DETECTED	169.0944 m/z @1.67 [N1302_2.mzXML]	169.0944366455078	1.6748666666666667	1.5840666666666665	10.033266666666666	8.4492	26146.55859375	3841624.00137738	0	1192	7.079008227390357	39.790557903137326	78.38544267257646	169.0855255126953	169.09716796875
325	170.021240234375	9.965466666666666					1	DETECTED	170.0212 m/z @9.97 [N1302_2.mzXML]	170.021240234375	9.965466666666666	9.88275	10.373316666666666	0.49056666666666615	8937.6259765625	111192.5352194217	0	1192	0.09242503069017971	2.9653435422123806	1.5361780722251048	170.02102661132812	170.02574157714844
326	170.03904724121094	2.9631499999999997					1	DETECTED	170.0390 m/z @2.96 [N1302_2.mzXML]	170.03904724121094	2.9631499999999997	1.9262166666666665	9.57175	7.645533333333333	6552.19677734375	1393666.5463186034	0	1192	0.21031811384366472	3.6866079465089365	6.373215893017874	170.0384521484375	170.04371643066406
327	170.0600128173828	9.190183333333332					1	DETECTED	170.0600 m/z @9.19 [N1302_2.mzXML]	170.0600128173828	9.190183333333332	4.130816666666666	10.987233333333334	6.856416666666668	230377.75	6320001.171084496	0	1192	0.09969168170471221	0.524471803303951	22.690043208570227	170.0525360107422	170.06959533691406
328	170.09239196777344	1.8696333333333333					1	DETECTED	170.0924 m/z @1.87 [N1302_2.mzXML]	170.09239196777344	1.8696333333333333	0.10113333333333333	19.988666666666667	19.887533333333334	10907.513671875	5640436.8583260495	0	1192	15.703295105672792	5.622712279709735	6.543689954633622	170.0848846435547	170.0967254638672
329	171.06333923339844	9.176083333333334					1	DETECTED	171.0633 m/z @9.18 [N1302_2.mzXML]	171.06333923339844	9.176083333333334	9.131483333333334	10.894716666666666	1.763233333333332	26804.0703125	387089.3028036796	0	1192	0.0812772202410752	19.767189835575092	37.84768372740734	171.05352783203125	171.06358337402344
330	171.1378936767578	12.156966666666667					1	DETECTED	171.1379 m/z @12.16 [N1302_2.mzXML]	171.1378936767578	12.156966666666667	12.091516666666667	12.310849999999999	0.21933333333333138	3762.38916015625	35165.35432141105	0	1192	0.23839813356197226	1.6755793226381253	2.3511586452762505	171.13710021972656	171.1378936767578
331	171.1490020751953	0.4129833333333333					1	DETECTED	171.1490 m/z @0.41 [N1302_2.mzXML]	171.1490020751953	0.4129833333333333	0.13763333333333333	20.007	19.869366666666668	8012.6943359375	5207693.494545721	0	1192	9.42958512263825	36.08020095635858	51.64272939727806	171.14837646484375	171.14971923828125
332	172.0755157470703	10.815383333333333					1	DETECTED	172.0755 m/z @10.82 [N1302_2.mzXML]	172.0755157470703	10.815383333333333	1.7990166666666667	11.0669	9.267883333333334	17962.087890625	5628437.348760378	0	1192	0.09599168499613775	0.5139477838449339	0.014239771754309424	172.0689239501953	172.07574462890625
333	172.1332244873047	10.22385					1	DETECTED	172.1332 m/z @10.22 [N1302_2.mzXML]	172.1332244873047	10.22385	10.137883333333333	10.6956	0.5577166666666677	12128.7353515625	119530.5156100463	0	1192	0.16819048833905015	3.2437960449786436	4.035097521313027	172.13296508789062	172.1333465576172
334	172.9869842529297	1.52575					1	DETECTED	172.9870 m/z @1.53 [N1302_2.mzXML]	172.9869842529297	1.52575	1.4166666666666667	1.5692333333333333	0.15256666666666652	5099.0625	30956.31343749998	0	1192	0.3710876403836032	0.6993124522536289	0.3986249045072578	172.97792053222656	172.98736572265625
335	173.0205535888672	16.5504					1	DETECTED	173.0206 m/z @16.55 [N1302_2.mzXML]	173.0205535888672	16.5504	0.22931666666666667	19.951999999999998	19.722683333333332	4888.5810546875	1913325.2181925054	0	1192	3.162873777921398	0.6042087688215141	0.42043019275889293	173.02003479003906	173.0289764404297
336	173.0782012939453	5.130066666666666					1	DETECTED	173.0782 m/z @5.13 [N1302_2.mzXML]	173.0782012939453	5.130066666666666	3.2616	10.815383333333333	7.5537833333333335	2269.806396484375	515183.00623266597	0	1192	0.3313243570734903	2.0213856281442903	3.0427712562885803	173.0775909423828	173.08035278320312
337	173.16482543945312	9.703016666666667					1	DETECTED	173.1648 m/z @9.70 [N1302_2.mzXML]	173.16482543945312	9.703016666666667	9.6718	9.798016666666665	0.1262166666666662	2881.759765625	12305.759291320865	0	1192	0.05626989042963082	2.0216230646021915	3.043246129204383	173.1646728515625	173.1651153564453
338	173.96157836914062	11.407683333333333					1	DETECTED	173.9616 m/z @11.41 [N1302_2.mzXML]	173.96157836914062	11.407683333333333	0.11945	20.007	19.88755	9151.2080078125	1824738.0359086292	0	1192	0.6837540326466574	0.8808973651028948	0.7558107627125813	173.9600830078125	173.9623565673828
339	174.07870483398438	15.506733333333333					1	DETECTED	174.0787 m/z @15.51 [N1302_2.mzXML]	174.07870483398438	15.506733333333333	0.19263333333333332	19.565	19.372366666666668	9116.9091796875	3009815.9026653403	0	1192	2.4821366467239727	0.6325009849310984	0.6796532210025817	174.07342529296875	174.0790557861328
340	174.12747192382812	11.290633333333334					1	DETECTED	174.1275 m/z @11.29 [N1302_2.mzXML]	174.12747192382812	11.290633333333334	0.15598333333333333	20.007	19.85101666666667	4022.75244140625	1878450.1109969793	0	1192	9.718095812702106	0.8914073036272657	3.690980337537122	174.1271209716797	174.12826538085938
341	174.93768310546875	1.6597166666666667					1	DETECTED	174.9377 m/z @1.66 [N1302_2.mzXML]	174.93768310546875	1.6597166666666667	1.5988499999999999	2.349283333333333	0.7504333333333333	81225.5078125	643860.3322911988	0	1192	0.07988666463240279	1.8274152359858085	2.2948448863885473	174.9376220703125	174.94137573242188
342	174.9913787841797	1.5110166666666667					1	DETECTED	174.9914 m/z @1.51 [N1302_2.mzXML]	174.9913787841797	1.5110166666666667	0.22931666666666667	19.951999999999998	19.722683333333332	53817.55859375	3177203.1797015085	0	1192	0.8170682391382469	10.304241799073761	14.425666385200195	174.98924255371094	174.99224853515625
343	175.0083770751953	15.2752					1	DETECTED	175.0084 m/z @15.28 [N1302_2.mzXML]	175.0083770751953	15.2752	9.637599999999999	19.601666666666667	9.964066666666668	4298.908203125	1207184.4363529054	0	1192	4.132856919791996	0.8837152925594816	0.767430585118963	175.00747680664062	175.0121307373047
344	175.0238494873047	3.2767666666666666					1	DETECTED	175.0238 m/z @3.28 [N1302_2.mzXML]	175.0238494873047	3.2767666666666666	2.7337166666666666	19.970333333333333	17.236616666666666	6941.630859375	1571971.5964250793	0	1192	0.32768872071232424	15.87019304545315	1.002403869926158	175.01478576660156	175.03170776367188
345	175.0751495361328	15.689016666666667					1	DETECTED	175.0751 m/z @15.69 [N1302_2.mzXML]	175.0751495361328	15.689016666666667	8.692499999999999	19.693666666666665	11.001166666666666	12063.1640625	2908742.4677212527	0	1192	2.9669342227481383	0.8079123536529536	0.5569954780178122	175.07452392578125	175.07553100585938
346	175.0930938720703	18.723833333333335					1	DETECTED	175.0931 m/z @18.72 [N1302_2.mzXML]	175.0930938720703	18.723833333333335	0.10113333333333333	19.970333333333333	19.8692	3063.898681640625	1534200.9039055181	0	1192	12.24805721624233	0.5334672201130877	0.06693444022617544	175.08578491210938	175.09689331054688
347	175.1186981201172	1.8131333333333333					1	DETECTED	175.1187 m/z @1.81 [N1302_2.mzXML]	175.1186981201172	1.8131333333333333	1.5692333333333333	12.1739	10.604666666666667	50437.78125	1470456.0704501646	0	1192	0.343043465739328	3.605237116782386	2.8804833148800753	175.11151123046875	175.11941528320312
348	176.07066345214844	10.5214					1	DETECTED	176.0707 m/z @10.52 [N1302_2.mzXML]	176.07066345214844	10.5214	3.6134666666666666	18.723833333333335	15.110366666666668	65392.30078125	1319763.9337043453	0	1192	0.08175256980013401	0.5607100091939257	3.0882175986145444	176.0640869140625	176.0790557861328
349	176.9706573486328	1.52575					1	DETECTED	176.9707 m/z @1.53 [N1302_2.mzXML]	176.9706573486328	1.52575	1.4350333333333334	19.841166666666666	18.406133333333333	27911.498046875	7704579.872598389	0	1192	0.15748219092010607	101.4484659195298	201.8969318390596	176.96218872070312	176.9717254638672
350	177.0010223388672	11.258266666666666					1	DETECTED	177.0010 m/z @11.26 [N1302_2.mzXML]	177.0010223388672	11.258266666666666	1.4166666666666667	18.559166666666666	17.1425	8537.33984375	2317529.6579118064	0	1192	0.6865634978505906	0.870920378800195	4.302455534321639	176.99844360351562	177.0068817138672
351	177.06076049804688	1.6597166666666667					1	DETECTED	177.0608 m/z @1.66 [N1302_2.mzXML]	177.06076049804688	1.6597166666666667	1.61425	11.453216666666666	9.838966666666666	30084.443359375	3136080.223958007	0	1192	0.044727982269373356	89.05049093436782	180.1628309413336	177.05416870117188	177.06097412109375
352	177.07565307617188	1.9679166666666668					1	DETECTED	177.0757 m/z @1.97 [N1302_2.mzXML]	177.07565307617188	1.9679166666666668	1.8979333333333335	15.6707	13.772766666666666	13582.5927734375	2515124.2320227046	0	1192	0.19540091027178108	98.40033341271737	2.7526346033835125	177.07366943359375	177.0782470703125
353	177.09095764160156	11.53					1	DETECTED	177.0910 m/z @11.53 [N1302_2.mzXML]	177.09095764160156	11.53	2.3072166666666667	12.060433333333332	9.753216666666665	6911.0810546875	1279946.6099378052	0	1192	8.025438397885477	0.5287566840812697	0.13169919723470422	177.0863800048828	177.09799194335938
354	177.12730407714844	12.075666666666667					1	DETECTED	177.1273 m/z @12.08 [N1302_2.mzXML]	177.12730407714844	12.075666666666667	12.075666666666667	16.43916666666667	4.363500000000002	4302.73193359375	526347.4089854741	0	1192	0.07932451847198152	null	null	177.1185302734375	177.12742614746094
355	177.16317749023438	12.558216666666668					1	DETECTED	177.1632 m/z @12.56 [N1302_2.mzXML]	177.16317749023438	12.558216666666668	0.10113333333333333	20.007	19.905866666666668	3922.0751953125	1761956.5445244138	0	1192	9.316418322263356	0.7989778238619258	1.8580965962184355	177.15902709960938	177.16403198242188
356	177.95559692382812	7.61085					1	DETECTED	177.9556 m/z @7.61 [N1302_2.mzXML]	177.95559692382812	7.61085	0.13763333333333333	19.473000000000003	19.33536666666667	3324.376953125	1252002.9480618895	0	1192	0.40418553931175794	1.293644191590859	0.052694152413787464	177.9550323486328	177.95648193359375
357	178.0896759033203	10.661666666666667					1	DETECTED	178.0897 m/z @10.66 [N1302_2.mzXML]	178.0896759033203	10.661666666666667	3.20065	10.713216666666666	7.512566666666666	2714.80322265625	369281.480835144	0	1192	1.90349130189872	0.5034546230294799	0.006909246058959642	178.0819549560547	178.08981323242188
358	178.9635467529297	11.3345					1	DETECTED	178.9635 m/z @11.33 [N1302_2.mzXML]	178.9635467529297	11.3345	0.11945	19.693666666666665	19.574216666666665	3850.91650390625	1344222.671175629	0	1192	0.7416072783978205	0.8726762995558052	0.7593823309645079	178.96202087402344	178.96429443359375
359	179.00155639648438	12.0299					1	DETECTED	179.0016 m/z @12.03 [N1302_2.mzXML]	179.00155639648438	12.0299	8.956266666666666	12.242466666666667	3.286200000000001	1897.3646240234375	310804.5347642823	0	1192	3.248566647818736	0.5345790541053478	0.06915810821069553	178.99485778808594	179.00155639648438
360	179.04005432128906	1.5402666666666667					1	DETECTED	179.0401 m/z @1.54 [N1302_2.mzXML]	179.04005432128906	1.5402666666666667	0.8516666666666667	15.071066666666667	14.2194	12633.6357421875	1864755.9692407227	0	1192	0.16176519077033413	53.91612542588105	112.42941366086208	179.03099060058594	179.04054260253906
361	179.05406188964844	14.971466666666666					1	DETECTED	179.0541 m/z @14.97 [N1302_2.mzXML]	179.05406188964844	14.971466666666666	9.76495	18.431166666666666	8.666216666666665	4056.072509765625	841663.3006444703	0	1192	1.1334566436044629	0.8322470877842192	0.4762502911674411	179.05323791503906	179.0550079345703
362	179.0699920654297	10.492416666666665					1	DETECTED	179.0700 m/z @10.49 [N1302_2.mzXML]	179.0699920654297	10.492416666666665	0.10113333333333333	20.007	19.905866666666668	173000.828125	3103875.8170672264	1	1192	0.0911868668594149	2.7563347451942857	3.305758152436371	179.06271362304688	179.07992553710938
363	180.0284423828125	11.544033333333335					1	DETECTED	180.0284 m/z @11.54 [N1302_2.mzXML]	180.0284423828125	11.544033333333335	11.515766666666668	11.689583333333333	0.1738166666666654	10156.8037109375	61861.70617028791	0	1192	0.09830449193512258	3.0745872641508734	5.149174528301747	180.0282440185547	180.02932739257812
364	180.06503295898438	9.703016666666667					1	DETECTED	180.0650 m/z @9.70 [N1302_2.mzXML]	180.06503295898438	9.703016666666667	2.223383333333333	11.53	9.306616666666667	499939.78125	4267026.843011432	1	1192	0.0847764596457754	1.9131940419030675	2.1685095701439616	180.06503295898438	180.07373046875
365	180.087890625	8.8682					1	DETECTED	180.0879 m/z @8.87 [N1302_2.mzXML]	180.087890625	8.8682	0.17426666666666665	19.915000000000003	19.740733333333335	4894.15576171875	1217385.8041842966	0	1192	0.08117258553143358	1.1353165809108268	1.6855317986966218	180.07981872558594	180.08799743652344
366	180.90347290039062	1.6597166666666667					1	DETECTED	180.9035 m/z @1.66 [N1302_2.mzXML]	180.90347290039062	1.6597166666666667	1.64445	2.0676	0.42315000000000014	19673.2109375	224092.4590148926	0	1192	0.2979438773010039	13.85862445414839	26.71724890829678	180.9031982421875	180.90419006347656
367	181.04957580566406	10.257916666666667					1	DETECTED	181.0496 m/z @10.26 [N1302_2.mzXML]	181.04957580566406	10.257916666666667	0.15598333333333333	20.007	19.85101666666667	2795.077392578125	1384616.2995582274	0	1192	17.01142379951865	0.9825355212533576	0.965071042506715	181.04815673828125	181.0576934814453
368	181.0718536376953	9.355516666666666					1	DETECTED	181.0719 m/z @9.36 [N1302_2.mzXML]	181.0718536376953	9.355516666666666	0.5229833333333334	19.491333333333333	18.96835	156522.515625	3565984.710863528	0	1192	0.2285211858342251	3.4018059831432064	1.0725400083138454	181.0642852783203	181.07395935058594
369	181.08517456054688	11.53					1	DETECTED	181.0852 m/z @11.53 [N1302_2.mzXML]	181.08517456054688	11.53	1.2348	15.689016666666667	14.454216666666667	3325857.75	2.6488404707780853E7	1	1192	0.10405661517994957	3.4377516775462396	4.6841021469867625	181.0828399658203	181.08802795410156
370	182.07522583007812	9.387983333333333					1	DETECTED	182.0752 m/z @9.39 [N1302_2.mzXML]	182.07522583007812	9.387983333333333	8.18	9.76495	1.584950000000001	6416.89208984375	328352.5039801027	0	1192	1.5840048818360444	0.6560314021992583	0.31650741909603947	182.06695556640625	182.075439453125
371	182.08888244628906	11.53					1	DETECTED	182.0889 m/z @11.53 [N1302_2.mzXML]	182.08888244628906	11.53	1.9262166666666665	12.014999999999999	10.088783333333332	262831.3125	2.9364947665796112E7	1	1192	7.76496779237605	0.5198777959621672	0.02999492175323162	182.0797576904297	182.08908081054688
372	182.14979553222656	17.327833333333334					1	DETECTED	182.1498 m/z @17.33 [N1302_2.mzXML]	182.14979553222656	17.327833333333334	0.10113333333333333	20.007	19.905866666666668	73210.53125	2.0900491760793667E7	1	1192	3.3806643761060364	0.6495795332072942	0.5042854362757774	182.14920043945312	182.1509246826172
373	182.9624786376953	1.5402666666666667					1	DETECTED	182.9625 m/z @1.54 [N1302_2.mzXML]	182.9624786376953	1.5402666666666667	1.4511333333333334	1.5988499999999999	0.1477166666666665	12227.1455078125	60204.78837084966	0	1192	0.08581983443402752	0.828627524308152	0.6289083099325337	182.9619598388672	182.96267700195312
374	183.0457000732422	14.2664					1	DETECTED	183.0457 m/z @14.27 [N1302_2.mzXML]	183.0457000732422	14.2664	8.260683333333334	19.988666666666667	11.727983333333333	17326.12890625	3232957.4421499325	0	1192	7.235844933946526	1.0939283126331059	0.2086447283673745	183.0457000732422	183.05105590820312
375	183.09274291992188	11.53					1	DETECTED	183.0927 m/z @11.53 [N1302_2.mzXML]	183.09274291992188	11.53	0.5958333333333333	15.3633	14.767466666666667	14579.9052734375	1734761.1758450326	0	1192	7.640198892445598	0.6752899931407668	0.33029178798657854	183.08413696289062	183.1016845703125
376	183.1531524658203	17.954666666666665					1	DETECTED	183.1532 m/z @17.95 [N1302_2.mzXML]	183.1531524658203	17.954666666666665	0.15598333333333333	20.007	19.85101666666667	5292.76220703125	2008931.8293842473	0	1192	0.34768196665111617	0.5576540774083477	0.11685843403011764	183.1459197998047	183.1541748046875
377	184.07290649414062	12.959033333333334					1	DETECTED	184.0729 m/z @12.96 [N1302_2.mzXML]	184.07290649414062	12.959033333333334	9.07985	15.524949999999999	6.445099999999998	91398.96875	3469677.674468319	0	1192	0.24203034859744577	1.8952561936073007	2.1347742878256737	184.07244873046875	184.0758056640625
378	185.0439453125	10.22385					1	DETECTED	185.0439 m/z @10.22 [N1302_2.mzXML]	185.0439453125	10.22385	0.70545	19.988666666666667	19.283216666666668	785290.0625	1.2117469592686405E7	1	1192	8.362260559706609	0.6621670125968292	0.017191812720146145	185.0376739501953	185.04539489746094
379	185.12820434570312	9.09755					1	DETECTED	185.1282 m/z @9.10 [N1302_2.mzXML]	185.12820434570312	9.09755	9.027016666666666	11.818183333333334	2.7911666666666672	30196.517578125	439871.93894345115	0	1192	0.11569684980569761	2.3293454312855073	2.5662922710681584	185.1280975341797	185.13177490234375
380	186.04759216308594	10.22385					1	DETECTED	186.0476 m/z @10.22 [N1302_2.mzXML]	186.04759216308594	10.22385	3.5214	17.935833333333335	14.414433333333335	53046.80078125	1075878.7149618233	0	1192	0.08509158355170143	0.6883885789245648	0.3017846890795414	186.03900146484375	186.05035400390625
381	186.07330322265625	1.8837666666666666					1	DETECTED	186.0733 m/z @1.88 [N1302_2.mzXML]	186.07330322265625	1.8837666666666666	0.9063833333333334	19.841166666666666	18.934783333333332	86180.7421875	2297903.2755597844	0	1192	0.14197530221651156	2.612650876403648	4.957174281150572	186.07308959960938	186.0769500732422
382	186.22125244140625	11.393016666666666					1	DETECTED	186.2213 m/z @11.39 [N1302_2.mzXML]	186.22125244140625	11.393016666666666	10.016466666666668	11.571983333333332	1.555516666666664	22941.45703125	315839.5032528681	0	1192	0.05489664536641392	0.5649811243718342	0.13528260872806125	186.22079467773438	186.2216796875
383	186.92259216308594	1.5402666666666667					1	DETECTED	186.9226 m/z @1.54 [N1302_2.mzXML]	186.92259216308594	1.5402666666666667	1.4350333333333334	1.5988499999999999	0.1638166666666665	18611.837890625	115116.49376354979	0	1192	0.10041722801640152	0.7711392043405524	0.5674082446737988	186.92221069335938	186.92263793945312
384	186.95188903808594	9.190183333333332					1	DETECTED	186.9519 m/z @9.19 [N1302_2.mzXML]	186.95188903808594	9.190183333333332	9.131483333333334	14.954666666666666	5.823183333333333	11907.3251953125	1086849.5794951164	0	1192	0.10120143738217635	49.60122089721901	1.9196912411219977	186.9464111328125	186.95909118652344
385	187.0574188232422	1.8696333333333333					1	DETECTED	187.0574 m/z @1.87 [N1302_2.mzXML]	187.0574188232422	1.8696333333333333	1.85575	10.290966666666666	8.435216666666665	494116.40625	4141343.1562004993	0	1192	0.07239764272740024	15.212836991883167	12.926786747608347	187.04771423339844	187.06346130371094
386	187.0712127685547	2.7481666666666666					1	DETECTED	187.0712 m/z @2.75 [N1302_2.mzXML]	187.0712127685547	2.7481666666666666	1.5402666666666667	8.309000000000001	6.768733333333334	12695.91796875	1494806.9290172115	0	1192	0.7310172866011455	2.801859977371196	1.5339585353429512	187.07046508789062	187.08119201660156
387	187.13287353515625	11.363949999999999					1	DETECTED	187.1329 m/z @11.36 [N1302_2.mzXML]	187.13287353515625	11.363949999999999	0.10113333333333333	20.007	19.905866666666668	7788.47021484375	2975953.6593892206	0	1192	11.257962763523128	0.8836984235737362	10.98706612353848	187.12518310546875	187.13287353515625
388	187.47251892089844	9.176083333333334					1	DETECTED	187.4725 m/z @9.18 [N1302_2.mzXML]	187.47251892089844	9.176083333333334	9.131483333333334	9.3231	0.19161666666666655	10051.44921875	60601.901705382974	0	1192	0.09383548538378328	2.1481689088190903	2.8473055089716004	187.47238159179688	187.47268676757812
389	188.03517150878906	2.0959833333333333					1	DETECTED	188.0352 m/z @2.10 [N1302_2.mzXML]	188.03517150878906	2.0959833333333333	2.02505	17.36466666666667	15.339616666666668	5613.19091796875	2261372.9685356445	0	1192	7.114158713825173	108.12699718045086	215.25399436090174	188.02598571777344	188.03994750976562
390	188.05899047851562	9.20435					1	DETECTED	188.0590 m/z @9.20 [N1302_2.mzXML]	188.05899047851562	9.20435	4.5598833333333335	9.2767	4.716816666666666	9119.466796875	310592.7924394529	0	1192	0.0967931214393083	0.5077888383309171	0.7809058111269044	188.0494384765625	188.05902099609375
391	188.0701904296875	9.176083333333334					1	DETECTED	188.0702 m/z @9.18 [N1302_2.mzXML]	188.0701904296875	9.176083333333334	1.8837666666666666	11.147233333333332	9.263466666666666	3682176.0	2.9320791044542205E7	1	1192	0.10187560758673797	1.9607477204695565	2.360263006462404	188.06036376953125	188.07469177246094
392	188.1011199951172	9.190183333333332					1	DETECTED	188.1011 m/z @9.19 [N1302_2.mzXML]	188.1011199951172	9.190183333333332	6.498583333333333	18.8335	12.334916666666668	4349.79443359375	1154510.8410173645	0	1192	0.045162909812948016	2.2913725417347814	3.5827450834695624	188.09371948242188	188.110595703125
393	188.95538330078125	1.5110166666666667					1	DETECTED	188.9554 m/z @1.51 [N1302_2.mzXML]	188.95538330078125	1.5110166666666667	1.4960666666666667	1.5692333333333333	0.0731666666666666	6323.943359375	20289.822672363283	0	1192	0.06375641512858365	2.447045707915268	3.8940914158305358	188.95529174804688	188.9558563232422
394	189.0235137939453	13.589616666666666					1	DETECTED	189.0235 m/z @13.59 [N1302_2.mzXML]	189.0235137939453	13.589616666666666	1.8979333333333335	17.512166666666666	15.614233333333331	5663.716796875	2381331.9398116465	0	1192	0.8413808989654328	0.6677495826805663	0.3354991653611327	189.01571655273438	189.02447509765625
395	189.04685974121094	1.5110166666666667					1	DETECTED	189.0469 m/z @1.51 [N1302_2.mzXML]	189.04685974121094	1.5110166666666667	1.4166666666666667	10.461933333333333	9.045266666666667	8217.28515625	947209.9799340823	0	1192	9.451597784495425	47.93464052287585	94.86928104575169	189.04656982421875	189.05552673339844
396	189.07366943359375	9.190183333333332					1	DETECTED	189.0737 m/z @9.19 [N1302_2.mzXML]	189.07366943359375	9.190183333333332	9.09755	10.8469	1.7493499999999997	377990.65625	2853593.8672541073	0	1192	0.09680248732897745	1.6064304545115904	1.724917268568706	189.073486328125	189.078125
397	189.0867919921875	2.6502499999999998					1	DETECTED	189.0868 m/z @2.65 [N1302_2.mzXML]	189.0867919921875	2.6502499999999998	1.8979333333333335	18.358166666666666	16.46023333333333	48515.73828125	5555587.136570366	0	1192	1.0883061212383187	9.886165462455478	4.708131717035868	189.08580017089844	189.0912628173828
398	190.0170440673828	9.798016666666665					1	DETECTED	190.0170 m/z @9.80 [N1302_2.mzXML]	190.0170440673828	9.798016666666665	0.32115	9.798016666666665	9.476866666666666	1819.8446044921875	564394.7886766051	0	1192	0.06338838788881951	0.5	null	190.01385498046875	190.0170440673828
399	190.08575439453125	10.815383333333333					1	DETECTED	190.0858 m/z @10.82 [N1302_2.mzXML]	190.08575439453125	10.815383333333333	0.6141666666666666	11.242016666666666	10.62785	219537.25	2990615.316374602	1	1192	0.09391117159354678	0.5773482102549141	0.09190435377316901	190.0773468017578	190.09095764160156
400	190.1436004638672	10.290966666666666					1	DETECTED	190.1436 m/z @10.29 [N1302_2.mzXML]	190.1436004638672	10.290966666666666	0.24763333333333334	19.528333333333332	19.2807	16131.4814453125	1446099.274024963	0	1192	0.2653242261102893	17.66864832298326	0.9109478668651368	190.14337158203125	190.14390563964844
401	190.9676971435547	13.999466666666667					1	DETECTED	190.9677 m/z @14.00 [N1302_2.mzXML]	190.9676971435547	13.999466666666667	0.10113333333333333	19.951999999999998	19.850866666666665	5696.04736328125	1445556.5365833144	0	1192	2.3490504385882645	0.7141455810049165	0.32628051350181103	190.96249389648438	190.96849060058594
402	190.98062133789062	11.274849999999999					1	DETECTED	190.9806 m/z @11.27 [N1302_2.mzXML]	190.98062133789062	11.274849999999999	1.52575	17.36466666666667	15.838916666666668	6588.4326171875	2232913.7261216124	0	1192	0.6014948505405897	0.8123271207940563	0.4531481893997362	190.9763641357422	190.9889373779297
403	191.0173797607422	2.9484666666666666					1	DETECTED	191.0174 m/z @2.95 [N1302_2.mzXML]	191.0173797607422	2.9484666666666666	2.335083333333333	16.4023	14.067216666666667	10139.9970703125	2333198.011972901	0	1192	0.25848720789002	0.8046406440213911	0.578648178354733	191.01394653320312	191.01840209960938
404	191.03993225097656	1.7849					1	DETECTED	191.0399 m/z @1.78 [N1302_2.mzXML]	191.03993225097656	1.7849	1.4166666666666667	16.5691	15.152433333333333	88263.484375	3141569.165385652	0	1192	0.09408530685549299	1.0439458063036926	0.5888481978876839	191.03024291992188	191.0482940673828
405	191.0762176513672	1.6597166666666667					1	DETECTED	191.0762 m/z @1.66 [N1302_2.mzXML]	191.0762176513672	1.6597166666666667	1.5988499999999999	10.862599999999999	9.263749999999998	67139.5703125	1.0287507013359925E7	0	1192	0.09559502523177921	75.06163842257824	150.72523734446992	191.06968688964844	191.0789337158203
406	191.08897399902344	10.799083333333334					1	DETECTED	191.0890 m/z @10.80 [N1302_2.mzXML]	191.08897399902344	10.799083333333334	1.9964166666666665	10.830966666666665	8.834549999999998	22086.435546875	2522207.473953856	0	1192	0.14410998298476763	0.950371178246602	0.9448869989690559	191.08892822265625	191.0911865234375
407	191.10548400878906	11.258266666666666					1	DETECTED	191.1055 m/z @11.26 [N1302_2.mzXML]	191.10548400878906	11.258266666666666	11.1779	11.953399999999998	0.7754999999999992	8515.5146484375	153209.40681567366	0	1192	0.1476320715181778	4.824761509747	8.538027504341489	191.1035614013672	191.1070098876953
408	191.99725341796875	9.749283333333333					1	DETECTED	191.9973 m/z @9.75 [N1302_2.mzXML]	191.99725341796875	9.749283333333333	9.7339	15.452783333333334	5.718883333333334	2816.3798828125	256759.9774902955	0	1192	2.088797749511733	185.8791982665333	370.7583965330666	191.9918212890625	191.99783325195312
409	192.00811767578125	11.363949999999999					1	DETECTED	192.0081 m/z @11.36 [N1302_2.mzXML]	192.00811767578125	11.363949999999999	0.10113333333333333	19.988666666666667	19.887533333333334	4089.02734375	1311159.440039335	0	1192	8.074803747485438	0.8828845359878894	0.47683431958598366	192.0073699951172	192.01502990722656
410	192.0321502685547	1.9401333333333333					1	DETECTED	192.0322 m/z @1.94 [N1302_2.mzXML]	192.0321502685547	1.9401333333333333	1.8131333333333333	10.878933333333332	9.0658	15389.6962890625	839221.7532599487	0	1192	1.5740525260864324	28.512006867025544	61.14398711042525	192.02410888671875	192.03515625
411	192.0652618408203	7.5577499999999995					1	DETECTED	192.0653 m/z @7.56 [N1302_2.mzXML]	192.0652618408203	7.5577499999999995	0.7781666666666667	10.612583333333333	9.834416666666666	2647.821044921875	626307.4555761416	0	1192	0.9909829255328653	0.7252965398561858	0.4505930797123718	192.0645294189453	192.0687713623047
412	192.1052703857422	9.555366666666666					1	DETECTED	192.1053 m/z @9.56 [N1302_2.mzXML]	192.1052703857422	9.555366666666666	5.321666666666667	9.654833333333332	4.333166666666665	2799.82470703125	210134.5211696471	0	1192	0.09418187973539105	0.5117470140381541	0.023494028076308286	192.1016387939453	192.1052703857422
413	192.9610595703125	2.1247166666666666					1	DETECTED	192.9611 m/z @2.12 [N1302_2.mzXML]	192.9610595703125	2.1247166666666666	1.4350333333333334	18.358166666666666	16.923133333333332	11589.6669921875	1241750.9888303522	0	1192	0.10049190863751845	12.268770691863418	23.537541383726833	192.96087646484375	192.9650421142578
414	193.03457641601562	1.6597166666666667					1	DETECTED	193.0346 m/z @1.66 [N1302_2.mzXML]	193.03457641601562	1.6597166666666667	1.6597166666666667	3.7060166666666663	2.0462999999999996	5600.39794921875	313293.8473429261	0	1192	1.6331158751900423	null	null	193.0335235595703	193.0347900390625
415	193.08563232421875	10.492416666666665					1	DETECTED	193.0856 m/z @10.49 [N1302_2.mzXML]	193.08563232421875	10.492416666666665	2.8903833333333333	11.30555	8.415166666666668	159171.203125	1828410.7884727751	0	1192	0.08766815478107048	2.9741687802970533	3.606409362945939	193.08331298828125	193.08616638183594
416	194.03208923339844	1.8696333333333333					1	DETECTED	194.0321 m/z @1.87 [N1302_2.mzXML]	194.03208923339844	1.8696333333333333	0.22931666666666667	19.951999999999998	19.722683333333332	6062.85400390625	2109310.7152376096	0	1192	16.213132084359085	6.011852386226237	11.056832657224048	194.03201293945312	194.0341033935547
417	194.08921813964844	10.506866666666667					1	DETECTED	194.0892 m/z @10.51 [N1302_2.mzXML]	194.08921813964844	10.506866666666667	4.115166666666666	10.6956	6.5804333333333345	17126.955078125	875409.3031965023	0	1192	0.07986553473391744	0.5161926949976465	2.0018724157545686	194.08074951171875	194.0894012451172
418	194.1175537109375	8.212683333333334					1	DETECTED	194.1176 m/z @8.21 [N1302_2.mzXML]	194.1175537109375	8.212683333333334	0.10113333333333333	19.988666666666667	19.887533333333334	3822.853759765625	1126122.4726390988	0	1192	1.128260636390645	1.2258775038884882	1.451755007776976	194.11622619628906	194.11813354492188
419	194.95465087890625	17.30933333333333					1	DETECTED	194.9547 m/z @17.31 [N1302_2.mzXML]	194.95465087890625	17.30933333333333	2.1529666666666665	17.30933333333333	15.156366666666665	5806.43017578125	1776243.8279744575	0	1192	15.158059949300501	0.5	null	194.95465087890625	194.96388244628906
420	194.97654724121094	11.922883333333335					1	DETECTED	194.9765 m/z @11.92 [N1302_2.mzXML]	194.97654724121094	11.922883333333335	11.193583333333333	14.871366666666667	3.677783333333334	9837.173828125	802766.9273521727	0	1192	2.5114061590951238	2.5214475067416178	2.8896677675570484	194.97596740722656	194.97720336914062
421	195.0296173095703	16.994666666666667					1	DETECTED	195.0296 m/z @16.99 [N1302_2.mzXML]	195.0296173095703	16.994666666666667	0.21115	19.951999999999998	19.74085	7314.20947265625	2390792.761241821	0	1192	3.6806416145992706	0.5881023146718357	0.1773978993830744	195.02914428710938	195.0389862060547
422	195.06471252441406	10.894716666666666					1	DETECTED	195.0647 m/z @10.89 [N1302_2.mzXML]	195.06471252441406	10.894716666666666	10.8469	17.217	6.370099999999999	15115.6259765625	1301479.7539913338	0	1192	0.12347924702924473	66.60962007668276	132.21924015336552	195.05923461914062	195.06944274902344
423	195.08718872070312	9.88275					1	DETECTED	195.0872 m/z @9.88 [N1302_2.mzXML]	195.08718872070312	9.88275	0.10113333333333333	20.007	19.905866666666668	552042.875	1.012671618846805E7	1	1192	0.0984689779413781	2.824439540342485	3.4891551910139382	195.07798767089844	195.09060668945312
424	195.10128784179688	11.53					1	DETECTED	195.1013 m/z @11.53 [N1302_2.mzXML]	195.10128784179688	11.53	1.6294166666666667	17.9175	16.288083333333333	103729.0078125	3717882.864181336	0	1192	0.09520417710130147	0.8265764556763222	1.2614981436306378	195.09780883789062	195.10299682617188
425	195.11285400390625	9.3073					1	DETECTED	195.1129 m/z @9.31 [N1302_2.mzXML]	195.11285400390625	9.3073	2.3211500000000003	9.948933333333335	7.627783333333334	21291.6953125	1573463.0436520698	0	1192	0.0982015630653148	0.5366538177899797	2.3885796524837666	195.11257934570312	195.11300659179688
426	195.13760375976562	12.075666666666667					1	DETECTED	195.1376 m/z @12.08 [N1302_2.mzXML]	195.13760375976562	12.075666666666667	12.075666666666667	17.862833333333334	5.787166666666668	14413.5107421875	1256205.865104004	0	1192	0.09464339250182441	null	null	195.13345336914062	195.13790893554688
427	195.17425537109375	12.574833333333334					1	DETECTED	195.1743 m/z @12.57 [N1302_2.mzXML]	195.17425537109375	12.574833333333334	12.558216666666668	12.689666666666666	0.1314499999999974	5885.599609375	31469.227463866864	0	1192	0.11896064924579441	3.9553660982950043	6.910732196590009	195.1737060546875	195.17459106445312
428	196.0603485107422	9.115366666666667					1	DETECTED	196.0603 m/z @9.12 [N1302_2.mzXML]	196.0603485107422	9.115366666666667	8.727433333333332	17.254166666666666	8.526733333333334	10581.568359375	964117.3263762513	0	1192	0.23658161293256263	0.7020620038101922	0.5654493172983945	196.06008911132812	196.0687713623047
429	196.09083557128906	9.88275					1	DETECTED	196.0908 m/z @9.88 [N1302_2.mzXML]	196.09083557128906	9.88275	0.8698166666666667	18.613999999999997	17.744183333333332	38580.89453125	1942435.2162127055	0	1192	0.10575679633219615	2.834518025558173	97.2676394080221	196.09005737304688	196.09906005859375
430	196.8649444580078	1.9401333333333333					1	DETECTED	196.8649 m/z @1.94 [N1302_2.mzXML]	196.8649444580078	1.9401333333333333	1.6906999999999999	14.467616666666666	12.776916666666667	21429.666015625	3055642.7337387693	0	1192	0.15540019733983668	25.611886943739137	1.0227664794083822	196.8644561767578	196.87179565429688
431	196.95599365234375	11.801566666666668					1	DETECTED	196.9560 m/z @11.80 [N1302_2.mzXML]	196.95599365234375	11.801566666666668	8.468716666666667	16.420833333333334	7.952116666666667	7740.34033203125	976131.6377918395	0	1192	0.7932041585104681	1.1929904836201248	1.3859809672402494	196.9552764892578	196.95977783203125
432	197.0645751953125	15.616066666666667					1	DETECTED	197.0646 m/z @15.62 [N1302_2.mzXML]	197.0645751953125	15.616066666666667	8.903583333333334	19.915000000000003	11.011416666666669	9679.453125	2185508.7953471974	0	1192	2.2012891658166147	0.8079949793058655	0.5969024769781025	197.06317138671875	197.06773376464844
433	197.11700439453125	11.922883333333335					1	DETECTED	197.1170 m/z @11.92 [N1302_2.mzXML]	197.11700439453125	11.922883333333335	4.210083333333333	12.0299	7.819816666666666	8085.076171875	610497.4676059262	0	1192	0.10885730523484405	0.50693760156277	0.013875203125539979	197.11669921875	197.11727905273438
434	197.12847900390625	9.7339					1	DETECTED	197.1285 m/z @9.73 [N1302_2.mzXML]	197.12847900390625	9.7339	2.992633333333333	9.916133333333333	6.9235	16259.2333984375	754229.1065396118	0	1192	0.09182685914887223	0.5163695519328678	0.2563762420213009	197.1278839111328	197.1294708251953
435	198.05262756347656	10.536183333333334					1	DETECTED	198.0526 m/z @10.54 [N1302_2.mzXML]	198.05262756347656	10.536183333333334	8.903583333333334	10.62865	1.7250666666666667	13023.5615234375	192178.27534686268	0	1192	0.09294408309279945	0.5283188370288701	1.7138171866906382	198.05239868164062	198.05552673339844
436	198.1123809814453	9.505416666666667					1	DETECTED	198.1124 m/z @9.51 [N1302_2.mzXML]	198.1123809814453	9.505416666666667	5.758483333333333	11.922883333333335	6.164400000000001	1981.333984375	389134.36715032964	0	1192	4.423784278313792	0.8225926980286101	0.6451853960572204	198.1116180419922	198.12026977539062
437	198.86195373535156	1.9540166666666667					1	DETECTED	198.8620 m/z @1.95 [N1302_2.mzXML]	198.86195373535156	1.9540166666666667	1.7069166666666669	2.223383333333333	0.5164666666666662	19512.625	336301.92158605944	0	1192	0.3058636085947706	1.0450559827330361	1.0901119654660723	198.8611297607422	198.86215209960938
438	198.93992614746094	1.5402666666666667					1	DETECTED	198.9399 m/z @1.54 [N1302_2.mzXML]	198.93992614746094	1.5402666666666667	1.4350333333333334	7.2927	5.857666666666667	311117.4375	4774676.817588196	0	1192	0.10642501186164854	0.9904849751488933	0.8440272567846291	198.93963623046875	198.9440155029297
439	199.0057830810547	9.0618					1	DETECTED	199.0058 m/z @9.06 [N1302_2.mzXML]	199.0057830810547	9.0618	8.991766666666667	9.131483333333334	0.1397166666666667	1746.50439453125	10263.959465667807	0	1192	0.08610643958259168	0.9975011899095727	0.9950023798191454	199.00534057617188	199.00636291503906
440	199.01710510253906	16.145699999999998					1	DETECTED	199.0171 m/z @16.15 [N1302_2.mzXML]	199.01710510253906	16.145699999999998	7.363316666666666	19.3445	11.981183333333334	1822.5504150390625	695880.950287018	0	1192	0.8125888165403765	0.6821145740620903	0.3642291481241807	199.00900268554688	199.01759338378906
441	200.04022216796875	1.6906999999999999					1	DETECTED	200.0402 m/z @1.69 [N1302_2.mzXML]	200.04022216796875	1.6906999999999999	1.6294166666666667	13.527016666666666	11.8976	24007.921875	1223924.461481598	0	1192	0.07174569425976451	97.07043785694891	193.14087571389783	200.0304412841797	200.04550170898438
442	200.1279296875	1.9824					1	DETECTED	200.1279 m/z @1.98 [N1302_2.mzXML]	200.1279296875	1.9824	1.9401333333333333	6.727516666666667	4.787383333333334	15317.646484375	514151.9809106445	0	1192	0.4229292608828519	56.63308359621451	14.119428965700973	200.12705993652344	200.12843322753906
443	200.93753051757812	1.5402666666666667					1	DETECTED	200.9375 m/z @1.54 [N1302_2.mzXML]	200.93753051757812	1.5402666666666667	1.4350333333333334	1.5840666666666665	0.14903333333333313	36473.97265625	217047.4028388672	0	1192	0.11525685527940199	0.7081089642065245	0.416217928413049	200.9374542236328	200.93777465820312
444	200.97303771972656	1.5110166666666667					1	DETECTED	200.9730 m/z @1.51 [N1302_2.mzXML]	200.97303771972656	1.5110166666666667	1.4663	1.6294166666666667	0.1631166666666668	52928.75390625	322075.8616665042	0	1192	0.10801203337991994	1.8824599045267074	2.633316690627148	200.97256469726562	200.97308349609375
445	201.0157928466797	1.8979333333333335					1	DETECTED	201.0158 m/z @1.90 [N1302_2.mzXML]	201.0157928466797	1.8979333333333335	1.7557333333333331	10.444283333333335	8.688550000000001	54119.01953125	1742068.974705933	0	1192	0.13177349627266244	2.4382435270129066	2.9982446551478312	201.01524353027344	201.02154541015625
446	201.1118621826172	19.362666666666666					1	DETECTED	201.1119 m/z @19.36 [N1302_2.mzXML]	201.1118621826172	19.362666666666666	0.10113333333333333	20.007	19.905866666666668	39049.234375	2.8044897868288834E7	0	1192	16.281439896123725	0.5167259096714351	0.10245542597274339	201.1113739013672	201.1123809814453
447	202.04742431640625	9.687533333333333					1	DETECTED	202.0474 m/z @9.69 [N1302_2.mzXML]	202.04742431640625	9.687533333333333	1.7557333333333331	10.207133333333333	8.4514	101939.1953125	9299271.4524018	0	1192	0.10435531177783197	0.5172227903652503	0.0059872411448314	202.04714965820312	202.0477294921875
448	202.10716247558594	2.223383333333333					1	DETECTED	202.1072 m/z @2.22 [N1302_2.mzXML]	202.10716247558594	2.223383333333333	0.10113333333333333	20.007	19.905866666666668	4349.14501953125	3145858.0998674356	0	1192	3.955430108764067	4.689802489496212	8.379604978992424	202.1070098876953	202.11611938476562
449	202.97056579589844	1.5110166666666667					1	DETECTED	202.9706 m/z @1.51 [N1302_2.mzXML]	202.97056579589844	1.5110166666666667	1.4511333333333334	1.5692333333333333	0.11809999999999987	17834.5859375	83856.36133105471	0	1192	0.1119994617644624	0.9860840523239629	0.8899964863285583	202.97056579589844	202.97079467773438
450	203.0314178466797	1.8837666666666666					1	DETECTED	203.0314 m/z @1.88 [N1302_2.mzXML]	203.0314178466797	1.8837666666666666	1.4166666666666667	9.421249999999999	8.004583333333333	91116.046875	1787023.848552552	0	1192	null	10.182075490295029	25.308392309885416	203.02247619628906	203.03814697265625
451	203.05201721191406	1.7990166666666667					1	DETECTED	203.0520 m/z @1.80 [N1302_2.mzXML]	203.05201721191406	1.7990166666666667	1.52575	10.426633333333333	8.900883333333333	1759562.5	2.5446875331626933E7	1	1192	0.16609788407393378	4.406142777709686	7.747370787839869	203.05038452148438	203.05992126464844
452	203.08164978027344	9.2326					1	DETECTED	203.0816 m/z @9.23 [N1302_2.mzXML]	203.08164978027344	9.2326	0.943	9.3392	8.3962	9969.2109375	2661174.2235168456	0	1192	8.342164580521406	0.5064297432928007	0.012859486585601265	203.08148193359375	203.08587646484375
453	203.10643005371094	12.156966666666667					1	DETECTED	203.1064 m/z @12.16 [N1302_2.mzXML]	203.10643005371094	12.156966666666667	0.65045	19.878	19.22755	7768.27685546875	1205306.833023315	0	1192	0.06085687319266775	0.8355069808268067	0.6710139616536136	203.10585021972656	203.1162872314453
454	203.8235626220703	9.190183333333332					1	DETECTED	203.8236 m/z @9.19 [N1302_2.mzXML]	203.8235626220703	9.190183333333332	9.115366666666667	9.4045	0.2891333333333339	14532.318359375	103067.49892642145	0	1192	0.4797688068665291	1.6811947609257105	1.755252315296606	203.82333374023438	203.82412719726562
455	204.0177459716797	10.22385					1	DETECTED	204.0177 m/z @10.22 [N1302_2.mzXML]	204.0177459716797	10.22385	2.1105333333333336	13.075700000000001	10.965166666666669	8976.318359375	2276430.331633423	0	1192	0.044888046777881385	0.675751182726341	0.01347870843211048	204.00857543945312	204.01785278320312
456	204.0556640625	1.7990166666666667					1	DETECTED	204.0557 m/z @1.80 [N1302_2.mzXML]	204.0556640625	1.7990166666666667	1.7235333333333334	10.713216666666666	8.989683333333332	98681.2734375	2247567.1786567993	0	1192	0.1929116637286168	57.804105704266846	6.6472498269235025	204.0553436279297	204.0655059814453
457	204.1226806640625	1.8696333333333333					1	DETECTED	204.1227 m/z @1.87 [N1302_2.mzXML]	204.1226806640625	1.8696333333333333	1.85575	10.596683333333335	8.740933333333334	956150.875	7789308.575994383	1	1192	0.062430782109809124	19.033105622787303	24.395439826401457	204.12242126464844	204.12330627441406
458	204.95657348632812	1.61425					1	DETECTED	204.9566 m/z @1.61 [N1302_2.mzXML]	204.95657348632812	1.61425	1.5840666666666665	1.7235333333333334	0.13946666666666685	46964.6953125	196656.17052148454	0	1192	0.06909280431433973	2.3103257868580833	2.2007048947563033	204.95648193359375	204.95724487304688
459	204.99609375	11.768849999999999					1	DETECTED	204.9961 m/z @11.77 [N1302_2.mzXML]	204.99609375	11.768849999999999	9.781316666666667	18.504166666666666	8.72285	5289.3984375	933047.0538746335	0	1192	2.573374693308999	2.1943908697548067	3.3887817395096134	204.99368286132812	204.99952697753906
460	205.0243377685547	1.4350333333333334					1	DETECTED	205.0243 m/z @1.44 [N1302_2.mzXML]	205.0243377685547	1.4350333333333334	1.4350333333333334	15.398916666666667	13.963883333333333	11494.533203125	1270430.0715744628	0	1192	0.029906716085155383	null	null	205.01800537109375	205.03045654296875
461	205.05624389648438	1.7990166666666667					1	DETECTED	205.0562 m/z @1.80 [N1302_2.mzXML]	205.05624389648438	1.7990166666666667	1.7990166666666667	9.505416666666667	7.7064	17391.29296875	1009978.2777908634	0	1192	7.557230567802607	null	null	205.04660034179688	205.06463623046875
462	205.08535766601562	12.443283333333333					1	DETECTED	205.0854 m/z @12.44 [N1302_2.mzXML]	205.08535766601562	12.443283333333333	0.11945	20.007	19.88755	16363.35546875	4509834.298363585	0	1192	12.121530514833866	0.5588757762636556	0.23590980637276832	205.07562255859375	205.0863494873047
463	205.09690856933594	9.190183333333332					1	DETECTED	205.0969 m/z @9.19 [N1302_2.mzXML]	205.09690856933594	9.190183333333332	9.09755	11.501	2.4034499999999994	4363599.0	3.4421225450432464E7	1	1192	0.10105119294873077	1.8997741641025818	1.78419569708404	205.09654235839844	205.0972442626953
464	205.12612915039062	1.8837666666666666					1	DETECTED	205.1261 m/z @1.88 [N1302_2.mzXML]	205.12612915039062	1.8837666666666666	1.8415666666666666	10.645216666666666	8.80365	86613.0859375	1834279.8545333857	0	1192	0.061977786064646434	87.20662876225312	5.649628462290173	205.11624145507812	205.13174438476562
465	205.98751831054688	11.363949999999999					1	DETECTED	205.9875 m/z @11.36 [N1302_2.mzXML]	205.98751831054688	11.363949999999999	0.10113333333333333	20.007	19.905866666666668	18448.521484375	4178701.045953861	0	1192	1.007731103491171	1.469234577456561	2.63598228304594	205.98651123046875	205.99484252929688
466	206.0810546875	10.290966666666666					1	DETECTED	206.0811 m/z @10.29 [N1302_2.mzXML]	206.0810546875	10.290966666666666	0.6323166666666666	16.36565	15.733333333333333	84535.2421875	1908312.4280164172	1	1192	0.09479490424819836	3.7811477073084294	5.363529561991749	206.08047485351562	206.0892333984375
467	206.10018920898438	9.190183333333332					1	DETECTED	206.1002 m/z @9.19 [N1302_2.mzXML]	206.10018920898438	9.190183333333332	9.09755	10.426633333333333	1.3290833333333332	469772.78125	3559092.590357255	0	1192	0.09546576087249292	1.7421073370739575	1.7169948773629577	206.09982299804688	206.1005401611328
468	206.38229370117188	9.190183333333332					1	DETECTED	206.3823 m/z @9.19 [N1302_2.mzXML]	206.38229370117188	9.190183333333332	9.131483333333334	9.2767	0.14521666666666633	13399.48828125	75746.88953442327	0	1192	0.09969342798719794	1.2369392390687461	1.473878478137492	206.3820343017578	206.38250732421875
469	206.89340209960938	1.7557333333333331					1	DETECTED	206.8934 m/z @1.76 [N1302_2.mzXML]	206.89340209960938	1.7557333333333331	1.6748666666666667	2.1105333333333336	0.43566666666666687	74752.7421875	595017.65572583	0	1192	0.08944240948490934	2.6937345424567285	1.3126730453335789	206.89337158203125	206.89373779296875
470	206.9539337158203	1.6597166666666667					1	DETECTED	206.9539 m/z @1.66 [N1302_2.mzXML]	206.9539337158203	1.6597166666666667	1.5988499999999999	1.6597166666666667	0.06086666666666685	6145.69970703125	19974.572567382813	0	1192	0.0637303198266661	0.5	null	206.95382690429688	206.95445251464844
471	206.9910125732422	17.161833333333334					1	DETECTED	206.9910 m/z @17.16 [N1302_2.mzXML]	206.9910125732422	17.161833333333334	0.10113333333333333	19.988666666666667	19.887533333333334	6694.109375	2459023.46679132	0	1192	2.21598356967192	0.5859709518912555	0.15601541767160992	206.98451232910156	206.9964141845703
472	207.02621459960938	10.22385					1	DETECTED	207.0262 m/z @10.22 [N1302_2.mzXML]	207.02621459960938	10.22385	1.4350333333333334	15.488816666666667	14.053783333333334	127089.515625	5264302.045647037	1	1192	0.7033143048896857	0.6528545371929931	0.2555772970424173	207.01625061035156	207.02992248535156
473	207.1044464111328	9.2185					1	DETECTED	207.1044 m/z @9.22 [N1302_2.mzXML]	207.1044464111328	9.2185	0.943	11.099483333333334	10.156483333333334	16566.2265625	1018785.9908581548	0	1192	0.15241818454403067	0.5089438464332302	0.31803305896662143	207.09963989257812	207.11280822753906
474	208.04901123046875	16.292033333333332					1	DETECTED	208.0490 m/z @16.29 [N1302_2.mzXML]	208.04901123046875	16.292033333333332	0.2658833333333333	19.822333333333333	19.556449999999998	13403.060546875	3877645.8914513537	0	1192	2.4853869943195956	0.6017867391994486	0.47084242865479253	208.04832458496094	208.04934692382812
475	208.1330108642578	8.797283333333333					1	DETECTED	208.1330 m/z @8.80 [N1302_2.mzXML]	208.1330108642578	8.797283333333333	8.356466666666666	10.137883333333333	1.7814166666666669	71382.75	971105.523493164	1	1192	0.16496869151790605	1.2088311908938532	0.7873854359870138	208.13275146484375	208.13345336914062
476	208.89047241210938	1.7557333333333331					1	DETECTED	208.8905 m/z @1.76 [N1302_2.mzXML]	208.89047241210938	1.7557333333333331	1.6748666666666667	12.140433333333334	10.465566666666668	42622.13671875	1263193.0180563661	0	1192	0.11189772421401067	1.7430030070447482	2.420988494792829	208.88446044921875	208.89877319335938
477	208.97865295410156	14.06425					1	DETECTED	208.9787 m/z @14.06 [N1302_2.mzXML]	208.97865295410156	14.06425	11.147233333333332	16.0354	4.888166666666667	7196.7861328125	870626.1186350707	0	1192	2.577392088412635	0.8378708840653406	0.6757417681306813	208.97799682617188	208.97906494140625
478	209.03314208984375	1.5110166666666667					1	DETECTED	209.0331 m/z @1.51 [N1302_2.mzXML]	209.03314208984375	1.5110166666666667	1.4166666666666667	5.618833333333333	4.202166666666666	32444.23046875	692678.3800829775	0	1192	0.09007135316697923	22.269033739621985	42.30152500522061	209.0324249267578	209.04248046875
479	209.0453643798828	16.531916666666667					1	DETECTED	209.0454 m/z @16.53 [N1302_2.mzXML]	209.0453643798828	16.531916666666667	0.13763333333333333	20.007	19.869366666666668	27117.447265625	6456419.783019956	0	1192	2.56205073673617	0.7329749973311379	0.42881882643569313	209.04400634765625	209.0457000732422
480	209.08026123046875	11.274849999999999					1	DETECTED	209.0803 m/z @11.27 [N1302_2.mzXML]	209.08026123046875	11.274849999999999	11.274849999999999	11.3345	0.05965000000000131	10950.6796875	30003.09387475626	0	1192	0.06670515100779006	null	null	209.08016967773438	209.0812225341797
481	209.09188842773438	7.664016666666667					1	DETECTED	209.0919 m/z @7.66 [N1302_2.mzXML]	209.09188842773438	7.664016666666667	5.670983333333334	12.156966666666667	6.485983333333333	18160.3203125	1337798.8447914736	0	1192	0.49931286025985155	0.6369592215815371	0.2912911994312149	209.084228515625	209.092529296875
482	209.11672973632812	12.0299					1	DETECTED	209.1167 m/z @12.03 [N1302_2.mzXML]	209.11672973632812	12.0299	0.9976666666666667	12.740366666666667	11.7427	618337.8125	5605945.815363877	1	1192	0.09778136767230983	2.819972849495649	3.493917393396415	209.11436462402344	209.11798095703125
483	209.1363983154297	8.761883333333333					1	DETECTED	209.1364 m/z @8.76 [N1302_2.mzXML]	209.1363983154297	8.761883333333333	8.606599999999998	10.426633333333333	1.8200333333333347	9260.04296875	227348.3138363645	0	1192	0.155239356213837	5.860362777718091	10.720725555436182	209.1279296875	209.1369171142578
484	210.04505920410156	17.105833333333333					1	DETECTED	210.0451 m/z @17.11 [N1302_2.mzXML]	210.04505920410156	17.105833333333333	1.4663	18.266666666666666	16.800366666666665	1981.3465576171875	1003285.0519771114	0	1192	2.479773734716005	0.5371121474212786	0.07422429484255708	210.0360107421875	210.0503692626953
485	210.9053192138672	1.6748666666666667					1	DETECTED	210.9053 m/z @1.67 [N1302_2.mzXML]	210.9053192138672	1.6748666666666667	1.6597166666666667	1.7849	0.1251833333333332	8841.0234375	56119.07808886715	0	1192	0.0718957259542281	4.131463146314628	7.262926292629256	210.90518188476562	210.90553283691406
486	210.93524169921875	11.319983333333333					1	DETECTED	210.9352 m/z @11.32 [N1302_2.mzXML]	210.93524169921875	11.319983333333333	1.64445	19.473000000000003	17.828550000000003	11729.509765625	2438009.3402825906	0	1192	0.513206560642562	0.5958818254958974	0.34678513042768916	210.9320526123047	210.93603515625
487	211.00474548339844	10.956733333333334					1	DETECTED	211.0047 m/z @10.96 [N1302_2.mzXML]	211.00474548339844	10.956733333333334	10.444283333333335	11.209866666666667	0.765583333333332	10495.517578125	261538.6812026367	0	1192	0.23541600976680854	0.7469834455394018	0.4939668910788035	211.00250244140625	211.00534057617188
488	211.041748046875	2.390633333333333					1	DETECTED	211.0417 m/z @2.39 [N1302_2.mzXML]	211.041748046875	2.390633333333333	2.1387833333333335	17.862833333333334	15.724050000000002	24254.322265625	1833264.1027955331	0	1192	0.4418796891651411	16.189883834673086	3.1518871329445073	211.0403594970703	211.04290771484375
489	211.0574951171875	9.387983333333333					1	DETECTED	211.0575 m/z @9.39 [N1302_2.mzXML]	211.0574951171875	9.387983333333333	9.3392	10.30665	0.9674499999999995	7461.9326171875	93686.77916619864	0	1192	0.09540587006308421	9.91578407926216	1.8948212382856302	211.0574951171875	211.06063842773438
490	211.0747833251953	11.407683333333333					1	DETECTED	211.0748 m/z @11.41 [N1302_2.mzXML]	211.0747833251953	11.407683333333333	11.407683333333333	18.5775	7.169816666666668	4583.93310546875	795546.4194612431	0	1192	3.1543766138874734	null	null	211.0747833251953	211.0808868408203
491	211.1325225830078	12.12405					1	DETECTED	211.1325 m/z @12.12 [N1302_2.mzXML]	211.1325225830078	12.12405	0.11945	20.007	19.88755	30783.375	3821829.7692145403	0	1192	0.13551670821142636	0.6199691347677286	0.6587484422812468	211.12255859375	211.13385009765625
492	211.14385986328125	10.257916666666667					1	DETECTED	211.1439 m/z @10.26 [N1302_2.mzXML]	211.14385986328125	10.257916666666667	10.207133333333333	10.409283333333333	0.2021499999999996	13026.2841796875	94717.64405651821	0	1192	0.09762144637349834	1.9903183459140072	2.9806366918280145	211.14381408691406	211.1440887451172
493	212.01922607421875	11.319983333333333					1	DETECTED	212.0192 m/z @11.32 [N1302_2.mzXML]	212.01922607421875	11.319983333333333	11.30555	11.453216666666666	0.14766666666666595	13184.22265625	66705.7309528813	0	1192	0.07394298964984891	5.11547344110869	9.23094688221738	212.01919555664062	212.01979064941406
494	212.06781005859375	10.830966666666665					1	DETECTED	212.0678 m/z @10.83 [N1302_2.mzXML]	212.06781005859375	10.830966666666665	10.782383333333334	11.147233333333332	0.3648499999999988	31725.78125	232758.01365014625	0	1192	0.10678536070592237	3.6300532656341398	4.511917866014419	212.06756591796875	212.06857299804688
495	212.83863830566406	1.7557333333333331					1	DETECTED	212.8386 m/z @1.76 [N1302_2.mzXML]	212.83863830566406	1.7557333333333331	1.7235333333333334	2.1813166666666666	0.4577833333333332	14843.095703125	243567.06887695307	0	1192	0.3804994116237266	7.108436853002116	13.705360086275222	212.8378448486328	212.8389892578125
496	212.99925231933594	1.8979333333333335					1	DETECTED	212.9993 m/z @1.90 [N1302_2.mzXML]	212.99925231933594	1.8979333333333335	1.8837666666666666	3.95715	2.073383333333333	23397.251953125	389748.1805926514	0	1192	0.08784995508793747	73.17823529411652	145.35647058823307	212.9900665283203	212.99964904785156
497	213.17791748046875	10.506866666666667					1	DETECTED	213.1779 m/z @10.51 [N1302_2.mzXML]	213.17791748046875	10.506866666666667	4.1785499999999995	12.6243	8.44575	7568.6103515625	957822.6914694521	0	1192	0.04735015884987703	0.6672983073434483	0.33459661468689655	213.1777801513672	213.1865997314453
498	213.95877075195312	19.509999999999998					1	DETECTED	213.9588 m/z @19.51 [N1302_2.mzXML]	213.95877075195312	19.509999999999998	0.13763333333333333	20.007	19.869366666666668	3905.560546875	1406239.1109284365	0	1192	0.25630972503027394	0.5128275498949536	0.11279275291777308	213.95021057128906	213.96078491210938
499	214.0341033935547	8.886066666666666					1	DETECTED	214.0341 m/z @8.89 [N1302_2.mzXML]	214.0341033935547	8.886066666666666	3.5366666666666666	10.536183333333334	6.999516666666667	2098.438720703125	325988.6845756379	0	1192	0.09123149445450096	0.6542338081529393	0.3084676163058787	214.02650451660156	214.03631591796875
500	214.8358612060547	1.77035					1	DETECTED	214.8359 m/z @1.77 [N1302_2.mzXML]	214.8358612060547	1.77035	1.7069166666666669	2.0534499999999998	0.3465333333333329	13923.671875	199076.3706777343	0	1192	0.058708880528953955	2.7314766158696804	4.462953231739361	214.83538818359375	214.83607482910156
501	214.91722106933594	1.5547333333333335					1	DETECTED	214.9172 m/z @1.55 [N1302_2.mzXML]	214.91722106933594	1.5547333333333335	1.4350333333333334	1.6748666666666667	0.23983333333333334	1093988.625	6739399.489891358	0	1192	0.10055389940289938	0.8168204706082344	0.5648438331301325	214.91690063476562	214.91880798339844
502	214.98886108398438	1.52575					1	DETECTED	214.9889 m/z @1.53 [N1302_2.mzXML]	214.98886108398438	1.52575	1.4511333333333334	1.5988499999999999	0.1477166666666665	56276.296875	327709.2611870118	0	1192	0.10122320589392864	0.9898369443823993	0.9796738887647986	214.98837280273438	214.98886108398438
503	215.0160675048828	1.9401333333333333					1	DETECTED	215.0161 m/z @1.94 [N1302_2.mzXML]	215.0160675048828	1.9401333333333333	1.8415666666666666	10.477533333333334	8.635966666666667	59312.65234375	2237209.367106902	0	1192	1.4605968511706269	43.630312108407416	15.986318642951558	215.0151824951172	215.0230255126953
504	215.1273956298828	11.147233333333332					1	DETECTED	215.1274 m/z @11.15 [N1302_2.mzXML]	215.1273956298828	11.147233333333332	6.445883333333333	18.23	11.784116666666668	6080.92626953125	741679.4677168578	0	1192	0.06334725937723995	1.2532694509733022	4.323283951189543	215.12716674804688	215.1295928955078
505	215.16383361816406	12.1739					1	DETECTED	215.1638 m/z @12.17 [N1302_2.mzXML]	215.16383361816406	12.1739	6.005616666666667	16.49515	10.489533333333332	6929.67236328125	857800.9616712343	0	1192	0.07413831455901843	0.8502797915141165	0.7005595830282331	215.15463256835938	215.16416931152344
506	216.12266540527344	1.9540166666666667					1	DETECTED	216.1227 m/z @1.95 [N1302_2.mzXML]	216.12266540527344	1.9540166666666667	1.8696333333333333	10.565816666666667	8.696183333333334	14098.8203125	884688.5885025025	0	1192	0.057378918144320945	51.52784910132324	102.05569820264648	216.12258911132812	216.1234588623047
507	216.92221069335938	1.6906999999999999					1	DETECTED	216.9222 m/z @1.69 [N1302_2.mzXML]	216.92221069335938	1.6906999999999999	1.4960666666666667	1.8979333333333335	0.4018666666666668	151974.53125	1386354.6204116212	0	1192	0.15281902691466787	0.966060162324524	0.9169885628972445	216.91346740722656	216.9224853515625
508	216.9505615234375	1.5402666666666667					1	DETECTED	216.9506 m/z @1.54 [N1302_2.mzXML]	216.9505615234375	1.5402666666666667	1.4350333333333334	1.6294166666666667	0.19438333333333335	171985.28125	1177203.1313974613	0	1192	0.11268370597288602	0.9310977830350664	0.8541761966006407	216.95022583007812	216.9506378173828
509	217.04693603515625	10.910716666666668					1	DETECTED	217.0469 m/z @10.91 [N1302_2.mzXML]	217.04693603515625	10.910716666666668	1.4166666666666667	16.93916666666667	15.522500000000003	5531.423828125	1950869.26364624	0	1192	0.10261398744254357	0.817485688404843	0.44326405464031754	217.03822326660156	217.05421447753906
510	217.0681915283203	1.8979333333333335					1	DETECTED	217.0682 m/z @1.90 [N1302_2.mzXML]	217.0681915283203	1.8979333333333335	1.8979333333333335	10.257916666666667	8.359983333333332	15365.5625	3551180.96302301	0	1192	7.997941256507766	null	null	217.0681915283203	217.07032775878906
511	217.0815887451172	1.8696333333333333					1	DETECTED	217.0816 m/z @1.87 [N1302_2.mzXML]	217.0815887451172	1.8696333333333333	1.8696333333333333	10.580783333333333	8.71115	39922.96484375	1270485.3027823796	0	1192	0.15277703379872376	null	null	217.0806121826172	217.0841827392578
512	217.1215362548828	18.1565					1	DETECTED	217.1215 m/z @18.16 [N1302_2.mzXML]	217.1215362548828	18.1565	0.10113333333333333	20.007	19.905866666666668	9466.1015625	3466247.792056643	0	1192	2.8458742559569927	0.6057970809015641	0.21556297663988444	217.11917114257812	217.12234497070312
513	218.02151489257812	9.7339					1	DETECTED	218.0215 m/z @9.73 [N1302_2.mzXML]	218.02151489257812	9.7339	9.654833333333332	16.80966666666667	7.154833333333336	10117.685546875	440550.9539533695	0	1192	0.08672132156675971	45.245573355817285	89.49114671163457	218.0186004638672	218.02166748046875
514	218.08119201660156	9.20435					1	DETECTED	218.0812 m/z @9.20 [N1302_2.mzXML]	218.08119201660156	9.20435	9.146916666666668	18.797	9.650083333333333	4096.5224609375	757770.3834975585	0	1192	0.12670268259523	84.01117237376846	167.02234474753692	218.0810546875	218.0859375
515	218.138427734375	1.9824					1	DETECTED	218.1384 m/z @1.98 [N1302_2.mzXML]	218.138427734375	1.9824	0.10113333333333333	20.007	19.905866666666668	37317.421875	3501756.6326434314	0	1192	2.1012805030165134	9.500601364294912	11.053843876587107	218.13719177246094	218.14810180664062
516	218.2112274169922	10.409283333333333					1	DETECTED	218.2112 m/z @10.41 [N1302_2.mzXML]	218.2112274169922	10.409283333333333	10.33965	10.62865	0.2889999999999997	10233.6123046875	66224.14569287116	0	1192	0.09298074164117232	2.075155576831054	1.4873381464862172	218.21092224121094	218.21163940429688
517	218.91925048828125	1.6906999999999999					1	DETECTED	218.9193 m/z @1.69 [N1302_2.mzXML]	218.91925048828125	1.6906999999999999	1.4350333333333334	1.7235333333333334	0.2885	46443.4453125	433026.10008898954	0	1192	0.21247483549137924	0.5649817068661289	0.13489171936032388	218.91017150878906	218.9193115234375
518	218.96983337402344	9.687533333333333					1	DETECTED	218.9698 m/z @9.69 [N1302_2.mzXML]	218.96983337402344	9.687533333333333	9.538816666666666	10.05055	0.5117333333333338	3963.452880859375	76379.13517572047	0	1192	0.38019008676505095	1.720497590496467	2.440995180992934	218.96951293945312	218.9701385498047
519	218.98365783691406	1.5110166666666667					1	DETECTED	218.9837 m/z @1.51 [N1302_2.mzXML]	218.98365783691406	1.5110166666666667	1.4350333333333334	1.5988499999999999	0.1638166666666665	24778.869140625	160090.06751293948	0	1192	0.10771746601186782	1.041228239722721	1.1743646663423284	218.98326110839844	218.9837188720703
520	219.02590942382812	1.77035					1	DETECTED	219.0259 m/z @1.77 [N1302_2.mzXML]	219.02590942382812	1.77035	1.7069166666666669	17.14333333333333	15.436416666666664	1245764.75	1.317113440414444E7	1	1192	0.06637120884635728	5.8678509597376385	8.819633899433464	219.01593017578125	219.02694702148438
521	219.0432586669922	8.727433333333332					1	DETECTED	219.0433 m/z @8.73 [N1302_2.mzXML]	219.0432586669922	8.727433333333332	8.062999999999999	11.147233333333332	3.0842333333333336	5564.5869140625	287493.0737357176	0	1192	2.556142040121779	2.3209501831134305	3.6419003662268614	219.04278564453125	219.04779052734375
522	219.11709594726562	14.855016666666668					1	DETECTED	219.1171 m/z @14.86 [N1302_2.mzXML]	219.11709594726562	14.855016666666668	9.4549	19.675333333333334	10.220433333333334	10936.2724609375	1433890.1111810922	0	1192	0.4822678015010471	0.8410712648304662	0.8845978309829329	219.1138458251953	219.11798095703125
523	219.13768005371094	11.6299					1	DETECTED	219.1377 m/z @11.63 [N1302_2.mzXML]	219.13768005371094	11.6299	2.0817666666666668	17.30933333333333	15.227566666666664	3548.205322265625	1890821.8733577575	0	1192	1.1000768888109214	0.7974106631662733	0.5948213263325466	219.13719177246094	219.1422119140625
524	219.17401123046875	11.319983333333333					1	DETECTED	219.1740 m/z @11.32 [N1302_2.mzXML]	219.17401123046875	11.319983333333333	0.13763333333333333	20.007	19.869366666666668	22010.115234375	1920896.2690887137	0	1192	0.102019371201159	1.3539016756759596	31.965329876814025	219.1724395751953	219.1766815185547
525	220.02947998046875	1.7849					1	DETECTED	220.0295 m/z @1.78 [N1302_2.mzXML]	220.02947998046875	1.7849	1.7405833333333334	10.580783333333333	8.8402	72100.6015625	1157521.4716927186	0	1192	null	99.738999623919	8.443023927049877	220.02723693847656	220.0377655029297
526	220.11773681640625	8.903583333333334					1	DETECTED	220.1177 m/z @8.90 [N1302_2.mzXML]	220.11773681640625	8.903583333333334	8.710199999999999	14.82255	6.112350000000001	36516.68359375	600763.8118487251	0	1192	0.10271408518096692	0.9078482376433186	0.8155657535812976	220.1172637939453	220.12034606933594
527	220.93418884277344	1.61425					1	DETECTED	220.9342 m/z @1.61 [N1302_2.mzXML]	220.93418884277344	1.61425	1.5692333333333333	1.7069166666666669	0.1376833333333336	119619.6171875	517538.4059096684	0	1192	0.07188531076319471	1.529248426508702	2.175707320890261	220.93402099609375	220.93447875976562
528	220.98126220703125	1.5110166666666667					1	DETECTED	220.9813 m/z @1.51 [N1302_2.mzXML]	220.98126220703125	1.5110166666666667	1.4663	1.5547333333333335	0.08843333333333359	7958.3037109375	29591.838447021553	0	1192	0.060990724539909724	0.9888184867685439	0.9776369735370879	220.9810333251953	220.9814453125
529	220.99673461914062	1.4511333333333334					1	DETECTED	220.9967 m/z @1.45 [N1302_2.mzXML]	220.99673461914062	1.4511333333333334	1.4166666666666667	19.785666666666668	18.369	3364.7294921875	1219578.7078269348	0	1192	14.196835649783647	266.4748549323019	467.29937600271205	220.9952850341797	221.0067138671875
530	221.02432250976562	1.77035					1	DETECTED	221.0243 m/z @1.77 [N1302_2.mzXML]	221.02432250976562	1.77035	1.7235333333333334	17.383333333333333	15.659799999999999	77631.84375	4319417.004091857	0	1192	0.09554062671651664	107.94453001639096	8.582470602936937	221.01812744140625	221.02609252929688
531	221.05335998535156	11.571983333333332					1	DETECTED	221.0534 m/z @11.57 [N1302_2.mzXML]	221.05335998535156	11.571983333333332	11.378583333333333	11.818183333333334	0.43960000000000043	17130.619140625	200620.99652624523	0	1192	0.13976795428208533	0.9311359320756701	0.8432357933955905	221.0465087890625	221.05335998535156
532	221.08065795898438	10.492416666666665					1	DETECTED	221.0807 m/z @10.49 [N1302_2.mzXML]	221.08065795898438	10.492416666666665	10.461933333333333	18.10183333333333	7.639899999999999	55387.46484375	1369832.3177183522	0	1192	0.08700280015839823	3.738197807885443	15.384828819384612	221.0795440673828	221.0810546875
533	221.09193420410156	8.641066666666667					1	DETECTED	221.0919 m/z @8.64 [N1302_2.mzXML]	221.09193420410156	8.641066666666667	4.592233333333334	9.421249999999999	4.829016666666665	9373.154296875	403074.5552619016	0	1192	0.18603496343561865	1.5877971323277862	0.20906933627217303	221.09152221679688	221.0924530029297
534	221.1535186767578	12.899116666666666					1	DETECTED	221.1535 m/z @12.90 [N1302_2.mzXML]	221.1535186767578	12.899116666666666	7.328033333333334	12.9443	5.616266666666666	7022.21044921875	486871.1158117982	0	1192	1.1323431743163628	0.5040551658115567	0.008110331623113523	221.1526641845703	221.15382385253906
535	222.06472778320312	15.980366666666667					1	DETECTED	222.0647 m/z @15.98 [N1302_2.mzXML]	222.06472778320312	15.980366666666667	9.29185	19.362666666666666	10.070816666666666	12283.294921875	2504581.01724765	0	1192	2.1778482520309055	0.7384142489717167	0.5190668233639695	222.06394958496094	222.0650634765625
536	222.0758056640625	11.002633333333334					1	DETECTED	222.0758 m/z @11.00 [N1302_2.mzXML]	222.0758056640625	11.002633333333334	9.538816666666666	11.147233333333332	1.6084166666666668	19011.373046875	452626.26213360555	0	1192	0.09037306653225308	0.5493914310762955	0.09129418145711819	222.06692504882812	222.08473205566406
537	222.8673095703125	1.7405833333333334					1	DETECTED	222.8673 m/z @1.74 [N1302_2.mzXML]	222.8673095703125	1.7405833333333334	1.6906999999999999	18.925	17.2343	66015.859375	4969069.042469116	0	1192	0.0945493372709203	2.3838779586389354	3.7128668843503987	222.86712646484375	222.86891174316406
538	222.99404907226562	14.032466666666666					1	DETECTED	222.9940 m/z @14.03 [N1302_2.mzXML]	222.99404907226562	14.032466666666666	9.555366666666666	15.171516666666667	5.616150000000001	21764.68359375	2832078.4690273143	0	1192	1.1707221962330525	0.6272084608340222	1.4991140828573977	222.9862060546875	223.00401306152344
539	223.06103515625	15.56125					1	DETECTED	223.0610 m/z @15.56 [N1302_2.mzXML]	223.06103515625	15.56125	9.538816666666666	19.822333333333333	10.283516666666667	24267.7890625	5477189.73025488	0	1192	2.256682229152444	0.8185599303212518	0.6248895932006796	223.06039428710938	223.06129455566406
540	223.095947265625	11.53					1	DETECTED	223.0959 m/z @11.53 [N1302_2.mzXML]	223.095947265625	11.53	0.10113333333333333	20.007	19.905866666666668	1623059.375	1.7425192103414133E7	1	1192	0.1079289399979686	0.514092169716255	4.648076849296889	223.09188842773438	223.09744262695312
541	223.13247680664062	12.344583333333333					1	DETECTED	223.1325 m/z @12.34 [N1302_2.mzXML]	223.13247680664062	12.344583333333333	10.782383333333334	13.391416666666666	2.6090333333333326	131971.546875	1865047.8682773488	1	1192	0.09456886246498541	3.3259961558331668	0.20678462767591518	223.1298828125	223.13746643066406
542	224.09954833984375	11.53					1	DETECTED	224.0995 m/z @11.53 [N1302_2.mzXML]	224.09954833984375	11.53	3.5214	12.045083333333334	8.523683333333334	179282.75	6316109.935239933	0	1192	0.10885850460394408	0.5221909381004964	0.02061088206166952	224.09603881835938	224.09971618652344
543	224.86444091796875	1.7557333333333331					1	DETECTED	224.8644 m/z @1.76 [N1302_2.mzXML]	224.86444091796875	1.7557333333333331	1.6906999999999999	5.164683333333333	3.473983333333333	45411.8515625	4406355.625213135	0	1192	0.15012406720842275	26.709251665812424	52.41850333162485	224.8628387451172	224.8645782470703
544	224.95086669921875	11.485633333333334					1	DETECTED	224.9509 m/z @11.49 [N1302_2.mzXML]	224.95086669921875	11.485633333333334	10.910716666666668	16.5504	5.639683333333332	32932.578125	2710384.579115569	0	1192	1.0311477738069215	4.562929291148615	6.471662969630058	224.94912719726562	224.95150756835938
545	225.07562255859375	10.172866666666666					1	DETECTED	225.0756 m/z @10.17 [N1302_2.mzXML]	225.07562255859375	10.172866666666666	8.553966666666668	10.55115	1.9971833333333322	13978.212890625	210699.2841987913	0	1192	0.11365834147062692	0.5667054080872854	4.617309996848379	225.0724639892578	225.07632446289062
546	225.10801696777344	1.8696333333333333					1	DETECTED	225.1080 m/z @1.87 [N1302_2.mzXML]	225.10801696777344	1.8696333333333333	1.8696333333333333	12.83755	10.967916666666667	43310.07421875	3637707.3425967707	0	1192	7.682501495599578	null	null	225.0980224609375	225.11166381835938
547	225.14822387695312	12.378433333333334					1	DETECTED	225.1482 m/z @12.38 [N1302_2.mzXML]	225.14822387695312	12.378433333333334	11.720483333333334	18.888333333333332	7.167849999999998	47308.125	909608.1010439459	0	1192	0.07278464277032626	2.754095286353568	0.25125503652982717	225.14768981933594	225.14903259277344
548	226.044921875	2.0534499999999998					1	DETECTED	226.0449 m/z @2.05 [N1302_2.mzXML]	226.044921875	2.0534499999999998	1.9964166666666665	14.83865	12.842233333333333	14869.4091796875	958788.0662421265	0	1192	0.07702594676900931	73.55544893324186	146.73399609147756	226.04443359375	226.05221557617188
549	226.07077026367188	9.798016666666665					1	DETECTED	226.0708 m/z @9.80 [N1302_2.mzXML]	226.07077026367188	9.798016666666665	9.749283333333333	10.172866666666666	0.4235833333333332	3557.585205078125	35060.51916275021	0	1192	0.07661935073041981	4.345930232558181	7.6918604651163625	226.07069396972656	226.07901000976562
550	226.11862182617188	8.372183333333334					1	DETECTED	226.1186 m/z @8.37 [N1302_2.mzXML]	226.11862182617188	8.372183333333334	7.978516666666667	8.553966666666668	0.5754500000000009	2627.614013671875	50371.36858020018	0	1192	0.3653999589483483	0.7308848433530907	0.46176968670618124	226.1175994873047	226.11895751953125
551	226.9509735107422	1.6597166666666667					1	DETECTED	226.9510 m/z @1.66 [N1302_2.mzXML]	226.9509735107422	1.6597166666666667	1.5692333333333333	19.804	18.234766666666665	485974.875	9640165.633963332	0	1192	0.07557919998507967	1.3677475976739735	1.6069428909863117	226.94662475585938	226.9518280029297
552	226.96836853027344	10.910716666666668					1	DETECTED	226.9684 m/z @10.91 [N1302_2.mzXML]	226.96836853027344	10.910716666666668	10.506866666666667	11.147233333333332	0.6403666666666652	3618.62548828125	83449.15143341043	0	1192	0.5212004019943848	0.7928273698980621	0.5856547397961243	226.96786499023438	226.96878051757812
553	227.07919311523438	9.190183333333332					1	DETECTED	227.0792 m/z @9.19 [N1302_2.mzXML]	227.07919311523438	9.190183333333332	7.239733333333334	11.984416666666668	4.7446833333333345	40372.2578125	1269874.8418228137	0	1192	0.11778251471056045	1.206936410226078	34.53359074619716	227.076171875	227.08282470703125
554	227.12490844726562	1.8274166666666667					1	DETECTED	227.1249 m/z @1.83 [N1302_2.mzXML]	227.12490844726562	1.8274166666666667	1.8274166666666667	12.107733333333334	10.280316666666668	68471.453125	1539563.262650696	0	1192	0.02441726284764756	null	null	227.12464904785156	227.12872314453125
555	227.17535400390625	9.815283333333333					1	DETECTED	227.1754 m/z @9.82 [N1302_2.mzXML]	227.17535400390625	9.815283333333333	0.13763333333333333	19.767666666666667	19.630033333333333	98496.28125	2643859.0179892583	1	1192	0.14624584425088116	1.5043556601657715	1.0345253691179959	227.17391967773438	227.1844024658203
556	228.06301879882812	10.30665					1	DETECTED	228.0630 m/z @10.31 [N1302_2.mzXML]	228.06301879882812	10.30665	10.207133333333333	10.536183333333334	0.3290500000000005	27232.482421875	191784.8321354979	0	1192	0.12159076741023256	2.2022699395929792	2.8187377572203727	228.0551300048828	228.06321716308594
557	228.19528198242188	11.485633333333334					1	DETECTED	228.1953 m/z @11.49 [N1302_2.mzXML]	228.19528198242188	11.485633333333334	11.453216666666666	12.3612	0.907983333333334	74285.2109375	580918.4400571281	0	1192	0.0982608398284821	10.222118869558905	18.265177773081213	228.19525146484375	228.1959991455078
558	229.14309692382812	0.11945					1	DETECTED	229.1431 m/z @0.12 [N1302_2.mzXML]	229.14309692382812	0.11945	0.10113333333333333	20.007	19.905866666666668	82610.34375	6.204202555995065E7	1	1192	3.3134541870744285	543.381255686988	83.88394857326588	229.1427001953125	229.14356994628906
559	229.15426635742188	1.8979333333333335					1	DETECTED	229.1543 m/z @1.90 [N1302_2.mzXML]	229.15426635742188	1.8979333333333335	1.85575	2.02505	0.16929999999999978	62708.33203125	474112.9547958981	0	1192	0.16395996137700064	2.0067167127617456	3.013433425523491	229.15423583984375	229.154541015625
560	230.14637756347656	0.22931666666666667					1	DETECTED	230.1464 m/z @0.23 [N1302_2.mzXML]	230.14637756347656	0.22931666666666667	0.10113333333333333	20.007	19.905866666666668	11606.701171875	7632734.426730039	0	1192	4.07704058944963	77.6460798335717	154.2921596671434	230.14576721191406	230.1473388671875
561	230.2474365234375	11.363949999999999					1	DETECTED	230.2474 m/z @11.36 [N1302_2.mzXML]	230.2474365234375	11.363949999999999	11.319983333333333	12.0299	0.7099166666666665	288282.78125	2056234.6934663656	1	1192	0.09015637650382402	3.685392920106331	4.278523553123179	230.2471923828125	230.2478790283203
562	230.9661865234375	1.5110166666666667					1	DETECTED	230.9662 m/z @1.51 [N1302_2.mzXML]	230.9661865234375	1.5110166666666667	1.4350333333333334	1.6294166666666667	0.19438333333333335	185163.265625	1220462.8637460938	0	1192	0.13308243474746462	1.3258533680808797	1.6356634662730822	230.96583557128906	230.9662322998047
563	230.99008178710938	1.9540166666666667					1	DETECTED	230.9901 m/z @1.95 [N1302_2.mzXML]	230.99008178710938	1.9540166666666667	1.9262166666666665	3.5980166666666666	1.6718000000000002	9288.6865234375	286320.85091363534	0	1192	1.3364053708645216	30.06834532374072	59.13669064748144	230.9884796142578	230.9904022216797
564	231.1368408203125	15.071066666666667					1	DETECTED	231.1368 m/z @15.07 [N1302_2.mzXML]	231.1368408203125	15.071066666666667	0.10113333333333333	19.988666666666667	19.887533333333334	251609.640625	2.1581594763427608E7	1	1192	0.2526630859501928	0.8637515553506675	0.537284516223681	231.1361846923828	231.14584350585938
565	232.14044189453125	15.087616666666666					1	DETECTED	232.1404 m/z @15.09 [N1302_2.mzXML]	232.14044189453125	15.087616666666666	9.2767	20.007	10.730300000000002	15456.3017578125	1580069.8677008979	0	1192	0.4894450913981174	0.8264851981590442	0.4889393630171814	232.13949584960938	232.14134216308594
566	232.1542205810547	8.435633333333334					1	DETECTED	232.1542 m/z @8.44 [N1302_2.mzXML]	232.1542205810547	8.435633333333334	7.85885	11.099483333333334	3.2406333333333333	74990.515625	1191221.1554341747	0	1192	0.1672493740597325	0.8897656647545592	0.5622261564112897	232.15382385253906	232.15493774414062
567	232.89617919921875	1.7557333333333331					1	DETECTED	232.8962 m/z @1.76 [N1302_2.mzXML]	232.89617919921875	1.7557333333333331	1.6597166666666667	1.8979333333333335	0.23821666666666674	95500.7578125	758084.7917495117	0	1192	0.12983857448772484	1.2404964415900053	1.3190106435631435	232.8958282470703	232.89627075195312
568	232.9281005859375	1.5547333333333335					1	DETECTED	232.9281 m/z @1.55 [N1302_2.mzXML]	232.9281005859375	1.5547333333333335	1.4350333333333334	1.6294166666666667	0.19438333333333335	98785.546875	612575.1316640625	0	1192	0.10334481018803188	0.8588288806983677	0.6021774969873942	232.9276580810547	232.92816162109375
569	232.9850616455078	10.799083333333334					1	DETECTED	232.9851 m/z @10.80 [N1302_2.mzXML]	232.9850616455078	10.799083333333334	9.7339	17.30933333333333	7.575433333333331	30252.421875	1939172.47771698	0	1192	0.30493530226328325	8.614220425226797	2.0108960330453343	232.9849090576172	232.9884033203125
570	233.1328887939453	14.971466666666666					1	DETECTED	233.1329 m/z @14.97 [N1302_2.mzXML]	233.1328887939453	14.971466666666666	5.391333333333334	19.3445	13.953166666666666	8848.3271484375	2104804.082267365	0	1192	0.34141939252802445	0.7282344713365159	0.5434086729039652	233.1258087158203	233.13363647460938
571	233.1466064453125	14.757333333333333					1	DETECTED	233.1466 m/z @14.76 [N1302_2.mzXML]	233.1466064453125	14.757333333333333	7.116083333333333	19.767666666666667	12.651583333333335	11088.935546875	1522740.3965487964	0	1192	0.5781770148961733	0.8643542024912882	1.3311070462399461	233.13771057128906	233.1536865234375
572	233.98895263671875	10.596683333333335					1	DETECTED	233.9890 m/z @10.60 [N1302_2.mzXML]	233.98895263671875	10.596683333333335	10.492416666666665	10.971683333333335	0.4792666666666694	1826.2330322265625	45228.38828021254	0	1192	0.17568532582348162	2.2982736572889557	3.596547314577911	233.98777770996094	233.98907470703125
573	234.89321899414062	1.6906999999999999					1	DETECTED	234.8932 m/z @1.69 [N1302_2.mzXML]	234.89321899414062	1.6906999999999999	1.64445	13.1472	11.502749999999999	34394.9296875	1.2118023015558714E7	0	1192	0.10422219035479863	122.40726439574499	250.3281758927628	234.89266967773438	234.8994140625
574	235.0687255859375	11.8795					1	DETECTED	235.0687 m/z @11.88 [N1302_2.mzXML]	235.0687255859375	11.8795	9.2767	12.140433333333334	2.863733333333334	59393.36328125	1322479.9878686536	0	1192	0.0826979591220276	0.8072025228664998	0.44130943972296516	235.05953979492188	235.0687713623047
575	235.0924072265625	2.6502499999999998					1	DETECTED	235.0924 m/z @2.65 [N1302_2.mzXML]	235.0924072265625	2.6502499999999998	0.11945	20.007	19.88755	64216.1796875	9419563.694169769	0	1192	1.0581888134913129	1.7275231548675747	9.24734664615771	235.08340454101562	235.09323120117188
576	235.1436309814453	10.506866666666667					1	DETECTED	235.1436 m/z @10.51 [N1302_2.mzXML]	235.1436309814453	10.506866666666667	10.506866666666667	10.565816666666667	0.05894999999999939	2003.7210693359375	5899.5015056150905	0	1192	0.06466293797243594	null	null	235.1436309814453	235.1445770263672
577	235.1688232421875	12.29415					1	DETECTED	235.1688 m/z @12.29 [N1302_2.mzXML]	235.1688232421875	12.29415	0.10113333333333333	19.970333333333333	19.8692	19247.462890625	1475969.1985286244	0	1192	0.08711166358212985	0.8153599457031921	0.637383400959846	235.16700744628906	235.16986083984375
578	236.06886291503906	11.894033333333335					1	DETECTED	236.0689 m/z @11.89 [N1302_2.mzXML]	236.06886291503906	11.894033333333335	10.536183333333334	12.000133333333334	1.4639500000000005	19354.73828125	276377.9800701299	0	1192	0.4160708712528862	0.539069116618183	3.1711766224325237	236.0683135986328	236.0742645263672
579	236.08023071289062	15.137883333333333					1	DETECTED	236.0802 m/z @15.14 [N1302_2.mzXML]	236.08023071289062	15.137883333333333	10.137883333333333	18.3945	8.256616666666668	3520.0791015625	785263.7241170646	0	1192	1.4173427106754009	0.8256616666666667	0.4356907372526127	236.07887268066406	236.0814971923828
580	236.09527587890625	2.4995333333333334					1	DETECTED	236.0953 m/z @2.50 [N1302_2.mzXML]	236.09527587890625	2.4995333333333334	2.417666666666667	7.664016666666667	5.24635	5626.6279296875	543311.6535515442	0	1192	0.6974100191814396	32.04203990228018	34.808225527519944	236.09481811523438	236.09669494628906
581	236.9976348876953	1.9540166666666667					1	DETECTED	236.9976 m/z @1.95 [N1302_2.mzXML]	236.9976348876953	1.9540166666666667	1.7557333333333331	17.880999999999997	16.125266666666665	24727.322265625	1394105.0877947696	0	1192	0.23891996515485592	15.98774290661744	5.953583049738614	236.99203491210938	237.0076141357422
582	237.07522583007812	10.747733333333334					1	DETECTED	237.0752 m/z @10.75 [N1302_2.mzXML]	237.07522583007812	10.747733333333334	9.965466666666666	18.120166666666666	8.1547	7746.71240234375	1785285.3253273314	0	1192	4.148390289062183	5.212225157661485	0.7243291629822891	237.0670166015625	237.076904296875
583	237.08692932128906	9.2185					1	DETECTED	237.0869 m/z @9.22 [N1302_2.mzXML]	237.08692932128906	9.2185	1.4663	15.83405	14.36775	8301.4716796875	1697232.4633911746	0	1192	null	0.5049831404976494	0.009263929434564097	237.07693481445312	237.0953369140625
584	237.11180114746094	11.894033333333335					1	DETECTED	237.1118 m/z @11.89 [N1302_2.mzXML]	237.11180114746094	11.894033333333335	0.15598333333333333	20.007	19.85101666666667	23263.708984375	2783283.3334866944	0	1192	3.147927161208816	2.2308655868062615	3.5367850908971437	237.10789489746094	237.12156677246094
585	237.1482391357422	11.908216666666668					1	DETECTED	237.1482 m/z @11.91 [N1302_2.mzXML]	237.1482391357422	11.908216666666668	11.615366666666667	12.574833333333334	0.9594666666666676	20739.798828125	369673.3107951659	0	1192	0.5869120826836802	1.6381537761083542	2.9490160642948036	237.14456176757812	237.1493377685547
586	237.48951721191406	10.492416666666665					1	DETECTED	237.4895 m/z @10.49 [N1302_2.mzXML]	237.48951721191406	10.492416666666665	10.461933333333333	10.645216666666666	0.1832833333333337	10001.005859375	59099.07110913061	0	1192	0.09731711537612497	3.006287588846427	4.253881616199668	237.48886108398438	237.49005126953125
587	238.10694885253906	15.24025					1	DETECTED	238.1069 m/z @15.24 [N1302_2.mzXML]	238.10694885253906	15.24025	3.33745	20.007	16.66955	10819.4697265625	2994730.549872498	0	1192	4.328548547172257	0.8897380983238241	0.7562893411717949	238.1058349609375	238.11561584472656
588	238.2342071533203	10.492416666666665					1	DETECTED	238.2342 m/z @10.49 [N1302_2.mzXML]	238.2342071533203	10.492416666666665	10.477533333333334	15.524949999999999	5.047416666666665	7776.146484375	1149334.457686523	0	1192	0.0933404685055379	169.56606942890875	338.1321388578175	238.2322235107422	238.2346649169922
589	238.84132385253906	1.7557333333333331					1	DETECTED	238.8413 m/z @1.76 [N1302_2.mzXML]	238.84132385253906	1.7557333333333331	1.6906999999999999	1.7990166666666667	0.10831666666666684	20055.373046875	94949.14143725594	0	1192	0.20376920303300827	0.8327780625320369	0.6655561250640738	238.84112548828125	238.8417510986328
590	238.9665985107422	11.768849999999999					1	DETECTED	238.9666 m/z @11.77 [N1302_2.mzXML]	238.9665985107422	11.768849999999999	8.974	19.878	10.904	81688.921875	7241646.232183929	0	1192	1.11265065586025	2.9131993920572827	4.7992628261935915	238.95729064941406	238.97149658203125
591	239.06353759765625	1.85575					1	DETECTED	239.0635 m/z @1.86 [N1302_2.mzXML]	239.06353759765625	1.85575	1.6597166666666667	10.580783333333333	8.921066666666666	118547.765625	1163707.2406021422	0	1192	0.03720804340891637	1.5694464047475578	7.46033224126722	239.0535430908203	239.07186889648438
592	239.0907745361328	10.492416666666665					1	DETECTED	239.0908 m/z @10.49 [N1302_2.mzXML]	239.0907745361328	10.492416666666665	10.444283333333335	11.659183333333335	1.2149	2797658.25	1.929073514773809E7	1	1192	0.09593128441624366	2.644195305988447	3.424389549750183	239.09051513671875	239.09129333496094
593	239.13888549804688	9.703016666666667					1	DETECTED	239.1389 m/z @9.70 [N1302_2.mzXML]	239.13888549804688	9.703016666666667	9.637599999999999	10.536183333333334	0.8985833333333346	27418.69140625	237466.23150091665	0	1192	0.09425539027424534	2.729468196199905	2.2920519772567776	239.12905883789062	239.14361572265625
594	239.16372680664062	12.558216666666668					1	DETECTED	239.1637 m/z @12.56 [N1302_2.mzXML]	239.16372680664062	12.558216666666668	10.506866666666667	12.72335	2.2164833333333327	49781.80078125	739649.1047598252	0	1192	0.09416483312431545	0.5400200001064978	0.07827042710400747	239.1543426513672	239.17091369628906
595	239.9657440185547	11.768849999999999					1	DETECTED	239.9657 m/z @11.77 [N1302_2.mzXML]	239.9657440185547	11.768849999999999	11.193583333333333	15.506733333333333	4.31315	5357.68603515625	543291.2799078064	0	1192	0.45526638010074194	3.748826631127598	6.497653262255196	239.9653778076172	239.9716339111328
596	240.09414672851562	10.492416666666665					1	DETECTED	240.0941 m/z @10.49 [N1302_2.mzXML]	240.09414672851562	10.492416666666665	8.260683333333334	15.292583333333333	7.0318999999999985	290000.71875	3419821.6130490033	0	1192	0.09293467371324837	25.37178832827888	57.06466947148859	240.08670043945312	240.10227966308594
597	240.14218139648438	9.703016666666667					1	DETECTED	240.1422 m/z @9.70 [N1302_2.mzXML]	240.14218139648438	9.703016666666667	9.471583333333333	9.781316666666667	0.30973333333333386	4570.77685546875	31798.49471627827	0	1192	0.05825434388395756	0.6691631859426771	0.45318455605583996	240.1417999267578	240.14553833007812
598	240.96697998046875	12.0299					1	DETECTED	240.9670 m/z @12.03 [N1302_2.mzXML]	240.96697998046875	12.0299	11.099483333333334	19.620333333333335	8.520850000000001	10032.18359375	1162603.422139709	0	1192	1.2852151315730502	3.478537378018886	4.672521555863623	240.9605712890625	240.96791076660156
599	241.04296875	10.409283333333333					1	DETECTED	241.0430 m/z @10.41 [N1302_2.mzXML]	241.04296875	10.409283333333333	10.120316666666668	10.815383333333333	0.6950666666666656	6202.35546875	106134.19044921864	0	1192	0.08744523462716636	1.202676202560853	1.4053524051217061	241.04273986816406	241.05068969726562
600	241.0942840576172	10.492416666666665					1	DETECTED	241.0943 m/z @10.49 [N1302_2.mzXML]	241.0942840576172	10.492416666666665	10.461933333333333	10.645216666666666	0.1832833333333337	15169.529296875	83454.76301037557	0	1192	0.11247815923282545	3.006287588846427	5.012575177692854	241.0941619873047	241.0951385498047
601	241.10671997070312	11.53					1	DETECTED	241.1067 m/z @11.53 [N1302_2.mzXML]	241.10671997070312	11.53	1.85575	19.3445	17.48875	465684.34375	1.0781576662884906E7	1	1192	0.132173237887228	0.6392486147051317	0.1792198124579227	241.09906005859375	241.1160430908203
602	242.09971618652344	8.903583333333334					1	DETECTED	242.0997 m/z @8.90 [N1302_2.mzXML]	242.09971618652344	8.903583333333334	1.9262166666666665	10.536183333333334	8.609966666666667	18016.841796875	1457082.0154151616	0	1192	0.14997324221087815	0.6203629800760418	8.650294103972344	242.09426879882812	242.1001434326172
603	242.92486572265625	1.6597166666666667					1	DETECTED	242.9249 m/z @1.66 [N1302_2.mzXML]	242.92486572265625	1.6597166666666667	1.5988499999999999	19.656833333333335	18.057983333333336	184743.9375	4836413.5393107915	0	1192	0.060638853009904015	1.0995261392305251	2.578217078194647	242.92471313476562	242.92735290527344
604	242.96255493164062	12.12405					1	DETECTED	242.9626 m/z @12.12 [N1302_2.mzXML]	242.96255493164062	12.12405	1.5692333333333333	15.292583333333333	13.72335	5550.4599609375	1648679.6316998287	0	1192	3.4884729878058085	0.65009892797759	0.30019785595517995	242.96060180664062	242.9661865234375
605	242.9946746826172	1.4960666666666667					1	DETECTED	242.9947 m/z @1.50 [N1302_2.mzXML]	242.9946746826172	1.4960666666666667	1.4350333333333334	1.5547333333333335	0.11970000000000014	20152.642578125	77173.6955906983	0	1192	0.06591163157815672	0.9806116876024051	1.255100285110041	242.99440002441406	242.9949951171875
606	243.01564025878906	16.017033333333334					1	DETECTED	243.0156 m/z @16.02 [N1302_2.mzXML]	243.01564025878906	16.017033333333334	10.15525	18.797	8.64175	1673.689208984375	572078.3773800964	0	1192	0.7751418077776133	0.7371263580196016	0.4742527160392031	243.01437377929688	243.0252685546875
607	243.1324005126953	13.061033333333334					1	DETECTED	243.1324 m/z @13.06 [N1302_2.mzXML]	243.1324005126953	13.061033333333334	9.781316666666667	13.061033333333334	3.2797166666666673	2890.88134765625	336869.6915935059	0	1192	3.2652339393227034	0.5	null	243.12252807617188	243.13406372070312
608	244.11795043945312	9.522066666666666					1	DETECTED	244.1180 m/z @9.52 [N1302_2.mzXML]	244.11795043945312	9.522066666666666	4.162516666666667	9.620983333333333	5.458466666666666	8011.5009765625	293193.003816345	0	1192	0.09439986900995301	0.5092280757401897	0.0193210107991832	244.11766052246094	244.11923217773438
609	244.20172119140625	9.09755					1	DETECTED	244.2017 m/z @9.10 [N1302_2.mzXML]	244.20172119140625	9.09755	0.37603333333333333	9.798016666666665	9.421983333333332	30361.099609375	2857906.0522077335	0	1192	0.129226024177175	0.520701306856139	0.034857986491447564	244.1990509033203	244.2027587890625
610	244.92291259765625	1.6597166666666667					1	DETECTED	244.9229 m/z @1.66 [N1302_2.mzXML]	244.92291259765625	1.6597166666666667	1.5988499999999999	1.6748666666666667	0.07601666666666684	10308.58984375	33828.056520507846	0	1192	0.08122960935357115	0.6244523548740413	0.24890470974808246	244.92291259765625	244.9239044189453
611	244.99212646484375	1.4813333333333332					1	DETECTED	244.9921 m/z @1.48 [N1302_2.mzXML]	244.99212646484375	1.4813333333333332	1.4350333333333334	1.52575	0.09071666666666656	4497.64697265625	18164.44484411621	0	1192	0.2734891869430034	0.9796616270698377	0.9593232541396756	244.99212646484375	244.9994354248047
612	245.2257537841797	14.251650000000001					1	DETECTED	245.2258 m/z @14.25 [N1302_2.mzXML]	245.2257537841797	14.251650000000001	1.3075166666666667	19.473000000000003	18.165483333333334	24828.87890625	2463848.4180782745	0	1192	0.5406788451561706	0.9216193922273686	6.783232162593451	245.2246551513672	245.2268524169922
613	246.13345336914062	1.9262166666666665					1	DETECTED	246.1335 m/z @1.93 [N1302_2.mzXML]	246.13345336914062	1.9262166666666665	1.8415666666666666	3.5980166666666666	1.75645	18018.197265625	399438.55932800286	0	1192	0.27043171071963945	10.37477849970468	19.74955699940936	246.13189697265625	246.13427734375
614	246.15213012695312	11.894033333333335					1	DETECTED	246.1521 m/z @11.89 [N1302_2.mzXML]	246.15213012695312	11.894033333333335	10.492416666666665	12.0299	1.5374833333333342	8134.16455078125	218399.38464892592	0	1192	0.15570696186009592	0.5484678407077535	0.09693568141550694	246.1483612060547	246.15252685546875
615	246.17013549804688	9.2185					1	DETECTED	246.1701 m/z @9.22 [N1302_2.mzXML]	246.17013549804688	9.2185	0.10113333333333333	20.007	19.905866666666668	73582.7890625	3928168.536307002	0	1192	0.1754407092136141	2.299179353624607	0.021961606237882132	246.16864013671875	246.1710662841797
616	246.22911071777344	14.404950000000001					1	DETECTED	246.2291 m/z @14.40 [N1302_2.mzXML]	246.22911071777344	14.404950000000001	14.174633333333333	15.087616666666666	0.912983333333333	4925.16357421875	164245.48511047376	0	1192	0.45505069325999337	1.9820175121209744	2.964035024241949	246.22750854492188	246.2300262451172
617	246.24264526367188	10.92585					1	DETECTED	246.2426 m/z @10.93 [N1302_2.mzXML]	246.24264526367188	10.92585	10.878933333333332	11.050883333333333	0.1719500000000007	12509.3740234375	78187.82582226573	0	1192	0.11350287376473389	1.8325044404972892	2.3969295962684813	246.24232482910156	246.24282836914062
618	246.9438018798828	1.5692333333333333					1	DETECTED	246.9438 m/z @1.57 [N1302_2.mzXML]	246.9438018798828	1.5692333333333333	1.4350333333333334	1.6294166666666667	0.19438333333333335	86611.203125	562995.9164326172	0	1192	0.10176198678481185	0.7327191349406007	0.4271741399127603	246.9432373046875	246.94393920898438
619	247.09239196777344	2.5268333333333337					1	DETECTED	247.0924 m/z @2.53 [N1302_2.mzXML]	247.09239196777344	2.5268333333333337	0.9612666666666667	10.016466666666668	9.055200000000001	95666.453125	6604371.53723334	0	1192	0.6143223141481076	2.653066530088718	3.0294272759417042	247.0890655517578	247.10108947753906
620	247.10784912109375	9.703016666666667					1	DETECTED	247.1078 m/z @9.70 [N1302_2.mzXML]	247.10784912109375	9.703016666666667	9.6718	10.33965	0.6678500000000014	4714.7060546875	91758.14738299575	0	1192	0.09745246009638997	10.697010144153557	20.394020288307114	247.10740661621094	247.10800170898438
621	247.1286163330078	8.324766666666667					1	DETECTED	247.1286 m/z @8.32 [N1302_2.mzXML]	247.1286163330078	8.324766666666667	7.2221	12.475233333333334	5.253133333333333	15579.7783203125	1192563.331870758	0	1192	3.1363789652069443	0.654294791796614	0.7199309799674082	247.12818908691406	247.13336181640625
622	247.14422607421875	9.2185					1	DETECTED	247.1442 m/z @9.22 [N1302_2.mzXML]	247.14422607421875	9.2185	9.146916666666668	9.555366666666666	0.4084499999999984	79434.7421875	434050.154528929	0	1192	0.07207336302596623	3.3527806631709147	1.4709483855443442	247.13644409179688	247.14450073242188
623	247.24160766601562	12.6573					1	DETECTED	247.2416 m/z @12.66 [N1302_2.mzXML]	247.24160766601562	12.6573	12.507900000000001	14.48315	1.975249999999999	12268.3125	332354.555529785	0	1192	0.15531636685024885	6.610609103079059	12.221218206158118	247.23260498046875	247.241943359375
624	248.01547241210938	1.5110166666666667					1	DETECTED	248.0155 m/z @1.51 [N1302_2.mzXML]	248.01547241210938	1.5110166666666667	1.5110166666666667	18.778666666666666	17.26765	4651.54443359375	2111682.283821168	0	1192	9.580283839619572	null	null	248.00558471679688	248.01617431640625
625	248.1472930908203	9.2185					1	DETECTED	248.1473 m/z @9.22 [N1302_2.mzXML]	248.1472930908203	9.2185	1.8696333333333333	9.2326	7.362966666666667	12085.642578125	1014223.8847792362	0	1192	0.07143277438401618	0.5009593315976159	0.0019186631952317968	248.14718627929688	248.14981079101562
626	248.86997985839844	1.7405833333333334					1	DETECTED	248.8700 m/z @1.74 [N1302_2.mzXML]	248.86997985839844	1.7405833333333334	1.6597166666666667	1.77035	0.11063333333333336	25456.73828125	139563.31280664066	0	1192	0.13763659709112752	0.6840478153338834	0.3680956306677666	248.86996459960938	248.8704376220703
627	248.97671508789062	1.5110166666666667					1	DETECTED	248.9767 m/z @1.51 [N1302_2.mzXML]	248.97671508789062	1.5110166666666667	1.4350333333333334	18.742166666666666	17.307133333333333	10370.8955078125	1589663.9751342162	0	1192	0.5277402385745125	108.12346726914714	228.42139613135012	248.96726989746094	248.97705078125
628	249.00267028808594	11.453216666666666					1	DETECTED	249.0027 m/z @11.45 [N1302_2.mzXML]	249.00267028808594	11.453216666666666	1.7990166666666667	19.3445	17.545483333333333	8139.5361328125	3401732.8171475222	0	1192	0.5911973858381696	0.7800393756263434	0.48800966155805675	248.9988250732422	249.00460815429688
629	249.0654754638672	4.33565					1	DETECTED	249.0655 m/z @4.34 [N1302_2.mzXML]	249.0654754638672	4.33565	4.33565	17.973000000000003	13.637350000000001	9279.5712890625	2999307.390153381	0	1192	6.4927571373981445	null	null	249.0564727783203	249.07546997070312
630	249.1573944091797	9.76495					1	DETECTED	249.1574 m/z @9.76 [N1302_2.mzXML]	249.1573944091797	9.76495	9.355516666666666	13.652966666666666	4.2974499999999995	16546.32421875	526353.1919901737	0	1192	0.16619207054730722	0.9612907214190753	1.0831459532268861	249.14913940429688	249.15859985351562
631	249.2171173095703	10.290966666666666					1	DETECTED	249.2171 m/z @10.29 [N1302_2.mzXML]	249.2171173095703	10.290966666666666	10.067683333333333	11.083633333333333	1.0159500000000001	9792.2666015625	190731.88100494363	0	1192	0.31365796153586345	2.2750242591625045	3.5581453962559544	249.21664428710938	249.22169494628906
632	251.03671264648438	11.515766666666668					1	DETECTED	251.0367 m/z @11.52 [N1302_2.mzXML]	251.03671264648438	11.515766666666668	9.57175	11.6299	2.0581499999999995	8615.4677734375	436269.52180255135	0	1192	2.001059005489118	0.5293550295350686	0.05871005907013726	251.03268432617188	251.03671264648438
633	251.12741088867188	12.0299					1	DETECTED	251.1274 m/z @12.03 [N1302_2.mzXML]	251.12741088867188	12.0299	0.10113333333333333	20.007	19.905866666666668	185400.171875	1.2093856568619145E7	0	1192	10.470283121481245	1.153864876116358	0.02586604929294208	251.12380981445312	251.13034057617188
634	252.13088989257812	12.0299					1	DETECTED	252.1309 m/z @12.03 [N1302_2.mzXML]	252.13088989257812	12.0299	0.4129833333333333	19.988666666666667	19.575683333333334	29502.73046875	2088080.3214336545	0	1192	0.11440808154411641	0.5440880031252523	0.4720917571680475	252.12171936035156	252.13119506835938
635	252.9874267578125	1.8979333333333335					1	DETECTED	252.9874 m/z @1.90 [N1302_2.mzXML]	252.9874267578125	1.8979333333333335	0.32115	19.7305	19.40935	9300.365234375	1383304.1924702756	0	1192	2.658601181236368	4.834652810504751	8.353603104281722	252.98477172851562	252.99716186523438
636	253.0366668701172	11.53					1	DETECTED	253.0367 m/z @11.53 [N1302_2.mzXML]	253.0366668701172	11.53	11.501	11.865216666666667	0.3642166666666675	25067.759765625	230899.16672863872	0	1192	0.5035334590307023	6.279597701149458	11.231225536697954	253.03573608398438	253.036865234375
637	253.04705810546875	1.5988499999999999					1	DETECTED	253.0471 m/z @1.60 [N1302_2.mzXML]	253.04705810546875	1.5988499999999999	0.17426666666666665	19.970333333333333	19.796066666666665	7562.2919921875	3453350.4495489504	0	1192	17.91420242061963	6.94801988885639	12.658657529726508	253.04705810546875	253.0564422607422
638	253.10723876953125	10.596683333333335					1	DETECTED	253.1072 m/z @10.60 [N1302_2.mzXML]	253.10723876953125	10.596683333333335	10.461933333333333	11.258266666666666	0.7963333333333331	8008.3046875	185499.80527001937	0	1192	0.3817268938900522	2.9548546691403357	4.909709338280671	253.10641479492188	253.1074981689453
639	254.1754150390625	13.847633333333333					1	DETECTED	254.1754 m/z @13.85 [N1302_2.mzXML]	254.1754150390625	13.847633333333333	9.48845	19.915000000000003	10.426550000000002	9577.580078125	1858076.0330466921	0	1192	3.213314795205333	1.195929283390238	1.0582401625273135	254.17442321777344	254.1763458251953
640	254.82379150390625	1.9824					1	DETECTED	254.8238 m/z @1.98 [N1302_2.mzXML]	254.82379150390625	1.9824	1.7069166666666669	2.1247166666666666	0.4177999999999997	14471.736328125	183208.6289190673	0	1192	0.33294250610834997	0.7583035876338559	0.5424944237468015	254.81553649902344	254.8240509033203
641	254.94229125976562	11.193583333333333					1	DETECTED	254.9423 m/z @11.19 [N1302_2.mzXML]	254.94229125976562	11.193583333333333	0.4496833333333334	20.007	19.55731666666667	4568.4541015625	2112524.1619036864	0	1192	0.2590016255216945	0.9101590980308207	0.8203181960616414	254.93344116210938	254.94302368164062
642	254.99501037597656	10.862599999999999					1	DETECTED	254.9950 m/z @10.86 [N1302_2.mzXML]	254.99501037597656	10.862599999999999	10.799083333333334	11.099483333333334	0.3003999999999998	11656.1708984375	135623.20204834	0	1192	0.16208150722305703	2.364733665704604	3.7294673314092077	254.99429321289062	254.9950408935547
643	255.12240600585938	11.53					1	DETECTED	255.1224 m/z @11.53 [N1302_2.mzXML]	255.12240600585938	11.53	9.505416666666667	11.785066666666667	2.27965	158013.421875	1969473.1029931658	0	1192	0.08408589463094351	0.8830667644691313	4.393724465375666	255.12005615234375	255.1227264404297
644	255.1717529296875	14.048633333333333					1	DETECTED	255.1718 m/z @14.05 [N1302_2.mzXML]	255.1717529296875	14.048633333333333	8.886066666666666	19.988666666666667	11.1026	38493.0078125	6603677.954342963	0	1192	2.798634810249929	1.10862835081703	0.9922615610567719	255.1710205078125	255.1727752685547
645	255.23126220703125	13.999466666666667					1	DETECTED	255.2313 m/z @14.00 [N1302_2.mzXML]	255.23126220703125	13.999466666666667	0.10113333333333333	16.957666666666668	16.856533333333335	5119.1318359375	1389681.3647678837	0	1192	0.06019960397781965	0.6064228324739178	0.22557692102801508	255.22999572753906	255.23403930664062
646	256.1257629394531	11.53					1	DETECTED	256.1258 m/z @11.53 [N1302_2.mzXML]	256.1257629394531	11.53	11.209866666666667	11.720483333333334	0.5106166666666674	23638.908203125	369230.31304809655	0	1192	0.3347843036620244	0.7975062473969207	0.5363990471365122	256.1250915527344	256.1262512207031
647	256.1743469238281	14.578366666666666					1	DETECTED	256.1743 m/z @14.58 [N1302_2.mzXML]	256.1743469238281	14.578366666666666	9.9822	18.613999999999997	8.631799999999997	4196.35595703125	854554.5012600708	0	1192	0.24934646047826625	0.9390216484751785	0.8780432969503571	256.17413330078125	256.1763916015625
648	256.2630615234375	11.30555					1	DETECTED	256.2631 m/z @11.31 [N1302_2.mzXML]	256.2630615234375	11.30555	0.11945	19.859333333333332	19.73988333333333	88046.03125	2413880.386635255	0	1192	0.09150477297001913	0.6261696378325626	77.00065094540989	256.26116943359375	256.2644348144531
649	256.8205261230469	1.9124333333333332					1	DETECTED	256.8205 m/z @1.91 [N1302_2.mzXML]	256.8205261230469	1.9124333333333332	1.7069166666666669	3.7369333333333334	2.0300166666666666	16734.80859375	583781.0968417969	0	1192	0.354977529038325	4.938812748357805	9.360755032954007	256.8136901855469	256.8208923339844
650	257.07440185546875	2.1813166666666666					1	DETECTED	257.0744 m/z @2.18 [N1302_2.mzXML]	257.07440185546875	2.1813166666666666	2.1387833333333335	12.225383333333333	10.0866	9682.6787109375	1417350.0506173403	0	1192	0.5254527063853676	118.57288401253987	45.836997068753156	257.07330322265625	257.08428955078125
651	257.2262268066406	12.014999999999999					1	DETECTED	257.2262 m/z @12.01 [N1302_2.mzXML]	257.2262268066406	12.014999999999999	11.984416666666668	12.091516666666667	0.10709999999999908	5069.68505859375	22561.704194945993	0	1192	0.07830951196990021	1.7509536784742479	2.5019073569484958	257.22540283203125	257.226318359375
652	257.24761962890625	12.411216666666666					1	DETECTED	257.2476 m/z @12.41 [N1302_2.mzXML]	257.24761962890625	12.411216666666666	0.15598333333333333	19.933333333333334	19.777350000000002	6532.083984375	1749250.3700903314	0	1192	0.08520468994638897	1.7822083503151749	1.7040913350004776	257.2463073730469	257.248779296875
653	257.9807434082031	10.067683333333333					1	DETECTED	257.9807 m/z @10.07 [N1302_2.mzXML]	257.9807434082031	10.067683333333333	9.718233333333334	10.5214	0.8031666666666659	8832.05859375	230141.30316226181	0	1192	0.43051009524023165	1.1491868173796935	0.20197939771936252	257.98052978515625	257.9811706542969
654	258.1097717285156	1.85575					1	DETECTED	258.1098 m/z @1.86 [N1302_2.mzXML]	258.1097717285156	1.85575	1.7235333333333334	6.216883333333333	4.4933499999999995	33881.24609375	908494.5471692808	0	1192	0.406936354553294	7.085512941566597	6.847690969708424	258.1082458496094	258.111328125
655	258.170166015625	9.3231					1	DETECTED	258.1702 m/z @9.32 [N1302_2.mzXML]	258.170166015625	9.3231	5.618833333333333	9.6718	4.052966666666666	16994.888671875	930431.4546575317	0	1192	0.16068049715654276	0.5470673457634438	0.07172271851815086	258.1691589355469	258.17071533203125
656	258.62261962890625	12.883983333333333					1	DETECTED	258.6226 m/z @12.88 [N1302_2.mzXML]	258.62261962890625	12.883983333333333	12.821416666666666	17.291	4.469583333333334	3618.283935546875	489045.0039977418	0	1192	0.24877075957759587	35.71856686201361	70.43713372402722	258.6220397949219	258.62786865234375
657	258.9437255859375	1.4960666666666667					1	DETECTED	258.9437 m/z @1.50 [N1302_2.mzXML]	258.9437255859375	1.4960666666666667	1.4350333333333334	1.5692333333333333	0.13419999999999987	12320.6181640625	72236.78962939451	0	1192	0.09173359200504416	1.099399235390497	1.1987984707809942	258.9437255859375	258.9441223144531
658	258.97265625	1.5110166666666667					1	DETECTED	258.9727 m/z @1.51 [N1302_2.mzXML]	258.97265625	1.5110166666666667	1.4350333333333334	1.5547333333333335	0.11970000000000014	14797.8017578125	76634.89533178713	0	1192	0.0872497696556529	0.7876727352489594	0.575345470497919	258.97235107421875	258.9729309082031
659	258.9945373535156	10.910716666666668					1	DETECTED	258.9945 m/z @10.91 [N1302_2.mzXML]	258.9945373535156	10.910716666666668	10.461933333333333	11.115566666666666	0.6536333333333335	6605.326171875	140592.7046589966	0	1192	0.3224385697206458	0.7282281724662955	0.45645634493259096	258.9940185546875	258.9947814941406
660	259.0274353027344	14.82255					1	DETECTED	259.0274 m/z @14.82 [N1302_2.mzXML]	259.0274353027344	14.82255	9.89955	18.3945	8.494950000000001	3218.748779296875	818063.0722104805	0	1192	2.5467097816450295	0.8627818403412555	0.5962022021922462	259.0243835449219	259.02813720703125
661	259.09375	11.818183333333334					1	DETECTED	259.0938 m/z @11.82 [N1302_2.mzXML]	259.09375	11.818183333333334	8.062999999999999	12.541433333333334	4.478433333333335	10115.60546875	491893.74721176154	0	1192	0.09811476835069044	0.5963002250223025	0.192600450044605	259.091796875	259.0987548828125
662	259.6577453613281	13.205633333333333					1	DETECTED	259.6577 m/z @13.21 [N1302_2.mzXML]	259.6577453613281	13.205633333333333	12.973266666666666	13.716550000000002	0.743283333333336	13025.7333984375	244021.29159960948	0	1192	0.26557984631806875	1.5993759862286616	0.9577784242535129	259.6482849121094	259.6584777832031
663	260.1673889160156	12.140433333333334					1	DETECTED	260.1674 m/z @12.14 [N1302_2.mzXML]	260.1673889160156	12.140433333333334	12.091516666666667	13.5426	1.451083333333333	3265.4716796875	163477.50036700448	0	1192	0.08142145269677847	14.832197614991395	28.66439522998279	260.1581115722656	260.1678771972656
664	260.1856384277344	9.865666666666668					1	DETECTED	260.1856 m/z @9.87 [N1302_2.mzXML]	260.1856384277344	9.865666666666668	9.620983333333333	15.7612	6.140216666666667	61418.1953125	746807.6848264439	1	1192	0.08363056258635915	0.9733210998289774	2.532990419369591	260.1850891113281	260.186279296875
665	261.010986328125	1.8274166666666667					1	DETECTED	261.0110 m/z @1.83 [N1302_2.mzXML]	261.010986328125	1.8274166666666667	1.4350333333333334	3.3680833333333333	1.93305	43618.1796875	1006976.9738772277	0	1192	0.29185528307535735	2.4668639444940164	1.1209530904671394	261.00482177734375	261.0123596191406
666	261.0732421875	10.492416666666665					1	DETECTED	261.0732 m/z @10.49 [N1302_2.mzXML]	261.0732421875	10.492416666666665	10.461933333333333	10.956733333333334	0.49480000000000146	18703.263671875	139827.0499472347	0	1192	0.10980746815601705	3.573199036192393	6.0087294600246315	261.0721130371094	261.0741882324219
667	261.1443786621094	9.538816666666666					1	DETECTED	261.1444 m/z @9.54 [N1302_2.mzXML]	261.1443786621094	9.538816666666666	0.2844333333333333	12.689666666666666	12.405233333333332	141019.515625	2660811.9552994645	1	1192	0.09390212064016445	8.455190198271044	0.6729810949896328	261.1434020996094	261.1462097167969
668	261.19061279296875	2.223383333333333					1	DETECTED	261.1906 m/z @2.22 [N1302_2.mzXML]	261.19061279296875	2.223383333333333	0.10113333333333333	20.007	19.905866666666668	17661.205078125	2864174.753089722	0	1192	9.288636577433733	0.8857425380101065	2.7147784996513344	261.1836853027344	261.19061279296875
669	262.03948974609375	3.1407833333333333					1	DETECTED	262.0395 m/z @3.14 [N1302_2.mzXML]	262.03948974609375	3.1407833333333333	3.03655	4.856033333333333	1.8194833333333333	2234.60546875	125812.3493892517	0	1192	0.26953432421086365	8.72793412216183	16.45586824432366	262.0373840332031	262.0404357910156
670	262.147705078125	9.538816666666666					1	DETECTED	262.1477 m/z @9.54 [N1302_2.mzXML]	262.147705078125	9.538816666666666	1.1253166666666667	9.6718	8.546483333333333	16694.46875	693160.2055054927	0	1192	0.09483493950668631	0.5079029733959312	0.878242327219524	262.1465759277344	262.1478576660156
671	262.2524108886719	12.378433333333334					1	DETECTED	262.2524 m/z @12.38 [N1302_2.mzXML]	262.2524108886719	12.378433333333334	12.3612	12.491583333333333	0.13038333333333263	7810.958984375	39358.26355444326	0	1192	0.2324169932628397	3.7828820116053734	6.565764023210747	262.2523193359375	262.2526550292969
672	263.0184020996094	11.226066666666666					1	DETECTED	263.0184 m/z @11.23 [N1302_2.mzXML]	263.0184020996094	11.226066666666666	10.878933333333332	18.175333333333334	7.296400000000002	9725.1591796875	1225254.35612088	0	1192	0.19348415328214763	10.509506433647005	15.252966634496651	263.0183410644531	263.0198974609375
673	263.0885009765625	11.544033333333335					1	DETECTED	263.0885 m/z @11.54 [N1302_2.mzXML]	263.0885009765625	11.544033333333335	1.7849	12.524433333333333	10.739533333333332	709517.4375	1.2241443790919945E7	1	1192	0.14333549299042758	0.5194510487975869	0.026250445928549672	263.0839538574219	263.09326171875
674	263.13885498046875	9.654833333333332					1	DETECTED	263.1389 m/z @9.65 [N1302_2.mzXML]	263.13885498046875	9.654833333333332	1.9824	9.7339	7.7515	16619.845703125	2628855.1023889156	0	1192	0.08914478827442274	0.5051526460531861	0.010305292106372304	263.1319885253906	263.1482238769531
675	263.236572265625	14.359416666666668					1	DETECTED	263.2366 m/z @14.36 [N1302_2.mzXML]	263.236572265625	14.359416666666668	0.5594333333333333	19.896333333333335	19.3369	60865.73046875	4588932.3213460045	0	1192	0.5566467046657202	2.0099136075997412	0.9351903137997901	263.2320556640625	263.24652099609375
676	264.09197998046875	11.544033333333335					1	DETECTED	264.0920 m/z @11.54 [N1302_2.mzXML]	264.09197998046875	11.544033333333335	2.847066666666667	12.140433333333334	9.293366666666667	89335.828125	2983477.9444655767	0	1192	0.13509613730848535	0.5208112916382178	0.03190265763378652	264.09136962890625	264.095947265625
677	264.170654296875	9.2185					1	DETECTED	264.1707 m/z @9.22 [N1302_2.mzXML]	264.170654296875	9.2185	9.115366666666667	10.137883333333333	1.0225166666666663	27164.125	211232.42046459884	0	1192	0.07962569707106937	1.4261477557709896	1.0761774202420775	264.17047119140625	264.17169189453125
678	264.8517150878906	1.7405833333333334					1	DETECTED	264.8517 m/z @1.74 [N1302_2.mzXML]	264.8517150878906	1.7405833333333334	1.6597166666666667	10.190383333333333	8.530666666666667	19270.841796875	3764078.654559998	0	1192	0.06416412638187374	52.74525968672714	153.3778147336204	264.8442077636719	264.8524475097656
679	265.0226135253906	1.8131333333333333					1	DETECTED	265.0226 m/z @1.81 [N1302_2.mzXML]	265.0226135253906	1.8131333333333333	1.4166666666666667	17.346166666666665	15.929499999999999	27609.060546875	1701292.2059012756	0	1192	0.41939420552813833	2.5810060329880975	2.8697500750847924	265.0139465332031	265.0325927734375
680	265.0933532714844	11.544033333333335					1	DETECTED	265.0934 m/z @11.54 [N1302_2.mzXML]	265.0933532714844	11.544033333333335	0.10113333333333333	20.007	19.905866666666668	6461.2724609375	1709507.1113787224	0	1192	18.584171727588952	0.8697911659923038	0.5233319369240079	265.08355712890625	265.0948791503906
681	265.1177062988281	9.703016666666667					1	DETECTED	265.1177 m/z @9.70 [N1302_2.mzXML]	265.1177062988281	9.703016666666667	9.620983333333333	10.536183333333334	0.9152000000000005	361990.96875	2417653.9804784684	1	1192	0.08985630211445006	1.7961554083933071	2.015696352156897	265.1173095703125	265.1185302734375
682	265.14306640625	12.344583333333333					1	DETECTED	265.1431 m/z @12.34 [N1302_2.mzXML]	265.14306640625	12.344583333333333	10.713216666666666	12.507900000000001	1.7946833333333352	36290.51953125	954801.5390470905	0	1192	1.1457995190996435	0.5500551684681562	0.14419718617639582	265.1425476074219	265.1435546875
683	265.25225830078125	12.574833333333334					1	DETECTED	265.2523 m/z @12.57 [N1302_2.mzXML]	265.25225830078125	12.574833333333334	0.37603333333333333	19.841166666666666	19.465133333333334	23623.693359375	2512013.952344878	0	1192	0.1557609579447483	0.7640275782938162	0.13331927621939807	265.2436218261719	265.25347900390625
684	265.9810485839844	10.207133333333333					1	DETECTED	265.9810 m/z @10.21 [N1302_2.mzXML]	265.9810485839844	10.207133333333333	10.172866666666666	10.323083333333333	0.1502166666666671	16807.158203125	96173.67615039121	0	1192	0.09305570068718794	2.191877431906579	4.430053658592707	265.980712890625	265.98114013671875
685	266.0713806152344	16.9025					1	DETECTED	266.0714 m/z @16.90 [N1302_2.mzXML]	266.0713806152344	16.9025	6.551583333333334	20.007	13.455416666666668	5376.58349609375	1461358.260850891	0	1192	2.379933126902529	0.6499625637020876	0.25240827196730775	266.0702819824219	266.073974609375
686	266.1214294433594	9.703016666666667					1	DETECTED	266.1214 m/z @9.70 [N1302_2.mzXML]	266.1214294433594	9.703016666666667	9.637599999999999	10.067683333333333	0.43008333333333404	39148.5546875	286603.20633728197	0	1192	0.10052262401636902	2.0288243313141083	2.1436841497603485	266.1210632324219	266.121826171875
687	266.1469421386719	12.378433333333334					1	DETECTED	266.1469 m/z @12.38 [N1302_2.mzXML]	266.1469421386719	12.378433333333334	9.261733333333332	12.459066666666667	3.1973333333333347	4012.994140625	446039.92749938974	0	1192	3.195156652923851	0.512935690527374	0.025871381054747993	266.1389465332031	266.1469421386719
688	266.6386413574219	12.821416666666666					1	DETECTED	266.6386 m/z @12.82 [N1302_2.mzXML]	266.6386413574219	12.821416666666666	1.1981333333333335	14.189833333333333	12.9917	16577.765625	1557729.7084900513	0	1192	0.10543816914993087	0.5588653234814603	8.274917439604044	266.6341552734375	266.6396179199219
689	266.9273376464844	1.5988499999999999					1	DETECTED	266.9273 m/z @1.60 [N1302_2.mzXML]	266.9273376464844	1.5988499999999999	1.5547333333333335	1.6294166666666667	0.07468333333333321	34708.17578125	107530.22776562507	0	1192	0.058469899749390875	0.8464299206649082	0.6013783850146683	266.927001953125	266.9275817871094
690	267.0310363769531	11.644383333333334					1	DETECTED	267.0310 m/z @11.64 [N1302_2.mzXML]	267.0310363769531	11.644383333333334	11.515766666666668	11.865216666666667	0.34944999999999915	9900.1044921875	119498.47863000489	0	1192	0.049190606089588584	1.358494233510436	1.716988467020872	267.0304870605469	267.0321044921875
691	267.0584411621094	1.8837666666666666					1	DETECTED	267.0584 m/z @1.88 [N1302_2.mzXML]	267.0584411621094	1.8837666666666666	1.8837666666666666	19.896333333333335	18.012566666666668	9170.080078125	2303558.4959570314	0	1192	15.333207992783265	null	null	267.0564270019531	267.06842041015625
692	267.6463928222656	13.220033333333333					1	DETECTED	267.6464 m/z @13.22 [N1302_2.mzXML]	267.6463928222656	13.220033333333333	12.0299	15.004116666666667	2.974216666666667	198083.578125	5556111.209961723	2	1192	0.40371251864729807	2.380647594371796	2.159089939223183	267.6459045410156	267.64886474609375
693	267.9789123535156	10.207133333333333					1	DETECTED	267.9789 m/z @10.21 [N1302_2.mzXML]	267.9789123535156	10.207133333333333	10.172866666666666	10.257916666666667	0.08505000000000074	16421.37890625	67210.19335717862	0	1192	0.0756225428315549	1.2410019455252783	1.4820038910505569	267.9787902832031	267.9790954589844
694	268.9578857421875	11.1779					1	DETECTED	268.9579 m/z @11.18 [N1302_2.mzXML]	268.9578857421875	11.1779	10.830966666666665	19.6385	8.807533333333335	10286.3818359375	1125359.7251877442	0	1192	0.5837257884178797	10.75792345321586	17.199042295830893	268.95672607421875	268.964599609375
695	268.996826171875	10.207133333333333					1	DETECTED	268.9968 m/z @10.21 [N1302_2.mzXML]	268.996826171875	10.207133333333333	9.538816666666666	10.409283333333333	0.8704666666666672	5761.07373046875	107815.26715698265	0	1192	0.7065131990332638	0.6512381854909095	5.570087068979048	268.99658203125	268.9979248046875
696	269.0479431152344	1.8696333333333333					1	DETECTED	269.0479 m/z @1.87 [N1302_2.mzXML]	269.0479431152344	1.8696333333333333	1.7990166666666667	11.953399999999998	10.154383333333332	10500.662109375	871142.5286215821	0	1192	10.09520117645057	71.8979230587681	7.8876636552333395	269.0466003417969	269.05316162109375
697	269.1379699707031	12.0299					1	DETECTED	269.1380 m/z @12.03 [N1302_2.mzXML]	269.1379699707031	12.0299	11.485633333333334	12.3612	0.8755666666666659	80469.234375	628298.4498299544	0	1192	0.11531321725354537	2.6282092091868194	4.087404778666597	269.13763427734375	269.138671875
698	269.2257995605469	13.999466666666667					1	DETECTED	269.2258 m/z @14.00 [N1302_2.mzXML]	269.2257995605469	13.999466666666667	11.0669	15.56125	4.494349999999999	53059.8203125	1933641.1822351103	0	1192	0.23847422705004817	0.6950828817991128	5.305067725334152	269.2255554199219	269.2269592285156
699	269.28326416015625	12.591233333333333					1	DETECTED	269.2833 m/z @12.59 [N1302_2.mzXML]	269.28326416015625	12.591233333333333	0.10113333333333333	19.6385	19.537366666666667	6703.15478515625	1429545.3078734127	0	1192	0.9274464208663016	1.0273420994807945	1.1191221653897847	269.28253173828125	269.2851867675781
700	270.1412658691406	12.0299					1	DETECTED	270.1413 m/z @12.03 [N1302_2.mzXML]	270.1412658691406	12.0299	2.0107833333333334	12.156966666666667	10.146183333333333	12016.0361328125	5262602.231791382	0	1192	0.036419189107215644	0.5063412110515398	0.018267354006929394	270.1386413574219	270.1416320800781
701	270.2291259765625	14.048633333333333					1	DETECTED	270.2291 m/z @14.05 [N1302_2.mzXML]	270.2291259765625	14.048633333333333	13.847633333333333	14.90445	1.056816666666668	12217.4638671875	287437.5977066654	0	1192	0.21812210291103007	2.6288971807628494	1.6812289746270868	270.2284240722656	270.22998046875
702	271.03961181640625	1.7990166666666667					1	DETECTED	271.0396 m/z @1.80 [N1302_2.mzXML]	271.03961181640625	1.7990166666666667	1.7405833333333334	12.72335	10.982766666666667	37140.12109375	4139642.222945373	0	1192	0.14093381422489792	93.97689674843126	186.95379349686252	271.03515625	271.041259765625
703	271.1641540527344	10.765166666666666					1	DETECTED	271.1642 m/z @10.77 [N1302_2.mzXML]	271.1641540527344	10.765166666666666	10.730566666666666	10.910716666666668	0.18015000000000114	16476.927734375	82734.99167236363	0	1192	0.06902794771846388	2.6033236994220346	3.6119812374834384	271.1641540527344	271.1652526855469
704	271.2051696777344	14.757333333333333					1	DETECTED	271.2052 m/z @14.76 [N1302_2.mzXML]	271.2051696777344	14.757333333333333	11.209866666666667	15.223099999999999	4.013233333333332	14976.34375	1125244.4748033443	0	1192	0.5591657336264806	0.5656477862136359	0.13129557242727166	271.2044372558594	271.2058410644531
705	271.2417907714844	12.12405					1	DETECTED	271.2418 m/z @12.12 [N1302_2.mzXML]	271.2417907714844	12.12405	11.571983333333332	12.156966666666667	0.5849833333333354	10606.796875	110299.52056567409	0	1192	0.09455693353570993	0.5298122207462869	0.059624441492573635	271.2406921386719	271.2419128417969
706	271.2625427246094	12.524433333333333					1	DETECTED	271.2625 m/z @12.52 [N1302_2.mzXML]	271.2625427246094	12.524433333333333	0.10113333333333333	20.007	19.905866666666668	37152.99609375	5420413.5380759165	0	1192	0.2985331055789029	1.4109688862563317	0.45146961404974145	271.261962890625	271.2641296386719
707	271.6575622558594	12.899116666666666					1	DETECTED	271.6576 m/z @12.90 [N1302_2.mzXML]	271.6575622558594	12.899116666666666	12.86885	13.08985	0.22100000000000009	33833.734375	307744.35029101477	0	1192	0.10821129944828378	3.6508810572688044	6.301762114537609	271.65740966796875	271.65802001953125
708	272.18310546875	11.30555					1	DETECTED	272.1831 m/z @11.31 [N1302_2.mzXML]	272.18310546875	11.30555	9.3231	11.30555	1.98245	13641.7890625	663743.5486717531	0	1192	1.4057753112840334	0.5	null	272.18310546875	272.1864318847656
709	272.2582092285156	11.349666666666668					1	DETECTED	272.2582 m/z @11.35 [N1302_2.mzXML]	272.2582092285156	11.349666666666668	0.15598333333333333	19.988666666666667	19.832683333333335	31950.0	2761491.630850129	0	1192	0.25428179659823513	0.809774960699316	0.6225148675028994	272.2579650878906	272.26727294921875
710	272.66571044921875	13.34855					1	DETECTED	272.6657 m/z @13.35 [N1302_2.mzXML]	272.66571044921875	13.34855	13.262683333333333	15.292583333333333	2.0298999999999996	11975.5615234375	286034.55700839276	0	1192	0.052424684311462855	11.820069875776474	2.506485047488196	272.65618896484375	272.66595458984375
711	272.7940368652344	1.9824					1	DETECTED	272.7940 m/z @1.98 [N1302_2.mzXML]	272.7940368652344	1.9824	1.7235333333333334	2.1529666666666665	0.4294333333333331	11671.171875	181045.79631787102	0	1192	0.2735227918807881	0.8294488797321657	0.6588977594643314	272.79388427734375	272.79486083984375
712	272.9439392089844	1.6294166666666667					1	DETECTED	272.9439 m/z @1.63 [N1302_2.mzXML]	272.9439392089844	1.6294166666666667	1.5840666666666665	1.6748666666666667	0.09080000000000021	51356.359375	194260.38393603536	0	1192	0.07302525595710296	1.001102535832412	1.0845459070681953	272.9437561035156	272.9442138671875
713	273.67266845703125	14.09625					1	DETECTED	273.6727 m/z @14.10 [N1302_2.mzXML]	273.67266845703125	14.09625	13.605266666666667	14.83865	1.2333833333333324	4982.126953125	201200.5719400025	0	1192	0.5259400309053284	1.2560338097016206	1.512067619403241	273.6641845703125	273.673828125
714	274.00274658203125	11.209866666666667					1	DETECTED	274.0027 m/z @11.21 [N1302_2.mzXML]	274.00274658203125	11.209866666666667	10.815383333333333	18.815166666666666	7.999783333333333	10568.966796875	1369328.8753386848	0	1192	4.015574021156047	8.200163688285356	7.643991419754494	274.0018615722656	274.00372314453125
715	274.1283264160156	10.492416666666665					1	DETECTED	274.1283 m/z @10.49 [N1302_2.mzXML]	274.1283264160156	10.492416666666665	10.461933333333333	10.580783333333333	0.11885000000000012	7687.1279296875	37874.62960546845	0	1192	0.09808597811375641	1.9494259158010234	2.898851831602047	274.1282043457031	274.1290283203125
716	274.20074462890625	11.162633333333334					1	DETECTED	274.2007 m/z @11.16 [N1302_2.mzXML]	274.20074462890625	11.162633333333334	2.7337166666666666	11.162633333333334	8.428916666666668	3577.9580078125	696385.5007020263	0	1192	1.0020462858810912	0.5	null	274.2004089355469	274.2065124511719
717	274.27288818359375	11.30555					1	DETECTED	274.2729 m/z @11.31 [N1302_2.mzXML]	274.27288818359375	11.30555	11.193583333333333	14.971466666666666	3.7778833333333335	4199281.0	2.9533181507569917E7	1	1192	0.09488537345012915	3.1391191203883255	5.433343840901901	274.2728271484375	274.2740478515625
718	274.6246337890625	12.7735					1	DETECTED	274.6246 m/z @12.77 [N1302_2.mzXML]	274.6246337890625	12.7735	10.941183333333333	13.220033333333333	2.2788500000000003	18050.740234375	779872.3847089844	0	1192	0.12261291801270247	0.6218493892067418	0.24369877841348359	274.62408447265625	274.6346130371094
719	274.6544494628906	13.5426					1	DETECTED	274.6544 m/z @13.54 [N1302_2.mzXML]	274.6544494628906	13.5426	13.450700000000001	13.830533333333333	0.37983333333333213	9194.7412109375	92117.25879248037	0	1192	0.07810586876741965	2.0665578527385002	3.1331157054770005	274.6532897949219	274.654541015625
720	274.8806457519531	1.7405833333333334					1	DETECTED	274.8806 m/z @1.74 [N1302_2.mzXML]	274.8806457519531	1.7405833333333334	1.6748666666666667	1.7990166666666667	0.12414999999999998	21157.310546875	106314.12130468743	0	1192	1.1284229993729449	0.9445853411108295	0.889170682221659	274.8804016113281	274.8811950683594
721	274.9411926269531	1.6294166666666667					1	DETECTED	274.9412 m/z @1.63 [N1302_2.mzXML]	274.9411926269531	1.6294166666666667	1.4350333333333334	17.180166666666665	15.745133333333332	7417.04052734375	3225889.4807541505	0	1192	0.17654407414103557	40.50021435308239	80.00042870616477	274.93646240234375	274.950439453125
722	274.96673583984375	11.099483333333334					1	DETECTED	274.9667 m/z @11.10 [N1302_2.mzXML]	274.96673583984375	11.099483333333334	8.18	11.242016666666666	3.0620166666666666	12046.1123046875	409367.1723349609	0	1192	0.3663123951342744	0.5244107119410397	0.37653849229852565	274.9651184082031	274.9671630859375
723	274.9994201660156	11.162633333333334					1	DETECTED	274.9994 m/z @11.16 [N1302_2.mzXML]	274.9994201660156	11.162633333333334	11.147233333333332	19.326166666666666	8.178933333333333	14621.9306640625	1622454.4988284311	0	1192	0.8011676130073422	255.967776370026	437.44774638368165	274.99755859375	275.00128173828125
724	275.09130859375	10.62865					1	DETECTED	275.0913 m/z @10.63 [N1302_2.mzXML]	275.09130859375	10.62865	8.356466666666666	10.6956	2.3391333333333346	3387.149169921875	183615.79269784546	0	1192	0.15624231267728206	0.5147325259845523	0.02946505196910472	275.0880126953125	275.0916442871094
725	275.27667236328125	11.319983333333333					1	DETECTED	275.2767 m/z @11.32 [N1302_2.mzXML]	275.27667236328125	11.319983333333333	11.274849999999999	11.8795	0.6046500000000012	559179.9375	3971174.646753674	0	1192	0.10011642880316529	2.980049957346186	3.7220171725376696	275.2765808105469	275.27734375
726	275.6324157714844	13.1472					1	DETECTED	275.6324 m/z @13.15 [N1302_2.mzXML]	275.6324157714844	13.1472	5.078316666666667	14.971466666666666	9.893149999999999	117945.4921875	3313734.6657218933	0	1192	0.28583068652767807	2.042471097674192	2.772719851795319	275.6244812011719	275.634521484375
727	275.6438293457031	11.968916666666667					1	DETECTED	275.6438 m/z @11.97 [N1302_2.mzXML]	275.6438293457031	11.968916666666667	11.937833333333334	12.156966666666667	0.21913333333333362	8348.6337890625	63326.8446165774	0	1192	0.085652273561168	3.5249329758713412	6.0498659517426825	275.6434020996094	275.6442565917969
728	276.1342468261719	13.220033333333333					1	DETECTED	276.1342 m/z @13.22 [N1302_2.mzXML]	276.1342468261719	13.220033333333333	8.079783333333333	14.220616666666666	6.140833333333333	37427.02734375	1486654.8718452437	0	1192	0.26600096620497027	0.5973282752135921	0.061810103477487416	276.1259765625	276.1432800292969
729	276.18011474609375	8.850366666666668					1	DETECTED	276.1801 m/z @8.85 [N1302_2.mzXML]	276.18011474609375	8.850366666666668	8.779599999999999	9.09755	0.3179500000000015	3025.500244140625	24666.36791891485	0	1192	0.03722566392441351	2.2464672633065685	3.4929345266131366	276.1797790527344	276.180908203125
730	276.65155029296875	13.262683333333333					1	DETECTED	276.6516 m/z @13.26 [N1302_2.mzXML]	276.65155029296875	13.262683333333333	10.356183333333332	13.764800000000001	3.408616666666669	28766.06640625	1452887.1044461983	0	1192	0.15512345323763022	0.44210189818000944	0.2459619169465412	276.6484375	276.65216064453125
731	276.9847106933594	1.8131333333333333					1	DETECTED	276.9847 m/z @1.81 [N1302_2.mzXML]	276.9847106933594	1.8131333333333333	1.7849	18.869833333333336	17.084933333333336	13191.7626953125	1040683.2502757262	0	1192	0.499968753993248	276.7672779552845	518.4685056471972	276.9841613769531	276.99456787109375
732	277.0380859375	10.506866666666667					1	DETECTED	277.0381 m/z @10.51 [N1302_2.mzXML]	277.0380859375	10.506866666666667	10.444283333333335	16.847	6.402716666666667	15546.3154296875	440398.94774081395	0	1192	0.0845819803433141	50.781378273528524	104.52562858345682	277.0369873046875	277.0400085449219
733	277.1040954589844	11.258266666666666					1	DETECTED	277.1041 m/z @11.26 [N1302_2.mzXML]	277.1040954589844	11.258266666666666	11.193583333333333	12.060433333333332	0.8668499999999995	41374.75390625	809317.3498742684	0	1192	0.7123960781853871	6.7609615400762175	19.61464004414847	277.1031799316406	277.1044006347656
734	277.1578674316406	15.104333333333333					1	DETECTED	277.1579 m/z @15.10 [N1302_2.mzXML]	277.1578674316406	15.104333333333333	4.789283333333334	18.28483333333333	13.495549999999998	7019.90087890625	1168329.7956060795	0	1192	0.6782143995368646	0.6541679390793064	0.32785641206422905	277.15679931640625	277.1635437011719
735	277.21588134765625	12.574833333333334					1	DETECTED	277.2159 m/z @12.57 [N1302_2.mzXML]	277.21588134765625	12.574833333333334	12.060433333333332	15.6342	3.5737666666666676	8076.65771484375	751176.1754671629	0	1192	1.5056108814289715	3.4737234318299515	5.947446863659903	277.21246337890625	277.2195739746094
736	278.05230712890625	16.09058333333333					1	DETECTED	278.0523 m/z @16.09 [N1302_2.mzXML]	278.05230712890625	16.09058333333333	9.387983333333333	19.767666666666667	10.379683333333334	2743.02294921875	739461.6952518005	0	1192	2.3181090074222865	0.7743027581336598	0.5486055162673196	278.05072021484375	278.05322265625
737	278.6268615722656	12.973266666666666					1	DETECTED	278.6269 m/z @12.97 [N1302_2.mzXML]	278.6268615722656	12.973266666666666	12.7735	16.0354	3.261899999999999	39415.328125	872947.7422000725	0	1192	0.1865399231181133	8.164274987485452	14.883892127740738	278.6261901855469	278.6299133300781
738	278.9810791015625	1.8131333333333333					1	DETECTED	278.9811 m/z @1.81 [N1302_2.mzXML]	278.9810791015625	1.8131333333333333	1.7990166666666667	19.859333333333332	18.060316666666665	5170.779296875	1917978.9917645883	0	1192	14.417862819126395	639.6806375442789	602.188490550407	278.98028564453125	278.9832763671875
739	279.0621032714844	13.73265					1	DETECTED	279.0621 m/z @13.73 [N1302_2.mzXML]	279.0621032714844	13.73265	1.8415666666666666	13.73265	11.891083333333333	17612.41015625	2448082.3505704952	0	1192	11.890331365490779	0.5	null	279.052734375	279.0671081542969
740	279.08294677734375	10.492416666666665					1	DETECTED	279.0829 m/z @10.49 [N1302_2.mzXML]	279.08294677734375	10.492416666666665	6.815366666666667	19.234666666666666	12.4193	589627.0	5164314.466808644	1	1192	0.08949943557560047	2.087403618106297	2.696611211129655	279.08294677734375	279.0928649902344
741	279.158447265625	12.411216666666666					1	DETECTED	279.1584 m/z @12.41 [N1302_2.mzXML]	279.158447265625	12.411216666666666	0.10113333333333333	20.007	19.905866666666668	129263.4140625	3.512367562912792E7	1	1192	12.366796662486339	0.5440739118012448	0.06081830686151094	279.1578063964844	279.15936279296875
742	279.2308349609375	13.480866666666666					1	DETECTED	279.2308 m/z @13.48 [N1302_2.mzXML]	279.2308349609375	13.480866666666666	12.0299	15.488816666666667	3.458916666666667	31355.158203125	1571237.7923106684	0	1192	0.20706665421909776	1.0024978643571227	1.1019865300070377	279.2288513183594	279.2332763671875
743	279.646240234375	12.959033333333334					1	DETECTED	279.6462 m/z @12.96 [N1302_2.mzXML]	279.646240234375	12.959033333333334	12.740366666666667	15.071066666666667	2.3307	187255.84375	2636478.1869370095	2	1192	0.1794217811579415	1.529971881702454	0.9840420072103767	279.64569091796875	279.6473083496094
744	280.0913391113281	1.7557333333333331					1	DETECTED	280.0913 m/z @1.76 [N1302_2.mzXML]	280.0913391113281	1.7557333333333331	1.6748666666666667	19.2165	17.541633333333333	273088.375	5496401.998633117	1	1192	0.08822439155262529	1.3562266996207055	0.7240959636406079	280.0862731933594	280.092041015625
745	280.1482238769531	12.959033333333334					1	DETECTED	280.1482 m/z @12.96 [N1302_2.mzXML]	280.1482238769531	12.959033333333334	9.3231	13.5426	4.2195	50865.53125	2169006.6461510006	0	1192	3.727136753814799	0.5226118789450097	0.04511437034280825	280.14453125	280.154541015625
746	280.1618957519531	12.411216666666666					1	DETECTED	280.1619 m/z @12.41 [N1302_2.mzXML]	280.1618957519531	12.411216666666666	0.19263333333333332	20.007	19.81436666666667	22966.09375	6043584.747501102	0	1192	6.631743399440179	0.906785050061734	0.21811193920157576	280.160888671875	280.1633605957031
747	280.6540832519531	13.305216666666666					1	DETECTED	280.6541 m/z @13.31 [N1302_2.mzXML]	280.6540832519531	13.305216666666666	12.899116666666666	14.436	1.5368833333333338	70962.109375	1477606.0896521003	0	1192	0.2798700939342975	2.87026485189674	1.5751496920282824	280.6488342285156	280.65447998046875
748	281.01031494140625	11.571983333333332					1	DETECTED	281.0103 m/z @11.57 [N1302_2.mzXML]	281.01031494140625	11.571983333333332	11.501	11.801566666666668	0.3005666666666684	22572.08984375	199235.08252868755	0	1192	0.15072464905947847	2.200641312438213	3.149288161853983	281.0096130371094	281.0104064941406
749	281.0833435058594	16.163983333333334					1	DETECTED	281.0833 m/z @16.16 [N1302_2.mzXML]	281.0833435058594	16.163983333333334	9.0618	19.473000000000003	10.411200000000003	12914.2666015625	2703320.0057730726	0	1192	1.8139440680111374	0.7329577054943199	0.40297883750652314	281.082275390625	281.083984375
750	281.0945739746094	1.7405833333333334					1	DETECTED	281.0946 m/z @1.74 [N1302_2.mzXML]	281.0945739746094	1.7405833333333334	1.6906999999999999	10.536183333333334	8.845483333333334	22751.17578125	2885442.7355991206	0	1192	0.08353294509182208	88.66171065820218	166.32540206373054	281.0882873535156	281.09881591796875
751	281.116943359375	10.426633333333333					1	DETECTED	281.1169 m/z @10.43 [N1302_2.mzXML]	281.116943359375	10.426633333333333	8.956266666666666	15.506733333333333	6.550466666666667	16020.763671875	2912356.5407070313	0	1192	18.959064894500557	2.227494275804221	0.07110083440612233	281.1124267578125	281.12640380859375
752	281.1380310058594	11.865216666666667					1	DETECTED	281.1380 m/z @11.87 [N1302_2.mzXML]	281.1380310058594	11.865216666666667	11.865216666666667	18.0835	6.218283333333334	14014.306640625	1617802.8172578127	0	1192	0.051707417866008853	null	null	281.132080078125	281.1383056640625
753	281.1553039550781	13.291033333333333					1	DETECTED	281.1553 m/z @13.29 [N1302_2.mzXML]	281.1553039550781	13.291033333333333	0.17426666666666665	19.804	19.62973333333333	14035.4384765625	3528980.4387191474	0	1192	10.582385172937245	0.748268755257266	1.63907609670467	281.1553039550781	281.1651611328125
754	281.2469787597656	14.236183333333335					1	DETECTED	281.2470 m/z @14.24 [N1302_2.mzXML]	281.2469787597656	14.236183333333335	0.5411833333333332	17.43883333333333	16.89765	94619.859375	6180976.3456085175	0	1192	0.6399129203097651	0.9678514447895773	9.162631962480464	281.23895263671875	281.2500305175781
755	281.66192626953125	14.127866666666668					1	DETECTED	281.6619 m/z @14.13 [N1302_2.mzXML]	281.66192626953125	14.127866666666668	11.378583333333333	16.292033333333332	4.913449999999999	77596.1640625	4363224.528721498	0	1192	0.6158980874431155	0.9857170773099037	0.9308709809276673	281.6563415527344	281.66973876953125
756	282.20330810546875	11.485633333333334					1	DETECTED	282.2033 m/z @11.49 [N1302_2.mzXML]	282.20330810546875	11.485633333333334	11.485633333333334	11.544033333333335	0.058400000000000674	11291.00390625	28206.543519042876	0	1192	0.04427865820895249	null	null	282.2029724121094	282.2037353515625
757	282.2213134765625	0.22931666666666667					1	DETECTED	282.2213 m/z @0.23 [N1302_2.mzXML]	282.2213134765625	0.22931666666666667	0.13763333333333333	20.007	19.869366666666668	4622.10400390625	2971775.457056428	0	1192	17.066871279329888	108.35866206144337	41.37381092393715	282.21954345703125	282.23126220703125
758	282.2591552734375	11.30555					1	DETECTED	282.2592 m/z @11.31 [N1302_2.mzXML]	282.2591552734375	11.30555	11.274849999999999	15.797516666666667	4.522666666666668	29178.955078125	2536881.5118812253	0	1192	3.2072050739186615	70.30541000139719	128.7518945474073	282.2497863769531	282.25933837890625
759	282.27838134765625	13.932133333333333					1	DETECTED	282.2784 m/z @13.93 [N1302_2.mzXML]	282.27838134765625	13.932133333333333	11.8795	14.220616666666666	2.3411166666666663	42678.48046875	963999.1422752078	0	1192	0.19090962774337328	0.5702715211354521	0.21716743961515847	282.27740478515625	282.2793273925781
760	282.9047546386719	1.5988499999999999					1	DETECTED	282.9048 m/z @1.60 [N1302_2.mzXML]	282.9047546386719	1.5988499999999999	1.5547333333333335	1.64445	0.08971666666666644	67095.0078125	231069.9793447267	0	1192	0.06174928962409565	1.0168114846996645	1.097563998693077	282.9042663574219	282.9049072265625
761	282.9716491699219	11.469349999999999					1	DETECTED	282.9716 m/z @11.47 [N1302_2.mzXML]	282.9716491699219	11.469349999999999	4.162516666666667	16.6621	12.499583333333332	9831.0	1266314.451012756	0	1192	0.7603897297322249	0.8553351885221597	0.6214759894514954	282.9716491699219	282.9776611328125
762	283.0072937011719	10.207133333333333					1	DETECTED	283.0073 m/z @10.21 [N1302_2.mzXML]	283.0072937011719	10.207133333333333	9.76495	14.0802	4.315249999999999	13252.1240234375	601202.6418767092	0	1192	0.0981890861569461	4.879480607591128	0.2762932510562202	283.0045166015625	283.00958251953125
763	283.1069641113281	10.730566666666666					1	DETECTED	283.1070 m/z @10.73 [N1302_2.mzXML]	283.1069641113281	10.730566666666666	8.553966666666668	16.606749999999998	8.05278333333333	3195.316650390625	488384.02768814075	0	1192	2.2571171150227176	1.8498537474348375	2.699707494869675	283.10308837890625	283.11651611328125
764	283.15350341796875	12.0299					1	DETECTED	283.1535 m/z @12.03 [N1302_2.mzXML]	283.15350341796875	12.0299	11.984416666666668	12.459066666666667	0.4746499999999987	25149.455078125	230364.98456640597	0	1192	0.4176485084134498	5.217845364602609	3.699440418341335	283.1527099609375	283.1539611816406
765	283.2624206542969	12.574833333333334					1	DETECTED	283.2624 m/z @12.57 [N1302_2.mzXML]	283.2624206542969	12.574833333333334	0.15598333333333333	19.970333333333333	19.81435	53114.23828125	2573662.016030672	0	1192	0.21147035340082887	1.8550918399921166	4.878143219803084	283.253173828125	283.2648010253906
766	283.29022216796875	12.83755					1	DETECTED	283.2902 m/z @12.84 [N1302_2.mzXML]	283.29022216796875	12.83755	12.83755	14.313483333333332	1.475933333333332	13908.49609375	699407.7637148432	0	1192	1.229847474097646	null	null	283.2806396484375	283.29022216796875
767	284.10296630859375	10.323083333333333					1	DETECTED	284.1030 m/z @10.32 [N1302_2.mzXML]	284.10296630859375	10.323083333333333	10.290966666666666	16.420833333333334	6.129866666666668	1873.353759765625	349890.64184011845	0	1192	0.11038017038224446	95.4312402698485	189.862480539697	284.1025695800781	284.1126403808594
768	284.18524169921875	9.965466666666666					1	DETECTED	284.1852 m/z @9.97 [N1302_2.mzXML]	284.18524169921875	9.965466666666666	9.07985	16.884	7.80415	6605.41845703125	568481.3817360228	0	1192	0.1542485980767374	5.579361655425282	10.288890054764629	284.1846923828125	284.1900939941406
769	284.29425048828125	12.558216666666668					1	DETECTED	284.2943 m/z @12.56 [N1302_2.mzXML]	284.29425048828125	12.558216666666668	2.8327999999999998	16.236966666666667	13.404166666666669	9146.845703125	1464293.459751465	0	1192	0.014568191845476974	0.6891307141939077	0.3782614283878153	284.2932434082031	284.29888916015625
770	284.3307189941406	11.8795					1	DETECTED	284.3307 m/z @11.88 [N1302_2.mzXML]	284.3307189941406	11.8795	11.818183333333334	12.191033333333333	0.3728499999999997	14357.40625	105678.08099713153	0	1192	1.477379365497562	3.0403642294101734	4.699282598412466	284.330078125	284.33087158203125
771	284.9091796875	1.6748666666666667					1	DETECTED	284.9092 m/z @1.67 [N1302_2.mzXML]	284.9091796875	1.6748666666666667	1.6597166666666667	1.77035	0.11063333333333336	24815.845703125	106025.85996826176	0	1192	0.09453253388491922	3.651265126512653	6.302530253025306	284.90911865234375	284.90966796875
772	285.0054016113281	10.207133333333333					1	DETECTED	285.0054 m/z @10.21 [N1302_2.mzXML]	285.0054016113281	10.207133333333333	10.190383333333333	10.33965	0.14926666666666755	14937.40625	68494.21787524433	0	1192	0.10337917815161646	4.455721393034841	6.992783441577054	285.005126953125	285.0058898925781
773	285.0641784667969	1.5110166666666667					1	DETECTED	285.0642 m/z @1.51 [N1302_2.mzXML]	285.0641784667969	1.5110166666666667	1.4166666666666667	13.764800000000001	12.348133333333335	12788.8447265625	1911685.5014840704	0	1192	0.1356912826221186	65.43790849673208	107.91312713029622	285.0552673339844	285.0702209472656
774	285.0777893066406	11.801566666666668					1	DETECTED	285.0778 m/z @11.80 [N1302_2.mzXML]	285.0777893066406	11.801566666666668	10.356183333333332	11.801566666666668	1.4453833333333357	3802.554443359375	168261.74434155296	0	1192	0.07081482709844167	0.5	null	285.0764465332031	285.07904052734375
775	286.1431579589844	11.894033333333335					1	DETECTED	286.1432 m/z @11.89 [N1302_2.mzXML]	286.1431579589844	11.894033333333335	11.850283333333334	12.2597	0.409416666666667	26823.6796875	189305.27871252457	0	1192	0.08971445276247714	3.9030810752507517	4.1463090607984405	286.1424255371094	286.1443176269531
776	286.20037841796875	10.323083333333333					1	DETECTED	286.2004 m/z @10.32 [N1302_2.mzXML]	286.20037841796875	10.323083333333333	7.8933333333333335	11.193583333333333	3.3002499999999992	609742.5	8751894.14657096	1	1192	0.11068044263346088	2.057275686785548	2.324281895001846	286.2002868652344	286.204345703125
777	286.2487487792969	9.815283333333333					1	DETECTED	286.2487 m/z @9.82 [N1302_2.mzXML]	286.2487487792969	9.815283333333333	9.0618	18.998	9.936200000000001	93054.96875	1890609.6126125506	1	1192	0.10141706157260089	1.175742282267388	0.774437968358656	286.24713134765625	286.2495422363281
778	286.6346740722656	12.899116666666666					1	DETECTED	286.6347 m/z @12.90 [N1302_2.mzXML]	286.6346740722656	12.899116666666666	12.673483333333333	12.98775	0.3142666666666667	12279.9248046875	131042.93351037585	0	1192	0.2616113186175859	0.6964101048899415	0.39282020977988297	286.624755859375	286.6356506347656
779	287.0135192871094	1.7990166666666667					1	DETECTED	287.0135 m/z @1.80 [N1302_2.mzXML]	287.0135192871094	1.7990166666666667	1.4350333333333334	10.862599999999999	9.427566666666666	17623.064453125	1818361.8193547975	0	1192	0.06496116798642904	12.950547186226474	24.90109437245295	287.013427734375	287.0208740234375
780	287.0997314453125	9.703016666666667					1	DETECTED	287.0997 m/z @9.70 [N1302_2.mzXML]	287.0997314453125	9.703016666666667	9.637599999999999	10.207133333333333	0.5695333333333341	221590.65625	1557009.3252277914	1	1192	0.10024405522418434	4.983886579286411	12.925891880592994	287.0992126464844	287.10015869140625
781	287.20428466796875	10.33965					1	DETECTED	287.2043 m/z @10.34 [N1302_2.mzXML]	287.20428466796875	10.33965	10.257916666666667	11.659183333333335	1.4012666666666682	77202.15625	746333.8610214846	0	1192	0.11420104264789366	1.6981208955946692	1.649653980970677	287.1999206542969	287.2049865722656
782	287.6322326660156	12.914233333333334					1	DETECTED	287.6322 m/z @12.91 [N1302_2.mzXML]	287.6322326660156	12.914233333333334	12.740366666666667	15.03715	2.296783333333334	190935.859375	2368760.1928853435	2	1192	0.1589745094857573	1.182619156387531	1.2207463946012294	287.6315002441406	287.6335754394531
783	288.1033630371094	9.718233333333334					1	DETECTED	288.1034 m/z @9.72 [N1302_2.mzXML]	288.1033630371094	9.718233333333334	9.637599999999999	12.060433333333332	2.422833333333333	27589.869140625	481282.19268444955	0	1192	0.0987318921132605	15.441459008178308	28.81098867335806	288.10302734375	288.11187744140625
784	288.21636962890625	10.645216666666666					1	DETECTED	288.2164 m/z @10.65 [N1302_2.mzXML]	288.21636962890625	10.645216666666666	0.15598333333333333	19.878	19.72201666666667	285304.28125	3734102.2301863357	1	1192	0.08905808503865309	2.302683189982546	2.7044458296782614	288.20672607421875	288.2180480957031
785	288.63995361328125	13.305216666666666					1	DETECTED	288.6400 m/z @13.31 [N1302_2.mzXML]	288.63995361328125	13.305216666666666	11.937833333333334	14.658816666666667	2.720983333333333	40605.3046875	1591004.4311959858	0	1192	0.6537675878313323	0.8267586489001573	5.4437567230436485	288.6317443847656	288.6499328613281
786	288.9212951660156	1.61425					1	DETECTED	288.9213 m/z @1.61 [N1302_2.mzXML]	288.9212951660156	1.61425	1.5692333333333333	1.7235333333333334	0.1543000000000001	265024.9375	1042235.1532421885	0	1192	0.06422057319028185	1.5466610015548574	1.5657500002975044	288.9211120605469	288.92205810546875
787	289.1037292480469	11.801566666666668					1	DETECTED	289.1037 m/z @11.80 [N1302_2.mzXML]	289.1037292480469	11.801566666666668	9.6718	11.953399999999998	2.281599999999999	2384.935302734375	287046.1351203613	0	1192	2.2432990855959414	0.5356455323744378	0.07129106474887568	289.1037292480469	289.10711669921875
788	289.175048828125	1.3075166666666667					1	DETECTED	289.1750 m/z @1.31 [N1302_2.mzXML]	289.175048828125	1.3075166666666667	0.10113333333333333	20.007	19.905866666666668	5280.05078125	1956218.8908645036	0	1192	19.64840030178833	8.250224500227954	6.442965474347537	289.17352294921875	289.1789855957031
789	289.61932373046875	12.6243					1	DETECTED	289.6193 m/z @12.62 [N1302_2.mzXML]	289.61932373046875	12.6243	12.541433333333334	12.7735	0.23206666666666642	14333.1845703125	101592.01013403281	0	1192	0.04249300565208891	1.4002413515687953	1.8004827031375907	289.61859130859375	289.6199035644531
790	289.6299133300781	12.914233333333334					1	DETECTED	289.6299 m/z @12.91 [N1302_2.mzXML]	289.6299133300781	12.914233333333334	12.853166666666668	13.075700000000001	0.2225333333333328	14739.9443359375	99507.95229724084	0	1192	0.07331052775586322	1.8220524017467623	2.6441048034935246	289.6296081542969	289.6302795410156
791	289.64794921875	14.127866666666668					1	DETECTED	289.6479 m/z @14.13 [N1302_2.mzXML]	289.64794921875	14.127866666666668	11.03465	16.200316666666666	5.165666666666667	55426.5078125	2682236.164415164	0	1192	0.48660537185299724	0.8862436856924776	0.4133479519859376	289.6388244628906	289.6488952636719
792	290.1495666503906	14.112083333333334					1	DETECTED	290.1496 m/z @14.11 [N1302_2.mzXML]	290.1495666503906	14.112083333333334	8.096583333333333	15.779233333333334	7.682650000000001	16481.35546875	1410491.1813133853	0	1192	0.008432968695112564	0.6368020781717708	6.007714448859276	290.142822265625	290.1595153808594
793	290.2682800292969	11.393016666666666					1	DETECTED	290.2683 m/z @11.39 [N1302_2.mzXML]	290.2682800292969	11.393016666666666	10.910716666666668	11.53	0.6192833333333319	33642.4296875	337475.6101693414	0	1192	0.12160878441338419	0.7029643651022217	0.30082893922304477	290.2667541503906	290.2691345214844
794	290.62628173828125	12.83755					1	DETECTED	290.6263 m/z @12.84 [N1302_2.mzXML]	290.62628173828125	12.83755	12.83755	12.98775	0.1501999999999999	10920.42578125	67657.2497938227	0	1192	3.79163411816511	null	null	290.6251220703125	290.6278991699219
795	290.63824462890625	12.6573					1	DETECTED	290.6382 m/z @12.66 [N1302_2.mzXML]	290.63824462890625	12.6573	11.835016666666666	14.0802	2.2451833333333333	24624.701171875	595783.3793149417	0	1192	0.15328195123170296	1.3652127206761664	0.1921992025327765	290.6286315917969	290.64813232421875
796	290.66766357421875	14.14315					1	DETECTED	290.6677 m/z @14.14 [N1302_2.mzXML]	290.66766357421875	14.14315	12.821416666666666	15.56125	2.7398333333333333	8872.8720703125	588081.5730595399	0	1192	0.49490408143543974	1.0364546555028742	5.125071329503072	290.6664123535156	290.6691589355469
797	290.8546142578125	1.7557333333333331					1	DETECTED	290.8546 m/z @1.76 [N1302_2.mzXML]	290.8546142578125	1.7557333333333331	1.7069166666666669	1.7990166666666667	0.09209999999999985	23500.724609375	91512.50009716785	0	1192	15.328608898549717	0.9433253670194663	0.8866507340389327	290.8539733886719	290.8550109863281
798	290.9246520996094	2.6502499999999998					1	DETECTED	290.9247 m/z @2.65 [N1302_2.mzXML]	290.9246520996094	2.6502499999999998	1.5988499999999999	19.528333333333332	17.929483333333334	34915.4296875	3112412.276158448	0	1192	0.6432322263434163	2.0890853743201014	12.827614681598902	290.9228515625	290.9259948730469
799	291.1196594238281	12.0299					1	DETECTED	291.1197 m/z @12.03 [N1302_2.mzXML]	291.1196594238281	12.0299	2.7337166666666666	12.98775	10.254033333333334	265550.0625	5006730.012473621	1	1192	0.10337675716470685	0.5166018284144007	0.022529164176057704	291.1108703613281	291.12872314453125
800	291.1737976074219	9.88275					1	DETECTED	291.1738 m/z @9.88 [N1302_2.mzXML]	291.1737976074219	9.88275	4.51175	14.937866666666668	10.426116666666669	2776.443603515625	900370.8221563719	0	1192	0.25590493932552505	0.9705936200583383	0.9411872401166764	291.16778564453125	291.18084716796875
801	291.6459655761719	12.853166666666668					1	DETECTED	291.6460 m/z @12.85 [N1302_2.mzXML]	291.6459655761719	12.853166666666668	1.5547333333333335	15.171516666666667	13.616783333333334	40105.14453125	3186422.3168877247	0	1192	0.1007461513301422	0.5543170926107917	8.019506085043528	291.6449890136719	291.6516418457031
802	291.93505859375	2.5268333333333337					1	DETECTED	291.9351 m/z @2.53 [N1302_2.mzXML]	291.93505859375	2.5268333333333337	2.0534499999999998	19.2165	17.16305	27979.787109375	2142897.3822889416	0	1192	0.712871213384557	3.26161422898181	2.932160250490293	291.93316650390625	291.9366455078125
803	292.0672302246094	15.99865					1	DETECTED	292.0672 m/z @16.00 [N1302_2.mzXML]	292.0672302246094	15.99865	9.421249999999999	19.436333333333334	10.015083333333335	3777.076904296875	920819.592507293	0	1192	6.9014906428827505	0.7613253970667234	0.3972811279910725	292.0660095214844	292.0689697265625
804	292.1230773925781	12.0299					1	DETECTED	292.1231 m/z @12.03 [N1302_2.mzXML]	292.1230773925781	12.0299	11.984416666666668	17.087333333333333	5.102916666666665	37045.48046875	1173903.8333038315	0	1192	0.1496658157117139	56.0965555148428	5.59491393072306	292.12274169921875	292.12945556640625
805	292.8513488769531	1.7405833333333334					1	DETECTED	292.8513 m/z @1.74 [N1302_2.mzXML]	292.8513488769531	1.7405833333333334	1.6748666666666667	3.0814666666666666	1.4065999999999999	14438.96875	305905.3420754394	0	1192	0.100032524310679	10.702003550595995	19.482147438938295	292.8511657714844	292.85577392578125
806	292.93212890625	2.7481666666666666					1	DETECTED	292.9321 m/z @2.75 [N1302_2.mzXML]	292.93212890625	2.7481666666666666	2.45885	14.14315	11.6843	4857.30419921875	1210229.281627777	0	1192	0.1027144588645239	20.192925859784552	1.852666477226341	292.92266845703125	292.9399719238281
807	292.9774169921875	2.58115					1	DETECTED	292.9774 m/z @2.58 [N1302_2.mzXML]	292.9774169921875	2.58115	2.417666666666667	11.147233333333332	8.729566666666665	4612.63330078125	558751.9032186889	0	1192	0.3420568323297992	26.698644102354997	4.486138449012441	292.9693298339844	292.9858093261719
808	293.0057678222656	2.58115					1	DETECTED	293.0058 m/z @2.58 [N1302_2.mzXML]	293.0057678222656	2.58115	2.4041833333333336	15.980366666666667	13.576183333333333	7429.2158203125	1140980.9939030453	0	1192	0.409933997716422	38.35802411000192	71.83185131272245	292.9961853027344	293.0157470703125
809	293.0231018066406	2.6917666666666666					1	DETECTED	293.0231 m/z @2.69 [N1302_2.mzXML]	293.0231018066406	2.6917666666666666	2.390633333333333	3.7369333333333334	1.3463000000000003	6801.25	258044.86078955085	0	1192	0.4037653239281882	2.2353885322116445	3.4707770644232885	293.0189208984375	293.0234069824219
810	293.0341491699219	2.58115					1	DETECTED	293.0341 m/z @2.58 [N1302_2.mzXML]	293.0341491699219	2.58115	2.2794499999999998	4.09915	1.8197	10056.421875	395560.98756854254	0	1192	0.8098362640578238	2.4025315123746753	3.2731083026921293	293.0262451171875	293.0419616699219
811	293.0530090332031	2.5948333333333333					1	DETECTED	293.0530 m/z @2.59 [N1302_2.mzXML]	293.0530090332031	2.5948333333333333	2.195533333333333	4.09915	1.9036166666666667	12423.5654296875	519746.1340018919	0	1192	0.5583235395715551	2.1044951225954978	3.1697027785249228	293.0454406738281	293.0570983886719
812	293.06781005859375	2.6639833333333334					1	DETECTED	293.0678 m/z @2.66 [N1302_2.mzXML]	293.06781005859375	2.6639833333333334	1.8979333333333335	18.815166666666666	16.917233333333332	16767.62890625	2066585.924051575	0	1192	0.6486447838667941	10.760353539028962	16.7887476331606	293.0601806640625	293.0716552734375
813	293.0971984863281	2.5268333333333337					1	DETECTED	293.0972 m/z @2.53 [N1302_2.mzXML]	293.0971984863281	2.5268333333333337	0.10113333333333333	20.007	19.905866666666668	9843803.0	6.236582592424015E8	1	1192	0.736871234122713	2.293469463952824	2.4278391687081227	293.0965576171875	293.1068420410156
814	293.13690185546875	10.085533333333332					1	DETECTED	293.1369 m/z @10.09 [N1302_2.mzXML]	293.13690185546875	10.085533333333332	2.265433333333333	10.971683333333335	8.70625	80458.3359375	1.6250458110173281E7	0	1192	8.467206876818588	0.5646782949499393	0.13072606179505145	293.126953125	293.1420593261719
815	293.15228271484375	9.703016666666667					1	DETECTED	293.1523 m/z @9.70 [N1302_2.mzXML]	293.15228271484375	9.703016666666667	2.3072166666666667	11.162633333333334	8.855416666666667	264912.375	2.7432506997668345E7	0	1192	0.38332785827808635	0.5472199601722164	0.07468147856497208	293.1424560546875	293.1608581542969
816	293.1778564453125	13.73265					1	DETECTED	293.1779 m/z @13.73 [N1302_2.mzXML]	293.1778564453125	13.73265	2.377133333333333	14.20495	11.827816666666667	16797.8125	1592771.3596467278	0	1192	11.199553228710121	0.5235273050393099	0.03486887800780943	293.16790771484375	293.18353271484375
817	293.19390869140625	10.172866666666666					1	DETECTED	293.1939 m/z @10.17 [N1302_2.mzXML]	293.19390869140625	10.172866666666666	2.390633333333333	15.65265	13.262016666666666	67699.84375	1.2538913902622985E7	0	1192	15.268706834002561	0.7941516477539802	0.5821448232945595	293.1850891113281	293.2025146484375
818	293.21026611328125	12.378433333333334					1	DETECTED	293.2103 m/z @12.38 [N1302_2.mzXML]	293.21026611328125	12.378433333333334	2.377133333333333	12.524433333333333	10.1473	5904.818359375	845010.3676780702	0	1192	10.113074443567177	0.5072990511233539	0.01598357664657114	293.2052917480469	293.2201232910156
819	293.24365234375	2.540383333333333					1	DETECTED	293.2437 m/z @2.54 [N1302_2.mzXML]	293.24365234375	2.540383333333333	2.4452833333333337	12.558216666666668	10.112933333333334	4869.27001953125	1000906.2690784913	0	1192	0.10856543800718921	53.1699964949179	105.33999298983582	293.23516845703125	293.2483215332031
820	293.6834411621094	2.4995333333333334					1	DETECTED	293.6834 m/z @2.50 [N1302_2.mzXML]	293.6834411621094	2.4995333333333334	2.4995333333333334	3.3528000000000002	0.8532666666666668	3851.188232421875	99412.74321124268	0	1192	0.08043767421417058	null	null	293.6776123046875	293.6847229003906
821	294.1003723144531	2.6502499999999998					1	DETECTED	294.1004 m/z @2.65 [N1302_2.mzXML]	294.1003723144531	2.6502499999999998	1.85575	18.3945	16.53875	942621.625	5.838454719766711E7	0	1192	0.7117880078501235	1.9526687409587853	2.229250968870845	294.10028076171875	294.10321044921875
822	294.15594482421875	9.703016666666667					1	DETECTED	294.1559 m/z @9.70 [N1302_2.mzXML]	294.15594482421875	9.703016666666667	9.538816666666666	10.373316666666666	0.8345000000000002	30374.810546875	734252.9308015152	0	1192	0.3062955972165131	2.5256482915314065	3.87549339844993	294.1549987792969	294.1563415527344
823	294.918701171875	12.853166666666668					1	DETECTED	294.9187 m/z @12.85 [N1302_2.mzXML]	294.918701171875	12.853166666666668	0.13763333333333333	19.988666666666667	19.851033333333334	18837.87109375	5638675.217973786	0	1192	2.223285454060914	0.7092537956528203	0.4932701861122316	294.91796875	294.9203186035156
824	294.9377746582031	1.6597166666666667					1	DETECTED	294.9378 m/z @1.66 [N1302_2.mzXML]	294.9377746582031	1.6597166666666667	1.5840666666666665	13.08985	11.505783333333333	77065.4609375	1.8229749517428223E7	0	1192	0.06155477774663898	75.6479752929846	159.04043972611998	294.9362487792969	294.9383239746094
825	294.9543762207031	11.162633333333334					1	DETECTED	294.9544 m/z @11.16 [N1302_2.mzXML]	294.9543762207031	11.162633333333334	10.910716666666668	18.449333333333335	7.538616666666668	5500.87939453125	1092430.793464294	0	1192	4.361918750767364	14.962520674826353	28.925041349652705	294.9525146484375	294.95489501953125
826	295.0572814941406	10.492416666666665					1	DETECTED	295.0573 m/z @10.49 [N1302_2.mzXML]	295.0572814941406	10.492416666666665	10.461933333333333	10.612583333333333	0.15065000000000062	16072.052734375	79948.6385557859	0	1192	0.08255903586743507	2.4710224166211616	4.099120964418989	295.05712890625	295.05841064453125
827	295.1016540527344	2.5268333333333337					1	DETECTED	295.1017 m/z @2.53 [N1302_2.mzXML]	295.1016540527344	2.5268333333333337	1.9124333333333332	18.303166666666666	16.390733333333333	120820.2421875	8443070.910336971	0	1192	0.690990981660617	10.938389671680275	2.278942533830304	295.095703125	295.1034240722656
828	295.1284484863281	9.637599999999999					1	DETECTED	295.1284 m/z @9.64 [N1302_2.mzXML]	295.1284484863281	9.637599999999999	9.588249999999999	9.815283333333333	0.22703333333333475	50633.47265625	312102.74829736474	0	1192	0.09167525355168848	2.300236406619379	3.6004728132387576	295.1282653808594	295.1322021484375
829	295.1436462402344	12.000133333333334					1	DETECTED	295.1436 m/z @12.00 [N1302_2.mzXML]	295.1436462402344	12.000133333333334	9.471583333333333	12.000133333333334	2.528550000000001	14023.46875	1063805.7907524111	0	1192	2.1508417055351554	0.5	null	295.1436462402344	295.1490783691406
830	295.1934509277344	12.2597					1	DETECTED	295.1935 m/z @12.26 [N1302_2.mzXML]	295.1934509277344	12.2597	1.4166666666666667	18.175333333333334	16.758666666666667	37447.859375	3409439.7605213933	0	1192	0.3118234491711114	0.8937773662679048	0.24224566962282207	295.18524169921875	295.20281982421875
831	295.2942810058594	2.6502499999999998					1	DETECTED	295.2943 m/z @2.65 [N1302_2.mzXML]	295.2942810058594	2.6502499999999998	2.0107833333333334	7.2927	5.281916666666667	34621.26953125	2004682.202808411	0	1192	0.6248796993801191	2.269712797611138	2.3998098484543897	295.2930603027344	295.2960510253906
832	295.9092712402344	1.5692333333333333					1	DETECTED	295.9093 m/z @1.57 [N1302_2.mzXML]	295.9092712402344	1.5692333333333333	1.52575	1.5840666666666665	0.05831666666666657	8760.69140625	24402.08308227535	0	1192	0.06799520069003218	0.6705634342660014	0.3411268685320029	295.9092712402344	295.90997314453125
833	296.0650939941406	1.7557333333333331					1	DETECTED	296.0651 m/z @1.76 [N1302_2.mzXML]	296.0650939941406	1.7557333333333331	1.6906999999999999	10.5214	8.8307	261608.953125	1975331.5613880614	1	1192	0.04211624670257774	1.6024089611028487	0.6611446279466549	296.0615234375	296.0652160644531
834	296.14886474609375	8.938683333333334					1	DETECTED	296.1489 m/z @8.94 [N1302_2.mzXML]	296.14886474609375	8.938683333333334	8.814783333333333	9.749283333333333	0.9344999999999999	4534.55859375	83030.81400582887	0	1192	0.08294946646775081	3.771186440677942	6.542372881355884	296.1480712890625	296.15203857421875
835	296.1847229003906	11.818183333333334					1	DETECTED	296.1847 m/z @11.82 [N1302_2.mzXML]	296.1847229003906	11.818183333333334	9.2767	19.71216666666667	10.435466666666668	24601.28125	2251566.6908435356	0	1192	0.1324673206502478	2.2501527760626012	3.8820416638621458	296.1822509765625	296.1851501464844
836	296.2575378417969	13.480866666666666					1	DETECTED	296.2575 m/z @13.48 [N1302_2.mzXML]	296.2575378417969	13.480866666666666	13.391416666666666	13.781066666666668	0.3896500000000014	16429.720703125	175470.79988146984	0	1192	0.08831737774963244	2.1780324203465855	3.534926279489442	296.25714111328125	296.25811767578125
837	296.9886474609375	11.894033333333335					1	DETECTED	296.9886 m/z @11.89 [N1302_2.mzXML]	296.9886474609375	11.894033333333335	11.13105	16.920666666666666	5.7896166666666655	6855.599609375	570332.6050843504	0	1192	0.37138045827071586	3.794064964284928	6.588129928569856	296.9881896972656	296.99200439453125
838	297.1178283691406	1.4813333333333332					1	DETECTED	297.1178 m/z @1.48 [N1302_2.mzXML]	297.1178283691406	1.4813333333333332	1.4166666666666667	9.604433333333333	8.187766666666667	7641.36279296875	999984.9680992431	0	1192	0.07893890401679027	63.30747422680436	125.65327566364545	297.1083984375	297.12689208984375
839	297.1524963378906	1.8131333333333333					1	DETECTED	297.1525 m/z @1.81 [N1302_2.mzXML]	297.1524963378906	1.8131333333333333	1.7990166666666667	9.4549	7.655883333333334	14599.7255859375	3482022.6177806393	0	1192	7.602332892960769	258.3680757541385	513.8497711759954	297.14337158203125	297.1525573730469
840	297.1689147949219	12.378433333333334					1	DETECTED	297.1689 m/z @12.38 [N1302_2.mzXML]	297.1689147949219	12.378433333333334	10.596683333333335	12.475233333333334	1.8785499999999988	11145.52734375	209102.565153992	0	1192	0.0880948788666025	0.5271643047565596	0.05432860951311916	297.1682434082031	297.1783447265625
841	297.1797790527344	14.048633333333333					1	DETECTED	297.1798 m/z @14.05 [N1302_2.mzXML]	297.1797790527344	14.048633333333333	9.3073	19.988666666666667	10.681366666666667	10528.9716796875	2484297.5403408185	0	1192	5.141288425295096	1.281470439268981	1.334454223803867	297.178955078125	297.1885681152344
842	298.2732238769531	14.236183333333335					1	DETECTED	298.2732 m/z @14.24 [N1302_2.mzXML]	298.2732238769531	14.236183333333335	10.987233333333334	16.828500000000002	5.841266666666668	82212.59375	3884406.7017503674	0	1192	0.5892982831989197	0.8737118642227759	7.706745536543372	298.2727966308594	298.2742919921875
843	298.6246032714844	12.673483333333333					1	DETECTED	298.6246 m/z @12.67 [N1302_2.mzXML]	298.6246032714844	12.673483333333333	12.507900000000001	12.883983333333333	0.376083333333332	34050.7265625	292288.2055864254	0	1192	0.0931107656335115	1.066759525598921	1.675563443716531	298.6229553222656	298.6251525878906
844	299.1274108886719	10.426633333333333					1	DETECTED	299.1274 m/z @10.43 [N1302_2.mzXML]	299.1274108886719	10.426633333333333	10.207133333333333	10.506866666666667	0.2997333333333341	25704.1328125	165685.27340179504	0	1192	0.07710850109761047	0.6827638572513304	0.36552771450266075	299.1270751953125	299.1278991699219
845	299.1381530761719	11.30555					1	DETECTED	299.1382 m/z @11.31 [N1302_2.mzXML]	299.1381530761719	11.30555	10.137883333333333	15.870000000000001	5.732116666666668	58469.546875	3153446.0011564665	0	1192	0.22900189434046858	1.963359213203909	2.3058172809317825	299.1372375488281	299.1393127441406
846	299.2763977050781	14.236183333333335					1	DETECTED	299.2764 m/z @14.24 [N1302_2.mzXML]	299.2763977050781	14.236183333333335	11.162633333333334	16.64365	5.481016666666667	15777.9560546875	1141969.3387831415	0	1192	0.349735835204779	0.8916426716120879	0.33102484511553826	299.2752380371094	299.27886962890625
847	299.6322021484375	12.86885					1	DETECTED	299.6322 m/z @12.87 [N1302_2.mzXML]	299.6322021484375	12.86885	12.6243	13.031683333333332	0.4073833333333319	43281.6015625	414834.72519897297	0	1192	0.094268741160759	1.038331877322429	1.265601325438551	299.62506103515625	299.6329040527344
848	300.1799011230469	11.558					1	DETECTED	300.1799 m/z @11.56 [N1302_2.mzXML]	300.1799011230469	11.558	9.371683333333333	12.075666666666667	2.7039833333333334	197768.734375	3443339.0221011066	0	1192	0.12958509098957016	0.5767847359100811	4.318331259256601	300.17828369140625	300.1846618652344
849	300.197998046875	11.363949999999999					1	DETECTED	300.1980 m/z @11.36 [N1302_2.mzXML]	300.197998046875	11.363949999999999	8.814783333333333	11.407683333333333	2.5929	13579.2548828125	703814.8869163211	0	1192	2.4322606747461712	0.5085779666557699	0.017054828219670373	300.1977844238281	300.19940185546875
850	300.2166442871094	10.645216666666666					1	DETECTED	300.2166 m/z @10.65 [N1302_2.mzXML]	300.2166442871094	10.645216666666666	10.492416666666665	10.6956	0.20318333333333527	24356.658203125	201471.51204931582	0	1192	0.18825750240440264	0.6643575782031231	0.33402617504238347	300.21624755859375	300.2170104980469
851	301.1173400878906	10.765166666666666					1	DETECTED	301.1173 m/z @10.77 [N1302_2.mzXML]	301.1173400878906	10.765166666666666	10.55115	10.815383333333333	0.2642333333333333	23329.5078125	165947.65277978542	0	1192	0.06024665339691104	0.6173195234016066	0.2346390468032131	301.1172180175781	301.1179504394531
852	301.14013671875	12.443283333333333					1	DETECTED	301.1401 m/z @12.44 [N1302_2.mzXML]	301.14013671875	12.443283333333333	0.10113333333333333	20.007	19.905866666666668	129747.2109375	1.2751706276855092E7	1	1192	10.841595481769057	1.016901420885157	0.05048269261686471	301.13909912109375	301.1413879394531
853	301.1834716796875	11.558					1	DETECTED	301.1835 m/z @11.56 [N1302_2.mzXML]	301.1834716796875	11.558	11.53	11.689583333333333	0.15958333333333385	33533.5859375	186818.53191748122	0	1192	0.07520448400134683	2.8497023809523427	4.6994047619046855	301.1827392578125	301.1834716796875
854	301.2124938964844	13.480866666666666					1	DETECTED	301.2125 m/z @13.48 [N1302_2.mzXML]	301.2124938964844	13.480866666666666	10.62865	13.847633333333333	3.218983333333332	40807.09375	1045110.9423499753	0	1192	0.1478328442325889	0.5642950220004325	3.3342418975070887	301.2121887207031	301.219970703125
855	302.10205078125	10.596683333333335					1	DETECTED	302.1021 m/z @10.60 [N1302_2.mzXML]	302.10205078125	10.596683333333335	10.565816666666667	10.67855	0.11273333333333291	3791.875	19209.900342285244	0	1192	0.3858311323037533	1.8261339092871622	2.6522678185743245	302.1013488769531	302.1023864746094
856	302.1434631347656	12.411216666666666					1	DETECTED	302.1435 m/z @12.41 [N1302_2.mzXML]	302.1434631347656	12.411216666666666	0.10113333333333333	19.915000000000003	19.81386666666667	23147.189453125	2601459.5048981314	0	1192	0.2301602150073876	2.0457183928568936	0.9803234604884343	302.1423645019531	302.14556884765625
857	302.23175048828125	10.799083333333334					1	DETECTED	302.2318 m/z @10.80 [N1302_2.mzXML]	302.23175048828125	10.799083333333334	10.713216666666666	11.209866666666667	0.4966500000000007	24514.28515625	208729.7126745606	0	1192	0.12532613322248487	2.8919836956521374	4.634404857176231	302.231201171875	302.23236083984375
858	302.28680419921875	11.571983333333332					1	DETECTED	302.2868 m/z @11.57 [N1302_2.mzXML]	302.28680419921875	11.571983333333332	11.501	15.03715	3.536150000000001	99725.1953125	1338121.232687564	0	1192	0.4817666740822446	3.4213486798716812	4.541797978341844	302.2856750488281	302.28814697265625
859	303.0268859863281	1.4511333333333334					1	DETECTED	303.0269 m/z @1.45 [N1302_2.mzXML]	303.0268859863281	1.4511333333333334	1.4350333333333334	1.4960666666666667	0.06103333333333327	11509.6435546875	30980.184756835864	0	1192	0.06043042592084702	1.8954451345755672	2.7908902691511344	303.0268249511719	303.02716064453125
860	303.0736999511719	9.703016666666667					1	DETECTED	303.0737 m/z @9.70 [N1302_2.mzXML]	303.0736999511719	9.703016666666667	9.637599999999999	9.849083333333335	0.21148333333333547	18933.560546875	121918.2472900399	0	1192	0.0915014440945221	1.6749680991308769	2.172466331848805	303.0736083984375	303.07427978515625
861	303.2286071777344	14.359416666666668					1	DETECTED	303.2286 m/z @14.36 [N1302_2.mzXML]	303.2286071777344	14.359416666666668	10.33965	16.920666666666666	6.581016666666665	251477.8125	1.0595168802745206E7	1	1192	0.5975176599266199	0.764892257199771	0.3925749412434768	303.2281188964844	303.235107421875
862	303.6459655761719	12.821416666666666					1	DETECTED	303.6460 m/z @12.82 [N1302_2.mzXML]	303.6459655761719	12.821416666666666	12.706483333333333	13.046266666666666	0.3397833333333331	34418.60546875	330176.2553832997	0	1192	0.13855303375292394	1.4781757540603266	2.3168998930600306	303.6455383300781	303.64617919921875
863	304.048583984375	17.068666666666665					1	DETECTED	304.0486 m/z @17.07 [N1302_2.mzXML]	304.048583984375	17.068666666666665	0.2844333333333333	20.007	19.72256666666667	4285.75390625	1404490.3641267398	0	1192	1.2953361500721634	0.5875325454245751	0.17506509084915026	304.0449523925781	304.049560546875
864	304.0851135253906	11.937833333333334					1	DETECTED	304.0851 m/z @11.94 [N1302_2.mzXML]	304.0851135253906	11.937833333333334	9.6718	17.586333333333336	7.9145333333333365	3350.695068359375	1345025.6417435303	0	1192	6.347329761764065	1.7463408893661463	2.4926817787322926	304.0764465332031	304.0880126953125
865	304.1478271484375	12.7895					1	DETECTED	304.1478 m/z @12.79 [N1302_2.mzXML]	304.1478271484375	12.7895	9.247133333333332	12.7895	3.542366666666668	5343.298828125	648226.5190715943	0	1192	3.429660799755368	0.5	null	304.1478271484375	304.1505126953125
866	304.17486572265625	8.8682					1	DETECTED	304.1749 m/z @8.87 [N1302_2.mzXML]	304.17486572265625	8.8682	8.797283333333333	17.4755	8.678216666666668	4207.80615234375	1062799.6541484986	0	1192	0.12034862968548055	61.18601645123341	4.130507019003124	304.1705017089844	304.1751708984375
867	304.21136474609375	10.05055					1	DETECTED	304.2114 m/z @10.05 [N1302_2.mzXML]	304.21136474609375	10.05055	10.016466666666668	16.383983333333333	6.367516666666665	37524.49609375	1064091.4130743402	0	1192	0.1251581627505569	4.7358687802513195	6.849197261753728	304.2107849121094	304.2200927734375
868	304.2321472167969	14.359416666666668					1	DETECTED	304.2321 m/z @14.36 [N1302_2.mzXML]	304.2321472167969	14.359416666666668	11.226066666666666	17.991333333333333	6.765266666666667	52362.890625	2820541.7850165414	0	1192	0.4547044451929221	0.7474761873258127	0.3614213109619514	304.2315979003906	304.23370361328125
869	304.2989807128906	11.501					1	DETECTED	304.2990 m/z @11.50 [N1302_2.mzXML]	304.2989807128906	11.501	11.485633333333334	17.752	6.266366666666665	41143.55078125	983698.2934898671	0	1192	0.05664871668169802	6.588733959541575	10.820793377275281	304.2920227050781	304.3004150390625
870	304.83740234375	10.55115					1	DETECTED	304.8374 m/z @10.55 [N1302_2.mzXML]	304.83740234375	10.55115	10.492416666666665	11.209866666666667	0.7174500000000013	6012.701171875	126501.71347424325	0	1192	0.5911144495504139	6.107690124858014	1.0887602697534544	304.8353576660156	304.8377990722656
871	304.8951721191406	1.61425					1	DETECTED	304.8952 m/z @1.61 [N1302_2.mzXML]	304.8951721191406	1.61425	0.6323166666666666	15.087616666666666	14.4553	71193.4375	2701950.101175415	0	1192	0.064345667940648	1.8691126981900137	2.18754397098492	304.8949279785156	304.9051208496094
872	305.0447998046875	16.680666666666667					1	DETECTED	305.0448 m/z @16.68 [N1302_2.mzXML]	305.0447998046875	16.680666666666667	0.13763333333333333	19.988666666666667	19.851033333333334	3650.781982421875	1380333.3738766166	0	1192	2.7671413087757557	0.5999816639834291	0.19996332796685815	305.04290771484375	305.0478210449219
873	305.13525390625	12.378433333333334					1	DETECTED	305.1353 m/z @12.38 [N1302_2.mzXML]	305.13525390625	12.378433333333334	12.310849999999999	12.558216666666668	0.24736666666666984	66551.75	465772.2535293001	0	1192	0.14648851340083624	1.8345120867575406	2.3852328141181736	305.1348571777344	305.1353454589844
874	305.21435546875	10.05055					1	DETECTED	305.2144 m/z @10.05 [N1302_2.mzXML]	305.21435546875	10.05055	10.033266666666666	14.90445	4.8711833333333345	4513.568359375	495833.60522918723	0	1192	0.13236887639747152	140.92140790742542	280.84281581485084	305.2137451171875	305.2151184082031
875	305.24420166015625	12.574833333333334					1	DETECTED	305.2442 m/z @12.57 [N1302_2.mzXML]	305.24420166015625	12.574833333333334	5.147366666666667	19.436333333333334	14.288966666666667	126059.359375	2926331.8006994925	1	1192	0.1719859164341262	2.804737443169723	17.8135659076621	305.2343444824219	305.24798583984375
876	305.9208068847656	10.55115					1	DETECTED	305.9208 m/z @10.55 [N1302_2.mzXML]	305.9208068847656	10.55115	1.4960666666666667	11.147233333333332	9.651166666666665	4461.09814453125	1096289.9407374265	0	1192	0.5867625800020857	0.5329142930766329	0.06582858615326559	305.9124450683594	305.92138671875
877	306.0830383300781	15.83405					1	DETECTED	306.0830 m/z @15.83 [N1302_2.mzXML]	306.0830383300781	15.83405	9.261733333333332	19.767666666666667	10.505933333333335	5475.60888671875	1358312.0880820008	0	1192	1.8396016674009328	0.7992564772949163	0.6455809437560773	306.0818176269531	306.0841369628906
878	306.99298095703125	11.050883333333333					1	DETECTED	306.9930 m/z @11.05 [N1302_2.mzXML]	306.99298095703125	11.050883333333333	10.645216666666666	18.998	8.352783333333335	12813.2236328125	2339201.1188024906	0	1192	0.34849324366938106	10.598405614054176	18.65860933949104	306.9878234863281	306.9939270019531
879	307.0618896484375	11.736233333333333					1	DETECTED	307.0619 m/z @11.74 [N1302_2.mzXML]	307.0618896484375	11.736233333333333	10.461933333333333	14.887866666666667	4.425933333333335	5178.35107421875	751226.7099948729	0	1192	1.463950829925155	1.736613565617725	2.47322713123545	307.0601806640625	307.0669860839844
880	307.0783996582031	10.10265					1	DETECTED	307.0784 m/z @10.10 [N1302_2.mzXML]	307.0783996582031	10.10265	3.2616	18.778666666666666	15.517066666666667	20068.150390625	2316843.365622803	0	1192	0.10603065355172525	75.49292230286727	1.7291214554943373	307.07684326171875	307.0853576660156
881	307.16705322265625	10.956733333333334					1	DETECTED	307.1671 m/z @10.96 [N1302_2.mzXML]	307.16705322265625	10.956733333333334	9.588249999999999	19.749166666666667	10.160916666666669	1660995.875	4.500313286007982E7	1	1192	0.6574580351905155	2.1711390313394268	1.2776437921301145	307.1668701171875	307.1692199707031
882	308.0498352050781	10.461933333333333					1	DETECTED	308.0498 m/z @10.46 [N1302_2.mzXML]	308.0498352050781	10.461933333333333	10.461933333333333	10.536183333333334	0.07425000000000104	6056.1533203125	15621.549811645571	0	1192	0.02961136935407538	null	null	308.0497741699219	308.0507507324219
883	308.17120361328125	10.956733333333334					1	DETECTED	308.1712 m/z @10.96 [N1302_2.mzXML]	308.17120361328125	10.956733333333334	4.624666666666667	17.235500000000002	12.610833333333336	184264.84375	5693460.702910029	0	1192	0.6544349203303543	1.4276738918431013	1.9247378094324705	308.1699523925781	308.18048095703125
884	309.14794921875	9.3073					1	DETECTED	309.1479 m/z @9.31 [N1302_2.mzXML]	309.14794921875	9.3073	8.814783333333333	14.251650000000001	5.436866666666669	22670.384765625	1178344.3164813844	0	1192	4.4757103627943735	1.5728962013806906	5.068519039294546	309.1466369628906	309.1513671875
885	309.16363525390625	10.956733333333334					1	DETECTED	309.1636 m/z @10.96 [N1302_2.mzXML]	309.16363525390625	10.956733333333334	10.356183333333332	15.054066666666667	4.697883333333335	59709.5390625	2208826.7753564753	0	1192	0.5877373265935546	1.6760269503376175	2.163754973634452	309.1631774902344	309.1706848144531
886	309.2027893066406	12.757100000000001					1	DETECTED	309.2028 m/z @12.76 [N1302_2.mzXML]	309.2027893066406	12.757100000000001	2.9779833333333334	12.883983333333333	9.905999999999999	10859.83984375	1493032.2709194338	0	1192	0.167813789062345	0.5064874639324956	0.192137499968422	309.20220947265625	309.2060546875
887	310.1124267578125	0.9063833333333334					1	DETECTED	310.1124 m/z @0.91 [N1302_2.mzXML]	310.1124267578125	0.9063833333333334	0.15598333333333333	20.007	19.85101666666667	2213.30224609375	924613.6246471861	0	1192	7.190709664632639	13.226956734186214	25.453913468372424	310.1111145019531	310.1154479980469
888	310.1507568359375	9.43805					1	DETECTED	310.1508 m/z @9.44 [N1302_2.mzXML]	310.1507568359375	9.43805	9.261733333333332	16.236966666666667	6.975233333333335	3161.0947265625	651057.5566703798	0	1192	0.440169376434989	19.780414027790712	38.560828055581425	310.1497497558594	310.154052734375
889	310.16680908203125	10.956733333333334					1	DETECTED	310.1668 m/z @10.96 [N1302_2.mzXML]	310.16680908203125	10.956733333333334	10.596683333333335	12.411216666666666	1.8145333333333316	7866.029296875	340296.68472674536	0	1192	0.5334917919491406	2.5198352080729554	4.039670416145911	310.1665344238281	310.1763000488281
890	310.200927734375	10.596683333333335					1	DETECTED	310.2009 m/z @10.60 [N1302_2.mzXML]	310.200927734375	10.596683333333335	6.322566666666666	16.80966666666667	10.487100000000002	197674.890625	2699624.732316864	1	1192	0.09167036563566633	1.098761597480904	1.064504449250853	310.19866943359375	310.20916748046875
891	310.9119873046875	1.6597166666666667					1	DETECTED	310.9120 m/z @1.66 [N1302_2.mzXML]	310.9119873046875	1.6597166666666667	1.5988499999999999	1.77035	0.1715000000000002	44450.21484375	209310.37820068357	0	1192	0.0698774975175871	1.4088170865279275	1.1211312808644727	310.9115905761719	310.91253662109375
892	311.0049743652344	11.894033333333335					1	DETECTED	311.0050 m/z @11.89 [N1302_2.mzXML]	311.0049743652344	11.894033333333335	10.05055	19.601666666666667	9.551116666666667	3604.994384765625	761827.3835320744	0	1192	4.283876022959571	2.590508005677655	2.0446929365011344	310.9950866699219	311.0097351074219
893	311.07965087890625	11.6299					1	DETECTED	311.0797 m/z @11.63 [N1302_2.mzXML]	311.07965087890625	11.6299	11.515766666666668	11.736233333333333	0.22046666666666503	9477.63671875	77574.46747680634	0	1192	0.08588153441952073	0.9658294392523454	0.931658878504691	311.07891845703125	311.0799865722656
894	311.1233215332031	8.761883333333333					1	DETECTED	311.1233 m/z @8.76 [N1302_2.mzXML]	311.1233215332031	8.761883333333333	4.257183333333334	9.009333333333332	4.7521499999999985	19882.416015625	511404.5789245602	0	1192	0.08878290405377065	0.6095163258008119	null	311.123046875	311.1250915527344
895	311.166015625	12.2597					1	DETECTED	311.1660 m/z @12.26 [N1302_2.mzXML]	311.166015625	12.2597	0.13763333333333333	17.567666666666664	17.43003333333333	78709.0625	2413598.537672303	0	1192	0.23019200250589833	2.6354813106500643	4.451244356976559	311.1656799316406	311.17596435546875
896	311.63201904296875	12.83755					1	DETECTED	311.6320 m/z @12.84 [N1302_2.mzXML]	311.63201904296875	12.83755	12.72335	13.0171	0.2937499999999993	47125.5859375	399969.0098322747	0	1192	0.10865925073605887	1.2861208406304663	1.7127483453964922	311.63140869140625	311.6325988769531
897	311.9930419921875	18.0835					1	DETECTED	311.9930 m/z @18.08 [N1302_2.mzXML]	311.9930419921875	18.0835	15.2752	20.007	4.731800000000002	2553.90185546875	386287.41768963647	0	1192	2.2485366510241285	0.8424669729017555	0.6849339458035111	311.9916687011719	311.9959411621094
898	312.0287170410156	13.133183333333333					1	DETECTED	312.0287 m/z @13.13 [N1302_2.mzXML]	312.0287170410156	13.133183333333333	11.659183333333335	16.10895	4.449766666666665	40611.80078125	1723427.6555731802	0	1192	0.4029341545353269	1.1916776931983732	0.5748929922275718	312.0274353027344	312.02984619140625
899	312.13421630859375	12.853166666666668					1	DETECTED	312.1342 m/z @12.85 [N1302_2.mzXML]	312.13421630859375	12.853166666666668	8.51965	12.899116666666666	4.379466666666666	18865.875	822747.2581007077	0	1192	0.0556780918903268	0.5058875566001597	0.011656259919206638	312.1260681152344	312.13427734375
900	312.2158508300781	10.730566666666666					1	DETECTED	312.2159 m/z @10.73 [N1302_2.mzXML]	312.2158508300781	10.730566666666666	6.551583333333334	11.6299	5.078316666666665	111290.953125	1358342.6447900382	1	1192	0.13162702682780214	0.5282794533238607	0.03625920722990442	312.2153015136719	312.21710205078125
901	312.3616638183594	12.060433333333332					1	DETECTED	312.3617 m/z @12.06 [N1302_2.mzXML]	312.3616638183594	12.060433333333332	12.0299	12.191033333333333	0.1611333333333338	14021.0205078125	85135.45691577163	0	1192	0.11431445693652975	2.638646288209675	4.27729257641935	312.36151123046875	312.3620910644531
902	312.6581115722656	2.377133333333333					1	DETECTED	312.6581 m/z @2.38 [N1302_2.mzXML]	312.6581115722656	2.377133333333333	1.85575	4.822733333333333	2.966983333333333	26002.88671875	906137.7048307802	0	1192	0.46375654146028733	1.8189813290431773	2.1683852383602447	312.656005859375	312.6595764160156
903	313.0958251953125	1.5110166666666667					1	DETECTED	313.0958 m/z @1.51 [N1302_2.mzXML]	313.0958251953125	1.5110166666666667	1.4166666666666667	19.601666666666667	18.185	19935.6015625	1632000.926802704	0	1192	0.15438084934963014	96.36989931107584	191.7397986221517	313.0931396484375	313.1026306152344
904	313.1391906738281	8.8682					1	DETECTED	313.1392 m/z @8.87 [N1302_2.mzXML]	313.1391906738281	8.8682	8.832566666666667	8.903583333333334	0.07101666666666695	2592.844482421875	8287.897055603135	0	1192	0.13207886157580973	0.9964920486436003	0.9929840972872006	313.1385803222656	313.1394958496094
905	313.1544189453125	10.033266666666666					1	DETECTED	313.1544 m/z @10.03 [N1302_2.mzXML]	313.1544189453125	10.033266666666666	9.999266666666667	10.190383333333333	0.19111666666666594	7267.55126953125	37678.778194396866	0	1192	0.07974642661032227	2.810539215686353	7.494973734485459	313.1538391113281	313.1551513671875
906	313.1662292480469	12.29415					1	DETECTED	313.1662 m/z @12.29 [N1302_2.mzXML]	313.1662292480469	12.29415	12.1739	13.031683333333332	0.857783333333332	17557.5859375	319926.60953417956	0	1192	0.19596161072503193	3.566666666666649	2.4826783759535855	313.1658630371094	313.1667785644531
907	313.2815246582031	2.4724333333333335					1	DETECTED	313.2815 m/z @2.47 [N1302_2.mzXML]	313.2815246582031	2.4724333333333335	0.11945	19.988666666666667	19.869216666666667	15758.5595703125	2429560.2616760866	0	1192	10.320756501188802	4.347189757407829	8.302251429624222	313.27191162109375	313.285888671875
908	313.36492919921875	12.075666666666667					1	DETECTED	313.3649 m/z @12.08 [N1302_2.mzXML]	313.36492919921875	12.075666666666667	12.045083333333334	19.3445	7.299416666666666	3483.895751953125	627870.942140686	0	1192	0.050102362483796625	119.33651226158355	237.6730245231671	313.3581237792969	313.36553955078125
909	313.78369140625	2.377133333333333					1	DETECTED	313.7837 m/z @2.38 [N1302_2.mzXML]	313.78369140625	2.377133333333333	2.0107833333333334	4.067483333333334	2.0567	17197.1875	638148.1054031678	0	1192	0.4694999036864296	1.7891464549040488	2.579344527072576	313.78271484375	313.78558349609375
910	314.02899169921875	13.220033333333333					1	DETECTED	314.0290 m/z @13.22 [N1302_2.mzXML]	314.02899169921875	13.220033333333333	11.147233333333332	15.020800000000001	3.873566666666669	10538.2197265625	650256.5086392824	0	1192	1.0089597066928224	0.9343802264248039	0.7088373732088716	314.0273742675781	314.03076171875
911	314.1959228515625	11.894033333333335					1	DETECTED	314.1959 m/z @11.89 [N1302_2.mzXML]	314.1959228515625	11.894033333333335	9.637599999999999	12.72335	3.085750000000001	13795.111328125	359390.8361138917	0	1192	0.11992751074065033	0.6837671546540997	4.0063577652417015	314.195068359375	314.199462890625
912	314.2314758300781	10.956733333333334					1	DETECTED	314.2315 m/z @10.96 [N1302_2.mzXML]	314.2314758300781	10.956733333333334	10.67855	11.835016666666666	1.1564666666666668	545643.75	4600809.309507946	1	1192	0.11820129596109474	1.0768187091889039	1.3124438004550931	314.2215576171875	314.23260498046875
913	315.017578125	1.5840666666666665					1	DETECTED	315.0176 m/z @1.58 [N1302_2.mzXML]	315.017578125	1.5840666666666665	1.52575	2.818566666666667	1.292816666666667	7558.9638671875	366057.15838092024	0	1192	0.9049365557900961	11.084452700771669	21.168905401543338	315.0089416503906	315.0259704589844
914	315.0421142578125	2.4041833333333336					1	DETECTED	315.0421 m/z @2.40 [N1302_2.mzXML]	315.0421142578125	2.4041833333333336	2.2374	3.3528000000000002	1.1154000000000002	8802.9423828125	238294.39276690676	0	1192	0.30315955057221444	3.3438592984910533	4.769677447493446	315.0338134765625	315.0460205078125
915	315.0789489746094	2.377133333333333					1	DETECTED	315.0789 m/z @2.38 [N1302_2.mzXML]	315.0789489746094	2.377133333333333	0.6323166666666666	20.007	19.374683333333333	6620098.0	2.9046927981461954E8	1	1192	0.409476464187736	1.809683141535988	2.039286286871264	315.0773620605469	315.0876159667969
916	315.133056640625	11.485633333333334					1	DETECTED	315.1331 m/z @11.49 [N1302_2.mzXML]	315.133056640625	11.485633333333334	2.223383333333333	11.785066666666667	9.561683333333335	23542.283203125	1387201.9399449462	0	1192	9.128798934684854	0.6832330125339038	0.13982122914203546	315.12371826171875	315.1407470703125
917	315.1620788574219	12.29415					1	DETECTED	315.1621 m/z @12.29 [N1302_2.mzXML]	315.1620788574219	12.29415	2.265433333333333	12.541433333333334	10.276	9019.8115234375	1121089.0778837278	0	1192	9.675881929115544	0.5123287625701527	0.017050307147691877	315.1529541015625	315.170166015625
918	315.2351379394531	10.956733333333334					1	DETECTED	315.2351 m/z @10.96 [N1302_2.mzXML]	315.2351379394531	10.956733333333334	10.782383333333334	11.147233333333332	0.3648499999999988	90760.125	683941.2164455573	0	1192	0.13057141816866213	0.9253252153128326	1.2990609016366408	315.23480224609375	315.2361145019531
919	316.0824279785156	2.377133333333333					1	DETECTED	316.0824 m/z @2.38 [N1302_2.mzXML]	316.0824279785156	2.377133333333333	1.8415666666666666	10.290966666666666	8.449399999999999	575404.6875	2.5388083450285807E7	0	1192	0.39203283597694183	1.8869949358262197	1.8488969754969171	316.0816345214844	316.08343505859375
920	316.1747131347656	10.492416666666665					1	DETECTED	316.1747 m/z @10.49 [N1302_2.mzXML]	316.1747131347656	10.492416666666665	10.461933333333333	10.596683333333335	0.13475000000000215	18627.580078125	89909.61545581032	0	1192	0.09603481958140492	2.2102241662111215	3.49323527459713	316.1747131347656	316.17559814453125
921	316.2112121582031	9.09755					1	DETECTED	316.2112 m/z @9.10 [N1302_2.mzXML]	316.2112121582031	9.09755	8.832566666666667	9.146916666666668	0.314350000000001	6542.74951171875	56592.46899096696	0	1192	0.060769725072491454	0.5931505126108579	0.18630102522171582	316.211181640625	316.2127685546875
922	316.2472229003906	11.115566666666666					1	DETECTED	316.2472 m/z @11.12 [N1302_2.mzXML]	316.2472229003906	11.115566666666666	10.862599999999999	11.835016666666666	0.9724166666666676	475899.9375	3128753.094243277	1	1192	0.0955511191796159	2.1971096660723566	2.494874656681567	316.2373046875	316.248046875
923	317.0836181640625	2.377133333333333					1	DETECTED	317.0836 m/z @2.38 [N1302_2.mzXML]	317.0836181640625	2.377133333333333	1.8415666666666666	9.07985	7.238283333333333	73415.8046875	3423643.2114316714	0	1192	0.4968138385883605	2.0165656717553615	2.1896435199401845	317.0823974609375	317.08642578125
924	317.1138916015625	1.6597166666666667					1	DETECTED	317.1139 m/z @1.66 [N1302_2.mzXML]	317.1138916015625	1.6597166666666667	1.5547333333333335	12.459066666666667	10.904333333333334	16843.28515625	1850076.470977692	0	1192	0.14271604343473254	39.34329350877232	39.72536834112061	317.1127014160156	317.11578369140625
925	317.1490173339844	8.974					1	DETECTED	317.1490 m/z @8.97 [N1302_2.mzXML]	317.1490173339844	8.974	8.956266666666666	10.730566666666666	1.7743000000000002	2624.8193359375	130782.41587435905	0	1192	0.08577844780765886	50.02725563909574	99.05451127819148	317.1477966308594	317.1495056152344
926	317.25091552734375	11.115566666666666					1	DETECTED	317.2509 m/z @11.12 [N1302_2.mzXML]	317.25091552734375	11.115566666666666	11.0669	14.251650000000001	3.184750000000001	76395.1328125	1563041.259984924	0	1192	0.1392017384551547	30.14550343613283	50.63036686226619	317.2434997558594	317.25115966796875
927	317.5278625488281	2.377133333333333					1	DETECTED	317.5279 m/z @2.38 [N1302_2.mzXML]	317.5278625488281	2.377133333333333	1.85575	4.019966666666667	2.164216666666667	23171.98828125	861320.6971193235	0	1192	0.4533672333542276	1.9844740744202394	1.8116496153952195	317.5267028808594	317.530517578125
928	318.0641784667969	16.531916666666667					1	DETECTED	318.0642 m/z @16.53 [N1302_2.mzXML]	318.0641784667969	16.531916666666667	9.654833333333332	19.767666666666667	10.112833333333334	4367.99755859375	995515.5116505435	0	1192	2.0119407147003496	0.7352559830354437	1.468446441138554	318.0606384277344	318.065185546875
929	318.18072509765625	10.016466666666668					1	DETECTED	318.1807 m/z @10.02 [N1302_2.mzXML]	318.18072509765625	10.016466666666668	9.261733333333332	16.93916666666667	7.677433333333337	5659.52587890625	1208667.8207240605	0	1192	0.09164969278090318	5.086189382563362	9.080535199443858	318.1734313964844	318.190673828125
930	318.2992858886719	11.319983333333333					1	DETECTED	318.2993 m/z @11.32 [N1302_2.mzXML]	318.2992858886719	11.319983333333333	11.290633333333334	18.065166666666666	6.774533333333332	423750.0	3965489.448603161	1	1192	0.09772502204675249	4.541826190096067	5.684696649685696	318.2989501953125	318.3076171875
931	318.9691467285156	1.9540166666666667					1	DETECTED	318.9691 m/z @1.95 [N1302_2.mzXML]	318.9691467285156	1.9540166666666667	1.7557333333333331	2.16715	0.41141666666666676	14534.5	208437.66981726076	0	1192	0.16031828045822238	1.0374464150626197	1.0748928301252394	318.96856689453125	318.9699401855469
932	319.05059814453125	11.099483333333334					1	DETECTED	319.0506 m/z @11.10 [N1302_2.mzXML]	319.05059814453125	11.099483333333334	9.637599999999999	18.6875	9.049900000000001	8092.2734375	2222110.7759328927	0	1192	7.487928204967556	3.0952880416813904	6.974308399441543	319.05059814453125	319.0605773925781
933	319.1285705566406	10.596683333333335					1	DETECTED	319.1286 m/z @10.60 [N1302_2.mzXML]	319.1285705566406	10.596683333333335	9.7339	10.747733333333334	1.0138333333333343	4515.0595703125	99127.91016250617	0	1192	0.27598147461437783	0.5875364614522762	0.17507292290455248	319.1274719238281	319.1293029785156
934	319.16796875	11.162633333333334					1	DETECTED	319.1680 m/z @11.16 [N1302_2.mzXML]	319.16796875	11.162633333333334	1.7849	12.000133333333334	10.215233333333334	17561.443359375	3932648.9896945497	0	1192	0.06512549423668901	0.5446536476476193	0.5104081815538545	319.1643981933594	319.1772155761719
935	319.1934814453125	14.251650000000001					1	DETECTED	319.1935 m/z @14.25 [N1302_2.mzXML]	319.1934814453125	14.251650000000001	9.932566666666666	16.09058333333333	6.158016666666665	93462.5625	4221353.824244568	0	1192	0.5489915721398901	1.5473506177757226	0.4420834260176416	319.18359375	319.1951599121094
936	319.262451171875	13.34855					1	DETECTED	319.2625 m/z @13.35 [N1302_2.mzXML]	319.262451171875	13.34855	4.772516666666666	19.107000000000003	14.334483333333337	6439.3896484375	1379129.3234235232	0	1192	0.20269795957240966	0.8357292221345535	0.671458444269107	319.2611389160156	319.26409912109375
937	319.3028259277344	11.319983333333333					1	DETECTED	319.3028 m/z @11.32 [N1302_2.mzXML]	319.3028259277344	11.319983333333333	11.290633333333334	11.785066666666667	0.4944333333333333	74909.96875	531181.6580228903	0	1192	0.11626885312962543	8.423055082339838	5.2327651504996116	319.2973327636719	319.3028564453125
938	320.1968994140625	14.282333333333334					1	DETECTED	320.1969 m/z @14.28 [N1302_2.mzXML]	320.1968994140625	14.282333333333334	9.009333333333332	15.99865	6.989316666666667	14142.552734375	1039877.0492409361	0	1192	0.4930556009695426	0.6163882498619175	6.0684233592320105	320.1963806152344	320.20111083984375
939	321.18341064453125	11.768849999999999					1	DETECTED	321.1834 m/z @11.77 [N1302_2.mzXML]	321.18341064453125	11.768849999999999	10.444283333333335	13.830533333333333	3.3862499999999986	88244.0390625	2812178.395491028	0	1192	0.4580399065185219	0.9372402187279264	1.0081059079354033	321.1829833984375	321.1844177246094
940	321.2091064453125	12.6412					1	DETECTED	321.2091 m/z @12.64 [N1302_2.mzXML]	321.2091064453125	12.6412	1.4350333333333334	15.004116666666667	13.569083333333333	64177.80078125	2582497.7363427426	0	1192	0.2385551993961883	0.538833900654802	1.7154164725663705	321.20166015625	321.2105712890625
941	322.18707275390625	12.0299					1	DETECTED	322.1871 m/z @12.03 [N1302_2.mzXML]	322.18707275390625	12.0299	11.115566666666666	12.378433333333334	1.2628666666666675	10380.509765625	398230.5774339603	0	1192	0.10898002466756651	0.6905942398833398	0.3811884797666795	322.1855773925781	322.1878356933594
942	322.21234130859375	12.6412					1	DETECTED	322.2123 m/z @12.64 [N1302_2.mzXML]	322.21234130859375	12.6412	12.507900000000001	12.83755	0.3296499999999991	11571.4443359375	148325.05004443342	0	1192	0.20114673444421172	1.2364966241560504	1.4729932483121007	322.2121276855469	322.2127685546875
943	323.0207824707031	11.544033333333335					1	DETECTED	323.0208 m/z @11.54 [N1302_2.mzXML]	323.0207824707031	11.544033333333335	1.7990166666666667	14.562333333333333	12.763316666666666	20647.02734375	6324346.141794433	0	1192	9.861400216542295	0.5101761939514765	0.02058199223190842	323.01239013671875	323.02276611328125
944	323.1631164550781	10.409283333333333					1	DETECTED	323.1631 m/z @10.41 [N1302_2.mzXML]	323.1631164550781	10.409283333333333	9.555366666666666	11.0669	1.5115333333333343	24431.634765625	829668.4675179444	0	1192	0.388760599643442	0.7481628112655777	0.6387714769722133	323.1611022949219	323.1641845703125
945	323.2247619628906	13.814183333333334					1	DETECTED	323.2248 m/z @13.81 [N1302_2.mzXML]	323.2247619628906	13.814183333333334	11.644383333333334	15.188866666666666	3.544483333333332	12596.0712890625	842308.5197156983	0	1192	0.518302343271321	0.8167765078194607	0.5368724775154408	323.2190856933594	323.226318359375
946	323.255126953125	12.673483333333333					1	DETECTED	323.2551 m/z @12.67 [N1302_2.mzXML]	323.255126953125	12.673483333333333	11.768849999999999	12.853166666666668	1.0843166666666697	5430.1484375	199769.1177543338	0	1192	0.49144287913813045	0.5993127970816913	0.19862559416338263	323.25341796875	323.2559814453125
947	324.1784973144531	16.383983333333333					1	DETECTED	324.1785 m/z @16.38 [N1302_2.mzXML]	324.1784973144531	16.383983333333333	8.886066666666666	19.822333333333333	10.936266666666667	6566.73681640625	1954669.8012004688	0	1192	2.7394273245515794	0.7292870241733814	0.45857404834676296	324.177734375	324.1800842285156
948	324.1913757324219	9.703016666666667					1	DETECTED	324.1914 m/z @9.70 [N1302_2.mzXML]	324.1913757324219	9.703016666666667	9.654833333333332	9.9822	0.32736666666666814	53843.078125	355469.19090271223	0	1192	0.40002934414375346	2.5674241496552037	3.8574700184933914	324.1910705566406	324.1921691894531
949	324.3250732421875	12.191033333333333					1	DETECTED	324.3251 m/z @12.19 [N1302_2.mzXML]	324.3250732421875	12.191033333333333	7.8933333333333335	12.591233333333333	4.6979	3882.3291015625	423165.59638174437	0	1192	null	0.5465597877934709	0.09311957558694182	324.32501220703125	324.3265075683594
950	325.0588073730469	11.53					1	DETECTED	325.0588 m/z @11.53 [N1302_2.mzXML]	325.0588073730469	11.53	1.8274166666666667	12.000133333333334	10.172716666666668	12133.078125	5889479.953227599	0	1192	9.788208811887301	0.5242272247081964	0.0484544494163927	325.0544128417969	325.05908203125
951	325.1752014160156	17.327833333333334					1	DETECTED	325.1752 m/z @17.33 [N1302_2.mzXML]	325.1752014160156	17.327833333333334	8.938683333333334	20.007	11.068316666666668	9489.5224609375	2409989.0426279	0	1192	3.841264528910461	0.6960445335991785	0.3780189514819245	325.17352294921875	325.1761169433594
952	325.19500732421875	9.687533333333333					1	DETECTED	325.1950 m/z @9.69 [N1302_2.mzXML]	325.19500732421875	9.687533333333333	9.6718	9.76495	0.0931500000000014	9121.2431640625	40720.87919848672	0	1192	0.07908926991427379	2.96027542372885	4.9205508474577	325.19439697265625	325.1950378417969
953	325.21234130859375	13.4058					1	DETECTED	325.2123 m/z @13.41 [N1302_2.mzXML]	325.21234130859375	13.4058	13.305216666666666	14.2664	0.9611833333333344	6806.154296875	160549.36967163088	0	1192	0.14874694701390112	4.7780447390224	8.5560894780448	325.2072448730469	325.2138366699219
954	326.1774597167969	16.587916666666665					1	DETECTED	326.1775 m/z @16.59 [N1302_2.mzXML]	326.1774597167969	16.587916666666665	9.3231	19.198500000000003	9.875400000000003	3348.506591796875	967646.2425549933	0	1192	1.0175571575636937	0.679673036025227	0.35934607205045394	326.1758728027344	326.1786804199219
955	326.9797058105469	11.162633333333334					1	DETECTED	326.9797 m/z @11.16 [N1302_2.mzXML]	326.9797058105469	11.162633333333334	11.03465	11.209866666666667	0.17521666666666746	4132.97412109375	30210.44070086682	0	1192	5.412970883144904	0.6845292355775451	0.3690584711550903	326.9794921875	326.9805908203125
956	327.0074768066406	0.6686333333333334					1	DETECTED	327.0075 m/z @0.67 [N1302_2.mzXML]	327.0074768066406	0.6686333333333334	0.10113333333333333	20.007	19.905866666666668	7996.90478515625	4795561.622972773	0	1192	17.946974641209465	17.53820851688693	34.07641703377386	326.99847412109375	327.00860595703125
957	327.0519714355469	11.558					1	DETECTED	327.0520 m/z @11.56 [N1302_2.mzXML]	327.0519714355469	11.558	1.5840666666666665	12.075666666666667	10.4916	87660.828125	1.4969507702003786E7	0	1192	0.15160224798483846	0.5196046394993795	0.034205069278844244	327.0504150390625	327.0528259277344
958	327.17340087890625	16.383983333333333					1	DETECTED	327.1734 m/z @16.38 [N1302_2.mzXML]	327.17340087890625	16.383983333333333	9.027016666666666	18.3945	9.367483333333334	5781.205078125	1575678.7226571047	0	1192	2.873112331181435	0.6366403273088094	0.31750890671233867	327.1724548339844	327.17486572265625
959	327.2281799316406	13.932133333333333					1	DETECTED	327.2282 m/z @13.93 [N1302_2.mzXML]	327.2281799316406	13.932133333333333	4.974983333333333	14.626683333333334	9.651700000000002	16332.2548828125	2734813.2271315916	0	1192	1.4506481788627656	0.538770702734687	0.7052581150560864	327.21966552734375	327.22955322265625
960	328.2111511230469	12.0299					1	DETECTED	328.2112 m/z @12.03 [N1302_2.mzXML]	328.2111511230469	12.0299	1.3438833333333333	12.327733333333333	10.98385	51957.203125	3474286.7812828356	0	1192	0.060740559900040125	0.5139356573465946	0.017236516996763013	328.2015380859375	328.212890625
961	328.2475891113281	11.115566666666666					1	DETECTED	328.2476 m/z @11.12 [N1302_2.mzXML]	328.2475891113281	11.115566666666666	6.076066666666667	12.459066666666667	6.383	73817.796875	2224316.708780639	0	1192	0.1084385014719551	8.724963993833638	17.828229991253384	328.23797607421875	328.25604248046875
962	328.6744384765625	13.305216666666666					1	DETECTED	328.6744 m/z @13.31 [N1302_2.mzXML]	328.6744384765625	13.305216666666666	12.98775	13.716550000000002	0.7288000000000014	9078.7138671875	181909.42941809114	0	1192	0.19916161933959486	1.1478370432591383	1.2956740865182765	328.67401123046875	328.67718505859375
963	328.8976745605469	1.5692333333333333					1	DETECTED	328.8977 m/z @1.57 [N1302_2.mzXML]	328.8976745605469	1.5692333333333333	1.4511333333333334	1.61425	0.16311666666666658	79096.65625	463537.47232714866	0	1192	0.11418739977566794	0.6839891240146405	0.3861707853587696	328.8972473144531	328.8979797363281
964	328.9980773925781	1.7849					1	DETECTED	328.9981 m/z @1.78 [N1302_2.mzXML]	328.9980773925781	1.7849	0.10113333333333333	20.007	19.905866666666668	15936.2333984375	4809780.1161900675	0	1192	19.537631008348882	4.172849186084345	5.371061718576334	328.99749755859375	329.0059814453125
965	329.05218505859375	11.571983333333332					1	DETECTED	329.0522 m/z @11.57 [N1302_2.mzXML]	329.05218505859375	11.571983333333332	11.515766666666668	11.850283333333334	0.3345166666666657	12232.353515625	117445.5223737792	0	1192	0.16496412857073572	2.975244589386428	4.950489178772856	329.05096435546875	329.0528869628906
966	329.1763916015625	12.2597					1	DETECTED	329.1764 m/z @12.26 [N1302_2.mzXML]	329.1763916015625	12.2597	12.107733333333334	13.465883333333332	1.3581499999999984	8150.8623046875	295472.1415075679	0	1192	0.30835466990645166	4.468578635665714	7.937157271331427	329.1709289550781	329.1783752441406
967	329.2464599609375	13.73265					1	DETECTED	329.2465 m/z @13.73 [N1302_2.mzXML]	329.2464599609375	13.73265	11.050883333333333	15.906933333333335	4.8560500000000015	55836.46875	1812794.881852265	0	1192	0.3554438074933337	4.099807733336084	0.5115708383972057	329.2441101074219	329.2512512207031
968	330.2266540527344	10.461933333333333					1	DETECTED	330.2267 m/z @10.46 [N1302_2.mzXML]	330.2266540527344	10.461933333333333	9.88275	10.730566666666666	0.8478166666666667	5325.6826171875	99970.45293615697	0	1192	0.2046411168348392	0.7319069954821449	2.094713724428319	330.2265319824219	330.2279052734375
969	330.2472839355469	1.5692333333333333					1	DETECTED	330.2473 m/z @1.57 [N1302_2.mzXML]	330.2472839355469	1.5692333333333333	1.5692333333333333	14.127866666666668	12.558633333333335	13700.6787109375	5297765.619704893	0	1192	10.14956342270552	null	null	330.23828125	330.2502746582031
970	330.26312255859375	11.226066666666666					1	DETECTED	330.2631 m/z @11.23 [N1302_2.mzXML]	330.26312255859375	11.226066666666666	11.193583333333333	11.3345	0.14091666666666747	15686.8447265625	92130.616480347	0	1192	0.5718090309443848	2.1690610569522897	3.3381221139045794	330.26287841796875	330.26312255859375
971	330.3363342285156	11.894033333333335					1	DETECTED	330.3363 m/z @11.89 [N1302_2.mzXML]	330.3363342285156	11.894033333333335	11.818183333333334	11.984416666666668	0.16623333333333434	12386.958984375	71929.61105554234	0	1192	0.09552716772116909	1.0958031201933582	1.1916062403867167	330.3355712890625	330.3370361328125
972	330.8948059082031	1.5402666666666667					1	DETECTED	330.8948 m/z @1.54 [N1302_2.mzXML]	330.8948059082031	1.5402666666666667	1.4813333333333332	1.61425	0.1329166666666668	11848.7919921875	60415.787382812545	0	1192	0.42036846523442173	1.1276866515837083	1.2553733031674164	330.89385986328125	330.89593505859375
973	330.9946594238281	11.968916666666667					1	DETECTED	330.9947 m/z @11.97 [N1302_2.mzXML]	330.9946594238281	11.968916666666667	0.11945	20.007	19.88755	3733.903076171875	1972163.0971298832	0	1192	10.142508300109144	0.8391748995735392	4.6542979885405265	330.9946594238281	331.0032043457031
974	331.0529479980469	2.377133333333333					1	DETECTED	331.0529 m/z @2.38 [N1302_2.mzXML]	331.0529479980469	2.377133333333333	1.6597166666666667	11.689583333333333	10.029866666666667	881643.5625	3.3243120240559053E7	1	1192	0.43181496336768177	1.6192860567655147	1.510681973513383	331.0433349609375	331.0542907714844
975	331.1648864746094	8.356466666666666					1	DETECTED	331.1649 m/z @8.36 [N1302_2.mzXML]	331.1648864746094	8.356466666666666	8.130116666666668	8.435633333333334	0.30551666666666577	7001.19287109375	61861.335058166296	0	1192	0.16312643742349842	0.674876665930347	0.18145296415348536	331.164306640625	331.1652526855469
976	331.18731689453125	12.140433333333334					1	DETECTED	331.1873 m/z @12.14 [N1302_2.mzXML]	331.18731689453125	12.140433333333334	12.091516666666667	12.507900000000001	0.416383333333334	15583.6103515625	159446.66493304443	0	1192	0.1782601874820493	4.256047700170341	4.631982125148493	331.1848449707031	331.1881103515625
977	331.20416259765625	11.162633333333334					1	DETECTED	331.2042 m/z @11.16 [N1302_2.mzXML]	331.20416259765625	11.162633333333334	11.099483333333334	11.209866666666667	0.11038333333333306	5464.67822265625	25018.56963977035	0	1192	0.07749760568501252	0.8739773027183896	0.747954605436779	331.2037048339844	331.2049255371094
978	331.2257385253906	11.002633333333334					1	DETECTED	331.2257 m/z @11.00 [N1302_2.mzXML]	331.2257385253906	11.002633333333334	10.971683333333335	11.193583333333333	0.221899999999998	7023.71240234375	54701.51157519502	0	1192	0.12361036215142462	3.584814216478283	6.169628432956566	331.2256164550781	331.2294616699219
979	331.2622985839844	14.757333333333333					1	DETECTED	331.2623 m/z @14.76 [N1302_2.mzXML]	331.2622985839844	14.757333333333333	11.4376	16.273616666666666	4.836016666666666	9598.6796875	846502.5171949463	0	1192	0.35013191722226367	0.6519607517607684	0.4145479903193133	331.2560729980469	331.2637634277344
980	332.16314697265625	10.10265					1	DETECTED	332.1631 m/z @10.10 [N1302_2.mzXML]	332.16314697265625	10.10265	8.130116666666668	11.644383333333334	3.514266666666666	308047.40625	7211654.147389923	1	1192	0.32626588300882986	1.053759457924879	1.3908893882591309	332.162353515625	332.16754150390625
981	332.24212646484375	10.799083333333334					1	DETECTED	332.2421 m/z @10.80 [N1302_2.mzXML]	332.24212646484375	10.799083333333334	10.10265	11.147233333333332	1.0445833333333319	32105.73046875	377039.7395674434	0	1192	0.12720604348152165	0.7826960488338915	0.20807557594020176	332.2416076660156	332.243408203125
982	332.29547119140625	11.319983333333333					1	DETECTED	332.2955 m/z @11.32 [N1302_2.mzXML]	332.29547119140625	11.319983333333333	11.290633333333334	11.453216666666666	0.1625833333333322	15513.7724609375	90516.59256445352	0	1192	0.10202866996818294	2.7697331061897303	4.539466212379461	332.29547119140625	332.2963562011719
983	332.87152099609375	9.131483333333334					1	DETECTED	332.8715 m/z @9.13 [N1302_2.mzXML]	332.87152099609375	9.131483333333334	0.4129833333333333	14.112083333333334	13.699100000000001	7172.58251953125	1749295.129579468	0	1192	0.05970675449696472	0.7856339966737398	0.01773058872242252	332.86456298828125	332.87823486328125
984	333.0510559082031	2.377133333333333					1	DETECTED	333.0511 m/z @2.38 [N1302_2.mzXML]	333.0510559082031	2.377133333333333	1.8979333333333335	14.658816666666667	12.760883333333332	59877.8046875	3303710.283149262	0	1192	0.6632121063477807	1.755755084833615	2.798225868072677	333.0447082519531	333.0522766113281
985	333.1165466308594	11.53					1	DETECTED	333.1165 m/z @11.53 [N1302_2.mzXML]	333.1165466308594	11.53	11.53	11.644383333333334	0.11438333333333439	10551.4208984375	42521.22504797419	0	1192	0.053174852466840505	null	null	333.1158142089844	333.11688232421875
986	333.1501770019531	13.480866666666666					1	DETECTED	333.1502 m/z @13.48 [N1302_2.mzXML]	333.1501770019531	13.480866666666666	10.67855	15.597483333333335	4.918933333333335	17070.8984375	1073849.719900879	0	1192	0.855546947136645	0.801301416030756	0.698986586643237	333.14129638671875	333.15264892578125
987	333.1669921875	10.10265					1	DETECTED	333.1670 m/z @10.10 [N1302_2.mzXML]	333.1669921875	10.10265	9.48845	15.398916666666667	5.910466666666666	41852.93359375	2017449.9133973392	0	1192	0.3444011619223204	4.431012662139438	14.332716267770303	333.165771484375	333.1719970703125
988	333.1832580566406	11.768849999999999					1	DETECTED	333.1833 m/z @11.77 [N1302_2.mzXML]	333.1832580566406	11.768849999999999	11.644383333333334	12.156966666666667	0.5125833333333336	4688.658203125	94238.57200891116	0	1192	0.29397952395697224	2.059118907338005	3.11823781467601	333.1822204589844	333.1841125488281
989	333.2032165527344	12.378433333333334					1	DETECTED	333.2032 m/z @12.38 [N1302_2.mzXML]	333.2032165527344	12.378433333333334	9.115366666666667	12.524433333333333	3.409066666666666	14694.2021484375	624486.994071106	0	1192	0.11327653957529016	0.5223715931843255	0.9083346835497442	333.20245361328125	333.2065734863281
990	334.13946533203125	9.7339					1	DETECTED	334.1395 m/z @9.73 [N1302_2.mzXML]	334.13946533203125	9.7339	9.703016666666667	10.878933333333332	1.1759166666666658	13537.337890625	264134.1442326045	0	1192	0.07889646463221744	19.038046411224865	37.07609282244973	334.1392822265625	334.1466979980469
991	334.1592712402344	10.137883333333333					1	DETECTED	334.1593 m/z @10.14 [N1302_2.mzXML]	334.1592712402344	10.137883333333333	9.815283333333333	15.416633333333333	5.60135	11761.8779296875	1035102.759820373	0	1192	4.203410971787283	8.68157160570367	15.133876690761147	334.1580810546875	334.1692199707031
992	334.5099182128906	8.623916666666666					1	DETECTED	334.5099 m/z @8.62 [N1302_2.mzXML]	334.5099182128906	8.623916666666666	8.589066666666668	8.658166666666666	0.06909999999999883	2147.28857421875	8068.901938781666	0	1192	0.1507247642740488	0.9913916786226883	0.9827833572453767	334.5096740722656	334.5103759765625
993	334.91448974609375	1.5988499999999999					1	DETECTED	334.9145 m/z @1.60 [N1302_2.mzXML]	334.91448974609375	1.5988499999999999	1.5692333333333333	1.64445	0.07521666666666671	51559.12109375	169589.24450488307	0	1192	0.06298682379507725	1.2698368036015781	1.5396736072031565	334.91375732421875	334.914794921875
994	335.1659851074219	14.174633333333333					1	DETECTED	335.1660 m/z @14.17 [N1302_2.mzXML]	335.1659851074219	14.174633333333333	9.849083333333335	16.383983333333333	6.534899999999999	108328.03125	6223537.259074033	0	1192	0.5936030297220682	6.056186765210877	0.37795826354039425	335.16217041015625	335.16705322265625
995	335.2185363769531	12.558216666666668					1	DETECTED	335.2185 m/z @12.56 [N1302_2.mzXML]	335.2185363769531	12.558216666666668	12.411216666666666	12.673483333333333	0.2622666666666671	10172.2099609375	100818.47048779285	0	1192	0.14783384426872104	0.8920634920634812	0.7841269841269626	335.21771240234375	335.2188415527344
996	336.0752258300781	16.606749999999998					1	DETECTED	336.0752 m/z @16.61 [N1302_2.mzXML]	336.0752258300781	16.606749999999998	9.588249999999999	19.509999999999998	9.92175	2601.65625	814199.2700491336	0	1192	1.5708759569334347	0.7068283821329344	0.4136567642658688	336.0730285644531	336.0773010253906
997	336.1692810058594	14.189833333333333					1	DETECTED	336.1693 m/z @14.19 [N1302_2.mzXML]	336.1692810058594	14.189833333333333	1.7557333333333331	15.597483333333335	13.841750000000001	22031.189453125	3047821.45013983	0	1192	0.17807436557441747	0.6907144952004058	9.513042363981238	336.1607666015625	336.1707458496094
998	336.25274658203125	12.140433333333334					1	DETECTED	336.2527 m/z @12.14 [N1302_2.mzXML]	336.25274658203125	12.140433333333334	12.0299	12.29415	0.26425000000000054	7663.306640625	77488.66880639651	0	1192	0.15307616244775346	1.1953407720144653	1.3906815440289306	336.2514343261719	336.2534484863281
999	336.6631164550781	13.305216666666666					1	DETECTED	336.6631 m/z @13.31 [N1302_2.mzXML]	336.6631164550781	13.305216666666666	12.929183333333333	14.971466666666666	2.0422833333333337	23772.662109375	719551.7706057744	0	1192	0.31594391082004947	1.1116898059050875	1.4645367224853678	336.6624755859375	336.6643981933594
1000	337.061279296875	1.85575					1	DETECTED	337.0613 m/z @1.86 [N1302_2.mzXML]	337.061279296875	1.85575	1.64445	19.234666666666666	17.590216666666667	815043.4375	2.329665719772465E7	1	1192	0.5409297485352715	7.294086172169743	13.47502366050427	337.05218505859375	337.07122802734375
1001	337.1660461425781	14.189833333333333					1	DETECTED	337.1660 m/z @14.19 [N1302_2.mzXML]	337.1660461425781	14.189833333333333	11.0669	15.6707	4.6038	29907.439453125	1818624.9845668331	0	1192	0.33030084461012166	0.8822144229341826	0.4900805687119025	337.16461181640625	337.1679382324219
1002	337.1814880371094	12.6412					1	DETECTED	337.1815 m/z @12.64 [N1302_2.mzXML]	337.1814880371094	12.6412	12.060433333333332	14.048633333333333	1.9882000000000009	84494.2109375	1597601.0462564088	0	1192	0.25423983694430596	3.681203916917865	1.9644780169683325	337.1803283691406	337.18218994140625
1003	338.2316589355469	12.411216666666666					1	DETECTED	338.2317 m/z @12.41 [N1302_2.mzXML]	338.2316589355469	12.411216666666666	0.10113333333333333	20.007	19.905866666666668	575073.6875	1.887858078217604E7	0	1192	0.19002748610625453	0.9020440137787212	0.2177902148037513	338.2298583984375	338.2342834472656
1004	338.3407897949219	12.6243					1	DETECTED	338.3408 m/z @12.62 [N1302_2.mzXML]	338.3407897949219	12.6243	11.953399999999998	12.883983333333333	0.9305833333333347	113267.265625	3479834.84639026	0	1192	0.48442844020660303	0.6935335618820485	0.3870671237640971	338.34063720703125	338.3412780761719
1005	339.16143798828125	14.251650000000001					1	DETECTED	339.1614 m/z @14.25 [N1302_2.mzXML]	339.16143798828125	14.251650000000001	11.785066666666667	15.154666666666666	3.3695999999999984	14408.982421875	817647.678900757	0	1192	0.4340143840533681	0.6876055384652284	4.892690731474476	339.1612243652344	339.1628723144531
1006	339.1972351074219	11.835016666666666					1	DETECTED	339.1972 m/z @11.84 [N1302_2.mzXML]	339.1972351074219	11.835016666666666	8.675450000000001	14.127866666666668	5.452416666666666	9313.4169921875	1154201.689640686	0	1192	2.3206611975662508	0.862842478398937	0.7256849567978739	339.1964416503906	339.2004699707031
1007	339.2350158691406	12.411216666666666					1	DETECTED	339.2350 m/z @12.41 [N1302_2.mzXML]	339.2350158691406	12.411216666666666	0.2658833333333333	19.565	19.299116666666666	106121.9140625	4016609.009865176	0	1192	2.2512652574409024	0.9551520094791199	0.20119193660281412	339.23370361328125	339.2366027832031
1008	339.34423828125	12.558216666666668					1	DETECTED	339.3442 m/z @12.56 [N1302_2.mzXML]	339.34423828125	12.558216666666668	12.1739	13.34855	1.1746499999999997	32539.16015625	887282.0782182623	0	1192	0.45954413150192863	1.5282319267964704	1.9620454172032866	339.3351745605469	339.34527587890625
1009	340.2472839355469	11.162633333333334					1	DETECTED	340.2473 m/z @11.16 [N1302_2.mzXML]	340.2472839355469	11.162633333333334	11.050883333333333	13.91505	2.8641666666666676	36907.625	880639.8353176572	0	1192	0.1176724388326349	12.81506338553311	12.249952917194364	340.2376403808594	340.2479248046875
1010	340.2584533691406	10.815383333333333					1	DETECTED	340.2585 m/z @10.82 [N1302_2.mzXML]	340.2584533691406	10.815383333333333	10.782383333333334	10.894716666666666	0.11233333333333206	4366.4072265625	21805.66676525873	0	1192	0.08749589378336431	1.70202020202021	2.40404040404042	340.2579345703125	340.2589111328125
1011	340.93115234375	1.61425					1	DETECTED	340.9312 m/z @1.61 [N1302_2.mzXML]	340.93115234375	1.61425	1.5988499999999999	1.6597166666666667	0.06086666666666685	34249.64453125	99727.54625000001	0	1192	0.060216755605489114	1.9761904761904718	2.9523809523809437	340.9309387207031	340.9313049316406
1012	340.99609375	15.398916666666667					1	DETECTED	340.9961 m/z @15.40 [N1302_2.mzXML]	340.99609375	15.398916666666667	10.910716666666668	16.9025	5.991783333333332	2533.1474609375	572393.2266701964	0	1192	0.15925165140509456	0.6675040476508771	0.3350080953017543	340.9934997558594	340.99755859375
1013	341.03125	11.544033333333335					1	DETECTED	341.0312 m/z @11.54 [N1302_2.mzXML]	341.03125	11.544033333333335	11.501	12.140433333333334	0.6394333333333346	163392.578125	1780770.6393136063	0	1192	0.15869925609450775	4.586213694113575	6.545138194943	341.0306396484375	341.03228759765625
1014	341.0544738769531	10.5214					1	DETECTED	341.0545 m/z @10.52 [N1302_2.mzXML]	341.0544738769531	10.5214	10.461933333333333	17.346166666666665	6.8842333333333325	7075.60400390625	575113.5379849852	0	1192	0.07876500005594345	57.88312780269003	88.19900045581893	341.0488586425781	341.0551452636719
1015	341.1774597167969	12.574833333333334					1	DETECTED	341.1775 m/z @12.57 [N1302_2.mzXML]	341.1774597167969	12.574833333333334	12.140433333333334	16.80966666666667	4.6692333333333345	9020.2705078125	596550.7907317505	0	1192	0.2919896550448744	5.374347759361571	8.986399254317805	341.16888427734375	341.1872253417969
1016	341.1986389160156	12.378433333333334					1	DETECTED	341.1986 m/z @12.38 [N1302_2.mzXML]	341.1986389160156	12.378433333333334	12.045083333333334	14.83865	2.793566666666665	7163.431640625	398978.5491795654	0	1192	0.2710464346501187	4.190140492975357	7.380280985950714	341.19720458984375	341.1998291015625
1017	341.3514709472656	14.048633333333333					1	DETECTED	341.3515 m/z @14.05 [N1302_2.mzXML]	341.3514709472656	14.048633333333333	13.814183333333334	14.7731	0.9589166666666653	13298.2978515625	271158.6906816411	0	1192	0.2559936368410334	1.8392289466634144	2.595157389478587	341.35064697265625	341.35302734375
1018	342.0143127441406	8.938683333333334					1	DETECTED	342.0143 m/z @8.94 [N1302_2.mzXML]	342.0143127441406	8.938683333333334	0.21115	19.915000000000003	19.703850000000003	8355.6171875	2505281.63702002	0	1192	4.817638020010022	0.9226424423243316	0.8496574871535122	342.0126647949219	342.0164794921875
1019	342.0346984863281	11.544033333333335					1	DETECTED	342.0347 m/z @11.54 [N1302_2.mzXML]	342.0346984863281	11.544033333333335	11.515766666666668	11.908216666666668	0.3924500000000002	29501.33203125	234552.9216038208	0	1192	0.08711035145331891	6.941922169811216	7.133485649795535	342.0340576171875	342.0349426269531
1020	342.26312255859375	11.363949999999999					1	DETECTED	342.2631 m/z @11.36 [N1302_2.mzXML]	342.26312255859375	11.363949999999999	11.258266666666666	12.107733333333334	0.8494666666666681	95695.796875	992255.1684250507	0	1192	0.15669331835188594	3.644163663386717	10.648107738404132	342.2619323730469	342.2652893066406
1021	342.86767578125	1.7405833333333334					1	DETECTED	342.8677 m/z @1.74 [N1302_2.mzXML]	342.86767578125	1.7405833333333334	1.6906999999999999	1.7849	0.09420000000000006	17182.578125	77673.00751953125	0	1192	0.16470791520947947	0.944203140661541	0.8884062813230821	342.8674011230469	342.8681945800781
1022	343.1921081542969	12.2597					1	DETECTED	343.1921 m/z @12.26 [N1302_2.mzXML]	343.1921081542969	12.2597	11.850283333333334	17.991333333333333	6.14105	47536.40234375	1325279.833615081	0	1192	0.4237493095449967	2.199149584731947	3.6133020654205406	343.1838684082031	343.1949462890625
1023	343.29486083984375	12.060433333333332					1	DETECTED	343.2949 m/z @12.06 [N1302_2.mzXML]	343.29486083984375	12.060433333333332	12.014999999999999	16.9025	4.887500000000001	9094.4658203125	612816.2518508302	0	1192	0.03207263738294053	53.78760088041075	106.5752017608215	343.2935791015625	343.2991638183594
1024	344.2783203125	11.469349999999999					1	DETECTED	344.2783 m/z @11.47 [N1302_2.mzXML]	344.2783203125	11.469349999999999	11.4376	12.740366666666667	1.3027666666666669	85336.59375	634961.9714415307	0	1192	0.11573965378481077	5.240528720913896	5.097690294197434	344.2781677246094	344.279541015625
1025	344.65008544921875	13.36265					1	DETECTED	344.6501 m/z @13.36 [N1302_2.mzXML]	344.65008544921875	13.36265	12.9443	14.015866666666666	1.0715666666666657	14759.2060546875	389232.94317388866	0	1192	0.0892662711478227	1.2807059479701985	0.3297259764908431	344.6485290527344	344.6502380371094
1026	344.86468505859375	1.7069166666666669					1	DETECTED	344.8647 m/z @1.71 [N1302_2.mzXML]	344.86468505859375	1.7069166666666669	1.6906999999999999	1.77035	0.07965000000000022	10910.6728515625	41073.1357507325	0	1192	0.042443969109846824	2.4558067831448707	3.911613566289741	344.864501953125	344.86492919921875
1027	344.87530517578125	1.5692333333333333					1	DETECTED	344.8753 m/z @1.57 [N1302_2.mzXML]	344.87530517578125	1.5692333333333333	1.4350333333333334	1.6294166666666667	0.19438333333333335	188409.8125	1019798.9899436035	0	1192	0.08633260844696689	0.7334136252036505	0.4031379679666546	344.8746337890625	344.8755187988281
1028	345.21630859375	11.894033333333335					1	DETECTED	345.2163 m/z @11.89 [N1302_2.mzXML]	345.21630859375	11.894033333333335	11.8795	12.12405	0.24455000000000027	6005.81591796875	37906.70416870131	0	1192	0.031255942839125694	8.413417431192054	15.826834862384107	345.2095947265625	345.2174987792969
1029	346.0088806152344	4.7229833333333335					1	DETECTED	346.0089 m/z @4.72 [N1302_2.mzXML]	346.0088806152344	4.7229833333333335	0.10113333333333333	20.007	19.905866666666668	19439.572265625	8809274.28282593	0	1192	3.801930048969872	1.8182007459593932	4.924340801867769	346.0071716308594	346.0103454589844
1030	346.27264404296875	13.73265					1	DETECTED	346.2726 m/z @13.73 [N1302_2.mzXML]	346.27264404296875	13.73265	13.652966666666666	14.578366666666666	0.9253999999999998	20786.650390625	435749.40985607903	0	1192	0.28408347527633815	5.806734992679338	6.084978575473176	346.2702331542969	346.27410888671875
1031	346.2944030761719	11.363949999999999					1	DETECTED	346.2944 m/z @11.36 [N1302_2.mzXML]	346.2944030761719	11.363949999999999	11.3345	13.002316666666667	1.667816666666667	12677.2451171875	344255.8099909663	0	1192	0.04422606869963808	28.316072439163516	55.63214487832703	346.2930908203125	346.2947692871094
1032	346.3306579589844	11.6299					1	DETECTED	346.3307 m/z @11.63 [N1302_2.mzXML]	346.3306579589844	11.6299	11.600716666666667	11.67435	0.07363333333333344	9514.818359375	33142.93628369151	0	1192	0.18871574628429322	1.261564820102848	1.523129640205696	346.3305969238281	346.3310241699219
1033	346.9083557128906	1.5692333333333333					1	DETECTED	346.9084 m/z @1.57 [N1302_2.mzXML]	346.9083557128906	1.5692333333333333	1.4960666666666667	1.5988499999999999	0.10278333333333323	11528.75390625	51629.555712402325	0	1192	0.09282780145712932	0.702391799544419	0.40478359908883804	346.9079895019531	346.9093017578125
1034	347.1233215332031	9.781316666666667					1	DETECTED	347.1233 m/z @9.78 [N1302_2.mzXML]	347.1233215332031	9.781316666666667	9.749283333333333	10.016466666666668	0.2671833333333353	3018.530029296875	28507.851147766225	0	1192	0.0480725259139998	4.170395421435887	7.340790842871775	347.1225280761719	347.1236267089844
1035	347.1593017578125	11.226066666666666					1	DETECTED	347.1593 m/z @11.23 [N1302_2.mzXML]	347.1593017578125	11.226066666666666	9.07985	11.290633333333334	2.2107833333333335	12674.2666015625	320496.31996514875	0	1192	0.11141936165399535	0.5150419730844201	0.03008394616884027	347.1585693359375	347.16064453125
1036	347.22088623046875	11.768849999999999					1	DETECTED	347.2209 m/z @11.77 [N1302_2.mzXML]	347.22088623046875	11.768849999999999	9.044316666666667	12.491583333333333	3.447266666666666	9741.6474609375	937337.9735572514	0	1192	0.030940603769264996	0.6326343349319763	0.26129656939302864	347.2173156738281	347.2265319824219
1037	347.8681640625	8.38795					1	DETECTED	347.8682 m/z @8.39 [N1302_2.mzXML]	347.8681640625	8.38795	8.356466666666666	8.435633333333334	0.0791666666666675	3945.523681640625	14675.354776367201	0	1192	0.07792998860634803	1.2572789835891882	1.5145579671783764	347.86798095703125	347.8688659667969
1038	348.8680725097656	1.5402666666666667					1	DETECTED	348.8681 m/z @1.54 [N1302_2.mzXML]	348.8680725097656	1.5402666666666667	1.4511333333333334	1.9401333333333333	0.4889999999999999	12577.7529296875	225476.82067504886	0	1192	0.050599512377474065	2.7430815258040395	4.486163051608079	348.8589782714844	348.8687744140625
1039	349.0172424316406	2.5268333333333337					1	DETECTED	349.0172 m/z @2.53 [N1302_2.mzXML]	349.0172424316406	2.5268333333333337	0.11945	19.234666666666666	19.115216666666665	3219.180908203125	1399437.8693813467	0	1192	3.446911078313551	3.9701231627700886	6.940246325540177	349.01495361328125	349.0243225097656
1040	349.19952392578125	11.659183333333335					1	DETECTED	349.1995 m/z @11.66 [N1302_2.mzXML]	349.19952392578125	11.659183333333335	11.6299	14.436	2.8061000000000007	3855.369140625	210406.05398541264	0	1192	0.06479809834752182	47.912919749569525	94.82583949913905	349.1921691894531	349.20062255859375
1041	350.08990478515625	16.476399999999998					1	DETECTED	350.0899 m/z @16.48 [N1302_2.mzXML]	350.08990478515625	16.476399999999998	9.798016666666665	18.595666666666666	8.79765	2969.185791015625	636616.6487401429	0	1192	1.3791963713448325	0.6586661442514782	0.3173322885029563	350.08905029296875	350.0918884277344
1042	350.6787414550781	14.112083333333334					1	DETECTED	350.6787 m/z @14.11 [N1302_2.mzXML]	350.6787414550781	14.112083333333334	7.2044999999999995	15.087616666666666	7.883116666666666	7943.859375	782885.8466059571	0	1192	0.4204743119114891	0.5706132149449274	0.11085593945943398	350.6780090332031	350.6822204589844
1043	350.81024169921875	1.7405833333333334					1	DETECTED	350.8102 m/z @1.74 [N1302_2.mzXML]	350.81024169921875	1.7405833333333334	1.6906999999999999	1.77035	0.07965000000000022	17491.646484375	48029.731600585925	0	1192	0.0408920243769324	0.7983628466421646	0.5967256932843291	350.8097839355469	350.810791015625
1044	350.89190673828125	1.61425					1	DETECTED	350.8919 m/z @1.61 [N1302_2.mzXML]	350.89190673828125	1.61425	1.5547333333333335	1.6597166666666667	0.1049833333333332	72520.6796875	251320.56008691422	0	1192	0.05458824005104801	0.9039886990881972	0.7733851899133617	350.8912048339844	350.8923034667969
1045	350.985595703125	1.6748666666666667					1	DETECTED	350.9856 m/z @1.67 [N1302_2.mzXML]	350.985595703125	1.6748666666666667	1.6748666666666667	20.007	18.332133333333335	4866.2890625	1077504.0488244628	0	1192	3.420454676384284	null	null	350.9836120605469	350.98834228515625
1046	351.0863037109375	15.99865					1	DETECTED	351.0863 m/z @16.00 [N1302_2.mzXML]	351.0863037109375	15.99865	10.190383333333333	19.234666666666666	9.044283333333333	2675.86376953125	612140.0123444827	0	1192	1.7464070242839629	0.7785699118497773	0.5571398236995546	351.08526611328125	351.08941650390625
1047	351.1579284667969	10.409283333333333					1	DETECTED	351.1579 m/z @10.41 [N1302_2.mzXML]	351.1579284667969	10.409283333333333	10.207133333333333	15.154666666666666	4.9475333333333325	9497.0732421875	624701.8500621029	0	1192	0.15836200152718583	11.30539714491556	23.860284577618668	351.1573791503906	351.1640625
1048	351.228271484375	13.73265					1	DETECTED	351.2283 m/z @13.73 [N1302_2.mzXML]	351.228271484375	13.73265	13.621116666666667	14.740683333333333	1.1195666666666657	47086.74609375	992039.015787353	0	1192	0.3645006452329529	4.274861332560519	5.835101545518167	351.2203063964844	351.2288513183594
1049	352.1652526855469	9.965466666666666					1	DETECTED	352.1653 m/z @9.97 [N1302_2.mzXML]	352.1652526855469	9.965466666666666	9.916133333333333	10.373316666666666	0.45718333333333305	21052.265625	135704.72964019843	0	1192	0.08027760202920042	2.609602142027264	4.372687788010847	352.1605224609375	352.1653137207031
1050	352.22393798828125	12.2597					1	DETECTED	352.2239 m/z @12.26 [N1302_2.mzXML]	352.22393798828125	12.2597	12.225383333333333	14.048633333333333	1.8232499999999998	11193.64453125	721894.6937900387	0	1192	0.07087104769265729	26.565080135987916	52.13016027197583	352.2230224609375	352.2321472167969
1051	352.2476501464844	11.115566666666666					1	DETECTED	352.2477 m/z @11.12 [N1302_2.mzXML]	352.2476501464844	11.115566666666666	11.0669	11.193583333333333	0.12668333333333237	6701.6083984375	31349.567032958887	0	1192	0.1379878755200128	1.3015410958904257	1.6030821917808513	352.2472839355469	352.2481994628906
1052	352.8966369628906	1.6597166666666667					1	DETECTED	352.8966 m/z @1.66 [N1302_2.mzXML]	352.8966369628906	1.6597166666666667	1.4960666666666667	9.3392	7.843133333333333	34975.39453125	2632345.1115159914	0	1192	0.968838520128068	21.871425072435922	51.51306537531426	352.8921813964844	352.9005432128906
1053	353.03515625	1.85575					1	DETECTED	353.0352 m/z @1.86 [N1302_2.mzXML]	353.03515625	1.85575	1.7405833333333334	17.954666666666665	16.21408333333333	289917.0	8083077.690050024	0	1192	0.24372511979258027	6.259485544430616	10.534892176368889	353.0287780761719	353.03619384765625
1054	353.08984375	12.014999999999999					1	DETECTED	353.0898 m/z @12.01 [N1302_2.mzXML]	353.08984375	12.014999999999999	12.000133333333334	12.107733333333334	0.1075999999999997	6608.38671875	27452.881134521333	0	1192	1.0134022991990985	3.6188340807179853	6.237668161435971	353.0895080566406	353.09100341796875
1055	353.1684875488281	9.9822					1	DETECTED	353.1685 m/z @9.98 [N1302_2.mzXML]	353.1684875488281	9.9822	9.9822	16.93916666666667	6.956966666666668	3506.400390625	562622.2948952947	0	1192	5.4526239794465745	null	null	353.16748046875	353.178466796875
1056	353.2440185546875	12.014999999999999					1	DETECTED	353.2440 m/z @12.01 [N1302_2.mzXML]	353.2440185546875	12.014999999999999	11.099483333333334	15.2752	4.175716666666666	4263.2978515625	568422.7905314937	0	1192	3.0311069026504907	2.280524658207573	3.5610493164151458	353.23480224609375	353.2517395019531
1057	355.01153564453125	11.485633333333334					1	DETECTED	355.0115 m/z @11.49 [N1302_2.mzXML]	355.01153564453125	11.485633333333334	2.7337166666666666	18.10183333333333	15.368116666666666	4925.5234375	1116771.98342453	0	1192	12.261388512009445	0.8779857745446233	0.45981862616062924	355.0050048828125	355.0126647949219
1058	355.08306884765625	12.0299					1	DETECTED	355.0831 m/z @12.03 [N1302_2.mzXML]	355.08306884765625	12.0299	11.984416666666668	12.191033333333333	0.20661666666666534	36329.6484375	200003.0715900868	0	1192	0.0954135262152036	2.271344814950606	3.5426896299012123	355.0828552246094	355.0833740234375
1059	355.2622375488281	12.2597					1	DETECTED	355.2622 m/z @12.26 [N1302_2.mzXML]	355.2622375488281	12.2597	11.689583333333333	12.689666666666666	1.0000833333333325	83125.015625	746253.3840161121	0	1192	0.10756310914682743	0.7795790123899773	0.5417910694069158	355.2610168457031	355.2628173828125
1060	356.2423400878906	10.92585					1	DETECTED	356.2423 m/z @10.93 [N1302_2.mzXML]	356.2423400878906	10.92585	10.765166666666666	11.13105	0.36588333333333445	4405.83642578125	49927.08483776865	0	1192	0.24891255473194995	1.1385229747951384	1.277045949590277	356.2415771484375	356.2430419921875
1061	356.2781677246094	11.469349999999999					1	DETECTED	356.2782 m/z @11.47 [N1302_2.mzXML]	356.2781677246094	11.469349999999999	11.42235	11.785066666666667	0.36271666666666746	49779.3828125	310755.85129272525	0	1192	0.12234765047655394	3.8586879432625167	2.0637254527484847	356.2689514160156	356.27935791015625
1062	356.90869140625	1.61425					1	DETECTED	356.9087 m/z @1.61 [N1302_2.mzXML]	356.90869140625	1.61425	1.5692333333333333	19.38083333333333	17.8116	67158.5625	1.2678774578482023E7	0	1192	0.058129296817004183	200.31863149802007	430.6550524495021	356.90771484375	356.9140625
1063	357.214599609375	9.29185					1	DETECTED	357.2146 m/z @9.29 [N1302_2.mzXML]	357.214599609375	9.29185	9.261733333333332	9.387983333333333	0.12625000000000064	7432.2861328125	34751.783804321545	0	1192	0.08349345113987106	2.09601549529598	2.920279113476134	357.2137451171875	357.2149658203125
1064	357.2779846191406	12.673483333333333					1	DETECTED	357.2780 m/z @12.67 [N1302_2.mzXML]	357.2779846191406	12.673483333333333	11.801566666666668	16.292033333333332	4.490466666666665	137726.921875	1883264.7738685003	1	1192	0.09491872534684376	0.7052518250367826	0.3435505026142427	357.27685546875	357.2812194824219
1065	357.2987060546875	14.06425					1	DETECTED	357.2987 m/z @14.06 [N1302_2.mzXML]	357.2987060546875	14.06425	1.10715	15.004116666666667	13.896966666666666	6693.5341796875	1390937.1339714963	0	1192	0.0925963972605146	0.5362684036808648	0.07253680736172964	357.28936767578125	357.30462646484375
1066	358.2384948730469	15.38135					1	DETECTED	358.2385 m/z @15.38 [N1302_2.mzXML]	358.2384948730469	15.38135	15.087616666666666	17.623333333333335	2.5357166666666693	1630.5653076171875	151177.56334936526	0	1192	1.4425455384398411	4.316358374943256	7.632716749886512	358.2372131347656	358.2398681640625
1067	358.2580871582031	11.002633333333334					1	DETECTED	358.2581 m/z @11.00 [N1302_2.mzXML]	358.2580871582031	11.002633333333334	10.645216666666666	19.088833333333334	8.443616666666667	15981.904296875	743108.7622693479	0	1192	0.14598906396562228	12.955902518113362	25.877448006608223	358.2575378417969	358.25970458984375
1068	358.294677734375	11.571983333333332					1	DETECTED	358.2947 m/z @11.57 [N1302_2.mzXML]	358.294677734375	11.571983333333332	11.53	12.014999999999999	0.48499999999999943	82664.8203125	678990.319868409	0	1192	0.11664084273342112	3.9834539112186507	4.423153303593845	358.2936096191406	358.2951965332031
1069	358.36737060546875	12.060433333333332					1	DETECTED	358.3674 m/z @12.06 [N1302_2.mzXML]	358.36737060546875	12.060433333333332	12.0299	12.12405	0.09415000000000084	4605.220703125	21885.246166381847	0	1192	0.08065774761389655	1.5417576419214465	2.083515283842893	358.3666687011719	358.3682861328125
1070	359.04327392578125	1.85575					1	DETECTED	359.0433 m/z @1.86 [N1302_2.mzXML]	359.04327392578125	1.85575	1.64445	8.324766666666667	6.680316666666667	396294.46875	9166993.14715325	0	1192	0.34453318279548517	2.134562092156249	4.450590973743975	359.0413513183594	359.044677734375
1071	359.16552734375	14.127866666666668					1	DETECTED	359.1655 m/z @14.13 [N1302_2.mzXML]	359.16552734375	14.127866666666668	10.661666666666667	14.971466666666666	4.309799999999999	7154.11181640625	450830.5535043336	0	1192	0.34234078720486316	0.6216894581962954	0.24337891639259085	359.1649169921875	359.1696472167969
1072	360.06890869140625	9.798016666666665					1	DETECTED	360.0689 m/z @9.80 [N1302_2.mzXML]	360.06890869140625	9.798016666666665	9.781316666666667	10.5214	0.7400833333333328	2154.736083984375	35302.41837121582	0	1192	0.4578026908245949	22.15818363273666	43.31636726547332	360.0664978027344	360.0699157714844
1073	360.23858642578125	4.3839					1	DETECTED	360.2386 m/z @4.38 [N1302_2.mzXML]	360.23858642578125	4.3839	3.3680833333333333	4.73935	1.3712666666666666	3428.640380859375	169422.49732354734	0	1192	0.33484937923084956	0.6749577515627821	0.34991550312556435	360.23663330078125	360.2399597167969
1074	360.3230895996094	12.558216666666668					1	DETECTED	360.3231 m/z @12.56 [N1302_2.mzXML]	360.3230895996094	12.558216666666668	12.242466666666667	19.583333333333332	7.340866666666665	8490.4833984375	898264.3141793823	0	1192	0.18362623717151294	11.624491950382636	22.24898390076527	360.32257080078125	360.32415771484375
1075	360.8390808105469	1.77035					1	DETECTED	360.8391 m/z @1.77 [N1302_2.mzXML]	360.8390808105469	1.77035	1.6748666666666667	1.77035	0.09548333333333336	12826.77734375	58888.294636718754	0	1192	0.09600511770977449	0.5	null	360.838623046875	360.8390808105469
1076	361.13189697265625	12.140433333333334					1	DETECTED	361.1319 m/z @12.14 [N1302_2.mzXML]	361.13189697265625	12.140433333333334	10.067683333333333	12.140433333333334	2.072750000000001	4667.60888671875	307252.4414828797	0	1192	1.3887758358861007	0.5	null	361.13189697265625	361.13983154296875
1077	361.1820373535156	12.12405					1	DETECTED	361.1820 m/z @12.12 [N1302_2.mzXML]	361.1820373535156	12.12405	11.968916666666667	12.225383333333333	0.2564666666666664	6661.5224609375	70411.56924218767	0	1192	0.21619488524429364	0.8266007735281458	0.6532015470562914	361.18157958984375	361.1826171875
1078	361.2005615234375	11.162633333333334					1	DETECTED	361.2006 m/z @11.16 [N1302_2.mzXML]	361.2005615234375	11.162633333333334	11.099483333333334	11.274849999999999	0.17536666666666534	19986.4609375	118649.33599755823	0	1192	0.0803952388755036	1.3685062689848428	1.8545286804903922	361.1997985839844	361.2009582519531
1079	361.3120422363281	12.6243					1	DETECTED	361.3120 m/z @12.62 [N1302_2.mzXML]	361.3120422363281	12.6243	11.801566666666668	15.054066666666667	3.2524999999999995	8418.0927734375	525818.4168891906	0	1192	0.28830301051937823	1.9766428976582153	2.493893809300822	361.3111267089844	361.31378173828125
1080	362.286865234375	11.30555					1	DETECTED	362.2869 m/z @11.31 [N1302_2.mzXML]	362.286865234375	11.30555	11.290633333333334	11.407683333333333	0.11704999999999899	21817.416015625	118031.36375781304	0	1192	0.13339312363870626	3.9234636871509148	6.8469273743018295	362.286865234375	362.2875671386719
1081	362.8860778808594	1.5547333333333335					1	DETECTED	362.8861 m/z @1.55 [N1302_2.mzXML]	362.8860778808594	1.5547333333333335	1.52575	6.463416666666666	4.937666666666667	17834.189453125	1682187.1064640505	0	1192	0.06245166611058539	85.18113858539317	169.3622771707863	362.8818359375	362.88641357421875
1082	362.9253845214844	1.64445					1	DETECTED	362.9254 m/z @1.64 [N1302_2.mzXML]	362.9253845214844	1.64445	1.5988499999999999	15.870000000000001	14.27115	90596.65625	3998317.2640579534	0	1192	0.059709831162589655	1.3129795068797376	1.2869600054666264	362.925048828125	362.9270935058594
1083	363.111328125	1.5110166666666667					1	DETECTED	363.1113 m/z @1.51 [N1302_2.mzXML]	363.111328125	1.5110166666666667	1.4166666666666667	18.339833333333335	16.923166666666667	11350.0986328125	2612771.930933747	0	1192	11.09684786030318	89.68291821233004	113.93563634952359	363.1028747558594	363.1119689941406
1084	363.2157287597656	11.30555					1	DETECTED	363.2157 m/z @11.31 [N1302_2.mzXML]	363.2157287597656	11.30555	6.3928666666666665	11.818183333333334	5.425316666666667	95005.5625	1616510.1251175248	0	1192	0.09435489302568989	0.8490952316362471	0.39329044786700723	363.2059631347656	363.2205505371094
1085	363.9962463378906	8.991766666666667					1	DETECTED	363.9962 m/z @8.99 [N1302_2.mzXML]	363.9962463378906	8.991766666666667	3.33745	10.536183333333334	7.198733333333333	1716.49609375	384789.6769789429	0	1192	4.1925748576101	0.6365697004353607	0.2731394008707212	363.99481201171875	363.9986572265625
1086	364.0526428222656	1.7405833333333334					1	DETECTED	364.0526 m/z @1.74 [N1302_2.mzXML]	364.0526428222656	1.7405833333333334	1.7069166666666669	1.77035	0.06343333333333323	12917.7314453125	32418.361843994076	0	1192	0.04094473312062785	0.9420792079207949	0.8841584158415898	364.0520324707031	364.0528564453125
1087	365.1734619140625	11.162633333333334					1	DETECTED	365.1735 m/z @11.16 [N1302_2.mzXML]	365.1734619140625	11.162633333333334	10.172866666666666	11.209866666666667	1.0370000000000008	6375.54541015625	156748.91850570656	0	1192	0.25388264376099556	0.52386084262284	0.050222479790319706	365.1724548339844	365.1744384765625
1088	365.212646484375	11.835016666666666					1	DETECTED	365.2126 m/z @11.84 [N1302_2.mzXML]	365.212646484375	11.835016666666666	11.226066666666666	12.2597	1.0336333333333343	5060.1123046875	223570.35207836915	0	1192	0.3841394374500453	0.8487013164737123	0.6974026329474244	365.2079772949219	365.2139587402344
1089	365.2315979003906	11.147233333333332					1	DETECTED	365.2316 m/z @11.15 [N1302_2.mzXML]	365.2315979003906	11.147233333333332	11.0669	13.496166666666666	2.429266666666665	5672.8388671875	261014.816680664	0	1192	0.039959778403664714	15.119917012448367	29.239834024896734	365.2313232421875	365.2410888671875
1090	366.1839599609375	14.189833333333333					1	DETECTED	366.1840 m/z @14.19 [N1302_2.mzXML]	366.1839599609375	14.189833333333333	8.372183333333334	15.779233333333334	7.40705	9197.9130859375	911966.9164423518	0	1192	0.55291458013909	0.6366015487353143	0.16696467080761326	366.1764831542969	366.19183349609375
1091	366.2059631347656	9.43805					1	DETECTED	366.2060 m/z @9.44 [N1302_2.mzXML]	366.2059631347656	9.43805	9.371683333333333	15.292583333333333	5.9209	4690.0849609375	762148.7789047848	0	1192	0.09961928658056962	44.607483676544135	88.21496735308827	366.201171875	366.20611572265625
1092	366.26312255859375	11.274849999999999					1	DETECTED	366.2631 m/z @11.27 [N1302_2.mzXML]	366.26312255859375	11.274849999999999	11.209866666666667	11.894033333333335	0.6841666666666679	42500.9921875	457854.27246814093	0	1192	0.0944740532685664	4.933047711668273	9.588033703559	366.2627258300781	366.26568603515625
1093	366.865966796875	1.6294166666666667					1	DETECTED	366.8660 m/z @1.63 [N1302_2.mzXML]	366.865966796875	1.6294166666666667	1.5692333333333333	9.4045	7.8352666666666675	5767.6328125	1811003.5030316773	0	1192	7.777587591760565	65.09498753807794	129.1899750761559	366.86090087890625	366.86663818359375
1094	367.1494140625	8.18					1	DETECTED	367.1494 m/z @8.18 [N1302_2.mzXML]	367.1494140625	8.18	6.2700499999999995	9.29185	3.0218000000000007	5395.6982421875	235631.4490950013	0	1192	0.2548234921509174	0.7910678290007592	0.5821356580015186	367.1480407714844	367.1502990722656
1095	367.19305419921875	13.716550000000002					1	DETECTED	367.1931 m/z @13.72 [N1302_2.mzXML]	367.19305419921875	13.716550000000002	12.427066666666667	14.112083333333334	1.6850166666666677	11560.203125	388094.174973877	0	1192	0.27706734221031937	0.6533689203686227	0.3067378407372454	367.1898193359375	367.1944580078125
1096	367.9908447265625	3.3225					1	DETECTED	367.9908 m/z @3.32 [N1302_2.mzXML]	367.9908447265625	3.3225	2.485983333333333	19.234666666666666	16.748683333333332	4575.294921875	1459719.2236956481	0	1192	1.3509232035228922	10.010968101850928	4.392111661232214	367.9863586425781	367.9925537109375
1097	368.27825927734375	11.469349999999999					1	DETECTED	368.2783 m/z @11.47 [N1302_2.mzXML]	368.27825927734375	11.469349999999999	4.22575	11.894033333333335	7.668283333333335	108546.7421875	6355264.768951537	1	1192	0.11211754587425204	0.5210937143334256	0.024326948542141204	368.268798828125	368.27978515625
1098	368.4241943359375	12.378433333333334					1	DETECTED	368.4242 m/z @12.38 [N1302_2.mzXML]	368.4241943359375	12.378433333333334	12.3612	12.507900000000001	0.14670000000000094	11549.4306640625	60645.77895947265	0	1192	0.11389817848632511	4.256286266924567	8.34664963886147	368.4237060546875	368.4246520996094
1099	368.6260070800781	12.277199999999999					1	DETECTED	368.6260 m/z @12.28 [N1302_2.mzXML]	368.6260070800781	12.277199999999999	10.033266666666666	16.476399999999998	6.443133333333332	17063.927734375	1154953.7554735104	0	1192	2.240614080502496	2.2106498764005873	3.4278586416430965	368.62567138671875	368.63177490234375
1100	368.8704833984375	1.6597166666666667					1	DETECTED	368.8705 m/z @1.66 [N1302_2.mzXML]	368.8704833984375	1.6597166666666667	1.6597166666666667	1.77035	0.11063333333333336	19636.115234375	82324.2017194825	0	1192	0.19469946014635897	null	null	368.8700866699219	368.8706970214844
1101	369.0095520019531	1.85575					1	DETECTED	369.0096 m/z @1.86 [N1302_2.mzXML]	369.0095520019531	1.85575	1.7990166666666667	15.725050000000001	13.926033333333335	21761.283203125	1822523.6552486573	0	1192	0.2744306735140143	122.73237367802594	244.46474735605184	369.0006408691406	369.00958251953125
1102	369.0623779296875	12.014999999999999					1	DETECTED	369.0624 m/z @12.01 [N1302_2.mzXML]	369.0623779296875	12.014999999999999	12.000133333333334	12.191033333333333	0.19089999999999918	37656.72265625	226850.3692458484	0	1192	0.1409822825655045	6.4204035874448175	11.840807174889635	369.0620422363281	369.06256103515625
1103	369.35052490234375	12.6243					1	DETECTED	369.3505 m/z @12.62 [N1302_2.mzXML]	369.35052490234375	12.6243	0.19263333333333332	19.71216666666667	19.519533333333335	50990.859375	5606945.952476044	0	1192	1.5061873391049527	0.6501779205127801	0.05550355580274522	369.3481750488281	369.35345458984375
1104	370.2945251464844	11.6299					1	DETECTED	370.2945 m/z @11.63 [N1302_2.mzXML]	370.2945251464844	11.6299	11.53	11.984416666666668	0.4544166666666687	96083.828125	786162.0774848649	0	1192	0.10355412896718263	1.2240041338576415	2.2711470884444096	370.2939758300781	370.29498291015625
1105	370.3541259765625	12.6412					1	DETECTED	370.3541 m/z @12.64 [N1302_2.mzXML]	370.3541259765625	12.6412	1.2348	15.7432	14.5084	15122.052734375	1952294.7385081165	0	1192	0.3824856192386168	0.6359762940103801	5.482804829560539	370.35333251953125	370.35504150390625
1106	371.2981872558594	11.600716666666667					1	DETECTED	371.2982 m/z @11.60 [N1302_2.mzXML]	371.2981872558594	11.600716666666667	11.571983333333332	11.736233333333333	0.1642500000000009	23037.48046875	144282.10832031278	0	1192	0.10402635780503289	2.8581786542921876	4.716357308584375	371.2977294921875	371.2981872558594
1107	371.31494140625	0.6686333333333334					1	DETECTED	371.3149 m/z @0.67 [N1302_2.mzXML]	371.31494140625	0.6686333333333334	0.10113333333333333	20.007	19.905866666666668	5260.30224609375	2900818.614751347	0	1192	7.004378845174876	17.53820851688693	5.166207816384316	371.3096923828125	371.3169250488281
1108	372.30999755859375	11.768849999999999					1	DETECTED	372.3100 m/z @11.77 [N1302_2.mzXML]	372.30999755859375	11.768849999999999	0.5229833333333334	18.815166666666666	18.292183333333334	29998.943359375	1576151.859739838	0	1192	0.11625038279775701	0.5137528799265302	7.097270304099134	372.30255126953125	372.3199768066406
1109	373.27294921875	12.2597					1	DETECTED	373.2729 m/z @12.26 [N1302_2.mzXML]	373.27294921875	12.2597	11.865216666666667	12.6243	0.7590833333333329	64400.55859375	584730.2616666253	0	1192	0.07528193257385851	1.211169875901047	0.5391329296428412	373.2720031738281	373.2738037109375
1110	373.31396484375	11.768849999999999					1	DETECTED	373.3140 m/z @11.77 [N1302_2.mzXML]	373.31396484375	11.768849999999999	11.720483333333334	11.785066666666667	0.06458333333333321	5887.19189453125	18115.207260254047	0	1192	0.14452050955136997	0.6676430048242855	0.3352860096485709	373.3130798339844	373.3139953613281
1111	374.27581787109375	12.2597					1	DETECTED	374.2758 m/z @12.26 [N1302_2.mzXML]	374.27581787109375	12.2597	12.225383333333333	12.427066666666667	0.20168333333333344	18749.21875	101753.3306302486	0	1192	0.06702791003757902	2.938562408936331	4.877124817872662	374.27581787109375	374.2767028808594
1112	374.3253173828125	12.191033333333333					1	DETECTED	374.3253 m/z @12.19 [N1302_2.mzXML]	374.3253173828125	12.191033333333333	11.67435	12.443283333333333	0.768933333333333	3840.167724609375	129594.20410681146	0	1192	0.28009390338989704	0.7441050288700367	0.4882100577400734	374.32513427734375	374.32647705078125
1113	375.01708984375	1.8696333333333333					1	DETECTED	375.0171 m/z @1.87 [N1302_2.mzXML]	375.01708984375	1.8696333333333333	1.6597166666666667	5.3391	3.6793833333333335	165390.515625	3835251.966505798	0	1192	0.3585127050414505	2.127549679388443	3.8746957801696795	375.0155334472656	375.0180969238281
1114	375.2881774902344	12.2597					1	DETECTED	375.2882 m/z @12.26 [N1302_2.mzXML]	375.2881774902344	12.2597	12.107733333333334	13.046266666666666	0.9385333333333321	8589.1689453125	187047.10520959445	0	1192	0.38314954341052676	3.087957885501204	5.175915771002408	375.285400390625	375.28875732421875
1115	376.6243591308594	10.596683333333335					1	DETECTED	376.6244 m/z @10.60 [N1302_2.mzXML]	376.6243591308594	10.596683333333335	6.023133333333333	12.327733333333333	6.3046	41105.4453125	761523.7984587108	0	1192	0.08178625874201906	6.056998928132289	3.824224525755269	376.6226501464844	376.6265563964844
1116	377.14483642578125	9.83195					1	DETECTED	377.1448 m/z @9.83 [N1302_2.mzXML]	377.14483642578125	9.83195	9.798016666666665	9.932566666666666	0.13455000000000084	8171.6103515625	37910.75522320573	0	1192	0.07223826196938887	1.982563850687516	3.403301666967781	377.14483642578125	377.1455383300781
1117	377.6308898925781	12.277199999999999					1	DETECTED	377.6309 m/z @12.28 [N1302_2.mzXML]	377.6308898925781	12.277199999999999	9.604433333333333	12.394916666666667	2.7904833333333343	13732.013671875	636574.8131284788	0	1192	1.1706404428569765	0.5254415020745778	0.07258727447419523	377.6217956542969	377.6329040527344
1118	378.2397766113281	12.378433333333334					1	DETECTED	378.2398 m/z @12.38 [N1302_2.mzXML]	378.2397766113281	12.378433333333334	6.076066666666667	12.83755	6.7614833333333335	49416.125	730047.4839442449	0	1192	0.07539864989740153	1.0357017129147683	0.5479793833318043	378.23919677734375	378.247802734375
1119	379.2809753417969	14.06425					1	DETECTED	379.2810 m/z @14.06 [N1302_2.mzXML]	379.2809753417969	14.06425	11.850283333333334	14.887866666666667	3.037583333333334	6781.50634765625	421991.4786976316	0	1192	0.26143012867075655	0.6860047576747621	0.3720095153495242	379.2784729003906	379.28228759765625
1120	380.12969970703125	11.571983333333332					1	DETECTED	380.1297 m/z @11.57 [N1302_2.mzXML]	380.12969970703125	11.571983333333332	11.515766666666668	11.6299	0.11413333333333142	12901.685546875	61449.70512512196	0	1192	0.08680318306994117	1.0151200711533046	1.0302401423066092	380.128662109375	380.1302795410156
1121	380.2549743652344	12.6412					1	DETECTED	380.2550 m/z @12.64 [N1302_2.mzXML]	380.2549743652344	12.6412	11.349666666666668	13.075700000000001	1.7260333333333335	61138.12109375	1000907.0303812264	0	1192	0.09649418349481209	0.6682109120941525	4.153307357133313	380.25408935546875	380.26416015625
1122	380.90716552734375	1.5988499999999999					1	DETECTED	380.9072 m/z @1.60 [N1302_2.mzXML]	380.90716552734375	1.5988499999999999	1.5692333333333333	1.6294166666666667	0.06018333333333348	10010.7001953125	25586.89059521489	0	1192	0.049296094355780085	1.0160382667417034	1.0320765334834068	380.9060974121094	380.90716552734375
1123	381.0248718261719	1.8131333333333333					1	DETECTED	381.0249 m/z @1.81 [N1302_2.mzXML]	381.0248718261719	1.8131333333333333	1.64445	3.847183333333333	2.202733333333333	155351.53125	2874459.6821604604	0	1192	0.17847357079156434	2.196176208766142	3.1277323449446475	381.02410888671875	381.0279541015625
1124	381.1056213378906	9.718233333333334					1	DETECTED	381.1056 m/z @9.72 [N1302_2.mzXML]	381.1056213378906	9.718233333333334	9.6718	9.7339	0.06210000000000093	3864.48193359375	10440.395345092838	0	1192	0.05142697431868726	0.6687006460875717	0.3374012921751434	381.10455322265625	381.1063537597656
1125	381.1175842285156	11.099483333333334					1	DETECTED	381.1176 m/z @11.10 [N1302_2.mzXML]	381.1175842285156	11.099483333333334	11.03465	11.209866666666667	0.17521666666666746	11120.255859375	64790.11192053225	0	1192	0.1085489097002803	1.3512853470436856	1.702570694087371	381.1162109375	381.1178283691406
1126	383.0777282714844	12.378433333333334					1	DETECTED	383.0777 m/z @12.38 [N1302_2.mzXML]	383.0777282714844	12.378433333333334	0.9976666666666667	12.507900000000001	11.510233333333334	10836.04296875	880693.6166975711	0	1192	0.07182435899713546	0.5056879589248527	1.7794277665080176	383.07666015625	383.0851745605469
1127	383.11529541015625	1.7990166666666667					1	DETECTED	383.1153 m/z @1.80 [N1302_2.mzXML]	383.11529541015625	1.7990166666666667	1.7405833333333334	2.2933333333333334	0.5527500000000001	166089.4375	1639164.6026821285	0	1192	0.19585453551361942	5.6124336632348655	5.522529595305895	383.114501953125	383.1162109375
1128	383.1656799316406	13.716550000000002					1	DETECTED	383.1657 m/z @13.72 [N1302_2.mzXML]	383.1656799316406	13.716550000000002	13.668333333333333	14.51435	0.8460166666666673	9160.8212890625	191290.86546368388	0	1192	0.2003000975509881	8.773072934669553	16.546145869339107	383.1636962890625	383.1667175292969
1129	384.119140625	1.7849					1	DETECTED	384.1191 m/z @1.78 [N1302_2.mzXML]	384.119140625	1.7849	1.5547333333333335	9.115366666666667	7.5606333333333335	21064.3984375	1665998.755924194	0	1192	7.453442605585616	16.432842923572633	30.72795874563985	384.11419677734375	384.1290588378906
1130	384.27410888671875	11.226066666666666					1	DETECTED	384.2741 m/z @11.23 [N1302_2.mzXML]	384.27410888671875	11.226066666666666	10.862599999999999	12.191033333333333	1.3284333333333347	6896.845703125	326731.89450753777	0	1192	0.04878237175798361	1.8274486426999244	2.6548972853998487	384.2655334472656	384.2754211425781
1131	384.3101806640625	11.720483333333334					1	DETECTED	384.3102 m/z @11.72 [N1302_2.mzXML]	384.3101806640625	11.720483333333334	11.705016666666667	11.801566666666668	0.09655000000000058	4432.919921875	20980.06894665528	0	1192	0.09986436193717019	3.121228448275866	5.242456896551732	384.3089904785156	384.3103942871094
1132	385.3085021972656	14.48315					1	DETECTED	385.3085 m/z @14.48 [N1302_2.mzXML]	385.3085021972656	14.48315	10.444283333333335	17.45716666666667	7.012883333333335	29693.076171875	2892600.099523223	0	1192	0.82156379222255	0.8902572644890436	0.5961056984137486	385.3056335449219	385.3096008300781
1133	385.62933349609375	10.956733333333334					1	DETECTED	385.6293 m/z @10.96 [N1302_2.mzXML]	385.62933349609375	10.956733333333334	9.247133333333332	11.050883333333333	1.8037500000000009	4921.2138671875	148588.54681015018	0	1192	0.09144371286981468	0.5275356808610199	0.05507136172203964	385.6282043457031	385.630615234375
1134	386.080322265625	13.480866666666666					1	DETECTED	386.0803 m/z @13.48 [N1302_2.mzXML]	386.080322265625	13.480866666666666	0.21115	19.970333333333333	19.759183333333333	3051.28125	1576775.8701019587	0	1192	7.304790986485118	0.7445216740372502	0.4890433480745005	386.0788879394531	386.0836486816406
1135	386.28912353515625	11.407683333333333					1	DETECTED	386.2891 m/z @11.41 [N1302_2.mzXML]	386.28912353515625	11.407683333333333	11.349666666666668	11.53	0.18033333333333168	15094.220703125	88792.39965673792	0	1192	0.09271127117210831	1.554151106004045	2.10830221200809	386.2890625	386.2901611328125
1136	386.3121337890625	14.313483333333332					1	DETECTED	386.3121 m/z @14.31 [N1302_2.mzXML]	386.3121337890625	14.313483333333332	11.908216666666668	15.9432	4.034983333333331	5858.18896484375	637117.0106088864	0	1192	0.993768891291106	0.8387808697580313	0.5440688558113322	386.31158447265625	386.3135986328125
1137	386.32562255859375	11.865216666666667					1	DETECTED	386.3256 m/z @11.87 [N1302_2.mzXML]	386.32562255859375	11.865216666666667	11.801566666666668	12.7895	0.9879333333333324	5816.130859375	188808.55758557116	0	1192	0.9037906636790716	7.760670332547891	14.521340665095781	386.3231506347656	386.3270263671875
1138	387.17950439453125	11.53					1	DETECTED	387.1795 m/z @11.53 [N1302_2.mzXML]	387.17950439453125	11.53	11.485633333333334	12.225383333333333	0.739749999999999	226858.21875	1985951.7030538984	0	1192	0.10683892443460863	4.924486412288805	6.449704685259125	387.1778564453125	387.1802673339844
1139	388.1827697753906	11.544033333333335					1	DETECTED	388.1828 m/z @11.54 [N1302_2.mzXML]	388.1827697753906	11.544033333333335	11.544033333333335	11.937833333333334	0.3937999999999988	46835.3359375	326889.6373978254	0	1192	0.09451533654680944	null	null	388.1820068359375	388.1836853027344
1140	388.7114562988281	1.9824					1	DETECTED	388.7115 m/z @1.98 [N1302_2.mzXML]	388.7114562988281	1.9824	1.9401333333333333	2.1247166666666666	0.18458333333333332	9683.1767578125	77157.8372636718	0	1192	0.16581937978482308	2.183556782334384	3.3671135646687684	388.7108154296875	388.7119140625
1141	390.2631530761719	11.378583333333333					1	DETECTED	390.2632 m/z @11.38 [N1302_2.mzXML]	390.2631530761719	11.378583333333333	11.349666666666668	11.485633333333334	0.13596666666666657	17149.955078125	78971.11157800302	0	1192	0.04320851497028322	2.351008645533227	3.7020172910664537	390.2615051269531	390.26416015625
1142	390.9909362792969	1.8274166666666667					1	DETECTED	390.9909 m/z @1.83 [N1302_2.mzXML]	390.9909362792969	1.8274166666666667	1.6748666666666667	2.390633333333333	0.7157666666666664	22779.578125	523922.012550415	0	1192	0.05687976049433274	2.346006773735387	3.6920135474707743	390.9893798828125	390.99188232421875
1143	391.2831115722656	12.29415					1	DETECTED	391.2831 m/z @12.29 [N1302_2.mzXML]	391.2831115722656	12.29415	0.10113333333333333	20.007	19.905866666666668	13472.2109375	7177772.42859137	0	1192	12.033825345048234	0.8162814507211096	0.15491414922452879	391.27374267578125	391.28643798828125
1144	392.2783203125	11.469349999999999					1	DETECTED	392.2783 m/z @11.47 [N1302_2.mzXML]	392.2783203125	11.469349999999999	0.10113333333333333	20.007	19.905866666666668	71343.1015625	2549391.88582068	0	1192	0.07678227079887634	0.5202769093697023	0.02685127105014071	392.2779846191406	392.28826904296875
1145	392.7943115234375	1.7405833333333334					1	DETECTED	392.7943 m/z @1.74 [N1302_2.mzXML]	392.7943115234375	1.7405833333333334	1.7069166666666669	1.7990166666666667	0.09209999999999985	15536.431640625	60171.57746142571	0	1192	0.2738018716977417	1.367821782178222	1.7356435643564438	392.7943115234375	392.7951354980469
1146	393.2963562011719	1.64445					1	DETECTED	393.2964 m/z @1.64 [N1302_2.mzXML]	393.2963562011719	1.64445	1.0889	19.6385	18.5496	2997.45068359375	1469104.1408005976	0	1192	3.5523266242539595	16.694806948069484	32.38961389613897	393.2953796386719	393.2991638183594
1147	394.2226257324219	8.309000000000001					1	DETECTED	394.2226 m/z @8.31 [N1302_2.mzXML]	394.2226257324219	8.309000000000001	7.9613	8.435633333333334	0.47433333333333394	1863.660888671875	33967.087006713875	0	1192	0.18791298456627104	0.6821014284344722	0.3642028568689444	394.22064208984375	394.2240295410156
1148	394.2947082519531	11.615366666666667					1	DETECTED	394.2947 m/z @11.62 [N1302_2.mzXML]	394.2947082519531	11.615366666666667	2.9048666666666665	13.420283333333334	10.515416666666667	16296.859375	1417287.1687511595	0	1192	0.10387180740931079	0.6036058014273961	0.017416567925514548	394.2939453125	394.30194091796875
1149	396.886962890625	1.6748666666666667					1	DETECTED	396.8870 m/z @1.67 [N1302_2.mzXML]	396.886962890625	1.6748666666666667	1.5547333333333335	1.6748666666666667	0.1201333333333332	19136.44921875	109885.71857055672	0	1192	0.10412725680539747	0.5	null	396.8835144042969	396.886962890625
1150	396.9989013671875	1.8837666666666666					1	DETECTED	396.9989 m/z @1.88 [N1302_2.mzXML]	396.9989013671875	1.8837666666666666	1.6597166666666667	3.383766666666667	1.72405	43733.2109375	1019427.2378544923	0	1192	0.2335942172175287	3.8474670832403506	1.9613677724662288	396.9892883300781	396.99951171875
1151	397.1101379394531	10.207133333333333					1	DETECTED	397.1101 m/z @10.21 [N1302_2.mzXML]	397.1101379394531	10.207133333333333	10.067683333333333	10.461933333333333	0.39424999999999955	6764.58056640625	57897.13722869877	0	1192	0.12379184491545736	1.4135891000358527	1.6511560257074476	397.109130859375	397.1112365722656
1152	397.13751220703125	11.736233333333333					1	DETECTED	397.1375 m/z @11.74 [N1302_2.mzXML]	397.13751220703125	11.736233333333333	9.88275	11.835016666666666	1.9522666666666666	10297.4130859375	330165.49863958714	0	1192	0.13843890042910445	0.5266480230916563	0.053190677442245655	397.13677978515625	397.1395568847656
1153	397.19964599609375	11.894033333333335					1	DETECTED	397.1996 m/z @11.89 [N1302_2.mzXML]	397.19964599609375	11.894033333333335	11.8795	11.953399999999998	0.0738999999999983	7722.3359375	18568.864888427946	0	1192	0.04336483498870791	2.542431192660306	4.084862385320612	397.1983947753906	397.2021484375
1154	397.414306640625	12.378433333333334					1	DETECTED	397.4143 m/z @12.38 [N1302_2.mzXML]	397.414306640625	12.378433333333334	12.156966666666667	14.359416666666668	2.2024500000000007	32482.646484375	928850.0356679076	0	1192	0.3911438505243492	5.274771906156492	2.037500014005834	397.4114685058594	397.4161071777344
1155	398.0504150390625	9.88275					1	DETECTED	398.0504 m/z @9.88 [N1302_2.mzXML]	398.0504150390625	9.88275	9.849083333333335	10.016466666666668	0.16738333333333344	7269.3408203125	40750.44054846152	0	1192	0.09224164655728195	2.4858910891090225	5.349632462329287	398.04998779296875	398.0508728027344
1156	398.32574462890625	11.835016666666666					1	DETECTED	398.3257 m/z @11.84 [N1302_2.mzXML]	398.32574462890625	11.835016666666666	11.785066666666667	19.198500000000003	7.4134333333333355	49597.546875	989190.7008023674	0	1192	0.11208137910369764	74.20854187520997	3.1027510437469425	398.31982421875	398.3261413574219
1157	398.73980712890625	1.7405833333333334					1	DETECTED	398.7398 m/z @1.74 [N1302_2.mzXML]	398.73980712890625	1.7405833333333334	1.7069166666666669	1.77035	0.06343333333333323	12071.5283203125	29239.15664514156	0	1192	0.04906236134662634	0.9420792079207949	0.8841584158415898	398.73980712890625	398.74066162109375
1158	398.759765625	13.558166666666667					1	DETECTED	398.7598 m/z @13.56 [N1302_2.mzXML]	398.759765625	13.558166666666667	11.67435	15.616066666666667	3.9417166666666663	13039.296875	988039.3557160638	0	1192	1.4094319074303403	0.9814545396739842	0.9289562474423287	398.7584533691406	398.7631530761719
1159	399.1277770996094	11.115566666666666					1	DETECTED	399.1278 m/z @11.12 [N1302_2.mzXML]	399.1277770996094	11.115566666666666	9.815283333333333	11.226066666666666	1.4107833333333328	11571.7646484375	204805.56592337036	0	1192	0.13969931878663644	0.5682878642079726	0.10784677177955217	399.1247863769531	399.12835693359375
1160	399.2342834472656	8.832566666666667					1	DETECTED	399.2343 m/z @8.83 [N1302_2.mzXML]	399.2342834472656	8.832566666666667	8.761883333333333	18.211833333333335	9.449950000000001	3936.599853515625	439955.5713300173	0	1192	0.08235631776745578	66.84708795095509	132.69417590191017	399.22613525390625	399.2347106933594
1161	399.32940673828125	11.818183333333334					1	DETECTED	399.3294 m/z @11.82 [N1302_2.mzXML]	399.32940673828125	11.818183333333334	11.801566666666668	14.67515	2.8735833333333325	11013.7470703125	553322.0771032104	0	1192	0.1512839681770881	86.46690070211062	171.93380140422124	399.3244934082031	399.3298034667969
1162	400.3412170410156	12.000133333333334					1	DETECTED	400.3412 m/z @12.00 [N1302_2.mzXML]	400.3412170410156	12.000133333333334	11.922883333333335	12.607866666666666	0.6849833333333315	172038.46875	1585773.3758225092	1	1192	0.10808589687890979	2.7385620467855887	2.83782085267357	400.3399963378906	400.3416748046875
1163	400.8258972167969	1.7405833333333334					1	DETECTED	400.8259 m/z @1.74 [N1302_2.mzXML]	400.8258972167969	1.7405833333333334	1.7069166666666669	17.973000000000003	16.266083333333334	17885.0859375	4159715.8790388186	0	1192	0.09086021241306041	241.5754950495061	482.1509900990122	400.8171081542969	400.82684326171875
1164	401.6242980957031	10.910716666666668					1	DETECTED	401.6243 m/z @10.91 [N1302_2.mzXML]	401.6242980957031	10.910716666666668	10.274683333333334	11.018516666666667	0.7438333333333329	7639.4609375	129508.118744568	0	1192	null	0.5847439861642465	0.16948797232849303	401.6230773925781	401.6249084472656
1165	401.86517333984375	1.5402666666666667					1	DETECTED	401.8652 m/z @1.54 [N1302_2.mzXML]	401.86517333984375	1.5402666666666667	1.4960666666666667	1.5692333333333333	0.0731666666666666	7422.6025390625	24924.857547424308	0	1192	0.07682628493346866	0.8276772247360472	0.6553544494720944	401.8643493652344	401.86614990234375
1166	402.90155029296875	1.5988499999999999					1	DETECTED	402.9016 m/z @1.60 [N1302_2.mzXML]	402.90155029296875	1.5988499999999999	1.5692333333333333	1.6294166666666667	0.06018333333333348	46630.96484375	122423.78654980489	0	1192	0.056872863011560915	1.0160382667417034	0.9310451210423949	402.9011535644531	402.9023132324219
1167	403.007080078125	1.8131333333333333					1	DETECTED	403.0071 m/z @1.81 [N1302_2.mzXML]	403.007080078125	1.8131333333333333	0.21115	5.217116666666667	5.005966666666667	166446.828125	5791649.137141355	0	1192	0.20476554897713606	0.6660694191936123	0.30040021166163833	403.0047912597656	403.007568359375
1168	404.2057800292969	11.53					1	DETECTED	404.2058 m/z @11.53 [N1302_2.mzXML]	404.2057800292969	11.53	11.515766666666668	16.9025	5.386733333333332	25657.998046875	609325.5645694884	0	1192	0.11206013002379223	7.846113784060702	15.27897938942114	404.1966247558594	404.20654296875
1169	405.1351318359375	10.565816666666667					1	DETECTED	405.1351 m/z @10.57 [N1302_2.mzXML]	405.1351318359375	10.565816666666667	10.492416666666665	11.050883333333333	0.5584666666666678	29311.64453125	258016.21379699733	0	1192	0.10333378769378854	1.9760446677582115	3.1702746418043044	405.1328430175781	405.1353759765625
1170	405.419921875	12.140433333333334					1	DETECTED	405.4199 m/z @12.14 [N1302_2.mzXML]	405.419921875	12.140433333333334	12.107733333333334	12.225383333333333	0.11764999999999937	8517.7548828125	39225.35391308558	0	1192	0.10548574833894264	1.7989296636085434	2.597859327217087	405.4190368652344	405.4199523925781
1171	406.1427001953125	11.705016666666667					1	DETECTED	406.1427 m/z @11.71 [N1302_2.mzXML]	406.1427001953125	11.705016666666667	9.43805	11.835016666666666	2.396966666666666	10288.7294921875	326182.2688752136	0	1192	0.09407863206393863	0.5286726756752781	0.054097567995157296	406.13653564453125	406.1443786621094
1172	406.7471008300781	11.894033333333335					1	DETECTED	406.7471 m/z @11.89 [N1302_2.mzXML]	406.7471008300781	11.894033333333335	11.147233333333332	17.9175	6.770266666666668	20772.216796875	1722045.6306289672	0	1192	0.5224388457828901	2.59094124911515	2.9491899211611807	406.7388610839844	406.7561340332031
1173	407.7662048339844	14.328750000000001					1	DETECTED	407.7662 m/z @14.33 [N1302_2.mzXML]	407.7662048339844	14.328750000000001	12.757100000000001	14.740683333333333	1.983583333333332	8594.3935546875	336649.0246226501	0	1192	0.19424722576860454	0.6310512306599217	0.23575680374333102	407.7571716308594	407.76715087890625
1174	408.7685852050781	1.7405833333333334					1	DETECTED	408.7686 m/z @1.74 [N1302_2.mzXML]	408.7685852050781	1.7405833333333334	1.7069166666666669	14.112083333333334	12.405166666666668	20522.162109375	3996125.2392889406	0	1192	0.09185064443022362	179.07402254785097	356.5896241273901	408.7681884765625	408.7763366699219
1175	408.91815185546875	1.6294166666666667					1	DETECTED	408.9182 m/z @1.63 [N1302_2.mzXML]	408.91815185546875	1.6294166666666667	1.5840666666666665	1.6748666666666667	0.09080000000000021	59000.59375	185349.02249108898	0	1192	0.05203038134993876	0.9850706453402709	0.9421867835496095	408.9176940917969	408.91900634765625
1176	409.1614685058594	11.53					1	DETECTED	409.1615 m/z @11.53 [N1302_2.mzXML]	409.1614685058594	11.53	11.485633333333334	12.191033333333333	0.7053999999999991	172098.40625	1553254.7037708762	0	1192	0.11226118080601566	4.020285172033732	5.557048212580723	409.1602783203125	409.1622314453125
1177	409.1872863769531	9.190183333333332					1	DETECTED	409.1873 m/z @9.19 [N1302_2.mzXML]	409.1872863769531	9.190183333333332	1.7235333333333334	12.443283333333333	10.71975	51230.8515625	4142307.4670864847	0	1192	0.06358603588760836	0.5067720420815794	1.3886603108163957	409.180419921875	409.1893005371094
1178	410.1645812988281	11.53					1	DETECTED	410.1646 m/z @11.53 [N1302_2.mzXML]	410.1645812988281	11.53	11.515766666666668	11.818183333333334	0.3024166666666659	46969.36328125	300194.69047668425	0	1192	0.10762678891496869	11.35388577736175	17.476420689085092	410.1641540527344	410.16583251953125
1179	410.25347900390625	3.972866666666667					1	DETECTED	410.2535 m/z @3.97 [N1302_2.mzXML]	410.25347900390625	3.972866666666667	3.3528000000000002	10.356183333333332	7.003383333333332	2546.33056640625	361131.18964260863	0	1192	0.6775470384291564	5.6472825502634105	10.294565100526821	410.251708984375	410.2618103027344
1180	410.3262634277344	12.673483333333333					1	DETECTED	410.3263 m/z @12.67 [N1302_2.mzXML]	410.3262634277344	12.673483333333333	12.6243	12.83755	0.21325000000000038	15123.9248046875	97132.2970357671	0	1192	0.11965378293098361	2.1679091833276787	1.6947149527320589	410.3245544433594	410.3262634277344
1181	410.85516357421875	1.6906999999999999					1	DETECTED	410.8552 m/z @1.69 [N1302_2.mzXML]	410.85516357421875	1.6906999999999999	1.6748666666666667	1.77035	0.09548333333333336	22364.376953125	89716.128340332	0	1192	0.06388644384604314	3.0152631578947737	5.0305263157895475	410.8548889160156	410.8554382324219
1182	412.2842712402344	11.953399999999998					1	DETECTED	412.2843 m/z @11.95 [N1302_2.mzXML]	412.2842712402344	11.953399999999998	10.987233333333334	16.773	5.785766666666666	22119.70703125	671322.5567139278	0	1192	0.16028164355286556	2.5127449899078607	2.8921552458342017	412.2806396484375	412.28497314453125
1183	412.8521423339844	1.6748666666666667					1	DETECTED	412.8521 m/z @1.67 [N1302_2.mzXML]	412.8521423339844	1.6748666666666667	1.6597166666666667	1.7557333333333331	0.09601666666666642	12347.85546875	52974.82329492184	0	1192	0.09506785629912518	3.168866886688661	5.337733773377322	412.8518981933594	412.8523864746094
1184	412.8626403808594	1.5840666666666665					1	DETECTED	412.8626 m/z @1.58 [N1302_2.mzXML]	412.8626403808594	1.5840666666666665	1.5547333333333335	8.372183333333334	6.817450000000001	19604.9375	2052699.9764508056	0	1192	0.047961423131206216	116.20653409091047	231.4130681818209	412.86138916015625	412.86627197265625
1185	412.9740905761719	1.8696333333333333					1	DETECTED	412.9741 m/z @1.87 [N1302_2.mzXML]	412.9740905761719	1.8696333333333333	1.4350333333333334	2.349283333333333	0.9142499999999998	14460.5498046875	346099.0910250243	0	1192	0.26831256123309344	1.051829268292683	1.103658536585366	412.9698181152344	412.97564697265625
1186	413.1412048339844	9.355516666666666					1	DETECTED	413.1412 m/z @9.36 [N1302_2.mzXML]	413.1412048339844	9.355516666666666	9.3073	15.004116666666667	5.696816666666667	7575.408203125	590122.0339140627	0	1192	0.06523951111346626	59.075181472519716	39.046976673198024	413.13446044921875	413.1443786621094
1187	413.2652282714844	1.6597166666666667					1	DETECTED	413.2652 m/z @1.66 [N1302_2.mzXML]	413.2652282714844	1.6597166666666667	0.13763333333333333	19.988666666666667	19.851033333333334	12462.796875	2211700.6468867483	0	1192	10.463996219654922	4.490032539790771	16.211096972730513	413.2608947753906	413.2683410644531
1188	413.2872314453125	11.968916666666667					1	DETECTED	413.2872 m/z @11.97 [N1302_2.mzXML]	413.2872314453125	11.968916666666667	11.644383333333334	12.0299	0.38551666666666584	6766.7900390625	98715.33218322755	0	1192	0.1302023539218755	0.5939554231717329	0.18791084634346578	413.2868347167969	413.287841796875
1189	413.3406066894531	11.894033333333335					1	DETECTED	413.3406 m/z @11.89 [N1302_2.mzXML]	413.3406066894531	11.894033333333335	11.736233333333333	16.2186	4.482366666666666	6672.376953125	647821.8094545895	0	1192	2.7399409903619034	14.2026827207434	22.672965413368544	413.3374938964844	413.3432312011719
1190	413.7926940917969	14.189833333333333					1	DETECTED	413.7927 m/z @14.19 [N1302_2.mzXML]	413.7926940917969	14.189833333333333	9.555366666666666	15.004116666666667	5.44875	7812.5341796875	625864.4176826173	0	1192	0.20751700562722242	0.5878508134700865	0.17570162694017305	413.7856750488281	413.79486083984375
1191	414.29937744140625	12.29415					1	DETECTED	414.2994 m/z @12.29 [N1302_2.mzXML]	414.29937744140625	12.29415	10.506866666666667	16.05366666666667	5.546800000000001	107488.5625	1996676.594728029	1	1192	0.18468804746691525	0.6949244997492352	0.3305275702281	414.2906799316406	414.3015441894531
1192	415.1231689453125	11.147233333333332					1	DETECTED	415.1232 m/z @11.15 [N1302_2.mzXML]	415.1231689453125	11.147233333333332	11.018516666666667	11.242016666666666	0.2234999999999996	8159.61669921875	55589.72027117907	0	1192	0.05623763780473112	0.8681859381069582	0.7363718762139163	415.1199035644531	415.1244201660156
1193	415.210693359375	11.865216666666667					1	DETECTED	415.2107 m/z @11.87 [N1302_2.mzXML]	415.210693359375	11.865216666666667	1.2893833333333333	12.558216666666668	11.268833333333335	537066.375	1.9378714836542483E7	1	1192	0.08856172992442879	3.624335907241815	4.636701987558224	415.2101135253906	415.2115478515625
1194	415.2806701660156	12.673483333333333					1	DETECTED	415.2807 m/z @12.67 [N1302_2.mzXML]	415.2806701660156	12.673483333333333	12.541433333333334	13.34855	0.8071166666666656	48946.40625	463879.9173228766	0	1192	0.09089625782525168	3.133788579224962	2.5426885006678406	415.28057861328125	415.2831726074219
1195	415.3028564453125	12.29415					1	DETECTED	415.3029 m/z @12.29 [N1302_2.mzXML]	415.3028564453125	12.29415	9.43805	12.443283333333333	3.005233333333333	34123.49609375	753321.5298689886	0	1192	0.18784488342502925	0.52610786270322	0.06235696942947669	415.3019714355469	415.3070373535156
1196	416.2142639160156	11.894033333333335					1	DETECTED	416.2143 m/z @11.89 [N1302_2.mzXML]	416.2142639160156	11.894033333333335	11.818183333333334	12.310849999999999	0.4926666666666648	125947.015625	933847.0235534661	0	1192	null	2.202821602220115	2.4955488814792983	416.2132873535156	416.2146911621094
1197	416.30548095703125	12.2597					1	DETECTED	416.3055 m/z @12.26 [N1302_2.mzXML]	416.30548095703125	12.2597	12.191033333333333	15.434816666666668	3.243783333333335	4513.880859375	385994.6809367066	0	1192	0.07351658480631684	23.61978155339792	46.23956310679584	416.304931640625	416.31488037109375
1198	416.75982666015625	13.08985					1	DETECTED	416.7598 m/z @13.09 [N1302_2.mzXML]	416.75982666015625	13.08985	12.98775	14.174633333333333	1.1868833333333324	6845.55078125	249585.92676733402	0	1192	1.1593327859184885	5.812357166176942	10.624714332353884	416.7579040527344	416.7676086425781
1199	416.8003234863281	1.7557333333333331					1	DETECTED	416.8003 m/z @1.76 [N1302_2.mzXML]	416.8003234863281	1.7557333333333331	1.6906999999999999	16.383983333333333	14.693283333333333	23073.798828125	1.0779149000708984E7	0	1192	14.66490695139652	112.96732444900061	224.93464889800123	416.7989501953125	416.808349609375
1200	417.0016784667969	1.8274166666666667					1	DETECTED	417.0017 m/z @1.83 [N1302_2.mzXML]	417.0016784667969	1.8274166666666667	1.6748666666666667	2.485983333333333	0.8111166666666663	62021.078125	1301394.1185152582	0	1192	0.4091518384178956	2.46092755714803	3.5665049650155844	417.0012512207031	417.0037841796875
1201	418.746826171875	12.7735					1	DETECTED	418.7468 m/z @12.77 [N1302_2.mzXML]	418.746826171875	12.7735	11.162633333333334	14.887866666666667	3.7252333333333336	7311.251953125	561030.9257340085	0	1192	0.681043298307328	1.1562823324918265	1.312564664983653	418.7440185546875	418.75018310546875
1202	418.8791809082031	1.5988499999999999					1	DETECTED	418.8792 m/z @1.60 [N1302_2.mzXML]	418.8791809082031	1.5988499999999999	1.5692333333333333	1.64445	0.07521666666666671	46283.6484375	143692.48148632835	0	1192	0.06688984653459173	1.2698368036015781	1.5396736072031565	418.87896728515625	418.8800354003906
1203	418.9812927246094	1.8131333333333333					1	DETECTED	418.9813 m/z @1.81 [N1302_2.mzXML]	418.9812927246094	1.8131333333333333	1.6748666666666667	2.2514	0.5765333333333331	31975.6015625	583173.1044946287	0	1192	0.4018238678832886	2.084860173577629	3.1697203471552577	418.9801025390625	418.9818420410156
1204	419.0445861816406	11.53					1	DETECTED	419.0446 m/z @11.53 [N1302_2.mzXML]	419.0445861816406	11.53	11.53	11.705016666666667	0.17501666666666793	8705.7021484375	58870.26744555714	0	1192	0.2200220120094798	null	null	419.04412841796875	419.0458068847656
1205	419.2762451171875	13.0171					1	DETECTED	419.2762 m/z @13.02 [N1302_2.mzXML]	419.2762451171875	13.0171	12.959033333333334	13.075700000000001	0.11666666666666714	11194.0498046875	51644.364083251894	0	1192	0.13613117781178374	1.0045924225029004	1.009184845005801	419.2748107910156	419.2765808105469
1206	419.3137512207031	14.09625					1	DETECTED	419.3138 m/z @14.10 [N1302_2.mzXML]	419.3137512207031	14.09625	0.10113333333333333	19.970333333333333	19.8692	2680.627685546875	1307420.4837059025	0	1192	17.251773012737036	0.7098618923029104	0.4197237846058208	419.3117980957031	419.3191833496094
1207	420.8839416503906	1.6597166666666667					1	DETECTED	420.8839 m/z @1.66 [N1302_2.mzXML]	420.8839416503906	1.6597166666666667	1.64445	1.77035	0.12590000000000012	43251.2890625	119985.68649829105	0	1192	0.03551218215564078	4.123362445414825	5.7823809661237044	420.8830871582031	420.88433837890625
1208	421.78173828125	14.251650000000001					1	DETECTED	421.7817 m/z @14.25 [N1302_2.mzXML]	421.78173828125	14.251650000000001	14.06425	15.257366666666666	1.1931166666666666	39284.27734375	857150.1445187983	0	1192	0.38648893664236894	1.2121849971752443	3.8922899218926514	421.7802734375	421.78680419921875
1209	422.3255310058594	11.768849999999999					1	DETECTED	422.3255 m/z @11.77 [N1302_2.mzXML]	422.3255310058594	11.768849999999999	11.736233333333333	11.984416666666668	0.2481833333333352	25922.669921875	195907.7829067396	0	1192	0.14154774502044987	3.8045477772101393	6.316922030451183	422.324462890625	422.32696533203125
1210	424.34149169921875	11.894033333333335					1	DETECTED	424.3415 m/z @11.89 [N1302_2.mzXML]	424.34149169921875	11.894033333333335	11.850283333333334	12.740366666666667	0.8900833333333331	458517.0	3174653.848308962	1	1192	0.08621504224999832	4.768042962210319	5.793867437274218	424.3402099609375	424.34222412109375
1211	424.89593505859375	1.61425					1	DETECTED	424.8959 m/z @1.61 [N1302_2.mzXML]	424.89593505859375	1.61425	1.5692333333333333	1.6597166666666667	0.09048333333333347	91860.5234375	295271.71304882824	0	1192	0.05620161657825573	0.9952497159892961	1.122803697409332	424.89556884765625	424.89654541015625
1212	426.3569641113281	12.0299					1	DETECTED	426.3570 m/z @12.03 [N1302_2.mzXML]	426.3569641113281	12.0299	11.8795	12.83755	0.9580500000000001	328177.0	2860167.433192928	1	1192	0.1021527702351257	1.7169647290450536	1.7779583762283535	426.3477783203125	426.3586730957031
1213	426.828857421875	1.6906999999999999					1	DETECTED	426.8289 m/z @1.69 [N1302_2.mzXML]	426.828857421875	1.6906999999999999	1.6748666666666667	1.7849	0.1100333333333332	18567.9921875	81363.97423461908	0	1192	0.10083272001647381	3.4747368421053006	5.949473684210601	426.828857421875	426.8299255371094
1214	427.1595764160156	11.6299					1	DETECTED	427.1596 m/z @11.63 [N1302_2.mzXML]	427.1595764160156	11.6299	10.323083333333333	11.736233333333333	1.41315	9238.125	284922.5233745117	0	1192	0.1317701993250271	0.5403152332263529	0.08186244498642765	427.15545654296875	427.15972900390625
1215	428.3728942871094	12.140433333333334					1	DETECTED	428.3729 m/z @12.14 [N1302_2.mzXML]	428.3728942871094	12.140433333333334	2.485983333333333	12.558216666666668	10.072233333333335	48172.16015625	2702496.7260207525	0	1192	2.06449723143435	0.5150117099080346	0.02629791921111506	428.36376953125	428.3736267089844
1216	429.3759460449219	12.12405					1	DETECTED	429.3759 m/z @12.12 [N1302_2.mzXML]	429.3759460449219	12.12405	12.107733333333334	14.06425	1.9565166666666656	13652.267578125	400036.23702203314	0	1192	0.12334308573546338	59.95454545454591	84.48920138073957	429.37017822265625	429.37799072265625
1217	429.7679748535156	14.189833333333333					1	DETECTED	429.7680 m/z @14.19 [N1302_2.mzXML]	429.7679748535156	14.189833333333333	14.09625	15.327816666666667	1.2315666666666676	26749.91015625	587986.8625297853	0	1192	0.45244892028837214	5.207399628728873	7.660384234599457	429.7668151855469	429.7718811035156
1218	430.24359130859375	9.604433333333333					1	DETECTED	430.2436 m/z @9.60 [N1302_2.mzXML]	430.24359130859375	9.604433333333333	6.58685	10.290966666666666	3.704116666666666	5438.85302734375	194984.4993744202	0	1192	0.08871387331420877	0.6137554886636657	3.0238750739674107	430.2403259277344	430.24462890625
1219	430.2939147949219	11.968916666666667					1	DETECTED	430.2939 m/z @11.97 [N1302_2.mzXML]	430.2939147949219	11.968916666666667	11.209866666666667	12.344583333333333	1.134716666666666	15145.326171875	310962.8329841308	0	1192	0.13346502878032673	0.7474584458643473	0.4949168917286945	430.29345703125	430.29669189453125
1220	430.3897399902344	13.248316666666666					1	DETECTED	430.3897 m/z @13.25 [N1302_2.mzXML]	430.3897399902344	13.248316666666666	9.865666666666668	19.933333333333334	10.067666666666666	6835.17822265625	796371.2562341004	0	1192	0.4610514424016454	1.21687221513388	1.5531584578400046	430.38531494140625	430.39361572265625
1221	430.91290283203125	1.64445					1	DETECTED	430.9129 m/z @1.64 [N1302_2.mzXML]	430.91290283203125	1.64445	1.5840666666666665	1.6906999999999999	0.10663333333333336	112913.1328125	389093.4994086913	0	1192	0.05508144984292751	0.905427553615657	0.8289885209870992	430.9118347167969	430.9131774902344
1222	431.1775207519531	12.574833333333334					1	DETECTED	431.1775 m/z @12.57 [N1302_2.mzXML]	431.1775207519531	12.574833333333334	7.098016666666666	12.853166666666668	5.755150000000002	26828.73046875	1313686.8303143925	0	1192	0.17494042930806053	0.5413444737094114	0.08196515129923096	431.1684265136719	431.17840576171875
1223	431.2761535644531	12.2597					1	DETECTED	431.2762 m/z @12.26 [N1302_2.mzXML]	431.2761535644531	12.2597	12.140433333333334	12.427066666666667	0.28663333333333263	45015.29296875	321026.99360522366	0	1192	0.08665905890017456	1.2016489659027385	1.4618623543426188	431.2754211425781	431.2774658203125
1224	431.3147888183594	12.72335					1	DETECTED	431.3148 m/z @12.72 [N1302_2.mzXML]	431.3147888183594	12.72335	12.673483333333333	12.883983333333333	0.2104999999999997	14985.4970703125	99466.37577551272	0	1192	0.4635636511043639	2.110628342245993	3.221256684491986	431.3125305175781	431.3158874511719
1225	432.2371826171875	11.865216666666667					1	DETECTED	432.2372 m/z @11.87 [N1302_2.mzXML]	432.2371826171875	11.865216666666667	8.797283333333333	12.225383333333333	3.4281000000000006	76912.7109375	1474541.2249302976	0	1192	0.08692807801061875	0.5495911985102521	3.8025281001488307	432.2367858886719	432.2466735839844
1226	432.30987548828125	12.29415					1	DETECTED	432.3099 m/z @12.29 [N1302_2.mzXML]	432.30987548828125	12.29415	11.6299	15.597483333333335	3.9675833333333355	92595.734375	1486809.5961297625	1	1192	0.1845965540074559	2.0946729231823724	1.4565771630514335	432.3043212890625	432.31915283203125
1227	432.9756164550781	1.8837666666666666					1	DETECTED	432.9756 m/z @1.88 [N1302_2.mzXML]	432.9756164550781	1.8837666666666666	1.7557333333333331	2.43135	0.675616666666667	32476.974609375	667958.6518057862	0	1192	0.2733116467485457	2.6384405102837793	3.749006123979516	432.9755859375	432.9786071777344
1228	433.06158447265625	11.558					1	DETECTED	433.0616 m/z @11.56 [N1302_2.mzXML]	433.06158447265625	11.558	11.501	11.801566666666668	0.3005666666666684	16370.935546875	166025.14096423416	0	1192	0.15244680834017643	2.6365497076023368	4.055077589421458	433.0595397949219	433.06170654296875
1229	433.24090576171875	11.865216666666667					1	DETECTED	433.2409 m/z @11.87 [N1302_2.mzXML]	433.24090576171875	11.865216666666667	9.76495	12.12405	2.3590999999999998	16047.25390625	349915.448588684	0	1192	0.09765996315850067	0.5616191594718132	4.697228774151431	433.2330627441406	433.2424621582031
1230	433.3133850097656	12.29415					1	DETECTED	433.3134 m/z @12.29 [N1302_2.mzXML]	433.3133850097656	12.29415	11.768849999999999	12.541433333333334	0.7725833333333352	24895.572265625	449481.7984031985	0	1192	0.06005403448347302	0.6774863157279878	0.3445576504900838	433.3111572265625	433.3139343261719
1231	435.3318786621094	11.644383333333334					1	DETECTED	435.3319 m/z @11.64 [N1302_2.mzXML]	435.3318786621094	11.644383333333334	10.444283333333335	11.736233333333333	1.2919499999999982	7719.5859375	194997.5874326171	0	1192	1.3520571887497521	0.5382676443629694	0.0762093505245862	435.3317565917969	435.3348083496094
1232	436.85772705078125	1.6597166666666667					1	DETECTED	436.8577 m/z @1.66 [N1302_2.mzXML]	436.85772705078125	1.6597166666666667	1.6597166666666667	1.7235333333333334	0.06381666666666663	29489.8984375	51798.0500003663	0	1192	0.02440966849560544	null	null	436.85772705078125	436.85833740234375
1233	437.192626953125	11.865216666666667					1	DETECTED	437.1926 m/z @11.87 [N1302_2.mzXML]	437.192626953125	11.865216666666667	11.818183333333334	12.591233333333333	0.7730499999999996	355794.625	2711093.204564333	1	1192	0.09000111523795518	3.451017199382042	4.4256409791281595	437.1922607421875	437.1943359375
1234	438.29681396484375	13.36265					1	DETECTED	438.2968 m/z @13.36 [N1302_2.mzXML]	438.29681396484375	13.36265	3.1407833333333333	15.452783333333334	12.312000000000001	9230.0859375	828247.6162688603	0	1192	0.08485853012580691	0.6022383387248252	0.027770234669930362	438.29400634765625	438.30584716796875
1235	438.9842529296875	1.8274166666666667					1	DETECTED	438.9843 m/z @1.83 [N1302_2.mzXML]	438.9842529296875	1.8274166666666667	1.6906999999999999	8.0122	6.3215	39275.42578125	994793.7120815429	0	1192	0.19395245995681742	23.11898086066071	4.248264735408439	438.9810791015625	438.9853210449219
1236	439.1209411621094	11.115566666666666					1	DETECTED	439.1209 m/z @11.12 [N1302_2.mzXML]	439.1209411621094	11.115566666666666	11.03465	14.389883333333334	3.3552333333333344	11557.9541015625	759563.4640488285	0	1192	0.19988218170268368	20.73264675592166	40.46529351184332	439.1156005859375	439.1210632324219
1237	440.8694763183594	1.6294166666666667					1	DETECTED	440.8695 m/z @1.63 [N1302_2.mzXML]	440.8694763183594	1.6294166666666667	1.5840666666666665	3.3225	1.7384333333333333	30858.7265625	244203.40379614258	0	1192	0.050810979530256706	18.424080067085693	37.7253354058249	440.8694763183594	440.8714599609375
1238	442.1702880859375	11.865216666666667					1	DETECTED	442.1703 m/z @11.87 [N1302_2.mzXML]	442.1702880859375	11.865216666666667	11.865216666666667	11.922883333333335	0.057666666666667865	11651.9521484375	28420.036675537292	0	1192	0.056964290278232355	null	null	442.1696472167969	442.17138671875
1239	442.3152160644531	11.785066666666667					1	DETECTED	442.3152 m/z @11.79 [N1302_2.mzXML]	442.3152160644531	11.785066666666667	11.752733333333333	12.014999999999999	0.2622666666666653	11524.5927734375	96544.07217614759	0	1192	0.08402913976478743	4.055670103092708	7.111340206185416	442.3145751953125	442.31646728515625
1240	442.87860107421875	1.5692333333333333					1	DETECTED	442.8786 m/z @1.57 [N1302_2.mzXML]	442.87860107421875	1.5692333333333333	1.4663	1.5988499999999999	0.13254999999999995	17696.470703125	72068.77289916991	0	1192	0.06584413993976534	0.6438633419689117	0.28772668393782347	442.87750244140625	442.8798828125
1241	443.42059326171875	12.29415					1	DETECTED	443.4206 m/z @12.29 [N1302_2.mzXML]	443.42059326171875	12.29415	12.091516666666667	12.459066666666667	0.3675499999999996	7149.23828125	80572.52657727043	0	1192	0.1786051661265482	0.9069337062016785	0.8138674124033568	443.4186096191406	443.4212951660156
1242	444.23797607421875	8.403716666666666					1	DETECTED	444.2380 m/z @8.40 [N1302_2.mzXML]	444.23797607421875	8.403716666666666	7.9444	14.220616666666666	6.2762166666666666	2248.403564453125	431990.4640825805	0	1192	0.2443697939237346	6.8321238071047645	12.664247614209529	444.2342529296875	444.2398986816406
1243	445.2937927246094	12.973266666666666					1	DETECTED	445.2938 m/z @12.97 [N1302_2.mzXML]	445.2937927246094	12.973266666666666	12.242466666666667	13.08985	0.8473833333333332	26320.162109375	307883.7012899158	0	1192	0.1169100158557761	0.6497090053920996	0.3080970904869813	445.29254150390625	445.2953186035156
1244	445.399169921875	12.378433333333334					1	DETECTED	445.3992 m/z @12.38 [N1302_2.mzXML]	445.399169921875	12.378433333333334	11.600716666666667	12.673483333333333	1.0727666666666664	14305.1015625	309501.446350342	0	1192	0.0563020843317954	0.689689904206759	0.1341037009692614	445.39813232421875	445.4007568359375
1245	446.25323486328125	11.558					1	DETECTED	446.2532 m/z @11.56 [N1302_2.mzXML]	446.25323486328125	11.558	8.779599999999999	12.191033333333333	3.411433333333335	360344.46875	4304305.335074196	1	1192	0.13129469328282006	38.65836005788273	3.5034628812249764	446.2503356933594	446.2536926269531
1246	446.8869323730469	1.64445					1	DETECTED	446.8869 m/z @1.64 [N1302_2.mzXML]	446.8869323730469	1.64445	1.5988499999999999	1.6906999999999999	0.09184999999999999	59604.04296875	170261.90187451165	0	1192	0.04885087310093805	1.0383697911606062	0.9727920982456784	446.8858642578125	446.8877258300781
1247	447.34478759765625	11.485633333333334					1	DETECTED	447.3448 m/z @11.49 [N1302_2.mzXML]	447.34478759765625	11.485633333333334	11.485633333333334	18.37633333333333	6.890699999999997	6315.44287109375	835943.5337759701	0	1192	2.562393872409727	null	null	447.3427429199219	447.348388671875
1248	448.3054504394531	11.894033333333335					1	DETECTED	448.3055 m/z @11.89 [N1302_2.mzXML]	448.3054504394531	11.894033333333335	5.461383333333333	12.225383333333333	6.764	31605.451171875	2144989.3743684688	0	1192	0.1592596884465003	0.5257553263429534	0.04104613841750013	448.30291748046875	448.3154296875
1249	449.2007751464844	12.277199999999999					1	DETECTED	449.2008 m/z @12.28 [N1302_2.mzXML]	449.2007751464844	12.277199999999999	12.191033333333333	12.607866666666666	0.41683333333333294	19667.5703125	243075.25680651888	0	1192	0.19797016253876798	2.4187620889748884	3.837524177949777	449.2001037597656	449.2020263671875
1250	450.3204040527344	12.29415					1	DETECTED	450.3204 m/z @12.29 [N1302_2.mzXML]	450.3204040527344	12.29415	3.3528000000000002	12.6573	9.304499999999999	103329.46875	3721728.341826235	1	1192	0.12638266726641767	1.5999429269588417	1.8386050264322913	450.316650390625	450.3213806152344
1251	450.35693359375	12.973266666666666					1	DETECTED	450.3569 m/z @12.97 [N1302_2.mzXML]	450.35693359375	12.973266666666666	0.10113333333333333	20.007	19.905866666666668	39818.08203125	2903939.564932861	0	1192	1.0602094233590122	1.4433158436616669	1.9244516902110147	450.3529357910156	450.3607482910156
1252	451.3236999511719	12.29415					1	DETECTED	451.3237 m/z @12.29 [N1302_2.mzXML]	451.3236999511719	12.29415	12.191033333333333	14.127866666666668	1.9368333333333343	31181.35546875	496091.12106933654	0	1192	0.11970150308083483	9.391465977048648	1.9167845903273915	451.3227844238281	451.3300476074219
1253	452.3729553222656	12.060433333333332					1	DETECTED	452.3730 m/z @12.06 [N1302_2.mzXML]	452.3729553222656	12.060433333333332	12.0299	12.2597	0.2298000000000009	15599.6787109375	118255.12425067143	0	1192	0.13220751632332828	3.763100436681323	5.993008371226192	452.3719177246094	452.37335205078125
1254	453.16693115234375	11.894033333333335					1	DETECTED	453.1669 m/z @11.89 [N1302_2.mzXML]	453.16693115234375	11.894033333333335	11.835016666666666	11.968916666666667	0.13390000000000057	15426.7734375	67345.5552490236	0	1192	0.07026182334424291	1.1344253035865315	1.268850607173063	453.1664733886719	453.1675720214844
1255	453.3432922363281	10.492416666666665					1	DETECTED	453.3433 m/z @10.49 [N1302_2.mzXML]	453.3432922363281	10.492416666666665	9.948933333333335	17.45716666666667	7.508233333333335	99268.3515625	1352086.8433808272	0	1192	0.1289732401846262	2.156081740205269	3.432948140817321	453.3398742675781	453.3451843261719
1256	454.2918395996094	13.075700000000001					1	DETECTED	454.2918 m/z @13.08 [N1302_2.mzXML]	454.2918395996094	13.075700000000001	12.914233333333334	15.071066666666667	2.156833333333333	47505.359375	563844.5101571049	0	1192	0.08660357451636358	6.678881090008221	2.7425431932960915	454.2872009277344	454.2946472167969
1257	454.3883056640625	12.208283333333332					1	DETECTED	454.3883 m/z @12.21 [N1302_2.mzXML]	454.3883056640625	12.208283333333332	4.351816666666666	12.443283333333333	8.091466666666667	13887.2919921875	1249259.793991943	0	1192	0.1179206931395349	0.5149558325625601	0.021042187800639635	454.3818359375	454.3896789550781
1258	454.9574279785156	1.7990166666666667					1	DETECTED	454.9574 m/z @1.80 [N1302_2.mzXML]	454.9574279785156	1.7990166666666667	1.6748666666666667	2.223383333333333	0.5485166666666663	20928.501953125	371637.05421997036	0	1192	0.4137216060394424	2.209088468250771	5.351235390192966	454.9571838378906	454.958984375
1259	455.1140441894531	11.147233333333332					1	DETECTED	455.1140 m/z @11.15 [N1302_2.mzXML]	455.1140441894531	11.147233333333332	11.002633333333334	14.971466666666666	3.9688333333333325	3851.743896484375	474983.31935656746	0	1192	0.31414988025252555	13.723490087598089	26.446980175196177	455.1140441894531	455.1203918457031
1260	456.367431640625	12.98775					1	DETECTED	456.3674 m/z @12.99 [N1302_2.mzXML]	456.367431640625	12.98775	5.061083333333333	13.046266666666666	7.985183333333333	6746.60400390625	1777287.3883171384	0	1192	7.98942041880306	0.5036911269974769	0.007382253994953644	456.3623962402344	456.36834716796875
1261	458.3467102050781	11.5862					1	DETECTED	458.3467 m/z @11.59 [N1302_2.mzXML]	458.3467102050781	11.5862	11.558	12.98775	1.4297500000000003	8326.455078125	229049.911977539	0	1192	0.09767376096216118	25.350177304964543	49.700354609929086	458.3455505371094	458.34893798828125
1262	458.8558044433594	1.5547333333333335					1	DETECTED	458.8558 m/z @1.55 [N1302_2.mzXML]	458.8558044433594	1.5547333333333335	1.4511333333333334	1.5988499999999999	0.1477166666666665	46831.35546875	200161.14366918942	0	1192	0.08444109973593816	0.7152065493084564	0.4772392237478036	458.85479736328125	458.8564453125
1263	459.2477722167969	13.133183333333333					1	DETECTED	459.2478 m/z @13.13 [N1302_2.mzXML]	459.2477722167969	13.133183333333333	0.7235833333333334	13.864116666666666	13.140533333333332	22972.185546875	1175759.529067383	0	1192	0.17250626699616234	0.5294503180333505	0.038619889502124166	459.24542236328125	459.25238037109375
1264	460.9647216796875	1.7557333333333331					1	DETECTED	460.9647 m/z @1.76 [N1302_2.mzXML]	460.9647216796875	1.7557333333333331	1.6748666666666667	2.195533333333333	0.5206666666666664	18283.51171875	240372.33922265616	0	1192	0.17350099288684095	3.219291014014847	5.438582028029694	460.9642333984375	460.9679870605469
1265	463.1572265625	10.987233333333334					1	DETECTED	463.1572 m/z @10.99 [N1302_2.mzXML]	463.1572265625	10.987233333333334	10.137883333333333	11.083633333333333	0.9457500000000003	3936.8994140625	83212.7716865234	0	1192	0.970192147646916	0.5567492788603043	0.11349855772060873	463.15509033203125	463.1580810546875
1266	463.30255126953125	13.0171					1	DETECTED	463.3026 m/z @13.02 [N1302_2.mzXML]	463.30255126953125	13.0171	12.929183333333333	13.1766	0.24741666666666795	16576.65625	147361.90157818582	0	1192	0.13843206813541187	1.4071090047393442	1.7991233194898324	463.3002624511719	463.3027648925781
1267	464.2181396484375	10.596683333333335					1	DETECTED	464.2181 m/z @10.60 [N1302_2.mzXML]	464.2181396484375	10.596683333333335	7.841383333333334	10.799083333333334	2.9577	34528.4609375	332107.50797088706	0	1192	0.08693771774303727	0.8773122430107254	1.91068284067675	464.2154846191406	464.2194519042969
1268	464.8731994628906	1.5840666666666665					1	DETECTED	464.8732 m/z @1.58 [N1302_2.mzXML]	464.8731994628906	1.5840666666666665	1.5692333333333333	9.3392	7.769966666666667	11498.0703125	1080631.5693680116	0	1192	0.05084619468177909	261.90898876404634	522.8179775280927	464.87176513671875	464.8800354003906
1269	466.3159484863281	11.953399999999998					1	DETECTED	466.3159 m/z @11.95 [N1302_2.mzXML]	466.3159484863281	11.953399999999998	2.70565	12.3612	9.65555	35400.33984375	2107059.0326646725	0	1192	0.1313934235061911	0.5144579911929964	4.108795813900201	466.3132629394531	466.32183837890625
1270	467.1526184082031	11.644383333333334					1	DETECTED	467.1526 m/z @11.64 [N1302_2.mzXML]	467.1526184082031	11.644383333333334	11.5862	11.818183333333334	0.23198333333333387	10779.0244140625	87239.72590307618	0	1192	0.11433452087761609	1.9935548553422933	2.9871097106845865	467.1504821777344	467.1526184082031
1271	468.2178955078125	12.29415					1	DETECTED	468.2179 m/z @12.29 [N1302_2.mzXML]	468.2178955078125	12.29415	12.191033333333333	12.411216666666666	0.22018333333333295	10339.173828125	70743.70403668223	0	1192	0.10983336986047121	1.0676418296427967	1.1352836592855935	468.21746826171875	468.2198181152344
1272	468.307373046875	12.673483333333333					1	DETECTED	468.3074 m/z @12.67 [N1302_2.mzXML]	468.307373046875	12.673483333333333	12.491583333333333	14.2664	1.774816666666668	259310.640625	2420172.311696294	1	1192	0.09422927633030653	1.3831653178004597	1.4292496420493952	468.3056640625	468.3104248046875
1273	469.3279724121094	12.014999999999999					1	DETECTED	469.3280 m/z @12.01 [N1302_2.mzXML]	469.3279724121094	12.014999999999999	2.5538833333333333	15.416633333333333	12.86275	5834.931640625	1689646.5043931894	0	1192	2.6613755381008435	0.6797691252089695	0.3374929872461533	469.3237609863281	469.3301086425781
1274	469.38720703125	12.277199999999999					1	DETECTED	469.3872 m/z @12.28 [N1302_2.mzXML]	469.38720703125	12.277199999999999	11.968916666666667	12.475233333333334	0.5063166666666667	10424.015625	145792.01375427243	0	1192	0.10855071279132389	0.82118721954912	0.64237443909824	469.3858642578125	469.3897705078125
1275	469.6556701660156	10.565816666666667					1	DETECTED	469.6557 m/z @10.57 [N1302_2.mzXML]	469.6556701660156	10.565816666666667	8.1133	10.62865	2.5153499999999998	3306.63037109375	300148.3112686463	0	1192	2.536024716436742	0.5128099707103588	0.025619941420717666	469.646728515625	469.6575927734375
1276	470.28594970703125	11.865216666666667					1	DETECTED	470.2859 m/z @11.87 [N1302_2.mzXML]	470.28594970703125	11.865216666666667	11.865216666666667	12.045083333333334	0.17986666666666729	8977.5869140625	61395.464353881864	0	1192	0.08754174318294972	null	null	470.28594970703125	470.28814697265625
1277	470.8887634277344	1.61425					1	DETECTED	470.8888 m/z @1.61 [N1302_2.mzXML]	470.8887634277344	1.61425	1.5840666666666665	1.64445	0.060383333333333455	23502.27734375	61184.234764648536	0	1192	0.04633659787381195	1.000276090557701	1.0005521811154021	470.8880615234375	470.88934326171875
1278	472.24908447265625	11.558					1	DETECTED	472.2491 m/z @11.56 [N1302_2.mzXML]	472.24908447265625	11.558	9.89955	11.768849999999999	1.869299999999999	23310.224609375	479598.0362770691	0	1192	0.13525627526081507	0.5635683921734146	0.09446903864781371	472.2398376464844	472.2497253417969
1279	472.3021240234375	12.29415					1	DETECTED	472.3021 m/z @12.29 [N1302_2.mzXML]	472.3021240234375	12.29415	11.835016666666666	12.607866666666666	0.77285	89306.125	1054427.2363168963	0	1192	0.11352221736442658	0.7764172507950264	1.836426002272682	472.3013916015625	472.30267333984375
1280	472.3414611816406	11.894033333333335					1	DETECTED	472.3415 m/z @11.89 [N1302_2.mzXML]	472.3414611816406	11.894033333333335	2.9048666666666665	12.014999999999999	9.110133333333332	16591.849609375	2159649.248095703	0	1192	0.056201856679290785	0.5067284694539722	0.013456938907944475	472.3408203125	472.34814453125
1281	474.283203125	11.894033333333335					1	DETECTED	474.2832 m/z @11.89 [N1302_2.mzXML]	474.283203125	11.894033333333335	11.818183333333334	12.883983333333333	1.0657999999999994	1742585.75	1.155906453071815E7	1	1192	0.0743782182001631	2.3088764264424104	2.0922666573542674	474.28204345703125	474.2852783203125
1282	474.8333740234375	1.5547333333333335					1	DETECTED	474.8334 m/z @1.55 [N1302_2.mzXML]	474.8333740234375	1.5547333333333335	1.4511333333333334	1.5988499999999999	0.1477166666666665	46690.71484375	201680.25928222653	0	1192	0.07413712602142764	0.7136231979810751	0.5124917138546649	474.8326416015625	474.8338928222656
1283	475.28765869140625	11.894033333333335					1	DETECTED	475.2877 m/z @11.89 [N1302_2.mzXML]	475.28765869140625	11.894033333333335	11.835016666666666	12.72335	0.8883333333333336	420402.46875	3121930.3538302626	0	1192	0.061946973887344825	3.554535028593518	3.0299145045284686	475.28607177734375	475.28802490234375
1284	475.3252258300781	10.492416666666665					1	DETECTED	475.3252 m/z @10.49 [N1302_2.mzXML]	475.3252258300781	10.492416666666665	10.30665	11.002633333333334	0.6959833333333343	31354.091796875	250446.23815008492	0	1192	0.13497069016331587	1.8671897692209072	2.3328016479345237	475.3231201171875	475.3272705078125
1285	476.2908935546875	11.8795					1	DETECTED	476.2909 m/z @11.88 [N1302_2.mzXML]	476.2908935546875	11.8795	11.850283333333334	12.060433333333332	0.21014999999999873	48628.0546875	348337.7498251931	0	1192	0.11906437459948016	3.5964061608670628	6.1928123217341255	476.2898254394531	476.2909851074219
1286	476.9056701660156	1.6294166666666667					1	DETECTED	476.9057 m/z @1.63 [N1302_2.mzXML]	476.9056701660156	1.6294166666666667	1.5988499999999999	15.597483333333335	13.998633333333334	19903.349609375	2775021.8228599248	0	1192	0.03843526845977174	228.98527808069656	456.9705561613931	476.9042053222656	476.9127502441406
1287	476.9389953613281	1.8274166666666667					1	DETECTED	476.9390 m/z @1.83 [N1302_2.mzXML]	476.9389953613281	1.8274166666666667	1.7069166666666669	2.1813166666666666	0.4743999999999997	14741.1435546875	188394.65894372555	0	1192	0.16047100935067138	1.968464730290458	2.936929460580916	476.9378662109375	476.94097900390625
1288	478.2918701171875	12.883983333333333					1	DETECTED	478.2919 m/z @12.88 [N1302_2.mzXML]	478.2918701171875	12.883983333333333	12.740366666666667	13.291033333333333	0.5506666666666664	78430.953125	771106.3237529276	0	1192	0.6753787229365624	1.9171405361494733	2.435597292394888	478.2911376953125	478.2919616699219
1289	478.3284912109375	13.220033333333333					1	DETECTED	478.3285 m/z @13.22 [N1302_2.mzXML]	478.3284912109375	13.220033333333333	11.4376	15.524949999999999	4.087349999999999	86311.4453125	3010742.696497679	0	1192	0.23217478251316592	0.8875624933834053	1.320431439977569	478.3259582519531	478.3318176269531
1290	479.001953125	1.9401333333333333					1	DETECTED	479.0020 m/z @1.94 [N1302_2.mzXML]	479.001953125	1.9401333333333333	1.8415666666666666	2.3072166666666667	0.4656500000000001	9713.5419921875	117106.80704290769	0	1192	0.23206092166468473	2.3621068650659454	3.8551551348624065	478.9999084472656	479.0049743652344
1291	479.1903991699219	10.257916666666667					1	DETECTED	479.1904 m/z @10.26 [N1302_2.mzXML]	479.1903991699219	10.257916666666667	10.22385	10.356183333333332	0.13233333333333164	5287.20263671875	22725.579433471445	0	1192	0.07743073401393197	1.9422700587084267	2.8845401174168535	479.19036865234375	479.1920471191406
1292	479.2948303222656	12.883983333333333					1	DETECTED	479.2948 m/z @12.88 [N1302_2.mzXML]	479.2948303222656	12.883983333333333	7.151666666666667	12.899116666666666	5.747449999999999	22240.810546875	2279641.331779724	0	1192	0.07479748969314137	0.5013200015118959	0.0026400030237919516	479.2947082519531	479.2972106933594
1293	480.2118225097656	11.644383333333334					1	DETECTED	480.2118 m/z @11.64 [N1302_2.mzXML]	480.2118225097656	11.644383333333334	10.92585	11.67435	0.7484999999999999	6701.2822265625	135968.96490698247	0	1192	0.03925851164541072	0.5208526628316942	0.05074943821951187	480.20867919921875	480.2140808105469
[truncated: 108 more rows]
