# Supplementary material for: MSFC: a new feature construction method for accurate diagnosis of mass spectrometry data
Source: Sci Rep. 2023 Sep 21;13:15694. doi: 10.1038/s41598-023-42395-5 (PMC10514077; doi:10.1038/s41598-023-42395-5)
Supplement: Supplementary file 1 — Supplementary Information. [file 41598_2023_42395_MOESM1_ESM.zip › dataset/CHD dataset/2-batch/N/N1309_2.mzXML_chromatograms.csv]

row ID	row m/z	row retention time	row identity (main ID)	row identity (all IDs)	row identity (main ID + details)	row comment	row number of detected peaks	N1309_2.mzXML Peak status	N1309_2.mzXML Peak name	N1309_2.mzXML Peak m/z	N1309_2.mzXML Peak RT	N1309_2.mzXML Peak RT start	N1309_2.mzXML Peak RT end	N1309_2.mzXML Peak duration time	N1309_2.mzXML Peak height	N1309_2.mzXML Peak area	N1309_2.mzXML Peak charge	N1309_2.mzXML Peak # data points	N1309_2.mzXML Peak FWHM	N1309_2.mzXML Peak tailing factor	N1309_2.mzXML Peak asymmetry factor	N1309_2.mzXML Peak m/z min	N1309_2.mzXML Peak m/z max
1	55.05915069580078	1.77665					1	DETECTED	55.0592 m/z @1.78 [N1309_2.mzXML]	55.05915069580078	1.77665	0.11925000000000001	19.997666666666664	19.878416666666663	2762.74169921875	1152465.8675749195	0	1174	4.5024099249814045	5.996867583765736	41.381942014940044	55.049659729003906	55.06797409057617
2	60.080570220947266	14.76735					1	DETECTED	60.0806 m/z @14.77 [N1309_2.mzXML]	60.080570220947266	14.76735	0.10108333333333334	19.997666666666664	19.896583333333332	101714.40625	2.7816272666348908E7	0	1174	7.140096644179481	0.8612195996620294	0.7934135710232294	60.077186584472656	60.08099365234375
3	61.03944396972656	1.8328166666666665					1	DETECTED	61.0394 m/z @1.83 [N1309_2.mzXML]	61.03944396972656	1.8328166666666665	0.11925000000000001	19.997666666666664	19.878416666666663	214525.203125	3171786.8204023703	0	1174	0.045896957669936844	0.7031333383259	7.895555484939393	61.03447341918945	61.04203414916992
4	61.08396911621094	14.700183333333333					1	DETECTED	61.0840 m/z @14.70 [N1309_2.mzXML]	61.08396911621094	14.700183333333333	1.5955333333333332	19.961333333333336	18.365800000000004	3139.6025390625	1273955.068049743	0	1174	0.6524354999805979	0.7007359982906832	0.603567397521374	61.079654693603516	61.093807220458984
5	68.98210906982422	1.50715					1	DETECTED	68.9821 m/z @1.51 [N1309_2.mzXML]	68.98210906982422	1.50715	1.4473833333333335	11.922383333333332	10.475	9347.212890625	1704901.2379920653	0	1174	0.19454505499113717	87.63245956497511	174.26491912995021	68.97526550292969	68.98759460449219
6	69.03335571289062	1.9994833333333333					1	DETECTED	69.0334 m/z @2.00 [N1309_2.mzXML]	69.03335571289062	1.9994833333333333	0.8842833333333334	8.003283333333334	7.119000000000001	7870.7421875	792712.5277643432	0	1174	0.1565425865633241	3.1918041606886667	2.285652164081811	69.03314971923828	69.03351593017578
7	69.0697021484375	7.6523666666666665					1	DETECTED	69.0697 m/z @7.65 [N1309_2.mzXML]	69.0697021484375	7.6523666666666665	0.10108333333333334	19.997666666666664	19.896583333333332	8340.984375	4586851.692254217	0	1174	15.871173268832736	1.3174305912681508	0.8174679095174978	69.06495666503906	69.07490539550781
8	71.04911041259766	2.09815					1	DETECTED	71.0491 m/z @2.10 [N1309_2.mzXML]	71.04911041259766	2.09815	0.19215	19.61466666666667	19.422516666666667	2680.878662109375	1105205.5023388672	0	1174	4.835816672153613	5.095098810772998	2.864714653127976	71.04210662841797	71.05770874023438
9	72.04898071289062	14.122250000000001					1	DETECTED	72.0490 m/z @14.12 [N1309_2.mzXML]	72.04898071289062	14.122250000000001	0.7021166666666667	19.997666666666664	19.29555	4492.6923828125	1446123.9840751349	0	1174	0.5271149827985653	0.718903066040079	1.0250288980824722	72.04014587402344	72.05702209472656
10	72.08061218261719	1.93045					1	DETECTED	72.0806 m/z @1.93 [N1309_2.mzXML]	72.08061218261719	1.93045	1.6105333333333334	11.0379	9.427366666666668	62471.40625	1546603.5948236543	0	1174	0.12903324560239282	1.7345115275284757	9.537570703744567	72.08049011230469	72.08306121826172
11	73.0453872680664	14.666366666666667					1	DETECTED	73.0454 m/z @14.67 [N1309_2.mzXML]	73.0453872680664	14.666366666666667	0.10108333333333334	19.997666666666664	19.896583333333332	15590.8212890625	5500914.33157822	0	1174	3.4653397305790783	0.6911225553960247	0.36005114046523684	73.04521179199219	73.04691314697266
12	75.94770050048828	2.5712333333333333					1	DETECTED	75.9477 m/z @2.57 [N1309_2.mzXML]	75.94770050048828	2.5712333333333333	0.19215	19.323333333333334	19.131183333333333	5738.26611328125	1213013.0747634887	0	1174	0.40348788512120803	4.0207047532312865	0.33909460316275886	75.94258117675781	75.95638275146484
13	77.03780364990234	12.41625					1	DETECTED	77.0378 m/z @12.42 [N1309_2.mzXML]	77.03780364990234	12.41625	7.9859333333333336	17.50316666666667	9.517233333333335	1550.4443359375	578553.5201353149	0	1174	9.100061143577811	1.0741030550863562	1.1482061101727121	77.03780364990234	77.04417419433594
14	80.94762420654297	1.73265					1	DETECTED	80.9476 m/z @1.73 [N1309_2.mzXML]	80.94762420654297	1.73265	1.6553166666666668	12.230833333333333	10.575516666666665	160236.921875	3128067.0285808723	0	1174	0.10476461616496624	4.323964328737105	5.743770136080984	80.94076538085938	80.95394134521484
15	81.06976318359375	7.350333333333333					1	DETECTED	81.0698 m/z @7.35 [N1309_2.mzXML]	81.06976318359375	7.350333333333333	0.10108333333333334	19.997666666666664	19.896583333333332	4173.51904296875	2047888.674761443	0	1174	17.429133732175703	1.3723201250704096	0.39231320713047546	81.0694351196289	81.07008361816406
16	82.01741790771484	1.43115					1	DETECTED	82.0174 m/z @1.43 [N1309_2.mzXML]	82.01741790771484	1.43115	1.43115	17.429333333333332	15.998183333333332	6150.13330078125	705223.7787297973	0	1174	0.03176577573348349	null	null	82.01075744628906	82.0190658569336
17	83.02130889892578	1.8187666666666666					1	DETECTED	83.0213 m/z @1.82 [N1309_2.mzXML]	83.02130889892578	1.8187666666666666	1.55155	19.997666666666664	18.446116666666665	1657723.25	8767616.75182412	0	1174	0.054830036354336587	2.010474812176133	2.655362228600771	83.02117156982422	83.02169799804688
18	83.08528900146484	11.2798					1	DETECTED	83.0853 m/z @11.28 [N1309_2.mzXML]	83.08528900146484	11.2798	0.10108333333333334	19.997666666666664	19.896583333333332	17499.90234375	4456835.812273009	0	1174	0.1625473551422072	0.6518175494393266	0.32291698657525136	83.08514404296875	83.08570098876953
19	84.02483367919922	1.8187666666666666					1	DETECTED	84.0248 m/z @1.82 [N1309_2.mzXML]	84.02483367919922	1.8187666666666666	1.8045	4.9739	3.1694000000000004	15183.3994140625	954783.1051444095	0	1174	0.05806228048064077	111.07710280373847	221.1542056074769	84.01962280273438	84.02886962890625
20	84.04444122314453	2.613					1	DETECTED	84.0444 m/z @2.61 [N1309_2.mzXML]	84.04444122314453	2.613	0.15546666666666667	19.013333333333332	18.857866666666666	11023.4423828125	2137784.307416809	0	1174	0.5816118391155043	2.130202427308635	1.8552808648989572	84.04397583007812	84.04452514648438
21	84.95938873291016	1.53675					1	DETECTED	84.9594 m/z @1.54 [N1309_2.mzXML]	84.95938873291016	1.53675	0.10108333333333334	19.997666666666664	19.896583333333332	1859358.625	2.6547692270642187E7	0	1174	0.12341362413663459	1.0983476615345884	1.0388146526994453	84.95903015136719	84.95979309082031
22	85.02825164794922	1.9717					1	DETECTED	85.0283 m/z @1.97 [N1309_2.mzXML]	85.02825164794922	1.9717	1.8187666666666666	8.435083333333333	6.616316666666666	111679.3671875	6104211.369435549	0	1174	0.31830700815619606	19.717222852030602	22.585462245617602	85.01927947998047	85.03707122802734
23	85.06458282470703	0.7021166666666667					1	DETECTED	85.0646 m/z @0.70 [N1309_2.mzXML]	85.06458282470703	0.7021166666666667	0.11925000000000001	19.997666666666664	19.878416666666663	4537.8681640625	2599263.699420226	0	1174	9.754449253828225	17.052284684890765	33.10456936978153	85.06452941894531	85.06487274169922
24	85.96306610107422	1.5221166666666666					1	DETECTED	85.9631 m/z @1.52 [N1309_2.mzXML]	85.96306610107422	1.5221166666666666	1.4473833333333335	1.6105333333333334	0.1631499999999999	9154.9140625	64763.344100219685	0	1174	0.15386238571270927	1.0915477252453196	1.183095450490639	85.96290588378906	85.96311950683594
25	86.06000518798828	2.5989999999999998					1	DETECTED	86.0600 m/z @2.60 [N1309_2.mzXML]	86.06000518798828	2.5989999999999998	0.6839	18.113166666666665	17.429266666666663	11071.75390625	1425394.5493606566	0	1174	0.559908587307238	1.900098828579371	1.6815251364561785	86.05052185058594	86.0682144165039
26	86.0963363647461	4.0812333333333335					1	DETECTED	86.0963 m/z @4.08 [N1309_2.mzXML]	86.0963363647461	4.0812333333333335	1.98565	19.887999999999998	17.90235	131965.59375	9338403.357968308	1	1174	1.062015132403387	0.7245512778821308	0.5884306182765503	86.09593963623047	86.09654998779297
27	87.08024597167969	6.8695					1	DETECTED	87.0802 m/z @6.87 [N1309_2.mzXML]	87.08024597167969	6.8695	0.10108333333333334	19.997666666666664	19.896583333333332	112314.703125	6.890429623616947E7	1	1174	17.454962279414918	1.4698107632262591	1.2232400069396279	87.08010864257812	87.0804672241211
28	88.03932189941406	2.6267333333333336					1	DETECTED	88.0393 m/z @2.63 [N1309_2.mzXML]	88.03932189941406	2.6267333333333336	2.25385	8.854283333333333	6.600433333333333	5584.13232421875	1087344.628337036	0	1174	0.6402671398069835	8.850534125955384	16.70106825191077	88.03911590576172	88.0490951538086
29	88.08253479003906	11.566816666666666					1	DETECTED	88.0825 m/z @11.57 [N1309_2.mzXML]	88.08253479003906	11.566816666666666	0.10108333333333334	19.997666666666664	19.896583333333332	23561.892578125	4013862.896806698	0	1174	12.033928399537578	1.1725964485041305	3.0448288383103144	88.07335662841797	88.08401489257812
30	88.95260620117188	1.53675					1	DETECTED	88.9526 m/z @1.54 [N1309_2.mzXML]	88.95260620117188	1.53675	1.4127	12.332466666666667	10.919766666666668	24740.078125	3731669.2128534545	0	1174	0.13877128443929831	44.6610539731294	0.9086158433449677	88.94623565673828	88.95260620117188
31	88.96829223632812	11.874500000000001					1	DETECTED	88.9683 m/z @11.87 [N1309_2.mzXML]	88.96829223632812	11.874500000000001	0.19215	19.997666666666664	19.805516666666662	17022.416015625	2590694.762963314	0	1174	1.1162071758701693	0.8111543547664442	0.45112752847227494	88.96529388427734	88.96845245361328
32	89.03853607177734	9.198766666666668					1	DETECTED	89.0385 m/z @9.20 [N1309_2.mzXML]	89.03853607177734	9.198766666666668	0.15546666666666667	9.621416666666667	9.46595	12152.4267578125	723858.1809573974	0	1174	0.06666933456302182	0.792800179525771	0.05033705282683069	89.03109741210938	89.03868865966797
33	89.05961608886719	10.1549					1	DETECTED	89.0596 m/z @10.15 [N1309_2.mzXML]	89.05961608886719	10.1549	0.11925000000000001	19.997666666666664	19.878416666666663	21415.443359375	5126727.900213011	0	1174	1.1272266855930884	1.3433022648605208	0.9789426718064116	89.05935668945312	89.05982971191406
34	90.05481719970703	1.8187666666666666					1	DETECTED	90.0548 m/z @1.82 [N1309_2.mzXML]	90.05481719970703	1.8187666666666666	0.11925000000000001	19.997666666666664	19.878416666666663	230783.859375	7951472.169897862	0	1174	0.1501811398338233	0.7420607798666251	0.2201895302567747	90.04630279541016	90.0597915649414
35	90.09127044677734	9.03335					1	DETECTED	90.0913 m/z @9.03 [N1309_2.mzXML]	90.09127044677734	9.03335	0.2285	19.887999999999998	19.659499999999998	3965.346435546875	1344682.4043271483	0	1174	19.369765847991925	1.1164017558504686	1.2538693575298594	90.09093475341797	90.09138488769531
36	90.97640228271484	1.6405166666666666					1	DETECTED	90.9764 m/z @1.64 [N1309_2.mzXML]	90.97640228271484	1.6405166666666666	1.55155	12.26515	10.7136	446567.34375	1.3375069850457275E7	0	1174	0.20678098412439794	1.7797082024817774	2.5071679029430274	90.97639465332031	90.98374938964844
37	91.03884887695312	10.137400000000001					1	DETECTED	91.0388 m/z @10.14 [N1309_2.mzXML]	91.03884887695312	10.137400000000001	0.10108333333333334	19.997666666666664	19.896583333333332	46500.01171875	2.232950476070678E7	1	1174	9.557902826189036	0.9912293520697333	0.3092239787001547	91.03164672851562	91.0390853881836
38	91.05415344238281	9.198766666666668					1	DETECTED	91.0542 m/z @9.20 [N1309_2.mzXML]	91.05415344238281	9.198766666666668	0.10108333333333334	19.997666666666664	19.896583333333332	126293.3515625	1.6000111963611607E7	0	1174	0.11550708141049348	0.7038646798741854	3.772499501657573	91.04472351074219	91.05818176269531
39	92.03233337402344	1.8045					1	DETECTED	92.0323 m/z @1.80 [N1309_2.mzXML]	92.03233337402344	1.8045	0.37429999999999997	19.833166666666667	19.458866666666665	2922.24267578125	1173305.3396380916	0	1174	10.33242156748294	6.802848086514706	12.605696173029411	92.02308654785156	92.04232788085938
40	92.05756378173828	9.227066666666667					1	DETECTED	92.0576 m/z @9.23 [N1309_2.mzXML]	92.05756378173828	9.227066666666667	3.26285	19.232166666666668	15.969316666666668	8468.822265625	897597.09237677	0	1174	0.07825017762995756	1.177655114427008	0.14735435849603692	92.05648040771484	92.06082916259766
41	93.06987762451172	8.338733333333334					1	DETECTED	93.0699 m/z @8.34 [N1309_2.mzXML]	93.06987762451172	8.338733333333334	0.13735	19.961333333333336	19.823983333333334	7002.3408203125	1305765.2111119074	0	1174	5.026827682181105	4.559105145945706	19.06419661587034	93.05998229980469	93.07012176513672
42	94.04133605957031	8.338733333333334					1	DETECTED	94.0413 m/z @8.34 [N1309_2.mzXML]	94.04133605957031	8.338733333333334	0.7021166666666667	19.924666666666667	19.222550000000002	7235.88916015625	945989.4134009705	0	1174	0.25472841793460077	0.6467240014873444	5.718351005434698	94.03950500488281	94.04981994628906
43	95.01608276367188	2.15455					1	DETECTED	95.0161 m/z @2.15 [N1309_2.mzXML]	95.01608276367188	2.15455	2.02775	16.5438	14.51605	4192.1513671875	770283.4262490845	0	1174	0.12404435706055361	57.23994479495277	8.820307676644141	95.00822448730469	95.02381896972656
44	95.0491943359375	8.338733333333334					1	DETECTED	95.0492 m/z @8.34 [N1309_2.mzXML]	95.0491943359375	8.338733333333334	3.14385	9.4685	6.32465	5764.41455078125	404781.1633268436	0	1174	0.18480729465368206	0.6087384060598089	0.06486984785585498	95.04875183105469	95.0494384765625
45	95.08545684814453	12.582666666666666					1	DETECTED	95.0855 m/z @12.58 [N1309_2.mzXML]	95.08545684814453	12.582666666666666	0.10108333333333334	19.997666666666664	19.896583333333332	3998.15576171875	1385271.1921650397	0	1174	8.422996318879441	0.7970376354495623	1.427542867464218	95.08488464355469	95.09349822998047
46	96.92157745361328	1.73265					1	DETECTED	96.9216 m/z @1.73 [N1309_2.mzXML]	96.92157745361328	1.73265	1.6553166666666668	13.110783333333334	11.455466666666666	144615.65625	2691644.21042215	0	1174	0.08919058295902116	72.72552615323289	1.3867407512936334	96.91319274902344	96.93123626708984
47	97.02825164794922	2.02775					1	DETECTED	97.0283 m/z @2.03 [N1309_2.mzXML]	97.02825164794922	2.02775	0.7933	19.942999999999998	19.1497	38904.12109375	4776471.957126128	0	1174	0.7878414112932401	3.676451532390218	4.5678767650384255	97.02295684814453	97.0285415649414
48	97.06468963623047	5.8995500000000005					1	DETECTED	97.0647 m/z @5.90 [N1309_2.mzXML]	97.06468963623047	5.8995500000000005	0.11925000000000001	19.997666666666664	19.878416666666663	3110.5498046875	1969650.8271018362	0	1174	17.170108771517683	1.7194969695921198	2.4389939391842397	97.06107330322266	97.06494140625
49	97.10057067871094	11.488283333333333					1	DETECTED	97.1006 m/z @11.49 [N1309_2.mzXML]	97.10057067871094	11.488283333333333	0.15546666666666667	19.942999999999998	19.787533333333332	7278.029296875	2155207.9247345882	0	1174	5.2007635444343	0.873019211169921	0.677974147414349	97.09276580810547	97.10283660888672
50	98.91864776611328	1.73265					1	DETECTED	98.9186 m/z @1.73 [N1309_2.mzXML]	98.91864776611328	1.73265	1.6861	8.818483333333335	7.132383333333335	42138.390625	1643642.8919473882	0	1174	0.0851619971720734	5.217516882753571	9.293776635493487	98.91850280761719	98.92047882080078
51	98.98406982421875	2.0138166666666666					1	DETECTED	98.9841 m/z @2.01 [N1309_2.mzXML]	98.98406982421875	2.0138166666666666	0.10108333333333334	19.997666666666664	19.896583333333332	16844.419921875	4621384.12825369	0	1174	11.62523523480295	11.893839293459452	23.865859216597617	98.97512817382812	98.98441314697266
52	98.99541473388672	1.8187666666666666					1	DETECTED	98.9954 m/z @1.82 [N1309_2.mzXML]	98.99541473388672	1.8187666666666666	1.6255	9.808716666666667	8.183216666666667	57626.96484375	5870089.508165406	0	1174	0.07327462031704624	21.17079165229389	188.90692298244687	98.9864501953125	98.99547576904297
53	99.04386901855469	1.9717					1	DETECTED	99.0439 m/z @1.97 [N1309_2.mzXML]	99.04386901855469	1.9717	0.10108333333333334	19.578333333333333	19.47725	38938.08203125	5686634.039309546	0	1174	0.5988992594027416	2.1761870252971116	16.366767201876783	99.04150390625	99.04422760009766
54	100.07543182373047	8.836483333333332					1	DETECTED	100.0754 m/z @8.84 [N1309_2.mzXML]	100.07543182373047	8.836483333333332	0.10108333333333334	19.997666666666664	19.896583333333332	208580.203125	4003368.6964515974	1	1174	0.1564759561177187	1.8473839424571066	1.6164865048392618	100.0750503540039	100.07596588134766
55	100.56754302978516	1.5221166666666666					1	DETECTED	100.5675 m/z @1.52 [N1309_2.mzXML]	100.56754302978516	1.5221166666666666	1.4473833333333335	2.434283333333333	0.9868999999999997	2850.517578125	115474.55782604977	0	1174	0.9890735282203251	6.602809991079412	12.205619982158824	100.56441497802734	100.56767272949219
56	100.9727783203125	1.4473833333333335					1	DETECTED	100.9728 m/z @1.45 [N1309_2.mzXML]	100.9727783203125	1.4473833333333335	1.43115	1.53675	0.10560000000000014	3525.451904296875	17329.80713134765	0	1174	0.054352431407221014	3.2525667351128984	5.505133470225797	100.9716796875	100.97283172607422
57	101.00814056396484	1.53675					1	DETECTED	101.0081 m/z @1.54 [N1309_2.mzXML]	101.00814056396484	1.53675	0.5744666666666667	19.997666666666664	19.423199999999998	799961.9375	1.2098121606023673E7	1	1174	0.13904640705169924	1.093644707455432	1.0811641025079393	101.00496673583984	101.00865173339844
58	101.09600830078125	7.225633333333334					1	DETECTED	101.0960 m/z @7.23 [N1309_2.mzXML]	101.09600830078125	7.225633333333334	0.10108333333333334	19.997666666666664	19.896583333333332	18964.953125	1.0921419381667294E7	0	1174	12.413123799577159	1.6075704379209965	0.3556626562478572	101.0956039428711	101.10050964355469
59	102.00912475585938	1.5221166666666666					1	DETECTED	102.0091 m/z @1.52 [N1309_2.mzXML]	102.00912475585938	1.5221166666666666	1.43115	19.068166666666666	17.637016666666668	69268.859375	2263472.0361827402	0	1174	0.15432809935908898	48.344067360681386	92.01678501403659	102.00862884521484	102.00945281982422
60	102.04639434814453	8.355					1	DETECTED	102.0464 m/z @8.36 [N1309_2.mzXML]	102.04639434814453	8.355	0.9388666666666666	19.505666666666666	18.5668	25434.044921875	2856190.425825959	0	1174	6.014991534998338	0.5472991132023566	0.08905583305551051	102.04608154296875	102.05513763427734
61	102.09129333496094	1.8187666666666666					1	DETECTED	102.0913 m/z @1.82 [N1309_2.mzXML]	102.09129333496094	1.8187666666666666	0.10108333333333334	19.979499999999998	19.878416666666666	6967.4208984375	2262525.817601503	0	1174	7.114785690531475	5.786403198105976	36.3999151359809	102.08594512939453	102.0997085571289
62	102.12738800048828	12.3996					1	DETECTED	102.1274 m/z @12.40 [N1309_2.mzXML]	102.12738800048828	12.3996	0.11925000000000001	19.997666666666664	19.878416666666663	6006.3369140625	2087579.8081383358	0	1174	2.9899191880069207	0.8093587180604243	1.0775553136135678	102.12722778320312	102.12806701660156
63	102.97016906738281	1.53675					1	DETECTED	102.9702 m/z @1.54 [N1309_2.mzXML]	102.97016906738281	1.53675	1.4127	9.451516666666667	8.038816666666666	299104.84375	3191571.75849295	0	1174	0.08664619471014068	1.292659736839886	1.2792518108916384	102.96987915039062	102.97042083740234
64	103.03877258300781	2.0138166666666666					1	DETECTED	103.0388 m/z @2.01 [N1309_2.mzXML]	103.03877258300781	2.0138166666666666	1.08445	19.979499999999998	18.895049999999998	194884.4375	1.0739833800830198E7	0	1174	0.23557786075906506	14.606950816409821	7.864064144712171	103.03868103027344	103.04428100585938
65	103.05412292480469	8.338733333333334					1	DETECTED	103.0541 m/z @8.34 [N1309_2.mzXML]	103.05412292480469	8.338733333333334	3.0127333333333337	8.537783333333334	5.52505	155039.015625	8069937.772889651	1	1174	0.20592614896669303	0.5186866316184754	0.30893527426757145	103.05035400390625	103.0639419555664
66	103.07503509521484	10.951266666666667					1	DETECTED	103.0750 m/z @10.95 [N1309_2.mzXML]	103.07503509521484	10.951266666666667	0.10108333333333334	19.997666666666664	19.896583333333332	106021.703125	1.8981954130953386E7	1	1174	0.416804124877725	0.6188571192087161	4.166113107387409	103.06765747070312	103.08334350585938
67	104.05757141113281	8.338733333333334					1	DETECTED	104.0576 m/z @8.34 [N1309_2.mzXML]	104.05757141113281	8.338733333333334	2.7247666666666666	10.543033333333334	7.818266666666667	12773.640625	828070.0074272462	0	1174	0.22500112271259276	0.7851767615365298	0.5220523186575131	104.04948425292969	104.05765533447266
68	104.07516479492188	13.855816666666668					1	DETECTED	104.0752 m/z @13.86 [N1309_2.mzXML]	104.07516479492188	13.855816666666668	0.15546666666666667	19.997666666666664	19.8422	21042.32421875	4844340.623375397	0	1174	2.5938773446145156	0.7297013497293774	0.34002265802392767	104.07029724121094	104.08000183105469
69	104.10673522949219	1.77665					1	DETECTED	104.1067 m/z @1.78 [N1309_2.mzXML]	104.10673522949219	1.77665	1.73265	15.15895	13.426300000000001	565095.5625	6419987.761532621	1	1174	0.06422758006616913	2.663619599158838	3.959619998896675	104.10667419433594	104.10710144042969
70	105.00331115722656	1.53675					1	DETECTED	105.0033 m/z @1.54 [N1309_2.mzXML]	105.00331115722656	1.53675	1.4127	9.015583333333332	7.602883333333332	21560.07421875	958372.6455148315	0	1174	0.13294963886125255	30.795715307735794	63.419181097667234	105.00306701660156	105.01229095458984
71	105.07147979736328	13.7858					1	DETECTED	105.0715 m/z @13.79 [N1309_2.mzXML]	105.07147979736328	13.7858	0.10108333333333334	19.997666666666664	19.896583333333332	100477.3984375	2.0529943537045773E7	1	1174	2.3844069787608255	0.9489848754828405	1.261737388738965	105.07003021240234	105.07322692871094
72	106.04977416992188	1.8470166666666665					1	DETECTED	106.0498 m/z @1.85 [N1309_2.mzXML]	106.04977416992188	1.8470166666666665	0.26485	15.176683333333333	14.911833333333334	11017.5947265625	1370733.5711648562	0	1174	null	1.2657085773626784	null	106.04827117919922	106.05179595947266
73	106.07486724853516	13.064116666666667					1	DETECTED	106.0749 m/z @13.06 [N1309_2.mzXML]	106.07486724853516	13.064116666666667	8.979816666666666	19.214	10.234183333333332	3641.404052734375	885265.8681532288	0	1174	2.1974448487606804	1.2528687086322419	1.2971694878514093	106.06488037109375	106.0753402709961
74	106.95037078857422	1.67055					1	DETECTED	106.9504 m/z @1.67 [N1309_2.mzXML]	106.95037078857422	1.67055	0.8842833333333334	13.4258	12.541516666666666	57474.37109375	1702851.2423728942	0	1174	0.13383486493025432	7.975358232999831	153.8483905913079	106.94515991210938	106.95821380615234
75	106.96318817138672	1.53675					1	DETECTED	106.9632 m/z @1.54 [N1309_2.mzXML]	106.96318817138672	1.53675	1.43115	13.03275	11.6016	7332.05078125	2233841.0865089116	0	1174	0.06702480658885568	54.93181818181811	108.86363636363623	106.96296691894531	106.96366882324219
76	107.01573181152344	14.267733333333332					1	DETECTED	107.0157 m/z @14.27 [N1309_2.mzXML]	107.01573181152344	14.267733333333332	11.7054	17.835833333333333	6.130433333333334	3194.826416015625	516550.0916121829	0	1174	2.6664548518157485	1.196259919344348	1.3925198386886957	107.01056671142578	107.01602172851562
77	107.04920959472656	8.386966666666668					1	DETECTED	107.0492 m/z @8.39 [N1309_2.mzXML]	107.04920959472656	8.386966666666668	0.10108333333333334	19.997666666666664	19.896583333333332	2482.9736328125	1177477.8279765318	0	1174	10.700712301538651	1.200631395164064	1.4012627903281276	107.04395294189453	107.05250549316406
78	108.0806884765625	7.9165					1	DETECTED	108.0807 m/z @7.92 [N1309_2.mzXML]	108.0806884765625	7.9165	0.11925000000000001	19.979499999999998	19.860249999999997	2538.656982421875	1499344.7646443194	0	1174	13.343822017736352	1.273541953894001	1.547083907788002	108.0802001953125	108.08149719238281
79	109.02824401855469	2.02775					1	DETECTED	109.0282 m/z @2.03 [N1309_2.mzXML]	109.02824401855469	2.02775	1.93045	18.684833333333334	16.754383333333333	7488.205078125	978386.7983532106	0	1174	0.7790328799747466	86.09652278177444	34.959435222433356	109.02767944335938	109.02871704101562
80	109.06217956542969	1.7173					1	DETECTED	109.0622 m/z @1.72 [N1309_2.mzXML]	109.06217956542969	1.7173	1.5955333333333332	16.6725	15.076966666666666	6108.263671875	1387591.7165115357	0	1174	6.803623843339742	61.90925266903907	55.59096319435527	109.0609359741211	109.0680160522461
81	109.97806549072266	1.5661833333333335					1	DETECTED	109.9781 m/z @1.57 [N1309_2.mzXML]	109.97806549072266	1.5661833333333335	1.43115	13.379349999999999	11.948199999999998	3025.84130859375	1246255.122920685	0	1174	11.944877983010393	44.241668723771824	87.48333744754366	109.97249603271484	109.98006439208984
82	110.0602798461914	11.2798					1	DETECTED	110.0603 m/z @11.28 [N1309_2.mzXML]	110.0602798461914	11.2798	0.44698333333333334	19.961333333333336	19.514350000000004	8284.36328125	3006722.245975616	0	1174	15.587978466309519	1.4229917614606467	2.302953199566528	110.05777740478516	110.06033325195312
83	111.04402160644531	2.0138166666666666					1	DETECTED	111.0440 m/z @2.01 [N1309_2.mzXML]	111.04402160644531	2.0138166666666666	0.11925000000000001	19.997666666666664	19.878416666666663	9909.474609375	4035425.203680908	0	1174	3.913288901644828	5.246164470327427	6.443258524639175	111.0434799194336	111.04430389404297
84	112.03675079345703	1.7624666666666668					1	DETECTED	112.0368 m/z @1.76 [N1309_2.mzXML]	112.03675079345703	1.7624666666666668	1.4473833333333335	2.31005	0.8626666666666665	123193.3203125	1042116.5958276974	0	1174	0.15485603203780984	0.778258379822751	0.4395586192075057	112.02800750732422	112.03691864013672
85	112.05037689208984	0.5563					1	DETECTED	112.0504 m/z @0.56 [N1309_2.mzXML]	112.05037689208984	0.5563	0.10108333333333334	19.997666666666664	19.896583333333332	8308.369140625	4720254.101603734	0	1174	18.481673439865705	21.85397063669315	32.25370091742876	112.05003356933594	112.05270385742188
86	112.89546966552734	1.7173					1	DETECTED	112.8955 m/z @1.72 [N1309_2.mzXML]	112.89546966552734	1.7173	1.67055	11.790166666666666	10.119616666666666	124164.515625	3132629.948966919	0	1174	0.08816357971590394	5.209853619380736	10.468072785684416	112.89283752441406	112.89583587646484
87	113.02072143554688	2.239316666666667					1	DETECTED	113.0207 m/z @2.24 [N1309_2.mzXML]	113.02072143554688	2.239316666666667	0.15546666666666667	19.979499999999998	19.824033333333333	506963.09375	2.1860361898127556E7	0	1174	0.5962510390241849	1.5925417582047494	2.291830710476679	113.02035522460938	113.02106475830078
88	113.03594207763672	1.43115					1	DETECTED	113.0359 m/z @1.43 [N1309_2.mzXML]	113.03594207763672	1.43115	1.43115	17.613833333333332	16.182683333333333	9591.927734375	1388606.9777440182	0	1174	0.0716553116041927	null	null	113.03457641601562	113.03887939453125
89	113.05963134765625	10.137400000000001					1	DETECTED	113.0596 m/z @10.14 [N1309_2.mzXML]	113.05963134765625	10.137400000000001	0.19215	19.961333333333336	19.769183333333334	4034.929931640625	1494198.7401371163	0	1174	3.6938850090666797	0.9939007734010372	1.3185906583049856	113.05782318115234	113.06002044677734
90	114.05496215820312	2.4754666666666667					1	DETECTED	114.0550 m/z @2.48 [N1309_2.mzXML]	114.05496215820312	2.4754666666666667	1.26695	19.997666666666664	18.730716666666662	29799.93359375	3364333.9593036203	0	1174	0.6300519830358335	3.1701124400780234	3.9147344666597657	114.05420684814453	114.05519104003906
91	114.06594848632812	1.8187666666666666					1	DETECTED	114.0659 m/z @1.82 [N1309_2.mzXML]	114.06594848632812	1.8187666666666666	0.10108333333333334	19.887999999999998	19.786916666666666	1079083.0	8586156.934031228	0	1174	0.04423139555601163	5.509200341183216	4.644305993224762	114.05646514892578	114.07140350341797
92	114.0914306640625	2.613					1	DETECTED	114.0914 m/z @2.61 [N1309_2.mzXML]	114.0914306640625	2.613	0.31965	19.760166666666667	19.440516666666667	26478.466796875	4013136.453367829	0	1174	9.868327280430385	2.0946001494216797	3.256789549801732	114.08277130126953	114.09967041015625
93	114.892333984375	1.73265					1	DETECTED	114.8923 m/z @1.73 [N1309_2.mzXML]	114.892333984375	1.73265	1.67055	14.007133333333334	12.336583333333333	30342.740234375	2054730.2434302978	0	1174	0.09248591584967558	99.32836822329568	197.6567364465914	114.8884048461914	114.89251708984375
94	114.9876937866211	1.50715					1	DETECTED	114.9877 m/z @1.51 [N1309_2.mzXML]	114.9876937866211	1.50715	1.4127	14.71695	13.30425	41911.01171875	5267029.180404664	0	1174	0.1699534030351244	71.82044320929937	150.56666967216123	114.98741149902344	114.98782348632812
95	115.03890991210938	2.0558					1	DETECTED	115.0389 m/z @2.06 [N1309_2.mzXML]	115.03890991210938	2.0558	0.1739	19.997666666666664	19.823766666666664	20985.287109375	2404852.752833983	0	1174	0.260686456846444	4.986083071915044	1.6235799875428765	115.03607940673828	115.0393295288086
96	115.05426788330078	9.198766666666668					1	DETECTED	115.0543 m/z @9.20 [N1309_2.mzXML]	115.05426788330078	9.198766666666668	9.122733333333334	19.068166666666666	9.945433333333332	74546.5625	1177670.8592284832	0	1174	0.10851288537214643	2.4241259770553896	1.9229957514922171	115.05352783203125	115.05457305908203
97	115.0694580078125	1.8187666666666666					1	DETECTED	115.0695 m/z @1.82 [N1309_2.mzXML]	115.0694580078125	1.8187666666666666	1.1940833333333332	18.445666666666668	17.251583333333336	28473.228515625	1757264.174111969	0	1174	0.42683756923935	7.14588749658353	13.260884756881627	115.06681060791016	115.07551574707031
98	115.08649444580078	1.6105333333333334					1	DETECTED	115.0865 m/z @1.61 [N1309_2.mzXML]	115.08649444580078	1.6105333333333334	1.5221166666666666	1.6255	0.10338333333333338	6211.130859375	25407.209980346684	0	1174	0.06220689522850886	0.5846371347785102	0.16927426955702035	115.08629608154297	115.0867691040039
99	115.11164855957031	11.773183333333332					1	DETECTED	115.1116 m/z @11.77 [N1309_2.mzXML]	115.11164855957031	11.773183333333332	0.10108333333333334	19.997666666666664	19.896583333333332	4374.908203125	2092847.2454458622	0	1174	17.680531161005256	0.8523137795826515	1.634984468723102	115.11074829101562	115.11209869384766
100	116.05757141113281	9.198766666666668					1	DETECTED	116.0576 m/z @9.20 [N1309_2.mzXML]	116.05757141113281	9.198766666666668	9.139266666666666	9.316633333333334	0.17736666666666778	6086.62353515625	41229.94466992183	0	1174	0.10401783695574451	1.4904761904761583	1.9809523809523164	116.04944610595703	116.05779266357422
101	116.07026672363281	1.8470166666666665					1	DETECTED	116.0703 m/z @1.85 [N1309_2.mzXML]	116.07026672363281	1.8470166666666665	0.13735	19.997666666666664	19.860316666666662	3956913.0	2.1539606132008187E7	1	1174	0.03482568512733031	0.5660766668886349	6.934047866914993	116.07019805908203	116.0709457397461
102	116.43650817871094	1.53675					1	DETECTED	116.4365 m/z @1.54 [N1309_2.mzXML]	116.43650817871094	1.53675	1.43115	13.064116666666667	11.632966666666666	7925.546875	3200629.425790283	0	1174	11.61495425482173	55.08033459595952	103.40748241009383	116.43650817871094	116.44392395019531
103	116.98562622070312	1.53675					1	DETECTED	116.9856 m/z @1.54 [N1309_2.mzXML]	116.98562622070312	1.53675	0.11925000000000001	19.979499999999998	19.860249999999997	2659272.0	3.7324336143824875E7	0	1174	0.12240261225761873	1.0735949785909547	0.9838181840562057	116.98535919189453	116.98612213134766
104	117.05725860595703	9.198766666666668					1	DETECTED	117.0573 m/z @9.20 [N1309_2.mzXML]	117.05725860595703	9.198766666666668	0.33786666666666665	19.851499999999998	19.51363333333333	167174.453125	1.5476740510114012E7	0	1174	7.250830105515035	0.6573669516179708	0.06730580014560868	117.05438232421875	117.05742645263672
105	117.09066772460938	11.43925					1	DETECTED	117.0907 m/z @11.44 [N1309_2.mzXML]	117.09066772460938	11.43925	0.5015	19.869666666666667	19.368166666666667	74725.5859375	4193640.543910281	0	1174	0.2554727427180232	2.9376697613236264	6.214789006723203	117.0904769897461	117.09133911132812
106	117.50804901123047	9.198766666666668					1	DETECTED	117.5080 m/z @9.20 [N1309_2.mzXML]	117.50804901123047	9.198766666666668	9.139266666666666	9.2855	0.14623333333333477	5165.91748046875	26669.103038879264	0	1174	0.08038444326509442	1.2288515406162241	1.4577030812324485	117.50796508789062	117.5084228515625
107	117.98922729492188	1.53675					1	DETECTED	117.9892 m/z @1.54 [N1309_2.mzXML]	117.98922729492188	1.53675	1.4626	17.688	16.2254	31666.833984375	9658223.655545471	0	1174	0.1731213637472191	109.40930546190131	217.8186109238026	117.980712890625	117.9892578125
108	118.06462860107422	9.198766666666668					1	DETECTED	118.0646 m/z @9.20 [N1309_2.mzXML]	118.06462860107422	9.198766666666668	1.9026666666666665	10.049783333333332	8.147116666666665	1531896.75	1.4176231121583987E7	1	1174	0.09278418479380335	1.5788312835287113	1.645887501831743	118.05762481689453	118.07405853271484
109	118.08586883544922	1.9026666666666665					1	DETECTED	118.0859 m/z @1.90 [N1309_2.mzXML]	118.08586883544922	1.9026666666666665	0.10108333333333334	19.997666666666664	19.896583333333332	2047151.5	4.999099213785632E7	1	1174	0.11341553670941851	3.541723147104027	6.467675163035197	118.08534240722656	118.09373474121094
110	118.62513732910156	9.198766666666668					1	DETECTED	118.6251 m/z @9.20 [N1309_2.mzXML]	118.62513732910156	9.198766666666668	9.139266666666666	9.270483333333335	0.13121666666666876	4959.255859375	25185.110652587886	0	1174	0.08855545485947225	1.102661064425757	1.0858930437785401	118.62509155273438	118.62567901611328
111	118.97872161865234	11.422883333333335					1	DETECTED	118.9787 m/z @11.42 [N1309_2.mzXML]	118.97872161865234	11.422883333333335	1.0296999999999998	19.997666666666664	18.967966666666666	15571.8447265625	4451902.482502533	0	1174	0.49266857479064186	0.6528168293920775	0.5119109207667819	118.97688293457031	118.9820327758789
112	119.01887512207031	1.53675					1	DETECTED	119.0189 m/z @1.54 [N1309_2.mzXML]	119.01887512207031	1.53675	0.10108333333333334	19.323333333333334	19.222250000000003	187351.4375	3136256.102559998	0	1174	0.14636976376027366	1.1554061155479387	1.1550278268611789	119.01830291748047	119.01918029785156
113	119.04924774169922	3.9246333333333334					1	DETECTED	119.0492 m/z @3.92 [N1309_2.mzXML]	119.04924774169922	3.9246333333333334	3.35365	4.159533333333333	0.8058833333333331	3181.463134765625	77552.62330853273	0	1174	0.45580224976999206	0.7056977728480104	0.4113955456960208	119.04899597167969	119.0494613647461
114	119.06832122802734	9.198766666666668					1	DETECTED	119.0683 m/z @9.20 [N1309_2.mzXML]	119.06832122802734	9.198766666666668	4.254983333333334	10.2963	6.041316666666667	76969.4765625	1099004.7926839588	0	1174	0.10214208086993715	0.6729442635666606	0.1802824591541223	119.0680923461914	119.07320404052734
115	119.08939361572266	1.9026666666666665					1	DETECTED	119.0894 m/z @1.90 [N1309_2.mzXML]	119.08939361572266	1.9026666666666665	0.10108333333333334	19.906166666666664	19.805083333333332	72026.8828125	4114065.1898177494	0	1174	0.12306826117305847	1.3772250331455833	1.1080168183715304	119.08499908447266	119.09002685546875
116	119.1541519165039	14.482416666666667					1	DETECTED	119.1542 m/z @14.48 [N1309_2.mzXML]	119.1541519165039	14.482416666666667	0.10108333333333334	19.997666666666664	19.896583333333332	49129.97265625	1.0703051374659065E7	0	1174	2.08855785617272	0.940957286629818	5.843934639670751	119.1536865234375	119.1546401977539
117	120.06537628173828	1.8328166666666665					1	DETECTED	120.0654 m/z @1.83 [N1309_2.mzXML]	120.06537628173828	1.8328166666666665	1.7624666666666668	8.625133333333334	6.862666666666668	60244.53125	1276383.679993011	0	1174	0.13507806459772675	10.563401094308803	15.863157725253249	120.05549621582031	120.0700454711914
118	120.08053588867188	8.338733333333334					1	DETECTED	120.0805 m/z @8.34 [N1309_2.mzXML]	120.08053588867188	8.338733333333334	7.723533333333333	19.723833333333335	12.000300000000003	531633.3125	1.3019135683731906E7	1	1174	0.24855163562846272	0.877916405507276	0.5471401126766157	120.07777404785156	120.09032440185547
119	120.15733337402344	14.565666666666667					1	DETECTED	120.1573 m/z @14.57 [N1309_2.mzXML]	120.15733337402344	14.565666666666667	9.893883333333333	18.97716666666667	9.083283333333336	3325.273681640625	872959.5430168156	0	1174	1.2224893274074145	0.9721430431633888	0.9442860863267778	120.15723419189453	120.15801239013672
120	120.96598815917969	2.0558					1	DETECTED	120.9660 m/z @2.06 [N1309_2.mzXML]	120.96598815917969	2.0558	1.9441833333333334	2.31005	0.36586666666666656	10571.5048828125	114577.56765722664	0	1174	0.027923653217075906	1.6389428102135275	2.277885620427055	120.96569061279297	120.9664535522461
121	120.97897338867188	1.53675					1	DETECTED	120.9790 m/z @1.54 [N1309_2.mzXML]	120.97897338867188	1.53675	1.43115	19.505666666666666	18.074516666666668	35658.6328125	3173961.5154663688	0	1174	0.12291159816237962	51.23742273763488	101.76733167921148	120.97825622558594	120.98892974853516
122	121.0283203125	12.484116666666667					1	DETECTED	121.0283 m/z @12.48 [N1309_2.mzXML]	121.0283203125	12.484116666666667	0.11925000000000001	19.997666666666664	19.878416666666663	13831.73828125	6105516.84971967	0	1174	8.252226490505763	0.8038265677484052	0.4416581626294277	121.02706146240234	121.03330993652344
123	121.07183837890625	1.8470166666666665					1	DETECTED	121.0718 m/z @1.85 [N1309_2.mzXML]	121.07183837890625	1.8470166666666665	0.10108333333333334	19.961333333333336	19.860250000000004	709275.0625	8962132.875301816	0	1174	0.04212973540346532	0.6397897937436495	3.481068776088805	121.06436920166016	121.07218933105469
124	121.08411407470703	8.355					1	DETECTED	121.0841 m/z @8.36 [N1309_2.mzXML]	121.08411407470703	8.355	7.881783333333333	11.566816666666666	3.685033333333333	32579.83984375	1276976.2932795414	0	1174	0.2889503814794949	3.8936005353432113	0.567956755018884	121.08355712890625	121.0842056274414
125	122.05751037597656	8.854283333333333					1	DETECTED	122.0575 m/z @8.85 [N1309_2.mzXML]	122.05751037597656	8.854283333333333	0.6292500000000001	12.614933333333333	11.985683333333332	7830.1142578125	1269801.9583708802	0	1174	0.14147568836466817	1.024282526363725	1.121361797072125	122.0531234741211	122.06043243408203
126	122.09638214111328	8.625133333333334					1	DETECTED	122.0964 m/z @8.63 [N1309_2.mzXML]	122.09638214111328	8.625133333333334	0.15546666666666667	19.997666666666664	19.8422	29007.271484375	2564111.5719965827	0	1174	0.11330284237159027	54.74775374578934	118.90624468245942	122.08714294433594	122.09671783447266
127	122.92428588867188	1.6405166666666666					1	DETECTED	122.9243 m/z @1.64 [N1309_2.mzXML]	122.92428588867188	1.6405166666666666	1.5955333333333332	19.632833333333334	18.037300000000002	45440.0859375	3260447.7243706053	0	1174	0.09443246400953464	200.48869951833996	3.778565124708175	122.92415618896484	122.9297866821289
128	123.04021453857422	12.230833333333333					1	DETECTED	123.0402 m/z @12.23 [N1309_2.mzXML]	123.04021453857422	12.230833333333333	0.11925000000000001	19.833166666666667	19.713916666666666	3859.6181640625	1527369.268613067	0	1174	15.56791018757736	0.813845561067573	0.6103923176176953	123.04021453857422	123.04448699951172
129	123.05537414550781	3.4155666666666664					1	DETECTED	123.0554 m/z @3.42 [N1309_2.mzXML]	123.05537414550781	3.4155666666666664	0.4106666666666667	18.206333333333337	17.79566666666667	5685.22412109375	1852081.8057391057	0	1174	0.6141661703633381	2.961107968096554	1.2181048861941044	123.04701232910156	123.06512451171875
130	124.97551727294922	1.4776					1	DETECTED	124.9755 m/z @1.48 [N1309_2.mzXML]	124.97551727294922	1.4776	1.4473833333333335	18.721166666666665	17.27378333333333	4282.90380859375	1101626.1757543944	0	1174	0.030498221988631613	285.8320463320473	570.6640926640947	124.97299194335938	124.97604370117188
131	124.9994888305664	12.64745					1	DETECTED	124.9995 m/z @12.65 [N1309_2.mzXML]	124.9994888305664	12.64745	0.86605	13.768716666666668	12.902666666666669	8265.345703125	1233403.2238339542	0	1174	0.2632151053213203	0.547586308361768	0.09517261672353616	124.99427032470703	125.00324249267578
132	125.0208740234375	1.7906000000000002					1	DETECTED	125.0209 m/z @1.79 [N1309_2.mzXML]	125.0208740234375	1.7906000000000002	0.13735	19.997666666666664	19.860316666666662	24606.681640625	2815708.1417886666	0	1174	0.06958663260239617	0.9648031564691527	9.734159958188203	125.02057647705078	125.0267333984375
133	125.05715942382812	1.6861					1	DETECTED	125.0572 m/z @1.69 [N1309_2.mzXML]	125.05715942382812	1.6861	1.0296999999999998	6.69195	5.66225	12265.501953125	561988.8595737915	0	1174	0.10851572229190576	4.313109384521633	7.626218769043266	125.05689239501953	125.06006622314453
134	127.00260162353516	9.58855					1	DETECTED	127.0026 m/z @9.59 [N1309_2.mzXML]	127.00260162353516	9.58855	9.554466666666666	9.655283333333333	0.10081666666666678	5782.390625	27202.206066650244	0	1174	0.08257405737882628	1.4789731051344799	1.9579462102689598	127.00243377685547	127.00263214111328
135	127.03875732421875	2.0138166666666666					1	DETECTED	127.0388 m/z @2.01 [N1309_2.mzXML]	127.03875732421875	2.0138166666666666	1.7906000000000002	15.827083333333333	14.036483333333333	103295.484375	9739905.002194026	0	1174	0.27903904061492724	19.9474515741477	25.995177594520317	127.0324478149414	127.04710388183594
136	127.04920196533203	6.603183333333333					1	DETECTED	127.0492 m/z @6.60 [N1309_2.mzXML]	127.04920196533203	6.603183333333333	0.10108333333333334	19.997666666666664	19.896583333333332	11993.978515625	5631435.490283387	0	1174	8.117534164999196	0.8030532916283815	1.679200420608275	127.04889678955078	127.05774688720703
137	128.0105743408203	1.8045					1	DETECTED	128.0106 m/z @1.80 [N1309_2.mzXML]	128.0105743408203	1.8045	0.10108333333333334	19.942999999999998	19.841916666666666	8142.04345703125	3819504.9152148454	0	1174	14.314582030029834	2.65105716962925	4.294997699952892	128.0088348388672	128.0198974609375
138	128.0704803466797	2.6966166666666664					1	DETECTED	128.0705 m/z @2.70 [N1309_2.mzXML]	128.0704803466797	2.6966166666666664	0.11925000000000001	19.997666666666664	19.878416666666663	16435.140625	2742328.6507520447	0	1174	0.9342755600675909	1.6703037803254674	2.1578844549521707	128.06182861328125	128.07083129882812
139	129.00326538085938	1.50715					1	DETECTED	129.0033 m/z @1.51 [N1309_2.mzXML]	129.00326538085938	1.50715	1.4776	2.18255	0.70495	7015.2060546875	130140.68336743161	0	1174	0.10515026911522507	11.928087986463634	22.856175972927268	128.9945831298828	129.00335693359375
140	129.013671875	15.882683333333334					1	DETECTED	129.0137 m/z @15.88 [N1309_2.mzXML]	129.013671875	15.882683333333334	0.4106666666666667	19.887999999999998	19.47733333333333	10052.7119140625	4375793.044883604	0	1174	7.4428472423349135	0.6294374467452528	1.1417686946541725	129.01300048828125	129.01869201660156
141	129.05438232421875	2.0418					1	DETECTED	129.0544 m/z @2.04 [N1309_2.mzXML]	129.05438232421875	2.0418	0.10108333333333334	19.997666666666664	19.896583333333332	19943.931640625	6755341.24091974	0	1174	4.568913552136271	5.126091735870769	11.80968097920488	129.0517120361328	129.0548553466797
142	130.0496826171875	2.0138166666666666					1	DETECTED	130.0497 m/z @2.01 [N1309_2.mzXML]	130.0496826171875	2.0138166666666666	0.15546666666666667	19.979499999999998	19.824033333333333	23947.32421875	2955696.341967652	0	1174	1.3214120957899818	3.8179791504992386	2.4831667631669068	130.0491180419922	130.05035400390625
143	130.06495666503906	10.559500000000002					1	DETECTED	130.0650 m/z @10.56 [N1309_2.mzXML]	130.06495666503906	10.559500000000002	0.26485	19.541999999999998	19.27715	92624.78125	3016427.044554199	1	1174	1.6473457719685687	1.9040393304440992	0.8505266168195088	130.06265258789062	130.07212829589844
144	130.08612060546875	1.8745166666666668					1	DETECTED	130.0861 m/z @1.87 [N1309_2.mzXML]	130.08612060546875	1.8745166666666668	0.33786666666666665	19.942999999999998	19.60513333333333	56139.87890625	2783636.863034332	0	1174	0.08109690888267451	2.4847876911748497	2.3751555176749126	130.08563232421875	130.0865936279297
145	130.31471252441406	1.5221166666666666					1	DETECTED	130.3147 m/z @1.52 [N1309_2.mzXML]	130.31471252441406	1.5221166666666666	1.4473833333333335	1.5221166666666666	0.0747333333333331	3921.2802734375	13946.252823364239	0	1174	0.07551954701563024	0.5	null	130.31442260742188	130.31471252441406
146	130.92886352539062	11.581383333333333					1	DETECTED	130.9289 m/z @11.58 [N1309_2.mzXML]	130.92886352539062	11.581383333333333	1.4473833333333335	11.581383333333333	10.134	20417.50390625	6203854.878841065	0	1174	10.063972157632943	0.5	null	130.9215545654297	130.9329833984375
147	130.9647674560547	1.53675					1	DETECTED	130.9648 m/z @1.54 [N1309_2.mzXML]	130.9647674560547	1.53675	0.10108333333333334	19.997666666666664	19.896583333333332	1347569.375	1.4570221421308402E7	0	1174	0.12511714543552688	1.2645535755980843	1.0278524330435923	130.96194458007812	130.97308349609375
148	131.01882934570312	1.53675					1	DETECTED	131.0188 m/z @1.54 [N1309_2.mzXML]	131.01882934570312	1.53675	1.43115	17.078166666666668	15.647016666666667	33347.12890625	3073021.9370549317	0	1174	0.04560456750400088	74.08625315656556	0.7230628932300452	131.0186767578125	131.020263671875
149	131.04241943359375	11.055183333333334					1	DETECTED	131.0424 m/z @11.06 [N1309_2.mzXML]	131.04241943359375	11.055183333333334	8.0554	18.353666666666665	10.298266666666665	6473.10302734375	1724862.9685024412	0	1174	10.110066115565942	1.7165017473484194	2.839913188775434	131.04241943359375	131.05091857910156
150	131.06837463378906	10.526933333333334					1	DETECTED	131.0684 m/z @10.53 [N1309_2.mzXML]	131.06837463378906	10.526933333333334	0.37429999999999997	19.924666666666667	19.550366666666665	9524.607421875	2364356.6107858275	0	1174	1.6028725082533164	18.39040056425047	1.226370501616418	131.06761169433594	131.07293701171875
151	131.08128356933594	2.53025					1	DETECTED	131.0813 m/z @2.53 [N1309_2.mzXML]	131.08128356933594	2.53025	2.3796833333333334	3.62935	1.2496666666666667	3968.051025390625	195023.9860733642	0	1174	0.7807318378992258	4.149878237768428	7.299756475536857	131.08102416992188	131.08929443359375
152	131.44313049316406	4.335066666666666					1	DETECTED	131.4431 m/z @4.34 [N1309_2.mzXML]	131.44313049316406	4.335066666666666	3.1731833333333332	4.722033333333333	1.5488499999999998	6608.78662109375	375726.1939630127	0	1174	1.101944887518826	0.6665256121526834	0.3076895530975158	131.44198608398438	131.44332885742188
153	131.7496795654297	4.207066666666667					1	DETECTED	131.7497 m/z @4.21 [N1309_2.mzXML]	131.7496795654297	4.207066666666667	3.158533333333333	4.705183333333333	1.54665	5143.2666015625	313007.06411419675	0	1174	1.2404657117777291	0.7375302009155643	0.4750604018311287	131.7493133544922	131.7498016357422
154	131.9478759765625	2.2251499999999997					1	DETECTED	131.9479 m/z @2.23 [N1309_2.mzXML]	131.9478759765625	2.2251499999999997	0.10108333333333334	19.997666666666664	19.896583333333332	46152.10546875	5683326.351456152	0	1174	19.64552863803422	3.180477728711079	10.727570865873968	131.9418182373047	131.9508819580078
155	131.9682159423828	1.50715					1	DETECTED	131.9682 m/z @1.51 [N1309_2.mzXML]	131.9682159423828	1.50715	0.42878333333333335	19.141333333333332	18.71255	17480.7109375	3142487.7228143034	0	1174	10.545502800060657	4.667690020497186	90.93533011363895	131.96066284179688	131.96852111816406
156	132.0442352294922	9.520233333333334					1	DETECTED	132.0442 m/z @9.52 [N1309_2.mzXML]	132.0442352294922	9.520233333333334	3.5987999999999998	10.5758	6.976999999999999	16145.8759765625	772138.8783058778	0	1174	0.08209593885693955	0.5736309124564639	5.55421411709845	132.03480529785156	132.0446014404297
157	132.0653533935547	2.5712333333333333					1	DETECTED	132.0654 m/z @2.57 [N1309_2.mzXML]	132.0653533935547	2.5712333333333333	0.19215	9.774750000000001	9.582600000000001	167383.390625	9520874.103021914	0	1174	0.6878120181235152	0.938355967487073	0.4793949497111649	132.0651397705078	132.06570434570312
158	132.07643127441406	1.8470166666666665					1	DETECTED	132.0764 m/z @1.85 [N1309_2.mzXML]	132.07643127441406	1.8470166666666665	1.8187666666666666	15.2654	13.446633333333333	1110144.875	6699344.662645539	1	1174	0.03863069522973106	131.358592997833	2.763667740955702	132.06793212890625	132.086181640625
159	132.08834838867188	4.335066666666666					1	DETECTED	132.0883 m/z @4.34 [N1309_2.mzXML]	132.08834838867188	4.335066666666666	3.4613333333333336	4.590633333333333	1.1292999999999993	3725.447021484375	135982.48980487065	0	1174	0.3061055566158002	0.646249809247673	0.29249961849534595	132.08644104003906	132.09153747558594
160	132.1016845703125	4.335066666666666					1	DETECTED	132.1017 m/z @4.34 [N1309_2.mzXML]	132.1016845703125	4.335066666666666	0.1739	19.997666666666664	19.823766666666664	1833081.75	1.2557077946547921E8	1	1174	1.1327173157063313	0.632595873269414	0.33341596501002374	132.1013641357422	132.10218811035156
161	132.1138916015625	3.6904166666666667					1	DETECTED	132.1139 m/z @3.69 [N1309_2.mzXML]	132.1138916015625	3.6904166666666667	3.4308666666666667	4.606916666666667	1.17605	3330.725830078125	129884.58680554215	0	1174	0.29493255075897507	2.2655557696012334	3.531111539202467	132.11172485351562	132.1230926513672
162	132.1240234375	4.0027333333333335					1	DETECTED	132.1240 m/z @4.00 [N1309_2.mzXML]	132.1240234375	4.0027333333333335	3.5531333333333333	4.447283333333333	0.8941499999999998	1996.068359375	66416.08177059935	0	1174	0.4426339809627251	0.9943838967971523	0.9887677935943046	132.12393188476562	132.13211059570312
163	132.4551239013672	4.144					1	DETECTED	132.4551 m/z @4.14 [N1309_2.mzXML]	132.4551239013672	4.144	3.4155666666666664	4.606916666666667	1.1913500000000004	4968.26611328125	282337.46992028813	0	1174	1.0951769916025391	0.8177481352674688	0.6354962705349376	132.45492553710938	132.4552459716797
164	132.77430725097656	10.757483333333333					1	DETECTED	132.7743 m/z @10.76 [N1309_2.mzXML]	132.77430725097656	10.757483333333333	3.1146499999999997	10.757483333333333	7.642833333333334	11949.9921875	3127076.558986999	0	1174	6.7640251818701245	0.5	null	132.7647705078125	132.77430725097656
165	132.95777893066406	11.807516666666666					1	DETECTED	132.9578 m/z @11.81 [N1309_2.mzXML]	132.95777893066406	11.807516666666666	0.10108333333333334	19.997666666666664	19.896583333333332	383986.375	4.702843289525572E7	0	1174	0.9476749263727005	0.8388466125407751	5.752609341258518	132.9493865966797	132.96133422851562
166	132.9981689453125	1.53675					1	DETECTED	132.9982 m/z @1.54 [N1309_2.mzXML]	132.9981689453125	1.53675	1.4473833333333335	15.661833333333334	14.214450000000001	21257.546875	6641753.393652709	0	1174	0.3190023306497112	79.52881387541969	158.05762775083937	132.9927215576172	133.006591796875
167	133.03421020507812	1.53675					1	DETECTED	133.0342 m/z @1.54 [N1309_2.mzXML]	133.03421020507812	1.53675	1.2488333333333335	19.924666666666667	18.675833333333333	698271.9375	1.3412413068672957E7	0	1174	0.13577390028346636	44.142891243758314	1.0584829746022135	133.03379821777344	133.03465270996094
168	133.04928588867188	2.0138166666666666					1	DETECTED	133.0493 m/z @2.01 [N1309_2.mzXML]	133.04928588867188	2.0138166666666666	1.98565	9.554466666666666	7.568816666666667	12752.1376953125	1365593.6860939027	0	1174	1.2481771441614742	105.98153920645338	203.5030289651098	133.0488739013672	133.05450439453125
169	133.06893920898438	2.6267333333333336					1	DETECTED	133.0689 m/z @2.63 [N1309_2.mzXML]	133.06893920898438	2.6267333333333336	1.0478333333333334	6.33865	5.290816666666667	8544.8525390625	780596.9530659486	0	1174	0.5469903262094085	1.675475542044039	2.350951084088078	133.05950927734375	133.0691375732422
170	133.0839080810547	9.198766666666668					1	DETECTED	133.0839 m/z @9.20 [N1309_2.mzXML]	133.0839080810547	9.198766666666668	0.9570666666666666	10.015183333333333	9.058116666666667	8913.1884765625	632510.5417900693	0	1174	0.07997029006777723	0.5495296277871474	11.973201298776665	133.07847595214844	133.0855255126953
171	133.10504150390625	4.144					1	DETECTED	133.1050 m/z @4.14 [N1309_2.mzXML]	133.10504150390625	4.144	1.50715	18.629833333333334	17.122683333333335	83409.796875	7545205.000424136	0	1174	1.0414026175457112	0.8766267637717132	0.35419964060893266	133.09671020507812	133.1055145263672
172	133.95835876464844	11.7388					1	DETECTED	133.9584 m/z @11.74 [N1309_2.mzXML]	133.95835876464844	11.7388	0.13735	19.997666666666664	19.860316666666662	7148.748046875	1775732.522046448	0	1174	1.4048189359054977	0.8239502959330229	1.8335490358685904	133.9580535888672	133.9662628173828
173	134.0184783935547	1.7624666666666668					1	DETECTED	134.0185 m/z @1.76 [N1309_2.mzXML]	134.0184783935547	1.7624666666666668	1.7173	1.93045	0.21314999999999995	23405.6875	205586.3949320069	0	1174	0.19986105264944953	2.359594095940952	3.719188191881904	134.0183868408203	134.01898193359375
174	134.0352325439453	1.53675					1	DETECTED	134.0352 m/z @1.54 [N1309_2.mzXML]	134.0352325439453	1.53675	1.4127	19.2505	17.837799999999998	67419.265625	1953215.469939545	0	1174	0.28497163336140074	7.4883315460084905	1.1200517010598199	134.03451538085938	134.04510498046875
175	134.0598907470703	10.032666666666668					1	DETECTED	134.0599 m/z @10.03 [N1309_2.mzXML]	134.0598907470703	10.032666666666668	5.181133333333333	19.723833333333335	14.542700000000002	21001.330078125	1329660.6842169801	0	1174	0.43766267591207786	1.3176099323558712	1.543524010365629	134.0596466064453	134.06674194335938
176	134.10597229003906	4.0499					1	DETECTED	134.1060 m/z @4.05 [N1309_2.mzXML]	134.10597229003906	4.0499	3.158533333333333	4.6234166666666665	1.4648833333333333	5330.5751953125	285914.9831019591	0	1174	1.1009347990337854	0.8217063684978122	0.7434800266754986	134.10572814941406	134.10641479492188
177	134.95819091796875	11.641699999999998					1	DETECTED	134.9582 m/z @11.64 [N1309_2.mzXML]	134.95819091796875	11.641699999999998	0.10108333333333334	19.997666666666664	19.896583333333332	55185.21484375	9008218.79384452	0	1174	1.554634433959329	1.129023328832892	8.108639097840348	134.95797729492188	134.9588623046875
178	135.00390625	1.53675					1	DETECTED	135.0039 m/z @1.54 [N1309_2.mzXML]	135.00390625	1.53675	1.4127	10.811900000000001	9.3992	113335.8984375	2441385.2707774043	0	1174	0.7230174759696473	5.699077465482784	7.411137178845841	134.99563598632812	135.00390625
179	135.03189086914062	1.55155					1	DETECTED	135.0319 m/z @1.55 [N1309_2.mzXML]	135.03189086914062	1.55155	1.55155	18.702833333333334	17.151283333333335	51399.28515625	2122822.9418215635	0	1174	0.08585625393228291	null	null	135.03089904785156	135.03790283203125
180	136.0478515625	1.8045					1	DETECTED	136.0479 m/z @1.80 [N1309_2.mzXML]	136.0478515625	1.8045	1.7906000000000002	18.1505	16.3599	257845.3125	4542040.14219055	0	1174	0.024946664564867937	7.821830627193787	9.977924344965642	136.04090881347656	136.04811096191406
181	136.0615692138672	6.514833333333333					1	DETECTED	136.0616 m/z @6.51 [N1309_2.mzXML]	136.0615692138672	6.514833333333333	0.10108333333333334	19.997666666666664	19.896583333333332	8535.359375	3752386.229922394	0	1174	7.133859231290763	1.55108815695446	0.6151957266140036	136.06112670898438	136.0620880126953
182	136.07559204101562	3.9559333333333333					1	DETECTED	136.0756 m/z @3.96 [N1309_2.mzXML]	136.07559204101562	3.9559333333333333	2.02775	9.723466666666667	7.695716666666667	7415.23828125	993087.3116984253	0	1174	0.43437698442450445	1.9955873836339908	2.9911747672679816	136.07318115234375	136.07595825195312
183	136.95352172851562	11.345183333333333					1	DETECTED	136.9535 m/z @11.35 [N1309_2.mzXML]	136.95352172851562	11.345183333333333	0.13735	19.997666666666664	19.860316666666662	24646.88671875	3884868.265508543	0	1174	1.0469996381865698	1.2790956541733363	8.967819011100506	136.9530792236328	136.95755004882812
184	136.9691619873047	1.6105333333333334					1	DETECTED	136.9692 m/z @1.61 [N1309_2.mzXML]	136.9691619873047	1.6105333333333334	1.5661833333333335	1.7013166666666666	0.1351333333333331	25936.01953125	112307.10726049807	0	1174	0.06861837538014237	1.5234874107478404	2.046974821495681	136.9689483642578	136.96942138671875
185	137.05128479003906	1.8045					1	DETECTED	137.0513 m/z @1.80 [N1309_2.mzXML]	137.05128479003906	1.8045	1.8045	15.22965	13.425149999999999	11178.29296875	1433448.7280222778	0	1174	7.5250137730257665	null	null	137.0454559326172	137.05995178222656
186	137.13226318359375	7.029516666666667					1	DETECTED	137.1323 m/z @7.03 [N1309_2.mzXML]	137.13226318359375	7.029516666666667	0.10108333333333334	19.997666666666664	19.896583333333332	7881.53076171875	3849763.694131834	0	1174	16.919303679750048	1.4358645292586587	0.41658749691167307	137.13160705566406	137.13259887695312
187	138.05224609375	1.8745166666666668					1	DETECTED	138.0522 m/z @1.87 [N1309_2.mzXML]	138.05224609375	1.8745166666666668	0.24664999999999998	19.687333333333335	19.440683333333336	291490.71875	5864089.987672762	0	1174	0.0828973573452092	0.5503775637183365	0.05007838127126589	138.04666137695312	138.0605010986328
188	139.00233459472656	3.278016666666667					1	DETECTED	139.0023 m/z @3.28 [N1309_2.mzXML]	139.00233459472656	3.278016666666667	3.0271166666666667	5.1634166666666665	2.1363	2121.700439453125	134328.64707687378	0	1174	0.24145574016474436	4.257273814268631	7.514547628537261	139.00213623046875	139.0029296875
189	139.04177856445312	14.63275					1	DETECTED	139.0418 m/z @14.63 [N1309_2.mzXML]	139.04177856445312	14.63275	0.10108333333333334	19.997666666666664	19.896583333333332	141010.625	2.2188356563662153E7	1	1174	1.5740445400758674	0.7953460644425043	0.4487965890741075	139.03591918945312	139.05001831054688
190	140.04129028320312	14.448883333333333					1	DETECTED	140.0413 m/z @14.45 [N1309_2.mzXML]	140.04129028320312	14.448883333333333	9.139266666666666	17.003833333333333	7.864566666666667	7164.39013671875	1347202.6352807004	0	1174	2.870948788996774	0.7405964649048739	0.33949792391948497	140.04066467285156	140.04945373535156
191	140.0678253173828	1.77665					1	DETECTED	140.0678 m/z @1.78 [N1309_2.mzXML]	140.0678253173828	1.77665	0.538	19.833166666666667	19.295166666666667	658264.8125	5154113.071463232	1	1174	0.20788583632883428	1.3114058175139878	4.67692657501312	140.06771850585938	140.07102966308594
192	140.9523162841797	17.8175					1	DETECTED	140.9523 m/z @17.82 [N1309_2.mzXML]	140.9523162841797	17.8175	1.4127	19.66916666666667	18.256466666666668	1743.7099609375	756635.6570057066	0	1174	0.11306168420602347	0.5564367339640431	0.11287346792808631	140.95159912109375	140.95274353027344
193	141.0157470703125	4.0027333333333335					1	DETECTED	141.0157 m/z @4.00 [N1309_2.mzXML]	141.0157470703125	4.0027333333333335	2.8962	13.2734	10.3772	2388.7841796875	973240.478987671	0	1174	0.6023607260829329	4.689058922761777	8.378117845523555	141.01539611816406	141.0254669189453
194	141.03868103027344	14.267733333333332					1	DETECTED	141.0387 m/z @14.27 [N1309_2.mzXML]	141.03868103027344	14.267733333333332	2.5438666666666667	16.286633333333334	13.742766666666668	5886.89990234375	1780516.3028455519	0	1174	12.143942592722993	0.5861021392259665	0.12437293740243408	141.03050231933594	141.041015625
195	141.05210876464844	9.332883333333333					1	DETECTED	141.0521 m/z @9.33 [N1309_2.mzXML]	141.05210876464844	9.332883333333333	1.3584166666666666	19.997666666666664	18.639249999999997	53833.3125	1911759.7805411986	0	1174	0.11314330996209243	0.9531906431489395	0.40883026979857384	141.0517578125	141.0576934814453
196	141.0902099609375	10.88245					1	DETECTED	141.0902 m/z @10.88 [N1309_2.mzXML]	141.0902099609375	10.88245	0.11925000000000001	19.979499999999998	19.860249999999997	2379.54443359375	1434967.9530787352	0	1174	12.903324918194192	0.9225996915415487	0.8451993830830976	141.09019470214844	141.09141540527344
197	142.0472412109375	1.8187666666666666					1	DETECTED	142.0472 m/z @1.82 [N1309_2.mzXML]	142.0472412109375	1.8187666666666666	1.7906000000000002	13.0177	11.2271	21560.150390625	1057717.9754069822	0	1174	0.0587424243886685	199.2976331360962	397.59526627219236	142.0414276123047	142.05479431152344
198	142.06495666503906	9.198766666666668					1	DETECTED	142.0650 m/z @9.20 [N1309_2.mzXML]	142.06495666503906	9.198766666666668	7.510133333333333	13.03275	5.522616666666667	83668.59375	1233757.5804579146	0	1174	0.09750544631808289	1.993870648971153	1.9911396225117404	142.06454467773438	142.07220458984375
199	142.94761657714844	1.6553166666666668					1	DETECTED	142.9476 m/z @1.66 [N1309_2.mzXML]	142.94761657714844	1.6553166666666668	1.4473833333333335	19.997666666666664	18.55028333333333	21432.8671875	1462625.0624647213	0	1174	0.09994844212395071	40.331278055825535	90.76202251674643	142.93800354003906	142.95010375976562
200	143.03114318847656	1.7906000000000002					1	DETECTED	143.0311 m/z @1.79 [N1309_2.mzXML]	143.03114318847656	1.7906000000000002	0.6292500000000001	19.5965	18.96725	817452.125	8104183.075061857	0	1174	0.06975899822779286	3.632528940227778	3.4489250023435987	143.02139282226562	143.0342254638672
201	143.07281494140625	9.198766666666668					1	DETECTED	143.0728 m/z @9.20 [N1309_2.mzXML]	143.07281494140625	9.198766666666668	0.11925000000000001	19.997666666666664	19.878416666666663	110138.78125	3233766.3668675823	0	1174	0.09115677264558997	0.5211099204032987	0.020067202962406962	143.06954956054688	143.08169555664062
202	143.106201171875	11.176516666666666					1	DETECTED	143.1062 m/z @11.18 [N1309_2.mzXML]	143.106201171875	11.176516666666666	0.30113333333333336	16.24975	15.948616666666666	3562.92529296875	966298.2621048886	0	1174	0.07782287138047828	0.7332438856561377	0.4664877713122755	143.10574340820312	143.1150665283203
203	144.0344696044922	1.77665					1	DETECTED	144.0345 m/z @1.78 [N1309_2.mzXML]	144.0344696044922	1.77665	1.7624666666666668	9.672383333333332	7.909916666666666	26308.962890625	5549720.184896912	0	1174	7.48628225980117	278.8454759106956	556.6909518213912	144.0344696044922	144.04441833496094
204	144.05709838867188	1.8328166666666665					1	DETECTED	144.0571 m/z @1.83 [N1309_2.mzXML]	144.05709838867188	1.8328166666666665	0.13735	19.979499999999998	19.842149999999997	8559.8994140625	1729262.9625131525	0	1174	5.404709566116542	2.3201322204515398	1.9189124452635966	144.05581665039062	144.0659637451172
205	144.08038330078125	9.198766666666668					1	DETECTED	144.0804 m/z @9.20 [N1309_2.mzXML]	144.08038330078125	9.198766666666668	0.42878333333333335	18.574833333333334	18.146050000000002	961503.4375	1.0594170376868691E7	1	1174	0.09767136178249203	1.859875017661644	1.7536805541287315	144.0734405517578	144.0807647705078
206	144.10162353515625	1.8607666666666667					1	DETECTED	144.1016 m/z @1.86 [N1309_2.mzXML]	144.10162353515625	1.8607666666666667	0.37429999999999997	19.632833333333334	19.258533333333332	548844.1875	1.3693012458871087E7	0	1174	0.06352562092869563	0.5864244260301564	0.13606955377813246	144.10133361816406	144.1033172607422
207	144.980712890625	1.5661833333333335					1	DETECTED	144.9807 m/z @1.57 [N1309_2.mzXML]	144.980712890625	1.5661833333333335	1.55155	17.835833333333333	16.284283333333335	32041.546875	2872808.3056702293	0	1174	12.65578689032512	461.89096942171284	740.3779472189884	144.9790496826172	144.9817352294922
208	145.0345916748047	1.53675					1	DETECTED	145.0346 m/z @1.54 [N1309_2.mzXML]	145.0345916748047	1.53675	1.43115	6.1104	4.679250000000001	4205.57275390625	803688.2633615723	0	1174	4.657067954563514	22.155539772727245	43.3110795454545	145.03143310546875	145.03463745117188
209	145.04917907714844	2.0138166666666666					1	DETECTED	145.0492 m/z @2.01 [N1309_2.mzXML]	145.04917907714844	2.0138166666666666	0.13735	19.997666666666664	19.860316666666662	507731.5625	2.703595822522953E7	1	1174	0.2913000899513858	11.004823697282639	11.541148234732475	145.04869079589844	145.0504150390625
210	145.08396911621094	9.198766666666668					1	DETECTED	145.0840 m/z @9.20 [N1309_2.mzXML]	145.08396911621094	9.198766666666668	9.139266666666666	10.47725	1.3379833333333337	90044.9296875	684264.1998338609	0	1174	0.0919438789787641	2.373883830985579	2.432329645644658	145.08384704589844	145.08583068847656
211	146.0596466064453	9.198766666666668					1	DETECTED	146.0596 m/z @9.20 [N1309_2.mzXML]	146.0596466064453	9.198766666666668	0.9024166666666668	19.687333333333335	18.784916666666668	806856.3125	8716552.077387221	0	1174	0.094491069767356	1.7604763027247694	1.741250013295636	146.052490234375	146.06048583984375
212	146.08096313476562	1.93045					1	DETECTED	146.0810 m/z @1.93 [N1309_2.mzXML]	146.08096313476562	1.93045	0.11925000000000001	19.851499999999998	19.732249999999997	43470.5546875	5125904.887907346	0	1174	0.9985133579006873	5.2631022047712435	4.933230857849929	146.07498168945312	146.08877563476562
213	147.0058135986328	1.53675					1	DETECTED	147.0058 m/z @1.54 [N1309_2.mzXML]	147.0058135986328	1.53675	0.5563	19.104666666666667	18.548366666666666	275866.65625	5612471.7237581145	0	1174	0.10074379847756942	5.855193285376166	10.799046325008884	146.995849609375	147.0139923095703
214	147.02867126464844	3.293066666666667					1	DETECTED	147.0287 m/z @3.29 [N1309_2.mzXML]	147.02867126464844	3.293066666666667	3.0856	3.62935	0.5437500000000002	5013.240234375	103497.85854382324	0	1174	0.3337389864306868	1.3104514781490992	1.6209029562981982	147.02865600585938	147.02906799316406
215	147.06320190429688	9.198766666666668					1	DETECTED	147.0632 m/z @9.20 [N1309_2.mzXML]	147.06320190429688	9.198766666666668	0.10108333333333334	19.997666666666664	19.896583333333332	61720.3828125	3141657.0022306535	0	1174	0.09701791661179371	3.6052062311806723	1.883331102215693	147.05328369140625	147.06539916992188
216	147.07618713378906	1.8470166666666665					1	DETECTED	147.0762 m/z @1.85 [N1309_2.mzXML]	147.07618713378906	1.8470166666666665	1.77665	17.300166666666666	15.523516666666666	298757.71875	7321359.682716981	0	1174	0.082884715544431	8.889766963640286	8.833612649398134	147.0685577392578	147.08595275878906
217	147.1125030517578	1.6105333333333334					1	DETECTED	147.1125 m/z @1.61 [N1309_2.mzXML]	147.1125030517578	1.6105333333333334	1.4924166666666667	14.203266666666668	12.71085	234312.703125	3916590.845196777	0	1174	0.16759847888665647	2.358611454576704	0.9420367301610475	147.1123809814453	147.1171112060547
218	148.0146026611328	1.5221166666666666					1	DETECTED	148.0146 m/z @1.52 [N1309_2.mzXML]	148.0146026611328	1.5221166666666666	1.43115	1.5955333333333332	0.16438333333333333	21245.23046875	157653.07414843744	0	1174	0.15430569332869593	0.9035360938072556	0.8070721876145113	148.01446533203125	148.01475524902344
219	148.0425567626953	2.0558					1	DETECTED	148.0426 m/z @2.06 [N1309_2.mzXML]	148.0425567626953	2.0558	0.51985	10.243716666666668	9.723866666666668	61072.15625	2595349.177759949	0	1174	0.2657971423566283	3.1003472285504943	0.6290679072278605	148.0386962890625	148.04278564453125
220	148.0601043701172	1.8470166666666665					1	DETECTED	148.0601 m/z @1.85 [N1309_2.mzXML]	148.0601043701172	1.8470166666666665	0.51985	9.382966666666666	8.863116666666667	42434.546875	2154245.008006988	0	1174	0.09803175796691654	1.1571404308835376	1.358711362782776	148.05322265625	148.06820678710938
221	148.0821990966797	18.09466666666667					1	DETECTED	148.0822 m/z @18.09 [N1309_2.mzXML]	148.0821990966797	18.09466666666667	0.10108333333333334	19.997666666666664	19.896583333333332	5171.69677734375	2154545.2477536006	0	1174	8.64290710084291	0.5528799618382477	0.10870531860590961	148.0737762451172	148.0824737548828
222	148.93492126464844	1.7173					1	DETECTED	148.9349 m/z @1.72 [N1309_2.mzXML]	148.93492126464844	1.7173	1.67055	11.689166666666667	10.018616666666667	74516.8671875	5168455.194718506	0	1174	0.08879317569899192	107.1509803921567	1.923514038520474	148.9346923828125	148.93505859375
223	148.9756317138672	1.4776					1	DETECTED	148.9756 m/z @1.48 [N1309_2.mzXML]	148.9756317138672	1.4776	1.4127	19.851499999999998	18.438799999999997	81533.3828125	5834196.890910614	0	1174	18.4091916675764	142.4292611437016	299.72965909569507	148.97483825683594	148.97598266601562
224	149.0120391845703	1.53675					1	DETECTED	149.0120 m/z @1.54 [N1309_2.mzXML]	149.0120391845703	1.53675	0.11925000000000001	17.521666666666665	17.402416666666664	189593.984375	5814553.122413266	0	1174	0.12682907762633566	0.5736141325636077	0.09553826510132028	149.0021209716797	149.0121307373047
225	149.02301025390625	12.4669					1	DETECTED	149.0230 m/z @12.47 [N1309_2.mzXML]	149.02301025390625	12.4669	0.10108333333333334	19.997666666666664	19.896583333333332	100526.3125	3.753116480927589E7	1	1174	18.5666420466089	0.5361662191432918	0.06648042428787214	149.02279663085938	149.02340698242188
226	149.05972290039062	8.370833333333334					1	DETECTED	149.0597 m/z @8.37 [N1309_2.mzXML]	149.05972290039062	8.370833333333334	7.881783333333333	8.52045	0.6386666666666674	7069.4619140625	131285.82116406265	0	1174	0.2873616704404576	0.6529666359949561	0.33778170157944726	149.0594940185547	149.05978393554688
227	149.0785675048828	18.03933333333333					1	DETECTED	149.0786 m/z @18.04 [N1309_2.mzXML]	149.0785675048828	18.03933333333333	0.10108333333333334	19.961333333333336	19.860250000000004	8915.8486328125	3731292.9923247076	0	1174	9.17174854090014	0.5535726729195993	0.20137961888682804	149.0782012939453	149.07888793945312
228	149.99244689941406	1.7477833333333335					1	DETECTED	149.9924 m/z @1.75 [N1309_2.mzXML]	149.99244689941406	1.7477833333333335	0.35609999999999997	19.997666666666664	19.641566666666662	13229.0771484375	4120625.877138367	0	1174	10.116984557504537	7.056765787236079	9.333180299457096	149.99209594726562	149.99954223632812
229	150.02650451660156	12.41625					1	DETECTED	150.0265 m/z @12.42 [N1309_2.mzXML]	150.02650451660156	12.41625	0.10108333333333334	19.687333333333335	19.586250000000003	6859.0771484375	3460858.9295063494	0	1174	11.17269116476126	0.7952084827651542	4.198598330339295	150.02008056640625	150.02694702148438
230	150.05819702148438	2.7247666666666666					1	DETECTED	150.0582 m/z @2.72 [N1309_2.mzXML]	150.05819702148438	2.7247666666666666	1.8745166666666668	19.578333333333333	17.703816666666665	69239.3828125	4018096.457289978	0	1174	0.2934592507681497	0.7132136516195146	0.32475357802304833	150.0520782470703	150.05845642089844
231	150.9319610595703	1.73265					1	DETECTED	150.9320 m/z @1.73 [N1309_2.mzXML]	150.9319610595703	1.73265	1.7173	1.7906000000000002	0.07330000000000014	21522.267578125	65416.06330053728	0	1174	0.20304044736344196	2.387622149837142	3.7752442996742843	150.9318389892578	150.93212890625
232	150.97642517089844	2.15455					1	DETECTED	150.9764 m/z @2.15 [N1309_2.mzXML]	150.97642517089844	2.15455	0.1739	19.815	19.6411	14948.03125	2954706.038344087	0	1174	9.845037244475954	3.828051965271472	7.983897592688112	150.9678955078125	150.97682189941406
233	151.0448455810547	1.6105333333333334					1	DETECTED	151.0448 m/z @1.61 [N1309_2.mzXML]	151.0448455810547	1.6105333333333334	1.43115	19.61466666666667	18.18351666666667	7878.17138671875	3137970.364809998	0	1174	9.439776871109608	50.683406113537096	100.36681222707418	151.0352783203125	151.04525756835938
234	151.11138916015625	10.811900000000001					1	DETECTED	151.1114 m/z @10.81 [N1309_2.mzXML]	151.11138916015625	10.811900000000001	0.11925000000000001	19.632833333333334	19.513583333333333	4856.662109375	1157139.5761659238	0	1174	7.30596137244927	0.9124764830670287	1.2369643637884573	151.11058044433594	151.1123504638672
235	152.02183532714844	1.8045					1	DETECTED	152.0218 m/z @1.80 [N1309_2.mzXML]	152.02183532714844	1.8045	1.77665	3.9246333333333334	2.1479833333333334	132047.078125	900653.6118357237	0	1174	0.0231422101128127	28.252698694389796	11.729484589752913	152.021728515625	152.03182983398438
236	152.05380249023438	2.7107					1	DETECTED	152.0538 m/z @2.71 [N1309_2.mzXML]	152.05380249023438	2.7107	0.10108333333333334	19.979499999999998	19.878416666666666	3664.995849609375	1453034.1975761116	0	1174	5.503720983273291	3.808685183647662	2.6517673631772234	152.04638671875	152.0562744140625
237	152.94686889648438	1.6105333333333334					1	DETECTED	152.9469 m/z @1.61 [N1309_2.mzXML]	152.94686889648438	1.6105333333333334	1.4127	1.7624666666666668	0.3497666666666668	109546.4609375	649239.0428235169	0	1174	0.08834660177029074	1.901727640131312	2.5838704836648976	152.94668579101562	152.95237731933594
238	153.05743408203125	12.533616666666667					1	DETECTED	153.0574 m/z @12.53 [N1309_2.mzXML]	153.05743408203125	12.533616666666667	1.2121666666666668	19.887999999999998	18.67583333333333	85724.5703125	1.3138756548056945E7	0	1174	2.0241287506423813	0.7409008670697348	0.5713813912956107	153.0517578125	153.06626892089844
239	154.02633666992188	1.8607666666666667					1	DETECTED	154.0263 m/z @1.86 [N1309_2.mzXML]	154.02633666992188	1.8607666666666667	1.5807833333333332	2.2251499999999997	0.6443666666666665	44104.1171875	328416.94527301023	0	1174	0.06668115660251428	1.1507232573367454	1.1029962059558454	154.01715087890625	154.02682495117188
240	154.05844116210938	1.8328166666666665					1	DETECTED	154.0584 m/z @1.83 [N1309_2.mzXML]	154.05844116210938	1.8328166666666665	1.8187666666666666	15.79055	13.971783333333333	20973.951171875	1566936.5481546011	0	1174	11.268874331912418	250.9201561978964	750.8786791833659	154.0495147705078	154.06146240234375
241	154.08384704589844	4.0812333333333335					1	DETECTED	154.0838 m/z @4.08 [N1309_2.mzXML]	154.08384704589844	4.0812333333333335	3.041633333333333	19.286833333333334	16.2452	8693.55859375	1076709.0990112917	0	1174	0.9408156357545034	7.813197383609077	17.4461126433037	154.08343505859375	154.08648681640625
242	154.88014221191406	1.73265					1	DETECTED	154.8801 m/z @1.73 [N1309_2.mzXML]	154.88014221191406	1.73265	1.7013166666666666	2.08415	0.3828333333333336	8856.9453125	124276.52014660653	0	1174	0.30908053760127796	6.109042553191474	11.218085106382947	154.8798370361328	154.8804473876953
243	155.0282440185547	2.7815833333333333					1	DETECTED	155.0282 m/z @2.78 [N1309_2.mzXML]	155.0282440185547	2.7815833333333333	1.7906000000000002	16.414849999999998	14.624249999999998	45566.6796875	1882567.779054107	0	1174	0.29141094786455923	0.6016798066919857	0.38273218496764944	155.02786254882812	155.03192138671875
244	155.06776428222656	10.331716666666667					1	DETECTED	155.0678 m/z @10.33 [N1309_2.mzXML]	155.06776428222656	10.331716666666667	9.198766666666668	10.47725	1.278483333333332	10234.6533203125	217700.2320009153	0	1174	0.10859470187989828	0.5584391252065944	0.12345172081753421	155.0601043701172	155.068359375
245	155.0786895751953	1.67055					1	DETECTED	155.0787 m/z @1.67 [N1309_2.mzXML]	155.0786895751953	1.67055	1.5807833333333332	1.93045	0.3496666666666668	25657.83984375	267021.3567331543	0	1174	0.11768174436231482	1.9476420349053085	2.895284069810617	155.07864379882812	155.07913208007812
246	155.1053466796875	11.228166666666668					1	DETECTED	155.1053 m/z @11.23 [N1309_2.mzXML]	155.1053466796875	11.228166666666668	1.4626	19.4875	18.024900000000002	8620.4072265625	2587327.3681886895	0	1174	5.03451246983272	2.9568330884989207	12.602963653842682	155.1053466796875	155.10693359375
247	155.130615234375	14.867533333333334					1	DETECTED	155.1306 m/z @14.87 [N1309_2.mzXML]	155.130615234375	14.867533333333334	0.10108333333333334	19.997666666666664	19.896583333333332	380729.15625	8.478567949470471E7	0	1174	6.73695462391129	1.1408276195831475	0.3401675513942643	155.13009643554688	155.13113403320312
248	156.0418701171875	1.77665					1	DETECTED	156.0419 m/z @1.78 [N1309_2.mzXML]	156.0418701171875	1.77665	1.73265	15.212	13.47935	239538.421875	7163333.618375792	0	1174	0.06632424561640238	93.7619986053445	3.8342978364414777	156.0413360595703	156.0483856201172
249	156.0765838623047	1.8745166666666668					1	DETECTED	156.0766 m/z @1.87 [N1309_2.mzXML]	156.0765838623047	1.8745166666666668	1.3584166666666666	15.018416666666667	13.66	42620.81640625	2273702.3965048213	0	1174	0.667678899101958	1.9838445115655785	1.5277254882395184	156.06805419921875	156.08030700683594
250	156.1341094970703	15.00145					1	DETECTED	156.1341 m/z @15.00 [N1309_2.mzXML]	156.1341094970703	15.00145	0.10108333333333334	19.997666666666664	19.896583333333332	18369.318359375	5232531.584719691	0	1174	5.579140657006231	0.8368206636096137	0.3149082346391992	156.13372802734375	156.1400604248047
251	157.1278076171875	14.867533333333334					1	DETECTED	157.1278 m/z @14.87 [N1309_2.mzXML]	157.1278076171875	14.867533333333334	0.10108333333333334	19.997666666666664	19.896583333333332	103218.3203125	2.4672056174940787E7	0	1174	7.861129810923314	1.6307460160436817	0.34335542212002745	157.12698364257812	157.12876892089844
252	158.11727905273438	1.8745166666666668					1	DETECTED	158.1173 m/z @1.87 [N1309_2.mzXML]	158.11727905273438	1.8745166666666668	1.8607666666666667	9.689449999999999	7.828683333333332	17591.005859375	1798164.4696624752	0	1174	0.04306734182570926	284.67939393939076	568.3587878787815	158.11209106445312	158.11767578125
253	158.13124084472656	14.76735					1	DETECTED	158.1312 m/z @14.77 [N1309_2.mzXML]	158.13124084472656	14.76735	0.15546666666666667	19.961333333333336	19.80586666666667	6224.39501953125	2031570.3827426136	0	1174	7.603588979353399	0.6777314811118349	0.7677374493687993	158.1306610107422	158.13156127929688
254	158.92764282226562	1.5661833333333335					1	DETECTED	158.9276 m/z @1.57 [N1309_2.mzXML]	158.92764282226562	1.5661833333333335	1.4776	2.0418	0.5641999999999998	36622.62890625	632774.8013415526	0	1174	0.5606565001475972	3.1845719661335785	5.369143932267157	158.92169189453125	158.9278106689453
255	158.9636688232422	1.6405166666666666					1	DETECTED	158.9637 m/z @1.64 [N1309_2.mzXML]	158.9636688232422	1.6405166666666666	1.5807833333333332	12.533616666666667	10.952833333333334	436858.15625	3.1076348224792726E7	0	1174	0.09643586139897597	80.25905709271176	182.74567200566827	158.954833984375	158.96421813964844
256	159.00521850585938	1.8045					1	DETECTED	159.0052 m/z @1.80 [N1309_2.mzXML]	159.00521850585938	1.8045	1.4127	10.8476	9.434899999999999	38759.3984375	1702197.2060979921	0	1174	0.2144983557199085	11.730528332245473	0.7648212651304853	159.003173828125	159.0142822265625
257	159.0648956298828	1.9994833333333333					1	DETECTED	159.0649 m/z @2.00 [N1309_2.mzXML]	159.0648956298828	1.9994833333333333	1.8745166666666668	19.195666666666668	17.32115	21016.158203125	2610147.1371664735	0	1174	0.7789541208723407	24.124787555302948	34.74219308853018	159.0642852783203	159.07290649414062
258	159.09161376953125	9.198766666666668					1	DETECTED	159.0916 m/z @9.20 [N1309_2.mzXML]	159.09161376953125	9.198766666666668	0.59295	9.94545	9.3525	70033.640625	3017501.6078843973	0	1174	0.09627411930580898	0.5144038830098876	1.7077092496204824	159.09132385253906	159.10150146484375
259	159.14901733398438	8.854283333333333					1	DETECTED	159.1490 m/z @8.85 [N1309_2.mzXML]	159.14901733398438	8.854283333333333	8.677633333333334	17.041333333333334	8.3637	18429.974609375	1556884.0897656248	0	1174	0.18191416593388965	23.67308236626115	46.20383317157589	159.14279174804688	159.14942932128906
260	159.9823760986328	11.245816666666666					1	DETECTED	159.9824 m/z @11.25 [N1309_2.mzXML]	159.9823760986328	11.245816666666666	0.13735	19.979499999999998	19.842149999999997	6589.99365234375	1876351.5327487495	0	1174	4.958177656189454	0.8931093100157836	0.5820382955699034	159.98143005371094	159.98304748535156
261	160.0603485107422	2.53025					1	DETECTED	160.0603 m/z @2.53 [N1309_2.mzXML]	160.0603485107422	2.53025	0.10108333333333334	19.924666666666667	19.823583333333335	311356.40625	1.93426353769851E7	1	1174	0.6619660819171971	1.7611446988484722	1.8512860777493276	160.05442810058594	160.063232421875
262	160.07562255859375	9.198766666666668					1	DETECTED	160.0756 m/z @9.20 [N1309_2.mzXML]	160.07562255859375	9.198766666666668	3.5070333333333332	10.77565	7.268616666666667	34912.83203125	1425065.1383101188	0	1174	0.09804899666255906	0.6309260782951359	0.05961888197319291	160.0747528076172	160.07992553710938
263	160.133056640625	10.101883333333335					1	DETECTED	160.1331 m/z @10.10 [N1309_2.mzXML]	160.133056640625	10.101883333333335	1.9026666666666665	10.243716666666668	8.341050000000001	14366.001953125	1539010.3955640257	0	1174	0.09117879123571626	0.5098548988644361	0.016578606048042937	160.13296508789062	160.13815307617188
264	161.01217651367188	1.50715					1	DETECTED	161.0122 m/z @1.51 [N1309_2.mzXML]	161.01217651367188	1.50715	1.4127	19.61466666666667	18.201966666666667	16363.73046875	1017359.214141327	0	1174	0.1837180350485521	96.3576848420682	187.72138288683925	161.00790405273438	161.01220703125
265	161.02378845214844	12.533616666666667					1	DETECTED	161.0238 m/z @12.53 [N1309_2.mzXML]	161.02378845214844	12.533616666666667	1.4924166666666667	16.286633333333334	14.794216666666667	58936.27734375	9673918.81078686	0	1174	1.0186244555653552	1.668325033577179	2.3381301959291734	161.01531982421875	161.02923583984375
266	161.06378173828125	2.53025					1	DETECTED	161.0638 m/z @2.53 [N1309_2.mzXML]	161.06378173828125	2.53025	0.13735	19.942999999999998	19.805649999999996	17002.583984375	2339542.1579989935	0	1174	1.280244878024111	2.122979781238948	45.684971749706115	161.05877685546875	161.06419372558594
267	161.98110961914062	19.997666666666664					1	DETECTED	161.9811 m/z @20.00 [N1309_2.mzXML]	161.98110961914062	19.997666666666664	0.10108333333333334	19.997666666666664	19.896583333333332	3393.880126953125	1598474.7451910705	0	1174	19.806520711236466	0.5	null	161.98057556152344	161.9879608154297
268	162.04991149902344	1.9166833333333335					1	DETECTED	162.0499 m/z @1.92 [N1309_2.mzXML]	162.04991149902344	1.9166833333333335	1.9166833333333335	10.543033333333334	8.62635	20123.1484375	1348333.9789126585	0	1174	0.11222237079996922	null	null	162.0485382080078	162.05905151367188
269	162.0978546142578	14.90055					1	DETECTED	162.0979 m/z @14.90 [N1309_2.mzXML]	162.0978546142578	14.90055	9.086616666666666	19.851499999999998	10.764883333333332	10782.9365234375	2634217.609579957	0	1174	3.8223476422589595	0.9071706644772324	0.785593906635566	162.09719848632812	162.09808349609375
270	162.112060546875	1.8187666666666666					1	DETECTED	162.1121 m/z @1.82 [N1309_2.mzXML]	162.112060546875	1.8187666666666666	1.7624666666666668	7.670133333333334	5.9076666666666675	1535201.375	9256476.390719317	1	1174	0.049486843544335635	3.9831623691074007	3.300464433689523	162.1120147705078	162.11294555664062
271	162.9622039794922	10.985983333333333					1	DETECTED	162.9622 m/z @10.99 [N1309_2.mzXML]	162.9622039794922	10.985983333333333	0.10108333333333334	14.76735	14.666266666666667	15462.271484375	3124762.1526154475	0	1174	5.553191920671709	1.0145171298347355	0.5048817306735716	162.9622039794922	162.96926879882812
272	162.9912567138672	1.53675					1	DETECTED	162.9913 m/z @1.54 [N1309_2.mzXML]	162.9912567138672	1.53675	0.2829666666666667	19.979499999999998	19.69653333333333	425347.96875	6598933.012192713	0	1174	0.1309193603943306	1.185531320891585	0.9966721017380636	162.98338317871094	162.99623107910156
273	163.03857421875	10.9684					1	DETECTED	163.0386 m/z @10.97 [N1309_2.mzXML]	163.03857421875	10.9684	0.10108333333333334	19.961333333333336	19.860250000000004	32138.94921875	3197751.672234557	0	1174	1.030547025181285	1.5117963113552182	9.617975519243942	163.03683471679688	163.04713439941406
274	163.05992126464844	1.9717					1	DETECTED	163.0599 m/z @1.97 [N1309_2.mzXML]	163.05992126464844	1.9717	0.13735	19.997666666666664	19.860316666666662	124577.96875	1.2638743904956305E7	0	1174	0.2906646984249417	5.5533424029558995	7.56465994280843	163.05841064453125	163.06040954589844
275	163.0750732421875	11.551816666666667					1	DETECTED	163.0751 m/z @11.55 [N1309_2.mzXML]	163.0750732421875	11.551816666666667	11.521233333333333	19.7785	8.257266666666668	16624.615234375	2305622.8779685055	0	1174	0.07749347861701139	134.99618528609932	268.99237057219864	163.071044921875	163.07530212402344
276	163.09432983398438	15.661833333333334					1	DETECTED	163.0943 m/z @15.66 [N1309_2.mzXML]	163.09432983398438	15.661833333333334	0.13735	19.523666666666667	19.386316666666666	20836.865234375	6706749.825791595	0	1174	3.066104507994357	0.6243788038034545	1.874033724556572	163.0933380126953	163.09703063964844
277	163.11566162109375	1.8187666666666666					1	DETECTED	163.1157 m/z @1.82 [N1309_2.mzXML]	163.11566162109375	1.8187666666666666	1.77665	12.248116666666666	10.471466666666666	89904.078125	6511716.652324706	0	1174	0.0746234868320359	124.31499802136946	247.62999604273892	163.11146545410156	163.1158905029297
278	163.97645568847656	0.48336666666666667					1	DETECTED	163.9765 m/z @0.48 [N1309_2.mzXML]	163.97645568847656	0.48336666666666667	0.10108333333333334	19.997666666666664	19.896583333333332	49248.140625	1.8126133985075008E7	1	1174	8.024793837976755	4.8992711761399645	23.89604254217093	163.9756622314453	163.9770965576172
279	163.9947509765625	1.53675					1	DETECTED	163.9948 m/z @1.54 [N1309_2.mzXML]	163.9947509765625	1.53675	1.4924166666666667	16.948666666666664	15.456249999999997	10346.1865234375	2098770.30357666	0	1174	0.11945864676282936	174.31860902255636	347.6372180451127	163.98712158203125	163.9947509765625
280	164.92967224121094	1.67055					1	DETECTED	164.9297 m/z @1.67 [N1309_2.mzXML]	164.92967224121094	1.67055	1.6105333333333334	7.135916666666666	5.525383333333332	34178.3203125	1011929.6393617553	0	1174	0.26748491379307415	46.03207442377121	7.632509648253727	164.91993713378906	164.9302215576172
281	164.9842071533203	11.807516666666666					1	DETECTED	164.9842 m/z @11.81 [N1309_2.mzXML]	164.9842071533203	11.807516666666666	0.10108333333333334	19.997666666666664	19.896583333333332	98153.0703125	1.2953148312009333E7	1	1174	1.3260138529610987	0.8213610265288211	6.351748005842345	164.97665405273438	164.9874267578125
282	165.0243377685547	1.53675					1	DETECTED	165.0243 m/z @1.54 [N1309_2.mzXML]	165.0243377685547	1.53675	1.43115	1.5955333333333332	0.16438333333333333	7759.494140625	49917.552986389164	0	1174	0.09437081452053664	0.7783301767676757	0.5566603535353514	165.02413940429688	165.02471923828125
283	165.0547637939453	3.9090833333333332					1	DETECTED	165.0548 m/z @3.91 [N1309_2.mzXML]	165.0547637939453	3.9090833333333332	2.6966166666666664	10.543033333333334	7.846416666666667	7905.22119140625	781251.0910544433	0	1174	0.33890591864586117	3.235724693462363	5.471449386924726	165.0542755126953	165.05514526367188
284	165.1597442626953	16.029116666666667					1	DETECTED	165.1597 m/z @16.03 [N1309_2.mzXML]	165.1597442626953	16.029116666666667	0.15546666666666667	19.833166666666667	19.6777	20144.166015625	5909572.276118281	0	1174	3.186793143740859	0.7352897356782603	0.40891767370354454	165.15164184570312	165.16004943847656
285	165.58709716796875	2.4483666666666664					1	DETECTED	165.5871 m/z @2.45 [N1309_2.mzXML]	165.58709716796875	2.4483666666666664	2.4483666666666664	8.435083333333333	5.986716666666666	19897.984375	3467817.6496340325	0	1174	6.152077987010111	null	null	165.58709716796875	165.59022521972656
286	166.02615356445312	2.3796833333333334					1	DETECTED	166.0262 m/z @2.38 [N1309_2.mzXML]	166.02615356445312	2.3796833333333334	1.8470166666666665	10.084533333333333	8.237516666666666	24947.8671875	1808872.2253634343	0	1174	0.9667334993867818	2.3363559872569257	3.4679042197045855	166.01699829101562	166.03578186035156
287	166.0530548095703	2.08415					1	DETECTED	166.0531 m/z @2.08 [N1309_2.mzXML]	166.0530548095703	2.08415	1.93045	17.337	15.40655	18556.013671875	3595353.0853371583	0	1174	0.236236876210846	20.533559646164285	40.93908398256161	166.04396057128906	166.0623016357422
288	166.07260131835938	2.53025					1	DETECTED	166.0726 m/z @2.53 [N1309_2.mzXML]	166.07260131835938	2.53025	2.53025	8.590333333333332	6.060083333333331	19598.955078125	3457315.0128789665	0	1174	5.857344179336783	null	null	166.06414794921875	166.07505798339844
289	166.08599853515625	8.386966666666668					1	DETECTED	166.0860 m/z @8.39 [N1309_2.mzXML]	166.08599853515625	8.386966666666668	0.5015	18.995333333333335	18.493833333333335	2858491.5	6.327442600250079E7	1	1174	0.30056502740250934	0.8230384623666316	0.4329170399921998	166.07667541503906	166.087158203125
290	166.1114501953125	12.695783333333333					1	DETECTED	166.1115 m/z @12.70 [N1309_2.mzXML]	166.1114501953125	12.695783333333333	8.020833333333334	12.695783333333333	4.674949999999999	30482.66015625	4098220.5274169296	0	1174	4.492239593185104	0.5	null	166.10166931152344	166.11769104003906
291	166.12782287597656	11.504633333333334					1	DETECTED	166.1278 m/z @11.50 [N1309_2.mzXML]	166.12782287597656	11.504633333333334	7.581183333333333	11.504633333333334	3.9234500000000017	62338.421875	6000543.943090823	0	1174	6.0135240628370985	0.5	null	166.11940002441406	166.1349639892578
292	166.59352111816406	2.18255					1	DETECTED	166.5935 m/z @2.18 [N1309_2.mzXML]	166.59352111816406	2.18255	2.18255	8.52045	6.3379	17751.134765625	3463873.269607665	0	1174	6.21595742133981	null	null	166.58399963378906	166.59352111816406
293	166.98458862304688	11.807516666666666					1	DETECTED	166.9846 m/z @11.81 [N1309_2.mzXML]	166.98458862304688	11.807516666666666	0.10108333333333334	19.997666666666664	19.896583333333332	59364.34765625	8788102.176477166	0	1174	0.9388059039734902	0.7559332436207665	5.454658292909889	166.97621154785156	166.9855194091797
294	167.0222625732422	8.386966666666668					1	DETECTED	167.0223 m/z @8.39 [N1309_2.mzXML]	167.0222625732422	8.386966666666668	7.968683333333333	8.537783333333334	0.5691000000000006	9436.6142578125	176243.25335632355	0	1174	0.3141374260132377	0.6802805116149322	0.40388391214873415	167.021484375	167.0223388671875
295	167.03367614746094	9.60485					1	DETECTED	167.0337 m/z @9.60 [N1309_2.mzXML]	167.03367614746094	9.60485	0.9570666666666666	10.61055	9.653483333333334	212795.984375	2654641.435650965	1	1174	0.08533701500508073	0.5125822714261237	0.015803694756837378	167.0270538330078	167.03445434570312
296	167.06776428222656	10.331716666666667					1	DETECTED	167.0678 m/z @10.33 [N1309_2.mzXML]	167.06776428222656	10.331716666666667	10.2963	10.47725	0.18094999999999928	4124.11962890625	31051.69556329334	0	1174	0.11967597990351031	2.5545882352941245	4.109176470588249	167.06764221191406	167.06784057617188
297	167.08935546875	8.386966666666668					1	DETECTED	167.0894 m/z @8.39 [N1309_2.mzXML]	167.08935546875	8.386966666666668	3.6446166666666664	9.485916666666666	5.8413	206580.34375	4360214.861925418	0	1174	0.24732828505495696	0.8468608579272596	0.4193522890281508	167.08123779296875	167.09591674804688
298	168.03724670410156	9.60485					1	DETECTED	168.0372 m/z @9.60 [N1309_2.mzXML]	168.03724670410156	9.60485	9.537016666666666	19.906166666666664	10.369149999999998	15588.2373046875	599709.2321554868	0	1174	0.08339983431742759	76.43108108107972	143.91078609880316	168.03631591796875	168.03759765625
299	168.09304809570312	8.338733333333334					1	DETECTED	168.0930 m/z @8.34 [N1309_2.mzXML]	168.09304809570312	8.338733333333334	3.5226333333333333	8.590333333333332	5.0676999999999985	7468.97314453125	355991.4278768615	0	1174	0.3111282719079149	0.5261207200847157	0.5662637796133816	168.09017944335938	168.10214233398438
300	168.98011779785156	11.807516666666666					1	DETECTED	168.9801 m/z @11.81 [N1309_2.mzXML]	168.98011779785156	11.807516666666666	0.15546666666666667	19.997666666666664	19.8422	25042.916015625	3515536.6295418376	0	1174	0.49798559390398367	0.8209310000386119	0.3724717671341128	168.97955322265625	168.98731994628906
301	169.03558349609375	2.9983666666666666					1	DETECTED	169.0356 m/z @3.00 [N1309_2.mzXML]	169.03558349609375	2.9983666666666666	2.02775	19.41433333333333	17.38658333333333	84661.0078125	3762606.6471955264	0	1174	0.5680607676494414	1.2557360267223074	1.1743746275421336	169.03244018554688	169.03793334960938
302	169.04904174804688	10.864883333333333					1	DETECTED	169.0490 m/z @10.86 [N1309_2.mzXML]	169.04904174804688	10.864883333333333	0.46515	18.225	17.75985	468846.84375	8200827.687386496	1	1174	0.06487063441242569	0.514878855667229	0.01701684420833767	169.04696655273438	169.0583953857422
303	169.0946044921875	1.67055					1	DETECTED	169.0946 m/z @1.67 [N1309_2.mzXML]	169.0946044921875	1.67055	1.5661833333333335	10.5758	9.009616666666666	29455.375	4617774.049232362	0	1174	0.10572189034525037	43.16328648993938	85.32657297987876	169.08607482910156	169.09718322753906
304	170.05995178222656	9.198766666666668					1	DETECTED	170.0600 m/z @9.20 [N1309_2.mzXML]	170.05995178222656	9.198766666666668	2.0418	19.997666666666664	17.955866666666665	220618.6875	6559905.2023076145	0	1174	0.09683330895865794	1.8815143364306168	1.823117583802097	170.0523681640625	170.06346130371094
305	170.0922088623047	1.9026666666666665					1	DETECTED	170.0922 m/z @1.90 [N1309_2.mzXML]	170.0922088623047	1.9026666666666665	0.10108333333333334	19.997666666666664	19.896583333333332	17702.09375	5536724.787865049	0	1174	1.2885811685395911	3.4126598086742925	2.076719162685218	170.0919647216797	170.09678649902344
306	171.05267333984375	1.6861					1	DETECTED	171.0527 m/z @1.69 [N1309_2.mzXML]	171.05267333984375	1.6861	1.6553166666666668	10.8476	9.192283333333332	11005.5419921875	2363669.757419586	0	1174	0.11039052508467129	149.30617217108906	297.6123443421782	171.0457000732422	171.05335998535156
307	171.06341552734375	9.198766666666668					1	DETECTED	171.0634 m/z @9.20 [N1309_2.mzXML]	171.06341552734375	9.198766666666668	1.6105333333333334	10.2963	8.685766666666668	22630.796875	2785689.0975515447	0	1174	0.09777044573180049	0.5342540678844607	null	171.05691528320312	171.06842041015625
308	171.14915466308594	7.563199999999999					1	DETECTED	171.1492 m/z @7.56 [N1309_2.mzXML]	171.14915466308594	7.563199999999999	0.10108333333333334	19.997666666666664	19.896583333333332	7317.16259765625	4729996.138043886	0	1174	13.281116725301112	1.3331728933032854	0.8961088610461604	171.14476013183594	171.14952087402344
309	172.1331329345703	10.2263					1	DETECTED	172.1331 m/z @10.23 [N1309_2.mzXML]	172.1331329345703	10.2263	10.1726	10.757483333333333	0.5848833333333339	11089.2294921875	132158.018541931	0	1174	0.11474685750251368	5.445841092489044	9.891682184978087	172.13258361816406	172.13328552246094
310	173.0205078125	16.6905					1	DETECTED	173.0205 m/z @16.69 [N1309_2.mzXML]	173.0205078125	16.6905	0.13735	19.979499999999998	19.842149999999997	5172.78076171875	2045969.0792127994	0	1174	2.6551653493030116	0.5993466500333773	0.19837931657281502	173.01968383789062	173.0210723876953
311	173.0417938232422	1.8187666666666666					1	DETECTED	173.0418 m/z @1.82 [N1309_2.mzXML]	173.0417938232422	1.8187666666666666	1.8045	14.203266666666668	12.398766666666667	12077.5537109375	1049729.6349672852	0	1174	0.31284879903019425	434.53621495327155	23.371690522822306	173.037841796875	173.04563903808594
312	173.96070861816406	11.422883333333335					1	DETECTED	173.9607 m/z @11.42 [N1309_2.mzXML]	173.96070861816406	11.422883333333335	0.10108333333333334	19.979499999999998	19.878416666666666	6608.36962890625	1730560.2776149292	0	1174	0.4384069526846446	0.8778823449745917	1.8485147653677416	173.9606170654297	173.96209716796875
313	174.0787353515625	15.354983333333333					1	DETECTED	174.0787 m/z @15.35 [N1309_2.mzXML]	174.0787353515625	15.354983333333333	9.2855	19.851499999999998	10.565999999999997	9943.0498046875	2538171.8119314276	0	1174	2.85255018404275	0.8793838643085098	0.5990877689248048	174.07806396484375	174.0790252685547
314	174.93783569335938	1.6405166666666666					1	DETECTED	174.9378 m/z @1.64 [N1309_2.mzXML]	174.93783569335938	1.6405166666666666	1.5955333333333332	1.73265	0.13711666666666678	96411.0703125	533172.5910058592	0	1174	0.13335462799684095	1.5240829937013707	1.9423618556519773	174.9376983642578	174.93785095214844
315	174.9912872314453	1.4473833333333335					1	DETECTED	174.9913 m/z @1.45 [N1309_2.mzXML]	174.9912872314453	1.4473833333333335	0.10108333333333334	19.924666666666667	19.823583333333335	46709.6796875	3461813.2418893753	0	1174	0.9165236284338252	1.9257599208163978	1.7349333313547426	174.98426818847656	174.9920654296875
316	175.00819396972656	11.807516666666666					1	DETECTED	175.0082 m/z @11.81 [N1309_2.mzXML]	175.00819396972656	11.807516666666666	1.4473833333333335	19.906166666666664	18.45878333333333	5074.58349609375	2226334.189530518	0	1174	3.3375327973645152	0.8908564561588652	0.7817129123177305	175.00775146484375	175.0109405517578
317	175.0238494873047	3.3233					1	DETECTED	175.0238 m/z @3.32 [N1309_2.mzXML]	175.0238494873047	3.3233	2.4070833333333335	19.979499999999998	17.572416666666665	8928.40625	1481223.020039154	0	1174	0.46267700222152275	3.978548949357792	17.67163761494963	175.0154266357422	175.03187561035156
318	175.07691955566406	1.7477833333333335					1	DETECTED	175.0769 m/z @1.75 [N1309_2.mzXML]	175.07691955566406	1.7477833333333335	1.7477833333333335	19.942999999999998	18.195216666666663	37646.4140625	1.199703866909021E7	0	1174	13.911409810157512	null	null	175.0740966796875	175.07691955566406
319	175.09591674804688	10.8993					1	DETECTED	175.0959 m/z @10.90 [N1309_2.mzXML]	175.09591674804688	10.8993	0.10108333333333334	19.997666666666664	19.896583333333332	3022.94970703125	1528277.2189077465	0	1174	14.003353791922464	0.9212902439137326	0.8425804878274651	175.08920288085938	175.0967559814453
320	175.11886596679688	1.8187666666666666					1	DETECTED	175.1189 m/z @1.82 [N1309_2.mzXML]	175.11886596679688	1.8187666666666666	1.5955333333333332	19.5965	18.000966666666667	75564.859375	2066343.4597025444	0	1174	0.08997682022549336	4.213392774743737	2.191875046975597	175.11697387695312	175.11956787109375
321	176.07049560546875	10.559500000000002					1	DETECTED	176.0705 m/z @10.56 [N1309_2.mzXML]	176.07049560546875	10.559500000000002	3.6140499999999998	15.10555	11.491499999999998	87307.4375	1651403.0161135877	0	1174	0.08263538827096006	0.5593174615265897	4.5783691880318615	176.0664520263672	176.078125
322	176.9707794189453	1.53675					1	DETECTED	176.9708 m/z @1.54 [N1309_2.mzXML]	176.9707794189453	1.53675	1.43115	19.7785	18.347350000000002	23881.8359375	4993447.189608887	0	1174	0.1350842387521458	86.87192234848474	172.74384469696946	176.9608154296875	176.9707794189453
323	177.00144958496094	11.689166666666667					1	DETECTED	177.0014 m/z @11.69 [N1309_2.mzXML]	177.00144958496094	11.689166666666667	1.4127	18.445666666666668	17.032966666666667	6907.38818359375	2225878.2035649098	0	1174	10.344691100599443	2.3964501381887873	3.4349565294737223	176.9987335205078	177.00704956054688
324	177.06082153320312	1.67055					1	DETECTED	177.0608 m/z @1.67 [N1309_2.mzXML]	177.06082153320312	1.67055	1.6105333333333334	15.827083333333333	14.21655	32110.6484375	3401942.4713590695	0	1174	0.09048473358283515	118.43835045820617	1.3433279892819712	177.0553436279297	177.06800842285156
325	177.07545471191406	1.9579333333333333					1	DETECTED	177.0755 m/z @1.96 [N1309_2.mzXML]	177.07545471191406	1.9579333333333333	1.8607666666666667	19.232166666666668	17.3714	26568.86328125	1873490.9400054934	0	1174	0.3961849163732556	89.38970840480279	89.05612230564819	177.0735626220703	177.0762176513672
326	177.08721923828125	2.6682833333333336					1	DETECTED	177.0872 m/z @2.67 [N1309_2.mzXML]	177.08721923828125	2.6682833333333336	2.516633333333333	8.730316666666665	6.213683333333332	4707.626953125	577685.8480729064	0	1174	1.4226118121307043	20.486921639740558	22.033829855784106	177.0860595703125	177.08763122558594
327	177.16360473632812	12.630966666666666					1	DETECTED	177.1636 m/z @12.63 [N1309_2.mzXML]	177.16360473632812	12.630966666666666	0.11925000000000001	19.997666666666664	19.878416666666663	5225.6162109375	2090531.7558619673	0	1174	5.395625459318133	0.7943920565123622	2.1376692820910996	177.15890502929688	177.1727752685547
328	177.95928955078125	11.313833333333333					1	DETECTED	177.9593 m/z @11.31 [N1309_2.mzXML]	177.95928955078125	11.313833333333333	0.10108333333333334	19.997666666666664	19.896583333333332	6913.4833984375	2996829.46783319	0	1174	12.545762174675659	1.7888638403985604	2.583017145589498	177.95509338378906	177.95928955078125
329	179.03997802734375	1.4776					1	DETECTED	179.0400 m/z @1.48 [N1309_2.mzXML]	179.03997802734375	1.4776	1.43115	18.262166666666666	16.831016666666667	9748.44140625	1932827.596764282	0	1174	0.1577264000818308	181.17348403301	361.34696806602	179.0340118408203	179.04019165039062
330	179.05416870117188	15.661833333333334					1	DETECTED	179.0542 m/z @15.66 [N1309_2.mzXML]	179.05416870117188	15.661833333333334	9.621416666666667	18.648500000000002	9.027083333333335	4888.21728515625	934885.7594217828	0	1174	0.5257979176059937	0.7472235634958958	0.3598528650754527	179.0530242919922	179.05467224121094
331	179.07009887695312	10.510916666666667					1	DETECTED	179.0701 m/z @10.51 [N1309_2.mzXML]	179.07009887695312	10.510916666666667	0.11925000000000001	19.979499999999998	19.860249999999997	47831.62890625	1798835.4598532717	0	1174	0.08321897175238746	0.7625516460366186	0.7109778073550088	179.06236267089844	179.0706024169922
332	180.06536865234375	9.723466666666667					1	DETECTED	180.0654 m/z @9.72 [N1309_2.mzXML]	180.06536865234375	9.723466666666667	1.9441833333333334	10.592899999999998	8.648716666666665	91676.78125	1280881.880229983	1	1174	0.09443626556208429	0.5125992460282258	1.9807465449437165	180.0648956298828	180.07383728027344
333	180.9034423828125	1.67055					1	DETECTED	180.9034 m/z @1.67 [N1309_2.mzXML]	180.9034423828125	1.67055	1.6553166666666668	2.2251499999999997	0.569833333333333	13096.0517578125	205314.4138408202	0	1174	0.08984223716267747	18.703501094092044	36.40700218818409	180.9034423828125	180.90382385253906
334	180.9473419189453	16.562083333333334					1	DETECTED	180.9473 m/z @16.56 [N1309_2.mzXML]	180.9473419189453	16.562083333333334	1.4127	19.359666666666666	17.946966666666665	1925.7158203125	878059.8848736569	0	1174	1.8924158784053056	0.592333241287049	0.1846664825740981	180.94017028808594	180.94883728027344
335	181.06869506835938	9.723466666666667					1	DETECTED	181.0687 m/z @9.72 [N1309_2.mzXML]	181.06869506835938	9.723466666666667	0.2285	10.4589	10.2304	8021.88134765625	609707.9015716253	0	1174	0.3626922411520379	0.5387275363438172	1.003877510915923	181.0605010986328	181.0726318359375
336	181.08529663085938	11.566816666666666					1	DETECTED	181.0853 m/z @11.57 [N1309_2.mzXML]	181.08529663085938	11.566816666666666	3.5226333333333333	12.332466666666667	8.809833333333334	828348.75	6582907.984603855	1	1174	0.0727782991872079	19.12741509034964	2.6789714875893393	181.08200073242188	181.0858612060547
337	182.08114624023438	3.9246333333333334					1	DETECTED	182.0811 m/z @3.92 [N1309_2.mzXML]	182.08114624023438	3.9246333333333334	1.9166833333333335	11.722100000000001	9.805416666666668	133590.640625	8391962.422102386	1	1174	0.40553673093500464	0.6382915669379721	0.2570201718145003	182.08030700683594	182.08888244628906
338	182.14971923828125	16.8565					1	DETECTED	182.1497 m/z @16.86 [N1309_2.mzXML]	182.14971923828125	16.8565	0.10108333333333334	19.997666666666664	19.896583333333332	72732.5078125	2.0839121674396757E7	1	1174	3.6334470835789396	0.7636530326683924	0.3881893333022711	182.14881896972656	182.15020751953125
339	182.96241760253906	1.55155					1	DETECTED	182.9624 m/z @1.55 [N1309_2.mzXML]	182.96241760253906	1.55155	1.43115	5.7421	4.31095	12379.552734375	575569.156807434	0	1174	0.11362573434946222	17.902616279069758	34.805232558139515	182.95864868164062	182.9627227783203
340	183.04905700683594	16.396633333333334					1	DETECTED	183.0491 m/z @16.40 [N1309_2.mzXML]	183.04905700683594	16.396633333333334	0.19215	19.979499999999998	19.787349999999996	6822.39599609375	2476905.6779186996	0	1174	3.1221893160343566	0.6105517094548936	1.673430060335151	183.04803466796875	183.0496063232422
341	183.0846710205078	3.9246333333333334					1	DETECTED	183.0847 m/z @3.92 [N1309_2.mzXML]	183.0846710205078	3.9246333333333334	2.0418	18.519166666666667	16.47736666666667	11069.41796875	2675525.1708552553	0	1174	0.7231844660304896	0.5923413203916724	0.21147699990143656	183.08367919921875	183.0929412841797
342	183.15316772460938	16.6905					1	DETECTED	183.1532 m/z @16.69 [N1309_2.mzXML]	183.15316772460938	16.6905	0.10108333333333334	19.997666666666664	19.896583333333332	5001.98876953125	1999636.8944434496	0	1174	3.0032638450204825	0.5996770029084807	0.20475676259806952	183.1522979736328	183.15365600585938
343	184.0728759765625	12.971749999999998					1	DETECTED	184.0729 m/z @12.97 [N1309_2.mzXML]	184.0728759765625	12.971749999999998	11.611083333333333	15.176683333333333	3.5656	66287.6328125	3202232.9128891304	0	1174	0.41204634459361067	1.1656035530028865	2.079041660432716	184.0725860595703	184.07379150390625
344	185.0416259765625	1.9026666666666665					1	DETECTED	185.0416 m/z @1.90 [N1309_2.mzXML]	185.0416259765625	1.9026666666666665	0.13735	19.104666666666667	18.967316666666665	525097.5625	1.3153830487162355E7	1	1174	0.1762075552195259	2.6254539507949817	2.887835266716042	185.04092407226562	185.04812622070312
345	185.1283416748047	9.122733333333334					1	DETECTED	185.1283 m/z @9.12 [N1309_2.mzXML]	185.1283416748047	9.122733333333334	9.03335	9.417383333333333	0.384033333333333	33917.9921875	247659.25387286427	0	1174	0.09699542924014004	1.7990081158736448	1.6129873517542388	185.12814331054688	185.12872314453125
346	186.04762268066406	10.243716666666668					1	DETECTED	186.0476 m/z @10.24 [N1309_2.mzXML]	186.04762268066406	10.243716666666668	1.77665	16.12118333333333	14.344533333333331	30710.783203125	1786956.3230303943	0	1174	8.452099401549265	6.3152578144020595	8.36935440593989	186.0387420654297	186.04782104492188
347	186.9225616455078	1.5661833333333335					1	DETECTED	186.9226 m/z @1.57 [N1309_2.mzXML]	186.9225616455078	1.5661833333333335	1.43115	11.313833333333333	9.882683333333333	18658.095703125	3130179.7153874515	0	1174	0.10275495061447404	36.318914047933056	74.99466643770957	186.9220733642578	186.92868041992188
348	186.95204162597656	9.198766666666668					1	DETECTED	186.9520 m/z @9.20 [N1309_2.mzXML]	186.95204162597656	9.198766666666668	9.139266666666666	9.316633333333334	0.17736666666666778	9205.283203125	55773.00807104483	0	1174	0.10601944482946735	1.4904761904761583	1.9809523809523164	186.95169067382812	186.95266723632812
349	187.05746459960938	1.8745166666666668					1	DETECTED	187.0575 m/z @1.87 [N1309_2.mzXML]	187.05746459960938	1.8745166666666668	1.8045	16.176516666666668	14.372016666666667	121711.0625	3322631.6350612794	0	1174	0.07489594324943827	3.2931898617787994	4.946488294110061	187.0482177734375	187.063720703125
350	187.07131958007812	2.4207833333333335					1	DETECTED	187.0713 m/z @2.42 [N1309_2.mzXML]	187.07131958007812	2.4207833333333335	1.4776	4.9232499999999995	3.4456499999999997	14662.9716796875	1030541.2531792601	0	1174	0.8600398893308001	1.8266067042462577	1.647910355920705	187.07086181640625	187.08094787597656
351	187.13124084472656	11.375516666666666					1	DETECTED	187.1312 m/z @11.38 [N1309_2.mzXML]	187.13124084472656	11.375516666666666	0.10108333333333334	19.997666666666664	19.896583333333332	6328.20068359375	2750357.258153684	0	1174	16.90131771502085	0.8823762022038063	0.8574659288690519	187.12518310546875	187.1326904296875
352	187.4724578857422	9.198766666666668					1	DETECTED	187.4725 m/z @9.20 [N1309_2.mzXML]	187.4724578857422	9.198766666666668	9.139266666666666	9.2855	0.14623333333333477	8032.81396484375	42410.28108599842	0	1174	0.09418235840101374	1.2288515406162241	1.4577030812324485	187.47227478027344	187.4727783203125
353	188.0701141357422	9.198766666666668					1	DETECTED	188.0701 m/z @9.20 [N1309_2.mzXML]	188.0701141357422	9.198766666666668	1.9026666666666665	11.657350000000001	9.754683333333334	2806988.5	2.1978192803311907E7	1	1174	0.09673022544350118	2.381793940506929	1.7080219045785188	188.0608673095703	188.07069396972656
354	188.0943145751953	14.784433333333334					1	DETECTED	188.0943 m/z @14.78 [N1309_2.mzXML]	188.0943145751953	14.784433333333334	3.3689666666666667	18.07633333333333	14.707366666666664	3616.337158203125	1254476.4653283698	0	1174	1.5384630956879448	0.644185958232106	0.28837191646421195	188.09173583984375	188.09857177734375
355	189.02322387695312	13.768716666666668					1	DETECTED	189.0232 m/z @13.77 [N1309_2.mzXML]	189.02322387695312	13.768716666666668	11.176516666666666	15.55335	4.376833333333334	6624.56787109375	673889.5737815552	0	1174	0.46032990752115843	0.8442314121852733	0.6884628243705465	189.02316284179688	189.02432250976562
356	189.04661560058594	1.4473833333333335					1	DETECTED	189.0466 m/z @1.45 [N1309_2.mzXML]	189.04661560058594	1.4473833333333335	1.4127	10.47725	9.06455	7309.8837890625	732513.6294392701	0	1174	9.05614314976461	130.67587698221985	260.3517539644397	189.04360961914062	189.0540008544922
357	189.07363891601562	9.198766666666668					1	DETECTED	189.0736 m/z @9.20 [N1309_2.mzXML]	189.07363891601562	9.198766666666668	9.122733333333334	10.349549999999999	1.2268166666666644	264588.09375	1898941.6886159603	0	1174	0.09443578453176826	2.0167376575667824	1.7297140620332965	189.07298278808594	189.07435607910156
358	189.0868682861328	2.6405000000000003					1	DETECTED	189.0869 m/z @2.64 [N1309_2.mzXML]	189.0868682861328	2.6405000000000003	1.8607666666666667	18.409	16.548233333333332	45110.56640625	4354588.826109587	0	1174	0.909166962330894	3.189070371090163	20.51316730970242	189.0858154296875	189.09127807617188
359	189.1344757080078	1.8187666666666666					1	DETECTED	189.1345 m/z @1.82 [N1309_2.mzXML]	189.1344757080078	1.8187666666666666	1.77665	8.997866666666665	7.221216666666665	18108.53515625	1036935.2405607605	0	1174	0.03996479337153369	85.72872971903459	170.45745943806918	189.13424682617188	189.13722229003906
360	190.08575439453125	10.8298					1	DETECTED	190.0858 m/z @10.83 [N1309_2.mzXML]	190.08575439453125	10.8298	2.4754666666666667	11.107183333333333	8.631716666666666	64542.96484375	1058926.2907827431	1	1174	0.09139074927244373	0.5738923045855981	0.24825099394366257	190.0770263671875	190.09112548828125
361	190.1436309814453	10.367333333333333					1	DETECTED	190.1436 m/z @10.37 [N1309_2.mzXML]	190.1436309814453	10.367333333333333	1.2121666666666668	10.5758	9.363633333333333	26279.5078125	821830.343759521	0	1174	0.23465191058504153	0.8169126388439838	0.602746154801403	190.14285278320312	190.1438751220703
362	190.96827697753906	11.422883333333335					1	DETECTED	190.9683 m/z @11.42 [N1309_2.mzXML]	190.96827697753906	11.422883333333335	0.11925000000000001	19.961333333333336	19.842083333333335	6386.62548828125	1955993.9954939878	0	1174	13.080767554678824	0.8691146029632683	0.7382384795910698	190.962646484375	190.9687957763672
363	190.98046875	11.43925					1	DETECTED	190.9805 m/z @11.44 [N1309_2.mzXML]	190.98046875	11.43925	1.43115	19.997666666666664	18.566516666666665	6980.5517578125	2567193.539476379	0	1174	0.6998236377473237	0.7136520791354576	0.42027881668562556	190.97666931152344	190.98609924316406
364	191.01730346679688	3.0271166666666667					1	DETECTED	191.0173 m/z @3.03 [N1309_2.mzXML]	191.01730346679688	3.0271166666666667	2.4754666666666667	16.506283333333332	14.030816666666666	6330.0126953125	1895897.9215698245	0	1174	0.21124182874878406	12.71713646937974	22.584173213324245	191.0140838623047	191.01856994628906
365	191.0401153564453	1.7906000000000002					1	DETECTED	191.0401 m/z @1.79 [N1309_2.mzXML]	191.0401153564453	1.7906000000000002	1.4127	18.07633333333333	16.66363333333333	79930.8359375	3891660.580780089	0	1174	0.08833362170205006	1.899537941371636	null	191.03074645996094	191.04913330078125
366	191.07626342773438	1.6861					1	DETECTED	191.0763 m/z @1.69 [N1309_2.mzXML]	191.07626342773438	1.6861	1.5807833333333332	10.720816666666668	9.140033333333335	71254.1015625	7723058.739240844	0	1174	0.08883590502490635	41.72867814683951	87.70247251215272	191.069580078125	191.0810546875
367	192.00811767578125	11.176516666666666					1	DETECTED	192.0081 m/z @11.18 [N1309_2.mzXML]	192.00811767578125	11.176516666666666	0.10108333333333334	19.705666666666666	19.604583333333334	2172.611328125	1638806.5101146237	0	1174	15.52447092997619	0.8850481395761792	0.7700962791523582	192.00743103027344	192.0130615234375
368	192.06544494628906	7.723533333333333					1	DETECTED	192.0654 m/z @7.72 [N1309_2.mzXML]	192.06544494628906	7.723533333333333	5.987183333333333	10.049783333333332	4.062599999999999	3048.721435546875	334038.80068719486	0	1174	2.368503160875977	1.1698678261871165	1.8625821857668354	192.06483459472656	192.06906127929688
369	192.13421630859375	4.43125					1	DETECTED	192.1342 m/z @4.43 [N1309_2.mzXML]	192.13421630859375	4.43125	3.5684833333333335	4.6234166666666665	1.054933333333333	2018.583984375	78251.82578884883	0	1174	0.8521595530622683	0.6113665340184674	0.2227330680369348	192.1328887939453	192.1348876953125
370	192.9612579345703	2.09815					1	DETECTED	192.9613 m/z @2.10 [N1309_2.mzXML]	192.9612579345703	2.09815	2.0418	17.799	15.7572	11439.294921875	1499711.7119865105	0	1174	0.2331222365080059	127.10307797820226	265.9282966410147	192.96083068847656	192.96533203125
371	193.03448486328125	1.7013166666666666					1	DETECTED	193.0345 m/z @1.70 [N1309_2.mzXML]	193.03448486328125	1.7013166666666666	1.6255	16.4513	14.8258	7882.03564453125	1102829.0765977476	0	1174	1.736166270793502	97.77401626731152	25.67665920305464	193.03396606445312	193.03707885742188
372	193.05575561523438	1.4776					1	DETECTED	193.0558 m/z @1.48 [N1309_2.mzXML]	193.05575561523438	1.4776	1.4127	1.5955333333333332	0.18283333333333318	12878.1708984375	81718.14609149168	0	1174	0.3385465608328744	1.4085772984078067	1.8156355586692383	193.05494689941406	193.05575561523438
373	193.085693359375	10.510916666666667					1	DETECTED	193.0857 m/z @10.51 [N1309_2.mzXML]	193.085693359375	10.510916666666667	10.4589	16.286633333333334	5.8277333333333345	45179.51171875	696337.0448750614	0	1174	0.08392492240615645	2.489491741512856	2.805077226428439	193.0784454345703	193.0870361328125
374	194.03343200683594	16.469416666666667					1	DETECTED	194.0334 m/z @16.47 [N1309_2.mzXML]	194.03343200683594	16.469416666666667	0.11925000000000001	19.924666666666667	19.805416666666666	4078.82666015625	1632579.6769896853	0	1174	2.981357662632993	0.6056640605090672	0.1737889737675294	194.03160095214844	194.0338134765625
375	194.0892333984375	10.526933333333334					1	DETECTED	194.0892 m/z @10.53 [N1309_2.mzXML]	194.0892333984375	10.526933333333334	4.415450000000001	12.679333333333334	8.263883333333332	4148.15478515625	644319.3952282105	0	1174	0.12520857886492642	0.6760947287756108	0.3521894575512219	194.08082580566406	194.0916748046875
376	194.96270751953125	11.055183333333334					1	DETECTED	194.9627 m/z @11.06 [N1309_2.mzXML]	194.96270751953125	11.055183333333334	10.47725	16.782500000000002	6.305250000000003	5370.47802734375	1109154.9097342228	0	1174	4.328282293243431	5.454997692928822	9.909995385857645	194.96234130859375	194.96360778808594
377	194.97683715820312	11.807516666666666					1	DETECTED	194.9768 m/z @11.81 [N1309_2.mzXML]	194.97683715820312	11.807516666666666	11.551816666666667	14.171083333333334	2.6192666666666664	7807.07568359375	519554.0767537231	0	1174	0.42052208438278527	5.121757267631355	9.24351453526271	194.9759979248047	194.97743225097656
378	195.0297088623047	16.5803					1	DETECTED	195.0297 m/z @16.58 [N1309_2.mzXML]	195.0297088623047	16.5803	0.10108333333333334	19.997666666666664	19.896583333333332	7639.50830078125	2690776.899712402	0	1174	3.294775523236096	0.6036871695964512	0.4459733888487195	195.0271453857422	195.03030395507812
379	195.06471252441406	10.916599999999999					1	DETECTED	195.0647 m/z @10.92 [N1309_2.mzXML]	195.06471252441406	10.916599999999999	7.385833333333333	12.813666666666668	5.427833333333335	14439.5908203125	1822299.8470597847	0	1174	0.3020671246062996	0.7686479801365147	0.5372959602730294	195.05633544921875	195.06565856933594
380	195.08731079101562	0.6474					1	DETECTED	195.0873 m/z @0.65 [N1309_2.mzXML]	195.08731079101562	0.6474	0.10108333333333334	19.997666666666664	19.896583333333332	29503.435546875	1.2472307889517466E7	0	1174	4.371662240730631	12.998351551784662	26.059405742388332	195.08621215820312	195.0908966064453
381	195.10113525390625	11.566816666666666					1	DETECTED	195.1011 m/z @11.57 [N1309_2.mzXML]	195.10113525390625	11.566816666666666	1.6861	12.971749999999998	11.285649999999999	43898.6796875	6652820.976164795	0	1174	0.0825907408890938	0.507713657315308	0.06302391812729066	195.09120178222656	195.1016845703125
382	196.06788635253906	10.934033333333334					1	DETECTED	196.0679 m/z @10.93 [N1309_2.mzXML]	196.06788635253906	10.934033333333334	8.800383333333334	17.780666666666665	8.98028333333333	3931.269775390625	1111951.0040581971	0	1174	7.285010516968654	2.104441528210656	3.2088830564213127	196.05999755859375	196.07638549804688
383	196.09060668945312	7.421333333333333					1	DETECTED	196.0906 m/z @7.42 [N1309_2.mzXML]	196.09060668945312	7.421333333333333	0.11925000000000001	19.924666666666667	19.805416666666666	2721.593505859375	1434228.100191407	0	1174	2.8954989207081274	1.3561483594864479	1.712296718972896	196.08421325683594	196.09375
384	196.1044464111328	11.566816666666666					1	DETECTED	196.1044 m/z @11.57 [N1309_2.mzXML]	196.1044464111328	11.566816666666666	3.2328833333333336	17.835833333333333	14.60295	5897.41455078125	1713964.6402433172	0	1174	38.0536606355532	0.8761139197977746	0.8921202353695517	196.09544372558594	196.10452270507812
385	196.8649139404297	1.9166833333333335					1	DETECTED	196.8649 m/z @1.92 [N1309_2.mzXML]	196.8649139404297	1.9166833333333335	1.6861	10.4589	8.7728	13300.5595703125	1760302.7109069824	0	1174	0.36618372849743963	19.02305746295625	37.0461149259125	196.86419677734375	196.87200927734375
386	196.9548797607422	11.2968					1	DETECTED	196.9549 m/z @11.30 [N1309_2.mzXML]	196.9548797607422	11.2968	11.2968	15.176683333333333	3.879883333333334	7695.97216796875	454165.15276678465	0	1174	0.47724819020946363	null	null	196.95486450195312	196.95628356933594
387	197.0645751953125	15.42665					1	DETECTED	197.0646 m/z @15.43 [N1309_2.mzXML]	197.0645751953125	15.42665	9.1045	19.979499999999998	10.874999999999998	10566.93359375	2544471.5857849736	0	1174	2.7182488577204857	0.837328902345557	0.6828888845246504	197.06349182128906	197.06500244140625
388	197.10052490234375	1.7477833333333335					1	DETECTED	197.1005 m/z @1.75 [N1309_2.mzXML]	197.10052490234375	1.7477833333333335	1.6861	12.780333333333335	11.094233333333335	50421.78125	7091512.6140040895	0	1174	0.048794471464393974	79.50635380962223	188.79395055478122	197.10044860839844	197.10670471191406
389	197.1282958984375	9.723466666666667					1	DETECTED	197.1283 m/z @9.72 [N1309_2.mzXML]	197.1282958984375	9.723466666666667	9.169616666666666	9.8261	0.656483333333334	9384.0830078125	135583.82412799084	0	1174	0.10025834478660833	0.5926544491589177	0.22165838490545114	197.1282196044922	197.12890625
390	198.0524139404297	10.559500000000002					1	DETECTED	198.0524 m/z @10.56 [N1309_2.mzXML]	198.0524139404297	10.559500000000002	10.494633333333333	10.628683333333333	0.13405000000000022	22832.37890625	112466.65060876508	0	1174	0.08138937610829444	1.033273381294931	1.146549336677069	198.0523223876953	198.05250549316406
391	198.084716796875	1.8470166666666665					1	DETECTED	198.0847 m/z @1.85 [N1309_2.mzXML]	198.084716796875	1.8470166666666665	1.7906000000000002	19.4875	17.6969	30139.658203125	2102227.6880106507	0	1174	0.11597195368006097	156.8410635155105	312.6821270310211	198.07748413085938	198.0848846435547
392	198.09713745117188	8.6077					1	DETECTED	198.0971 m/z @8.61 [N1309_2.mzXML]	198.09713745117188	8.6077	2.0558	10.47725	8.42145	3931.647216796875	947233.4553234867	0	1174	5.87674363597533	0.6426723545841665	0.3946294392264228	198.0953369140625	198.0978240966797
393	198.86170959472656	1.9994833333333333					1	DETECTED	198.8617 m/z @2.00 [N1309_2.mzXML]	198.86170959472656	1.9994833333333333	1.7013166666666666	2.15455	0.4532333333333334	11654.4130859375	217355.93722607422	0	1174	0.09798735454130503	0.7600335382895472	0.5200670765790945	198.86166381835938	198.86215209960938
394	198.94004821777344	1.53675					1	DETECTED	198.9400 m/z @1.54 [N1309_2.mzXML]	198.94004821777344	1.53675	1.43115	1.6553166666666668	0.22416666666666685	255656.046875	1728545.6984345696	0	1174	0.11531367390299474	1.063159423616657	0.920825795759809	198.9396209716797	198.9401092529297
395	199.01686096191406	16.654					1	DETECTED	199.0169 m/z @16.65 [N1309_2.mzXML]	199.01686096191406	16.654	0.7388	19.049500000000002	18.3107	2133.66796875	1056747.9752294002	0	1174	1.8185656620192852	0.5752582436915653	0.1505164873831307	199.00738525390625	199.01783752441406
396	199.1439971923828	8.836483333333332					1	DETECTED	199.1440 m/z @8.84 [N1309_2.mzXML]	199.1439971923828	8.836483333333332	3.8780666666666668	8.907549999999999	5.0294833333333315	6598.7861328125	592391.7350997312	0	1174	0.11313417604544895	0.5071662661131746	0.014332532226349176	199.13401794433594	199.1441650390625
397	200.0402374267578	1.6861					1	DETECTED	200.0402 m/z @1.69 [N1309_2.mzXML]	200.0402374267578	1.6861	1.6105333333333334	4.889583333333333	3.27905	34260.94921875	890725.1576265565	0	1174	0.1272810588216513	11.057974651366031	2.988784210660644	200.0399932861328	200.04458618164062
398	200.0916290283203	9.349216666666667					1	DETECTED	200.0916 m/z @9.35 [N1309_2.mzXML]	200.0916290283203	9.349216666666667	3.3689666666666667	9.842983333333333	6.474016666666666	6687.341796875	456849.14700512687	0	1174	0.09507886483218364	0.5412831124674274	0.03098592712898382	200.09120178222656	200.0921173095703
399	200.1278076171875	1.9994833333333333					1	DETECTED	200.1278 m/z @2.00 [N1309_2.mzXML]	200.1278076171875	1.9994833333333333	1.9579333333333333	4.606916666666667	2.6489833333333337	11708.82421875	495914.59204699716	0	1174	0.6027956201736151	20.419785863057246	30.063652370644206	200.1273193359375	200.12860107421875
400	200.2007293701172	10.403466666666667					1	DETECTED	200.2007 m/z @10.40 [N1309_2.mzXML]	200.2007293701172	10.403466666666667	0.19215	19.997666666666664	19.805516666666662	10971.33203125	1901838.7154256287	0	1174	0.16774932924045594	5.3638860943553155	4.147185798258247	200.1995391845703	200.20143127441406
401	200.93780517578125	1.53675					1	DETECTED	200.9378 m/z @1.54 [N1309_2.mzXML]	200.93780517578125	1.53675	1.4626	1.5807833333333332	0.1181833333333333	30623.568359375	181416.8232753905	0	1174	0.11713078728482085	0.7969206563272626	0.5938413126545253	200.93736267089844	200.93780517578125
402	200.97296142578125	1.50715					1	DETECTED	200.9730 m/z @1.51 [N1309_2.mzXML]	200.97296142578125	1.50715	1.4626	1.5807833333333332	0.1181833333333333	37433.91015625	216653.56313964823	0	1174	0.11603168785351814	1.3264122708567123	1.6528245417134246	200.9728240966797	200.97311401367188
403	201.0156707763672	1.8887166666666666					1	DETECTED	201.0157 m/z @1.89 [N1309_2.mzXML]	201.0156707763672	1.8887166666666666	1.7477833333333335	3.3383666666666665	1.590583333333333	78220.75	1243589.9115209957	0	1174	0.0865194193856651	5.643034531693479	4.073264676099605	201.015625	201.0161895751953
404	201.1118927001953	1.3946333333333334					1	DETECTED	201.1119 m/z @1.39 [N1309_2.mzXML]	201.1118927001953	1.3946333333333334	0.10108333333333334	19.997666666666664	19.896583333333332	41452.48828125	3.0022172529815447E7	0	1174	14.494235683768418	7.690689704044425	0.22033335925861539	201.11143493652344	201.11244201660156
405	202.11529541015625	19.942999999999998					1	DETECTED	202.1153 m/z @19.94 [N1309_2.mzXML]	202.11529541015625	19.942999999999998	0.10108333333333334	19.997666666666664	19.896583333333332	5147.78173828125	3349686.538762146	0	1174	3.8108931131378334	0.501377555091704	0.002755110183407986	202.10699462890625	202.115966796875
406	202.38156127929688	1.7906000000000002					1	DETECTED	202.3816 m/z @1.79 [N1309_2.mzXML]	202.38156127929688	1.7906000000000002	1.7477833333333335	2.1684	0.42061666666666664	16084.1494140625	164681.16209912102	0	1174	0.11585855852443827	4.911833398209413	8.823666796418825	202.38121032714844	202.3817596435547
407	202.9707794189453	1.53675					1	DETECTED	202.9708 m/z @1.54 [N1309_2.mzXML]	202.9707794189453	1.53675	1.4473833333333335	1.5807833333333332	0.13339999999999974	13384.2578125	70512.55578283686	0	1174	0.11145396433939303	0.7463632972771346	0.4927265945542691	202.97052001953125	202.9708709716797
408	203.052001953125	1.8045					1	DETECTED	203.0520 m/z @1.80 [N1309_2.mzXML]	203.052001953125	1.8045	1.4626	12.073933333333335	10.611333333333334	5655619.5	7.79025179743422E7	1	1174	0.13330775311232457	3.8263474800427066	6.051317714892742	203.05145263671875	203.05934143066406
409	203.14996337890625	1.8328166666666665					1	DETECTED	203.1500 m/z @1.83 [N1309_2.mzXML]	203.14996337890625	1.8328166666666665	1.8187666666666666	17.854166666666668	16.035400000000003	50291.45703125	2567004.4639528813	0	1174	0.04448876636021004	570.6548042704669	8.707673909372192	203.1421661376953	203.15003967285156
410	203.82371520996094	9.198766666666668					1	DETECTED	203.8237 m/z @9.20 [N1309_2.mzXML]	203.82371520996094	9.198766666666668	7.029516666666667	9.300749999999999	2.271233333333332	15536.3671875	652859.8622747797	0	1174	0.09654615604788397	0.5235065882985667	1.5570834776469222	203.81666564941406	203.8243865966797
411	204.05563354492188	1.8045					1	DETECTED	204.0556 m/z @1.80 [N1309_2.mzXML]	204.05563354492188	1.8045	1.7013166666666666	10.739016666666666	9.0377	295783.0625	4498533.963183471	0	1174	0.16503465837987186	3.8771905086322347	4.7564991719567375	204.05491638183594	204.06561279296875
412	204.07000732421875	15.498966666666666					1	DETECTED	204.0700 m/z @15.50 [N1309_2.mzXML]	204.07000732421875	15.498966666666666	9.655283333333333	19.5965	9.941216666666666	2112.230712890625	689394.0159552608	0	1174	0.6824866539955554	0.8505950870027751	0.7011901740055501	204.06903076171875	204.07713317871094
413	204.12269592285156	1.8745166666666668					1	DETECTED	204.1227 m/z @1.87 [N1309_2.mzXML]	204.12269592285156	1.8745166666666668	1.8607666666666667	10.47725	8.616483333333333	636671.625	4233710.824722045	0	1174	0.038467429194614544	12.131044867144533	11.322976078068454	204.12261962890625	204.1264190673828
414	204.4162139892578	9.198766666666668					1	DETECTED	204.4162 m/z @9.20 [N1309_2.mzXML]	204.4162139892578	9.198766666666668	9.122733333333334	13.2734	4.150666666666666	11521.3515625	1028938.0012738034	0	1174	0.10414815465372662	26.2479145350283	54.061921358701724	204.4124298095703	204.41627502441406
415	204.9567108154297	1.6105333333333334					1	DETECTED	204.9567 m/z @1.61 [N1309_2.mzXML]	204.9567108154297	1.6105333333333334	1.5661833333333335	1.7013166666666666	0.1351333333333331	51072.56640625	215712.08556396485	0	1174	0.05835911254069237	1.5234874107478404	2.0421656483541124	204.95611572265625	204.95693969726562
416	204.99623107910156	11.922383333333332					1	DETECTED	204.9962 m/z @11.92 [N1309_2.mzXML]	204.99623107910156	11.922383333333332	11.6729	15.283316666666668	3.6104166666666675	5866.4267578125	582355.9260552061	0	1174	0.18441720512264936	7.235787293740432	13.471574587480864	204.99554443359375	204.99679565429688
417	205.02432250976562	1.43115					1	DETECTED	205.0243 m/z @1.43 [N1309_2.mzXML]	205.02432250976562	1.43115	1.4127	14.71695	13.30425	6724.61328125	1930963.0915314942	0	1174	0.07184924500987155	360.5487804878077	650.8371313302148	205.02407836914062	205.031494140625
418	205.05642700195312	1.7906000000000002					1	DETECTED	205.0564 m/z @1.79 [N1309_2.mzXML]	205.05642700195312	1.7906000000000002	1.7624666666666668	19.2685	17.50603333333333	56188.05078125	2450701.7796322927	0	1174	0.15294266066980455	131.90400657332668	15.011670052553438	205.046875	205.0662841796875
419	205.068603515625	9.198766666666668					1	DETECTED	205.0686 m/z @9.20 [N1309_2.mzXML]	205.068603515625	9.198766666666668	9.154850000000001	9.241449999999999	0.08659999999999712	4965.0146484375	19275.610261718437	0	1174	0.06198890488670017	0.9859582542694284	0.9719165085388567	205.06658935546875	205.07505798339844
420	205.08546447753906	12.484116666666667					1	DETECTED	205.0855 m/z @12.48 [N1309_2.mzXML]	205.08546447753906	12.484116666666667	0.10108333333333334	19.979499999999998	19.878416666666666	13625.1005859375	4633730.510069547	0	1174	11.996797637056648	1.614541220551861	0.22595831606603842	205.07720947265625	205.08657836914062
421	205.09677124023438	9.198766666666668					1	DETECTED	205.0968 m/z @9.20 [N1309_2.mzXML]	205.09677124023438	9.198766666666668	9.1045	10.811900000000001	1.7074000000000016	4215953.5	3.255917463479898E7	1	1174	0.10473592231773132	1.9636988582297172	1.9518058219240202	205.09654235839844	205.0972137451172
422	205.12608337402344	1.8745166666666668					1	DETECTED	205.1261 m/z @1.87 [N1309_2.mzXML]	205.12608337402344	1.8745166666666668	1.8470166666666665	9.2855	7.438483333333334	66175.7421875	1149752.0916845393	0	1174	0.02740102754061491	6.348736662999663	5.547578009537927	205.1160888671875	205.1336669921875
423	205.14035034179688	9.198766666666668					1	DETECTED	205.1404 m/z @9.20 [N1309_2.mzXML]	205.14035034179688	9.198766666666668	9.139266666666666	9.270483333333335	0.13121666666666876	4468.4921875	19660.596908630367	0	1174	0.057888706305815774	1.102661064425757	1.2053221288515141	205.13821411132812	205.14041137695312
424	205.78085327148438	9.21285					1	DETECTED	205.7809 m/z @9.21 [N1309_2.mzXML]	205.78085327148438	9.21285	9.122733333333334	9.316633333333334	0.1938999999999993	10192.51171875	72865.10269409149	0	1174	0.14386597448626048	1.0758276308489148	1.2433503588848351	205.78060913085938	205.78109741210938
425	205.98728942871094	11.62595					1	DETECTED	205.9873 m/z @11.63 [N1309_2.mzXML]	205.98728942871094	11.62595	0.13735	19.997666666666664	19.860316666666662	15782.908203125	4032932.386023743	0	1174	1.0366791417115078	0.9278718169538257	1.4923059393393308	205.986083984375	205.99490356445312
426	206.0810546875	10.313966666666666					1	DETECTED	206.0811 m/z @10.31 [N1309_2.mzXML]	206.0810546875	10.313966666666666	1.1940833333333332	19.851499999999998	18.657416666666666	82489.671875	1953745.1302561031	1	1174	0.09311124421502548	0.516958510354144	2.5637704495168787	206.08053588867188	206.0894317626953
427	206.10009765625	9.198766666666668					1	DETECTED	206.1001 m/z @9.20 [N1309_2.mzXML]	206.10009765625	9.198766666666668	9.1045	10.5758	1.4712999999999994	438013.5	3403388.317195243	0	1174	0.10149511265367828	1.86384989797069	1.7888102112792952	206.09996032714844	206.1005401611328
428	206.3817901611328	9.198766666666668					1	DETECTED	206.3818 m/z @9.20 [N1309_2.mzXML]	206.3817901611328	9.198766666666668	9.139266666666666	9.316633333333334	0.17736666666666778	14825.208984375	89985.38558520505	0	1174	0.10145392930244945	1.4904761904761583	1.9809523809523164	206.38107299804688	206.38232421875
429	206.8935089111328	1.73265					1	DETECTED	206.8935 m/z @1.73 [N1309_2.mzXML]	206.8935089111328	1.73265	1.6861	1.9579333333333333	0.27183333333333337	84098.375	456832.09220532293	0	1174	0.07861695773900346	3.9792620211646055	2.913119175931696	206.89341735839844	206.8941650390625
430	206.99093627929688	17.318666666666665					1	DETECTED	206.9909 m/z @17.32 [N1309_2.mzXML]	206.99093627929688	17.318666666666665	0.2829666666666667	19.997666666666664	19.714699999999997	6801.82470703125	2333950.337113554	0	1174	2.3798744821069917	0.6583696904679587	0.2547394362516438	206.990234375	206.99134826660156
431	207.0261688232422	10.2263					1	DETECTED	207.0262 m/z @10.23 [N1309_2.mzXML]	207.0261688232422	10.2263	1.4127	15.176683333333333	13.763983333333332	80231.28125	4329038.5486695515	1	1174	0.6509831287440324	0.6827872906752532	2.774880814809978	207.0161895751953	207.0316619873047
432	207.10418701171875	9.21285					1	DETECTED	207.1042 m/z @9.21 [N1309_2.mzXML]	207.10418701171875	9.21285	9.050966666666666	9.980250000000002	0.9292833333333359	16214.4267578125	180340.14175625582	0	1174	0.10578611342164024	2.8702254710182222	0.8199277086830404	207.10415649414062	207.11302185058594
433	208.04908752441406	15.937266666666666					1	DETECTED	208.0491 m/z @15.94 [N1309_2.mzXML]	208.04908752441406	15.937266666666666	8.642766666666667	19.869666666666667	11.2269	13349.6318359375	3599042.2980573154	0	1174	2.579027559403956	0.7947907477640691	0.5873230309462191	208.0484161376953	208.05714416503906
434	208.133056640625	8.765133333333333					1	DETECTED	208.1331 m/z @8.77 [N1309_2.mzXML]	208.133056640625	8.765133333333333	8.355	8.800383333333334	0.4453833333333339	2525.2001953125	27836.03372314457	0	1174	0.05224251561729254	0.5429738296488964	0.08594765929779276	208.13259887695312	208.13351440429688
435	208.89056396484375	1.73265					1	DETECTED	208.8906 m/z @1.73 [N1309_2.mzXML]	208.89056396484375	1.73265	1.6861	2.0138166666666666	0.32771666666666666	49640.18359375	300190.70946313505	0	1174	0.08656246212450802	2.6903767052331538	4.173772316239572	208.89048767089844	208.8909149169922
436	208.93527221679688	2.09815					1	DETECTED	208.9353 m/z @2.10 [N1309_2.mzXML]	208.93527221679688	2.09815	1.3584166666666666	17.2815	15.923083333333334	8574.53515625	1476147.9860980224	0	1174	0.07598308851606639	10.762718547224225	20.52543709444845	208.9349365234375	208.93707275390625
437	208.9788055419922	11.551816666666667					1	DETECTED	208.9788 m/z @11.55 [N1309_2.mzXML]	208.9788055419922	11.551816666666667	11.551816666666667	15.7175	4.165683333333332	6445.59716796875	815690.3473081047	0	1174	2.133874189525402	null	null	208.97808837890625	208.97926330566406
438	209.03326416015625	1.53675					1	DETECTED	209.0333 m/z @1.54 [N1309_2.mzXML]	209.03326416015625	1.53675	1.43115	5.724500000000001	4.293350000000001	50273.1015625	807737.5429608156	0	1174	0.5897545233604427	20.32836174242422	0.4327353432155562	209.03187561035156	209.033935546875
439	209.04542541503906	16.5438					1	DETECTED	209.0454 m/z @16.54 [N1309_2.mzXML]	209.04542541503906	16.5438	0.10108333333333334	19.979499999999998	19.878416666666666	28375.916015625	7273261.227236149	0	1174	7.346468945760893	0.7139943494576292	0.41911503861160204	209.0438995361328	209.04574584960938
440	209.09197998046875	7.723533333333333					1	DETECTED	209.0920 m/z @7.72 [N1309_2.mzXML]	209.09197998046875	7.723533333333333	3.6140499999999998	8.765133333333333	5.151083333333333	19961.431640625	1395882.151899658	0	1174	0.539724685543904	0.5662648613207094	0.2345606091893509	209.09140014648438	209.0929718017578
441	209.11688232421875	12.057066666666666					1	DETECTED	209.1169 m/z @12.06 [N1309_2.mzXML]	209.11688232421875	12.057066666666666	11.611083333333333	12.365983333333332	0.7548999999999992	51579.05078125	587842.5551521	0	1174	0.10189772679486886	0.7222664040610343	3.5294477930731647	209.1166229248047	209.11734008789062
442	210.0381622314453	11.641699999999998					1	DETECTED	210.0382 m/z @11.64 [N1309_2.mzXML]	210.0381622314453	11.641699999999998	1.4776	18.885833333333334	17.408233333333335	6518.7705078125	2099171.7542525944	0	1174	6.416350463594579	3.458088832728924	3.900985995886358	210.03086853027344	210.0481414794922
443	210.93499755859375	11.375516666666666					1	DETECTED	210.9350 m/z @11.38 [N1309_2.mzXML]	210.93499755859375	11.375516666666666	2.2821166666666666	17.90983333333333	15.627716666666664	11403.521484375	2649900.8904639883	0	1174	0.7592714328339998	0.8592889714884788	0.5564568466437637	210.93128967285156	210.93634033203125
444	211.003173828125	10.543033333333334					1	DETECTED	211.0032 m/z @10.54 [N1309_2.mzXML]	211.003173828125	10.543033333333334	10.2263	10.70215	0.47584999999999944	2145.6513671875	35936.26619870002	0	1174	0.11493687635497096	0.7511839612713099	0.5023679225426199	211.0031280517578	211.00730895996094
445	211.04177856445312	2.434283333333333					1	DETECTED	211.0418 m/z @2.43 [N1309_2.mzXML]	211.04177856445312	2.434283333333333	1.5807833333333332	16.893333333333334	15.312550000000002	20405.5703125	2578372.890625305	0	1174	0.4746368261384699	5.062427963118838	2.4732841930684044	211.03872680664062	211.0487823486328
446	211.0576171875	9.382966666666666					1	DETECTED	211.0576 m/z @9.38 [N1309_2.mzXML]	211.0576171875	9.382966666666666	9.349216666666667	14.817183333333332	5.4679666666666655	11392.2802734375	887298.7240857239	0	1174	0.07499072467198786	81.0069135802481	3.220883478481448	211.05723571777344	211.0611572265625
447	211.08001708984375	14.967483333333332					1	DETECTED	211.0800 m/z @14.97 [N1309_2.mzXML]	211.08001708984375	14.967483333333332	13.802816666666667	16.948666666666664	3.1458499999999976	4788.3125	395802.7140303957	0	1174	1.2111444962523024	1.3505366342301093	1.7010732684602183	211.0794219970703	211.0804443359375
448	211.132568359375	7.545416666666667					1	DETECTED	211.1326 m/z @7.55 [N1309_2.mzXML]	211.132568359375	7.545416666666667	0.10108333333333334	19.997666666666664	19.896583333333332	5168.2900390625	3312741.9111593305	0	1174	9.064432275266382	1.3363576322034656	4.304741401347675	211.13209533691406	211.1339874267578
449	211.14402770996094	10.2963					1	DETECTED	211.1440 m/z @10.30 [N1309_2.mzXML]	211.14402770996094	10.2963	10.243716666666668	15.212	4.968283333333332	6283.09228515625	859883.9375518798	0	1174	0.143934876474912	47.2419968304284	93.4839936608568	211.14370727539062	211.1531982421875
450	212.01934814453125	11.391016666666667					1	DETECTED	212.0193 m/z @11.39 [N1309_2.mzXML]	212.01934814453125	11.391016666666667	11.313833333333333	11.988683333333334	0.6748500000000011	94654.8515625	711995.5301013184	0	1174	0.08088859660506209	2.3062384928859077	1.4819569371618961	212.01885986328125	212.02017211914062
451	212.0675811767578	10.8298					1	DETECTED	212.0676 m/z @10.83 [N1309_2.mzXML]	212.0675811767578	10.8298	10.811900000000001	10.934033333333334	0.12213333333333232	9997.763671875	51433.41915905728	0	1174	0.13076349967710854	3.4115456238362625	5.823091247672525	212.0675811767578	212.06797790527344
452	212.838623046875	1.9441833333333334					1	DETECTED	212.8386 m/z @1.94 [N1309_2.mzXML]	212.838623046875	1.9441833333333334	1.7173	18.131666666666668	16.414366666666666	12531.2421875	2618976.999665039	0	1174	0.40226595944309307	36.173584074046865	71.34716814809373	212.83836364746094	212.8400421142578
453	213.17770385742188	10.510916666666667					1	DETECTED	213.1777 m/z @10.51 [N1309_2.mzXML]	213.17770385742188	10.510916666666667	10.494633333333333	19.66916666666667	9.174533333333336	3294.520263671875	381802.8681742554	0	1174	0.129507539419647	281.7154554759376	562.4309109518751	213.17738342285156	213.18467712402344
454	213.9589385986328	19.560166666666664					1	DETECTED	213.9589 m/z @19.56 [N1309_2.mzXML]	213.9589385986328	19.560166666666664	0.10108333333333334	19.942999999999998	19.841916666666666	3440.3203125	1275786.3284615483	0	1174	2.642633603990582	0.5098368799489528	0.01967375989790547	213.95823669433594	213.9596710205078
455	214.05862426757812	1.8470166666666665					1	DETECTED	214.0586 m/z @1.85 [N1309_2.mzXML]	214.05862426757812	1.8470166666666665	1.67055	12.02285	10.3523	20573.94921875	1312447.2209802244	0	1174	0.05485902979422952	29.332168492633187	57.664336985266374	214.05630493164062	214.0589599609375
456	214.14361572265625	4.22315					1	DETECTED	214.1436 m/z @4.22 [N1309_2.mzXML]	214.14361572265625	4.22315	3.4613333333333336	5.934749999999999	2.4734166666666657	2084.2255859375	149535.87668646238	0	1174	0.2052179936065821	1.6233673893543932	2.2467347787087864	214.14305114746094	214.14450073242188
457	214.83596801757812	1.73265					1	DETECTED	214.8360 m/z @1.73 [N1309_2.mzXML]	214.83596801757812	1.73265	1.7173	2.069733333333333	0.35243333333333315	13364.5927734375	161236.931833252	0	1174	0.05563103905465372	11.479913137893607	21.959826275787215	214.83544921875	214.83604431152344
458	214.91734313964844	1.53675					1	DETECTED	214.9173 m/z @1.54 [N1309_2.mzXML]	214.91734313964844	1.53675	1.43115	1.8745166666666668	0.4433666666666669	1001660.1875	6558735.818312496	0	1174	0.10774746110915201	0.9818230894088705	0.8839127951426361	214.9144744873047	214.91758728027344
459	214.98878479003906	1.53675					1	DETECTED	214.9888 m/z @1.54 [N1309_2.mzXML]	214.98878479003906	1.53675	1.43115	1.5955333333333332	0.16438333333333333	42294.95703125	246347.4473674315	0	1174	0.1123074201118337	0.7821235405888592	0.5922812797603788	214.98838806152344	214.98912048339844
460	215.01611328125	1.93045					1	DETECTED	215.0161 m/z @1.93 [N1309_2.mzXML]	215.01611328125	1.93045	1.8887166666666666	10.592899999999998	8.704183333333331	55845.359375	2270912.2817409365	0	1174	1.3724010849760568	22.804524847673516	199.63261069035147	215.0158233642578	215.02296447753906
461	215.9208984375	1.5661833333333335					1	DETECTED	215.9209 m/z @1.57 [N1309_2.mzXML]	215.9208984375	1.5661833333333335	1.4473833333333335	1.6105333333333334	0.1631499999999999	29452.201171875	169362.71087597645	0	1174	0.10419057337713733	0.6866582491582487	0.3801530084051665	215.9202423095703	215.9210662841797
462	216.9222412109375	1.6861					1	DETECTED	216.9222 m/z @1.69 [N1309_2.mzXML]	216.9222412109375	1.6861	1.4473833333333335	1.8887166666666666	0.44133333333333313	241376.65625	1536608.937970703	0	1174	0.09620797014666493	1.1034596244669719	2.944850796555346	216.91343688964844	216.9224853515625
463	216.95068359375	1.53675					1	DETECTED	216.9507 m/z @1.54 [N1309_2.mzXML]	216.95068359375	1.53675	1.43115	10.049783333333332	8.618633333333332	125470.0390625	5876717.73810974	0	1174	0.11455490534212331	40.903450570070405	0.984691151363195	216.94432067871094	216.95068359375
464	217.0815887451172	1.8607666666666667					1	DETECTED	217.0816 m/z @1.86 [N1309_2.mzXML]	217.0815887451172	1.8607666666666667	1.8607666666666667	16.819833333333335	14.959066666666669	37640.65234375	1395514.076770263	0	1174	0.0262592482904056	null	null	217.08067321777344	217.0900115966797
465	217.12144470214844	17.835833333333333					1	DETECTED	217.1214 m/z @17.84 [N1309_2.mzXML]	217.12144470214844	17.835833333333333	0.10108333333333334	19.997666666666664	19.896583333333332	10407.951171875	2859936.3611908304	0	1174	0.35065945959804523	0.6288562135758244	0.264373288438944	217.1177520751953	217.12210083007812
466	218.0813751220703	9.184383333333333					1	DETECTED	218.0814 m/z @9.18 [N1309_2.mzXML]	218.0813751220703	9.184383333333333	9.184383333333333	19.578333333333333	10.39395	3223.722412109375	916287.8001758117	0	1174	6.004912401634895	null	null	218.08090209960938	218.08607482910156
467	218.1383819580078	1.9717					1	DETECTED	218.1384 m/z @1.97 [N1309_2.mzXML]	218.1383819580078	1.9717	0.10108333333333334	19.997666666666664	19.896583333333332	29066.525390625	3323299.6297992845	0	1174	1.8333615955942695	10.747091731428393	24.43624661802405	218.13706970214844	218.1446075439453
468	218.21127319335938	10.385266666666666					1	DETECTED	218.2113 m/z @10.39 [N1309_2.mzXML]	218.21127319335938	10.385266666666666	4.128333333333333	10.494633333333333	6.3663	6375.54345703125	1560240.5496638182	0	1174	0.08189448946348676	0.5087396381613996	0.017479276322799196	218.20262145996094	218.21177673339844
469	218.91929626464844	1.6861					1	DETECTED	218.9193 m/z @1.69 [N1309_2.mzXML]	218.91929626464844	1.6861	1.4473833333333335	1.8187666666666666	0.3713833333333332	85617.453125	712392.3007602538	0	1174	0.14993548954121305	0.7946467863146238	0.556754510160317	218.91018676757812	218.9197540283203
470	218.96986389160156	9.689449999999999					1	DETECTED	218.9699 m/z @9.69 [N1309_2.mzXML]	218.96986389160156	9.689449999999999	9.503250000000001	10.209200000000001	0.7059499999999996	6199.96728515625	133286.15189721668	0	1174	0.3698330266924046	1.8956766917293457	2.7913533834586914	218.96922302246094	218.96986389160156
471	218.98370361328125	1.4924166666666667					1	DETECTED	218.9837 m/z @1.49 [N1309_2.mzXML]	218.98370361328125	1.4924166666666667	1.4473833333333335	1.5807833333333332	0.13339999999999974	18368.708984375	106248.98287890613	0	1174	0.10108579077558821	1.4811250925240558	1.9622501850481118	218.98329162597656	218.98370361328125
472	219.0258331298828	1.77665					1	DETECTED	219.0258 m/z @1.78 [N1309_2.mzXML]	219.0258331298828	1.77665	1.7013166666666666	10.2263	8.524983333333333	2523571.75	3.0253444847286317E7	1	1174	0.17631160791484568	3.8935241664928784	5.9553401098829015	219.01593017578125	219.02694702148438
473	219.04318237304688	8.694933333333333					1	DETECTED	219.0432 m/z @8.69 [N1309_2.mzXML]	219.04318237304688	8.694933333333333	1.77665	11.089866666666667	9.313216666666667	5292.02490234375	1460651.5896845094	0	1174	0.13966571492988145	0.6730872543044156	0.3461745086088313	219.04318237304688	219.04788208007812
474	219.08250427246094	1.73265					1	DETECTED	219.0825 m/z @1.73 [N1309_2.mzXML]	219.08250427246094	1.73265	1.6105333333333334	19.12316666666667	17.512633333333337	46851.8046875	4881981.784054565	0	1174	0.043984577888712906	64.46551220276888	75.37620160929407	219.07655334472656	219.0922393798828
475	219.11724853515625	14.76735					1	DETECTED	219.1172 m/z @14.77 [N1309_2.mzXML]	219.11724853515625	14.76735	5.952283333333333	18.867166666666666	12.914883333333332	13499.2421875	1864365.4356343998	0	1174	0.6223661375991156	0.8904418071437052	0.8197684683817754	219.11465454101562	219.12448120117188
476	219.17401123046875	12.26515					1	DETECTED	219.1740 m/z @12.27 [N1309_2.mzXML]	219.17401123046875	12.26515	0.10108333333333334	19.997666666666664	19.896583333333332	18515.671875	2018547.3473665772	0	1174	1.7040806484688353	1.4173004245836491	1.0932477917689973	219.1727294921875	219.17494201660156
477	220.02957153320312	1.77665					1	DETECTED	220.0296 m/z @1.78 [N1309_2.mzXML]	220.02957153320312	1.77665	1.7173	4.2389	2.5216000000000003	141912.828125	1747706.4505193173	0	1174	0.17106455749362137	20.480685657467973	null	220.0293731689453	220.03732299804688
478	220.11769104003906	8.907549999999999					1	DETECTED	220.1177 m/z @8.91 [N1309_2.mzXML]	220.11769104003906	8.907549999999999	2.925116666666667	14.64945	11.724333333333334	13391.603515625	990939.79298053	0	1174	0.10467335825059187	0.9798966975533927	0.02073185857008373	220.11753845214844	220.12091064453125
479	220.9342498779297	1.6105333333333334					1	DETECTED	220.9342 m/z @1.61 [N1309_2.mzXML]	220.9342498779297	1.6105333333333334	1.5661833333333335	11.6729	10.106716666666667	133677.046875	7698409.694460817	0	1174	0.06869621822493377	113.94269071777556	2.2594652546052343	220.93072509765625	220.9344024658203
480	220.98118591308594	1.53675					1	DETECTED	220.9812 m/z @1.54 [N1309_2.mzXML]	220.98118591308594	1.53675	1.4626	7.456883333333334	5.994283333333334	5892.2978515625	481910.32158630376	0	1174	0.09136069657869683	40.41998201843102	79.83996403686206	220.98077392578125	220.98355102539062
481	221.00685119628906	15.481016666666667					1	DETECTED	221.0069 m/z @15.48 [N1309_2.mzXML]	221.00685119628906	15.481016666666667	2.4754666666666667	18.169	15.693533333333335	2868.14501953125	1264102.6644679564	0	1174	1.4732150229591792	0.6033398561896012	0.2066797123792022	220.99705505371094	221.0071563720703
482	221.0243682861328	1.7624666666666668					1	DETECTED	221.0244 m/z @1.76 [N1309_2.mzXML]	221.0243682861328	1.7624666666666668	0.44698333333333334	16.3232	15.876216666666666	154817.890625	4214921.375785094	0	1174	0.10603320886158296	0.6998248036538338	0.3526405685048905	221.01866149902344	221.02540588378906
483	221.0529327392578	11.566816666666666					1	DETECTED	221.0529 m/z @11.57 [N1309_2.mzXML]	221.0529327392578	11.566816666666666	11.536733333333332	11.657350000000001	0.12061666666666859	15170.6220703125	57825.62836425817	0	1174	0.046576765664298136	2.004709141274247	3.0094182825484936	221.05226135253906	221.05307006835938
484	221.08082580566406	10.526933333333334					1	DETECTED	221.0808 m/z @10.53 [N1309_2.mzXML]	221.08082580566406	10.526933333333334	10.47725	10.793800000000001	0.3165500000000012	13062.8642578125	92801.46425982693	0	1174	0.09231721427353357	3.185675947668525	5.37135189533705	221.07989501953125	221.0809326171875
485	221.0921173095703	8.625133333333334					1	DETECTED	221.0921 m/z @8.63 [N1309_2.mzXML]	221.0921173095703	8.625133333333334	4.688916666666667	9.399616666666667	4.7107	3395.59619140625	347214.3415690918	0	1174	0.7850150137396348	0.5983791542640351	0.19675830852807027	221.09124755859375	221.09259033203125
486	221.1168670654297	12.1959					1	DETECTED	221.1169 m/z @12.20 [N1309_2.mzXML]	221.1168670654297	12.1959	0.37429999999999997	19.705666666666666	19.331366666666664	5888.9296875	1225740.6182900693	0	1174	0.3129971062257564	0.8176290293474091	0.5520427172618666	221.11643981933594	221.12123107910156
487	222.0646514892578	15.390666666666668					1	DETECTED	222.0647 m/z @15.39 [N1309_2.mzXML]	222.0646514892578	15.390666666666668	9.451516666666667	19.961333333333336	10.50981666666667	11882.798828125	2647957.6490621334	0	1174	2.4220412629728614	0.8944800744357239	0.6350749467396002	222.06320190429688	222.0649871826172
488	222.86744689941406	1.73265					1	DETECTED	222.8674 m/z @1.73 [N1309_2.mzXML]	222.86744689941406	1.73265	1.7013166666666666	19.469	17.767683333333334	74733.5078125	2724169.687848023	0	1174	0.1178440202754869	283.5268617021267	566.0537234042536	222.8673553466797	222.87728881835938
489	222.99411010742188	13.653016666666668					1	DETECTED	222.9941 m/z @13.65 [N1309_2.mzXML]	222.99411010742188	13.653016666666668	11.2798	16.6725	5.3927	23973.865234375	2785935.8183742054	0	1174	1.5888354689032784	3.3090634180724883	5.724795356990725	222.9927520751953	222.99453735351562
490	223.0610809326172	15.99255					1	DETECTED	223.0611 m/z @15.99 [N1309_2.mzXML]	223.0610809326172	15.99255	9.537016666666666	19.4875	9.950483333333334	23710.802734375	6717600.214207889	0	1174	6.526099312633848	0.7540605318703167	0.5274983392324382	223.0522003173828	223.0618133544922
491	223.0958709716797	11.551816666666667					1	DETECTED	223.0959 m/z @11.55 [N1309_2.mzXML]	223.0958709716797	11.551816666666667	0.10108333333333334	19.997666666666664	19.896583333333332	555936.1875	8740436.265294528	1	1174	0.1046391766154624	0.5120003984968231	0.018036114812833758	223.09178161621094	223.0973663330078
492	224.95089721679688	11.858266666666667					1	DETECTED	224.9509 m/z @11.86 [N1309_2.mzXML]	224.95089721679688	11.858266666666667	11.020633333333334	16.3232	5.3025666666666655	29479.857421875	2241999.930587007	0	1174	0.6771348988077204	3.4459987993573975	3.7791524197721635	224.9498748779297	224.95193481445312
493	225.03421020507812	1.77665					1	DETECTED	225.0342 m/z @1.78 [N1309_2.mzXML]	225.03421020507812	1.77665	1.7477833333333335	14.733733333333333	12.985949999999999	123730.0546875	2580146.2061560056	0	1174	0.18770973384938672	4.488631501516869	5.8406146223838	225.0270233154297	225.03445434570312
494	226.04473876953125	2.0418					1	DETECTED	226.0447 m/z @2.04 [N1309_2.mzXML]	226.04473876953125	2.0418	1.9579333333333333	16.598483333333334	14.640550000000001	13849.48828125	957236.994524109	0	1174	0.15294258756246437	50.56297197282453	100.59180397131914	226.0364990234375	226.05264282226562
495	226.11880493164062	8.386966666666668					1	DETECTED	226.1188 m/z @8.39 [N1309_2.mzXML]	226.11880493164062	8.386966666666668	7.9165	8.468616666666668	0.5521166666666675	3997.29541015625	63999.26442935201	0	1174	0.10702744987806767	0.5867755420150201	0.17355108403004024	226.1180877685547	226.11903381347656
496	226.95103454589844	1.6405166666666666					1	DETECTED	226.9510 m/z @1.64 [N1309_2.mzXML]	226.95103454589844	1.6405166666666666	0.9207833333333333	19.961333333333336	19.040550000000003	693846.6875	9562598.90969254	0	1174	0.06974440570315354	1.6051347100434412	1.9904377101564676	226.94613647460938	226.95217895507812
497	227.07916259765625	9.227066666666667					1	DETECTED	227.0792 m/z @9.23 [N1309_2.mzXML]	227.07916259765625	9.227066666666667	9.122733333333334	11.906316666666667	2.7835833333333326	28405.33203125	513491.14369048993	0	1174	0.11210720768359828	13.339856230031994	0.9003659357188887	227.07859802246094	227.08248901367188
498	227.10267639160156	8.677633333333334					1	DETECTED	227.1027 m/z @8.68 [N1309_2.mzXML]	227.10267639160156	8.677633333333334	8.555416666666668	8.74775	0.19233333333333213	2283.860107421875	15319.937307220442	0	1174	0.050562570157545395	0.7868539479067183	0.5737078958134366	227.10198974609375	227.1029510498047
499	227.1248779296875	1.8187666666666666					1	DETECTED	227.1249 m/z @1.82 [N1309_2.mzXML]	227.1248779296875	1.8187666666666666	1.8187666666666666	8.386966666666668	6.568200000000001	165903.921875	963665.8077543937	0	1174	0.016963454238890563	null	null	227.12196350097656	227.125
500	227.17520141601562	9.808716666666667					1	DETECTED	227.1752 m/z @9.81 [N1309_2.mzXML]	227.17520141601562	9.808716666666667	8.800383333333334	19.869666666666667	11.069283333333333	83433.5703125	2406510.7854189444	1	1174	0.7818644244645121	0.8038938896160209	2.5073376661746094	227.17413330078125	227.17648315429688
501	227.97494506835938	11.874500000000001					1	DETECTED	227.9749 m/z @11.87 [N1309_2.mzXML]	227.97494506835938	11.874500000000001	0.2285	19.961333333333336	19.732833333333335	2230.5771484375	1581896.9404147642	0	1174	18.343800536556753	0.8471936000915908	0.6943872001831817	227.9737091064453	227.97537231445312
502	228.06301879882812	10.313966666666666					1	DETECTED	228.0630 m/z @10.31 [N1309_2.mzXML]	228.06301879882812	10.313966666666666	10.261166666666666	10.4589	0.19773333333333376	26844.255859375	165004.90973034664	0	1174	0.09503693354720433	1.8724747474747687	2.6839506009778713	228.062744140625	228.06321716308594
503	228.1952362060547	11.521233333333333					1	DETECTED	228.1952 m/z @11.52 [N1309_2.mzXML]	228.1952362060547	11.521233333333333	1.8887166666666666	12.582666666666666	10.69395	92739.921875	1.7346291543269716E7	0	1174	0.0977059994576468	0.5331358040814962	0.07706724896044169	228.19464111328125	228.2020263671875
504	229.14306640625	1.2121666666666668					1	DETECTED	229.1431 m/z @1.21 [N1309_2.mzXML]	229.14306640625	1.2121666666666668	0.10108333333333334	19.997666666666664	19.896583333333332	80585.625	6.1009643148624755E7	1	1174	14.175873314659894	8.953686342158553	0.38764072382888126	229.14239501953125	229.14364624023438
505	229.15428161621094	1.8745166666666668					1	DETECTED	229.1543 m/z @1.87 [N1309_2.mzXML]	229.15428161621094	1.8745166666666668	1.8470166666666665	1.9994833333333333	0.15246666666666675	102174.453125	517858.5957944334	0	1174	0.0983251128665219	2.772121212121183	4.169168726506163	229.15420532226562	229.15469360351562
506	230.14662170410156	1.2854166666666667					1	DETECTED	230.1466 m/z @1.29 [N1309_2.mzXML]	230.14662170410156	1.2854166666666667	0.10108333333333334	19.979499999999998	19.878416666666666	10974.14453125	7591401.278674068	0	1174	4.171364736967416	8.392238952997468	15.784477905994933	230.14573669433594	230.14710998535156
507	230.2471466064453	11.391016666666667					1	DETECTED	230.2471 m/z @11.39 [N1309_2.mzXML]	230.2471466064453	11.391016666666667	11.36025	12.02285	0.6625999999999994	123283.1640625	859604.1430315586	1	1174	0.08909136850625643	4.586738407767902	5.719824015765556	230.24644470214844	230.2480926513672
508	230.96630859375	1.53675					1	DETECTED	230.9663 m/z @1.54 [N1309_2.mzXML]	230.96630859375	1.53675	1.43115	1.6405166666666666	0.2093666666666667	157354.28125	1002519.4968837886	0	1174	0.10869553333495574	1.0031254263302811	0.9399766180735603	230.9656524658203	230.96630859375
509	230.98988342285156	1.9166833333333335					1	DETECTED	230.9899 m/z @1.92 [N1309_2.mzXML]	230.98988342285156	1.9166833333333335	1.9166833333333335	4.144	2.227316666666667	9792.9404296875	398351.6164640503	0	1174	1.4110440115603706	null	null	230.98944091796875	230.9904022216797
510	231.13694763183594	14.867533333333334					1	DETECTED	231.1369 m/z @14.87 [N1309_2.mzXML]	231.13694763183594	14.867533333333334	0.10108333333333334	19.997666666666664	19.896583333333332	270838.59375	2.437551022893824E7	1	1174	0.8194058143460694	0.8580045699104768	0.646424965777339	231.13584899902344	231.14610290527344
511	232.14056396484375	14.884116666666667					1	DETECTED	232.1406 m/z @14.88 [N1309_2.mzXML]	232.14056396484375	14.884116666666667	9.332883333333333	19.4325	10.099616666666668	17534.60546875	1825952.5026269536	0	1174	0.5593320712445244	0.8905101655075662	0.5662570421420827	232.13943481445312	232.1410369873047
512	232.1543731689453	8.451916666666667					1	DETECTED	232.1544 m/z @8.45 [N1309_2.mzXML]	232.1543731689453	8.451916666666667	7.951416666666666	9.03335	1.0819333333333345	27319.626953125	442746.52153656015	0	1174	0.28965499422209007	0.744632486609686	0.6961494962832162	232.1538543701172	232.15475463867188
513	232.8961944580078	1.6861					1	DETECTED	232.8962 m/z @1.69 [N1309_2.mzXML]	232.8961944580078	1.6861	1.6405166666666666	1.8887166666666666	0.24819999999999998	164278.109375	1039441.485510254	0	1174	0.1055214002763305	1.965412652812042	2.871668583907444	232.89602661132812	232.89675903320312
514	232.9280548095703	1.5661833333333335					1	DETECTED	232.9281 m/z @1.57 [N1309_2.mzXML]	232.9280548095703	1.5661833333333335	1.4473833333333335	11.193716666666667	9.746333333333334	83765.7734375	3509989.014810669	0	1174	0.09992530115308806	41.0199214365881	0.5154857093834844	232.92770385742188	232.93701171875
515	232.98487854003906	10.864883333333333					1	DETECTED	232.9849 m/z @10.86 [N1309_2.mzXML]	232.98487854003906	10.864883333333333	9.842983333333333	17.854166666666668	8.011183333333335	8068.5107421875	907070.3814435732	0	1174	0.2203172019840629	3.919749160061323	16.43898634696321	232.98455810546875	232.98814392089844
516	233.1470184326172	14.700183333333333					1	DETECTED	233.1470 m/z @14.70 [N1309_2.mzXML]	233.1470184326172	14.700183333333333	9.241449999999999	19.961333333333336	10.719883333333337	10175.373046875	1599423.4614833384	0	1174	1.0704746408553216	1.0053258535630265	0.9570858745704276	233.1456298828125	233.1521759033203
517	234.89329528808594	1.6861					1	DETECTED	234.8933 m/z @1.69 [N1309_2.mzXML]	234.89329528808594	1.6861	1.6405166666666666	1.7906000000000002	0.15008333333333357	58063.0703125	329033.14484082046	0	1174	0.09664664326994044	1.640860181069608	2.5744757085616903	234.89309692382812	234.8935546875
518	235.06854248046875	11.858266666666667					1	DETECTED	235.0685 m/z @11.86 [N1309_2.mzXML]	235.06854248046875	11.858266666666667	1.8607666666666667	12.484116666666667	10.62335	18420.70703125	4744938.274021914	0	1174	0.06934010315705841	0.5313003250812703	0.01513368803915253	235.06365966796875	235.07810974121094
519	235.09243774414062	2.7388333333333335					1	DETECTED	235.0924 m/z @2.74 [N1309_2.mzXML]	235.09243774414062	2.7388333333333335	0.6839	19.924666666666667	19.240766666666666	48691.05078125	6502058.921958554	0	1174	1.191267166538211	1.996398497048908	7.847791111636966	235.08555603027344	235.09381103515625
520	235.1438446044922	10.559500000000002					1	DETECTED	235.1438 m/z @10.56 [N1309_2.mzXML]	235.1438446044922	10.559500000000002	9.723466666666667	10.592899999999998	0.8694333333333315	3937.184326171875	53971.092650237995	0	1174	0.07075554868629297	0.5199752800924984	0.03995056018499666	235.1382598876953	235.14407348632812
521	235.16897583007812	12.282083333333333					1	DETECTED	235.1690 m/z @12.28 [N1309_2.mzXML]	235.16897583007812	12.282083333333333	0.10108333333333334	19.997666666666664	19.896583333333332	12444.208984375	1273047.7048962708	0	1174	0.09567976138940892	0.8376586134092914	0.6032511597370892	235.1627197265625	235.16995239257812
522	236.07994079589844	14.967483333333332					1	DETECTED	236.0799 m/z @14.97 [N1309_2.mzXML]	236.07994079589844	14.967483333333332	10.11995	17.947	7.82705	3607.250732421875	844011.9729861757	0	1174	1.4782186614777064	0.8073229683825451	0.6595468553850898	236.0785369873047	236.08082580566406
523	236.0958251953125	2.7107					1	DETECTED	236.0958 m/z @2.71 [N1309_2.mzXML]	236.0958251953125	2.7107	2.4483666666666664	19.359666666666666	16.9113	5283.02294921875	855954.1705600279	0	1174	0.9157518638400708	32.23246505717911	11.679757253678487	236.09097290039062	236.09674072265625
524	236.99795532226562	1.9441833333333334					1	DETECTED	236.9980 m/z @1.94 [N1309_2.mzXML]	236.99795532226562	1.9441833333333334	1.8887166666666666	18.629833333333334	16.741116666666667	21938.52734375	1235297.0670287167	0	1174	0.14175118389453134	56.490423099567444	25.742449073319154	236.99728393554688	237.00787353515625
525	237.11166381835938	11.8417					1	DETECTED	237.1117 m/z @11.84 [N1309_2.mzXML]	237.11166381835938	11.8417	0.15546666666666667	19.997666666666664	19.8422	14383.158203125	2516812.3448127145	0	1174	3.9404508507530167	0.8568520022534165	3.6217075284342175	237.1097869873047	237.11441040039062
526	238.1068115234375	14.532216666666667					1	DETECTED	238.1068 m/z @14.53 [N1309_2.mzXML]	238.1068115234375	14.532216666666667	2.5989999999999998	19.979499999999998	17.380499999999998	11668.9775390625	2914731.2996155387	0	1174	6.632767437678103	0.7348520676522219	0.9322441901393372	238.10594177246094	238.10914611816406
527	238.84146118164062	1.73265					1	DETECTED	238.8415 m/z @1.73 [N1309_2.mzXML]	238.84146118164062	1.73265	1.6861	1.7906000000000002	0.10450000000000026	22576.1484375	99426.25940966817	0	1174	0.08569313861298178	1.1224489795918373	1.2448979591836746	238.84091186523438	238.84146118164062
528	238.9665069580078	11.971883333333333					1	DETECTED	238.9665 m/z @11.97 [N1309_2.mzXML]	238.9665069580078	11.971883333333333	1.43115	18.648500000000002	17.217350000000003	68023.0546875	6007230.033258361	0	1174	0.887733131890732	1.1236254290885035	3.9531037815023877	238.9650115966797	238.97039794921875
529	239.03086853027344	1.6255					1	DETECTED	239.0309 m/z @1.63 [N1309_2.mzXML]	239.03086853027344	1.6255	0.11925000000000001	19.924666666666667	19.805416666666666	5264.6220703125	2267959.90952182	0	1174	18.009088881911033	6.574412171507608	9.591344758928814	239.03086853027344	239.03758239746094
530	239.0636444091797	1.8470166666666665					1	DETECTED	239.0636 m/z @1.85 [N1309_2.mzXML]	239.0636444091797	1.8470166666666665	1.5955333333333332	11.159316666666665	9.563783333333332	96352.0390625	1557910.6473949286	0	1174	0.0375619578015014	1.285981859018555	1.0983057992970287	239.05718994140625	239.0691680908203
531	239.09072875976562	10.510916666666667					1	DETECTED	239.0907 m/z @10.51 [N1309_2.mzXML]	239.09072875976562	10.510916666666667	10.4589	11.2798	0.8209	659483.5625	4083460.287552495	1	1174	0.08682655923520066	2.164854343389484	2.710021294658001	239.08934020996094	239.09121704101562
532	239.13893127441406	9.723466666666667					1	DETECTED	239.1389 m/z @9.72 [N1309_2.mzXML]	239.13893127441406	9.723466666666667	9.672383333333332	10.331716666666667	0.6593333333333344	7028.37939453125	76920.9502691654	0	1174	0.13750980354587483	6.453507340946032	9.352984801341972	239.13819885253906	239.14305114746094
533	240.09446716308594	10.510916666666667					1	DETECTED	240.0945 m/z @10.51 [N1309_2.mzXML]	240.09446716308594	10.510916666666667	10.47725	14.448883333333333	3.971633333333333	68620.6015625	1458095.3177179573	0	1174	0.09980339436331853	47.93066430922429	85.73132597617858	240.09446716308594	240.09963989257812
534	240.9669647216797	12.03965					1	DETECTED	240.9670 m/z @12.04 [N1309_2.mzXML]	240.9669647216797	12.03965	9.8261	19.450833333333332	9.624733333333332	7934.54443359375	1178802.2519559318	0	1174	2.147293789569501	1.545144380950442	1.5056445662811209	240.96102905273438	240.96856689453125
535	241.00811767578125	1.7624666666666668					1	DETECTED	241.0081 m/z @1.76 [N1309_2.mzXML]	241.00811767578125	1.7624666666666668	1.7624666666666668	15.247366666666666	13.4849	36070.4765625	3786089.617228119	0	1174	0.05379421293266118	null	null	241.00440979003906	241.0083465576172
536	241.0296630859375	2.15455					1	DETECTED	241.0297 m/z @2.15 [N1309_2.mzXML]	241.0296630859375	2.15455	2.15455	16.562083333333334	14.407533333333333	2982.6083984375	750843.1440886841	0	1174	6.488786207698402	null	null	241.0249786376953	241.03187561035156
537	241.1063995361328	11.551816666666667					1	DETECTED	241.1064 m/z @11.55 [N1309_2.mzXML]	241.1063995361328	11.551816666666667	1.8187666666666666	13.048966666666667	11.2302	147504.421875	4249098.8194017345	0	1174	0.08989902024082141	0.5123254604428433	0.01819507510136511	241.0964813232422	241.10704040527344
538	242.01820373535156	2.0558					1	DETECTED	242.0182 m/z @2.06 [N1309_2.mzXML]	242.01820373535156	2.0558	0.5015	19.159499999999998	18.657999999999998	4564.43408203125	2019125.2644527284	0	1174	13.221815245065288	6.002058804606574	9.236035880083861	242.0172882080078	242.02813720703125
539	242.09962463378906	8.907549999999999					1	DETECTED	242.0996 m/z @8.91 [N1309_2.mzXML]	242.09962463378906	8.907549999999999	8.782883333333332	10.526933333333334	1.7440500000000014	4195.126953125	143626.75940686045	0	1174	0.12854462145918077	6.994852941176499	12.989705882352999	242.0984344482422	242.0996856689453
540	242.9250030517578	1.6405166666666666					1	DETECTED	242.9250 m/z @1.64 [N1309_2.mzXML]	242.9250030517578	1.6405166666666666	1.5807833333333332	1.77665	0.19586666666666686	243204.703125	1145615.5235307615	0	1174	0.07090881276834216	1.6595103886617228	2.6985367427685	242.92486572265625	242.92529296875
541	242.96202087402344	11.874500000000001					1	DETECTED	242.9620 m/z @11.87 [N1309_2.mzXML]	242.96202087402344	11.874500000000001	1.53675	15.018416666666667	13.481666666666667	4952.9140625	2349371.8789591976	0	1174	0.20472909016126195	0.6520600066100779	0.30412001322015575	242.9613037109375	242.96548461914062
542	242.99472045898438	1.50715					1	DETECTED	242.9947 m/z @1.51 [N1309_2.mzXML]	242.99472045898438	1.50715	1.43115	1.5221166666666666	0.09096666666666664	13589.5234375	54542.36894531247	0	1174	0.061578014015256866	0.5984649122807011	0.1969298245614021	242.99472045898438	242.9950408935547
543	243.0154571533203	15.698483333333334					1	DETECTED	243.0155 m/z @15.70 [N1309_2.mzXML]	243.0154571533203	15.698483333333334	10.137400000000001	19.3415	9.204099999999999	2011.3907470703125	593933.3567926021	0	1174	0.5845591863034194	0.8275455921358249	0.6550911842716497	243.01478576660156	243.0249481201172
544	243.09693908691406	7.881783333333333					1	DETECTED	243.0969 m/z @7.88 [N1309_2.mzXML]	243.09693908691406	7.881783333333333	0.10108333333333334	19.979499999999998	19.878416666666666	2112.169189453125	1079517.8084653318	0	1174	3.1344277074704463	1.2774182699928456	1.554836539985691	243.09628295898438	243.10044860839844
545	244.1178436279297	9.537016666666666					1	DETECTED	244.1178 m/z @9.54 [N1309_2.mzXML]	244.1178436279297	9.537016666666666	9.503250000000001	9.621416666666667	0.11816666666666542	4453.3125	22302.098646850354	0	1174	0.09647032026421165	1.749753208292272	2.499506416584544	244.11744689941406	244.11788940429688
546	244.15403747558594	9.03335					1	DETECTED	244.1540 m/z @9.03 [N1309_2.mzXML]	244.15403747558594	9.03335	8.96195	9.03335	0.07140000000000057	7876.544921875	18271.297548706105	0	1174	0.032809011663882615	0.5	null	244.15377807617188	244.15455627441406
547	244.20172119140625	9.122733333333334					1	DETECTED	244.2017 m/z @9.12 [N1309_2.mzXML]	244.20172119140625	9.122733333333334	9.050966666666666	9.85985	0.8088833333333341	44219.07421875	307401.63033825747	0	1174	0.06376976129235423	1.678596510080759	1.7829366384077296	244.2012176513672	244.2024688720703
548	244.92320251464844	1.6553166666666668					1	DETECTED	244.9232 m/z @1.66 [N1309_2.mzXML]	244.92320251464844	1.6553166666666668	1.5221166666666666	1.6861	0.16398333333333337	17703.140625	91704.74156396484	0	1174	0.07005886466212075	0.6155530530530522	0.23110610610610446	244.92279052734375	244.92698669433594
549	245.07415771484375	1.8187666666666666					1	DETECTED	245.0742 m/z @1.82 [N1309_2.mzXML]	245.07415771484375	1.8187666666666666	1.7906000000000002	12.160733333333333	10.370133333333333	20589.96484375	908364.5868987425	0	1174	0.4489659084862969	39.0365318974085	75.95145987476502	245.07342529296875	245.08273315429688
550	245.22564697265625	11.391016666666667					1	DETECTED	245.2256 m/z @11.39 [N1309_2.mzXML]	245.22564697265625	11.391016666666667	6.33865	19.177500000000002	12.83885	20503.353515625	1571217.9341550297	0	1174	3.001368276356029	3.501695399974556	4.565942846718591	245.22476196289062	245.227294921875
551	246.1334686279297	1.9579333333333333					1	DETECTED	246.1335 m/z @1.96 [N1309_2.mzXML]	246.1334686279297	1.9579333333333333	1.9026666666666665	3.8156499999999998	1.9129833333333333	13121.1474609375	300938.9079826967	0	1174	0.18885403413445623	5.928885669665356	24.82840876590762	246.1327362060547	246.13485717773438
552	246.17002868652344	9.227066666666667					1	DETECTED	246.1700 m/z @9.23 [N1309_2.mzXML]	246.17002868652344	9.227066666666667	0.10108333333333334	19.997666666666664	19.896583333333332	41503.31640625	3612196.5103326724	0	1174	0.15199238578441765	3.4345696653845987	0.9389209896898185	246.16831970214844	246.17083740234375
553	246.22938537597656	14.349716666666666					1	DETECTED	246.2294 m/z @14.35 [N1309_2.mzXML]	246.22938537597656	14.349716666666666	14.089833333333333	15.481016666666667	1.391183333333334	3308.014404296875	219147.99676763924	0	1174	1.1802037600703557	2.676553581735401	4.353107163470802	246.22877502441406	246.23040771484375
554	246.24217224121094	10.934033333333334					1	DETECTED	246.2422 m/z @10.93 [N1309_2.mzXML]	246.24217224121094	10.934033333333334	10.916599999999999	11.003366666666667	0.08676666666666755	8791.58203125	33291.88292236344	0	1174	0.09296227132265855	2.4885277246652158	3.9770554493304315	246.24195861816406	246.24221801757812
555	246.94393920898438	1.53675					1	DETECTED	246.9439 m/z @1.54 [N1309_2.mzXML]	246.94393920898438	1.53675	1.4473833333333335	1.6255	0.17811666666666648	71609.0078125	431724.92675292946	0	1174	0.10428479490504605	1.0228890199526564	0.9063824440918863	246.94287109375	246.94393920898438
556	247.06646728515625	9.03335					1	DETECTED	247.0665 m/z @9.03 [N1309_2.mzXML]	247.06646728515625	9.03335	8.765133333333333	18.03933333333333	9.274199999999999	8272.931640625	537650.726203888	0	1174	0.16554741050362587	17.28863481016586	2.5050435898639285	247.0658416748047	247.0718231201172
557	247.09243774414062	2.53025					1	DETECTED	247.0924 m/z @2.53 [N1309_2.mzXML]	247.09243774414062	2.53025	1.8328166666666665	15.05345	13.220633333333334	81694.453125	5545018.8052554885	0	1174	0.7673123564857502	2.564097512250867	3.016327177424827	247.08889770507812	247.09742736816406
558	247.13217163085938	11.26295					1	DETECTED	247.1322 m/z @11.26 [N1309_2.mzXML]	247.13217163085938	11.26295	7.385833333333333	11.2968	3.910966666666666	13072.4267578125	1131154.3921150207	0	1174	2.952228930848017	0.5056826802194051	0.012256639024205044	247.12832641601562	247.13217163085938
559	247.14404296875	9.227066666666667					1	DETECTED	247.1440 m/z @9.23 [N1309_2.mzXML]	247.14404296875	9.227066666666667	9.139266666666666	10.261166666666666	1.1219000000000001	231059.703125	1676491.4319096329	0	1174	0.11193018093713825	1.471498884892204	15.581250129930456	247.14297485351562	247.14442443847656
560	247.24143981933594	12.549633333333333					1	DETECTED	247.2414 m/z @12.55 [N1309_2.mzXML]	247.24143981933594	12.549633333333333	0.26485	19.5965	19.33165	22017.921875	1806222.2501087026	0	1174	0.19750190874522033	0.7868128185682287	0.030629430833664453	247.24012756347656	247.2427215576172
561	248.06080627441406	15.247366666666666					1	DETECTED	248.0608 m/z @15.25 [N1309_2.mzXML]	248.06080627441406	15.247366666666666	10.4402	17.983999999999998	7.543799999999997	1889.8585205078125	484202.0863041378	0	1174	1.9512725725123623	0.784640987414624	0.5692819748292478	248.05975341796875	248.0619659423828
562	248.14747619628906	9.198766666666668					1	DETECTED	248.1475 m/z @9.20 [N1309_2.mzXML]	248.14747619628906	9.198766666666668	4.096916666666667	9.503250000000001	5.406333333333334	34214.02734375	1021173.8166652519	0	1174	0.11344906725839898	0.535542732052494	2.034591615794963	248.14715576171875	248.1499786376953
563	248.87013244628906	1.6861					1	DETECTED	248.8701 m/z @1.69 [N1309_2.mzXML]	248.87013244628906	1.6861	0.5744666666666667	1.7624666666666668	1.1880000000000002	49302.23828125	909856.2206315919	0	1174	0.08463074415847971	0.5343488560376625	0.06869771207532482	248.86996459960938	248.871337890625
564	248.9756622314453	1.50715					1	DETECTED	248.9757 m/z @1.51 [N1309_2.mzXML]	248.9756622314453	1.50715	1.4626	19.068166666666666	17.605566666666668	7594.474609375	2096810.5528929443	0	1174	7.260150086203909	197.59334081556267	394.1866816311253	248.97305297851562	248.9821014404297
565	249.0036163330078	11.375516666666666					1	DETECTED	249.0036 m/z @11.38 [N1309_2.mzXML]	249.0036163330078	11.375516666666666	11.107183333333333	19.141333333333332	8.034149999999999	7075.6435546875	927078.1117893064	0	1174	0.6686460519662099	14.970465838509352	28.893430380969885	249.00167846679688	249.00454711914062
566	249.0450897216797	1.77665					1	DETECTED	249.0451 m/z @1.78 [N1309_2.mzXML]	249.0450897216797	1.77665	1.7477833333333335	19.560166666666664	17.81238333333333	13565.5087890625	2874295.4910318297	0	1174	0.6048080285827646	308.52857967667507	616.0571593533501	249.04258728027344	249.05474853515625
567	249.0572967529297	16.12118333333333					1	DETECTED	249.0573 m/z @16.12 [N1309_2.mzXML]	249.0572967529297	16.12118333333333	9.139266666666666	17.725	8.585733333333335	2586.677001953125	790284.1080780334	0	1174	1.0274805008740717	0.6148550421923304	0.22971008438466098	249.05596923828125	249.06187438964844
568	249.10804748535156	1.8470166666666665					1	DETECTED	249.1080 m/z @1.85 [N1309_2.mzXML]	249.10804748535156	1.8470166666666665	1.8045	5.8469500000000005	4.0424500000000005	33303.03125	631702.719273865	0	1174	0.2950109702098884	47.539592316738684	5.586967722228704	249.10684204101562	249.1132049560547
569	249.15721130371094	9.791816666666668					1	DETECTED	249.1572 m/z @9.79 [N1309_2.mzXML]	249.15721130371094	9.791816666666668	1.8328166666666665	17.688	15.855183333333333	15646.6943359375	2662367.2361389166	0	1174	0.1497417599790296	44.56302024863663	0.7544546993114524	249.152099609375	249.157470703125
570	249.21719360351562	10.2963					1	DETECTED	249.2172 m/z @10.30 [N1309_2.mzXML]	249.21719360351562	10.2963	10.067283333333334	11.159316666666665	1.0920333333333314	15986.3779296875	398052.8546625974	0	1174	0.19160763778403478	2.3464677304396675	1.1247563725160523	249.2111358642578	249.21734619140625
571	251.12498474121094	1.6405166666666666					1	DETECTED	251.1250 m/z @1.64 [N1309_2.mzXML]	251.12498474121094	1.6405166666666666	0.10108333333333334	19.997666666666664	19.896583333333332	69858.015625	9623678.466429578	0	1174	0.2200166406511812	4.441423123245921	10.543987592718311	251.1151123046875	251.12814331054688
572	252.10870361328125	6.816333333333334					1	DETECTED	252.1087 m/z @6.82 [N1309_2.mzXML]	252.10870361328125	6.816333333333334	0.11925000000000001	19.997666666666664	19.878416666666663	5051.1865234375	2253012.7331788326	0	1174	7.7168877259448605	1.4841099981335155	0.4502055250879188	252.10694885253906	252.11000061035156
573	253.05226135253906	17.1705					1	DETECTED	253.0523 m/z @17.17 [N1309_2.mzXML]	253.05226135253906	17.1705	0.42878333333333335	19.906166666666664	19.477383333333332	3731.724365234375	1536433.469148529	0	1174	8.342678359949678	0.581702095464125	0.16340419092824987	253.05067443847656	253.052978515625
574	254.17588806152344	15.481016666666667					1	DETECTED	254.1759 m/z @15.48 [N1309_2.mzXML]	254.17588806152344	15.481016666666667	9.85985	18.629833333333334	8.769983333333334	5820.02099609375	1248889.6535278938	0	1174	0.9581673458018773	0.7800856880244315	0.4248614485435206	254.17501831054688	254.1763916015625
575	254.82362365722656	1.9579333333333333					1	DETECTED	254.8236 m/z @1.96 [N1309_2.mzXML]	254.82362365722656	1.9579333333333333	1.7013166666666666	2.08415	0.3828333333333336	9034.046875	127423.1100750733	0	1174	0.16501758301489278	0.7459245307527443	0.49184906150548874	254.8151397705078	254.8238983154297
576	255.12210083007812	11.536733333333332					1	DETECTED	255.1221 m/z @11.54 [N1309_2.mzXML]	255.12210083007812	11.536733333333332	10.646833333333332	11.7388	1.0919666666666679	71498.140625	571032.235766937	0	1174	0.2081697448879254	3.5520535201093426	5.457276886350457	255.11309814453125	255.12237548828125
577	255.171875	14.532216666666667					1	DETECTED	255.1719 m/z @14.53 [N1309_2.mzXML]	255.171875	14.532216666666667	8.943716666666667	19.979499999999998	11.035783333333331	28450.8828125	4651718.785677766	0	1174	0.7368204308743973	1.005530241308202	0.7366989600068411	255.1705322265625	255.17315673828125
578	256.0577697753906	2.2821166666666666					1	DETECTED	256.0578 m/z @2.28 [N1309_2.mzXML]	256.0577697753906	2.2821166666666666	1.8328166666666665	19.305	17.472183333333334	21380.6015625	1897494.2052774047	0	1174	0.2624989871425254	2.0133306990590425	2.3860273332780197	256.0565490722656	256.0608215332031
579	256.2630310058594	11.375516666666666					1	DETECTED	256.2630 m/z @11.38 [N1309_2.mzXML]	256.2630310058594	11.375516666666666	0.10108333333333334	19.815	19.71391666666667	38168.8203125	1904130.4596937248	0	1174	3.082581328555401	0.6252584601361314	0.25020154553374163	256.2603759765625	256.2648010253906
580	257.0744934082031	2.2110166666666666					1	DETECTED	257.0745 m/z @2.21 [N1309_2.mzXML]	257.0744934082031	2.2110166666666666	2.069733333333333	4.4631	2.3933666666666666	6926.02490234375	299303.41288751224	0	1174	0.3428965356793894	8.47009555267193	6.646949142448877	257.0736389160156	257.07550048828125
581	257.22601318359375	12.03965					1	DETECTED	257.2260 m/z @12.04 [N1309_2.mzXML]	257.22601318359375	12.03965	11.988683333333334	12.073933333333335	0.08525000000000027	4467.89892578125	15305.084473999004	0	1174	0.03788773121957689	0.8363309352518168	0.6726618705036336	257.2257080078125	257.22662353515625
582	257.24700927734375	12.41625					1	DETECTED	257.2470 m/z @12.42 [N1309_2.mzXML]	257.24700927734375	12.41625	0.10108333333333334	19.997666666666664	19.896583333333332	10490.630859375	2096420.998585205	0	1174	0.17854154465448246	1.433211213416367	1.7913586228316918	257.2462158203125	257.24847412109375
583	257.9806823730469	10.137400000000001					1	DETECTED	257.9807 m/z @10.14 [N1309_2.mzXML]	257.9806823730469	10.137400000000001	9.723466666666667	10.526933333333334	0.803466666666667	6442.80517578125	148934.26311502067	0	1174	0.32967608954820804	0.9705266548558523	1.0017562050347995	257.98046875	257.9822998046875
584	258.6408386230469	13.244383333333333					1	DETECTED	258.6408 m/z @13.24 [N1309_2.mzXML]	258.6408386230469	13.244383333333333	13.1254	13.333733333333333	0.20833333333333215	12605.72265625	85688.43320556669	0	1174	0.07342696389371994	0.8754727552878562	6.4329119330047435	258.6408386230469	258.64239501953125
585	258.8987121582031	1.6405166666666666					1	DETECTED	258.8987 m/z @1.64 [N1309_2.mzXML]	258.8987121582031	1.6405166666666666	1.5955333333333332	1.7624666666666668	0.1669333333333336	39979.05078125	211042.9291552734	0	1174	0.07678100003230592	1.9566426022960524	2.6753046844417603	258.898681640625	258.8994445800781
586	258.9438781738281	1.4924166666666667					1	DETECTED	258.9439 m/z @1.49 [N1309_2.mzXML]	258.9438781738281	1.4924166666666667	1.43115	1.5807833333333332	0.14963333333333328	11307.60546875	77585.34791943354	0	1174	0.12142271557602635	1.221164309031553	1.4423286180631059	258.9437255859375	258.94427490234375
587	258.9725341796875	1.4776					1	DETECTED	258.9725 m/z @1.48 [N1309_2.mzXML]	258.9725341796875	1.4776	1.43115	5.8995500000000005	4.468400000000001	12478.771484375	930151.7308999023	0	1174	0.061978853149479596	48.09903121636158	95.19806243272316	258.969482421875	258.9794616699219
588	259.0270690917969	14.349716666666666					1	DETECTED	259.0271 m/z @14.35 [N1309_2.mzXML]	259.0270690917969	14.349716666666666	4.447283333333333	18.53783333333333	14.090549999999999	3689.146240234375	1069431.8874047238	0	1174	10.782487818589303	0.711469066525736	0.42293813305147215	259.0185546875	259.0285949707031
589	259.093505859375	11.807516666666666					1	DETECTED	259.0935 m/z @11.81 [N1309_2.mzXML]	259.093505859375	11.807516666666666	3.26285	12.005533333333334	8.742683333333334	9103.9423828125	981924.230312622	0	1174	0.07970617951532688	0.511587149879067	0.023174299758133843	259.0933837890625	259.0965881347656
590	259.2442626953125	14.236083333333333					1	DETECTED	259.2443 m/z @14.24 [N1309_2.mzXML]	259.2442626953125	14.236083333333333	14.1548	14.90055	0.745750000000001	3931.17578125	76424.09956665039	0	1174	0.24449930857524116	4.5873487799877015	8.174697559975403	259.2441711425781	259.24554443359375
591	259.6580810546875	13.110783333333334					1	DETECTED	259.6581 m/z @13.11 [N1309_2.mzXML]	259.6580810546875	13.110783333333334	12.971749999999998	18.298833333333334	5.327083333333336	10767.701171875	550592.9706314397	0	1174	0.28706090537483675	19.157576120834033	3.4435522174746134	259.6486511230469	259.66387939453125
592	260.18548583984375	9.893883333333333					1	DETECTED	260.1855 m/z @9.89 [N1309_2.mzXML]	260.18548583984375	9.893883333333333	9.842983333333333	10.190866666666667	0.34788333333333377	8054.287109375	62243.23129199226	0	1174	0.08799231689209286	1.7929004396901418	2.372110903688034	260.184814453125	260.18597412109375
593	260.6566467285156	13.70195					1	DETECTED	260.6566 m/z @13.70 [N1309_2.mzXML]	260.6566467285156	13.70195	13.604133333333333	14.040266666666668	0.43613333333333415	4060.381103515625	67380.59626800529	0	1174	0.2894896727369094	2.2293406031691982	3.4586812063383965	260.6554870605469	260.6570739746094
594	261.0110168457031	1.8045					1	DETECTED	261.0110 m/z @1.80 [N1309_2.mzXML]	261.0110168457031	1.8045	1.4473833333333335	14.219816666666667	12.772433333333334	108877.2578125	2732966.7374096373	0	1174	0.09917759461357978	1.1907826283987961	1.0399919377812963	261.0055236816406	261.0201721191406
595	261.0731201171875	10.510916666666667					1	DETECTED	261.0731 m/z @10.51 [N1309_2.mzXML]	261.0731201171875	10.510916666666667	10.47725	10.592899999999998	0.1156499999999987	4818.3076171875	19513.32241046142	0	1174	0.08236172328267166	1.7175742574257085	2.435148514851417	261.0727844238281	261.0736083984375
596	261.1444396972656	9.537016666666666					1	DETECTED	261.1444 m/z @9.54 [N1309_2.mzXML]	261.1444396972656	9.537016666666666	0.1739	19.924666666666667	19.750766666666667	60747.4375	1975231.5331039736	1	1174	0.10412979206916262	0.5155809239077649	1.0476476064643616	261.1427307128906	261.1455078125
597	261.1847839355469	19.560166666666664					1	DETECTED	261.1848 m/z @19.56 [N1309_2.mzXML]	261.1847839355469	19.560166666666664	0.10108333333333334	19.997666666666664	19.896583333333332	2949.74267578125	1706452.3578330989	0	1174	9.51105385254576	0.511241536728777	0.0224830734575541	261.1830139160156	261.1863098144531
598	262.1477355957031	9.537016666666666					1	DETECTED	262.1477 m/z @9.54 [N1309_2.mzXML]	262.1477355957031	9.537016666666666	0.75695	9.60485	8.847900000000001	8083.4833984375	365999.6685072022	0	1174	0.11192998980915014	0.503862916758415	0.9025715700532069	262.14501953125	262.14813232421875
599	263.0080261230469	1.9717					1	DETECTED	263.0080 m/z @1.97 [N1309_2.mzXML]	263.0080261230469	1.9717	1.6405166666666666	17.595666666666666	15.95515	26295.28515625	3204091.157856751	0	1174	0.42661222673860966	24.088093201147398	47.17618640229479	263.00433349609375	263.0174865722656
600	263.08465576171875	1.8187666666666666					1	DETECTED	263.0847 m/z @1.82 [N1309_2.mzXML]	263.08465576171875	1.8187666666666666	1.77665	12.1959	10.41925	390623.3125	7152518.39017566	0	1174	9.777155831733783	118.60457678012261	3.319922628676784	263.07470703125	263.0931701660156
601	263.1388854980469	9.655283333333333					1	DETECTED	263.1389 m/z @9.66 [N1309_2.mzXML]	263.1388854980469	9.655283333333333	9.621416666666667	9.8261	0.20468333333333355	13635.2919921875	75436.89751477065	0	1174	0.07875007850184268	3.0218996062992316	5.043799212598463	263.1387939453125	263.1395263671875
602	263.1975402832031	4.0499					1	DETECTED	263.1975 m/z @4.05 [N1309_2.mzXML]	263.1975402832031	4.0499	3.89365	4.447283333333333	0.553633333333333	1521.5430908203125	32598.545379760715	0	1174	0.09404505806352548	1.7716266666666656	2.543253333333331	263.1959533691406	263.1975402832031
603	263.23626708984375	11.26295					1	DETECTED	263.2363 m/z @11.26 [N1309_2.mzXML]	263.23626708984375	11.26295	0.33786666666666665	19.924666666666667	19.5868	48084.19140625	3438216.5451929923	1	1174	0.1921117435176125	3.7822830880042098	37.43167904773365	263.2320251464844	263.2388916015625
604	264.17034912109375	9.198766666666668					1	DETECTED	264.1703 m/z @9.20 [N1309_2.mzXML]	264.17034912109375	9.198766666666668	9.122733333333334	9.85985	0.7371166666666653	26912.1796875	196232.43877569516	0	1174	0.09282947746543257	1.8143833616468636	1.5549614354794843	264.1700744628906	264.1715087890625
605	265.0227355957031	1.7906000000000002					1	DETECTED	265.0227 m/z @1.79 [N1309_2.mzXML]	265.0227355957031	1.7906000000000002	1.7477833333333335	18.611666666666668	16.863883333333334	63275.37890625	2118937.929500274	0	1174	0.14184290676557842	15.632555921177564	16.00105088620312	265.0130310058594	265.03271484375
606	265.08502197265625	19.104666666666667					1	DETECTED	265.0850 m/z @19.10 [N1309_2.mzXML]	265.08502197265625	19.104666666666667	0.10108333333333334	19.997666666666664	19.896583333333332	3945.02001953125	1278027.427952485	0	1174	0.08747746244550925	0.5234955688181614	0.047289454740556784	265.0750427246094	265.086181640625
607	265.1180114746094	9.723466666666667					1	DETECTED	265.1180 m/z @9.72 [N1309_2.mzXML]	265.1180114746094	9.723466666666667	9.655283333333333	10.278699999999999	0.6234166666666656	129254.25	850240.533812748	1	1174	0.09468529964875039	2.0144105367731635	1.7818215722365882	265.1177673339844	265.1187744140625
608	265.2518310546875	12.630966666666666					1	DETECTED	265.2518 m/z @12.63 [N1309_2.mzXML]	265.2518310546875	12.630966666666666	0.44698333333333334	19.687333333333335	19.240350000000003	39748.26171875	1990069.026056153	0	1174	0.233477719760387	8.612480991548168	2.5155157318908574	265.2513427734375	265.2532043457031
609	265.9809265136719	10.2263					1	DETECTED	265.9809 m/z @10.23 [N1309_2.mzXML]	265.9809265136719	10.2263	10.190866666666667	10.278699999999999	0.08783333333333232	8085.87109375	32227.176695800656	0	1174	0.0818633766189123	1.2394167450611224	1.4788334901222446	265.9808349609375	265.9811096191406
610	266.0713806152344	16.617266666666666					1	DETECTED	266.0714 m/z @16.62 [N1309_2.mzXML]	266.0713806152344	16.617266666666666	8.997866666666665	19.924666666666667	10.926800000000002	7108.5048828125	1653426.0508013314	0	1174	6.953440722848859	0.7170380869884768	0.4340761739769537	266.06988525390625	266.07720947265625
611	266.1215515136719	9.723466666666667					1	DETECTED	266.1216 m/z @9.72 [N1309_2.mzXML]	266.1215515136719	9.723466666666667	9.672383333333332	9.808716666666667	0.13633333333333475	16848.990234375	86893.79132714916	0	1174	0.09261083259050906	1.3344208809135238	1.6688417618270477	266.1211853027344	266.1215515136719
612	266.6384582519531	12.763583333333335					1	DETECTED	266.6385 m/z @12.76 [N1309_2.mzXML]	266.6384582519531	12.763583333333335	12.746450000000001	12.971749999999998	0.22529999999999717	9449.595703125	72516.82608618116	0	1174	0.0347574883530104	6.574902723735198	12.149805447470396	266.6381530761719	266.63934326171875
613	266.9270324707031	1.6105333333333334					1	DETECTED	266.9270 m/z @1.61 [N1309_2.mzXML]	266.9270324707031	1.6105333333333334	1.55155	1.6405166666666666	0.08896666666666664	30934.859375	100992.45047949217	0	1174	0.07649466604566513	0.7377456554740682	0.5137413953061418	266.9269714355469	266.9278869628906
614	267.0679626464844	16.4513					1	DETECTED	267.0680 m/z @16.45 [N1309_2.mzXML]	267.0679626464844	16.4513	8.854283333333333	19.942999999999998	11.088716666666665	7717.21875	1796007.9868181762	0	1174	7.833094191171416	0.729807314713451	0.46847788052176326	267.06768798828125	267.0687255859375
615	267.6465759277344	13.140183333333333					1	DETECTED	267.6466 m/z @13.14 [N1309_2.mzXML]	267.6465759277344	13.140183333333333	11.641699999999998	15.390666666666668	3.7489666666666697	173767.828125	4021802.111596161	2	1174	0.23571018703993296	2.2470336131217574	2.8912735640954357	267.6455993652344	267.6472473144531
616	267.9788818359375	10.2263					1	DETECTED	267.9789 m/z @10.23 [N1309_2.mzXML]	267.9788818359375	10.2263	10.190866666666667	10.349549999999999	0.1586833333333324	7512.78173828125	39564.0192575377	0	1174	0.10892218394021214	2.239181561618029	3.4783631232360577	267.978759765625	267.9790344238281
617	268.9576110839844	11.228166666666668					1	DETECTED	268.9576 m/z @11.23 [N1309_2.mzXML]	268.9576110839844	11.228166666666668	11.003366666666667	18.519166666666667	7.5158000000000005	12253.1494140625	920846.5210821527	0	1174	0.5096116409753417	11.284343140342623	21.110827854557137	268.95648193359375	268.9590148925781
618	268.9965515136719	10.261166666666666					1	DETECTED	268.9966 m/z @10.26 [N1309_2.mzXML]	268.9965515136719	10.261166666666666	9.554466666666666	10.278699999999999	0.7242333333333324	2556.718505859375	77924.78032781971	0	1174	0.0362466494851148	0.5124050752323	0.02481015046459989	268.9964904785156	268.99749755859375
619	269.1373291015625	12.02285					1	DETECTED	269.1373 m/z @12.02 [N1309_2.mzXML]	269.1373291015625	12.02285	12.005533333333334	12.073933333333335	0.06840000000000046	7095.33544921875	25012.160273926034	0	1174	0.09442040306567101	1.9749759384024015	2.949951876804803	269.13720703125	269.13800048828125
620	269.2257995605469	13.941683333333334					1	DETECTED	269.2258 m/z @13.94 [N1309_2.mzXML]	269.2257995605469	13.941683333333334	13.802816666666667	15.808983333333334	2.006166666666667	33911.92578125	941808.6362014461	0	1174	0.3154665816634328	4.253032824064573	6.205229019976272	269.2256164550781	269.22711181640625
621	269.2832946777344	12.64745					1	DETECTED	269.2833 m/z @12.65 [N1309_2.mzXML]	269.2832946777344	12.64745	0.13735	19.796833333333332	19.65948333333333	9984.9189453125	1771216.6790374152	0	1174	1.38272253857793	0.7465230684605241	0.23062474313330003	269.2818298339844	269.2853698730469
622	270.2288818359375	13.9746					1	DETECTED	270.2289 m/z @13.97 [N1309_2.mzXML]	270.2288818359375	13.9746	13.837866666666667	14.71695	0.8790833333333339	10188.4560546875	207278.10039990215	0	1174	0.1810013641741186	3.2145904436859976	5.429180887371995	270.2288513183594	270.22979736328125
623	270.7977294921875	1.9717					1	DETECTED	270.7977 m/z @1.97 [N1309_2.mzXML]	270.7977294921875	1.9717	1.9441833333333334	2.069733333333333	0.12554999999999983	8648.501953125	42675.31999340822	0	1174	0.12060688873811554	2.281344639612356	3.5626892792247116	270.7968444824219	270.7978515625
624	271.0396423339844	1.77665					1	DETECTED	271.0396 m/z @1.78 [N1309_2.mzXML]	271.0396423339844	1.77665	1.7173	15.44445	13.72715	125969.8828125	3725858.143993407	0	1174	0.08276067090476502	2.0715216137960857	2.952822232155589	271.03863525390625	271.0466613769531
625	271.2054138183594	14.532216666666667					1	DETECTED	271.2054 m/z @14.53 [N1309_2.mzXML]	271.2054138183594	14.532216666666667	2.502666666666667	15.00145	12.498783333333334	10168.2744140625	1790723.1719326172	0	1174	0.507874420770337	0.5195033618603079	0.03900672372061576	271.20489501953125	271.2102355957031
626	271.2628479003906	6.004733333333333					1	DETECTED	271.2628 m/z @6.00 [N1309_2.mzXML]	271.2628479003906	6.004733333333333	0.10108333333333334	19.997666666666664	19.896583333333332	36434.65234375	5688665.958750001	0	1174	11.021121596258975	0.945284926182169	1.3841624288175733	271.26031494140625	271.2654113769531
627	271.6577453613281	12.941233333333335					1	DETECTED	271.6577 m/z @12.94 [N1309_2.mzXML]	271.6577453613281	12.941233333333335	12.830266666666667	13.095733333333333	0.26546666666666674	20632.31640625	179085.9626550295	0	1174	0.10212625020243493	1.1961550015019387	1.369376285092513	271.6572265625	271.657958984375
628	272.6655578613281	13.31865					1	DETECTED	272.6656 m/z @13.32 [N1309_2.mzXML]	272.6655578613281	13.31865	12.878466666666666	14.63275	1.7542833333333334	9421.7646484375	305121.35842883313	0	1174	0.08962736551069383	1.9926735072507658	0.47412292936389033	272.65594482421875	272.6665344238281
629	272.7940368652344	1.9026666666666665					1	DETECTED	272.7940 m/z @1.90 [N1309_2.mzXML]	272.7940368652344	1.9026666666666665	1.7013166666666666	2.1262333333333334	0.42491666666666683	8281.0029296875	163057.8107041017	0	1174	0.3667817327397138	1.0551692740667171	1.1103385481334342	272.7934875488281	272.7954406738281
630	272.9437255859375	1.6405166666666666					1	DETECTED	272.9437 m/z @1.64 [N1309_2.mzXML]	272.9437255859375	1.6405166666666666	1.5661833333333335	1.6861	0.11991666666666645	50898.07421875	202314.47573217773	0	1174	0.06067816940349857	0.7966411814602806	0.6707494618112957	272.9437255859375	272.9444580078125
631	273.6640625	13.873216666666668					1	DETECTED	273.6641 m/z @13.87 [N1309_2.mzXML]	273.6640625	13.873216666666668	13.7858	14.565666666666667	0.7798666666666669	4252.64892578125	112062.34790313715	0	1174	0.5371509793917326	4.460629170638647	7.9212583412772934	273.6632080078125	273.6739807128906
632	274.0027770996094	11.193716666666667					1	DETECTED	274.0028 m/z @11.19 [N1309_2.mzXML]	274.0027770996094	11.193716666666667	11.141983333333334	19.214	8.072016666666665	6758.46142578125	1198683.8283529056	0	1174	3.6876636873534867	78.01562500000054	130.27586250255945	274.0018310546875	274.00604248046875
633	274.1763610839844	8.572733333333334					1	DETECTED	274.1764 m/z @8.57 [N1309_2.mzXML]	274.1763610839844	8.572733333333334	8.503066666666667	8.6077	0.10463333333333225	2459.163818359375	9668.071331756486	0	1174	0.062469632232009076	0.7509569377990366	0.5019138755980732	274.1739501953125	274.1769104003906
634	274.27325439453125	11.345183333333333					1	DETECTED	274.2733 m/z @11.35 [N1309_2.mzXML]	274.27325439453125	11.345183333333333	11.2968	12.41625	1.1194500000000005	1254731.5	9155889.690950805	1	1174	0.0886959528067699	4.069774677840012	4.303951050675979	274.2731018066406	274.2743225097656
635	274.8807067871094	1.7173					1	DETECTED	274.8807 m/z @1.72 [N1309_2.mzXML]	274.8807067871094	1.7173	1.6553166666666668	1.7624666666666668	0.10715000000000008	30125.421875	121077.90380371107	0	1174	0.10647377841763661	0.8643452541005661	0.6638561410104992	274.8727111816406	274.88104248046875
636	274.9993591308594	11.773183333333332					1	DETECTED	274.9994 m/z @11.77 [N1309_2.mzXML]	274.9993591308594	11.773183333333332	8.241383333333333	19.2685	11.027116666666666	10728.3359375	1780809.92401413	0	1174	3.157037557465438	1.3461908261030269	1.7270030059770816	274.9982604980469	275.0072937011719
637	275.27667236328125	11.329833333333333					1	DETECTED	275.2767 m/z @11.33 [N1309_2.mzXML]	275.27667236328125	11.329833333333333	11.313833333333333	11.824316666666666	0.5104833333333332	205350.890625	1589379.739398922	0	1174	0.10876413647848793	8.726338208994203	14.954352605570751	275.2763366699219	275.2772216796875
638	275.6326599121094	13.140183333333333					1	DETECTED	275.6327 m/z @13.14 [N1309_2.mzXML]	275.6326599121094	13.140183333333333	0.33786666666666665	14.465333333333332	14.127466666666665	97981.0	3110432.6868366697	0	1174	0.227408060353687	1.873951367804955	2.455161396865207	275.6288146972656	275.6332702636719
639	275.6433410644531	11.971883333333333					1	DETECTED	275.6433 m/z @11.97 [N1309_2.mzXML]	275.6433410644531	11.971883333333333	11.971883333333333	12.108633333333334	0.13675000000000104	8906.31640625	34479.43104223652	0	1174	0.03541660258713719	null	null	275.6430358886719	275.6441345214844
640	276.13397216796875	13.170133333333332					1	DETECTED	276.1340 m/z @13.17 [N1309_2.mzXML]	276.13397216796875	13.170133333333332	12.956316666666668	14.498516666666665	1.5421999999999976	33382.54296875	563411.6683562311	0	1174	0.1696226777294232	3.60636058928992	1.4344933705858907	276.1335144042969	276.13494873046875
641	276.65191650390625	13.199616666666666					1	DETECTED	276.6519 m/z @13.20 [N1309_2.mzXML]	276.65191650390625	13.199616666666666	13.080366666666666	14.236083333333333	1.1557166666666667	27786.744140625	459665.2020878903	0	1174	0.16802190267376638	1.873632129050601	4.222887796639979	276.6509704589844	276.6520080566406
642	276.9846496582031	1.9026666666666665					1	DETECTED	276.9846 m/z @1.90 [N1309_2.mzXML]	276.9846496582031	1.9026666666666665	1.7477833333333335	19.61466666666667	17.866883333333334	37588.51953125	2003067.932010162	0	1174	0.2232303684851773	46.732038460465596	2.5923796631321316	276.9841613769531	276.99462890625
643	277.0382080078125	10.543033333333334					1	DETECTED	277.0382 m/z @10.54 [N1309_2.mzXML]	277.0382080078125	10.543033333333334	10.47725	10.592899999999998	0.1156499999999987	4690.9677734375	22762.60068182375	0	1174	0.10055933948805595	0.8790220420572402	0.7832944838844347	277.03790283203125	277.03826904296875
644	277.1578369140625	15.22965					1	DETECTED	277.1578 m/z @15.23 [N1309_2.mzXML]	277.1578369140625	15.22965	8.907549999999999	18.002333333333336	9.094783333333337	6691.166015625	1006932.2244526672	0	1174	0.8991088408541561	0.7192849949647535	0.33215227000944963	277.1527099609375	277.1591491699219
645	277.1788635253906	12.160733333333333					1	DETECTED	277.1789 m/z @12.16 [N1309_2.mzXML]	277.1788635253906	12.160733333333333	0.35609999999999997	19.961333333333336	19.605233333333334	7463.29638671875	1666202.794757599	0	1174	12.213426784241607	0.8304041633369948	0.6694802267517477	277.1750183105469	277.1822509765625
646	278.0523681640625	16.08481666666667					1	DETECTED	278.0524 m/z @16.08 [N1309_2.mzXML]	278.0523681640625	16.08481666666667	9.050966666666666	19.851499999999998	10.800533333333332	2994.928955078125	822157.7136784977	0	1174	1.9712883582097689	0.767754027547739	0.5355080550954779	278.0482482910156	278.0530700683594
647	278.62725830078125	12.941233333333335					1	DETECTED	278.6273 m/z @12.94 [N1309_2.mzXML]	278.62725830078125	12.941233333333335	1.5221166666666666	13.080366666666666	11.55825	23559.076171875	5355523.393356689	0	1174	0.15175204676138065	0.9563648519862016	0.966088012667971	278.62567138671875	278.63079833984375
648	278.9820556640625	1.8045					1	DETECTED	278.9821 m/z @1.80 [N1309_2.mzXML]	278.9820556640625	1.8045	1.8045	19.177500000000002	17.373	15827.4677734375	2246136.3633833616	0	1174	0.29885137124909944	null	null	278.9801330566406	278.9827575683594
649	279.04833984375	17.15216666666667					1	DETECTED	279.0483 m/z @17.15 [N1309_2.mzXML]	279.04833984375	17.15216666666667	9.655283333333333	19.7785	10.123216666666668	3298.8876953125	962449.838004212	0	1174	1.656657105392771	0.6751616782974256	0.35032335659485125	279.04644775390625	279.04962158203125
650	279.0835266113281	10.510916666666667					1	DETECTED	279.0835 m/z @10.51 [N1309_2.mzXML]	279.0835266113281	10.510916666666667	9.03335	19.378	10.34465	138734.1875	2220295.058357148	0	1174	0.08557499830706305	2.3247303492506033	3.789132303160509	279.0834655761719	279.0933532714844
651	279.15838623046875	12.4669					1	DETECTED	279.1584 m/z @12.47 [N1309_2.mzXML]	279.15838623046875	12.4669	0.10108333333333334	19.997666666666664	19.896583333333332	83143.921875	3.475146882992553E7	1	1174	19.076978800307547	0.5314603872566918	0.07175851732200912	279.1578369140625	279.1595153808594
652	279.2291259765625	12.26515					1	DETECTED	279.2291 m/z @12.27 [N1309_2.mzXML]	279.2291259765625	12.26515	12.091583333333334	15.035816666666667	2.944233333333333	12390.1826171875	961350.375081482	0	1174	0.2647486039945388	8.481563280199763	15.963126560399527	279.22845458984375	279.232177734375
653	279.64617919921875	12.941233333333335					1	DETECTED	279.6462 m/z @12.94 [N1309_2.mzXML]	279.64617919921875	12.941233333333335	12.763583333333335	14.515716666666666	1.7521333333333313	159580.796875	1776620.68862622	2	1174	0.13460509506505325	1.688754004615943	1.5399913242999432	279.6451721191406	279.64697265625
654	280.0914001464844	1.7477833333333335					1	DETECTED	280.0914 m/z @1.75 [N1309_2.mzXML]	280.0914001464844	1.7477833333333335	1.67055	18.721166666666665	17.050616666666667	142887.265625	5518131.3989539165	0	1174	0.06400020145077279	91.13095560474693	196.84266454084667	280.08612060546875	280.091552734375
655	280.16156005859375	12.4669					1	DETECTED	280.1616 m/z @12.47 [N1309_2.mzXML]	280.16156005859375	12.4669	0.2285	19.997666666666664	19.769166666666663	18756.216796875	5990055.055208864	0	1174	5.247845590068836	0.8076695755436439	8.793485866734843	280.16064453125	280.162841796875
656	280.6540832519531	13.288266666666667					1	DETECTED	280.6541 m/z @13.29 [N1309_2.mzXML]	280.6540832519531	13.288266666666667	12.830266666666667	17.835833333333333	5.005566666666667	50677.0078125	1722041.1080190432	0	1174	0.27621239142849063	3.1336381943546403	1.6331049332583778	280.6443176269531	280.65521240234375
657	281.0836486816406	16.029116666666667					1	DETECTED	281.0836 m/z @16.03 [N1309_2.mzXML]	281.0836486816406	16.029116666666667	9.366116666666667	19.541999999999998	10.175883333333331	14527.7587890625	2910413.0765861194	0	1174	6.208330501154993	0.7584809550345288	0.3725118528182913	281.0774230957031	281.08447265625
658	281.2469177246094	14.236083333333333					1	DETECTED	281.2469 m/z @14.24 [N1309_2.mzXML]	281.2469177246094	14.236083333333333	0.5563	19.5965	19.0402	67801.625	5560138.336409237	1	1174	3.181996377409604	0.7336293345719693	0.36396205227341943	281.24560546875	281.2479553222656
659	281.6618957519531	14.056966666666666					1	DETECTED	281.6619 m/z @14.06 [N1309_2.mzXML]	281.6618957519531	14.056966666666666	11.657350000000001	15.846016666666666	4.1886666666666645	57969.984375	3174880.8676425787	0	1174	0.5752745801176271	3.6008482556987484	6.083109651564991	281.656494140625	281.6628723144531
660	282.2212219238281	18.73966666666667					1	DETECTED	282.2212 m/z @18.74 [N1309_2.mzXML]	282.2212219238281	18.73966666666667	0.10108333333333334	19.997666666666664	19.896583333333332	4377.4296875	2512476.1566397077	0	1174	11.901055932914716	0.5337472000286143	0.08038014635060152	282.2201232910156	282.22265625
661	282.25885009765625	11.375516666666666					1	DETECTED	282.2589 m/z @11.38 [N1309_2.mzXML]	282.25885009765625	11.375516666666666	11.020633333333334	15.535033333333333	4.514399999999998	14694.736328125	1670489.1219660041	0	1174	3.2849167074540553	6.3604001314986425	16.94011388833522	282.2492370605469	282.2589111328125
662	282.27850341796875	13.873216666666668					1	DETECTED	282.2785 m/z @13.87 [N1309_2.mzXML]	282.27850341796875	13.873216666666668	11.807516666666666	14.3331	2.5255833333333335	28334.0546875	980109.5008627923	0	1174	2.187207724298064	0.6113141630762773	2.5650593248916587	282.2777404785156	282.27935791015625
663	282.90447998046875	1.5955333333333332					1	DETECTED	282.9045 m/z @1.60 [N1309_2.mzXML]	282.90447998046875	1.5955333333333332	1.55155	1.6553166666666668	0.10376666666666678	58004.671875	221430.20890869142	0	1174	0.06532825627977012	1.160248742410473	1.425477322146773	282.9043884277344	282.9047546386719
664	282.9718933105469	11.536733333333332					1	DETECTED	282.9719 m/z @11.54 [N1309_2.mzXML]	282.9718933105469	11.536733333333332	1.121	18.206333333333337	17.085333333333338	8084.45166015625	1922045.5708966677	0	1174	0.9895513023782847	0.8201694871860522	0.3281271207389517	282.96527099609375	282.974609375
665	283.007568359375	10.2263					1	DETECTED	283.0076 m/z @10.23 [N1309_2.mzXML]	283.007568359375	10.2263	10.190866666666667	10.2963	0.10543333333333393	6476.6015625	26207.227211181595	0	1174	0.05413126618438113	1.4877704609595437	1.9755409219190874	283.0068359375	283.007568359375
666	283.2622985839844	12.614933333333333					1	DETECTED	283.2623 m/z @12.61 [N1309_2.mzXML]	283.2622985839844	12.614933333333333	0.1739	19.997666666666664	19.823766666666664	112017.875	3617092.9714938956	1	1174	0.19235030557801025	3.39435344081469	2.9433615077342665	283.2613830566406	283.2642517089844
667	283.2815246582031	13.9073					1	DETECTED	283.2815 m/z @13.91 [N1309_2.mzXML]	283.2815246582031	13.9073	11.824316666666666	14.089833333333333	2.2655166666666666	6040.7060546875	540790.6661062015	0	1174	0.10461487604810138	0.5438153609806449	0.08763072196128967	283.2806701660156	283.28216552734375
668	283.6296691894531	11.971883333333333					1	DETECTED	283.6297 m/z @11.97 [N1309_2.mzXML]	283.6296691894531	11.971883333333333	10.049783333333332	12.126016666666667	2.0762333333333345	13129.998046875	446544.1376047061	0	1174	0.09196610786203507	0.5400950349444187	0.08019006988883726	283.6291809082031	283.639404296875
669	284.19256591796875	11.455433333333334					1	DETECTED	284.1926 m/z @11.46 [N1309_2.mzXML]	284.19256591796875	11.455433333333334	9.03335	11.455433333333334	2.422083333333333	6940.19189453125	321786.801906006	0	1174	1.9406409916428924	0.5	null	284.183837890625	284.19256591796875
670	284.2654113769531	12.565783333333334					1	DETECTED	284.2654 m/z @12.57 [N1309_2.mzXML]	284.2654113769531	12.565783333333334	5.1634166666666665	15.625966666666667	10.46255	16558.224609375	3880563.9473804934	0	1174	0.36997507619283354	0.7067030364162812	0.0474228114756893	284.263916015625	284.2667541503906
671	284.2939147949219	12.533616666666667					1	DETECTED	284.2939 m/z @12.53 [N1309_2.mzXML]	284.2939147949219	12.533616666666667	0.39246666666666663	12.533616666666667	12.14115	14468.521484375	1607164.5934898073	0	1174	0.7742989867056327	0.5	null	284.29302978515625	284.2948913574219
672	284.3304748535156	11.906316666666667					1	DETECTED	284.3305 m/z @11.91 [N1309_2.mzXML]	284.3304748535156	11.906316666666667	11.858266666666667	15.212	3.3537333333333326	10624.7763671875	632782.4768370364	0	1174	0.17064170759683606	34.8983697537288	68.7967395074576	284.33013916015625	284.3331604003906
673	284.90948486328125	1.6861					1	DETECTED	284.9095 m/z @1.69 [N1309_2.mzXML]	284.90948486328125	1.6861	1.6553166666666668	1.7624666666666668	0.10715000000000008	32089.697265625	146474.04106640618	0	1174	0.08560050185949497	1.7403898213319005	2.480779642663801	284.9090270996094	284.90997314453125
674	285.0643615722656	1.50715					1	DETECTED	285.0644 m/z @1.51 [N1309_2.mzXML]	285.0643615722656	1.50715	1.43115	15.462666666666667	14.031516666666667	13206.1767578125	1598934.3362510377	0	1174	0.12606017657551072	92.31260964912272	183.62521929824547	285.0631103515625	285.06903076171875
675	285.2779235839844	13.890183333333333					1	DETECTED	285.2779 m/z @13.89 [N1309_2.mzXML]	285.2779235839844	13.890183333333333	0.15546666666666667	19.979499999999998	19.824033333333333	4050.80029296875	1288062.592481018	0	1174	7.864280584894469	0.7216760933061355	0.2869347704268104	285.2767333984375	285.2798156738281
676	286.14300537109375	11.922383333333332					1	DETECTED	286.1430 m/z @11.92 [N1309_2.mzXML]	286.14300537109375	11.922383333333332	11.874500000000001	13.184783333333334	1.3102833333333326	13313.427734375	258779.97977954068	0	1174	1.6214922267977183	13.682039679777816	3.230069579764384	286.13958740234375	286.14471435546875
677	286.2010498046875	10.349549999999999					1	DETECTED	286.2010 m/z @10.35 [N1309_2.mzXML]	286.2010498046875	10.349549999999999	3.3383666666666665	10.70215	7.363783333333333	77178.109375	7235756.912061279	1	1174	0.10446953587020502	0.5204447416837236	0.022961227189028634	286.1921691894531	286.20111083984375
678	286.24853515625	9.808716666666667					1	DETECTED	286.2485 m/z @9.81 [N1309_2.mzXML]	286.24853515625	9.808716666666667	9.050966666666666	18.848666666666666	9.7977	81928.8125	2232037.017706053	1	1174	0.11921241583527475	1.047930411012451	1.539282416294761	286.24761962890625	286.250244140625
679	287.01348876953125	1.7624666666666668					1	DETECTED	287.0135 m/z @1.76 [N1309_2.mzXML]	287.01348876953125	1.7624666666666668	1.7173	1.93045	0.21314999999999995	56843.02734375	332282.01035107404	0	1174	0.08563063327835252	2.289266371803378	3.695121958153646	287.0122375488281	287.0137023925781
680	287.1000061035156	9.723466666666667					1	DETECTED	287.1000 m/z @9.72 [N1309_2.mzXML]	287.1000061035156	9.723466666666667	9.655283333333333	9.757466666666666	0.10218333333333263	81748.046875	341757.221713868	1	1174	0.09170622609764933	0.7493277927157082	0.49113657858995674	287.0998229980469	287.10003662109375
681	287.20458984375	10.367333333333333					1	DETECTED	287.2046 m/z @10.37 [N1309_2.mzXML]	287.20458984375	10.367333333333333	10.2963	10.5758	0.27949999999999875	12980.5205078125	102808.34140478514	0	1174	0.11835848210133548	1.9673862036602707	2.9347724073205415	287.2038879394531	287.20458984375
682	287.2363586425781	13.9073					1	DETECTED	287.2364 m/z @13.91 [N1309_2.mzXML]	287.2363586425781	13.9073	13.820400000000001	14.64945	0.8290499999999987	4205.12109375	90116.24806545998	0	1174	0.15531786736510256	4.770138089758435	8.54027617951687	287.2353515625	287.2369079589844
683	287.2518005371094	9.8261					1	DETECTED	287.2518 m/z @9.83 [N1309_2.mzXML]	287.2518005371094	9.8261	9.58855	10.1549	0.5663499999999999	11886.509765625	149190.829956543	0	1174	0.06341660138927097	1.1920648284571638	1.3791075296672497	287.25140380859375	287.25274658203125
684	287.63232421875	12.941233333333335					1	DETECTED	287.6323 m/z @12.94 [N1309_2.mzXML]	287.63232421875	12.941233333333335	12.746450000000001	14.3987	1.6522499999999987	107712.0859375	1289526.8507441415	0	1174	0.15078963307904658	1.0678892423523403	2.408463854308112	287.6311340332031	287.633056640625
685	288.103271484375	9.723466666666667					1	DETECTED	288.1033 m/z @9.72 [N1309_2.mzXML]	288.103271484375	9.723466666666667	9.672383333333332	9.8261	0.15371666666666783	11210.900390625	63210.12710937543	0	1174	0.08634318295014864	1.5045676998368456	2.009135399673691	288.1031494140625	288.10345458984375
686	288.2164306640625	10.665249999999999					1	DETECTED	288.2164 m/z @10.67 [N1309_2.mzXML]	288.2164306640625	10.665249999999999	0.10108333333333334	19.906166666666664	19.805083333333332	38245.84375	1921931.2289626775	1	1174	0.10710155475105765	27.957795412898832	2.614947990586352	288.21466064453125	288.2177734375
687	288.6401062011719	13.2734					1	DETECTED	288.6401 m/z @13.27 [N1309_2.mzXML]	288.6401062011719	13.2734	11.906316666666667	14.299966666666668	2.393650000000001	35198.1484375	878770.5245613403	0	1174	0.20152249634740294	0.6940571024005344	3.5757626827817983	288.6317443847656	288.6497802734375
688	288.9018859863281	1.53675					1	DETECTED	288.9019 m/z @1.54 [N1309_2.mzXML]	288.9018859863281	1.53675	1.4924166666666667	4.207066666666667	2.7146500000000002	5676.41845703125	605094.0986319581	0	1174	0.110805985323567	30.616353383458648	60.232706766917296	288.8951721191406	288.9028015136719
689	288.9214172363281	1.6105333333333334					1	DETECTED	288.9214 m/z @1.61 [N1309_2.mzXML]	288.9214172363281	1.6105333333333334	1.5661833333333335	16.4331	14.866916666666667	248671.140625	2.232409853742761E7	0	1174	0.06758449888895024	167.6089815858704	2.018385571346306	288.9149475097656	288.9217834472656
690	289.17742919921875	11.773183333333332					1	DETECTED	289.1774 m/z @11.77 [N1309_2.mzXML]	289.17742919921875	11.773183333333332	0.10108333333333334	19.997666666666664	19.896583333333332	14948.2783203125	4637389.7906655595	0	1174	18.754050293229437	1.5121146777256749	1.137252810597183	289.17327880859375	289.17742919921875
691	289.6478576660156	14.1548					1	DETECTED	289.6479 m/z @14.15 [N1309_2.mzXML]	289.6478576660156	14.1548	11.089866666666667	15.7175	4.627633333333332	27504.21875	2006657.3261605212	0	1174	2.5091168245546918	1.7135425960266795	0.3915057028940344	289.64019775390625	289.6493835449219
692	290.14971923828125	14.105799999999999					1	DETECTED	290.1497 m/z @14.11 [N1309_2.mzXML]	290.14971923828125	14.105799999999999	8.338733333333334	15.372866666666665	7.034133333333331	11423.0556640625	1065705.5790633238	0	1174	0.20255937504692056	0.6066546606712762	0.23016191261695076	290.1486511230469	290.15966796875
693	290.62713623046875	12.862599999999999					1	DETECTED	290.6271 m/z @12.86 [N1309_2.mzXML]	290.62713623046875	12.862599999999999	12.797016666666668	13.048966666666667	0.251949999999999	13300.451171875	129240.43694775355	0	1174	0.0622885500596535	1.9208386277001912	2.5969164074330817	290.6265563964844	290.6281433105469
694	290.66656494140625	13.9746					1	DETECTED	290.6666 m/z @13.97 [N1309_2.mzXML]	290.66656494140625	13.9746	4.5586166666666665	15.589633333333333	11.031016666666666	8529.408203125	1358143.8528341374	0	1174	0.6644070811568348	0.5857602056078406	0.08465550435435151	290.6653137207031	290.66827392578125
695	290.92498779296875	2.53025					1	DETECTED	290.9250 m/z @2.53 [N1309_2.mzXML]	290.92498779296875	2.53025	1.9441833333333334	16.727166666666665	14.782983333333332	40189.859375	3112882.1113527818	0	1174	0.6332951469405677	1.9747352453658171	2.254105972239609	290.9230041503906	290.92596435546875
696	291.0787048339844	2.31005					1	DETECTED	291.0787 m/z @2.31 [N1309_2.mzXML]	291.0787048339844	2.31005	2.31005	18.33533333333333	16.02528333333333	15905.9453125	2617804.774660674	0	1174	13.695292833666429	null	null	291.06976318359375	291.0787048339844
697	291.1195983886719	12.02285					1	DETECTED	291.1196 m/z @12.02 [N1309_2.mzXML]	291.1195983886719	12.02285	3.6140499999999998	13.03275	9.418700000000001	24938.0703125	2379026.7089471444	0	1174	0.10670320453245452	0.5600501855199316	26.16740375078865	291.11956787109375	291.1279296875
698	291.1947021484375	12.143283333333333					1	DETECTED	291.1947 m/z @12.14 [N1309_2.mzXML]	291.1947021484375	12.143283333333333	8.800383333333334	12.365983333333332	3.565599999999998	12796.9140625	1325151.6412657462	0	1174	0.20625875147150907	0.5333094020162135	0.06661880403242687	291.1939392089844	291.19537353515625
699	291.6459655761719	12.862599999999999					1	DETECTED	291.6460 m/z @12.86 [N1309_2.mzXML]	291.6459655761719	12.862599999999999	12.729566666666667	14.700183333333333	1.9706166666666665	46389.21484375	593064.7636916494	0	1174	0.12489325887779401	2.1636516731124686	5.300383309537919	291.6451110839844	291.6471252441406
700	291.8240051269531	8.782883333333332					1	DETECTED	291.8240 m/z @8.78 [N1309_2.mzXML]	291.8240051269531	8.782883333333332	8.74775	8.818483333333335	0.07073333333333487	2648.706298828125	7530.626147155783	0	1174	0.04812420867824052	1.0066413662239526	1.0132827324479052	291.8227844238281	291.8240051269531
701	291.93524169921875	2.53025					1	DETECTED	291.9352 m/z @2.53 [N1309_2.mzXML]	291.93524169921875	2.53025	1.9717	10.985983333333333	9.014283333333333	30122.52734375	1971302.9082908926	0	1174	0.6529137959831792	6.397836154043466	2.685244104703259	291.93157958984375	291.9354553222656
702	292.06768798828125	17.2815					1	DETECTED	292.0677 m/z @17.28 [N1309_2.mzXML]	292.06768798828125	17.2815	6.7449	19.359666666666666	12.614766666666664	4067.396484375	1155691.9893640743	0	1174	2.223859195474981	0.5986165682794575	0.19723313655891506	292.0654602050781	292.0688781738281
703	292.9849853515625	2.6682833333333336					1	DETECTED	292.9850 m/z @2.67 [N1309_2.mzXML]	292.9849853515625	2.6682833333333336	2.4483666666666664	3.4613333333333336	1.0129666666666672	4124.24951171875	131290.55512738044	0	1174	0.2376057360397419	2.3030693444486503	3.606138688897301	292.9771728515625	292.98541259765625
704	292.99664306640625	2.6405000000000003					1	DETECTED	292.9966 m/z @2.64 [N1309_2.mzXML]	292.99664306640625	2.6405000000000003	2.3379166666666666	15.00145	12.663533333333334	6239.95361328125	1022198.2168196412	0	1174	0.19452845599292878	20.925695400716034	1.8838207253703652	292.988525390625	293.004150390625
705	293.0214538574219	1.77665					1	DETECTED	293.0215 m/z @1.78 [N1309_2.mzXML]	293.0214538574219	1.77665	1.77665	3.6599166666666667	1.8832666666666666	15407.58984375	583543.9616944888	0	1174	1.0035595390110283	null	null	293.011474609375	293.0306396484375
706	293.034423828125	2.5575166666666664					1	DETECTED	293.0344 m/z @2.56 [N1309_2.mzXML]	293.034423828125	2.5575166666666664	2.31005	4.0027333333333335	1.6926833333333335	10223.21875	400316.53133828717	0	1174	0.506503757081894	3.4200228987068995	3.744321781626115	293.0335998535156	293.0422668457031
707	293.0568542480469	2.5575166666666664					1	DETECTED	293.0569 m/z @2.56 [N1309_2.mzXML]	293.0568542480469	2.5575166666666664	2.18255	3.8780666666666668	1.6955166666666668	12178.18359375	512149.7423291322	0	1174	0.5676645875821169	2.2608898568761684	2.9815709734595477	293.0490417480469	293.0571594238281
708	293.068115234375	2.7107					1	DETECTED	293.0681 m/z @2.71 [N1309_2.mzXML]	293.068115234375	2.7107	2.2110166666666666	19.651	17.439983333333334	18699.314453125	2698759.0266632396	0	1174	0.35224476514159386	12.78121614026183	31.414641826343455	293.06024169921875	293.0717468261719
709	293.0973205566406	2.53025					1	DETECTED	293.0973 m/z @2.53 [N1309_2.mzXML]	293.0973205566406	2.53025	0.13735	19.997666666666664	19.860316666666662	1.0518575E7	6.199227473559147E8	1	1174	0.7128925211788841	2.079446790934479	2.038368017446731	293.08868408203125	293.0982360839844
710	293.1250915527344	10.190866666666667					1	DETECTED	293.1251 m/z @10.19 [N1309_2.mzXML]	293.1250915527344	10.190866666666667	2.0558	15.00145	12.94565	42979.88671875	1.4610699659917299E7	0	1174	12.263786654914718	0.8744244697886039	0.6017545537064328	293.11517333984375	293.1343688964844
711	293.1417541503906	2.7247666666666666					1	DETECTED	293.1418 m/z @2.72 [N1309_2.mzXML]	293.1417541503906	2.7247666666666666	2.25385	12.797016666666668	10.543166666666668	10642.6494140625	2229374.8888857425	0	1174	0.5028938543341006	11.194301893470184	1.9985491636123585	293.1369323730469	293.1419982910156
712	293.15203857421875	9.689449999999999					1	DETECTED	293.1520 m/z @9.69 [N1309_2.mzXML]	293.15203857421875	9.689449999999999	2.2821166666666666	13.080366666666666	10.79825	458970.0625	1.2224191337002037E7	0	1174	0.5387837631389942	0.5489800360441647	3.6428514923191284	293.1420593261719	293.1607971191406
713	293.17120361328125	2.4890166666666667					1	DETECTED	293.1712 m/z @2.49 [N1309_2.mzXML]	293.17120361328125	2.4890166666666667	2.39335	13.890183333333333	11.496833333333333	7762.0205078125	1623812.3433894345	0	1174	0.5966983581962522	60.08797909407658	10.44605653486988	293.1640930175781	293.17974853515625
714	293.1832275390625	2.6267333333333336					1	DETECTED	293.1832 m/z @2.63 [N1309_2.mzXML]	293.1832275390625	2.6267333333333336	2.3520833333333333	15.247366666666666	12.895283333333333	5901.46337890625	1378522.2939129637	0	1174	0.417653766337283	23.475848049032077	3.052187610657675	293.18231201171875	293.19134521484375
715	293.2021789550781	2.53025					1	DETECTED	293.2022 m/z @2.53 [N1309_2.mzXML]	293.2021789550781	2.53025	2.4070833333333335	12.5171	10.110016666666667	6299.05615234375	1002539.0190252074	0	1174	0.29339078697105725	41.04201623815968	81.08403247631935	293.19451904296875	293.2120056152344
716	293.2213134765625	2.4754666666666667					1	DETECTED	293.2213 m/z @2.48 [N1309_2.mzXML]	293.2213134765625	2.4754666666666667	2.4754666666666667	3.399983333333333	0.9245166666666664	4235.8095703125	113904.94859869385	0	1174	0.5833669773538945	null	null	293.2131042480469	293.2291259765625
717	293.24017333984375	2.53025					1	DETECTED	293.2402 m/z @2.53 [N1309_2.mzXML]	293.24017333984375	2.53025	2.31005	3.4919333333333333	1.1818833333333334	5352.431640625	153025.65391500853	0	1174	0.3541444697893037	2.6836587950348147	3.8229601018714936	293.2315368652344	293.24798583984375
718	293.31573486328125	2.8385333333333334					1	DETECTED	293.3157 m/z @2.84 [N1309_2.mzXML]	293.31573486328125	2.8385333333333334	2.3796833333333334	3.446166666666667	1.0664833333333337	3594.728271484375	131477.0167998047	0	1174	0.23160739704939548	1.1621263303185505	1.3242526606371008	293.308837890625	293.3191223144531
719	294.1005554199219	2.53025					1	DETECTED	294.1006 m/z @2.53 [N1309_2.mzXML]	294.1005554199219	2.53025	1.8187666666666666	18.519166666666667	16.700400000000002	998928.625	5.816916533394869E7	0	1174	0.6900419753938163	1.9486205646114452	2.111930067925787	294.100341796875	294.10400390625
720	294.156005859375	9.689449999999999					1	DETECTED	294.1560 m/z @9.69 [N1309_2.mzXML]	294.156005859375	9.689449999999999	9.485916666666666	10.385266666666666	0.8993500000000001	49247.38671875	1110745.3529451906	0	1174	0.5153826015865519	1.8491816503363825	2.623820526814541	294.1556701660156	294.1562805175781
721	294.9186706542969	13.0177					1	DETECTED	294.9187 m/z @13.02 [N1309_2.mzXML]	294.9186706542969	13.0177	1.26695	19.997666666666664	18.730716666666662	16800.865234375	3086369.204924465	0	1174	2.3164526705677098	0.7472779658875457	0.5087038456012511	294.9172058105469	294.9231872558594
722	294.9381408691406	1.6405166666666666					1	DETECTED	294.9381 m/z @1.64 [N1309_2.mzXML]	294.9381408691406	1.6405166666666666	1.5807833333333332	1.73265	0.15186666666666682	122010.8359375	448325.73138720694	0	1174	0.05507160187483873	2.018376113287783	1.2194692919175505	294.93804931640625	294.9385681152344
723	295.1016540527344	2.53025					1	DETECTED	295.1017 m/z @2.53 [N1309_2.mzXML]	295.1016540527344	2.53025	1.8328166666666665	18.574833333333334	16.742016666666668	115849.921875	8416908.527906254	0	1174	0.6615077775936085	2.0825673805835394	1.8410528896635083	295.0973205566406	295.104736328125
724	295.12835693359375	9.655283333333333					1	DETECTED	295.1284 m/z @9.66 [N1309_2.mzXML]	295.12835693359375	9.655283333333333	9.621416666666667	9.689449999999999	0.06803333333333228	34719.91796875	119449.97430956985	0	1174	0.09987082458243357	1.0044291338582574	1.0088582677165148	295.128173828125	295.1286315917969
725	295.14825439453125	9.723466666666667					1	DETECTED	295.1483 m/z @9.72 [N1309_2.mzXML]	295.14825439453125	9.723466666666667	1.55155	10.261166666666666	8.709616666666665	15175.4521484375	1002608.7785347899	0	1174	0.46196462399561966	1.4030956254472662	1.632494876084834	295.1479187011719	295.14923095703125
726	295.19378662109375	12.282083333333333					1	DETECTED	295.1938 m/z @12.28 [N1309_2.mzXML]	295.19378662109375	12.282083333333333	1.4626	16.506283333333332	15.043683333333332	54790.7265625	3921589.851650208	0	1174	0.44850881785033714	0.6616127382443222	0.43994333732452173	295.1864318847656	295.2032775878906
727	295.2940979003906	2.53025					1	DETECTED	295.2941 m/z @2.53 [N1309_2.mzXML]	295.2940979003906	2.53025	2.0558	6.958583333333333	4.902783333333334	39291.27734375	1948373.8165582877	0	1174	0.6535221437498597	2.2242783340383347	2.5503046574090322	295.2933044433594	295.29571533203125
728	296.065185546875	1.73265					1	DETECTED	296.0652 m/z @1.73 [N1309_2.mzXML]	296.065185546875	1.73265	1.7013166666666666	1.93045	0.2291333333333334	122276.7109375	439831.4376032723	0	1174	0.049707524095497835	3.6563829787233937	6.312765957446787	296.0650939941406	296.0656433105469
729	296.1319885253906	9.637966666666667					1	DETECTED	296.1320 m/z @9.64 [N1309_2.mzXML]	296.1319885253906	9.637966666666667	9.60485	9.706233333333333	0.10138333333333271	5008.92333984375	24178.265346801607	0	1174	0.09155430857964397	1.5306995470558633	2.0613990941117266	296.1313171386719	296.1319885253906
730	296.1516418457031	9.723466666666667					1	DETECTED	296.1516 m/z @9.72 [N1309_2.mzXML]	296.1516418457031	9.723466666666667	9.571683333333334	9.85985	0.28816666666666535	2481.830810546875	32179.170509033174	0	1174	0.269616932050857	0.9492697924673338	0.8985395849346675	296.15087890625	296.1525573730469
731	296.1848449707031	11.8417					1	DETECTED	296.1848 m/z @11.84 [N1309_2.mzXML]	296.1848449707031	11.8417	9.139266666666666	19.4325	10.293233333333335	23901.771484375	2775313.5498407274	0	1174	4.224149411845657	2.5917980436894927	3.0431257753587353	296.1822204589844	296.18505859375
732	296.19732666015625	12.26515					1	DETECTED	296.1973 m/z @12.27 [N1309_2.mzXML]	296.19732666015625	12.26515	12.1959	12.5171	0.32119999999999926	10156.5478515625	138481.04011621088	0	1174	0.30736837069904865	2.3191335740072065	3.6382671480144126	296.196533203125	296.1974182128906
733	297.117919921875	1.4776					1	DETECTED	297.1179 m/z @1.48 [N1309_2.mzXML]	297.117919921875	1.4776	1.43115	9.554466666666666	8.123316666666666	5821.42529296875	1424832.7720012208	0	1174	0.41388169250714957	87.44151417294562	173.88302834589123	297.11773681640625	297.12548828125
734	297.18023681640625	16.029116666666667					1	DETECTED	297.1802 m/z @16.03 [N1309_2.mzXML]	297.18023681640625	16.029116666666667	9.382966666666666	19.942999999999998	10.560033333333331	10819.548828125	2408687.5126151126	0	1174	3.042105496883879	0.7341875188921667	0.4917746477981793	297.1787109375	297.18707275390625
735	298.1486511230469	1.9441833333333334					1	DETECTED	298.1487 m/z @1.94 [N1309_2.mzXML]	298.1486511230469	1.9441833333333334	1.93045	2.4754666666666667	0.5450166666666667	17465.181640625	148374.10678936765	0	1174	0.06151970746524715	19.842839805825182	20.984560085783688	298.1469421386719	298.1492919921875
736	298.2733154296875	14.171083333333334					1	DETECTED	298.2733 m/z @14.17 [N1309_2.mzXML]	298.2733154296875	14.171083333333334	10.331716666666667	16.3232	5.991483333333333	48475.3984375	2744167.799447846	0	1174	0.41312263653544257	0.8869919899528467	4.770308783749887	298.2726135253906	298.2742919921875
737	299.13787841796875	11.2798					1	DETECTED	299.1379 m/z @11.28 [N1309_2.mzXML]	299.13787841796875	11.2798	9.58855	16.102999999999998	6.514449999999998	81823.3671875	3571679.5165521516	1	1174	1.9404110425540182	2.059018410694707	3.0181877502966312	299.1371154785156	299.139892578125
738	299.27642822265625	14.251733333333334					1	DETECTED	299.2764 m/z @14.25 [N1309_2.mzXML]	299.27642822265625	14.251733333333334	11.858266666666667	15.00145	3.143183333333333	9105.2421875	565509.7339814452	0	1174	0.21275689969255573	0.6566173193693944	0.3132346387387887	299.2742614746094	299.2813720703125
739	299.29388427734375	6.004733333333333					1	DETECTED	299.2939 m/z @6.00 [N1309_2.mzXML]	299.29388427734375	6.004733333333333	0.1739	19.979499999999998	19.8056	4931.705078125	1744364.565793457	0	1174	13.644407047711548	1.6983507217378875	4.286731028724436	299.2865295410156	299.2958068847656
740	299.6320495605469	12.862599999999999					1	DETECTED	299.6320 m/z @12.86 [N1309_2.mzXML]	299.6320495605469	12.862599999999999	12.862599999999999	12.956316666666668	0.09371666666666911	41239.32421875	165027.879713869	0	1174	0.06782986587133522	null	null	299.6316833496094	299.6322937011719
741	300.1795349121094	11.566816666666666					1	DETECTED	300.1795 m/z @11.57 [N1309_2.mzXML]	300.1795349121094	11.566816666666666	9.349216666666667	11.790166666666666	2.440949999999999	48669.59765625	747770.2247882988	0	1174	0.08403423410723221	0.5598083984468027	0.12196092780848512	300.17901611328125	300.1844177246094
742	301.1179504394531	10.349549999999999					1	DETECTED	301.1180 m/z @10.35 [N1309_2.mzXML]	301.1179504394531	10.349549999999999	10.313966666666666	10.77565	0.461683333333335	12481.3740234375	198270.5258481446	0	1174	0.3101610317327186	6.48735362997661	11.97470725995322	301.11700439453125	301.11810302734375
743	301.14019775390625	12.4669					1	DETECTED	301.1402 m/z @12.47 [N1309_2.mzXML]	301.14019775390625	12.4669	0.10108333333333334	19.997666666666664	19.896583333333332	89764.90625	1.1794065553960698E7	1	1174	10.811143444164305	0.8115651960401062	1.2359324605823518	301.1390380859375	301.1412353515625
744	301.212646484375	13.4258					1	DETECTED	301.2126 m/z @13.43 [N1309_2.mzXML]	301.212646484375	13.4258	13.379349999999999	13.735033333333332	0.35568333333333335	16827.0234375	192732.92560803203	0	1174	0.22917943500597993	3.8286688195190415	6.657337639038083	301.2123718261719	301.213623046875
745	302.1435241699219	12.4669					1	DETECTED	302.1435 m/z @12.47 [N1309_2.mzXML]	302.1435241699219	12.4669	0.19215	19.942999999999998	19.750849999999996	13150.7001953125	2641974.180482116	0	1174	0.12892530307883554	1.853798920942508	0.8784958176425494	302.1419677734375	302.1451721191406
746	302.2864074707031	11.581383333333333					1	DETECTED	302.2864 m/z @11.58 [N1309_2.mzXML]	302.2864074707031	11.581383333333333	11.422883333333335	15.07005	3.6471666666666653	235286.359375	2846958.3262697696	1	1174	0.11129636886107441	1.8847268057920428	3.350762095122904	302.284912109375	302.2879638671875
747	303.027099609375	1.4924166666666667					1	DETECTED	303.0271 m/z @1.49 [N1309_2.mzXML]	303.027099609375	1.4924166666666667	1.43115	15.194266666666666	13.763116666666665	6563.50244140625	865836.5156691894	0	1174	0.07444018243083139	112.32140914036971	223.64281828073942	303.02294921875	303.0336608886719
748	303.0738830566406	9.723466666666667					1	DETECTED	303.0739 m/z @9.72 [N1309_2.mzXML]	303.0738830566406	9.723466666666667	9.672383333333332	9.808716666666667	0.13633333333333475	6850.392578125	36325.909429809835	0	1174	0.08842894543639801	1.3344208809135238	1.6688417618270477	303.0730895996094	303.07391357421875
749	303.1335754394531	10.739016666666666					1	DETECTED	303.1336 m/z @10.74 [N1309_2.mzXML]	303.1335754394531	10.739016666666666	10.101883333333335	10.739016666666666	0.6371333333333311	4831.8212890625	71584.79281176752	0	1174	0.5538183521684221	0.5	null	303.1326904296875	303.1338195800781
750	303.2286682128906	14.171083333333334					1	DETECTED	303.2287 m/z @14.17 [N1309_2.mzXML]	303.2286682128906	14.171083333333334	4.83945	16.2679	11.428450000000002	131176.671875	6771213.201452452	1	1174	0.3897068851902965	0.8294348536436947	0.2869823108075048	303.2274475097656	303.2303466796875
751	304.0487060546875	16.4513					1	DETECTED	304.0487 m/z @16.45 [N1309_2.mzXML]	304.0487060546875	16.4513	9.434616666666667	19.997666666666664	10.563049999999997	4398.341796875	1277149.488020965	0	1174	2.1964036862929923	0.7527096135163572	0.3816208670958992	304.0401306152344	304.0517883300781
752	304.14208984375	16.213016666666665					1	DETECTED	304.1421 m/z @16.21 [N1309_2.mzXML]	304.14208984375	16.213016666666665	9.25585	17.318666666666665	8.062816666666665	4658.2939453125	1498844.165205627	0	1174	8.033914849335252	0.5794612270320774	0.15892245406415462	304.13421630859375	304.150390625
753	304.2110900878906	10.067283333333334					1	DETECTED	304.2111 m/z @10.07 [N1309_2.mzXML]	304.2110900878906	10.067283333333334	10.032666666666668	10.313966666666666	0.2812999999999981	10805.3525390625	86489.94924548344	0	1174	0.16240814731898112	4.063071738083765	7.359313162524254	304.2108459472656	304.2117919921875
754	304.2322082519531	14.171083333333334					1	DETECTED	304.2322 m/z @14.17 [N1309_2.mzXML]	304.2322082519531	14.171083333333334	10.70215	15.372866666666665	4.6707166666666655	29576.474609375	1415565.1107238166	0	1174	0.42948806855361	0.6322447820887104	0.37448393442326805	304.2314147949219	304.23291015625
755	304.29888916015625	11.521233333333333					1	DETECTED	304.2989 m/z @11.52 [N1309_2.mzXML]	304.29888916015625	11.521233333333333	11.488283333333333	11.874500000000001	0.38621666666666776	25106.189453125	164747.92538305584	0	1174	0.07646525314891761	5.860647445624774	7.734508803859228	304.2983703613281	304.2999572753906
756	304.89520263671875	1.6255					1	DETECTED	304.8952 m/z @1.63 [N1309_2.mzXML]	304.89520263671875	1.6255	1.5807833333333332	11.858266666666667	10.277483333333334	72989.28125	6958089.279822447	0	1174	0.17678297038938506	114.91781587774862	228.83563175549722	304.8949890136719	304.9048156738281
757	305.0447082519531	16.598483333333334					1	DETECTED	305.0447 m/z @16.60 [N1309_2.mzXML]	305.0447082519531	16.598483333333334	9.06875	19.924666666666667	10.855916666666667	3958.185791015625	988061.9594207158	0	1174	1.0972313636202315	0.7208699289926159	0.44173985798523174	305.04278564453125	305.046142578125
758	305.0873107910156	15.754066666666667					1	DETECTED	305.0873 m/z @15.75 [N1309_2.mzXML]	305.0873107910156	15.754066666666667	14.851066666666666	16.4331	1.5820333333333334	2369.21240234375	155525.73254241946	0	1174	1.207283811269221	0.8759874492432628	0.7519748984865255	305.0865783691406	305.0876770019531
759	305.24407958984375	12.614933333333333					1	DETECTED	305.2441 m/z @12.61 [N1309_2.mzXML]	305.24407958984375	12.614933333333333	10.1549	16.7455	6.5906	232545.1875	4945428.362280671	1	1174	0.1753425146162062	5.06867372089889	2.6892136999269582	305.2409973144531	305.2477111816406
760	306.0835266113281	16.5438					1	DETECTED	306.0835 m/z @16.54 [N1309_2.mzXML]	306.0835266113281	16.5438	7.367983333333333	19.0315	11.663516666666668	6334.01171875	1485517.2635927424	0	1174	1.7739993556000648	0.6355574163244325	0.8689944986946534	306.0785827636719	306.08489990234375
761	306.2173767089844	9.227066666666667					1	DETECTED	306.2174 m/z @9.23 [N1309_2.mzXML]	306.2173767089844	9.227066666666667	9.169616666666666	12.126016666666667	2.9564000000000004	4821.12890625	359472.0497929077	0	1174	0.1194197181908816	25.73020017406391	50.46040034812782	306.2171325683594	306.22283935546875
762	307.061767578125	14.138316666666666					1	DETECTED	307.0618 m/z @14.14 [N1309_2.mzXML]	307.061767578125	14.138316666666666	10.510916666666667	14.90055	4.389633333333334	4426.60400390625	567348.360588501	0	1174	0.17812769359015057	0.6050660711988386	0.21013214239767725	307.0600891113281	307.06640625
763	307.0795593261719	16.12118333333333					1	DETECTED	307.0796 m/z @16.12 [N1309_2.mzXML]	307.0795593261719	16.12118333333333	9.554466666666666	18.830499999999997	9.27603333333333	5554.81103515625	1275437.329752045	0	1174	2.4317741587799855	0.7062915764600778	0.3486284958217434	307.07818603515625	307.0859680175781
764	307.1676025390625	10.559500000000002					1	DETECTED	307.1676 m/z @10.56 [N1309_2.mzXML]	307.1676025390625	10.559500000000002	9.537016666666666	17.577166666666667	8.04015	586109.4375	7001501.716426354	1	1174	0.08051117651663375	2.8382877826497306	5.424527337670181	307.1665954589844	307.17724609375
765	307.2623291015625	12.057066666666666					1	DETECTED	307.2623 m/z @12.06 [N1309_2.mzXML]	307.2623291015625	12.057066666666666	9.349216666666667	15.42665	6.0774333333333335	10627.9453125	1332248.9445009462	0	1174	0.21979148698502726	1.2714798224011703	0.9411762652265487	307.2527160644531	307.2626953125
766	308.1715393066406	10.559500000000002					1	DETECTED	308.1715 m/z @10.56 [N1309_2.mzXML]	308.1715393066406	10.559500000000002	10.385266666666666	11.0723	0.6870333333333338	64955.625	1078002.380922364	0	1174	0.08802318651244967	2.2979436633560293	5.006677817418599	308.1707763671875	308.1725158691406
767	308.8256530761719	1.7013166666666666					1	DETECTED	308.8257 m/z @1.70 [N1309_2.mzXML]	308.8256530761719	1.7013166666666666	1.6861	1.7477833333333335	0.061683333333333534	11322.341796875	36263.96025830087	0	1174	0.060258327053777094	2.0268346111719686	3.0536692223439372	308.8254089355469	308.8256530761719
768	309.1495361328125	13.636833333333334					1	DETECTED	309.1495 m/z @13.64 [N1309_2.mzXML]	309.1495361328125	13.636833333333334	9.270483333333335	13.9073	4.636816666666665	4064.021728515625	642486.5373139646	0	1174	4.487723126610982	0.5309717116890155	0.061943423378031034	309.1470947265625	309.15093994140625
769	309.1639404296875	10.559500000000002					1	DETECTED	309.1639 m/z @10.56 [N1309_2.mzXML]	309.1639404296875	10.559500000000002	10.494633333333333	12.533616666666667	2.0389833333333343	21011.08203125	553407.87905481	0	1174	0.08180546761465379	15.716726618704515	27.424268937433226	309.16302490234375	309.1710510253906
770	310.2007751464844	10.628683333333333					1	DETECTED	310.2008 m/z @10.63 [N1309_2.mzXML]	310.2007751464844	10.628683333333333	10.421850000000001	16.819833333333335	6.397983333333334	36674.23046875	1045496.9207148737	1	1174	0.13135166124212994	9.538654563196625	20.669580343452775	310.1976623535156	310.2010803222656
771	310.91204833984375	1.6405166666666666					1	DETECTED	310.9120 m/z @1.64 [N1309_2.mzXML]	310.91204833984375	1.6405166666666666	1.6105333333333334	1.7624666666666668	0.15193333333333348	64128.5078125	270828.3854074705	0	1174	0.06274164451492559	2.5336297943301926	4.104048942566621	310.9117431640625	310.9125671386719
772	311.1233215332031	8.74775					1	DETECTED	311.1233 m/z @8.75 [N1309_2.mzXML]	311.1233215332031	8.74775	8.435083333333333	9.99795	1.5628666666666664	16491.57421875	214001.32147207635	0	1174	0.768941452704226	0.8155634570216648	1.1129468503094717	311.1204528808594	311.1249084472656
773	311.1661071777344	12.298933333333334					1	DETECTED	311.1661 m/z @12.30 [N1309_2.mzXML]	311.1661071777344	12.298933333333334	9.774750000000001	18.629833333333334	8.855083333333333	99363.5859375	2780233.4535072017	1	1174	0.29273144660073136	1.932977742778656	2.0969297822568422	311.1582946777344	311.176025390625
774	311.20428466796875	10.526933333333334					1	DETECTED	311.2043 m/z @10.53 [N1309_2.mzXML]	311.20428466796875	10.526933333333334	10.526933333333334	17.041333333333334	6.5144	3969.134033203125	803090.1236247865	0	1174	4.637922426063749	null	null	311.1943359375	311.20428466796875
775	311.9934387207031	17.835833333333333					1	DETECTED	311.9934 m/z @17.84 [N1309_2.mzXML]	311.9934387207031	17.835833333333333	15.035816666666667	19.942999999999998	4.907183333333331	2823.3857421875	379006.9948432918	0	1174	2.321482785198409	0.8762775221576059	0.7525550443152117	311.9908142089844	311.9949951171875
776	312.028564453125	13.184783333333334					1	DETECTED	312.0286 m/z @13.18 [N1309_2.mzXML]	312.028564453125	13.184783333333334	11.566816666666666	17.540000000000003	5.973183333333337	30585.068359375	1243827.941643311	0	1174	0.18794932248570007	1.0567136996026025	0.4148854601315169	312.0210876464844	312.0305480957031
777	312.1694641113281	12.349283333333334					1	DETECTED	312.1695 m/z @12.35 [N1309_2.mzXML]	312.1694641113281	12.349283333333334	3.293066666666667	12.484116666666667	9.19105	15550.6572265625	2206847.3427681276	0	1174	0.21492308486300082	0.5087813217930368	0.016651045224264412	312.1642761230469	312.1698913574219
778	312.2160339355469	10.757483333333333					1	DETECTED	312.2160 m/z @10.76 [N1309_2.mzXML]	312.2160339355469	10.757483333333333	10.61055	10.8298	0.2192500000000006	9106.412109375	65805.25649816895	0	1174	0.16332318847242178	0.746086660617063	0.4241890203186616	312.2154235839844	312.2166442871094
779	312.3617248535156	12.091583333333334					1	DETECTED	312.3617 m/z @12.09 [N1309_2.mzXML]	312.3617248535156	12.091583333333334	12.03965	12.248116666666666	0.20846666666666636	15663.60546875	105666.12719287084	0	1174	0.12665729687421567	2.007060333761193	3.014120667522386	312.3615417480469	312.3624572753906
780	312.6573486328125	2.4207833333333335					1	DETECTED	312.6573 m/z @2.42 [N1309_2.mzXML]	312.6573486328125	2.4207833333333335	1.8470166666666665	4.688916666666667	2.8419	22279.544921875	883442.6508326726	0	1174	0.4144545062299563	1.4755867045722244	2.350918495848666	312.6521301269531	312.6590576171875
781	313.01910400390625	16.065816666666667					1	DETECTED	313.0191 m/z @16.07 [N1309_2.mzXML]	313.01910400390625	16.065816666666667	9.672383333333332	18.79416666666667	9.121783333333337	1606.8778076171875	461395.0458477173	0	1174	6.201271015065819	0.7133712715650956	0.4267425431301912	313.0166931152344	313.0199279785156
782	313.0352783203125	1.6405166666666666					1	DETECTED	313.0353 m/z @1.64 [N1309_2.mzXML]	313.0352783203125	1.6405166666666666	1.6105333333333334	13.095733333333333	11.4852	15805.380859375	3579927.457895996	0	1174	0.07759374929682772	191.5264035575325	378.0322359059186	313.03045654296875	313.0352783203125
783	313.0956115722656	1.4924166666666667					1	DETECTED	313.0956 m/z @1.49 [N1309_2.mzXML]	313.0956115722656	1.4924166666666667	1.4127	18.1505	16.7378	20311.94921875	1645343.6323685914	0	1174	0.1346147873030552	104.98306502195275	1.375589407159756	313.0943298339844	313.09722900390625
784	313.15374755859375	10.032666666666668					1	DETECTED	313.1537 m/z @10.03 [N1309_2.mzXML]	313.15374755859375	10.032666666666668	9.99795	10.137400000000001	0.13945000000000185	5209.78662109375	24466.697813354745	0	1174	0.06156144479206205	2.0084013442150206	2.7919727422783973	313.1537170410156	313.1548767089844
785	313.16632080078125	12.298933333333334					1	DETECTED	313.1663 m/z @12.30 [N1309_2.mzXML]	313.16632080078125	12.298933333333334	3.9246333333333334	13.002133333333335	9.0775	20084.572265625	2754542.08099234	0	1174	39.03420841738735	0.5419383079346862	0.030318090683620968	313.16534423828125	313.1745300292969
786	313.2723693847656	13.941683333333334					1	DETECTED	313.2724 m/z @13.94 [N1309_2.mzXML]	313.2723693847656	13.941683333333334	0.15546666666666667	19.979499999999998	19.824033333333333	2940.591796875	1356943.4448085937	0	1174	0.8475554032443409	0.7189801891502745	0.43796037830054885	313.27154541015625	313.2745056152344
787	313.783935546875	2.4070833333333335					1	DETECTED	313.7839 m/z @2.41 [N1309_2.mzXML]	313.783935546875	2.4070833333333335	1.9579333333333333	4.303066666666667	2.345133333333334	17957.9921875	671405.0351033936	0	1174	0.38513208899065177	2.002814663331799	2.0559868457552906	313.7829895019531	313.78509521484375
788	314.02972412109375	13.110783333333334					1	DETECTED	314.0297 m/z @13.11 [N1309_2.mzXML]	314.02972412109375	13.110783333333334	13.080366666666666	14.750599999999999	1.6702333333333321	7863.1982421875	232974.060882019	0	1174	0.04031080016591915	27.4558904109582	53.9117808219164	314.0277099609375	314.0304870605469
789	314.2314147949219	10.951266666666667					1	DETECTED	314.2314 m/z @10.95 [N1309_2.mzXML]	314.2314147949219	10.951266666666667	10.8298	11.193716666666667	0.36391666666666644	65472.36328125	579584.9658333752	1	1174	0.11965947716060121	1.6573874937957764	2.1476813179577143	314.23114013671875	314.2321472167969
790	315.0790710449219	2.3796833333333334					1	DETECTED	315.0791 m/z @2.38 [N1309_2.mzXML]	315.0790710449219	2.3796833333333334	1.7477833333333335	10.8298	9.082016666666668	6196475.0	2.8499449067366E8	1	1174	0.4975145548140789	1.8047012945822656	2.037807859992009	315.0781555175781	315.080078125
791	315.1337890625	11.536733333333332					1	DETECTED	315.1338 m/z @11.54 [N1309_2.mzXML]	315.1337890625	11.536733333333332	2.239316666666667	11.922383333333332	9.683066666666665	7179.45849609375	1286504.6643175655	0	1174	9.108482710069417	0.5207396319766243	0.496515418751527	315.1317138671875	315.1410217285156
792	315.1618957519531	12.349283333333334					1	DETECTED	315.1619 m/z @12.35 [N1309_2.mzXML]	315.1618957519531	12.349283333333334	2.18255	14.867533333333334	12.684983333333335	8887.9716796875	1613362.827936951	0	1174	0.15431246824783074	0.6238475485406654	0.24769509708133064	315.1528625488281	315.1702880859375
793	315.2348937988281	10.951266666666667					1	DETECTED	315.2349 m/z @10.95 [N1309_2.mzXML]	315.2348937988281	10.951266666666667	10.916599999999999	13.837866666666667	2.921266666666668	12000.4951171875	487768.7821739202	0	1174	0.1094941025711762	42.13365384615203	83.26730769230406	315.2293701171875	315.2352600097656
794	316.0826721191406	2.3796833333333334					1	DETECTED	316.0827 m/z @2.38 [N1309_2.mzXML]	316.0826721191406	2.3796833333333334	1.8187666666666666	10.403466666666667	8.5847	544419.25	2.5147824574975085E7	0	1174	0.48730312900897	1.8811894268335696	1.7949038378213946	316.08209228515625	316.0836486816406
795	316.1791076660156	1.5661833333333335					1	DETECTED	316.1791 m/z @1.57 [N1309_2.mzXML]	316.1791076660156	1.5661833333333335	1.5661833333333335	10.5758	9.009616666666666	10870.208984375	3330598.4364907225	0	1174	8.957623110942299	null	null	316.1746826171875	316.1791076660156
796	316.2471923828125	11.124833333333333					1	DETECTED	316.2472 m/z @11.12 [N1309_2.mzXML]	316.2471923828125	11.124833333333333	11.089866666666667	11.26295	0.1730833333333326	74191.0703125	369160.4589082008	1	1174	0.0843398110449467	2.4749761677788946	4.000735693465449	316.24700927734375	316.2478942871094
797	317.08355712890625	2.4207833333333335					1	DETECTED	317.0836 m/z @2.42 [N1309_2.mzXML]	317.08355712890625	2.4207833333333335	1.8328166666666665	8.386966666666668	6.554150000000002	77767.3984375	3362698.2240182515	0	1174	0.40701194393392237	1.4635412899109888	1.7092437043419155	317.08087158203125	317.0862121582031
798	317.11444091796875	1.6405166666666666					1	DETECTED	317.1144 m/z @1.64 [N1309_2.mzXML]	317.11444091796875	1.6405166666666666	1.0478333333333334	19.5965	18.548666666666666	20625.77734375	2737616.268165711	0	1174	0.10909468658244315	5.737780503207702	7.050498631676257	317.1119384765625	317.1158447265625
799	317.1775817871094	13.5226					1	DETECTED	317.1776 m/z @13.52 [N1309_2.mzXML]	317.1775817871094	13.5226	10.510916666666667	13.685583333333334	3.174666666666667	7039.46533203125	476563.5994288942	0	1174	0.034173245323005474	0.5270585110209682	0.05411702204193657	317.1726379394531	317.1784973144531
800	317.529052734375	2.4207833333333335					1	DETECTED	317.5291 m/z @2.42 [N1309_2.mzXML]	317.529052734375	2.4207833333333335	1.8470166666666665	4.526483333333333	2.6794666666666664	21517.88671875	874099.7665415955	0	1174	0.4398626439581115	1.4884625543081595	2.0015722006646888	317.5270690917969	317.5301818847656
801	318.0643005371094	15.882683333333334					1	DETECTED	318.0643 m/z @15.88 [N1309_2.mzXML]	318.0643005371094	15.882683333333334	9.554466666666666	19.632833333333334	10.078366666666668	4832.11328125	1177406.6714564518	0	1174	1.7803932804512073	0.7963038560099869	0.5187715780106824	318.0626220703125	318.0655517578125
802	318.18115234375	10.032666666666668					1	DETECTED	318.1812 m/z @10.03 [N1309_2.mzXML]	318.18115234375	10.032666666666668	9.332883333333333	15.974183333333334	6.641300000000001	4609.6494140625	1216801.4489600223	0	1174	0.09827505428807015	4.745254483530611	8.490508967061222	318.18048095703125	318.19061279296875
803	318.2991638183594	11.345183333333333					1	DETECTED	318.2992 m/z @11.35 [N1309_2.mzXML]	318.2991638183594	11.345183333333333	11.313833333333333	12.878466666666666	1.564633333333333	169314.15625	1238304.5052687374	1	1174	0.08363243372742879	19.943304559394946	5.082597922411117	318.2970275878906	318.29986572265625
804	318.9691467285156	1.9579333333333333					1	DETECTED	318.9691 m/z @1.96 [N1309_2.mzXML]	318.9691467285156	1.9579333333333333	1.7624666666666668	2.2110166666666666	0.4485499999999998	31382.138671875	476168.0821020508	0	1174	0.16445849778223298	1.147382332878582	1.1820178363701785	318.9685974121094	318.97021484375
805	319.0605163574219	16.4331					1	DETECTED	319.0605 m/z @16.43 [N1309_2.mzXML]	319.0605163574219	16.4331	9.382966666666666	19.560166666666664	10.177199999999997	3908.09716796875	1056717.6733515016	0	1174	0.9357184956168751	0.7217735834783264	0.18901580231477666	319.057373046875	319.0617980957031
806	319.1275634765625	10.665249999999999					1	DETECTED	319.1276 m/z @10.67 [N1309_2.mzXML]	319.1275634765625	10.665249999999999	10.313966666666666	10.739016666666666	0.4250500000000006	3010.394775390625	41421.46588635263	0	1174	0.36125788939520476	0.6049959671680045	0.2099919343360091	319.1266174316406	319.1286315917969
807	319.16485595703125	9.571683333333334					1	DETECTED	319.1649 m/z @9.57 [N1309_2.mzXML]	319.16485595703125	9.571683333333334	9.537016666666666	9.621416666666667	0.08440000000000047	3532.879638671875	12634.475967590248	0	1174	0.07176870328917317	1.217307692307646	1.4346153846152923	319.1635437011719	319.16546630859375
808	319.19354248046875	14.171083333333334					1	DETECTED	319.1935 m/z @14.17 [N1309_2.mzXML]	319.19354248046875	14.171083333333334	1.4776	15.882683333333334	14.405083333333334	50765.09765625	3523903.8610582883	0	1174	0.4349532090054957	3.140181808892402	0.8748969740247651	319.1922912597656	319.1947937011719
809	320.9662170410156	1.9026666666666665					1	DETECTED	320.9662 m/z @1.90 [N1309_2.mzXML]	320.9662170410156	1.9026666666666665	1.7624666666666668	11.824316666666666	10.06185	26545.3125	1558846.864722656	0	1174	0.27881452916191596	35.8839158345222	1.9219243016805845	320.9612121582031	320.9668273925781
810	321.2091064453125	12.64745					1	DETECTED	321.2091 m/z @12.65 [N1309_2.mzXML]	321.2091064453125	12.64745	1.4626	15.301266666666667	13.838666666666667	83339.921875	3060261.7624446414	0	1174	0.3187477354617769	2.2230769757397133	2.504647160129899	321.2068176269531	321.21063232421875
811	322.0589294433594	16.708666666666666					1	DETECTED	322.0589 m/z @16.71 [N1309_2.mzXML]	322.0589294433594	16.708666666666666	9.571683333333334	19.4325	9.860816666666667	1700.7271728515625	516411.47375021374	0	1174	1.8387477596618673	0.6908252553016099	0.38165051060321975	322.05694580078125	322.0605773925781
812	322.2124938964844	12.598883333333333					1	DETECTED	322.2125 m/z @12.60 [N1309_2.mzXML]	322.2124938964844	12.598883333333333	9.086616666666666	12.956316666666668	3.8697000000000017	17438.923828125	835995.505021973	0	1174	0.29926790906560186	0.5508835699643158	0.10176713992863143	322.2032775878906	322.2130432128906
813	323.0108642578125	1.93045					1	DETECTED	323.0109 m/z @1.93 [N1309_2.mzXML]	323.0108642578125	1.93045	1.7906000000000002	11.6729	9.8823	12945.6865234375	1032945.0074139099	0	1174	null	35.33178405434399	69.66356810868797	323.0030212402344	323.02001953125
814	323.1632385253906	10.349549999999999					1	DETECTED	323.1632 m/z @10.35 [N1309_2.mzXML]	323.1632385253906	10.349549999999999	9.689449999999999	12.057066666666666	2.3676166666666667	4107.1435546875	338076.88490698236	0	1174	0.6777443339134077	1.7933772660707976	2.5867545321415952	323.1619873046875	323.1673278808594
815	323.2249450683594	13.7516					1	DETECTED	323.2249 m/z @13.75 [N1309_2.mzXML]	323.2249450683594	13.7516	1.4473833333333335	15.661833333333334	14.214450000000001	15049.0869140625	2072989.8111886599	0	1174	0.5473390357537102	0.577625150185641	0.800758916840687	323.2240295410156	323.2259521484375
816	324.17864990234375	16.8565					1	DETECTED	324.1786 m/z @16.86 [N1309_2.mzXML]	324.17864990234375	16.8565	0.30113333333333336	19.924666666666667	19.623533333333334	10851.212890625	2613586.587330292	0	1174	4.539576012871036	0.6888454300407774	0.37784267222452966	324.1766052246094	324.1796569824219
817	324.1912841796875	9.723466666666667					1	DETECTED	324.1913 m/z @9.72 [N1309_2.mzXML]	324.1912841796875	9.723466666666667	9.672383333333332	9.791816666666668	0.11943333333333506	21969.521484375	108386.49551367285	0	1174	0.10380905151041198	1.1690048939641016	1.3380097879282031	324.1909484863281	324.1914367675781
818	324.28875732421875	12.091583333333334					1	DETECTED	324.2888 m/z @12.09 [N1309_2.mzXML]	324.28875732421875	12.091583333333334	11.971883333333333	12.349283333333334	0.3774000000000015	5365.482421875	57854.7800800782	0	1174	null	1.5764411027568763	2.1528822055137526	324.2884826660156	324.2893371582031
819	325.1750183105469	16.8565					1	DETECTED	325.1750 m/z @16.86 [N1309_2.mzXML]	325.1750183105469	16.8565	0.1739	19.961333333333336	19.787433333333336	14027.1943359375	3562120.7192278733	0	1174	1.451706667208489	0.584982347549669	0.3851811085805416	325.1734924316406	325.1759948730469
820	326.1774597167969	16.029116666666667					1	DETECTED	326.1775 m/z @16.03 [N1309_2.mzXML]	326.1774597167969	16.029116666666667	13.669099999999998	18.188	4.5189	3185.984619140625	532833.0569945679	0	1174	0.9640043005176029	0.9573873065868173	0.9147746131736345	326.1758117675781	326.1860656738281
821	327.00762939453125	19.469					1	DETECTED	327.0076 m/z @19.47 [N1309_2.mzXML]	327.00762939453125	19.469	0.10108333333333334	19.997666666666664	19.896583333333332	6885.76611328125	4279877.6364061255	0	1174	2.1507407295545136	0.5136480003442118	0.027296000688423513	326.99957275390625	327.0134582519531
822	327.0507507324219	1.6405166666666666					1	DETECTED	327.0508 m/z @1.64 [N1309_2.mzXML]	327.0507507324219	1.6405166666666666	1.6255	11.807516666666666	10.182016666666666	28772.087890625	4863263.068203736	0	1174	0.061958292944825466	339.49717564139814	678.5230443716165	327.05029296875	327.0525207519531
823	327.1737060546875	15.99255					1	DETECTED	327.1737 m/z @15.99 [N1309_2.mzXML]	327.1737060546875	15.99255	10.11995	18.002333333333336	7.882383333333337	6221.37548828125	1366778.5067049558	0	1174	1.3737146579265467	0.6711152924882792	0.35888228204635747	327.1724548339844	327.1741027832031
824	327.2257995605469	12.679333333333334					1	DETECTED	327.2258 m/z @12.68 [N1309_2.mzXML]	327.2257995605469	12.679333333333334	12.160733333333333	14.3987	2.237966666666667	17351.646484375	793535.3220872188	0	1174	0.39544699198491706	2.157700218537083	4.220338686781608	327.2196044921875	327.2292785644531
825	328.24700927734375	11.124833333333333					1	DETECTED	328.2470 m/z @11.12 [N1309_2.mzXML]	328.24700927734375	11.124833333333333	5.70665	11.193716666666667	5.487066666666667	10122.912109375	1523075.3687336426	0	1174	0.07875315926557036	0.5063566816675946	0.012713363335189319	328.2465515136719	328.2496337890625
826	328.67510986328125	13.184783333333334					1	DETECTED	328.6751 m/z @13.18 [N1309_2.mzXML]	328.67510986328125	13.184783333333334	5.40885	13.571216666666666	8.162366666666667	7506.0986328125	1830303.9777620852	0	1174	0.4125556429569013	0.5248480353912499	0.049696070782499775	328.6739807128906	328.6793212890625
827	328.8977966308594	1.5661833333333335					1	DETECTED	328.8978 m/z @1.57 [N1309_2.mzXML]	328.8977966308594	1.5661833333333335	1.4473833333333335	10.951266666666667	9.503883333333334	78676.640625	4201083.936166015	0	1174	0.10059756846263657	38.841003717387714	0.5249469491236078	328.8901062011719	328.8979797363281
828	328.9978332519531	1.77665					1	DETECTED	328.9978 m/z @1.78 [N1309_2.mzXML]	328.9978332519531	1.77665	0.10108333333333334	19.997666666666664	19.896583333333332	39695.60546875	4413284.601102965	0	1174	0.08144139636800651	2.697965198363806	10.885887695866407	328.9970703125	329.0062561035156
829	329.2445068359375	12.143283333333333					1	DETECTED	329.2445 m/z @12.14 [N1309_2.mzXML]	329.2445068359375	12.143283333333333	11.938233333333333	14.432266666666667	2.494033333333334	12558.296875	890098.4179178769	0	1174	1.9284090050581195	6.0815248313419525	9.801635463307981	329.243896484375	329.2479553222656
830	331.0019836425781	5.91735					1	DETECTED	331.0020 m/z @5.92 [N1309_2.mzXML]	331.0019836425781	5.91735	0.21031666666666665	19.942999999999998	19.73268333333333	2757.487548828125	1692081.846115905	0	1174	17.41416502809701	1.7288039319903508	2.457607863980702	330.999755859375	331.00323486328125
831	331.05303955078125	2.4070833333333335					1	DETECTED	331.0530 m/z @2.41 [N1309_2.mzXML]	331.05303955078125	2.4070833333333335	1.6861	9.537016666666666	7.8509166666666665	922897.4375	3.482027061593251E7	1	1174	0.39154375151572873	1.474560832702354	1.3325458007672606	331.04364013671875	331.0547790527344
832	331.165283203125	8.338733333333334					1	DETECTED	331.1653 m/z @8.34 [N1309_2.mzXML]	331.165283203125	8.338733333333334	8.090133333333334	10.739016666666666	2.648883333333332	9044.1982421875	332028.70027435303	0	1174	0.26866041374506366	5.327601233574689	13.866547987118402	331.16375732421875	331.1655578613281
833	331.2624816894531	11.971883333333333					1	DETECTED	331.2625 m/z @11.97 [N1309_2.mzXML]	331.2624816894531	11.971883333333333	11.141983333333334	15.337150000000001	4.195166666666667	12693.3212890625	930369.9539777829	0	1174	0.3995589158329711	2.5275133550226982	3.0071618383960783	331.2591552734375	331.2640380859375
834	332.056884765625	2.3240666666666665					1	DETECTED	332.0569 m/z @2.32 [N1309_2.mzXML]	332.056884765625	2.3240666666666665	1.8470166666666665	5.969849999999999	4.1228333333333325	83189.625	3412671.217711518	0	1174	0.8367277647460301	1.8466986546170097	2.862975483603947	332.0544738769531	332.0578918457031
835	332.16339111328125	10.032666666666668					1	DETECTED	332.1634 m/z @10.03 [N1309_2.mzXML]	332.16339111328125	10.032666666666668	8.338733333333334	11.0723	2.7335666666666665	211611.015625	5182551.040721192	1	1174	0.31960944523671486	1.3521931903631275	1.9953395887145478	332.1629943847656	332.16864013671875
836	332.2422790527344	10.811900000000001					1	DETECTED	332.2423 m/z @10.81 [N1309_2.mzXML]	332.2422790527344	10.811900000000001	5.198566666666666	10.8993	5.700733333333334	7640.59423828125	629534.7532095641	0	1174	0.11748891514515947	0.5077850356294535	0.015570071258907147	332.23846435546875	332.2428894042969
837	333.0514221191406	2.36585					1	DETECTED	333.0514 m/z @2.37 [N1309_2.mzXML]	333.0514221191406	2.36585	1.9026666666666665	5.6892	3.786533333333333	55817.109375	2168582.7723159483	0	1174	0.646303812786091	2.2939346711757533	3.948218382081791	333.0496520996094	333.0523986816406
838	333.150390625	13.4258					1	DETECTED	333.1504 m/z @13.43 [N1309_2.mzXML]	333.150390625	13.4258	10.77565	16.029116666666667	5.253466666666666	10099.935546875	826835.6818475951	0	1174	0.08363662116083859	0.9911640221622675	0.3391031021048328	333.1404113769531	333.151611328125
839	333.1669921875	10.032666666666668					1	DETECTED	333.1670 m/z @10.03 [N1309_2.mzXML]	333.1669921875	10.032666666666668	9.637966666666667	14.683583333333333	5.045616666666666	29952.310546875	1527233.5268140568	0	1174	0.3452726326577018	6.291943470656445	1.2485419969270297	333.1663818359375	333.1716613769531
840	333.1825866699219	11.807516666666666					1	DETECTED	333.1826 m/z @11.81 [N1309_2.mzXML]	333.1825866699219	11.807516666666666	11.611083333333333	12.2134	0.6023166666666668	7969.16064453125	141760.42462866212	0	1174	0.15810536984126244	1.533132530120483	2.066265060240966	333.1825866699219	333.1855163574219
841	334.13916015625	9.740116666666667					1	DETECTED	334.1392 m/z @9.74 [N1309_2.mzXML]	334.13916015625	9.740116666666667	9.706233333333333	9.774750000000001	0.06851666666666745	8296.5517578125	27645.31043090809	0	1174	0.07401957605112841	1.0110673880964096	1.022134776192819	334.1390686035156	334.13946533203125
842	334.914306640625	1.6105333333333334					1	DETECTED	334.9143 m/z @1.61 [N1309_2.mzXML]	334.914306640625	1.6105333333333334	1.5661833333333335	1.67055	0.1043666666666665	56651.390625	193784.45675732428	0	1174	0.06176698857832652	1.1766253288237516	1.627300385610904	334.91387939453125	334.9150390625
843	335.1232604980469	10.349549999999999					1	DETECTED	335.1233 m/z @10.35 [N1309_2.mzXML]	335.1232604980469	10.349549999999999	9.706233333333333	10.592899999999998	0.8866666666666649	5548.55615234375	115323.75809924303	0	1174	0.5675961635395197	0.6891370242752403	0.3680857068325922	335.12249755859375	335.12481689453125
844	335.1658630371094	11.807516666666666					1	DETECTED	335.1659 m/z @11.81 [N1309_2.mzXML]	335.1658630371094	11.807516666666666	9.8261	16.708666666666666	6.882566666666666	85348.1015625	4857443.090478699	1	1174	2.524531629192653	2.532193109831463	4.087251315447482	335.1620788574219	335.16741943359375
845	336.07476806640625	17.096666666666668					1	DETECTED	336.0748 m/z @17.10 [N1309_2.mzXML]	336.07476806640625	17.096666666666668	9.332883333333333	19.159499999999998	9.826616666666665	3121.126708984375	717282.111966308	0	1174	2.080708906759414	0.6328497489411303	0.26569949788226055	336.0732727050781	336.0774230957031
846	336.16937255859375	14.171083333333334					1	DETECTED	336.1694 m/z @14.17 [N1309_2.mzXML]	336.16937255859375	14.171083333333334	11.0723	15.123366666666668	4.051066666666667	11966.8623046875	1451055.820429749	0	1174	2.269077870853055	0.6536543912395726	0.2574453352834753	336.16845703125	336.1703796386719
847	336.25244140625	12.160733333333333					1	DETECTED	336.2524 m/z @12.16 [N1309_2.mzXML]	336.25244140625	12.160733333333333	12.108633333333334	15.79055	3.681916666666666	9647.5703125	462831.75894360314	0	1174	0.08141980124940318	35.33509277031392	69.67018554062784	336.2480773925781	336.25335693359375
848	336.66363525390625	13.184783333333334					1	DETECTED	336.6636 m/z @13.18 [N1309_2.mzXML]	336.66363525390625	13.184783333333334	12.986916666666668	15.212	2.225083333333332	24489.9609375	571295.7883270564	0	1174	0.12891133059324922	1.9412584423727466	3.2070723420555587	336.66265869140625	336.6643981933594
849	337.0613098144531	1.8470166666666665					1	DETECTED	337.0613 m/z @1.85 [N1309_2.mzXML]	337.0613098144531	1.8470166666666665	1.6553166666666668	19.141333333333332	17.486016666666664	999168.5625	2.1092498357300468E7	1	1174	0.41539889379710515	7.6163238582777995	11.962329660653577	337.060302734375	337.0712890625
850	337.16668701171875	14.171083333333334					1	DETECTED	337.1667 m/z @14.17 [N1309_2.mzXML]	337.16668701171875	14.171083333333334	11.124833333333333	15.31915	4.194316666666667	19551.654296875	1284051.1898990478	0	1174	2.4367745590384757	1.7930166624863542	2.8897413006177612	337.1640319824219	337.1676330566406
851	337.1815185546875	12.598883333333333					1	DETECTED	337.1815 m/z @12.60 [N1309_2.mzXML]	337.1815185546875	12.598883333333333	12.4669	13.7516	1.284699999999999	93776.21875	1807583.3026983042	0	1174	0.3485632203630171	4.831824618623017	3.406005158267517	337.18072509765625	337.1820983886719
852	338.231689453125	12.4669					1	DETECTED	338.2317 m/z @12.47 [N1309_2.mzXML]	338.231689453125	12.4669	0.10108333333333334	19.997666666666664	19.896583333333332	354736.21875	1.725589733866962E7	0	1174	3.90180721796518	1.4571797030481484	1.3447586875612005	338.2301940917969	338.2333984375
853	338.34051513671875	12.549633333333333					1	DETECTED	338.3405 m/z @12.55 [N1309_2.mzXML]	338.34051513671875	12.549633333333333	4.5107333333333335	13.110783333333334	8.60005	262391.5625	1.116815243769949E7	0	1174	0.5060048953758596	1.0122236151098327	0.9172748760220639	338.33978271484375	338.3426818847656
854	339.1619873046875	14.122250000000001					1	DETECTED	339.1620 m/z @14.12 [N1309_2.mzXML]	339.1619873046875	14.122250000000001	11.641699999999998	14.615783333333333	2.9740833333333345	8488.4248046875	835020.6841984867	0	1174	0.2885526652752457	0.5994806259364519	0.1989612518729037	339.1612243652344	339.1627502441406
855	339.23492431640625	12.484116666666667					1	DETECTED	339.2349 m/z @12.48 [N1309_2.mzXML]	339.23492431640625	12.484116666666667	0.11925000000000001	19.924666666666667	19.805416666666666	52192.13671875	3514849.7577380305	0	1174	0.7556979747206309	0.9027349334939413	0.9180680964605249	339.2337951660156	339.2367248535156
856	339.3439025878906	12.549633333333333					1	DETECTED	339.3439 m/z @12.55 [N1309_2.mzXML]	339.3439025878906	12.549633333333333	12.126016666666667	14.349716666666666	2.223699999999999	63837.8125	1748594.3802707505	0	1174	0.47635722912963274	0.8930090106523069	0.8344275705607906	339.3431396484375	339.34478759765625
857	340.9305419921875	1.6255					1	DETECTED	340.9305 m/z @1.63 [N1309_2.mzXML]	340.9305419921875	1.6255	1.5807833333333332	1.6553166666666668	0.07453333333333356	30482.466796875	94040.09542968757	0	1174	0.06673655876204831	0.8333954528512871	0.6667909057025743	340.9305419921875	340.9316711425781
858	340.9953918457031	11.159316666666665					1	DETECTED	340.9954 m/z @11.16 [N1309_2.mzXML]	340.9953918457031	11.159316666666665	5.093833333333333	16.4513	11.357466666666667	2518.131591796875	1036782.8337878723	0	1174	4.367145825535767	0.9362375628213198	0.8724751256426394	340.9886474609375	340.99749755859375
859	341.0303955078125	11.566816666666666					1	DETECTED	341.0304 m/z @11.57 [N1309_2.mzXML]	341.0303955078125	11.566816666666666	11.521233333333333	11.988683333333334	0.46745000000000125	55030.5	437112.3571475834	0	1174	0.1435600462319595	3.6475209652171805	4.867784675438719	341.0303955078125	341.0320739746094
860	341.19818115234375	12.4669					1	DETECTED	341.1982 m/z @12.47 [N1309_2.mzXML]	341.19818115234375	12.4669	1.4473833333333335	17.540000000000003	16.092616666666668	9821.8359375	1844213.2399350584	0	1174	0.03171820568415207	0.7301870469212957	0.46037409384259154	341.18829345703125	341.20172119140625
861	341.3514709472656	13.873216666666668					1	DETECTED	341.3515 m/z @13.87 [N1309_2.mzXML]	341.3514709472656	13.873216666666668	13.7516	14.532216666666667	0.780616666666667	11695.0029296875	213266.01047979709	0	1174	0.2635589017080946	3.3118401958815262	5.382428734255034	341.3505554199219	341.35345458984375
862	342.0144958496094	9.050966666666666					1	DETECTED	342.0145 m/z @9.05 [N1309_2.mzXML]	342.0144958496094	9.050966666666666	0.15546666666666667	19.505666666666666	19.3502	5417.115234375	2101872.1134035024	0	1174	3.8998372465321065	1.087639817885448	0.7654253978171559	342.0127258300781	342.01654052734375
863	342.26226806640625	11.36025					1	DETECTED	342.2623 m/z @11.36 [N1309_2.mzXML]	342.26226806640625	11.36025	11.2968	11.406416666666667	0.10961666666666758	13368.6650390625	66478.48456347645	0	1174	0.19502152045307497	0.8638035198318776	0.7276070396637553	342.2614440917969	342.2629699707031
864	342.8677978515625	1.6861					1	DETECTED	342.8678 m/z @1.69 [N1309_2.mzXML]	342.8677978515625	1.6861	1.67055	1.7906000000000002	0.12005000000000021	27352.166015625	122546.93159472659	0	1174	0.08858579776212894	3.8601286173633627	7.2592334423939295	342.8674621582031	342.86798095703125
865	343.1922912597656	12.298933333333334					1	DETECTED	343.1923 m/z @12.30 [N1309_2.mzXML]	343.1922912597656	12.298933333333334	11.906316666666667	18.188	6.281683333333332	54188.38671875	1510324.8485352763	0	1174	0.18434339281877143	2.0689800527537603	1.1614971600244954	343.1839904785156	343.1946105957031
866	343.29461669921875	12.057066666666666					1	DETECTED	343.2946 m/z @12.06 [N1309_2.mzXML]	343.29461669921875	12.057066666666666	12.02285	13.620633333333334	1.597783333333334	7561.91796875	301351.2534597172	0	1174	0.060475244254766025	23.34802727715607	45.69605455431214	343.2850341796875	343.2952575683594
867	344.1952209472656	12.298933333333334					1	DETECTED	344.1952 m/z @12.30 [N1309_2.mzXML]	344.1952209472656	12.298933333333334	12.1959	12.598883333333333	0.40298333333333325	12454.4287109375	148936.9330795898	0	1174	0.2278599298170434	1.955596894208977	2.911193788417954	344.195068359375	344.19683837890625
868	344.6495056152344	13.110783333333334					1	DETECTED	344.6495 m/z @13.11 [N1309_2.mzXML]	344.6495056152344	13.110783333333334	12.971749999999998	13.685583333333334	0.7138333333333353	17066.61328125	275298.31569165055	0	1174	0.06719847940434676	2.5671301846079735	10.731345887614086	344.6485595703125	344.650390625
869	344.8752746582031	1.5661833333333335					1	DETECTED	344.8753 m/z @1.57 [N1309_2.mzXML]	344.8752746582031	1.5661833333333335	1.4473833333333335	8.418849999999999	6.971466666666665	177314.125	3397214.7701423336	0	1174	0.09047151592963432	0.7566915525969337	0.42192475669859764	344.86907958984375	344.8755798339844
870	344.9718017578125	1.77665					1	DETECTED	344.9718 m/z @1.78 [N1309_2.mzXML]	344.9718017578125	1.77665	1.7477833333333335	1.8887166666666666	0.14093333333333313	20617.951171875	84449.09052001944	0	1174	0.04051666457831726	2.4411085450346444	3.882217090069289	344.9701843261719	344.9719543457031
871	345.2168884277344	11.955250000000001					1	DETECTED	345.2169 m/z @11.96 [N1309_2.mzXML]	345.2168884277344	11.955250000000001	11.922383333333332	13.048966666666667	1.1265833333333344	4472.80224609375	176867.43368579115	0	1174	0.08119742264385543	17.138691683568872	33.277383367137745	345.20831298828125	345.2178039550781
872	345.8786315917969	1.5661833333333335					1	DETECTED	345.8786 m/z @1.57 [N1309_2.mzXML]	345.8786315917969	1.5661833333333335	1.4626	1.5807833333333332	0.1181833333333333	8586.3681640625	41024.64213482662	0	1174	0.07355545656514706	0.5704746580852761	0.14094931617055212	345.878173828125	345.8791198730469
873	346.0090026855469	4.889583333333333					1	DETECTED	346.0090 m/z @4.89 [N1309_2.mzXML]	346.0090026855469	4.889583333333333	0.10108333333333334	19.997666666666664	19.896583333333332	18545.537109375	8208011.857762872	0	1174	2.813002859601026	1.6818841982009656	2.45876583028855	346.0074157714844	346.0103454589844
874	346.90850830078125	1.5661833333333335					1	DETECTED	346.9085 m/z @1.57 [N1309_2.mzXML]	346.90850830078125	1.5661833333333335	1.4776	1.5955333333333332	0.11793333333333322	11497.6728515625	52079.837299804625	0	1174	0.0471941525068964	0.6656632173094998	0.3313264346189997	346.9075622558594	346.90869140625
875	348.2887878417969	12.02285					1	DETECTED	348.2888 m/z @12.02 [N1309_2.mzXML]	348.2887878417969	12.02285	11.790166666666666	14.349716666666666	2.5595499999999998	4323.38330078125	305892.28217333974	0	1174	0.19979165171155877	5.500071628106852	10.000143256213704	348.28741455078125	348.29022216796875
876	348.813232421875	1.7477833333333335					1	DETECTED	348.8132 m/z @1.75 [N1309_2.mzXML]	348.813232421875	1.7477833333333335	1.7173	1.8045	0.08719999999999994	14019.2841796875	52223.42054565436	0	1174	0.0687333079946828	1.430289775833784	1.860579551667568	348.81256103515625	348.8138122558594
877	348.8682556152344	1.5661833333333335					1	DETECTED	348.8683 m/z @1.57 [N1309_2.mzXML]	348.8682556152344	1.5661833333333335	1.4776	1.5807833333333332	0.10318333333333318	10946.2138671875	47284.966718261625	0	1174	0.03312665147421856	0.5824082784571949	0.16481655691438987	348.86810302734375	348.8687744140625
878	349.0170593261719	3.2179333333333333					1	DETECTED	349.0171 m/z @3.22 [N1309_2.mzXML]	349.0170593261719	3.2179333333333333	3.041633333333333	19.906166666666664	16.86453333333333	2726.723388671875	905572.3248445131	0	1174	0.17859582987471656	47.829079221024664	94.65815844204933	349.0149841308594	349.0198059082031
879	349.2337646484375	12.763583333333335					1	DETECTED	349.2338 m/z @12.76 [N1309_2.mzXML]	349.2337646484375	12.763583333333335	8.107183333333333	12.941233333333335	4.834050000000001	24004.990234375	1718911.238616059	0	1174	0.1042076115764825	0.5190758955416201	0.030811769402160186	349.2286376953125	349.2343444824219
880	350.0907287597656	16.102999999999998					1	DETECTED	350.0907 m/z @16.10 [N1309_2.mzXML]	350.0907287597656	16.102999999999998	9.791816666666668	18.922833333333333	9.131016666666666	3296.0576171875	841742.6157586054	0	1174	1.2794279285809704	0.7233997322213744	0.44679946444274893	350.0887756347656	350.0927734375
881	350.67938232421875	14.007133333333334					1	DETECTED	350.6794 m/z @14.01 [N1309_2.mzXML]	350.67938232421875	14.007133333333334	11.807516666666666	14.9506	3.1430833333333332	6351.12353515625	522162.6856312255	0	1174	0.46113579453568576	0.7144616107352035	0.4289232214704072	350.6781311035156	350.6808166503906
882	350.8100891113281	1.73265					1	DETECTED	350.8101 m/z @1.73 [N1309_2.mzXML]	350.8100891113281	1.73265	1.6861	1.77665	0.09055000000000013	17231.998046875	66451.33261962903	0	1174	0.07325256589335849	0.9726100966702466	0.9452201933404931	350.8093566894531	350.81048583984375
883	350.8917236328125	1.6105333333333334					1	DETECTED	350.8917 m/z @1.61 [N1309_2.mzXML]	350.8917236328125	1.6105333333333334	1.55155	9.723466666666667	8.171916666666666	70899.140625	1987234.269283356	0	1174	0.08039829804578003	1.2636081428552655	0.9941749730066185	350.88983154296875	350.8937683105469
884	350.9428405761719	8.997866666666665					1	DETECTED	350.9428 m/z @9.00 [N1309_2.mzXML]	350.9428405761719	8.997866666666665	8.854283333333333	9.050966666666666	0.19668333333333266	3651.6552734375	25911.752415130617	0	1174	0.05692454467940422	0.6849100406268174	0.40121710348404577	350.9420166015625	350.9437255859375
885	351.08697509765625	15.607850000000001					1	DETECTED	351.0870 m/z @15.61 [N1309_2.mzXML]	351.08697509765625	15.607850000000001	10.11995	19.469	9.349050000000002	2697.374755859375	717101.1905758062	0	1174	1.1685398029460767	0.8517875690154704	0.7035751380309406	351.0849304199219	351.0882263183594
886	351.16156005859375	14.465333333333332					1	DETECTED	351.1616 m/z @14.47 [N1309_2.mzXML]	351.16156005859375	14.465333333333332	14.465333333333332	18.848666666666666	4.383333333333335	2275.69580078125	322262.69358627335	0	1174	0.4069926911008732	null	null	351.1524658203125	351.1629333496094
887	351.2283020019531	13.653016666666668					1	DETECTED	351.2283 m/z @13.65 [N1309_2.mzXML]	351.2283020019531	13.653016666666668	12.565783333333334	15.07005	2.504266666666666	11183.4990234375	364482.80083386204	0	1174	0.20701122489752422	1.1516693748658668	0.5959465186287143	351.2186584472656	351.2380676269531
888	352.1649169921875	9.980250000000002					1	DETECTED	352.1649 m/z @9.98 [N1309_2.mzXML]	352.1649169921875	9.980250000000002	9.94545	12.484116666666667	2.5386666666666677	10370.23046875	259380.031725769	0	1174	0.09347513672894614	36.47509578543813	4.464134267453032	352.1575622558594	352.1658020019531
889	352.8967590332031	1.6861					1	DETECTED	352.8968 m/z @1.69 [N1309_2.mzXML]	352.8967590332031	1.6861	1.43115	1.7477833333333335	0.31663333333333354	44327.484375	222554.07068798813	0	1174	0.049100042949131506	0.6690896426423869	0.3146100260398603	352.8961486816406	352.90655517578125
890	353.03515625	1.8470166666666665					1	DETECTED	353.0352 m/z @1.85 [N1309_2.mzXML]	353.03515625	1.8470166666666665	1.7477833333333335	17.835833333333333	16.08805	349535.0625	7747021.934583561	0	1174	0.32851586011034684	5.7229302990611375	12.25643617697038	353.0284423828125	353.03851318359375
891	353.1778869628906	15.481016666666667					1	DETECTED	353.1779 m/z @15.48 [N1309_2.mzXML]	353.1778869628906	15.481016666666667	14.582083333333333	17.133666666666667	2.5515833333333333	3779.532470703125	239223.1221538699	0	1174	0.6421886197075644	1.4192283447048346	1.8384566894096692	353.17547607421875	353.1789245605469
892	353.2444152832031	12.057066666666666					1	DETECTED	353.2444 m/z @12.06 [N1309_2.mzXML]	353.2444152832031	12.057066666666666	10.2963	14.8008	4.5045	13353.4130859375	802870.0143421327	0	1174	0.340518373939922	1.173570341297141	1.2928430577282382	353.2344665527344	353.2466735839844
893	353.8797607421875	1.55155					1	DETECTED	353.8798 m/z @1.55 [N1309_2.mzXML]	353.8797607421875	1.55155	1.4626	1.5807833333333332	0.1181833333333333	3910.407470703125	19819.03441265867	0	1174	0.09909535878728604	0.6643245268877639	0.3286490537755278	353.87884521484375	353.8816223144531
894	356.9088134765625	1.6255					1	DETECTED	356.9088 m/z @1.63 [N1309_2.mzXML]	356.9088134765625	1.6255	1.5661833333333335	5.44375	3.877566666666666	66933.296875	2776542.229088135	0	1174	0.0532303793431288	32.925135592893724	68.95514791144863	356.9006652832031	356.9091796875
895	357.1055603027344	10.331716666666667					1	DETECTED	357.1056 m/z @10.33 [N1309_2.mzXML]	357.1055603027344	10.331716666666667	9.808716666666667	10.403466666666667	0.5947499999999994	1680.228515625	36289.47124093621	0	1174	0.1293699180703296	0.5685946462715104	0.13718929254302065	357.103515625	357.1075744628906
896	357.2144470214844	9.316633333333334					1	DETECTED	357.2144 m/z @9.32 [N1309_2.mzXML]	357.2144470214844	9.316633333333334	9.270483333333335	9.382966666666666	0.11248333333333171	3058.364013671875	14053.653464050161	0	1174	0.7234760532670901	1.2186710003611494	1.4373420007222988	357.2138366699219	357.21539306640625
897	357.2776184082031	12.663216666666667					1	DETECTED	357.2776 m/z @12.66 [N1309_2.mzXML]	357.2776184082031	12.663216666666667	11.906316666666667	13.064116666666667	1.1578	31893.34375	477994.5509703988	0	1174	0.12335706868851659	0.6489863863358026	0.4223657304593852	357.27642822265625	357.27874755859375
898	358.2580871582031	11.0723					1	DETECTED	358.2581 m/z @11.07 [N1309_2.mzXML]	358.2580871582031	11.0723	10.985983333333333	11.141983333333334	0.15600000000000058	10705.216796875	72817.62022277855	0	1174	0.1095789717883946	0.9036493531569819	0.8072987063139638	358.2570495605469	358.2580871582031
899	359.0430908203125	1.8745166666666668					1	DETECTED	359.0431 m/z @1.87 [N1309_2.mzXML]	359.0430908203125	1.8745166666666668	1.67055	19.505666666666666	17.835116666666668	411060.8125	7568267.569422545	0	1174	0.11540787098418526	2.0132276781846836	2.718493445586137	359.0333557128906	359.0453186035156
900	359.948974609375	8.997866666666665					1	DETECTED	359.9490 m/z @9.00 [N1309_2.mzXML]	359.948974609375	8.997866666666665	8.871783333333333	9.050966666666666	0.17918333333333258	2702.33984375	17995.062243469205	0	1174	0.12413374415134726	0.7105750165234679	0.4211500330469358	359.9482116699219	359.949951171875
901	360.23828125	4.06565					1	DETECTED	360.2383 m/z @4.07 [N1309_2.mzXML]	360.23828125	4.06565	3.188016666666667	17.022666666666666	13.83465	4803.58984375	800891.9946989745	0	1174	0.4998967098920173	7.8817938394925795	0.8090812058978192	360.2361145019531	360.2436218261719
902	360.32257080078125	12.64745					1	DETECTED	360.3226 m/z @12.65 [N1309_2.mzXML]	360.32257080078125	12.64745	12.143283333333333	12.941233333333335	0.7979500000000019	19128.84375	434961.8177514653	0	1174	0.2634795091220923	0.7913553719008287	0.49518538775990445	360.32177734375	360.32403564453125
903	361.1818542480469	12.02285					1	DETECTED	361.1819 m/z @12.02 [N1309_2.mzXML]	361.1818542480469	12.02285	11.890366666666667	12.349283333333334	0.4589166666666671	10163.0283203125	169445.71353259284	0	1174	0.21027980850026928	1.7319788652660764	2.4639577305321527	361.180908203125	361.18212890625
904	361.199951171875	11.176516666666666					1	DETECTED	361.2000 m/z @11.18 [N1309_2.mzXML]	361.199951171875	11.176516666666666	11.124833333333333	11.245816666666666	0.12098333333333322	13405.7998046875	66814.41881701682	0	1174	0.08475128390729125	1.1704288939051966	1.3408577878103929	361.1980285644531	361.2011413574219
905	361.3123779296875	12.614933333333333					1	DETECTED	361.3124 m/z @12.61 [N1309_2.mzXML]	361.3123779296875	12.614933333333333	11.756033333333333	15.2654	3.5093666666666667	10023.13671875	632000.0699713136	0	1174	0.42793837382694555	1.9707076845259186	2.9609415497094735	361.3111267089844	361.31396484375
906	362.925537109375	1.6405166666666666					1	DETECTED	362.9255 m/z @1.64 [N1309_2.mzXML]	362.925537109375	1.6405166666666666	1.5955333333333332	1.7173	0.1217666666666668	137183.25	426149.32457983383	0	1174	0.04698039801821796	1.3528045814516976	1.2650767989918983	362.92535400390625	362.9258728027344
907	363.1111145019531	1.50715					1	DETECTED	363.1111 m/z @1.51 [N1309_2.mzXML]	363.1111145019531	1.50715	1.4127	17.337	15.924299999999999	12352.3994140625	6028297.40961731	0	1174	11.027133634022839	84.30015881418747	115.64072606521218	363.1092529296875	363.11248779296875
908	363.2149353027344	11.313833333333333					1	DETECTED	363.2149 m/z @11.31 [N1309_2.mzXML]	363.2149353027344	11.313833333333333	8.730316666666665	12.005533333333334	3.275216666666669	54713.59765625	1001822.7919329813	0	1174	2.311020957262846	0.5587054526068266	0.055386691979058114	363.20556640625	363.2170104980469
909	363.8768005371094	8.625133333333334					1	DETECTED	363.8768 m/z @8.63 [N1309_2.mzXML]	363.8768005371094	8.625133333333334	8.6077	8.694933333333333	0.08723333333333372	5281.69677734375	17205.62794714359	0	1174	0.0589761466433707	2.50191204588891	3.7157008628006816	363.8762512207031	363.8768005371094
910	367.14990234375	8.208516666666666					1	DETECTED	367.1499 m/z @8.21 [N1309_2.mzXML]	367.14990234375	8.208516666666666	6.180533333333333	9.332883333333333	3.15235	4434.03515625	227789.23729736317	0	1174	0.20519993003661874	0.7772129948470978	3.3895121981727847	367.1484680175781	367.1509704589844
911	367.1933898925781	13.685583333333334					1	DETECTED	367.1934 m/z @13.69 [N1309_2.mzXML]	367.1933898925781	13.685583333333334	13.302850000000001	15.571616666666667	2.268766666666666	3971.798095703125	186512.35481179802	0	1174	0.4673152872721946	2.9639000174185743	4.927800034837149	367.1904296875	367.1954345703125
912	367.991455078125	3.4613333333333336					1	DETECTED	367.9915 m/z @3.46 [N1309_2.mzXML]	367.991455078125	3.4613333333333336	2.239316666666667	18.666666666666668	16.42735	4034.845458984375	1313006.6966857288	0	1174	6.985981272865004	6.721409964403104	4.373712713952046	367.9875183105469	367.99334716796875
913	368.62646484375	12.282083333333333					1	DETECTED	368.6265 m/z @12.28 [N1309_2.mzXML]	368.62646484375	12.282083333333333	10.032666666666668	12.349283333333334	2.3166166666666665	14366.0712890625	662804.5319176022	0	1174	0.09350245957364933	0.5149372059422817	0.030125093179197208	368.62481689453125	368.6272888183594
914	368.870361328125	1.6861					1	DETECTED	368.8704 m/z @1.69 [N1309_2.mzXML]	368.870361328125	1.6861	1.6553166666666668	1.77665	0.1213333333333333	30386.208984375	124888.67814892567	0	1174	0.06284115869361506	1.9707634001082939	3.267446483006632	368.8702392578125	368.8708801269531
915	369.00897216796875	1.8470166666666665					1	DETECTED	369.0090 m/z @1.85 [N1309_2.mzXML]	369.00897216796875	1.8470166666666665	1.7906000000000002	2.7956999999999996	1.0050999999999994	28029.607421875	504819.4540125123	0	1174	0.23239752469418806	8.907828655834612	10.637342378284599	369.0079040527344	369.0101318359375
916	369.3504638671875	12.64745					1	DETECTED	369.3505 m/z @12.65 [N1309_2.mzXML]	369.3504638671875	12.64745	0.13735	19.997666666666664	19.860316666666662	146995.921875	1.1415808090602534E7	1	1174	1.4345772460302673	1.6353587267031402	1.494925340739171	369.349365234375	369.3548278808594
917	370.3539123535156	12.64745					1	DETECTED	370.3539 m/z @12.65 [N1309_2.mzXML]	370.3539123535156	12.64745	0.9388666666666666	19.4325	18.493633333333335	50691.296875	3736404.7990240473	0	1174	0.3476006896727455	2.576907214372584	5.849787076416913	370.3523864746094	370.3592834472656
918	371.2629699707031	13.4258					1	DETECTED	371.2630 m/z @13.43 [N1309_2.mzXML]	371.2629699707031	13.4258	13.03275	13.58775	0.5549999999999997	7946.744140625	192241.64677490195	0	1174	0.039019697546562426	0.7060170461773297	0.4120340923546595	371.262451171875	371.26409912109375
919	371.3147277832031	0.6474					1	DETECTED	371.3147 m/z @0.65 [N1309_2.mzXML]	371.3147277832031	0.6474	0.10108333333333334	19.997666666666664	19.896583333333332	13178.5244140625	6802927.4268989805	0	1174	17.316933902825912	18.20975319564355	20.86190178973846	371.3135986328125	371.31842041015625
920	372.3095397949219	11.807516666666666					1	DETECTED	372.3095 m/z @11.81 [N1309_2.mzXML]	372.3095397949219	11.807516666666666	0.2829666666666667	19.851499999999998	19.56853333333333	10567.6865234375	2061940.0622435	0	1174	0.03445487121894786	1.7753794199866852	2.4358106208159707	372.304443359375	372.3194885253906
921	372.8823547363281	1.6405166666666666					1	DETECTED	372.8824 m/z @1.64 [N1309_2.mzXML]	372.8823547363281	1.6405166666666666	1.5807833333333332	1.6405166666666666	0.059733333333333416	26791.201171875	57269.081639038035	0	1174	0.021341557604424688	0.5	null	372.8819885253906	372.8826904296875
922	373.2729797363281	12.282083333333333					1	DETECTED	373.2730 m/z @12.28 [N1309_2.mzXML]	373.2729797363281	12.282083333333333	11.938233333333333	12.365983333333332	0.42774999999999963	5294.703125	68827.9540711669	0	1174	0.06945616475678129	0.6220008724734621	0.2440017449469243	373.27264404296875	373.2737121582031
923	374.3254699707031	12.091583333333334					1	DETECTED	374.3255 m/z @12.09 [N1309_2.mzXML]	374.3254699707031	12.091583333333334	11.689166666666667	12.5171	0.8279333333333323	4448.12109375	151874.16744287082	0	1174	0.039056896013986986	1.0287015945330267	1.0574031890660534	374.3245849609375	374.32745361328125
924	375.0169372558594	1.8745166666666668					1	DETECTED	375.0169 m/z @1.87 [N1309_2.mzXML]	375.0169372558594	1.8745166666666668	1.67055	6.638516666666666	4.9679666666666655	195856.640625	3519134.852822233	0	1174	0.3501406070980151	1.6716802177963086	3.083165608034451	375.0115966796875	375.0185852050781
925	376.6241149902344	10.592899999999998					1	DETECTED	376.6241 m/z @10.59 [N1309_2.mzXML]	376.6241149902344	10.592899999999998	10.190866666666667	11.0723	0.8814333333333337	30514.125	264301.3821703483	0	1174	0.09483095305123967	0.79114014498556	3.9699025120283924	376.62237548828125	376.62469482421875
926	376.9015808105469	1.53675					1	DETECTED	376.9016 m/z @1.54 [N1309_2.mzXML]	376.9015808105469	1.53675	1.4776	1.5807833333333332	0.10318333333333318	3976.33349609375	14932.673032714818	0	1174	0.056914204315018146	0.8722175260636781	0.7444350521273562	376.9000244140625	376.9021301269531
927	376.92803955078125	1.9441833333333334					1	DETECTED	376.9280 m/z @1.94 [N1309_2.mzXML]	376.92803955078125	1.9441833333333334	1.7624666666666668	2.02775	0.2652833333333333	17689.734375	195016.46016162113	0	1174	0.02639754043974718	0.7299367146656889	0.4598734293313777	376.9267883300781	376.9283752441406
928	377.63134765625	12.282083333333333					1	DETECTED	377.6313 m/z @12.28 [N1309_2.mzXML]	377.63134765625	12.282083333333333	9.672383333333332	12.382733333333334	2.710350000000002	8092.75439453125	373278.61260492	0	1174	0.10259046373495195	0.5192838257270954	0.04339666317225941	377.6224365234375	377.6329650878906
929	378.0312805175781	15.661833333333334					1	DETECTED	378.0313 m/z @15.66 [N1309_2.mzXML]	378.0312805175781	15.661833333333334	9.520233333333334	17.762	8.241766666666667	1511.0450439453125	448444.39125061035	0	1174	1.5721351267712897	0.6709787894576874	0.34195757891537487	378.0279235839844	378.0334167480469
930	378.239501953125	12.3996					1	DETECTED	378.2395 m/z @12.40 [N1309_2.mzXML]	378.239501953125	12.3996	11.922383333333332	12.598883333333333	0.6765000000000008	38332.38671875	371343.95043194614	0	1174	0.14056793298884074	0.7130385921024971	2.444770299457589	378.2389221191406	378.2432556152344
931	378.89935302734375	1.6405166666666666					1	DETECTED	378.8994 m/z @1.64 [N1309_2.mzXML]	378.89935302734375	1.6405166666666666	1.6105333333333334	1.7477833333333335	0.1372500000000001	77579.5625	252696.3394443358	0	1174	0.05006471082210462	2.2887715397443102	3.5775430794886205	378.8990478515625	378.8995361328125
932	379.2430419921875	12.3996					1	DETECTED	379.2430 m/z @12.40 [N1309_2.mzXML]	379.2430419921875	12.3996	5.44375	15.018416666666667	9.574666666666667	8511.5849609375	1514119.8208015135	0	1174	0.6831182157314437	0.688245625384868	0.3764912507697359	379.2417297363281	379.2508239746094
933	379.40460205078125	9.122733333333334					1	DETECTED	379.4046 m/z @9.12 [N1309_2.mzXML]	379.40460205078125	9.122733333333334	9.015583333333332	9.198766666666668	0.1831833333333357	4360.9755859375	23366.62930712908	0	1174	0.08484974909066167	0.8547985689842809	0.7095971379685617	379.4037170410156	379.40606689453125
934	380.2547912597656	12.64745					1	DETECTED	380.2548 m/z @12.65 [N1309_2.mzXML]	380.2547912597656	12.64745	11.391016666666667	14.784433333333334	3.393416666666667	67107.1640625	1675301.8713995388	0	1174	0.08705813755862479	0.6114573251387178	3.999435917988644	380.2530517578125	380.2629089355469
935	381.02490234375	1.8745166666666668					1	DETECTED	381.0249 m/z @1.87 [N1309_2.mzXML]	381.02490234375	1.8745166666666668	1.67055	16.9855	15.314949999999998	147649.96875	3496040.3722783197	0	1174	0.15028350015967362	1.7622881659802763	2.16539202048449	381.0163879394531	381.0267028808594
936	382.2701721191406	12.813666666666668					1	DETECTED	382.2702 m/z @12.81 [N1309_2.mzXML]	382.2701721191406	12.813666666666668	6.905	12.878466666666666	5.973466666666666	8321.416015625	1039347.5921221919	0	1174	0.08970412691490992	0.505483470608146	0.010966941216292143	382.27001953125	382.2731018066406
937	383.11529541015625	1.7906000000000002					1	DETECTED	383.1153 m/z @1.79 [N1309_2.mzXML]	383.11529541015625	1.7906000000000002	1.73265	8.402933333333333	6.670283333333334	785550.0625	9104936.584683038	1	1174	0.1592741800281503	4.42100299432887	7.338508865751555	383.1131286621094	383.1175537109375
938	384.1187744140625	1.8045					1	DETECTED	384.1188 m/z @1.80 [N1309_2.mzXML]	384.1187744140625	1.8045	1.8045	9.122733333333334	7.3182333333333345	102619.046875	2895740.5919679264	0	1174	8.221407626703883	null	null	384.1135559082031	384.11907958984375
939	384.8448181152344	1.67055					1	DETECTED	384.8448 m/z @1.67 [N1309_2.mzXML]	384.8448181152344	1.67055	0.9570666666666666	1.7173	0.7602333333333334	11388.986328125	128515.21506365959	0	1174	0.044601774734061905	0.5327618024247238	0.06552360484944764	384.8418884277344	384.84600830078125
940	385.3083190917969	11.807516666666666					1	DETECTED	385.3083 m/z @11.81 [N1309_2.mzXML]	385.3083190917969	11.807516666666666	9.791816666666668	17.337	7.545183333333332	42066.23046875	3700094.054761871	0	1174	0.507488649742065	1.956740126981932	1.3328254891447557	385.3074951171875	385.31103515625
941	386.0797424316406	13.571216666666666					1	DETECTED	386.0797 m/z @13.57 [N1309_2.mzXML]	386.0797424316406	13.571216666666666	0.11925000000000001	19.961333333333336	19.842083333333335	2851.63818359375	1561077.5982816475	0	1174	8.58057445568478	0.7375160757163142	0.4750321514326284	386.0766296386719	386.08282470703125
942	386.3121032714844	11.922383333333332					1	DETECTED	386.3121 m/z @11.92 [N1309_2.mzXML]	386.3121032714844	11.922383333333332	10.261166666666666	15.882683333333334	5.621516666666668	7061.03955078125	887228.6045401612	0	1174	4.454518948858599	1.6919878001063486	2.2350511905728467	386.3102111816406	386.31414794921875
943	386.3253479003906	12.746450000000001					1	DETECTED	386.3253 m/z @12.75 [N1309_2.mzXML]	386.3253479003906	12.746450000000001	12.663216666666667	12.941233333333335	0.2780166666666677	33250.37109375	309385.03233740345	0	1174	0.18553892672879257	1.6701041249499295	2.0290075341417486	386.3250732421875	386.3257141113281
944	387.1788330078125	11.566816666666666					1	DETECTED	387.1788 m/z @11.57 [N1309_2.mzXML]	387.1788330078125	11.566816666666666	11.504633333333334	12.178183333333333	0.6735499999999988	195331.796875	1504686.6457374291	0	1174	0.07639405298655078	2.876926494999407	4.194171922044	387.1777648925781	387.18017578125
945	388.07763671875	12.41625					1	DETECTED	388.0776 m/z @12.42 [N1309_2.mzXML]	388.07763671875	12.41625	0.24664999999999998	19.979499999999998	19.73285	3351.924072265625	1492135.7976009832	0	1174	7.245916257814301	0.8107435741519853	0.6214871483039704	388.0693054199219	388.0810241699219
946	389.02166748046875	1.6255					1	DETECTED	389.0217 m/z @1.63 [N1309_2.mzXML]	389.02166748046875	1.6255	1.5807833333333332	1.6405166666666666	0.059733333333333416	11460.3115234375	31035.022924804693	0	1174	0.05670873781879138	0.6679090570257173	0.3358181140514347	389.02069091796875	389.02166748046875
947	390.77142333984375	13.394783333333333					1	DETECTED	390.7714 m/z @13.39 [N1309_2.mzXML]	390.77142333984375	13.394783333333333	12.846200000000001	13.9746	1.1283999999999992	6209.26220703125	229704.6642756348	0	1174	0.2958590738297975	1.028467264165277	1.056934528330554	390.7684631347656	390.7727355957031
948	390.9908447265625	1.8745166666666668					1	DETECTED	390.9908 m/z @1.87 [N1309_2.mzXML]	390.9908447265625	1.8745166666666668	1.7906000000000002	2.3796833333333334	0.5890833333333332	34769.42578125	484256.8617727048	0	1174	0.13948918361585183	3.5775741678289283	6.013282655511042	390.9899597167969	390.9919738769531
949	391.2832946777344	0.7021166666666667					1	DETECTED	391.2833 m/z @0.70 [N1309_2.mzXML]	391.2832946777344	0.7021166666666667	0.10108333333333334	19.997666666666664	19.896583333333332	9222.0	6196044.454235468	0	1174	4.410432966660361	16.55197992346514	4.12900605845232	391.2745361328125	391.28515625
950	393.29669189453125	1.6861					1	DETECTED	393.2967 m/z @1.69 [N1309_2.mzXML]	393.29669189453125	1.6861	0.13735	19.924666666666667	19.787316666666666	9811.376953125	2880218.600442929	0	1174	5.201103710850616	5.4126852550003175	17.1707734127682	393.2920227050781	393.2995910644531
951	394.22296142578125	8.386966666666668					1	DETECTED	394.2230 m/z @8.39 [N1309_2.mzXML]	394.22296142578125	8.386966666666668	8.208516666666666	8.451916666666667	0.24340000000000117	2258.140869140625	27014.53866259783	0	1174	0.15569609577047316	0.6819837489492828	0.36396749789856575	394.22100830078125	394.22296142578125
952	396.9989318847656	1.8745166666666668					1	DETECTED	396.9989 m/z @1.87 [N1309_2.mzXML]	396.9989318847656	1.8745166666666668	1.6553166666666668	3.5684833333333335	1.9131666666666667	53646.30859375	892491.9472449338	0	1174	0.1257916008584814	1.6121674009759328	1.951559147729717	396.98907470703125	396.9999084472656
953	397.41424560546875	12.533616666666667					1	DETECTED	397.4142 m/z @12.53 [N1309_2.mzXML]	397.41424560546875	12.533616666666667	11.988683333333334	18.28033333333333	6.291649999999997	43075.234375	1733427.5879222404	0	1174	0.47283559677865306	6.769579556978888	0.8438594267201782	397.41119384765625	397.4148864746094
954	398.3255615234375	11.8417					1	DETECTED	398.3256 m/z @11.84 [N1309_2.mzXML]	398.3255615234375	11.8417	11.807516666666666	11.988683333333334	0.1811666666666678	19646.052734375	106642.44721289068	0	1174	0.06562894325008983	2.6499268649439713	9.998758809432363	398.32513427734375	398.326171875
955	398.7604675292969	13.55485					1	DETECTED	398.7605 m/z @13.55 [N1309_2.mzXML]	398.7604675292969	13.55485	12.005533333333334	15.974183333333334	3.9686500000000002	23454.05078125	1257212.391532835	0	1174	0.5847436187556081	1.0186036595000774	2.05237211427777	398.7585754394531	398.76300048828125
956	400.3411865234375	11.971883333333333					1	DETECTED	400.3412 m/z @11.97 [N1309_2.mzXML]	400.3411865234375	11.971883333333333	11.922383333333332	12.450216666666668	0.5278333333333354	107907.2421875	728060.2134793694	0	1174	0.08850979100572509	4.0178206267994065	6.553503541153317	400.3402404785156	400.3418273925781
957	400.8260803222656	1.7013166666666666					1	DETECTED	400.8261 m/z @1.70 [N1309_2.mzXML]	400.8260803222656	1.7013166666666666	1.67055	1.77665	0.10610000000000008	22671.9765625	102173.5476750489	0	1174	0.09032942528557242	1.7242686890574261	2.4485373781148523	400.8258972167969	400.8265686035156
958	402.90155029296875	1.6105333333333334					1	DETECTED	402.9016 m/z @1.61 [N1309_2.mzXML]	402.90155029296875	1.6105333333333334	1.5661833333333335	1.6405166666666666	0.07433333333333314	45358.80859375	139622.69073046878	0	1174	0.05701339917123516	0.838030815482901	0.634315078526598	402.90118408203125	402.9018249511719
959	403.0069580078125	1.8745166666666668					1	DETECTED	403.0070 m/z @1.87 [N1309_2.mzXML]	403.0069580078125	1.8745166666666668	1.6553166666666668	2.3379166666666666	0.6825999999999999	140371.203125	2288293.9732089844	0	1174	0.22979431630507885	1.5001249634048992	1.7826841716677497	403.0064697265625	403.0084228515625
960	403.2546081542969	10.084533333333333					1	DETECTED	403.2546 m/z @10.08 [N1309_2.mzXML]	403.2546081542969	10.084533333333333	10.032666666666668	10.1549	0.12223333333333208	7274.3935546875	37013.699734252834	0	1174	0.09603257418267752	1.1783419023136414	1.356683804627283	403.2542724609375	403.2552490234375
961	404.20538330078125	11.566816666666666					1	DETECTED	404.2054 m/z @11.57 [N1309_2.mzXML]	404.20538330078125	11.566816666666666	11.521233333333333	11.689166666666667	0.16793333333333393	17506.736328125	98263.03913769554	0	1174	0.0867121388706078	1.8420475319927039	2.6840950639854078	404.2052307128906	404.2060852050781
962	404.5553894042969	9.808716666666667					1	DETECTED	404.5554 m/z @9.81 [N1309_2.mzXML]	404.5553894042969	9.808716666666667	9.621416666666667	10.331716666666667	0.7103000000000002	18558.640625	143018.57664868163	0	1174	0.08716252768311428	1.8822832053441585	2.2767408765031067	404.5542297363281	404.556640625
963	405.1348876953125	10.543033333333334					1	DETECTED	405.1349 m/z @10.54 [N1309_2.mzXML]	405.1348876953125	10.543033333333334	10.526933333333334	10.985983333333333	0.4590499999999995	15406.302734375	113253.46983947765	0	1174	0.11623548368460135	14.256211180124403	8.304963864771768	405.132568359375	405.1353454589844
964	405.4196472167969	12.143283333333333					1	DETECTED	405.4196 m/z @12.14 [N1309_2.mzXML]	405.4196472167969	12.143283333333333	9.050966666666666	15.283316666666668	6.232350000000002	6897.7744140625	1040748.8532266847	0	1174	3.1977404203266033	1.0077153590350278	1.0154307180700557	405.4189758300781	405.4283752441406
965	406.7465515136719	13.5226					1	DETECTED	406.7466 m/z @13.52 [N1309_2.mzXML]	406.7465515136719	13.5226	8.090133333333334	17.133666666666667	9.043533333333333	21041.130859375	2144736.288378054	0	1174	0.29297263744415325	0.6314223365376757	1.7435752763226973	406.736572265625	406.750244140625
966	407.4259338378906	8.96195					1	DETECTED	407.4259 m/z @8.96 [N1309_2.mzXML]	407.4259338378906	8.96195	8.836483333333332	17.706166666666665	8.869683333333333	5668.01611328125	587463.243640747	0	1174	0.17276923259075438	35.346772051009204	69.69354410201841	407.42535400390625	407.43145751953125
967	407.73406982421875	9.58855					1	DETECTED	407.7341 m/z @9.59 [N1309_2.mzXML]	407.73406982421875	9.58855	9.571683333333334	9.689449999999999	0.11776666666666458	5340.3837890625	21347.162763915796	0	1174	0.08006194115936083	3.4911067193678194	7.127751575974974	407.7320861816406	407.73406982421875
968	408.76861572265625	1.7173					1	DETECTED	408.7686 m/z @1.72 [N1309_2.mzXML]	408.76861572265625	1.7173	1.6861	13.2295	11.5434	17422.869140625	1809472.5049835204	0	1174	11.523980781405006	184.99038461538393	368.98076923076786	408.7679138183594	408.77734375
969	408.9183044433594	1.6255					1	DETECTED	408.9183 m/z @1.63 [N1309_2.mzXML]	408.9183044433594	1.6255	1.5807833333333332	1.67055	0.08976666666666677	54569.19921875	176187.87778491218	0	1174	0.051468504379026836	1.003727171077152	1.0278598126160972	408.91796875	408.91888427734375
970	409.1609802246094	11.566816666666666					1	DETECTED	409.1610 m/z @11.57 [N1309_2.mzXML]	409.1609802246094	11.566816666666666	11.228166666666668	12.02285	0.7946833333333316	147896.453125	1217589.318141968	0	1174	0.09476638735467979	2.591411983565514	3.0629587651584362	409.15985107421875	409.16571044921875
971	409.186767578125	9.198766666666668					1	DETECTED	409.1868 m/z @9.20 [N1309_2.mzXML]	409.186767578125	9.198766666666668	9.139266666666666	9.300749999999999	0.16148333333333298	47129.1953125	207051.42967016503	0	1174	0.078976665783415	1.3747852380269134	1.3680848326814725	409.1866760253906	409.1875
972	409.24200439453125	9.03335					1	DETECTED	409.2420 m/z @9.03 [N1309_2.mzXML]	409.24200439453125	9.03335	8.979816666666666	13.855816666666668	4.876000000000001	9203.39453125	630209.3795314943	0	1174	0.059851921146995224	45.541718555416544	90.08343711083309	409.2398681640625	409.2447814941406
973	409.8547668457031	1.53675					1	DETECTED	409.8548 m/z @1.54 [N1309_2.mzXML]	409.8547668457031	1.53675	1.4924166666666667	1.5661833333333335	0.07376666666666676	5283.44140625	16913.328878906264	0	1174	0.10155372024209264	0.8319548872180461	0.6639097744360922	409.8539123535156	409.8553771972656
974	410.2535705566406	4.27095					1	DETECTED	410.2536 m/z @4.27 [N1309_2.mzXML]	410.2535705566406	4.27095	3.399983333333333	6.004733333333333	2.60475	2143.945556640625	178864.0024708252	0	1174	0.2694753986118297	1.4953212905201114	1.9906425810402228	410.2450866699219	410.2552795410156
975	410.7661437988281	1.73265					1	DETECTED	410.7661 m/z @1.73 [N1309_2.mzXML]	410.7661437988281	1.73265	1.7013166666666666	15.018416666666667	13.3171	10599.8564453125	4536294.270823397	0	1174	11.161608486460851	212.50691489361634	413.56231593415384	410.7577209472656	410.76617431640625
976	410.85528564453125	1.6861					1	DETECTED	410.8553 m/z @1.69 [N1309_2.mzXML]	410.85528564453125	1.6861	1.6553166666666668	1.7906000000000002	0.13528333333333342	33836.46484375	152751.57504760736	0	1174	0.08393542508992002	2.1973470492690987	3.2687447057957466	410.8546447753906	410.8564147949219
977	412.562255859375	9.06875					1	DETECTED	412.5623 m/z @9.07 [N1309_2.mzXML]	412.562255859375	9.06875	9.03335	9.1045	0.07114999999999938	6063.240234375	20666.73689343267	0	1174	0.06969136200476811	1.0049435028248723	1.0098870056497449	412.5606384277344	412.5626220703125
978	412.77703857421875	13.31865					1	DETECTED	412.7770 m/z @13.32 [N1309_2.mzXML]	412.77703857421875	13.31865	12.349283333333334	14.733733333333333	2.3844499999999993	6793.24853515625	384688.24604370113	0	1174	1.3329711258154724	1.2299009662666354	1.4598019325332705	412.7742004394531	412.7798156738281
979	412.9725646972656	2.1121666666666665					1	DETECTED	412.9726 m/z @2.11 [N1309_2.mzXML]	412.9725646972656	2.1121666666666665	1.9026666666666665	2.3520833333333333	0.4494166666666668	9077.0615234375	125195.5124224854	0	1174	0.04824490768631984	1.0725934765314242	1.1451869530628485	412.9713439941406	412.97418212890625
980	413.14129638671875	9.382966666666666					1	DETECTED	413.1413 m/z @9.38 [N1309_2.mzXML]	413.14129638671875	9.382966666666666	7.758916666666667	14.615783333333333	6.856866666666666	4819.5	484733.3394033508	0	1174	0.08977261667511094	2.111039274242378	3.222078548484756	413.1365966796875	413.1416931152344
981	413.26531982421875	1.6861					1	DETECTED	413.2653 m/z @1.69 [N1309_2.mzXML]	413.26531982421875	1.6861	0.13735	19.961333333333336	19.823983333333334	9184.1376953125	1750779.4806965024	0	1174	0.1493221828123168	6.333130436744013	2.384714327502956	413.2618713378906	413.2685852050781
982	413.34002685546875	14.532216666666667					1	DETECTED	413.3400 m/z @14.53 [N1309_2.mzXML]	413.34002685546875	14.532216666666667	11.722100000000001	17.447666666666667	5.725566666666666	23775.564453125	2210074.168266785	0	1174	0.830229757733072	2.047747714477986	1.0504666517513979	413.33819580078125	413.342041015625
983	414.29937744140625	12.2134					1	DETECTED	414.2994 m/z @12.21 [N1309_2.mzXML]	414.29937744140625	12.2134	11.7054	14.1548	2.4494000000000007	32207.703125	848381.0993477784	0	1174	0.15735738612454497	2.41082677165354	0.5013338083547756	414.29498291015625	414.2998962402344
984	414.3442077636719	14.532216666666667					1	DETECTED	414.3442 m/z @14.53 [N1309_2.mzXML]	414.3442077636719	14.532216666666667	13.70195	16.5438	2.841850000000001	4952.57421875	407348.2044392091	0	1174	0.7652954289562519	1.7114079813714473	2.4228159627428947	414.34149169921875	414.34539794921875
985	414.8670959472656	1.67055					1	DETECTED	414.8671 m/z @1.67 [N1309_2.mzXML]	414.8670959472656	1.67055	1.6553166666666668	13.506066666666667	11.850750000000001	11902.5126953125	3963586.063158844	0	1174	7.602329928380075	252.61745932155338	508.65891256883236	414.8670959472656	414.8768310546875
986	415.2106018066406	11.874500000000001					1	DETECTED	415.2106 m/z @11.87 [N1309_2.mzXML]	415.2106018066406	11.874500000000001	9.25585	12.382733333333334	3.1268833333333337	189396.421875	2357073.495956181	1	1174	0.13533946518662	3.382778271565973	4.575278592861816	415.20989990234375	415.21234130859375
987	415.2806396484375	12.695783333333333					1	DETECTED	415.2806 m/z @12.70 [N1309_2.mzXML]	415.2806396484375	12.695783333333333	12.64745	12.813666666666668	0.1662166666666689	10029.431640625	56811.20801184127	0	1174	0.07254733557788029	1.7194827586206967	2.4389655172413933	415.2796325683594	415.2817687988281
988	415.3557434082031	12.298933333333334					1	DETECTED	415.3557 m/z @12.30 [N1309_2.mzXML]	415.3557434082031	12.298933333333334	12.126016666666667	14.967483333333332	2.8414666666666655	9276.6640625	391454.92020550504	0	1174	0.28322020372644907	8.216289156626463	15.432578313252927	415.3468933105469	415.35760498046875
989	415.41473388671875	8.997866666666665					1	DETECTED	415.4147 m/z @9.00 [N1309_2.mzXML]	415.41473388671875	8.997866666666665	8.765133333333333	17.318666666666665	8.553533333333332	29841.623046875	630482.44985437	0	1174	0.16196496946479044	0.8565512436959067	0.5960430435332775	415.4109191894531	415.4169006347656
990	416.7599792480469	13.002133333333335					1	DETECTED	416.7600 m/z @13.00 [N1309_2.mzXML]	416.7599792480469	13.002133333333335	0.6656333333333334	13.2295	12.563866666666666	9675.9443359375	1555509.682994782	0	1174	0.19429890028707675	0.5092152015023169	0.018430403004633805	416.7593078613281	416.7624206542969
991	416.80029296875	1.73265					1	DETECTED	416.8003 m/z @1.73 [N1309_2.mzXML]	416.80029296875	1.73265	1.67055	5.6012	3.9306500000000004	23520.248046875	2572092.097324585	0	1174	0.09560510929685573	31.647745571658596	60.426366111867495	416.79901123046875	416.80426025390625
992	417.0015869140625	1.8745166666666668					1	DETECTED	417.0016 m/z @1.87 [N1309_2.mzXML]	417.0015869140625	1.8745166666666668	1.7624666666666668	2.434283333333333	0.6718166666666663	67984.625	1040115.7598833006	0	1174	0.3585101906268815	2.800612488448794	4.621145460269761	417.0013732910156	417.004150390625
993	418.7459411621094	12.830266666666667					1	DETECTED	418.7459 m/z @12.83 [N1309_2.mzXML]	418.7459411621094	12.830266666666667	12.160733333333333	15.07005	2.909316666666667	9890.5390625	524912.4218630984	0	1174	0.5999317914318816	2.172645125958378	0.7755431066281394	418.7441101074219	418.7492370605469
994	418.8794860839844	1.6105333333333334					1	DETECTED	418.8795 m/z @1.61 [N1309_2.mzXML]	418.8794860839844	1.6105333333333334	1.5661833333333335	1.6553166666666668	0.08913333333333329	52895.31640625	167480.97908203135	0	1174	0.07066784905183643	1.0048853814355525	1.113464654984681	418.87847900390625	418.8805847167969
995	418.9811706542969	1.8045					1	DETECTED	418.9812 m/z @1.80 [N1309_2.mzXML]	418.9811706542969	1.8045	1.67055	2.18255	0.512	24172.404296875	448914.42772070307	0	1174	0.3374698207146527	1.9111608809257183	2.8223217618514367	418.98028564453125	418.981689453125
996	419.31463623046875	12.298933333333334					1	DETECTED	419.3146 m/z @12.30 [N1309_2.mzXML]	419.31463623046875	12.298933333333334	0.11925000000000001	19.979499999999998	19.860249999999997	15368.10546875	2025469.189373259	0	1174	0.3504512485836937	0.7640160264060474	0.5884202846954503	419.3111267089844	419.3179626464844
997	419.57891845703125	9.451516666666667					1	DETECTED	419.5789 m/z @9.45 [N1309_2.mzXML]	419.57891845703125	9.451516666666667	9.451516666666667	9.655283333333333	0.20376666666666665	3580.548828125	23270.917119201702	0	1174	0.017976602493988025	null	null	419.5755310058594	419.57891845703125
998	420.8840026855469	1.67055					1	DETECTED	420.8840 m/z @1.67 [N1309_2.mzXML]	420.8840026855469	1.67055	1.6405166666666666	1.7173	0.07678333333333343	44686.40234375	132515.91928613264	0	1174	0.057238111864849284	1.2783018867924534	1.5566037735849068	420.8837585449219	420.88446044921875
999	421.7820129394531	14.1548					1	DETECTED	421.7820 m/z @14.15 [N1309_2.mzXML]	421.7820129394531	14.1548	13.990783333333333	15.15895	1.168166666666668	13779.421875	283981.67260498035	0	1174	0.4425048080127656	2.3837450416325323	2.234911979074194	421.78070068359375	421.78314208984375
1000	422.3256530761719	11.807516666666666					1	DETECTED	422.3257 m/z @11.81 [N1309_2.mzXML]	422.3256530761719	11.807516666666666	11.756033333333333	11.938233333333333	0.18219999999999992	20228.234375	95580.73265307641	0	1174	0.09231922026068418	1.7695046940757446	2.488278767322798	422.3242492675781	422.326171875
1001	422.76092529296875	13.457333333333334					1	DETECTED	422.7609 m/z @13.46 [N1309_2.mzXML]	422.76092529296875	13.457333333333334	12.143283333333333	15.481016666666667	3.3377333333333343	4454.3232421875	404787.71232464607	0	1174	0.26110086535121013	1.2700176299734904	1.5400352599469807	422.75787353515625	422.762939453125
1002	424.34112548828125	11.922383333333332					1	DETECTED	424.3411 m/z @11.92 [N1309_2.mzXML]	424.34112548828125	11.922383333333332	11.858266666666667	14.917416666666666	3.059149999999999	195007.03125	1812293.778012691	1	1174	0.11510008986445008	3.4288279071658505	4.447457216050042	424.3403625488281	424.34295654296875
1003	424.4203186035156	8.96195					1	DETECTED	424.4203 m/z @8.96 [N1309_2.mzXML]	424.4203186035156	8.96195	8.782883333333332	9.139266666666666	0.3563833333333335	10722.275390625	114228.2349508667	0	1174	0.17785331443063335	0.9951135517498104	0.5821658277495241	424.41912841796875	424.4220275878906
1004	424.89593505859375	1.6255					1	DETECTED	424.8959 m/z @1.63 [N1309_2.mzXML]	424.89593505859375	1.6255	1.5807833333333332	1.6861	0.10531666666666673	99089.546875	353399.4271528321	0	1174	0.057065171270217485	1.1894562209808	1.1684848463808513	424.8946533203125	424.89605712890625
1005	426.3569641113281	12.02285					1	DETECTED	426.3570 m/z @12.02 [N1309_2.mzXML]	426.3569641113281	12.02285	11.971883333333333	12.533616666666667	0.5617333333333345	169742.09375	1369315.9536596679	1	1174	0.08014527328752585	4.299388869251404	6.380957824678888	426.3560791015625	426.3585205078125
1006	426.8293151855469	1.6861					1	DETECTED	426.8293 m/z @1.69 [N1309_2.mzXML]	426.8293151855469	1.6861	1.67055	5.025183333333334	3.3546333333333336	24632.990234375	1499245.1122043459	0	1174	0.1069446459135297	107.86602357985028	214.73204715970058	426.82745361328125	426.82958984375
1007	428.03741455078125	4.1913					1	DETECTED	428.0374 m/z @4.19 [N1309_2.mzXML]	428.03741455078125	4.1913	2.7107	5.478683333333334	2.7679833333333335	2099.1484375	180009.54152838135	0	1174	0.4882220308597036	0.9347505515781891	0.8695011031563782	428.0343017578125	428.0396728515625
1008	428.3731689453125	12.143283333333333					1	DETECTED	428.3732 m/z @12.14 [N1309_2.mzXML]	428.3731689453125	12.143283333333333	10.77565	12.484116666666667	1.7084666666666664	28093.654296875	456744.23266717454	0	1174	0.13149240720747635	0.6246069853030788	0.17736247106960765	428.3636169433594	428.3806457519531
1009	429.37139892578125	12.549633333333333					1	DETECTED	429.3714 m/z @12.55 [N1309_2.mzXML]	429.37139892578125	12.549633333333333	11.26295	15.07005	3.8071	16097.5849609375	1134703.787030334	0	1174	0.4921235328692699	1.3815436566680979	3.29034780606127	429.369873046875	429.3761901855469
1010	429.76806640625	14.1548					1	DETECTED	429.7681 m/z @14.15 [N1309_2.mzXML]	429.76806640625	14.1548	14.056966666666666	14.465333333333332	0.4083666666666659	12934.044921875	154022.97120776365	0	1174	0.14123172129495565	2.0870528109028803	2.0184257563012844	429.7669372558594	429.7687072753906
1011	430.379150390625	13.5226					1	DETECTED	430.3792 m/z @13.52 [N1309_2.mzXML]	430.379150390625	13.5226	0.10108333333333334	19.961333333333336	19.860250000000004	22441.625	1919831.6534582525	0	1174	0.2916888659685881	1.0611708210685906	1.0210144083241697	430.3718566894531	430.3891296386719
1012	430.3892517089844	13.855816666666668					1	DETECTED	430.3893 m/z @13.86 [N1309_2.mzXML]	430.3892517089844	13.855816666666668	0.31965	19.833166666666667	19.513516666666668	6540.4189453125	1685104.5922737126	0	1174	4.180847078190352	0.7207918292968221	1.1498354636699422	430.38916015625	430.39373779296875
1013	430.912841796875	1.6405166666666666					1	DETECTED	430.9128 m/z @1.64 [N1309_2.mzXML]	430.912841796875	1.6405166666666666	1.5955333333333332	1.6861	0.09056666666666668	154659.90625	475354.09610742173	0	1174	0.05138868441344924	1.006669136717302	1.0557303155368605	430.9122314453125	430.91314697265625
1014	431.1776428222656	12.533616666666667					1	DETECTED	431.1776 m/z @12.53 [N1309_2.mzXML]	431.1776428222656	12.533616666666667	9.184383333333333	14.71695	5.532566666666668	32740.861328125	1391242.7025369569	0	1174	0.47876244998639095	0.8263617989978285	0.8973069139004732	431.1689147949219	431.1805419921875
1015	431.3825988769531	13.5226					1	DETECTED	431.3826 m/z @13.52 [N1309_2.mzXML]	431.3825988769531	13.5226	13.064116666666667	15.643966666666667	2.5798500000000004	6922.423828125	277643.2783555299	0	1174	0.09913430801780088	2.813461049111199	4.626922098222398	431.3807067871094	431.3919982910156
1016	432.18035888671875	12.630966666666666					1	DETECTED	432.1804 m/z @12.63 [N1309_2.mzXML]	432.18035888671875	12.630966666666666	12.332466666666667	12.813666666666668	0.4812000000000012	9218.2294921875	138044.07221691927	0	1174	0.20258366393198912	0.8060301507537738	0.6120603015075478	432.1794738769531	432.182373046875
1017	432.2374267578125	11.874500000000001					1	DETECTED	432.2374 m/z @11.87 [N1309_2.mzXML]	432.2374267578125	11.874500000000001	8.74775	12.073933333333335	3.3261833333333346	22094.341796875	901664.9933649906	0	1174	0.09203936403520174	0.5318914741078329	0.06378294821566588	432.23681640625	432.2467041015625
1018	432.30987548828125	12.248116666666666					1	DETECTED	432.3099 m/z @12.25 [N1309_2.mzXML]	432.30987548828125	12.248116666666666	12.178183333333333	12.450216666666668	0.2720333333333347	28072.408203125	226533.08287463346	0	1174	0.11925475817267284	1.9449475691134552	2.560000594711711	432.3093566894531	432.31036376953125
1019	432.97552490234375	1.9026666666666665					1	DETECTED	432.9755 m/z @1.90 [N1309_2.mzXML]	432.97552490234375	1.9026666666666665	1.7477833333333335	2.4070833333333335	0.6593	42799.4921875	654671.2494626465	0	1174	0.2514502721341436	1.89731036610747	2.693404806908982	432.97528076171875	432.97735595703125
1020	433.31390380859375	12.248116666666666					1	DETECTED	433.3139 m/z @12.25 [N1309_2.mzXML]	433.31390380859375	12.248116666666666	9.537016666666666	12.349283333333334	2.812266666666668	8034.9951171875	505455.0603331298	0	1174	0.05041667317478904	0.5186578633518992	0.03731572670379836	433.306396484375	433.31451416015625
1021	435.3326110839844	10.510916666666667					1	DETECTED	435.3326 m/z @10.51 [N1309_2.mzXML]	435.3326110839844	10.510916666666667	10.4589	11.773183333333332	1.3142833333333321	9048.3076171875	245097.21404949963	0	1174	1.1153481233220326	12.63329061198329	3.156941166746456	435.3304748535156	435.33416748046875
1022	436.8579406738281	1.67055					1	DETECTED	436.8579 m/z @1.67 [N1309_2.mzXML]	436.8579406738281	1.67055	1.6553166666666668	1.7173	0.06198333333333328	38583.12109375	92405.24498486305	0	1174	0.04473914977270699	2.034463894967192	3.068927789934384	436.85760498046875	436.8582458496094
1023	437.1927185058594	11.874500000000001					1	DETECTED	437.1927 m/z @11.87 [N1309_2.mzXML]	437.1927185058594	11.874500000000001	11.824316666666666	12.41625	0.5919333333333334	117580.4609375	1034219.1892725866	0	1174	0.0942330988370923	3.945827599108355	5.321206502984505	437.1915283203125	437.195068359375
1024	437.23199462890625	8.782883333333332					1	DETECTED	437.2320 m/z @8.78 [N1309_2.mzXML]	437.23199462890625	8.782883333333332	8.74775	9.8767	1.1289499999999997	2855.541748046875	80645.73665167231	0	1174	0.05560864594808912	16.066650853890287	31.13330170778057	437.2315979003906	437.237060546875
1025	438.2956237792969	13.288266666666667					1	DETECTED	438.2956 m/z @13.29 [N1309_2.mzXML]	438.2956237792969	13.288266666666667	13.288266666666667	13.489966666666668	0.20170000000000066	5117.921875	45781.01381005848	0	1174	0.19007785659060694	null	null	438.29547119140625	438.29852294921875
1026	438.98321533203125	1.8745166666666668					1	DETECTED	438.9832 m/z @1.87 [N1309_2.mzXML]	438.98321533203125	1.8745166666666668	1.7013166666666666	2.31005	0.6087333333333333	24934.73828125	411507.10918908694	0	1174	0.28380964251837404	1.757313317936872	2.3584023993837073	438.9827575683594	438.985107421875
1027	440.8700256347656	1.6105333333333334					1	DETECTED	440.8700 m/z @1.61 [N1309_2.mzXML]	440.8700256347656	1.6105333333333334	1.5807833333333332	7.4923	5.911516666666667	33731.40625	1844644.647424927	0	1174	0.05441578878750475	94.82437487224323	208.28356376380574	440.8675842285156	440.8712158203125
1028	441.0746154785156	1.8045					1	DETECTED	441.0746 m/z @1.80 [N1309_2.mzXML]	441.0746154785156	1.8045	1.77665	2.15455	0.3778999999999999	15960.369140625	183361.42496923817	0	1174	0.15401767341832606	6.784560143626586	12.569120287253172	441.0732421875	441.07550048828125
1029	441.2970886230469	12.315716666666667					1	DETECTED	441.2971 m/z @12.32 [N1309_2.mzXML]	441.2970886230469	12.315716666666667	4.672233333333334	15.035816666666667	10.363583333333334	8302.837890625	877969.7745504761	0	1174	0.5901307127825177	0.6779358887418259	0.35587177748365173	441.2935791015625	441.2998046875
1030	442.87847900390625	1.5661833333333335					1	DETECTED	442.8785 m/z @1.57 [N1309_2.mzXML]	442.87847900390625	1.5661833333333335	1.4626	1.5955333333333332	0.13293333333333335	12209.5126953125	63926.16859399411	0	1174	0.0963418300978276	0.6416733708769092	0.2676216812170374	442.8776550292969	442.8792419433594
1031	443.4202880859375	12.143283333333333					1	DETECTED	443.4203 m/z @12.14 [N1309_2.mzXML]	443.4202880859375	12.143283333333333	2.1684	12.382733333333334	10.214333333333334	7925.833984375	1476507.1541663823	0	1174	10.03761826101216	0.5120026466474964	0.024005293294992743	443.41424560546875	443.4299011230469
1032	444.2337646484375	9.537016666666666					1	DETECTED	444.2338 m/z @9.54 [N1309_2.mzXML]	444.2337646484375	9.537016666666666	7.899150000000001	10.015183333333333	2.1160333333333323	2821.343505859375	133484.11633966054	0	1174	1.727875798121314	0.6459724031260177	0.29194480625203534	444.225341796875	444.24005126953125
1033	445.3661804199219	12.862599999999999					1	DETECTED	445.3662 m/z @12.86 [N1309_2.mzXML]	445.3661804199219	12.862599999999999	3.72165	15.140866666666666	11.419216666666665	17186.662109375	1788436.8380174243	0	1174	0.17294255534978475	0.6065230523630003	1.7396506327961239	445.3604736328125	445.3692321777344
1034	446.2525329589844	11.566816666666666					1	DETECTED	446.2525 m/z @11.57 [N1309_2.mzXML]	446.2525329589844	11.566816666666666	8.782883333333332	12.248116666666666	3.465233333333334	278332.03125	2698774.9397273245	1	1174	0.12943708876782978	3.4283658558219456	4.144642357582933	446.25128173828125	446.2545166015625
1035	446.88714599609375	1.6405166666666666					1	DETECTED	446.8871 m/z @1.64 [N1309_2.mzXML]	446.88714599609375	1.6405166666666666	1.5955333333333332	1.7013166666666666	0.10578333333333334	80822.171875	229638.06054101553	0	1174	0.037596350939393286	1.197557268526703	1.281752505389499	446.885986328125	446.8872375488281
1036	447.34588623046875	12.091583333333334					1	DETECTED	447.3459 m/z @12.09 [N1309_2.mzXML]	447.34588623046875	12.091583333333334	11.124833333333333	14.733733333333333	3.6089	7066.82275390625	721578.2706029054	0	1174	0.8088693748719571	1.8665115076286507	2.7330230152573014	447.3441467285156	447.3473205566406
1037	448.3402404785156	11.890366666666667					1	DETECTED	448.3402 m/z @11.89 [N1309_2.mzXML]	448.3402404785156	11.890366666666667	0.44698333333333334	12.057066666666666	11.610083333333332	14019.560546875	2685388.5749456785	0	1174	0.0622800151549594	0.5072836850407003	0.014567370081400641	448.3380432128906	448.34161376953125
1038	449.2005615234375	12.298933333333334					1	DETECTED	449.2006 m/z @12.30 [N1309_2.mzXML]	449.2005615234375	12.298933333333334	12.178183333333333	12.630966666666666	0.45278333333333265	18269.716796875	309037.5964013667	0	1174	0.310715941262492	1.8748792270531214	2.7497584541062428	449.19927978515625	449.20111083984375
1039	450.24169921875	9.554466666666666					1	DETECTED	450.2417 m/z @9.55 [N1309_2.mzXML]	450.24169921875	9.554466666666666	3.4613333333333336	9.637966666666667	6.176633333333333	9266.87890625	613700.0037578734	0	1174	0.08686201848666109	0.5068519754477718	0.01370395089554375	450.2413024902344	450.244384765625
1040	450.32080078125	12.2134					1	DETECTED	450.3208 m/z @12.21 [N1309_2.mzXML]	450.32080078125	12.2134	12.2134	18.629833333333334	6.416433333333334	12587.2666015625	1270954.3576868288	0	1174	0.16624490114466894	null	null	450.3202819824219	450.32843017578125
1041	450.35638427734375	13.0177					1	DETECTED	450.3564 m/z @13.02 [N1309_2.mzXML]	450.35638427734375	13.0177	0.11925000000000001	19.997666666666664	19.878416666666663	44437.24609375	2812526.6784590147	0	1174	0.17690924514577588	0.8503200643483709	1.5181133510239275	450.3531188964844	450.364990234375
1042	450.576416015625	9.537016666666666					1	DETECTED	450.5764 m/z @9.54 [N1309_2.mzXML]	450.576416015625	9.537016666666666	9.520233333333334	9.655283333333333	0.13504999999999967	6034.61083984375	30860.01771618632	0	1174	0.11412226438303108	4.023336643495671	7.046673286991344	450.57373046875	450.57720947265625
1043	452.3725280761719	12.073933333333335					1	DETECTED	452.3725 m/z @12.07 [N1309_2.mzXML]	452.3725280761719	12.073933333333335	8.07255	12.248116666666666	4.175566666666667	6609.43212890625	905530.7031741943	0	1174	4.066972957276612	0.5217653894694749	0.04353077893894988	452.3658447265625	452.3736877441406
1044	453.3431701660156	10.510916666666667					1	DETECTED	453.3432 m/z @10.51 [N1309_2.mzXML]	453.3431701660156	10.510916666666667	9.928166666666668	17.05966666666667	7.131500000000001	147995.046875	1604244.6068538511	1	1174	0.09555348909612782	2.293876101035497	3.125393401885524	453.3400573730469	453.3457946777344
1045	454.2919006347656	13.080366666666666					1	DETECTED	454.2919 m/z @13.08 [N1309_2.mzXML]	454.2919006347656	13.080366666666666	7.616583333333334	14.465333333333332	6.848749999999998	25439.892578125	1492067.5148859858	0	1174	0.1330555587635125	0.6267406284412204	0.25348125688244083	454.2899169921875	454.3004150390625
1046	454.3880310058594	12.160733333333333					1	DETECTED	454.3880 m/z @12.16 [N1309_2.mzXML]	454.3880310058594	12.160733333333333	12.160733333333333	12.248116666666666	0.08738333333333337	4048.75634765625	17896.87603466784	0	1174	0.08546557320790527	null	null	454.3880310058594	454.38916015625
1047	454.95806884765625	1.8745166666666668					1	DETECTED	454.9581 m/z @1.87 [N1309_2.mzXML]	454.95806884765625	1.8745166666666668	1.6861	2.2678166666666666	0.5817166666666667	17811.0859375	298084.91664929205	0	1174	0.23517715825379093	1.5436974789915947	1.0613359343750088	454.9560852050781	454.9600830078125
1048	458.8564453125	1.53675					1	DETECTED	458.8564 m/z @1.54 [N1309_2.mzXML]	458.8564453125	1.53675	1.4776	3.7059	2.2283	33905.3515625	1639719.709695282	0	1174	0.11400988409127888	18.83601014370244	36.672020287404884	458.8494873046875	458.85675048828125
1049	459.24755859375	13.110783333333334					1	DETECTED	459.2476 m/z @13.11 [N1309_2.mzXML]	459.24755859375	13.110783333333334	12.598883333333333	14.3987	1.7998166666666666	17322.814453125	445081.59283691435	0	1174	0.2663246776270718	1.0945096126129905	1.1173720041394046	459.2403564453125	459.2490234375
1050	460.9656066894531	1.8045					1	DETECTED	460.9656 m/z @1.80 [N1309_2.mzXML]	460.9656066894531	1.8045	1.67055	16.6725	15.001949999999999	16369.5009765625	1533100.6537879638	0	1174	0.17828412692074558	55.99832026875699	1.9319442706552625	460.9638671875	460.9724426269531
1051	463.3009948730469	13.048966666666667					1	DETECTED	463.3010 m/z @13.05 [N1309_2.mzXML]	463.3009948730469	13.048966666666667	12.971749999999998	16.102999999999998	3.1312499999999996	6419.25537109375	472561.64697445685	0	1174	0.059178477540191565	20.275739261816916	39.55147852363383	463.29193115234375	463.3058776855469
1052	463.4092712402344	9.015583333333332					1	DETECTED	463.4093 m/z @9.02 [N1309_2.mzXML]	463.4092712402344	9.015583333333332	8.871783333333333	9.050966666666666	0.17918333333333258	2585.662109375	18027.260246520986	0	1174	0.18363128375338178	0.623029670839131	0.24605934167826188	463.4078369140625	463.4109191894531
1053	464.21795654296875	10.61055					1	DETECTED	464.2180 m/z @10.61 [N1309_2.mzXML]	464.21795654296875	10.61055	10.5758	10.70215	0.1263500000000004	7923.35693359375	39270.36285485842	0	1174	0.08677126223344267	1.8179856115107593	2.6359712230215187	464.21697998046875	464.21795654296875
1054	468.3073425292969	12.64745					1	DETECTED	468.3073 m/z @12.65 [N1309_2.mzXML]	468.3073425292969	12.64745	12.50075	17.410833333333336	4.910083333333336	181485.328125	1850627.2713356412	1	1174	0.10917596133743857	1.6882633021604025	2.833355058635743	468.30535888671875	468.3171691894531
1055	469.32830810546875	11.922383333333332					1	DETECTED	469.3283 m/z @11.92 [N1309_2.mzXML]	469.32830810546875	11.922383333333332	11.611083333333333	14.582083333333333	2.971	8592.7734375	398874.10636376974	0	1174	0.23839175489042397	4.771924188885332	6.684399436414929	469.3261413574219	469.3311767578125
1056	469.3881530761719	12.298933333333334					1	DETECTED	469.3882 m/z @12.30 [N1309_2.mzXML]	469.3881530761719	12.298933333333334	12.02285	12.598883333333333	0.5760333333333332	27440.880859375	489302.8354812008	0	1174	0.34539283723414727	1.0432236643525472	1.0864473287050946	469.3865051269531	469.388427734375
1057	470.39129638671875	12.298933333333334					1	DETECTED	470.3913 m/z @12.30 [N1309_2.mzXML]	470.39129638671875	12.298933333333334	12.160733333333333	12.365983333333332	0.2052499999999995	8635.7587890625	55401.157640624806	0	1174	0.12931963399646662	0.742583212735158	0.48516642547031613	470.3894348144531	470.3919982910156
1058	472.24884033203125	11.566816666666666					1	DETECTED	472.2488 m/z @11.57 [N1309_2.mzXML]	472.24884033203125	11.566816666666666	0.19215	11.807516666666666	11.615366666666667	16587.998046875	1181739.4696758117	0	1174	0.17125671363650774	0.510580529832376	0.021161059664752114	472.2481384277344	472.25592041015625
1059	472.3023986816406	12.2134					1	DETECTED	472.3024 m/z @12.21 [N1309_2.mzXML]	472.3023986816406	12.2134	12.178183333333333	12.433316666666666	0.2551333333333332	19943.853515625	188885.2849879147	0	1174	0.16365949394104717	3.622337908187386	6.096507014521062	472.3013000488281	472.3027648925781
1060	474.2839660644531	11.874500000000001					1	DETECTED	474.2840 m/z @11.87 [N1309_2.mzXML]	474.2839660644531	11.874500000000001	11.824316666666666	18.556333333333335	6.732016666666668	493729.3125	4720682.6600457905	1	1174	0.26300777608369685	4.323920034796443	5.716441942598895	474.27471923828125	474.28778076171875
1061	474.83416748046875	1.53675					1	DETECTED	474.8342 m/z @1.54 [N1309_2.mzXML]	474.83416748046875	1.53675	1.4473833333333335	13.489966666666668	12.042583333333335	32549.0703125	3369705.872784546	0	1174	0.08529091999656613	67.37737784408809	133.75475568817617	474.8243408203125	474.8343505859375
1062	475.01324462890625	8.818483333333335					1	DETECTED	475.0132 m/z @8.82 [N1309_2.mzXML]	475.01324462890625	8.818483333333335	8.818483333333335	9.689449999999999	0.8709666666666642	65143.08203125	347926.16817144415	0	1174	0.050708599679845534	null	null	475.0084533691406	475.0146179199219
1063	475.3250732421875	10.510916666666667					1	DETECTED	475.3251 m/z @10.51 [N1309_2.mzXML]	475.3250732421875	10.510916666666667	10.084533333333333	15.974183333333334	5.889650000000001	46933.828125	1262612.8251354063	0	1174	0.10541151729070464	2.4942858468769193	2.2087299051996774	475.3232421875	475.33111572265625
1064	476.9391784667969	1.8187666666666666					1	DETECTED	476.9392 m/z @1.82 [N1309_2.mzXML]	476.9391784667969	1.8187666666666666	1.7624666666666668	7.8467	6.084233333333334	10642.982421875	658756.3630678101	0	1174	0.3101436539967284	54.03404381290724	107.06808762581448	476.9376525878906	476.9423828125
1065	478.29156494140625	12.862599999999999					1	DETECTED	478.2916 m/z @12.86 [N1309_2.mzXML]	478.29156494140625	12.862599999999999	12.763583333333335	13.002133333333335	0.23855000000000004	84426.296875	553584.2968798821	0	1174	0.0775038315758394	1.2045951859956578	2.684964173811713	478.291015625	478.2919921875
1066	478.3286437988281	13.110783333333334					1	DETECTED	478.3286 m/z @13.11 [N1309_2.mzXML]	478.3286437988281	13.110783333333334	11.7054	16.286633333333334	4.581233333333335	61591.11328125	2816975.597191099	0	1174	0.4302242933107472	1.0870241897622022	0.8228031442922922	478.3248291015625	478.3315734863281
1067	478.38800048828125	12.533616666666667					1	DETECTED	478.3880 m/z @12.53 [N1309_2.mzXML]	478.38800048828125	12.533616666666667	0.4106666666666667	19.523666666666667	19.113	53172.31640625	3996038.101368496	0	1174	0.6093556713895332	3.705754908899607	7.190169639669275	478.3829650878906	478.390625
1068	479.0034484863281	1.98565					1	DETECTED	479.0034 m/z @1.99 [N1309_2.mzXML]	479.0034484863281	1.98565	1.8328166666666665	8.07255	6.239733333333334	5220.8359375	889466.1121656493	0	1174	0.2636987294527531	20.413522355507084	39.82704471101417	479.0001220703125	479.00372314453125
1069	479.3305358886719	13.140183333333333					1	DETECTED	479.3305 m/z @13.14 [N1309_2.mzXML]	479.3305358886719	13.140183333333333	12.746450000000001	14.76735	2.0208999999999993	15954.541015625	525534.1987606504	0	1174	0.6521063778275273	2.5663308499830775	4.132661699966155	479.329345703125	479.3339538574219
1070	479.3918762207031	12.349283333333334					1	DETECTED	479.3919 m/z @12.35 [N1309_2.mzXML]	479.3918762207031	12.349283333333334	11.756033333333333	19.0865	7.330466666666668	17862.072265625	1187652.6880726009	0	1174	0.3862973725841492	6.178227279112224	12.786752613618015	479.3900451660156	479.3935852050781
1071	480.2107849121094	11.657350000000001					1	DETECTED	480.2108 m/z @11.66 [N1309_2.mzXML]	480.2107849121094	11.657350000000001	11.055183333333334	11.7054	0.6502166666666653	7840.55810546875	147241.2749112548	0	1174	0.5840686070142187	0.5398975920287834	0.07979518405756675	480.2093811035156	480.2135009765625
1072	480.3077392578125	13.199616666666666					1	DETECTED	480.3077 m/z @13.20 [N1309_2.mzXML]	480.3077392578125	13.199616666666666	12.92565	15.283316666666668	2.3576666666666686	20870.212890625	752269.2502449345	0	1174	0.19457677163990184	4.302834894756059	7.6056697895121195	480.2981262207031	480.3099365234375
1073	480.3435974121094	13.4258					1	DETECTED	480.3436 m/z @13.43 [N1309_2.mzXML]	480.3435974121094	13.4258	6.075483333333334	14.784433333333334	8.708950000000002	64563.11328125	6428163.09938022	0	1174	0.2595086965183757	0.5515568383369971	0.05840159217344099	480.34075927734375	480.3457946777344
1074	482.3234558105469	12.941233333333335					1	DETECTED	482.3235 m/z @12.94 [N1309_2.mzXML]	482.3234558105469	12.941233333333335	7.563199999999999	15.247366666666666	7.684166666666667	54134.38671875	2394349.480246247	0	1174	0.10541822019923686	0.714403034566539	1.0749325961762866	482.3219909667969	482.3323059082031
1075	482.3591613769531	13.653016666666668					1	DETECTED	482.3592 m/z @13.65 [N1309_2.mzXML]	482.3591613769531	13.653016666666668	12.349283333333334	15.919033333333335	3.569750000000001	101793.7890625	2233906.695211545	1	1174	0.27123732456264094	4.575623861136113	6.748102135493642	482.358154296875	482.3626403808594
1076	483.3264465332031	12.941233333333335					1	DETECTED	483.3264 m/z @12.94 [N1309_2.mzXML]	483.3264465332031	12.941233333333335	12.862599999999999	14.683583333333333	1.8209833333333343	16330.958984375	350220.6772073981	0	1174	0.04257773278386878	11.578952946163243	22.157905892326486	483.32562255859375	483.3272705078125
1077	483.3623352050781	13.735033333333332					1	DETECTED	483.3623 m/z @13.74 [N1309_2.mzXML]	483.3623352050781	13.735033333333332	5.44375	14.71695	9.273200000000001	24008.37890625	6270065.21932236	0	1174	0.1199380545928257	0.5343173004059563	0.061205649797331466	483.36224365234375	483.3653869628906
1078	483.9241027832031	9.485916666666666					1	DETECTED	483.9241 m/z @9.49 [N1309_2.mzXML]	483.9241027832031	9.485916666666666	5.8995500000000005	9.571683333333334	3.672133333333334	10983.388671875	318775.45874371385	0	1174	3.6376712342760955	0.5119573198501736	0.024928686796913554	483.9218444824219	483.9249572753906
1079	486.86578369140625	1.6105333333333334					1	DETECTED	486.8658 m/z @1.61 [N1309_2.mzXML]	486.86578369140625	1.6105333333333334	1.5661833333333335	1.6255	0.05931666666666646	21136.513671875	57462.73792285161	0	1174	0.10154314960675226	0.6687335588124759	0.3373022482600846	486.86492919921875	486.8674011230469
1080	487.3193664550781	14.482416666666667					1	DETECTED	487.3194 m/z @14.48 [N1309_2.mzXML]	487.3193664550781	14.482416666666667	6.887200000000001	16.5438	9.656600000000001	66792.8125	2580808.507110107	0	1174	0.27624458124185836	1.4056332100160633	1.5661535019380368	487.3157958984375	487.322265625
1081	489.3353271484375	15.481016666666667					1	DETECTED	489.3353 m/z @15.48 [N1309_2.mzXML]	489.3353271484375	15.481016666666667	5.198566666666666	17.965333333333334	12.766766666666667	15822.0849609375	1860639.882538328	0	1174	1.150977122773856	0.5749790343531589	0.9759796393944454	489.33209228515625	489.34356689453125
1082	490.28887939453125	12.64745					1	DETECTED	490.2889 m/z @12.65 [N1309_2.mzXML]	490.28887939453125	12.64745	6.022466666666667	12.797016666666668	6.7745500000000005	14211.841796875	3029507.610305664	0	1174	6.739937379516243	0.5112880787121479	0.022576157424295706	490.2888488769531	490.2946472167969
1083	490.4239807128906	12.862599999999999					1	DETECTED	490.4240 m/z @12.86 [N1309_2.mzXML]	490.4239807128906	12.862599999999999	3.987083333333333	13.620633333333334	9.633550000000001	8093.3603515625	1220628.7974217534	0	1174	0.03697092504202537	0.5427036172542069	0.08540723450841382	490.4228210449219	490.4277648925781
1084	491.3698425292969	12.282083333333333					1	DETECTED	491.3698 m/z @12.28 [N1309_2.mzXML]	491.3698425292969	12.282083333333333	11.756033333333333	12.695783333333333	0.9397500000000001	17837.998046875	434635.09949072235	0	1174	0.2631452531695011	0.893213572854292	1.0808746722561673	491.3683166503906	491.3756103515625
1085	491.556396484375	13.155416666666667					1	DETECTED	491.5564 m/z @13.16 [N1309_2.mzXML]	491.556396484375	13.155416666666667	11.375516666666666	13.506066666666667	2.1305500000000013	19148.240234375	585833.8527719725	0	1174	0.13858599709137387	0.5985027248721837	0.18200056177345914	491.5517272949219	491.56170654296875
1086	492.8830871582031	1.6255					1	DETECTED	492.8831 m/z @1.63 [N1309_2.mzXML]	492.8830871582031	1.6255	1.5807833333333332	1.6553166666666668	0.07453333333333356	35448.69140625	111183.89102539067	0	1174	0.054438820265407584	0.8333954528512871	0.6581350903091202	492.8822326660156	492.8832702636719
1087	493.7788391113281	13.170133333333332					1	DETECTED	493.7788 m/z @13.17 [N1309_2.mzXML]	493.7788391113281	13.170133333333332	13.110783333333334	13.44135	0.330566666666666	14847.48828125	161217.64672021443	0	1174	null	2.7848918843022292	4.5697837686044585	493.7770690917969	493.7792053222656
1088	494.32244873046875	12.830266666666667					1	DETECTED	494.3224 m/z @12.83 [N1309_2.mzXML]	494.32244873046875	12.830266666666667	3.3080833333333337	15.00145	11.693366666666666	251252.3125	7764892.583512385	1	1174	0.10384933601414481	1.1607892582624635	0.9358050778337701	494.3181457519531	494.325927734375
1089	496.3376159667969	13.155416666666667					1	DETECTED	496.3376 m/z @13.16 [N1309_2.mzXML]	496.3376159667969	13.155416666666667	9.85985	18.702833333333334	8.842983333333335	5426186.5	8.909444030955261E7	1	1174	0.19116085612770028	1.680997847745719	3.803226957664814	496.33624267578125	496.34210205078125
1090	497.34185791015625	13.155416666666667					1	DETECTED	497.3419 m/z @13.16 [N1309_2.mzXML]	497.34185791015625	13.155416666666667	11.159316666666665	16.102999999999998	4.9436833333333325	1118879.875	2.1621938034202218E7	0	1174	0.17302496889084296	1.2383355877294042	null	497.3416748046875	497.3438720703125
1091	499.3472595214844	13.184783333333334					1	DETECTED	499.3473 m/z @13.18 [N1309_2.mzXML]	499.3472595214844	13.184783333333334	9.399616666666667	18.830499999999997	9.43088333333333	21597.1796875	1706048.4313587039	0	1174	0.13493624515248293	1.2457685702963317	0.07229603257423424	499.3389892578125	499.35577392578125
1092	500.2803955078125	11.874500000000001					1	DETECTED	500.2804 m/z @11.87 [N1309_2.mzXML]	500.2803955078125	11.874500000000001	5.285583333333333	12.92565	7.640066666666666	28240.146484375	2702459.1849696357	0	1174	0.125414370772587	0.5797665271225668	0.028396262139372744	500.2720031738281	500.28082275390625
1093	501.1891784667969	13.155416666666667					1	DETECTED	501.1892 m/z @13.16 [N1309_2.mzXML]	501.1891784667969	13.155416666666667	13.095733333333333	13.820400000000001	0.7246666666666677	16519.19140625	220675.34879226662	0	1174	0.13330734482435602	6.070929907846913	11.141859815693826	501.185791015625	501.18963623046875
1094	502.2909851074219	12.830266666666667					1	DETECTED	502.2910 m/z @12.83 [N1309_2.mzXML]	502.2909851074219	12.830266666666667	12.746450000000001	13.0177	0.27124999999999844	50989.38671875	278652.0453864731	0	1174	0.061908130481606705	1.246611841832583	2.6260595340344444	502.2896728515625	502.29217529296875
1095	502.3284606933594	12.941233333333335					1	DETECTED	502.3285 m/z @12.94 [N1309_2.mzXML]	502.3284606933594	12.941233333333335	12.565783333333334	14.251733333333334	1.68595	20237.705078125	529010.5651189572	0	1174	0.4823979890934176	2.245239046477556	1.4642279548492645	502.31890869140625	502.330078125
1096	502.41094970703125	4.144					1	DETECTED	502.4109 m/z @4.14 [N1309_2.mzXML]	502.41094970703125	4.144	3.4308666666666667	7.670133333333334	4.239266666666667	1895.758544921875	188208.5881140442	0	1174	0.6916069542162684	2.972281948209779	4.944563896419558	502.4040832519531	502.4194641113281
1097	503.29486083984375	12.862599999999999					1	DETECTED	503.2949 m/z @12.86 [N1309_2.mzXML]	503.29486083984375	12.862599999999999	8.642766666666667	12.91015	4.267383333333333	10946.982421875	534030.5719995725	0	1174	0.07054169869219784	0.5056341087720685	0.011268217544137076	503.29388427734375	503.3009948730469
1098	504.23944091796875	12.2134					1	DETECTED	504.2394 m/z @12.21 [N1309_2.mzXML]	504.23944091796875	12.2134	5.8296166666666664	12.332466666666667	6.5028500000000005	2945.11767578125	504562.8220223083	0	1174	0.09876904997404701	0.509325713330914	0.01865142666182805	504.230224609375	504.240234375
1099	504.342529296875	13.364266666666667					1	DETECTED	504.3425 m/z @13.36 [N1309_2.mzXML]	504.342529296875	13.364266666666667	6.69195	13.855816666666668	7.163866666666667	7754.92724609375	934261.8384328001	0	1174	0.40298352980877183	0.5368350323101172	0.07367006462023437	504.3326721191406	504.345703125
1100	506.35919189453125	14.236083333333333					1	DETECTED	506.3592 m/z @14.24 [N1309_2.mzXML]	506.35919189453125	14.236083333333333	11.657350000000001	15.956016666666667	4.298666666666666	13791.2734375	1034800.285071441	0	1174	0.35762649773314337	0.7445220096342082	0.29747786705804863	506.354248046875	506.3640441894531
1101	508.3382873535156	13.048966666666667					1	DETECTED	508.3383 m/z @13.05 [N1309_2.mzXML]	508.3382873535156	13.048966666666667	12.971749999999998	13.064116666666667	0.0923666666666687	9283.9150390625	36660.839212158324	0	1174	0.03248787304386447	0.5981005827757384	0.19620116555147674	508.3373107910156	508.34014892578125
1102	508.3749694824219	13.9746					1	DETECTED	508.3750 m/z @13.97 [N1309_2.mzXML]	508.3749694824219	13.9746	11.0723	15.846016666666666	4.773716666666665	43515.08984375	1969804.9251047045	0	1174	0.32998788836428083	0.8193484596749833	0.3877755453807919	508.37225341796875	508.3813781738281
1103	510.3539123535156	13.5226					1	DETECTED	510.3539 m/z @13.52 [N1309_2.mzXML]	510.3539123535156	13.5226	8.52045	14.465333333333332	5.9448833333333315	66818.1484375	2648391.5199912703	0	1174	0.22508902781408224	0.594232813223647	1.470356510357711	510.3466796875	510.3558654785156
1104	510.3898010253906	12.830266666666667					1	DETECTED	510.3898 m/z @12.83 [N1309_2.mzXML]	510.3898010253906	12.830266666666667	12.598883333333333	12.941233333333335	0.3423500000000015	9249.822265625	127592.85682189981	0	1174	0.2804509061756342	0.7397896708204306	0.4795793416408611	510.388427734375	510.39117431640625
1105	511.1075439453125	1.8607666666666667					1	DETECTED	511.1075 m/z @1.86 [N1309_2.mzXML]	511.1075439453125	1.8607666666666667	1.8470166666666665	3.4308666666666667	1.5838500000000002	7014.75732421875	222886.75333843994	0	1174	0.5267279720035496	57.59454545454483	84.31661629501643	511.1046447753906	511.1116027832031
1106	512.33349609375	11.971883333333333					1	DETECTED	512.3335 m/z @11.97 [N1309_2.mzXML]	512.33349609375	11.971883333333333	11.8417	14.933733333333333	3.092033333333333	84408.171875	1427698.9446757813	0	1174	0.09401830304643255	3.769824244782349	2.1776459412485623	512.3324584960938	512.3386840820312
1107	514.8739013671875	1.6405166666666666					1	DETECTED	514.8739 m/z @1.64 [N1309_2.mzXML]	514.8739013671875	1.6405166666666666	1.6105333333333334	1.67055	0.06001666666666661	24989.076171875	49275.6522216797	0	1174	0.027465600066842955	1.0008337965536427	1.0016675931072854	514.8728637695312	514.8746948242188
1108	515.2062377929688	12.941233333333335					1	DETECTED	515.2062 m/z @12.94 [N1309_2.mzXML]	515.2062377929688	12.941233333333335	12.91015	13.002133333333335	0.09198333333333508	8304.3271484375	28340.70478137213	0	1174	0.05599915871643901	1.4796246648793099	1.9592493297586198	515.2058715820312	515.2093505859375
1109	515.3118896484375	13.170133333333332					1	DETECTED	515.3119 m/z @13.17 [N1309_2.mzXML]	515.3118896484375	13.170133333333332	3.7529	13.410233333333334	9.657333333333334	46320.34765625	1682611.8970167532	0	1174	0.1758044667865004	1.651196295175422	2.2720271001287005	515.3101196289062	515.313720703125
1110	516.3050537109375	12.830266666666667					1	DETECTED	516.3051 m/z @12.83 [N1309_2.mzXML]	516.3050537109375	12.830266666666667	12.484116666666667	13.03275	0.5486333333333331	22122.25390625	248191.39943310534	0	1174	0.15938559469295122	0.792479175694545	0.58495835138909	516.3031616210938	516.307373046875
1111	517.1243286132812	1.8328166666666665					1	DETECTED	517.1243 m/z @1.83 [N1309_2.mzXML]	517.1243286132812	1.8328166666666665	1.8187666666666666	18.113166666666665	16.2944	13476.8330078125	1568766.3429572447	0	1174	0.13235092345299804	579.8718861210007	14.277225460345312	517.1229858398438	517.12744140625
1112	517.3661499023438	15.018416666666667					1	DETECTED	517.3661 m/z @15.02 [N1309_2.mzXML]	517.3661499023438	15.018416666666667	14.63275	15.99255	1.3598	4999.85693359375	163363.29225247176	0	1174	0.052876099798501386	1.7629213483146038	1.6381617039009633	517.3646850585938	517.3688354492188
1113	518.320556640625	13.155416666666667					1	DETECTED	518.3206 m/z @13.16 [N1309_2.mzXML]	518.320556640625	13.155416666666667	11.6729	14.867533333333334	3.194633333333334	312785.6875	8861321.029157655	1	1174	0.18222094223176555	0.9290545889539136	1.4792930183221742	518.3178100585938	518.3225708007812
1114	518.4581909179688	12.830266666666667					1	DETECTED	518.4582 m/z @12.83 [N1309_2.mzXML]	518.4581909179688	12.830266666666667	11.62595	15.035816666666667	3.4098666666666677	45737.109375	3911515.7446710803	0	1174	1.3503021603830447	1.3695672875274594	1.1760470057044172	518.4530029296875	518.4671020507812
1115	519.323974609375	13.110783333333334					1	DETECTED	519.3240 m/z @13.11 [N1309_2.mzXML]	519.323974609375	13.110783333333334	12.663216666666667	14.498516666666665	1.8352999999999984	80215.6875	2735336.2496601553	0	1174	0.3204519827582857	1.9094249878407568	2.7228066389246486	519.3232421875	519.325927734375
1116	520.3372802734375	12.941233333333335					1	DETECTED	520.3373 m/z @12.94 [N1309_2.mzXML]	520.3372802734375	12.941233333333335	11.003366666666667	16.176516666666668	5.1731500000000015	2498442.0	2.1222918533452827E7	1	1174	0.1002272678505598	1.134326282553932	1.939204809395433	520.3366088867188	520.3452758789062
1117	521.341796875	12.941233333333335					1	DETECTED	521.3418 m/z @12.94 [N1309_2.mzXML]	521.341796875	12.941233333333335	12.830266666666667	14.683583333333333	1.8533166666666663	612213.8125	5884340.065709597	0	1174	0.08431003493334899	8.350781015319814	15.701562030639629	521.3411865234375	521.34326171875
1118	521.4193115234375	12.057066666666666					1	DETECTED	521.4193 m/z @12.06 [N1309_2.mzXML]	521.4193115234375	12.057066666666666	11.657350000000001	12.3996	0.7422499999999985	7624.48095703125	223836.18207019012	0	1174	0.23491425488323792	0.9284701663678465	0.8569403327356931	521.4172973632812	521.4205932617188
1119	522.3538818359375	13.288266666666667					1	DETECTED	522.3539 m/z @13.29 [N1309_2.mzXML]	522.3538818359375	13.288266666666667	11.6729	15.498966666666666	3.826066666666666	663907.875	1.3109498356130859E7	1	1174	0.20285957780850694	1.8314829289407093	3.3926309554984933	522.3441162109375	522.3574829101562
1120	523.3468627929688	12.941233333333335					1	DETECTED	523.3469 m/z @12.94 [N1309_2.mzXML]	523.3468627929688	12.941233333333335	12.91015	13.0177	0.10754999999999981	12674.7626953125	52605.44127441409	0	1174	0.07667276694478353	1.730026809651384	2.460053619302768	523.3450927734375	523.34716796875
1121	523.357421875	13.288266666666667					1	DETECTED	523.3574 m/z @13.29 [N1309_2.mzXML]	523.357421875	13.288266666666667	13.080366666666666	15.10555	2.0251833333333327	189793.125	3945254.5737547623	0	1174	0.20400255865455286	4.870570787237442	8.798705064402787	523.3571166992188	523.35986328125
1122	524.368896484375	14.056966666666666					1	DETECTED	524.3689 m/z @14.06 [N1309_2.mzXML]	524.368896484375	14.056966666666666	9.928166666666668	18.702833333333334	8.774666666666667	1211384.375	6.461981696417263E7	1	1174	0.46757751198008357	0.9252849650878938	0.46438199028184857	524.359130859375	524.3741455078125
1123	525.3732299804688	14.089833333333333					1	DETECTED	525.3732 m/z @14.09 [N1309_2.mzXML]	525.3732299804688	14.089833333333333	10.628683333333333	17.374166666666667	6.745483333333334	312721.28125	1.7387207525221206E7	0	1174	0.530681447344433	1.0244532949596108	0.3037821628303462	525.3721313476562	525.3783569335938
1124	526.2903442382812	12.830266666666667					1	DETECTED	526.2903 m/z @12.83 [N1309_2.mzXML]	526.2903442382812	12.830266666666667	12.763583333333335	12.878466666666666	0.11488333333333145	17065.021484375	71740.65585937424	0	1174	0.07503127586486258	0.8614096475881077	0.7228192951762155	526.2898559570312	526.2916870117188
1125	527.3121337890625	13.140183333333333					1	DETECTED	527.3121 m/z @13.14 [N1309_2.mzXML]	527.3121337890625	13.140183333333333	12.941233333333335	13.214633333333333	0.27339999999999876	7140.18408203125	82785.6404553222	0	1174	0.07812987005286232	0.6871073133953286	0.3742146267906572	527.3037109375	527.3143310546875
1126	527.3782958984375	14.024000000000001					1	DETECTED	527.3783 m/z @14.02 [N1309_2.mzXML]	527.3782958984375	14.024000000000001	11.824316666666666	14.967483333333332	3.1431666666666658	8385.5703125	623771.9446622323	0	1174	0.50743431249861	0.7144588993870323	0.37228282654410444	527.3728637695312	527.3810424804688
1127	528.3184814453125	13.2734					1	DETECTED	528.3185 m/z @13.27 [N1309_2.mzXML]	528.3184814453125	13.2734	13.2295	13.44135	0.2118500000000001	11851.6181640625	83981.29560266127	0	1174	0.10937791816014197	2.4128701594532647	3.8257403189065293	528.318115234375	528.3202514648438
1128	528.4611206054688	12.349283333333334					1	DETECTED	528.4611 m/z @12.35 [N1309_2.mzXML]	528.4611206054688	12.349283333333334	10.278699999999999	12.813666666666668	2.5349666666666693	29893.75390625	684314.132693054	0	1174	0.12829309294528635	0.6121382863122309	1.141713960586868	528.4530029296875	528.4620971679688
1129	532.3358154296875	13.489966666666668					1	DETECTED	532.3358 m/z @13.49 [N1309_2.mzXML]	532.3358154296875	13.489966666666668	13.4258	13.7516	0.3257999999999992	4622.7060546875	62076.58580877692	0	1174	null	2.538701298701282	4.077402597402564	532.33349609375	532.337646484375
1130	535.2974243164062	13.110783333333334					1	DETECTED	535.2974 m/z @13.11 [N1309_2.mzXML]	535.2974243164062	13.110783333333334	8.485766666666667	13.199616666666666	4.713849999999999	9212.4375	543121.3322816158	0	1174	0.19756683672058983	0.5096035689961476	0.019207137992295183	535.2964477539062	535.3073120117188
1131	536.3052978515625	13.288266666666667					1	DETECTED	536.3053 m/z @13.29 [N1309_2.mzXML]	536.3052978515625	13.288266666666667	13.2295	13.333733333333333	0.10423333333333318	8670.9716796875	37480.46423437525	0	1174	0.057935558052607306	0.886840612592165	0.7736812251843298	536.3048095703125	536.305908203125
1132	539.1062622070312	1.8328166666666665					1	DETECTED	539.1063 m/z @1.83 [N1309_2.mzXML]	539.1062622070312	1.8328166666666665	1.7906000000000002	2.2961	0.5054999999999998	29773.55859375	225169.23188928212	0	1174	0.04199769096429451	4.799652249425351	3.899480104335694	539.1035766601562	539.109375
1133	539.3121337890625	12.941233333333335					1	DETECTED	539.3121 m/z @12.94 [N1309_2.mzXML]	539.3121337890625	12.941233333333335	12.894533333333333	13.03275	0.13821666666666665	14841.3408203125	49698.680388793975	0	1174	0.028698027157597394	1.4798358315488525	1.6533565082534238	539.310546875	539.3129272460938
1134	540.3646850585938	12.315716666666667					1	DETECTED	540.3647 m/z @12.32 [N1309_2.mzXML]	540.3646850585938	12.315716666666667	12.248116666666666	12.450216666666668	0.2021000000000015	11292.2646484375	79945.4263686529	0	1174	0.0783903503211345	1.4948224852070995	1.9896449704141992	540.3617553710938	540.3662109375
1135	542.3204345703125	12.941233333333335					1	DETECTED	542.3204 m/z @12.94 [N1309_2.mzXML]	542.3204345703125	12.941233333333335	1.3400833333333333	13.941683333333334	12.601600000000001	189842.484375	2618583.4216240854	1	1174	0.13558323043163867	0.9946225834664948	0.7142102684805385	542.3169555664062	542.3277587890625
1136	544.3380737304688	12.862599999999999					1	DETECTED	544.3381 m/z @12.86 [N1309_2.mzXML]	544.3380737304688	12.862599999999999	12.712633333333335	16.231466666666666	3.5188333333333315	446265.40625	4848315.948820547	1	1174	0.08992179203871054	2.714451151902735	4.392716282959066	544.333740234375	544.33984375
1137	546.3517456054688	14.089833333333333					1	DETECTED	546.3517 m/z @14.09 [N1309_2.mzXML]	546.3517456054688	14.089833333333333	10.8476	16.029116666666667	5.181516666666667	51395.96875	3066098.2302582683	0	1174	1.3041494059771157	0.8372862123189799	0.3461925173956055	546.3455200195312	546.3578491210938
1138	548.3698120117188	13.5226					1	DETECTED	548.3698 m/z @13.52 [N1309_2.mzXML]	548.3698120117188	13.5226	13.379349999999999	13.958083333333333	0.578733333333334	19436.279296875	296012.73746166995	0	1174	0.27340027119402066	2.020011634671296	1.9837637827806247	548.3682861328125	548.37158203125
1139	550.3859252929688	11.611083333333333					1	DETECTED	550.3859 m/z @11.61 [N1309_2.mzXML]	550.3859252929688	11.611083333333333	11.566816666666666	16.0472	4.480383333333334	5523.08544921875	531317.1338939209	0	1174	3.2282895053260656	50.60673945783081	100.21347891566163	550.3834838867188	550.3880615234375
1140	550.448974609375	12.763583333333335					1	DETECTED	550.4490 m/z @12.76 [N1309_2.mzXML]	550.448974609375	12.763583333333335	12.143283333333333	14.138316666666666	1.9950333333333337	6863.44677734375	381311.1772601317	0	1174	0.550517299654155	1.6081197270138055	2.216239454027611	550.444580078125	550.451416015625
1141	561.4113159179688	12.091583333333334					1	DETECTED	561.4113 m/z @12.09 [N1309_2.mzXML]	561.4113159179688	12.091583333333334	11.7054	12.598883333333333	0.8934833333333341	4725.26708984375	156288.76518493655	0	1174	0.2268805040683617	1.1568123948038453	1.3136247896076907	561.4094848632812	561.416015625
1142	566.3198852539062	12.862599999999999					1	DETECTED	566.3199 m/z @12.86 [N1309_2.mzXML]	566.3198852539062	12.862599999999999	12.729566666666667	13.080366666666666	0.35079999999999956	37162.62890625	316337.47019067325	0	1174	0.11261879444560563	1.2687974501937498	1.5097024564598747	566.3189697265625	566.3206787109375
1143	567.4051513671875	12.298933333333334					1	DETECTED	567.4052 m/z @12.30 [N1309_2.mzXML]	567.4051513671875	12.298933333333334	12.1959	12.5171	0.32119999999999926	14246.8369140625	141021.88660803213	0	1174	0.17046909985622527	1.5587188612099478	2.060059667756114	567.4042358398438	567.4077758789062
1144	568.3377685546875	12.830266666666667					1	DETECTED	568.3378 m/z @12.83 [N1309_2.mzXML]	568.3377685546875	12.830266666666667	0.48336666666666667	14.382383333333333	13.899016666666666	48075.34375	1964156.831716841	0	1174	0.09965238953300926	1.6564904085861658	2.444709608016335	568.327880859375	568.342041015625
1145	570.3544311523438	13.002133333333335					1	DETECTED	570.3544 m/z @13.00 [N1309_2.mzXML]	570.3544311523438	13.002133333333335	12.986916666666668	13.489966666666668	0.50305	7917.3603515625	96461.51436004622	0	1174	0.17658527577475702	16.52957283680104	32.05914567360208	570.352294921875	570.3566284179688
1146	576.8451538085938	1.6255					1	DETECTED	576.8452 m/z @1.63 [N1309_2.mzXML]	576.8451538085938	1.6255	1.5955333333333332	1.6553166666666668	0.05978333333333352	7209.7783203125	17249.44738012695	0	1174	0.04136995551240785	0.9974972191323714	0.9949944382647429	576.8451538085938	576.847412109375
1147	583.2529296875	11.176516666666666					1	DETECTED	583.2529 m/z @11.18 [N1309_2.mzXML]	583.2529296875	11.176516666666666	10.5758	14.700183333333333	4.124383333333334	10428.2529296875	514694.7657518314	0	1174	0.4894633777823074	2.470463840879773	6.67339065667815	583.2490234375	583.260986328125
1148	585.2687377929688	12.862599999999999					1	DETECTED	585.2687 m/z @12.86 [N1309_2.mzXML]	585.2687377929688	12.862599999999999	10.331716666666667	13.941683333333334	3.6099666666666668	25270.958984375	910708.7198151854	0	1174	1.8995104669157108	0.6329323558201152	0.8920175304064145	585.2651977539062	585.2734985351562
1149	588.81396484375	1.55155					1	DETECTED	588.8140 m/z @1.55 [N1309_2.mzXML]	588.81396484375	1.55155	1.50715	1.5661833333333335	0.05903333333333349	3469.044677734375	9265.964081054697	0	1174	0.06143425864148533	0.6647897897897916	0.32957957957958334	588.8113403320312	588.8157348632812
1150	593.42138671875	12.549633333333333					1	DETECTED	593.4214 m/z @12.55 [N1309_2.mzXML]	593.42138671875	12.549633333333333	12.484116666666667	12.763583333333335	0.27946666666666786	7744.77099609375	78875.53333007818	0	1174	0.2580339836863388	2.132790638514418	3.2655812770288364	593.4195556640625	593.4225463867188
1151	593.9594116210938	8.730316666666665					1	DETECTED	593.9594 m/z @8.73 [N1309_2.mzXML]	593.9594116210938	8.730316666666665	0.2285	8.800383333333334	8.571883333333334	2659.44677734375	399899.8712807312	0	1174	0.13603432558710793	0.5041206879314031	0.008241375862806087	593.9544067382812	593.9603271484375
1152	616.1737060546875	11.2968					1	DETECTED	616.1737 m/z @11.30 [N1309_2.mzXML]	616.1737060546875	11.2968	11.26295	11.581383333333333	0.3184333333333331	56317.69140625	348977.00895214744	0	1174	0.06114236170605736	4.703594288527917	5.489697226238244	616.1723022460938	616.1749877929688
1153	619.4360961914062	12.598883333333333					1	DETECTED	619.4361 m/z @12.60 [N1309_2.mzXML]	619.4360961914062	12.598883333333333	12.549633333333333	12.813666666666668	0.26403333333333556	8498.599609375	66911.78108813497	0	1174	0.17701349343884765	2.68054145516073	4.36108291032146	619.432861328125	619.437744140625
1154	629.1527099609375	2.4207833333333335					1	DETECTED	629.1527 m/z @2.42 [N1309_2.mzXML]	629.1527099609375	2.4207833333333335	1.8328166666666665	4.0812333333333335	2.248416666666667	22667.72265625	581559.6595650943	0	1174	0.28378820327572285	1.1369607711655794	1.3160958679956545	629.149169921875	629.156982421875
1155	631.009765625	10.261166666666666					1	DETECTED	631.0098 m/z @10.26 [N1309_2.mzXML]	631.009765625	10.261166666666666	10.2263	10.313966666666666	0.08766666666666545	1755.053955078125	7308.843610961912	0	1174	0.1310149320027545	1.2571701720841388	1.514340344168278	631.0087280273438	631.014404296875
1156	633.0154418945312	8.818483333333335					1	DETECTED	633.0154 m/z @8.82 [N1309_2.mzXML]	633.0154418945312	8.818483333333335	8.782883333333332	9.757466666666666	0.9745833333333334	2795.669189453125	51091.68748077389	0	1174	0.07902537302846113	13.687968164793125	26.37593632958625	633.0096435546875	633.0167846679688
1157	651.1339721679688	1.8607666666666667					1	DETECTED	651.1340 m/z @1.86 [N1309_2.mzXML]	651.1339721679688	1.8607666666666667	1.8470166666666665	3.1146499999999997	1.2676333333333332	16048.1259765625	300570.93077786267	0	1174	0.3803003557002871	46.09575757575706	47.88898259051369	651.129150390625	651.1393432617188
1158	673.114990234375	1.8607666666666667					1	DETECTED	673.1150 m/z @1.86 [N1309_2.mzXML]	673.114990234375	1.8607666666666667	1.8328166666666665	2.3796833333333334	0.5468666666666668	15383.728515625	153440.14853491218	0	1174	0.32429739761228427	9.782945736434062	11.728104460979669	673.1121826171875	673.1195068359375
1159	701.555419921875	12.64745					1	DETECTED	701.5554 m/z @12.65 [N1309_2.mzXML]	701.555419921875	12.64745	11.824316666666666	15.0877	3.2633833333333335	12127.12890625	591889.061634216	0	1174	0.4410932535398828	1.982293269620152	1.8326149311424504	701.5553588867188	701.5632934570312
1160	703.572265625	13.5226					1	DETECTED	703.5723 m/z @13.52 [N1309_2.mzXML]	703.572265625	13.5226	1.1940833333333332	15.390666666666668	14.196583333333335	32933.546875	2442812.317249329	0	1174	0.8063345589264621	0.837966282283387	0.7802075888842642	703.5697021484375	703.5772094726562
1161	719.855712890625	9.122733333333334					1	DETECTED	719.8557 m/z @9.12 [N1309_2.mzXML]	719.855712890625	9.122733333333334	9.03335	9.184383333333333	0.15103333333333246	3656.27392578125	23247.729367797925	0	1174	0.10419394708239516	0.8448629498414951	0.6897258996829903	719.8471069335938	719.86083984375
1162	722.5255737304688	12.830266666666667					1	DETECTED	722.5256 m/z @12.83 [N1309_2.mzXML]	722.5255737304688	12.830266666666667	12.315716666666667	13.70195	1.3862333333333332	8473.0830078125	331780.89417517086	0	1174	0.31349202718617697	1.3470346257247436	1.6940692514494873	722.5222778320312	722.5294799804688
1163	729.5873413085938	12.614933333333333					1	DETECTED	729.5873 m/z @12.61 [N1309_2.mzXML]	729.5873413085938	12.614933333333333	11.329833333333333	12.780333333333335	1.4505000000000017	6127.0078125	362152.4344830325	0	1174	0.31538128214595673	0.5643529686405734	0.12870593728114682	729.5858764648438	729.5968627929688
1164	732.5527954101562	13.55485					1	DETECTED	732.5528 m/z @13.55 [N1309_2.mzXML]	732.5527954101562	13.55485	12.2134	14.565666666666667	2.352266666666667	5024.7412109375	362189.3377800295	0	1174	1.6022975335308605	0.8767627070210097	0.7535254140420193	732.547607421875	732.5573120117188
1165	756.54931640625	12.533616666666667					1	DETECTED	756.5493 m/z @12.53 [N1309_2.mzXML]	756.54931640625	12.533616666666667	12.2134	14.432266666666667	2.218866666666667	6684.3994140625	459244.11075534037	0	1174	1.4106918027650721	3.4646333211887748	5.9292666423775495	756.5490112304688	756.5590209960938
1166	758.5670166015625	13.653016666666668					1	DETECTED	758.5670 m/z @13.65 [N1309_2.mzXML]	758.5670166015625	13.653016666666668	11.596033333333333	16.010683333333333	4.41465	175684.21875	1.0773161496487666E7	1	1174	1.1659067285000422	0.801632342480519	0.5668353079608595	758.5625	758.5758056640625
1167	760.5822143554688	12.830266666666667					1	DETECTED	760.5822 m/z @12.83 [N1309_2.mzXML]	760.5822143554688	12.830266666666667	11.906316666666667	16.029116666666667	4.1228	41979.34765625	2634316.3242725222	0	1174	0.11780854877680369	2.2310731100167764	3.4621462200335533	760.5792236328125	760.5857543945312
1168	768.5880737304688	12.64745					1	DETECTED	768.5881 m/z @12.65 [N1309_2.mzXML]	768.5880737304688	12.64745	12.230833333333333	14.040266666666668	1.8094333333333346	10681.080078125	393853.56106188986	0	1174	0.14523693691422146	2.1715805896707643	2.8152025402737557	768.5823364257812	768.59228515625
1169	780.5498657226562	12.64745					1	DETECTED	780.5499 m/z @12.65 [N1309_2.mzXML]	780.5498657226562	12.64745	11.890366666666667	14.219816666666667	2.3294499999999996	17728.986328125	708777.8737033693	0	1174	0.22710902015724344	1.5384369840396277	2.785050670614884	780.5465698242188	780.5563354492188
1170	782.5669555664062	12.64745					1	DETECTED	782.5670 m/z @12.65 [N1309_2.mzXML]	782.5669555664062	12.64745	2.7956999999999996	15.247366666666666	12.451666666666666	139483.90625	6078115.4295049105	1	1174	0.2921578550203705	2.160220486365261	3.1574074380527786	782.559814453125	782.5740966796875
1171	784.5828247070312	13.636833333333334					1	DETECTED	784.5828 m/z @13.64 [N1309_2.mzXML]	784.5828247070312	13.636833333333334	5.548766666666666	15.354983333333333	9.806216666666668	19429.15625	2401755.8262551576	0	1174	1.6316341709293543	0.6062151235153025	0.21243024703060473	784.5792846679688	784.5859985351562
1172	786.5977783203125	12.64745					1	DETECTED	786.5978 m/z @12.65 [N1309_2.mzXML]	786.5977783203125	12.64745	11.807516666666666	15.462666666666667	3.655150000000001	50121.2109375	2809266.0657899464	0	1174	0.6086602513852846	1.7583298730527699	2.5950065064969032	786.595703125	786.6058349609375
1173	791.875	8.997866666666665					1	DETECTED	791.8750 m/z @9.00 [N1309_2.mzXML]	791.875	8.997866666666665	7.527833333333334	9.503250000000001	1.9754166666666677	32060.23046875	403452.5684893795	0	1174	0.14837606551309435	1.1126310153428305	0.49869029149119765	791.8699951171875	791.8817138671875
1174	806.5665893554688	12.64745					1	DETECTED	806.5666 m/z @12.65 [N1309_2.mzXML]	806.5665893554688	12.64745	1.53675	15.212	13.67525	37635.94921875	3571644.2693527224	0	1174	0.9361887987200639	1.8438654489809532	2.255887540658647	806.5613403320312	806.5739135742188
1175	810.5978393554688	12.64745					1	DETECTED	810.5978 m/z @12.65 [N1309_2.mzXML]	810.5978393554688	12.64745	11.971883333333333	14.9506	2.978716666666667	36463.17578125	1435061.0225981146	0	1174	0.12884797458675834	2.332378220403638	2.7306201143392466	810.5939331054688	810.6046752929688
1176	813.8566284179688	8.979816666666666					1	DETECTED	813.8566 m/z @8.98 [N1309_2.mzXML]	813.8566284179688	8.979816666666666	8.854283333333333	9.050966666666666	0.19668333333333266	4149.2275390625	27713.78025115966	0	1174	0.11877269541223967	0.783390865639934	0.5667817312798679	813.85546875	813.8587036132812
1177	991.6695556640625	13.155416666666667					1	DETECTED	991.6696 m/z @13.16 [N1309_2.mzXML]	991.6695556640625	13.155416666666667	13.095733333333333	13.364266666666667	0.26853333333333396	16272.1826171875	127426.90319628872	0	1174	0.0873044701053427	2.24965093549286	4.08631147401267	991.6655883789062	991.6780395507812
