# Supplementary material for: MSFC: a new feature construction method for accurate diagnosis of mass spectrometry data
Source: Sci Rep. 2023 Sep 21;13:15694. doi: 10.1038/s41598-023-42395-5 (PMC10514077; doi:10.1038/s41598-023-42395-5)
Supplement: Supplementary file 1 — Supplementary Information. [file 41598_2023_42395_MOESM1_ESM.zip › dataset/CHD dataset/2-batch/P/CD6582_2.mzXML_chromatograms.csv]

row ID	row m/z	row retention time	row identity (main ID)	row identity (all IDs)	row identity (main ID + details)	row comment	row number of detected peaks	CD6582_2.mzXML Peak status	CD6582_2.mzXML Peak name	CD6582_2.mzXML Peak m/z	CD6582_2.mzXML Peak RT	CD6582_2.mzXML Peak RT start	CD6582_2.mzXML Peak RT end	CD6582_2.mzXML Peak duration time	CD6582_2.mzXML Peak height	CD6582_2.mzXML Peak area	CD6582_2.mzXML Peak charge	CD6582_2.mzXML Peak # data points	CD6582_2.mzXML Peak FWHM	CD6582_2.mzXML Peak tailing factor	CD6582_2.mzXML Peak asymmetry factor	CD6582_2.mzXML Peak m/z min	CD6582_2.mzXML Peak m/z max
1	55.05377197265625	11.551466666666666					1	DETECTED	55.0538 m/z @11.55 [CD6582_2.mzXML]	55.05377197265625	11.551466666666666	0.10103333333333334	19.943666666666665	19.842633333333332	2568.0634765625	1084128.4986826633	0	1172	7.550467682059775	0.8664577468683863	4.831926992216478	55.04536819458008	55.06306838989258
2	60.080570220947266	14.883166666666666					1	DETECTED	60.0806 m/z @14.88 [CD6582_2.mzXML]	60.080570220947266	14.883166666666666	0.10103333333333334	19.99866666666667	19.897633333333335	113152.8359375	3.270426537927535E7	1	1172	2.503340197767537	1.1102577335369992	1.4397129206865116	60.08031463623047	60.084686279296875
3	61.03940963745117	1.83925					1	DETECTED	61.0394 m/z @1.84 [CD6582_2.mzXML]	61.03940963745117	1.83925	0.10103333333333334	19.99866666666667	19.897633333333335	205574.578125	2842410.1320734853	0	1172	0.04392018277626919	0.7088022900109079	5.05196137594078	61.03916931152344	61.03965759277344
4	61.08390808105469	12.470650000000001					1	DETECTED	61.0839 m/z @12.47 [CD6582_2.mzXML]	61.08390808105469	12.470650000000001	2.5082833333333334	19.779166666666665	17.27088333333333	3218.804931640625	1305510.7089544975	0	1172	5.751600160449344	0.8668062475114678	1.9405695369244738	61.0762939453125	61.084266662597656
5	68.98210144042969	1.5410666666666666					1	DETECTED	68.9821 m/z @1.54 [CD6582_2.mzXML]	68.98210144042969	1.5410666666666666	1.4664666666666666	14.750499999999999	13.284033333333332	8420.26953125	1413520.1477111815	0	1172	0.2392158740150221	89.03507596067917	177.07015192135836	68.98182678222656	68.99164581298828
6	69.03331756591797	1.9080333333333332					1	DETECTED	69.0333 m/z @1.91 [CD6582_2.mzXML]	69.03331756591797	1.9080333333333332	1.0513833333333333	8.836466666666666	7.785083333333333	6379.22412109375	560213.871598816	0	1172	0.05383696337364596	4.543911360143194	3.6172104840278854	69.02652740478516	69.03346252441406
7	69.0696792602539	6.5197666666666665					1	DETECTED	69.0697 m/z @6.52 [CD6582_2.mzXML]	69.0696792602539	6.5197666666666665	0.10103333333333334	19.99866666666667	19.897633333333335	8071.6416015625	4737146.483436303	0	1172	12.463456827866583	1.5499657253248307	1.5684237216629986	69.06317138671875	69.06990051269531
8	70.98041534423828	1.5410666666666666					1	DETECTED	70.9804 m/z @1.54 [CD6582_2.mzXML]	70.98041534423828	1.5410666666666666	1.4818500000000001	7.4215	5.93965	2255.44091796875	314343.5422906799	0	1172	6.091090371263841	50.15184351252479	99.30368702504958	70.97980499267578	70.9861831665039
9	72.04899597167969	14.44035					1	DETECTED	72.0490 m/z @14.44 [CD6582_2.mzXML]	72.04899597167969	14.44035	0.1746	19.98033333333333	19.80573333333333	4094.5888671875	1533289.640378905	0	1172	3.4284320500463927	0.6941707703181862	1.0288258660147074	72.04872131347656	72.05765533447266
10	72.08061981201172	1.9080333333333332					1	DETECTED	72.0806 m/z @1.91 [CD6582_2.mzXML]	72.08061981201172	1.9080333333333332	1.8106833333333334	7.96695	6.156266666666666	29950.57421875	856533.3950595247	0	1172	0.5765178071943287	5.65584125349011	7.611341716482912	72.07232666015625	72.09038543701172
11	73.04541015625	14.9162					1	DETECTED	73.0454 m/z @14.92 [CD6582_2.mzXML]	73.04541015625	14.9162	0.10103333333333334	19.99866666666667	19.897633333333335	16337.1669921875	5574549.8805276435	0	1172	3.761277711964416	0.8374423756428607	0.3511126778739866	73.03670501708984	73.0522689819336
12	75.94769287109375	2.439983333333333					1	DETECTED	75.9477 m/z @2.44 [CD6582_2.mzXML]	75.94769287109375	2.439983333333333	2.1780666666666666	17.917166666666667	15.7391	6017.48828125	813715.1900549317	0	1172	0.312373115174875	2.2001941849174123	3.0847733955849623	75.9415054321289	75.95081329345703
13	80.94755554199219	1.7375166666666668					1	DETECTED	80.9476 m/z @1.74 [CD6582_2.mzXML]	80.94755554199219	1.7375166666666668	0.1928166666666667	19.98033333333333	19.787516666666665	189063.984375	4356759.636912354	0	1172	0.10720050015239013	3.598789542731892	1.6796506085076033	80.94750213623047	80.9566421508789
14	81.03330993652344	1.2699					1	DETECTED	81.0333 m/z @1.27 [CD6582_2.mzXML]	81.03330993652344	1.2699	0.1197	19.99866666666667	19.878966666666667	7929.5595703125	3082482.8347111507	0	1172	7.576384554032628	6.913084581023838	12.881171317516351	81.02420806884766	81.04080963134766
15	81.0697021484375	6.41235					1	DETECTED	81.0697 m/z @6.41 [CD6582_2.mzXML]	81.0697021484375	6.41235	0.39418333333333333	19.7975	19.403316666666665	4468.31201171875	2293156.693794159	0	1172	3.5691462742811586	1.6120620897837104	1.3078075821501998	81.05982208251953	81.07548522949219
16	82.01747131347656	1.4664666666666666					1	DETECTED	82.0175 m/z @1.47 [CD6582_2.mzXML]	82.01747131347656	1.4664666666666666	1.32445	13.796733333333332	12.472283333333332	6092.48486328125	1371343.7081481323	0	1172	0.10515920590869787	43.9113366975707	86.8226733951414	82.0076675415039	82.02455139160156
17	82.94467163085938	1.7220166666666665					1	DETECTED	82.9447 m/z @1.72 [CD6582_2.mzXML]	82.94467163085938	1.7220166666666665	0.2844	3.71615	3.43175	66704.828125	2506124.8745307005	0	1172	0.4611764229994961	1.1935553056563526	0.3263821537056478	82.9397964477539	82.94506072998047
18	83.02129364013672	1.825					1	DETECTED	83.0213 m/z @1.82 [CD6582_2.mzXML]	83.02129364013672	1.825	1.5556333333333332	19.961833333333335	18.406200000000002	951971.3125	6023779.518265077	0	1172	0.04797917227636761	1.812129654403045	2.1504687750627993	83.01818084716797	83.02164459228516
19	83.08528137207031	11.323516666666666					1	DETECTED	83.0853 m/z @11.32 [CD6582_2.mzXML]	83.08528137207031	11.323516666666666	0.10103333333333334	19.99866666666667	19.897633333333335	13149.505859375	4756435.5112334	0	1172	3.837557499938205	0.6078585798622222	0.24083245808022324	83.08504486083984	83.08563995361328
20	84.04424285888672	1.9496499999999999					1	DETECTED	84.0442 m/z @1.95 [CD6582_2.mzXML]	84.04424285888672	1.9496499999999999	0.6317333333333334	19.889166666666664	19.25743333333333	10752.017578125	1928317.899326447	0	1172	2.029654854728611	3.311297462968197	5.172874417234721	84.0390853881836	84.0523452758789
21	84.61927795410156	1.5261666666666664					1	DETECTED	84.6193 m/z @1.53 [CD6582_2.mzXML]	84.61927795410156	1.5261666666666664	1.4340833333333334	1.5702833333333333	0.13619999999999988	4927.05126953125	30692.1175620117	0	1172	0.11370146679273319	0.7395475113122186	0.4519722334206025	84.61919403076172	84.61951446533203
22	84.95930480957031	1.5261666666666664					1	DETECTED	84.9593 m/z @1.53 [CD6582_2.mzXML]	84.95930480957031	1.5261666666666664	0.10103333333333334	19.99866666666667	19.897633333333335	1579071.25	2.413881665951701E7	0	1172	0.11560059908243558	1.3338849475515424	1.4346124059465308	84.95928955078125	84.95976257324219
23	85.02824401855469	1.8942166666666667					1	DETECTED	85.0282 m/z @1.89 [CD6582_2.mzXML]	85.02824401855469	1.8942166666666667	1.5850499999999998	7.4215	5.83645	30439.724609375	1626800.9024528814	0	1172	0.19244291083678622	4.730294092161926	8.00039977252445	85.02564239501953	85.02845001220703
24	85.06465911865234	6.483966666666666					1	DETECTED	85.0647 m/z @6.48 [CD6582_2.mzXML]	85.06465911865234	6.483966666666666	0.10103333333333334	19.98033333333333	19.879299999999997	5513.9091796875	2640918.180317809	0	1172	6.20752179733748	1.5572229069184491	2.1144458138368982	85.06446838378906	85.07122802734375
25	86.0599365234375	2.42635					1	DETECTED	86.0599 m/z @2.43 [CD6582_2.mzXML]	86.0599365234375	2.42635	1.8806833333333333	15.088750000000001	13.208066666666667	11153.20703125	1009888.8169975282	0	1172	0.5808872870846797	5.527730235353766	5.928341221614742	86.05967712402344	86.06014251708984
26	86.09632110595703	4.047666666666667					1	DETECTED	86.0963 m/z @4.05 [CD6582_2.mzXML]	86.09632110595703	4.047666666666667	0.30274999999999996	17.9355	17.63275	97610.21875	6676567.4538918	1	1172	0.9447291792773589	0.9254691762356868	0.7556514561111809	86.0928726196289	86.0976791381836
27	87.08023071289062	6.41235					1	DETECTED	87.0802 m/z @6.41 [CD6582_2.mzXML]	87.08023071289062	6.41235	0.10103333333333334	19.99866666666667	19.897633333333335	117852.0546875	7.176512576588766E7	1	1172	15.531023457806665	1.5763456647978897	1.4254297230740924	87.08009338378906	87.0804443359375
28	88.0836410522461	5.790633333333333					1	DETECTED	88.0836 m/z @5.79 [CD6582_2.mzXML]	88.0836410522461	5.790633333333333	0.10103333333333334	19.99866666666667	19.897633333333335	6689.08349609375	3718757.7867011135	0	1172	18.363782057772866	1.7485968550806152	1.519185944925617	88.07533264160156	88.08390808105469
29	88.11188507080078	13.078383333333333					1	DETECTED	88.1119 m/z @13.08 [CD6582_2.mzXML]	88.11188507080078	13.078383333333333	10.134233333333333	17.697499999999998	7.5632666666666655	4475.2158203125	995881.6321047972	0	1172	1.7944870806797972	1.2844567475615483	1.5689134951230963	88.11155700683594	88.11207580566406
30	88.95257568359375	1.51145					1	DETECTED	88.9526 m/z @1.51 [CD6582_2.mzXML]	88.95257568359375	1.51145	1.4156666666666666	1.6604166666666667	0.24475000000000002	19645.49609375	170769.61073541254	0	1172	0.1653693113461987	1.2737265986241404	1.6830641953738876	88.95240020751953	88.95257568359375
31	88.96821594238281	11.641583333333333					1	DETECTED	88.9682 m/z @11.64 [CD6582_2.mzXML]	88.96821594238281	11.641583333333333	0.13783333333333334	19.925666666666665	19.78783333333333	18051.814453125	2519005.7418572404	0	1172	0.3477389150851966	1.4748706273739445	1.0775541443335517	88.96796417236328	88.96843719482422
32	89.03853607177734	9.202716666666667					1	DETECTED	89.0385 m/z @9.20 [CD6582_2.mzXML]	89.03853607177734	9.202716666666667	0.2657	19.907333333333334	19.641633333333335	9290.1044921875	1211003.160922455	0	1172	0.16123949351450761	1.8187776015681691	1.2927212974680695	89.03334045410156	89.03864288330078
33	89.05957794189453	10.134233333333333					1	DETECTED	89.0596 m/z @10.13 [CD6582_2.mzXML]	89.05957794189453	10.134233333333333	0.10103333333333334	19.99866666666667	19.897633333333335	21185.759765625	5144648.003397792	0	1172	1.2292097132467799	1.0343214320758798	0.5794807630833105	89.059326171875	89.06102752685547
34	90.05476379394531	1.8106833333333334					1	DETECTED	90.0548 m/z @1.81 [CD6582_2.mzXML]	90.05476379394531	1.8106833333333334	0.1746	19.98033333333333	19.80573333333333	171004.421875	6016657.162562501	0	1172	0.12131977342897948	3.7351724454075175	0.09665933199578024	90.04633331298828	90.05998229980469
35	90.0850601196289	13.338433333333334					1	DETECTED	90.0851 m/z @13.34 [CD6582_2.mzXML]	90.0850601196289	13.338433333333334	0.10103333333333334	19.99866666666667	19.897633333333335	2604.23291015625	1598731.8656507568	0	1172	15.28602923077106	0.7515687874255267	0.5031375748510534	90.0850601196289	90.09133911132812
36	90.97634887695312	1.6758166666666667					1	DETECTED	90.9763 m/z @1.68 [CD6582_2.mzXML]	90.97634887695312	1.6758166666666667	1.5702833333333333	13.599216666666667	12.028933333333335	427112.53125	1.181027907611963E7	0	1172	0.1568899855125967	1.9061372422008678	4.71994631430516	90.97624969482422	90.97663116455078
37	91.03887939453125	10.224983333333334					1	DETECTED	91.0389 m/z @10.22 [CD6582_2.mzXML]	91.03887939453125	10.224983333333334	0.10103333333333334	19.99866666666667	19.897633333333335	47820.7109375	2.2526592361312725E7	0	1172	8.751626147720366	1.0613746848836016	0.3411818626179959	91.03038787841797	91.04105377197266
38	91.05413055419922	9.217016666666666					1	DETECTED	91.0541 m/z @9.22 [CD6582_2.mzXML]	91.05413055419922	9.217016666666666	0.10103333333333334	19.961833333333335	19.8608	105825.28125	1.6460232517892329E7	0	1172	0.10095963284110177	4.4194183826850395	12.275101456797495	91.04933166503906	91.05611419677734
39	92.04222106933594	10.079916666666666					1	DETECTED	92.0422 m/z @10.08 [CD6582_2.mzXML]	92.04222106933594	10.079916666666666	0.10103333333333334	19.99866666666667	19.897633333333335	1664.0322265625	1017974.3627486269	0	1172	15.31754772833155	0.9969869708200485	0.9939739416400971	92.03841400146484	92.04266357421875
40	92.0575180053711	9.217016666666666					1	DETECTED	92.0575 m/z @9.22 [CD6582_2.mzXML]	92.0575180053711	9.217016666666666	3.21765	18.3555	15.13785	5096.19580078125	914642.8258851625	0	1172	0.1234632245464109	1.2616206710708353	1.0816250176757367	92.05550384521484	92.05953979492188
41	93.06980895996094	8.314816666666667					1	DETECTED	93.0698 m/z @8.31 [CD6582_2.mzXML]	93.06980895996094	8.314816666666667	0.1746	19.870833333333334	19.696233333333332	5625.462890625	1173209.1594643856	0	1172	0.23212261006456636	4.870920252840353	1.3698669595257675	93.06013488769531	93.07740783691406
42	95.04913330078125	8.297766666666666					1	DETECTED	95.0491 m/z @8.30 [CD6582_2.mzXML]	95.04913330078125	8.297766666666666	2.1922	18.665666666666667	16.473466666666667	4621.2021484375	1012666.8630835267	0	1172	0.33840893306928166	1.3490530499489537	2.2660251127885735	95.04606628417969	95.05818176269531
43	95.08509063720703	12.666516666666666					1	DETECTED	95.0851 m/z @12.67 [CD6582_2.mzXML]	95.08509063720703	12.666516666666666	0.10103333333333334	19.99866666666667	19.897633333333335	3269.736572265625	1252497.0816116626	0	1172	6.6419174482823164	0.7917575792946021	0.49298420324823333	95.08443450927734	95.08575439453125
44	96.92151641845703	1.7375166666666668					1	DETECTED	96.9215 m/z @1.74 [CD6582_2.mzXML]	96.92151641845703	1.7375166666666668	1.6453833333333334	2.8653166666666667	1.2199333333333333	152700.765625	1599099.8018252573	0	1172	0.29462466408173316	3.5801265524084886	5.291748594240071	96.92137145996094	96.92184448242188
45	97.02832794189453	2.42635					1	DETECTED	97.0283 m/z @2.43 [CD6582_2.mzXML]	97.02832794189453	2.42635	0.33956666666666663	19.889166666666664	19.549599999999998	7508.01318359375	2030939.4466311021	0	1172	0.692876999835653	4.684147052481092	2.858452558691872	97.02287292480469	97.03768920898438
46	97.06460571289062	0.1562					1	DETECTED	97.0646 m/z @0.16 [CD6582_2.mzXML]	97.06460571289062	0.1562	0.10103333333333334	19.99866666666667	19.897633333333335	3168.59423828125	2029468.178336275	0	1172	15.968381485870411	180.34108761329307	359.68217522658614	97.06412506103516	97.07404327392578
47	97.10089874267578	11.754150000000001					1	DETECTED	97.1009 m/z @11.75 [CD6582_2.mzXML]	97.10089874267578	11.754150000000001	0.1197	19.99866666666667	19.878966666666667	5376.6015625	2201585.7113142693	0	1172	12.659207100042416	0.8543148437041143	0.6537515686826387	97.10038757324219	97.11040496826172
48	98.91848754882812	1.7375166666666668					1	DETECTED	98.9185 m/z @1.74 [CD6582_2.mzXML]	98.91848754882812	1.7375166666666668	0.3761	9.526083333333334	9.149983333333335	42446.953125	3221865.8438028567	0	1172	1.4034894358438827	3.3604639774744443	5.7209279549488885	98.90992736816406	98.92427825927734
49	98.98400115966797	2.0062333333333333					1	DETECTED	98.9840 m/z @2.01 [CD6582_2.mzXML]	98.98400115966797	2.0062333333333333	0.10103333333333334	19.99866666666667	19.897633333333335	20269.85546875	4771588.504862579	0	1172	12.633879799603053	9.074848637554823	15.656339376713042	98.97517395019531	98.98436737060547
50	98.9953384399414	1.8106833333333334					1	DETECTED	98.9953 m/z @1.81 [CD6582_2.mzXML]	98.9953384399414	1.8106833333333334	0.5226166666666666	19.779166666666665	19.256549999999997	53758.83203125	5631958.675190063	0	1172	0.31627754750260095	7.474981884995598	13.949963769991196	98.98888397216797	99.00196075439453
51	99.04393768310547	1.9779000000000002					1	DETECTED	99.0439 m/z @1.98 [CD6582_2.mzXML]	99.04393768310547	1.9779000000000002	0.1928166666666667	19.925666666666665	19.73285	12584.1572265625	3908530.069399109	0	1172	4.11904529893134	5.527150926660752	38.41245209016061	99.04143524169922	99.0444107055664
52	100.07556915283203	8.872333333333334					1	DETECTED	100.0756 m/z @8.87 [CD6582_2.mzXML]	100.07556915283203	8.872333333333334	0.10103333333333334	19.99866666666667	19.897633333333335	34787.37890625	3429627.1144357915	0	1172	0.2392234301920766	2.6891479499102644	15.026243526945292	100.07506561279297	100.07591247558594
53	101.00808715820312	1.5261666666666664					1	DETECTED	101.0081 m/z @1.53 [CD6582_2.mzXML]	101.00808715820312	1.5261666666666664	1.4156666666666666	19.98033333333333	18.564666666666664	693436.375	1.0638857962567797E7	1	1172	0.12973975181912545	1.2595835205947326	1.351602854025263	101.00776672363281	101.00860595703125
54	101.0501708984375	14.267166666666666					1	DETECTED	101.0502 m/z @14.27 [CD6582_2.mzXML]	101.0501708984375	14.267166666666666	0.2844	14.267166666666666	13.982766666666667	6628.0673828125	3066004.201558228	0	1172	5.44978512249933	0.5	null	101.0501708984375	101.0597152709961
55	101.09599304199219	7.785966666666667					1	DETECTED	101.0960 m/z @7.79 [CD6582_2.mzXML]	101.09599304199219	7.785966666666667	0.10103333333333334	19.99866666666667	19.897633333333335	20137.291015625	1.1658497714100529E7	0	1172	12.923286369970786	1.2945872443048736	0.9308107988511201	101.09527587890625	101.09618377685547
56	102.009033203125	1.5261666666666664					1	DETECTED	102.0090 m/z @1.53 [CD6582_2.mzXML]	102.009033203125	1.5261666666666664	1.4340833333333334	19.7425	18.308416666666666	65011.28125	2593058.4752989192	0	1172	0.12762655092482889	108.6984682226079	333.140146527653	102.00856018066406	102.00924682617188
57	102.04635620117188	8.381783333333333					1	DETECTED	102.0464 m/z @8.38 [CD6582_2.mzXML]	102.04635620117188	8.381783333333333	1.8669	9.404333333333334	7.537433333333333	22117.544921875	1769944.9167986743	0	1172	6.008462087348768	0.619985493089739	0.25892402923353336	102.04354095458984	102.05512237548828
58	102.0910873413086	1.8106833333333334					1	DETECTED	102.0911 m/z @1.81 [CD6582_2.mzXML]	102.0910873413086	1.8106833333333334	0.10103333333333334	19.99866666666667	19.897633333333335	9222.6015625	2343445.2964354865	0	1172	6.3002266237505395	17.134344048074105	15.141874344928954	102.08728790283203	102.09945678710938
59	102.1274185180664	12.666516666666666					1	DETECTED	102.1274 m/z @12.67 [CD6582_2.mzXML]	102.1274185180664	12.666516666666666	0.1197	19.99866666666667	19.878966666666667	7495.29931640625	2646416.6093852236	0	1172	1.4111026499035138	0.8260545930801799	0.9023450729573195	102.12043762207031	102.12800598144531
60	102.97006225585938	1.5261666666666664					1	DETECTED	102.9701 m/z @1.53 [CD6582_2.mzXML]	102.97006225585938	1.5261666666666664	1.4156666666666666	19.870833333333334	18.455166666666667	315599.875	3465610.688076109	0	1172	0.09690935289389913	1.7542178661854417	1.671734373364127	102.9610366821289	102.97035217285156
61	103.03882598876953	1.9636					1	DETECTED	103.0388 m/z @1.96 [CD6582_2.mzXML]	103.03882598876953	1.9636	0.8687	18.210166666666666	17.341466666666665	44872.64453125	3555109.7561582024	0	1172	0.4087228186642733	3.2098649215619934	31.574199125782524	103.03868103027344	103.03970336914062
62	103.05409240722656	8.41495					1	DETECTED	103.0541 m/z @8.41 [CD6582_2.mzXML]	103.05409240722656	8.41495	2.9865	8.979183333333333	5.992683333333334	112339.875	6828332.006086912	1	1172	0.21456502860159432	0.5519700221364602	0.4656579338668253	103.04717254638672	103.05415344238281
63	103.07500457763672	10.9609					1	DETECTED	103.0750 m/z @10.96 [CD6582_2.mzXML]	103.07500457763672	10.9609	0.10103333333333334	19.99866666666667	19.897633333333335	123838.6875	1.9161698139725827E7	0	1172	0.36557617831437916	0.6166352534854267	0.7299865676728197	103.0687255859375	103.07543182373047
64	104.05757141113281	8.381783333333333					1	DETECTED	104.0576 m/z @8.38 [CD6582_2.mzXML]	104.05757141113281	8.381783333333333	8.002699999999999	9.577533333333333	1.5748333333333342	10002.0703125	299345.98830102576	0	1172	0.16849849700980535	2.0771598153440296	0.535807727268923	104.0492935180664	104.05767059326172
65	104.07048034667969	1.8669					1	DETECTED	104.0705 m/z @1.87 [CD6582_2.mzXML]	104.07048034667969	1.8669	0.10103333333333334	19.98033333333333	19.879299999999997	73859.6328125	5616980.454895165	0	1172	2.307637776737507	8.001998123181151	12.918247210990424	104.06891632080078	104.08028411865234
66	104.10667419433594	1.7674999999999998					1	DETECTED	104.1067 m/z @1.77 [CD6582_2.mzXML]	104.10667419433594	1.7674999999999998	1.7220166666666665	15.19455	13.472533333333333	436119.15625	4475937.808364498	1	1172	0.06538217177923222	2.594028291566418	3.983856083138357	104.10191345214844	104.10733795166016
67	105.003173828125	1.5261666666666664					1	DETECTED	105.0032 m/z @1.53 [CD6582_2.mzXML]	105.003173828125	1.5261666666666664	1.4340833333333334	1.6304333333333332	0.1963499999999998	26005.623046875	154224.99145996085	0	1172	0.07838638387135721	1.066153846153848	1.0381465391067206	105.00301361083984	105.00326538085938
68	105.07154846191406	13.2955					1	DETECTED	105.0715 m/z @13.30 [CD6582_2.mzXML]	105.07154846191406	13.2955	0.10103333333333334	19.98033333333333	19.879299999999997	90344.03125	1.946928473069892E7	1	1172	1.5835085263149136	1.3086656699872568	1.6889957023270237	105.07131958007812	105.07418060302734
69	106.06488037109375	13.195583333333333					1	DETECTED	106.0649 m/z @13.20 [CD6582_2.mzXML]	106.06488037109375	13.195583333333333	4.461483333333334	19.852333333333334	15.39085	4232.89794921875	1057811.0580215144	0	1172	0.43999410416799023	0.8810781877926748	1.214514607483182	106.06454467773438	106.07487487792969
70	106.07510375976562	13.615533333333333					1	DETECTED	106.0751 m/z @13.62 [CD6582_2.mzXML]	106.07510375976562	13.615533333333333	4.301366666666667	17.78966666666667	13.488300000000002	2637.49462890625	906313.7515099789	0	1172	3.58411453801061	0.7240744385792253	0.4481488771584506	106.07488250732422	106.0768814086914
71	106.95033264160156	1.6758166666666667					1	DETECTED	106.9503 m/z @1.68 [CD6582_2.mzXML]	106.95033264160156	1.6758166666666667	1.5850499999999998	1.825	0.2399500000000001	58878.6796875	486719.2589741211	0	1172	0.14241716704621132	1.321795813441055	1.3117277258928637	106.95028686523438	106.95042419433594
72	107.0156478881836	14.40895					1	DETECTED	107.0156 m/z @14.41 [CD6582_2.mzXML]	107.0156478881836	14.40895	10.455549999999999	16.48745	6.0319	2863.093017578125	490651.4634109494	0	1172	0.12713402957838937	0.7628749936763288	0.5257499873526578	107.0112533569336	107.02489471435547
73	107.04913330078125	11.472833333333334					1	DETECTED	107.0491 m/z @11.47 [CD6582_2.mzXML]	107.04913330078125	11.472833333333334	0.13783333333333334	19.99866666666667	19.860833333333336	4505.91162109375	1285435.743309327	0	1172	4.124288358927139	0.8760843993530364	1.3121273356602456	107.04859924316406	107.05271911621094
74	108.08073425292969	9.715216666666667					1	DETECTED	108.0807 m/z @9.72 [CD6582_2.mzXML]	108.08073425292969	9.715216666666667	0.10103333333333334	19.961833333333335	19.8608	2977.84130859375	1546119.3456725774	0	1172	9.956534943839706	1.0328906424709328	1.1578833919962264	108.07449340820312	108.0896224975586
75	109.0621109008789	1.6910666666666667					1	DETECTED	109.0621 m/z @1.69 [CD6582_2.mzXML]	109.0621109008789	1.6910666666666667	1.5702833333333333	9.188283333333334	7.618000000000001	9094.4013671875	793218.0240624694	0	1172	0.0721507268433319	31.535807920518806	55.871273202653924	109.06195831298828	109.0650405883789
76	109.10099792480469	12.636500000000002					1	DETECTED	109.1010 m/z @12.64 [CD6582_2.mzXML]	109.10099792480469	12.636500000000002	0.1746	19.98033333333333	19.80573333333333	3394.2177734375	1229424.0550533754	0	1172	1.8856025674352352	0.7946514308947001	1.5808654670005022	109.10026550292969	109.10173034667969
77	111.04402923583984	1.9356666666666666					1	DETECTED	111.0440 m/z @1.94 [CD6582_2.mzXML]	111.04402923583984	1.9356666666666666	0.10103333333333334	19.99866666666667	19.897633333333335	5693.134765625	3393682.956601681	0	1172	3.6692894925236934	5.422782027289741	7.4364021591942375	111.0417251586914	111.04434204101562
78	112.03673553466797	1.7818833333333333					1	DETECTED	112.0367 m/z @1.78 [CD6582_2.mzXML]	112.03673553466797	1.7818833333333333	1.7220166666666665	1.9080333333333332	0.18601666666666672	107824.078125	619978.7655927734	0	1172	0.08203469470653335	1.553591314031179	2.107182628062358	112.03659057617188	112.0368423461914
79	112.0504379272461	0.7045833333333333					1	DETECTED	112.0504 m/z @0.70 [CD6582_2.mzXML]	112.0504379272461	0.7045833333333333	0.10103333333333334	19.99866666666667	19.897633333333335	20864.65625	1.3287181609705767E7	0	1172	10.167379828271427	11.130061997168196	21.97447732887264	112.04975891113281	112.05085754394531
80	112.8954849243164	1.7220166666666665					1	DETECTED	112.8955 m/z @1.72 [CD6582_2.mzXML]	112.8954849243164	1.7220166666666665	1.6758166666666667	18.957333333333334	17.28151666666667	137805.671875	8266500.321836671	0	1172	0.5851193065371996	187.029401154402	5.66732898164399	112.89541625976562	112.89568328857422
81	113.02080535888672	2.2477666666666667					1	DETECTED	113.0208 m/z @2.25 [CD6582_2.mzXML]	113.02080535888672	2.2477666666666667	0.94165	19.961833333333335	19.020183333333335	260856.765625	1.0450391524502898E7	0	1172	0.4757629687352698	3.064554428026866	2.1285603391068237	113.01993560791016	113.02120208740234
82	113.03596496582031	1.4967833333333334					1	DETECTED	113.0360 m/z @1.50 [CD6582_2.mzXML]	113.03596496582031	1.4967833333333334	0.1197	19.852333333333334	19.732633333333332	8097.65087890625	1906657.2133150639	0	1172	10.996363641211207	12.543606404012504	12.937234047848287	113.0341567993164	113.04046630859375
83	113.05970764160156	10.207133333333333					1	DETECTED	113.0597 m/z @10.21 [CD6582_2.mzXML]	113.05970764160156	10.207133333333333	0.10103333333333334	19.99866666666667	19.897633333333335	3747.552978515625	1130371.0973836984	0	1172	2.9865779191363178	0.98443679230036	4.587687250983471	113.05352783203125	113.06011199951172
84	114.054931640625	2.5633333333333335					1	DETECTED	114.0549 m/z @2.56 [CD6582_2.mzXML]	114.054931640625	2.5633333333333335	0.1562	19.468166666666665	19.311966666666667	25666.515625	3100329.1563884276	0	1172	0.49151773340133165	4.011403605948985	7.02280721189797	114.04579162597656	114.05512237548828
85	114.06588745117188	1.825					1	DETECTED	114.0659 m/z @1.82 [CD6582_2.mzXML]	114.06588745117188	1.825	0.1928166666666667	19.889166666666664	19.69635	759428.9375	8216275.374806087	1	1172	0.054659032750703496	0.49524789908707945	4.725161418011653	114.05805206298828	114.0721664428711
86	114.09453582763672	2.5082833333333334					1	DETECTED	114.0945 m/z @2.51 [CD6582_2.mzXML]	114.09453582763672	2.5082833333333334	0.1562	19.815833333333334	19.659633333333336	25607.8828125	3834088.651578003	0	1172	6.457506549863815	3.8369622836466646	8.450530449290392	114.08517456054688	114.10421752929688
87	114.89234924316406	1.7527000000000001					1	DETECTED	114.8923 m/z @1.75 [CD6582_2.mzXML]	114.89234924316406	1.7527000000000001	1.6758166666666667	16.285916666666665	14.6101	34434.734375	2313547.3087473447	0	1172	14.598273891614168	95.01474094949046	189.02948189898092	114.8922348022461	114.89250183105469
88	114.98767852783203	1.4967833333333334					1	DETECTED	114.9877 m/z @1.50 [CD6582_2.mzXML]	114.98767852783203	1.4967833333333334	1.4156666666666666	19.815833333333334	18.400166666666667	36330.62109375	3059480.313499756	0	1172	0.12725563252611893	113.93026587593836	2.4194778527799867	114.98710632324219	114.98770141601562
89	115.03650665283203	1.8533166666666667					1	DETECTED	115.0365 m/z @1.85 [CD6582_2.mzXML]	115.03650665283203	1.8533166666666667	0.1197	19.925666666666665	19.805966666666663	52370.9921875	2231735.895595032	0	1172	0.35867138012090183	0.5748007342262688	0.11273591638782708	115.03423309326172	115.0392837524414
90	115.05416870117188	9.202716666666667					1	DETECTED	115.0542 m/z @9.20 [CD6582_2.mzXML]	115.05416870117188	9.202716666666667	0.4675333333333333	19.815833333333334	19.348300000000002	62900.28515625	1765446.6251565556	0	1172	0.09112614927076912	21.428907951775983	2.4219122187958906	115.04985809326172	115.05575561523438
91	115.11137390136719	11.70485					1	DETECTED	115.1114 m/z @11.70 [CD6582_2.mzXML]	115.11137390136719	11.70485	0.10103333333333334	19.98033333333333	19.879299999999997	3881.4365234375	2188687.503963592	0	1172	13.529079081934732	0.856584543303999	0.32302149208971825	115.11077117919922	115.11200714111328
92	116.04964447021484	9.217016666666666					1	DETECTED	116.0496 m/z @9.22 [CD6582_2.mzXML]	116.04964447021484	9.217016666666666	5.631483333333334	9.336816666666666	3.705333333333332	5330.14990234375	683536.9911301268	0	1172	0.09880127844404463	0.5167060223490694	0.033412044698138736	116.04923248291016	116.05897521972656
93	116.0703125	1.8669					1	DETECTED	116.0703 m/z @1.87 [CD6582_2.mzXML]	116.0703125	1.8669	0.2657	19.925666666666665	19.659966666666666	2076065.125	1.2537768611259677E7	1	1172	0.04411152298036458	3.4621983467566597	3.7802894983955486	116.061767578125	116.07083892822266
94	116.43626403808594	1.51145					1	DETECTED	116.4363 m/z @1.51 [CD6582_2.mzXML]	116.43626403808594	1.51145	1.4340833333333334	1.5850499999999998	0.15096666666666647	8105.060546875	47417.98724920649	0	1172	0.10248980634538496	0.9756570443774233	0.9160734272235691	116.43623352050781	116.43660736083984
95	116.98551940917969	1.5261666666666664					1	DETECTED	116.9855 m/z @1.53 [CD6582_2.mzXML]	116.98551940917969	1.5261666666666664	0.1197	19.99866666666667	19.878966666666667	2567887.0	3.673932161508652E7	0	1172	0.11609548828265237	1.2447948394670592	1.3290982684882902	116.97795867919922	116.98819732666016
96	117.05718231201172	9.202716666666667					1	DETECTED	117.0572 m/z @9.20 [CD6582_2.mzXML]	117.05718231201172	9.202716666666667	0.10103333333333334	19.961833333333335	19.8608	150804.59375	7877430.054115353	0	1172	0.08928879905820253	0.5377082651667509	0.02259345424843227	117.05435943603516	117.05740356445312
97	117.0906753540039	11.426799999999998					1	DETECTED	117.0907 m/z @11.43 [CD6582_2.mzXML]	117.0906753540039	11.426799999999998	2.9713	19.761000000000003	16.789700000000003	76981.9375	3894009.2788546113	0	1172	0.23160070371875463	3.002713108839324	5.69478907580408	117.09049224853516	117.09135437011719
98	117.98914337158203	1.51145					1	DETECTED	117.9891 m/z @1.51 [CD6582_2.mzXML]	117.98914337158203	1.51145	1.4664666666666666	15.376016666666667	13.90955	26468.583984375	3440594.233095429	0	1172	0.1301803305165754	154.6078177102629	308.2156354205258	117.98894500732422	117.98956298828125
99	118.06458282470703	9.202716666666667					1	DETECTED	118.0646 m/z @9.20 [CD6582_2.mzXML]	118.06458282470703	9.202716666666667	0.75895	9.731933333333334	8.972983333333334	1294047.875	1.1184881214070436E7	1	1172	0.08491957328176802	1.958096040979638	2.2727389849073982	118.05616760253906	118.06517028808594
100	118.08596801757812	1.8942166666666667					1	DETECTED	118.0860 m/z @1.89 [CD6582_2.mzXML]	118.08596801757812	1.8942166666666667	0.10103333333333334	19.99866666666667	19.897633333333335	1073935.25	3.896559876746705E7	1	1172	0.16197669639893286	3.974258039662334	6.600111281571808	118.08575439453125	118.09430694580078
101	118.97871398925781	11.77085					1	DETECTED	118.9787 m/z @11.77 [CD6582_2.mzXML]	118.97871398925781	11.77085	0.2657	19.98033333333333	19.71463333333333	13062.6611328125	2167967.1888232734	0	1172	0.6040971092898619	0.8613446885944455	1.5533807019303185	118.97743225097656	118.9854736328125
102	119.01872253417969	1.5261666666666664					1	DETECTED	119.0187 m/z @1.53 [CD6582_2.mzXML]	119.01872253417969	1.5261666666666664	0.4307666666666667	17.605833333333333	17.175066666666666	187082.203125	3289099.0744032585	0	1172	0.11552026739480947	1.5202214928437752	1.4204151857793506	119.01834106445312	119.01908874511719
103	119.04908752441406	3.952733333333333					1	DETECTED	119.0491 m/z @3.95 [CD6582_2.mzXML]	119.04908752441406	3.952733333333333	3.450416666666667	9.38715	5.936733333333333	3865.068603515625	427798.4097895813	0	1172	0.29310170149893455	5.9093533295729825	10.818706659145967	119.04875183105469	119.04932403564453
104	119.06834411621094	9.217016666666666					1	DETECTED	119.0683 m/z @9.22 [CD6582_2.mzXML]	119.06834411621094	9.217016666666666	8.055816666666667	9.938966666666666	1.8831499999999988	63769.50390625	676928.4086910402	0	1172	0.09248758796020518	0.6590039268663376	0.150116166068458	119.05851745605469	119.07318878173828
105	119.08939361572266	1.8942166666666667					1	DETECTED	119.0894 m/z @1.89 [CD6582_2.mzXML]	119.08939361572266	1.8942166666666667	0.54075	17.496	16.95525	47397.9296875	2170282.6469547735	0	1172	0.24679954751418043	1.3878379346533842	0.9348390244267476	119.08501434326172	119.08998107910156
106	119.15419006347656	14.585116666666666					1	DETECTED	119.1542 m/z @14.59 [CD6582_2.mzXML]	119.15419006347656	14.585116666666666	0.13783333333333334	19.99866666666667	19.860833333333336	51567.81640625	1.1682535868671803E7	0	1172	2.3274779456766463	0.9276167507959125	4.486918350255888	119.15375518798828	119.15447235107422
107	120.0653076171875	1.83925					1	DETECTED	120.0653 m/z @1.84 [CD6582_2.mzXML]	120.0653076171875	1.83925	1.7818833333333333	8.3485	6.5666166666666665	46082.6015625	925115.0432221985	0	1172	0.08281284459334781	7.303793963270192	10.238655505325584	120.06495666503906	120.06990814208984
108	120.08049011230469	8.381783333333333					1	DETECTED	120.0805 m/z @8.38 [CD6582_2.mzXML]	120.08049011230469	8.381783333333333	7.8222	19.761000000000003	11.938800000000004	413919.1875	1.0039095305682953E7	1	1172	0.26235258213389123	0.9197563000703218	0.5496790543067559	120.07181549072266	120.08917236328125
109	120.97888946533203	1.5261666666666664					1	DETECTED	120.9789 m/z @1.53 [CD6582_2.mzXML]	120.97888946533203	1.5261666666666664	1.451	19.431833333333334	17.980833333333333	36916.44140625	3382851.426953705	0	1172	0.10016191514424966	119.6064301552111	238.2128603104222	120.97836303710938	120.97916412353516
110	121.02828216552734	12.470650000000001					1	DETECTED	121.0283 m/z @12.47 [CD6582_2.mzXML]	121.02828216552734	12.470650000000001	0.13783333333333334	19.99866666666667	19.860833333333336	19331.4296875	6567565.268077027	0	1172	1.9698395611968351	3.0569998535952925	3.2617904812524285	121.01882934570312	121.03336334228516
111	121.07168579101562	1.83925					1	DETECTED	121.0717 m/z @1.84 [CD6582_2.mzXML]	121.07168579101562	1.83925	0.22918333333333332	19.99866666666667	19.769483333333334	681650.8125	7814308.782710502	0	1172	0.043394300863340174	0.59326554100564	4.499986491858312	121.06324005126953	121.07229614257812
112	121.08402252197266	8.41495					1	DETECTED	121.0840 m/z @8.41 [CD6582_2.mzXML]	121.08402252197266	8.41495	3.21765	8.746816666666666	5.529166666666666	25047.60546875	1502671.8482744135	0	1172	0.34591955774275895	0.5319268338047319	0.35783221160507633	121.08393859863281	121.08646392822266
113	122.09625244140625	8.6408					1	DETECTED	122.0963 m/z @8.64 [CD6582_2.mzXML]	122.09625244140625	8.6408	0.1562	19.99866666666667	19.84246666666667	11307.048828125	2542246.478775389	0	1172	0.10611909581668222	60.19233001066436	45.24721436029162	122.0871810913086	122.0967788696289
114	122.92418670654297	1.6758166666666667					1	DETECTED	122.9242 m/z @1.68 [CD6582_2.mzXML]	122.92418670654297	1.6758166666666667	0.22918333333333332	19.852333333333334	19.62315	42134.24609375	2294159.358987427	0	1172	0.15917132313924132	12.019830344605063	1.4404152296276715	122.9240493774414	122.92987823486328
115	123.04410552978516	4.015816666666667					1	DETECTED	123.0441 m/z @4.02 [CD6582_2.mzXML]	123.04410552978516	4.015816666666667	0.10103333333333334	19.943666666666665	19.842633333333332	2209.718505859375	1029987.2024625855	0	1172	0.9472481813835261	2.5343207584923815	4.068641516984763	123.04277038574219	123.04438781738281
116	123.0552978515625	3.11					1	DETECTED	123.0553 m/z @3.11 [CD6582_2.mzXML]	123.0552978515625	3.11	2.9256499999999996	14.018916666666666	11.093266666666667	2379.33349609375	504159.3154496765	0	1172	0.42511318038507895	30.08751469125753	59.17502938251506	123.04685974121094	123.05557250976562
117	124.97574615478516	1.5556333333333332					1	DETECTED	124.9757 m/z @1.56 [CD6582_2.mzXML]	124.97574615478516	1.5556333333333332	1.451	17.661	16.21	3421.976806640625	1395218.2954925539	0	1172	0.08049756579927414	77.46097483274943	153.9219496654989	124.97334289550781	124.97587585449219
118	124.99967193603516	13.15235					1	DETECTED	124.9997 m/z @13.15 [CD6582_2.mzXML]	124.99967193603516	13.15235	12.620849999999999	13.714233333333334	1.0933833333333354	7402.39453125	207340.557355042	0	1172	0.3536513807940018	1.0285826277830037	1.0571652555660074	124.99923706054688	124.9998779296875
119	125.01520538330078	10.485199999999999					1	DETECTED	125.0152 m/z @10.49 [CD6582_2.mzXML]	125.01520538330078	10.485199999999999	1.32445	10.728533333333333	9.404083333333332	15648.0986328125	937050.5214063114	0	1172	0.09567773864638518	0.5180359521680238	0.019390591496938295	125.01504516601562	125.02328491210938
120	125.02626037597656	14.666866666666666					1	DETECTED	125.0263 m/z @14.67 [CD6582_2.mzXML]	125.02626037597656	14.666866666666666	0.10103333333333334	19.99866666666667	19.897633333333335	9238.4296875	2150766.2063893755	0	1172	2.9805592958326486	0.6458422933331831	1.1513190695391744	125.02580261230469	125.027099609375
121	125.05695343017578	1.6604166666666667					1	DETECTED	125.0570 m/z @1.66 [CD6582_2.mzXML]	125.05695343017578	1.6604166666666667	1.6000333333333332	5.472566666666666	3.872533333333333	10183.677734375	421096.43512420653	0	1172	0.19798981808015959	32.06624344465906	63.132486889318116	125.05680084228516	125.06006622314453
122	125.10717010498047	9.123					1	DETECTED	125.1072 m/z @9.12 [CD6582_2.mzXML]	125.10717010498047	9.123	9.069083333333333	9.217016666666666	0.14793333333333258	4306.39404296875	24830.11827246087	0	1172	0.11171858828296699	1.3718701700154674	1.7437403400309346	125.10692596435547	125.10755920410156
123	127.05012512207031	4.75685					1	DETECTED	127.0501 m/z @4.76 [CD6582_2.mzXML]	127.05012512207031	4.75685	0.10103333333333334	19.99866666666667	19.897633333333335	41226.60546875	1.9661000506885536E7	0	1172	17.124472190755075	1.369312887893146	2.31951884896452	127.04944610595703	127.05378723144531
124	128.0105743408203	1.7674999999999998					1	DETECTED	128.0106 m/z @1.77 [CD6582_2.mzXML]	128.0105743408203	1.7674999999999998	1.7674999999999998	19.961833333333335	18.194333333333336	7002.21337890625	2810746.173064731	0	1172	8.312756458651625	null	null	128.0105743408203	128.01751708984375
125	128.0482940673828	2.1637333333333335					1	DETECTED	128.0483 m/z @2.16 [CD6582_2.mzXML]	128.0482940673828	2.1637333333333335	0.1562	19.943666666666665	19.787466666666667	13783.947265625	2356787.9131423035	0	1172	5.0117922665463706	3.4544397686751824	4.37704861352757	128.0399932861328	128.05369567871094
126	128.0704345703125	1.9496499999999999					1	DETECTED	128.0704 m/z @1.95 [CD6582_2.mzXML]	128.0704345703125	1.9496499999999999	0.3761	12.696683333333334	12.320583333333335	16472.751953125	2245497.2906604004	0	1172	2.329533782685032	3.8272023196836678	6.533437987115462	128.0609893798828	128.07081604003906
127	129.0136260986328	15.557166666666665					1	DETECTED	129.0136 m/z @15.56 [CD6582_2.mzXML]	129.0136260986328	15.557166666666665	1.4340833333333334	19.431833333333334	17.99775	11173.615234375	4295932.437723143	0	1172	6.4713651200563	0.6371749558937202	1.9619561266686965	129.01283264160156	129.0183563232422
128	129.0543670654297	1.9080333333333332					1	DETECTED	129.0544 m/z @1.91 [CD6582_2.mzXML]	129.0543670654297	1.9080333333333332	0.10103333333333334	19.99866666666667	19.897633333333335	31156.6875	6166775.744660642	0	1172	1.0039480506819807	3.523739555220518	15.672157786362694	129.05224609375	129.0548858642578
129	130.0499267578125	3.372383333333333					1	DETECTED	130.0499 m/z @3.37 [CD6582_2.mzXML]	130.0499267578125	3.372383333333333	0.1197	19.99866666666667	19.878966666666667	20020.5859375	2740822.049915648	0	1172	0.4433947739261779	4.350415808083783	1.2564130219709249	130.04920959472656	130.0501251220703
130	130.06500244140625	10.559966666666666					1	DETECTED	130.0650 m/z @10.56 [CD6582_2.mzXML]	130.06500244140625	10.559966666666666	0.22918333333333332	19.322499999999998	19.093316666666663	54459.25	2575828.502963745	0	1172	1.3746705243190807	17.03725663004332	0.6429674792932509	130.057373046875	130.0720672607422
131	130.08604431152344	1.8942166666666667					1	DETECTED	130.0860 m/z @1.89 [CD6582_2.mzXML]	130.08604431152344	1.8942166666666667	0.1197	19.486666666666668	19.366966666666666	41687.29296875	2098399.7899520877	0	1172	0.13535360722689393	1.383790680114157	2.488361965552175	130.0854949951172	130.08670043945312
132	130.93267822265625	1.5702833333333333					1	DETECTED	130.9327 m/z @1.57 [CD6582_2.mzXML]	130.93267822265625	1.5702833333333333	1.451	1.5850499999999998	0.13404999999999978	10499.8984375	60622.27552148431	0	1172	0.10789664695745182	0.5618974430627356	0.11481861246219208	130.9325714111328	130.9329071044922
133	130.96463012695312	1.5261666666666664					1	DETECTED	130.9646 m/z @1.53 [CD6582_2.mzXML]	130.96463012695312	1.5261666666666664	0.10103333333333334	19.99866666666667	19.897633333333335	1316943.25	1.4181150779387018E7	0	1172	0.11743701966878994	1.2366751853752438	1.3982139069831847	130.95887756347656	130.96591186523438
134	131.01873779296875	1.5261666666666664					1	DETECTED	131.0187 m/z @1.53 [CD6582_2.mzXML]	131.01873779296875	1.5261666666666664	1.4340833333333334	1.5850499999999998	0.15096666666666647	36847.95703125	204571.3056728514	0	1172	0.20606108405996504	0.8197285067873316	0.6394570135746631	131.0185089111328	131.01881408691406
135	131.049072265625	8.3485					1	DETECTED	131.0491 m/z @8.35 [CD6582_2.mzXML]	131.049072265625	8.3485	3.11	12.230716666666666	9.120716666666667	3312.95849609375	719105.233813263	0	1172	0.1844967967311355	0.8705465941268175	0.7410931882536349	131.0487823486328	131.05682373046875
136	131.07083129882812	11.93695					1	DETECTED	131.0708 m/z @11.94 [CD6582_2.mzXML]	131.07083129882812	11.93695	0.3579166666666667	19.7425	19.38458333333333	10988.1123046875	2876197.535489135	0	1172	4.453576220859539	2.2583117127793706	0.652387984065091	131.06759643554688	131.07083129882812
137	131.44305419921875	4.34945					1	DETECTED	131.4431 m/z @4.35 [CD6582_2.mzXML]	131.44305419921875	4.34945	3.2487	18.555999999999997	15.307299999999998	4852.87548828125	872162.1465595092	0	1172	1.3437130291276858	6.953122870769928	12.906245741539854	131.43666076660156	131.44357299804688
138	131.74960327148438	4.0793					1	DETECTED	131.7496 m/z @4.08 [CD6582_2.mzXML]	131.74960327148438	4.0793	3.2640333333333333	4.640483333333333	1.3764499999999997	4061.3037109375	226355.72315002434	0	1172	0.6430027303180008	0.8441716411807997	0.6883432823615994	131.74935913085938	131.74978637695312
139	131.95030212402344	0.2657					1	DETECTED	131.9503 m/z @0.27 [CD6582_2.mzXML]	131.95030212402344	0.2657	0.10103333333333334	19.99866666666667	19.897633333333335	5286.61572265625	2202364.434091919	0	1172	6.293185035259906	60.41791497975709	15.040653970189084	131.94190979003906	131.95074462890625
140	131.96109008789062	11.383133333333335					1	DETECTED	131.9611 m/z @11.38 [CD6582_2.mzXML]	131.96109008789062	11.383133333333335	1.4340833333333334	19.395333333333333	17.96125	16462.02734375	2695971.606556399	0	1172	10.315512105864709	3.172826407572758	5.609734655171069	131.96009826660156	131.96841430664062
141	132.04421997070312	9.544033333333335					1	DETECTED	132.0442 m/z @9.54 [CD6582_2.mzXML]	132.04421997070312	9.544033333333335	9.14095	10.2423	1.10135	54243.12890625	405190.8777843026	0	1172	0.08264076199154857	0.799066384842181	1.4690301260541478	132.04397583007812	132.04461669921875
142	132.0653076171875	2.5633333333333335					1	DETECTED	132.0653 m/z @2.56 [CD6582_2.mzXML]	132.0653076171875	2.5633333333333335	1.83925	8.9436	7.10435	148836.03125	7833445.53403839	0	1172	0.5619197578959172	1.644769907858045	1.6231607985478091	132.06507873535156	132.06564331054688
143	132.07644653320312	1.8533166666666667					1	DETECTED	132.0764 m/z @1.85 [CD6582_2.mzXML]	132.07644653320312	1.8533166666666667	1.825	10.746766666666668	8.921766666666668	625271.25	4592030.231516327	0	1172	0.03953940163735048	129.76257951263466	260.08933450221934	132.074951171875	132.08612060546875
144	132.10162353515625	4.047666666666667					1	DETECTED	132.1016 m/z @4.05 [CD6582_2.mzXML]	132.10162353515625	4.047666666666667	0.1928166666666667	19.7975	19.604683333333334	1405472.375	8.896589981861086E7	1	1172	1.0224755559112242	0.9769005003814598	0.7982283461994331	132.10133361816406	132.1050567626953
145	132.11251831054688	4.15895					1	DETECTED	132.1125 m/z @4.16 [CD6582_2.mzXML]	132.11251831054688	4.15895	3.6216333333333335	4.624066666666667	1.0024333333333333	2666.6904296875	94303.70672482306	0	1172	0.285399891311636	0.9328142932473095	0.865628586494619	132.11167907714844	132.1216583251953
146	132.45501708984375	4.397333333333333					1	DETECTED	132.4550 m/z @4.40 [CD6582_2.mzXML]	132.45501708984375	4.397333333333333	3.2948999999999997	4.640483333333333	1.3455833333333334	4060.728515625	224028.6160223388	0	1172	0.8948897151185489	0.610278777250325	0.22055755450065004	132.45472717285156	132.45509338378906
147	132.76490783691406	4.2855					1	DETECTED	132.7649 m/z @4.29 [CD6582_2.mzXML]	132.76490783691406	4.2855	0.4307666666666667	4.656916666666667	4.22615	4562.15283203125	381139.97877484123	0	1172	1.0958334359153854	0.5481767005067363	0.34410636999788763	132.7576904296875	132.765625
148	132.9577178955078	11.77085					1	DETECTED	132.9577 m/z @11.77 [CD6582_2.mzXML]	132.9577178955078	11.77085	0.10103333333333334	19.99866666666667	19.897633333333335	371114.375	4.7340265388028875E7	0	1172	1.0225552310176056	1.666905658595701	1.0051248292822497	132.948486328125	132.96092224121094
149	132.99803161621094	1.51145					1	DETECTED	132.9980 m/z @1.51 [CD6582_2.mzXML]	132.99803161621094	1.51145	1.4340833333333334	1.6000333333333332	0.16594999999999982	23740.904296875	152821.43032092272	0	1172	0.12735087925176147	1.072490305902628	1.0537651288535155	132.99777221679688	132.99818420410156
150	133.03408813476562	1.5261666666666664					1	DETECTED	133.0341 m/z @1.53 [CD6582_2.mzXML]	133.03408813476562	1.5261666666666664	0.6134666666666667	19.779166666666665	19.165699999999998	700813.75	1.1609634634240666E7	0	1172	0.1302299497900279	1.214245948188406	1.413847943405349	133.0316619873047	133.0347442626953
151	133.06869506835938	2.5082833333333334					1	DETECTED	133.0687 m/z @2.51 [CD6582_2.mzXML]	133.06869506835938	2.5082833333333334	0.2657	19.706	19.4403	8171.18798828125	1346788.7264434507	0	1172	0.48248151087292346	1.565370528853234	0.4014953506535099	133.06028747558594	133.0690460205078
152	133.07992553710938	1.8533166666666667					1	DETECTED	133.0799 m/z @1.85 [CD6582_2.mzXML]	133.07992553710938	1.8533166666666667	1.83925	9.2899	7.4506499999999996	26585.6171875	2633818.5055064703	0	1172	0.031443825808426196	264.8335308056871	527.8990706015554	133.07965087890625	133.0840606689453
153	133.1050262451172	4.047666666666667					1	DETECTED	133.1050 m/z @4.05 [CD6582_2.mzXML]	133.1050262451172	4.047666666666667	1.5261666666666664	18.574333333333335	17.04816666666667	59751.79296875	4906135.850125825	0	1172	3.015031029093085	0.7547078972424923	0.8391335607950968	133.09596252441406	133.11036682128906
154	133.95834350585938	11.688716666666666					1	DETECTED	133.9583 m/z @11.69 [CD6582_2.mzXML]	133.95834350585938	11.688716666666666	0.1197	19.907333333333334	19.787633333333332	7963.12109375	1746479.4765386968	0	1172	1.4698521825717883	1.68871926539546	1.7281853992702367	133.95762634277344	133.9671173095703
155	134.0185089111328	1.7674999999999998					1	DETECTED	134.0185 m/z @1.77 [CD6582_2.mzXML]	134.0185089111328	1.7674999999999998	1.7220166666666665	1.9920333333333333	0.2700166666666668	27266.646484375	133051.8980743408	0	1172	0.06304941694338284	2.9683034078417023	4.936606815683405	134.01792907714844	134.0189971923828
156	134.0351104736328	1.5261666666666664					1	DETECTED	134.0351 m/z @1.53 [CD6582_2.mzXML]	134.0351104736328	1.5261666666666664	1.4156666666666666	18.445833333333333	17.030166666666666	60634.26953125	1723321.6327723393	0	1172	0.14756460839977303	56.46186070938849	1.8861311236454152	134.0320281982422	134.04507446289062
157	134.059814453125	10.04455					1	DETECTED	134.0598 m/z @10.04 [CD6582_2.mzXML]	134.059814453125	10.04455	0.5040666666666667	19.504833333333334	19.000766666666667	17297.294921875	1293792.7392705383	0	1172	0.3358497980407549	0.8740852582490125	1.5846674062701722	134.0595703125	134.0667724609375
158	134.10597229003906	4.206166666666666					1	DETECTED	134.1060 m/z @4.21 [CD6582_2.mzXML]	134.10597229003906	4.206166666666666	3.3412833333333336	15.70255	12.361266666666667	4017.605224609375	1071011.1366742249	0	1172	0.5818124303772798	7.146204690420678	13.292409380841356	134.09654235839844	134.1062774658203
159	134.95811462402344	11.721200000000001					1	DETECTED	134.9581 m/z @11.72 [CD6582_2.mzXML]	134.95811462402344	11.721200000000001	0.10103333333333334	19.99866666666667	19.897633333333335	56327.68359375	8388557.104586485	0	1172	1.2149028111573124	1.2212087799108027	5.66838109424587	134.95782470703125	134.95909118652344
160	134.9961700439453	1.5261666666666664					1	DETECTED	134.9962 m/z @1.53 [CD6582_2.mzXML]	134.9961700439453	1.5261666666666664	1.4340833333333334	3.21765	1.7835666666666665	122262.5546875	1394947.8888844596	0	1172	0.3872370779268177	5.461525094593908	1.3536180852218738	134.99594116210938	135.0040283203125
161	135.0317840576172	1.51145					1	DETECTED	135.0318 m/z @1.51 [CD6582_2.mzXML]	135.0317840576172	1.51145	1.51145	18.993499999999997	17.482049999999997	67323.3359375	2371216.80168051	0	1172	0.18612071855827272	null	null	135.03147888183594	135.03228759765625
162	136.0477294921875	1.8106833333333334					1	DETECTED	136.0477 m/z @1.81 [CD6582_2.mzXML]	136.0477294921875	1.8106833333333334	1.7960666666666667	2.0062333333333333	0.2101666666666666	162395.140625	509551.4931787116	0	1172	0.026916012019918556	8.477068708592842	9.571987073892727	136.04763793945312	136.0478973388672
163	136.06150817871094	5.4199166666666665					1	DETECTED	136.0615 m/z @5.42 [CD6582_2.mzXML]	136.06150817871094	5.4199166666666665	0.10103333333333334	19.99866666666667	19.897633333333335	16489.87890625	8865784.351323094	0	1172	15.763362884253294	1.3346169949447002	1.7490144104586396	136.0601348876953	136.06289672851562
164	136.07545471191406	9.6805					1	DETECTED	136.0755 m/z @9.68 [CD6582_2.mzXML]	136.07545471191406	9.6805	3.4189999999999996	10.47075	7.051750000000001	17577.14453125	2482940.1420149542	0	1172	0.08352089892835401	0.5631038888445261	0.1262077776890522	136.0753936767578	136.07763671875
165	136.95358276367188	11.6259					1	DETECTED	136.9536 m/z @11.63 [CD6582_2.mzXML]	136.95358276367188	11.6259	0.22918333333333332	19.961833333333335	19.73265	24425.0625	3432909.321398072	0	1172	1.0346309909548665	0.8360508886672412	0.2911006515088454	136.9530792236328	136.95433044433594
166	137.04566955566406	3.434466666666667					1	DETECTED	137.0457 m/z @3.43 [CD6582_2.mzXML]	137.04566955566406	3.434466666666667	1.9636	8.711283333333334	6.747683333333335	14764.7451171875	888696.8343841858	0	1172	0.32260802164782376	0.8906022170993249	0.5878695496197728	137.04531860351562	137.04608154296875
167	137.05947875976562	9.336816666666666					1	DETECTED	137.0595 m/z @9.34 [CD6582_2.mzXML]	137.05947875976562	9.336816666666666	0.44936666666666664	19.3045	18.855133333333335	6786.19873046875	1106990.990242981	0	1172	0.052016813263785266	1.0607729626233249	1.9786384031414315	137.0587921142578	137.06497192382812
168	137.13229370117188	6.41235					1	DETECTED	137.1323 m/z @6.41 [CD6582_2.mzXML]	137.13229370117188	6.41235	0.10103333333333334	19.99866666666667	19.897633333333335	7397.56298828125	3875696.3198004123	0	1172	7.183185039166558	1.5763456647978897	0.5629115035761407	137.13116455078125	137.1326446533203
169	138.05226135253906	1.8806833333333333					1	DETECTED	138.0523 m/z @1.88 [CD6582_2.mzXML]	138.05226135253906	1.8806833333333333	0.21096666666666666	18.957333333333334	18.746366666666667	132038.59375	1620621.1005173344	0	1172	0.05047462928912916	0.5077016670284761	2.4477385304742363	138.04917907714844	138.0552520751953
170	138.90589904785156	1.7375166666666668					1	DETECTED	138.9059 m/z @1.74 [CD6582_2.mzXML]	138.90589904785156	1.7375166666666668	1.6758166666666667	2.2477666666666667	0.57195	39495.640625	606576.49503418	0	1172	0.013787163318242035	4.63492706645056	8.022716204248665	138.90589904785156	138.90626525878906
171	139.00262451171875	3.372383333333333					1	DETECTED	139.0026 m/z @3.37 [CD6582_2.mzXML]	139.00262451171875	3.372383333333333	3.11	3.528433333333333	0.4184333333333332	2516.200439453125	34564.75305313108	0	1172	0.26209852601272177	0.7973702597980057	0.5947405195960114	139.00192260742188	139.0027618408203
172	139.04180908203125	14.488433333333335					1	DETECTED	139.0418 m/z @14.49 [CD6582_2.mzXML]	139.04180908203125	14.488433333333335	0.13783333333333334	19.98033333333333	19.842499999999998	143437.15625	2.2561574059930924E7	1	1172	3.4429731592797257	0.81777895490084	0.5405361859039226	139.0355682373047	139.0504150390625
173	140.04129028320312	14.456733333333334					1	DETECTED	140.0413 m/z @14.46 [CD6582_2.mzXML]	140.04129028320312	14.456733333333334	9.157883333333332	16.41425	7.256366666666667	7250.01611328125	1262880.6043420716	0	1172	5.575425391265412	0.6845755157473976	0.30053054335513474	140.0410919189453	140.0497283935547
174	140.0677490234375	1.7818833333333333					1	DETECTED	140.0677 m/z @1.78 [CD6582_2.mzXML]	140.0677490234375	1.7818833333333333	0.32123333333333337	14.96775	14.646516666666667	675310.25	4401550.953992888	1	1172	0.04983429034169995	0.9851837925453771	2.3550230975874733	140.06756591796875	140.07321166992188
175	140.9521026611328	17.78966666666667					1	DETECTED	140.9521 m/z @17.79 [CD6582_2.mzXML]	140.9521026611328	17.78966666666667	0.1197	19.943666666666665	19.823966666666664	2192.22900390625	1253701.5811027836	0	1172	18.2171863443532	0.5609508789867552	0.1219017579735104	140.95126342773438	140.9528045654297
176	141.01004028320312	10.485199999999999					1	DETECTED	141.0100 m/z @10.49 [CD6582_2.mzXML]	141.01004028320312	10.485199999999999	3.3103333333333333	10.638833333333334	7.328500000000001	8770.9775390625	1696682.8293513798	0	1172	0.04625146488207221	0.5107063545896324	0.02201604029297382	141.0098114013672	141.0158233642578
177	141.03875732421875	14.766983333333334					1	DETECTED	141.0388 m/z @14.77 [CD6582_2.mzXML]	141.03875732421875	14.766983333333334	2.8806333333333334	16.3044	13.423766666666667	5326.80712890625	1851472.7221233214	0	1172	1.7402845643571325	0.5646715209743389	0.12217918605491118	141.03636169433594	141.04078674316406
178	141.0520477294922	9.370233333333335					1	DETECTED	141.0520 m/z @9.37 [CD6582_2.mzXML]	141.0520477294922	9.370233333333335	2.8207999999999998	10.2423	7.4215	69645.6875	1023815.8080455017	1	1172	0.11126617856707988	0.6486514818786104	0.2978387450320094	141.0515594482422	141.05459594726562
179	141.08819580078125	10.710433333333333					1	DETECTED	141.0882 m/z @10.71 [CD6582_2.mzXML]	141.08819580078125	10.710433333333333	0.1197	19.943666666666665	19.823966666666664	2336.59423828125	1419170.2857638244	0	1172	15.563657562447133	0.9359109536009467	0.8718219072018935	141.0879669189453	141.09156799316406
180	142.04701232910156	1.8106833333333334					1	DETECTED	142.0470 m/z @1.81 [CD6582_2.mzXML]	142.04701232910156	1.8106833333333334	1.7818833333333333	12.45355	10.671666666666667	18188.72265625	664262.4550680541	0	1172	0.15604389235623306	185.2719907407397	5.885083582745032	142.04151916503906	142.0498504638672
181	142.0649871826172	9.217016666666666					1	DETECTED	142.0650 m/z @9.22 [CD6582_2.mzXML]	142.0649871826172	9.217016666666666	3.403433333333333	9.697666666666667	6.294233333333334	72066.359375	1295331.4026170045	0	1172	0.09274613300187617	1.888649692391083	1.8146268420061302	142.06036376953125	142.0699920654297
182	143.00137329101562	1.5556333333333332					1	DETECTED	143.0014 m/z @1.56 [CD6582_2.mzXML]	143.00137329101562	1.5556333333333332	1.4340833333333334	16.48745	15.053366666666665	7030.96923828125	1969597.7698939207	0	1172	8.927086606709471	61.9225284519403	120.34814455940378	142.99545288085938	143.01077270507812
183	143.03106689453125	1.7960666666666667					1	DETECTED	143.0311 m/z @1.80 [CD6582_2.mzXML]	143.03106689453125	1.7960666666666667	0.4307666666666667	19.3045	18.873733333333334	217870.359375	3267876.0618036515	0	1172	0.061392538750723924	1.6453197625719327	2.4582306756499803	143.02174377441406	143.03622436523438
184	143.07278442382812	9.202716666666667					1	DETECTED	143.0728 m/z @9.20 [CD6582_2.mzXML]	143.07278442382812	9.202716666666667	0.10103333333333334	19.99866666666667	19.897633333333335	80370.484375	2465863.9428815893	0	1172	0.09171944783224006	0.9467279405445312	2.4539439365120352	143.06944274902344	143.0814971923828
185	144.04428100585938	9.217016666666666					1	DETECTED	144.0443 m/z @9.22 [CD6582_2.mzXML]	144.04428100585938	9.217016666666666	1.7818833333333333	14.816716666666668	13.034833333333335	19272.47265625	3705237.1423820187	0	1172	0.18054941325854834	0.8765702475633704	0.753140495126741	144.03443908691406	144.04881286621094
186	144.08035278320312	9.217016666666666					1	DETECTED	144.0804 m/z @9.22 [CD6582_2.mzXML]	144.08035278320312	9.217016666666666	0.5226166666666666	18.629	18.106383333333333	836939.25	6804891.16848105	1	1172	0.08599610017657788	1.7439626208458732	1.6463877753458238	144.07290649414062	144.0814666748047
187	144.98060607910156	1.5556333333333332					1	DETECTED	144.9806 m/z @1.56 [CD6582_2.mzXML]	144.98060607910156	1.5556333333333332	1.4664666666666666	19.012	17.545533333333335	29104.640625	1570284.9555339045	0	1172	0.11797651789688235	70.46861797568859	132.618024011857	144.9793701171875	144.9813232421875
188	144.99172973632812	1.8106833333333334					1	DETECTED	144.9917 m/z @1.81 [CD6582_2.mzXML]	144.99172973632812	1.8106833333333334	1.4156666666666666	10.439933333333332	9.024266666666666	42074.3515625	9118920.734578613	0	1172	0.41769138420979735	11.401074155763325	296.6497698765069	144.98391723632812	144.99246215820312
189	145.04922485351562	1.9496499999999999					1	DETECTED	145.0492 m/z @1.95 [CD6582_2.mzXML]	145.04922485351562	1.9496499999999999	0.13783333333333334	19.925666666666665	19.78783333333333	102875.46875	6463861.809070186	0	1172	0.28981619833167294	2.1330384498689945	1.857005639673856	145.04673767089844	145.05126953125
190	145.08396911621094	9.217016666666666					1	DETECTED	145.0840 m/z @9.22 [CD6582_2.mzXML]	145.08396911621094	9.217016666666666	9.14095	10.350349999999999	1.2093999999999987	72612.9609375	531034.7059618229	0	1172	0.09227111510957009	1.759225285438581	1.6829011759375094	145.08360290527344	145.08572387695312
191	146.05960083007812	9.217016666666666					1	DETECTED	146.0596 m/z @9.22 [CD6582_2.mzXML]	146.05960083007812	9.217016666666666	3.2487	10.746766666666668	7.498066666666668	768737.4375	5701101.00641605	1	1172	0.08537525967349424	1.7433163868068875	1.7258211644367887	146.052490234375	146.06008911132812
192	146.08091735839844	2.0062333333333333					1	DETECTED	146.0809 m/z @2.01 [CD6582_2.mzXML]	146.08091735839844	2.0062333333333333	0.13783333333333334	19.834166666666665	19.69633333333333	70024.4375	5458245.7588804	0	1172	0.6953135356459845	2.2883547223944465	1.485283348317988	146.0804443359375	146.0822296142578
193	146.11727905273438	1.825					1	DETECTED	146.1173 m/z @1.82 [CD6582_2.mzXML]	146.11727905273438	1.825	1.8106833333333334	9.2899	7.479216666666666	70622.53125	1.1017301335177673E7	0	1172	7.578719163136642	259.1979924557287	514.2748701032693	146.1172332763672	146.1176300048828
194	146.83114624023438	9.217016666666666					1	DETECTED	146.8311 m/z @9.22 [CD6582_2.mzXML]	146.83114624023438	9.217016666666666	9.173333333333334	9.2599	0.08656666666666624	2324.21435546875	9594.199233154397	0	1172	0.8885975861558606	0.9908431896223027	0.9816863792446053	146.83114624023438	146.83169555664062
195	146.93719482421875	7.512466666666667					1	DETECTED	146.9372 m/z @7.51 [CD6582_2.mzXML]	146.93719482421875	7.512466666666667	0.22918333333333332	19.65083333333333	19.421649999999996	7315.36279296875	1449142.037012695	0	1172	0.8729912441645764	1.3333032034544856	0.09740417300889177	146.9368133544922	146.93809509277344
196	147.00802612304688	11.754150000000001					1	DETECTED	147.0080 m/z @11.75 [CD6582_2.mzXML]	147.00802612304688	11.754150000000001	10.818116666666667	16.708000000000002	5.889883333333335	11271.1611328125	1827004.619360291	0	1172	0.6903622182132647	3.1461931555144025	4.916798794529609	147.0078125	147.0084228515625
197	147.0190887451172	1.4967833333333334					1	DETECTED	147.0191 m/z @1.50 [CD6582_2.mzXML]	147.0190887451172	1.4967833333333334	1.451	18.975666666666665	17.524666666666665	211588.453125	4193260.2882579654	0	1172	0.1005771142277716	21.23308540775507	43.77294512182573	147.0126953125	147.0289306640625
198	147.06324768066406	9.217016666666666					1	DETECTED	147.0632 m/z @9.22 [CD6582_2.mzXML]	147.06324768066406	9.217016666666666	0.10103333333333334	19.99866666666667	19.897633333333335	64441.6015625	2810203.7833448816	0	1172	0.07950633877387858	0.5108985540060146	2.4856059213902277	147.056640625	147.0656280517578
199	147.07623291015625	1.8533166666666667					1	DETECTED	147.0762 m/z @1.85 [CD6582_2.mzXML]	147.07623291015625	1.8533166666666667	1.7818833333333333	10.574916666666667	8.793033333333334	231405.234375	5877862.002142185	0	1172	0.15068385691273178	9.839475514175032	9.800734064271222	147.06785583496094	147.0765380859375
200	147.11483764648438	1.4818500000000001					1	DETECTED	147.1148 m/z @1.48 [CD6582_2.mzXML]	147.11483764648438	1.4818500000000001	1.4818500000000001	15.557166666666665	14.075316666666666	176008.59375	2987760.720834197	0	1172	0.16677184775320342	null	null	147.11233520507812	147.11708068847656
201	148.0145263671875	1.5261666666666664					1	DETECTED	148.0145 m/z @1.53 [CD6582_2.mzXML]	148.0145263671875	1.5261666666666664	0.8871666666666667	14.103866666666667	13.2167	23702.521484375	5443740.370963257	0	1172	0.6959358176771326	10.341705790297343	19.683411580594687	148.00685119628906	148.0146026611328
202	148.04251098632812	2.1207000000000003					1	DETECTED	148.0425 m/z @2.12 [CD6582_2.mzXML]	148.04251098632812	2.1207000000000003	0.6499	10.115916666666667	9.466016666666667	36106.0546875	2097690.2684302065	0	1172	0.34863266421182004	2.1180988572801143	5.268158378597743	148.03868103027344	148.04290771484375
203	148.06011962890625	1.825					1	DETECTED	148.0601 m/z @1.82 [CD6582_2.mzXML]	148.06011962890625	1.825	1.7818833333333333	9.2599	7.478016666666667	47759.78125	1208990.021064819	0	1172	0.08105790420681425	24.004889815759608	57.52965074576709	148.05982971191406	148.06846618652344
204	148.0796661376953	1.8533166666666667					1	DETECTED	148.0797 m/z @1.85 [CD6582_2.mzXML]	148.0796661376953	1.8533166666666667	0.2475	19.99866666666667	19.75116666666667	7006.8974609375	2399538.3236472798	0	1172	15.921641048925506	6.14988219908873	5.507131773192899	148.0751190185547	148.08279418945312
205	148.93490600585938	1.7527000000000001					1	DETECTED	148.9349 m/z @1.75 [CD6582_2.mzXML]	148.93490600585938	1.7527000000000001	1.6758166666666667	12.125	10.449183333333334	89268.421875	1837332.3709094233	0	1172	0.10320662271206227	1.0804160810832255	1.8562350848111286	148.93460083007812	148.9355010986328
206	149.01190185546875	1.5261666666666664					1	DETECTED	149.0119 m/z @1.53 [CD6582_2.mzXML]	149.01190185546875	1.5261666666666664	0.2475	18.975666666666665	18.728166666666667	192710.8125	5388663.744736755	0	1172	0.12112738421988545	0.532142124918392	0.03409621248445592	149.00201416015625	149.01202392578125
207	149.02304077148438	12.470650000000001					1	DETECTED	149.0230 m/z @12.47 [CD6582_2.mzXML]	149.02304077148438	12.470650000000001	0.10103333333333334	19.99866666666667	19.897633333333335	148768.09375	4.0599095486189626E7	1	1172	0.1856862571773359	0.5411059373230173	0.10914529352257626	149.0226593017578	149.03233337402344
208	149.0595245361328	8.41495					1	DETECTED	149.0595 m/z @8.41 [CD6582_2.mzXML]	149.0595245361328	8.41495	8.090883333333332	8.570283333333332	0.47940000000000005	5238.02490234375	85415.74879925544	0	1172	0.3292252035708074	0.7396626208599048	0.4793252417198096	149.0592498779297	149.05967712402344
209	149.07855224609375	16.872666666666667					1	DETECTED	149.0786 m/z @16.87 [CD6582_2.mzXML]	149.07855224609375	16.872666666666667	0.10103333333333334	19.99866666666667	19.897633333333335	9335.9169921875	3800660.790239625	0	1172	8.899936784515534	0.5931930700448576	0.18944622674511394	149.07814025878906	149.0787353515625
210	149.960693359375	7.385183333333333					1	DETECTED	149.9607 m/z @7.39 [CD6582_2.mzXML]	149.960693359375	7.385183333333333	1.0513833333333333	8.125499999999999	7.074116666666665	3669.695068359375	711293.7771868894	0	1172	6.506988612826044	0.5584417463976338	0.11688349279526758	149.95997619628906	149.9610137939453
211	149.99246215820312	1.7527000000000001					1	DETECTED	149.9925 m/z @1.75 [CD6582_2.mzXML]	149.99246215820312	1.7527000000000001	0.1928166666666667	19.99866666666667	19.805850000000003	9076.71875	3490023.3612182015	0	1172	10.365930000173169	6.348503627408033	7.744439183323975	149.99212646484375	150.00238037109375
212	150.02642822265625	12.470650000000001					1	DETECTED	150.0264 m/z @12.47 [CD6582_2.mzXML]	150.02642822265625	12.470650000000001	0.10103333333333334	19.98033333333333	19.879299999999997	11315.8369140625	3731809.778785035	0	1172	6.434735644606408	0.8035535997477689	0.7383132999508059	150.01712036132812	150.0269775390625
213	150.05824279785156	2.7335333333333334					1	DETECTED	150.0582 m/z @2.73 [CD6582_2.mzXML]	150.05824279785156	2.7335333333333334	1.7818833333333333	9.611533333333334	7.829650000000001	42573.14453125	1593279.7303613282	0	1172	0.2447737395538674	0.9332605791742524	24.41556494275041	150.0519561767578	150.05844116210938
214	150.93197631835938	1.7220166666666665					1	DETECTED	150.9320 m/z @1.72 [CD6582_2.mzXML]	150.93197631835938	1.7220166666666665	1.6910666666666667	1.7960666666666667	0.10499999999999998	28563.134765625	131133.09353466798	0	1172	0.07219796583453975	1.6962843295638226	2.392568659127645	150.9318389892578	150.9320068359375
215	150.96835327148438	11.70485					1	DETECTED	150.9684 m/z @11.70 [CD6582_2.mzXML]	150.96835327148438	11.70485	0.10103333333333334	19.925666666666665	19.82463333333333	12350.0859375	2332598.4897730695	0	1172	5.045246301014909	1.0713859625756048	0.7416672282816932	150.9677276611328	150.9768524169922
216	151.04498291015625	1.51145					1	DETECTED	151.0450 m/z @1.51 [CD6582_2.mzXML]	151.04498291015625	1.51145	1.4340833333333334	11.204283333333333	9.770199999999999	9217.0625	1381223.9842445678	0	1172	0.12347932726076194	51.11585734002797	100.98484384188562	151.0373077392578	151.0517578125
217	151.06106567382812	8.534600000000001					1	DETECTED	151.0611 m/z @8.53 [CD6582_2.mzXML]	151.06106567382812	8.534600000000001	8.381783333333333	9.544033333333335	1.162250000000002	3883.86328125	96656.68506704719	0	1172	0.06832137810169492	3.8027592976332993	6.605518595266599	151.05764770507812	151.06129455566406
218	151.11143493652344	10.782616666666666					1	DETECTED	151.1114 m/z @10.78 [CD6582_2.mzXML]	151.11143493652344	10.782616666666666	0.1746	19.45	19.275399999999998	4809.07568359375	1249952.5566262205	0	1172	0.0870909314430719	0.9085298697054586	1.495470508510937	151.1106719970703	151.11219787597656
219	152.02171325683594	1.8106833333333334					1	DETECTED	152.0217 m/z @1.81 [CD6582_2.mzXML]	152.02171325683594	1.8106833333333334	0.30274999999999996	10.746766666666668	10.444016666666668	82490.203125	1473321.4632130435	0	1172	0.04115437623463469	3.3890143801176507	0.07430248327084163	152.01553344726562	152.0316925048828
220	152.03179931640625	3.3103333333333333					1	DETECTED	152.0318 m/z @3.31 [CD6582_2.mzXML]	152.03179931640625	3.3103333333333333	1.9779000000000002	9.731933333333334	7.754033333333334	7633.1923828125	756938.4869993897	0	1172	0.387731064012248	2.909726565431667	0.3063387393008345	152.03172302246094	152.03616333007812
221	152.05404663085938	2.6620500000000002					1	DETECTED	152.0540 m/z @2.66 [CD6582_2.mzXML]	152.05404663085938	2.6620500000000002	0.13783333333333334	19.943666666666665	19.805833333333332	2435.815185546875	1291983.9906815495	0	1172	19.10849702810339	3.923164281988471	6.846328563976942	152.04600524902344	152.0565643310547
222	152.9467315673828	1.6154000000000002					1	DETECTED	152.9467 m/z @1.62 [CD6582_2.mzXML]	152.9467315673828	1.6154000000000002	1.4340833333333334	13.518716666666668	12.084633333333334	96007.4609375	1728356.589150574	0	1172	0.10134207144162555	0.9915705751420623	2.4062336815584713	152.94203186035156	152.95254516601562
223	153.00494384765625	1.5261666666666664					1	DETECTED	153.0049 m/z @1.53 [CD6582_2.mzXML]	153.00494384765625	1.5261666666666664	1.451	2.9108333333333336	1.4598333333333335	4724.400390625	178856.0038439331	0	1172	1.4430591715568868	9.710643015521102	18.421286031042204	153.0044403076172	153.0139617919922
224	153.0406036376953	3.952733333333333					1	DETECTED	153.0406 m/z @3.95 [CD6582_2.mzXML]	153.0406036376953	3.952733333333333	3.2794666666666665	4.15895	0.8794833333333334	2374.262451171875	67200.07802453611	0	1172	0.32681423056034076	0.6531463511238736	0.30629270224774735	153.034912109375	153.04080200195312
225	153.0574188232422	13.933133333333334					1	DETECTED	153.0574 m/z @13.93 [CD6582_2.mzXML]	153.0574188232422	13.933133333333334	1.2517833333333332	19.852333333333334	18.600550000000002	74883.5625	1.2080753243164178E7	0	1172	1.1514563544866672	0.6786618803494812	0.7562871097566835	153.0518035888672	153.06597900390625
226	154.02621459960938	1.8806833333333333					1	DETECTED	154.0262 m/z @1.88 [CD6582_2.mzXML]	154.02621459960938	1.8806833333333333	1.8106833333333334	10.574916666666667	8.764233333333333	19665.283203125	1970956.502927002	0	1172	0.037605646460266984	62.37235215686649	123.09417615867814	154.01998901367188	154.02635192871094
227	154.0583953857422	1.83925					1	DETECTED	154.0584 m/z @1.84 [CD6582_2.mzXML]	154.0583953857422	1.83925	1.83925	17.551166666666667	15.711916666666667	4609.3046875	1818358.9509326473	0	1172	12.397637533589112	null	null	154.04937744140625	154.06475830078125
228	154.08383178710938	3.890333333333333					1	DETECTED	154.0838 m/z @3.89 [CD6582_2.mzXML]	154.08383178710938	3.890333333333333	3.11	6.323333333333333	3.2133333333333334	7146.693359375	448808.0029287719	0	1172	0.9940277238596589	2.0589491670226407	3.5451462950103023	154.08351135253906	154.08570861816406
229	154.88003540039062	1.7375166666666668					1	DETECTED	154.8800 m/z @1.74 [CD6582_2.mzXML]	154.88003540039062	1.7375166666666668	1.7063333333333333	2.2477666666666667	0.5414333333333334	15742.6904296875	165772.7188784181	0	1172	0.2424424036137287	8.68145376803842	16.36290753607684	154.87950134277344	154.88035583496094
230	155.02818298339844	2.7626					1	DETECTED	155.0282 m/z @2.76 [CD6582_2.mzXML]	155.02818298339844	2.7626	0.5771166666666667	9.069083333333333	8.491966666666666	14133.353515625	671797.8206565246	0	1172	0.23283265909900175	1.9428120400521627	13.51766955005116	155.02792358398438	155.03121948242188
231	155.0677490234375	10.314					1	DETECTED	155.0677 m/z @10.31 [CD6582_2.mzXML]	155.0677490234375	10.314	0.7408666666666667	10.485199999999999	9.744333333333332	9665.5009765625	761636.8557158809	0	1172	0.10524333045431966	0.508941690982402	0.1476665183462523	155.0601348876953	155.06817626953125
232	155.1305389404297	14.585116666666666					1	DETECTED	155.1305 m/z @14.59 [CD6582_2.mzXML]	155.1305389404297	14.585116666666666	0.10103333333333334	19.99866666666667	19.897633333333335	409935.59375	1.0784074336125858E8	1	1172	0.9195931810332922	0.7002776928798535	0.36907299940577953	155.12986755371094	155.13104248046875
233	156.041748046875	1.7674999999999998					1	DETECTED	156.0417 m/z @1.77 [CD6582_2.mzXML]	156.041748046875	1.7674999999999998	1.7375166666666668	10.455549999999999	8.718033333333333	262917.0625	3126615.31467105	1	1172	0.054091173556944705	138.2615237658965	299.8611890565796	156.04151916503906	156.04220581054688
234	156.07650756835938	1.8942166666666667					1	DETECTED	156.0765 m/z @1.89 [CD6582_2.mzXML]	156.07650756835938	1.8942166666666667	1.5410666666666666	15.177183333333334	13.636116666666666	112942.21875	3250982.8481894545	0	1172	0.06099857710914547	1.94042247769237	3.3990161447552483	156.06781005859375	156.07765197753906
235	156.13424682617188	14.883166666666666					1	DETECTED	156.1342 m/z @14.88 [CD6582_2.mzXML]	156.13424682617188	14.883166666666666	0.10103333333333334	19.961833333333335	19.8608	20223.091796875	6487748.651464171	0	1172	5.35886993058484	0.8605352988555094	3.4846742808674898	156.13352966308594	156.13597106933594
236	157.12782287597656	14.883166666666666					1	DETECTED	157.1278 m/z @14.88 [CD6582_2.mzXML]	157.12782287597656	14.883166666666666	0.10103333333333334	19.99866666666667	19.897633333333335	111558.3359375	3.0831992902325075E7	0	1172	7.930560382317813	0.7481337687471091	0.7590829402702299	157.12193298339844	157.1282958984375
237	158.03985595703125	1.7674999999999998					1	DETECTED	158.0399 m/z @1.77 [CD6582_2.mzXML]	158.03985595703125	1.7674999999999998	1.7674999999999998	4.0793	2.3118	22569.78515625	353140.05769723514	0	1172	0.025120937021548162	null	null	158.0366973876953	158.0399627685547
238	158.13125610351562	14.733833333333333					1	DETECTED	158.1313 m/z @14.73 [CD6582_2.mzXML]	158.13125610351562	14.733833333333333	0.1562	19.961833333333335	19.805633333333336	6785.08740234375	2308918.6341604292	0	1172	7.942295357825303	0.6793158011474201	0.3314858210640715	158.1302947998047	158.13197326660156
239	158.9275665283203	1.5556333333333332					1	DETECTED	158.9276 m/z @1.56 [CD6582_2.mzXML]	158.9275665283203	1.5556333333333332	1.451	14.070500000000001	12.6195	30819.400390625	1289775.4079723512	0	1172	12.653185541752933	60.303440586174055	106.31533285062143	158.92138671875	158.927734375
240	158.96356201171875	1.6604166666666667					1	DETECTED	158.9636 m/z @1.66 [CD6582_2.mzXML]	158.96356201171875	1.6604166666666667	1.5850499999999998	12.538066666666667	10.953016666666667	422143.0	5857752.696311341	0	1172	0.12181632778897677	1.4855898663906015	1.7137541051752072	158.96334838867188	158.9734344482422
241	159.00509643554688	1.7674999999999998					1	DETECTED	159.0051 m/z @1.77 [CD6582_2.mzXML]	159.00509643554688	1.7674999999999998	1.4340833333333334	14.283150000000001	12.849066666666667	11168.126953125	986038.5986377869	0	1172	1.3126421138221895	19.268782804298937	37.53756560859787	159.00119018554688	159.01405334472656
242	159.0650634765625	10.350349999999999					1	DETECTED	159.0651 m/z @10.35 [CD6582_2.mzXML]	159.0650634765625	10.350349999999999	1.9356666666666666	17.147333333333332	15.211666666666666	27015.3515625	1795874.9127486558	0	1172	0.10060213708966437	0.9768549830691006	0.020886269638584865	159.06442260742188	159.073486328125
243	159.09158325195312	9.217016666666666					1	DETECTED	159.0916 m/z @9.22 [CD6582_2.mzXML]	159.09158325195312	9.217016666666666	1.3607833333333335	9.921249999999999	8.560466666666665	69793.015625	1033434.6129430855	0	1172	0.08808858363294014	1.8864137280827844	1.8004866790678415	159.09112548828125	159.10153198242188
244	159.14898681640625	8.836466666666666					1	DETECTED	159.1490 m/z @8.84 [CD6582_2.mzXML]	159.14898681640625	8.836466666666666	8.711283333333334	18.757	10.045716666666667	4932.84716796875	725408.3866678467	0	1172	0.13581700264957242	40.12401810677706	75.47874907950315	159.14788818359375	159.1493682861328
245	159.98190307617188	11.35355					1	DETECTED	159.9819 m/z @11.35 [CD6582_2.mzXML]	159.98190307617188	11.35355	0.1197	19.99866666666667	19.878966666666667	6154.5107421875	1803251.532647339	0	1172	8.290955909444332	0.8847797801584794	0.6942001389474014	159.98143005371094	159.98245239257812
246	160.06027221679688	2.5633333333333335					1	DETECTED	160.0603 m/z @2.56 [CD6582_2.mzXML]	160.06027221679688	2.5633333333333335	0.1928166666666667	19.907333333333334	19.71451666666667	281204.875	1.716252627445971E7	1	1172	0.6569368582715631	1.7758801475221924	1.5426037435323243	160.05113220214844	160.0635223388672
247	160.0755157470703	9.188283333333334					1	DETECTED	160.0755 m/z @9.19 [CD6582_2.mzXML]	160.0755157470703	9.188283333333334	9.14095	10.423733333333333	1.2827833333333327	28502.388671875	309990.75055352837	0	1172	0.1046925173928237	6.285041730076703	6.355392473793939	160.07513427734375	160.07577514648438
248	160.1330108642578	10.115916666666667					1	DETECTED	160.1330 m/z @10.12 [CD6582_2.mzXML]	160.1330108642578	10.115916666666667	10.079916666666666	19.45	9.370083333333334	10980.2333984375	1211142.3093497315	0	1172	0.07208326558408018	130.14004629629136	259.2800925925827	160.1330108642578	160.14187622070312
249	161.01190185546875	1.5261666666666664					1	DETECTED	161.0119 m/z @1.53 [CD6582_2.mzXML]	161.01190185546875	1.5261666666666664	1.4156666666666666	1.6000333333333332	0.18436666666666657	17604.677734375	108065.08177410881	0	1172	0.10832862574633872	0.8328714789360152	0.6792450763770101	161.01177978515625	161.01309204101562
250	161.02365112304688	12.317983333333332					1	DETECTED	161.0237 m/z @12.32 [CD6582_2.mzXML]	161.02365112304688	12.317983333333332	1.451	16.029866666666667	14.578866666666666	54298.34375	9634754.03081469	0	1172	2.459646412615049	1.943194542335045	4.176247757621637	161.01385498046875	161.0294647216797
251	161.06373596191406	2.5496333333333334					1	DETECTED	161.0637 m/z @2.55 [CD6582_2.mzXML]	161.06373596191406	2.5496333333333334	0.4307666666666667	19.925666666666665	19.494899999999998	14590.6689453125	2351711.8173147286	0	1172	0.27200373284078605	2.0346840781106916	7.717641636238513	161.05723571777344	161.0701904296875
252	161.9811553955078	19.961833333333335					1	DETECTED	161.9812 m/z @19.96 [CD6582_2.mzXML]	161.9811553955078	19.961833333333335	0.10103333333333334	19.99866666666667	19.897633333333335	3891.235107421875	1805047.2551259762	0	1172	18.644302289085186	0.5009272872526115	0.002497847724383763	161.98008728027344	161.9881134033203
253	162.0955810546875	2.439983333333333					1	DETECTED	162.0956 m/z @2.44 [CD6582_2.mzXML]	162.0955810546875	2.439983333333333	2.439983333333333	19.724333333333334	17.28435	27105.966796875	8161080.879454772	0	1172	13.125669902951138	null	null	162.08656311035156	162.09970092773438
254	162.11184692382812	1.8106833333333334					1	DETECTED	162.1118 m/z @1.81 [CD6582_2.mzXML]	162.11184692382812	1.8106833333333334	1.7674999999999998	6.859083333333333	5.091583333333333	1677613.0	1.1343676253674168E7	1	1172	0.06696102810004345	3.9806938578117257	3.790968485759719	162.11184692382812	162.11302185058594
255	162.96852111816406	7.312633333333333					1	DETECTED	162.9685 m/z @7.31 [CD6582_2.mzXML]	162.96852111816406	7.312633333333333	0.1746	13.582633333333332	13.408033333333332	7883.39208984375	1823391.1611119995	0	1172	0.8574052854613861	0.93919660410664	0.9430707536911722	162.96803283691406	162.970947265625
256	162.99107360839844	1.5261666666666664					1	DETECTED	162.9911 m/z @1.53 [CD6582_2.mzXML]	162.99107360839844	1.5261666666666664	0.2657	19.925666666666665	19.659966666666666	435639.0625	6561012.163184805	0	1172	0.14993546281796943	1.272932942193916	1.4750604274988002	162.98324584960938	163.0006103515625
257	163.03836059570312	10.907933333333334					1	DETECTED	163.0384 m/z @10.91 [CD6582_2.mzXML]	163.03836059570312	10.907933333333334	0.10103333333333334	19.99866666666667	19.897633333333335	31612.51953125	3788799.617753356	0	1172	1.510452583282916	0.8662244727362117	4.466033560355809	163.03192138671875	163.04518127441406
258	163.05990600585938	1.9779000000000002					1	DETECTED	163.0599 m/z @1.98 [CD6582_2.mzXML]	163.05990600585938	1.9779000000000002	0.22918333333333332	10.853900000000001	10.624716666666668	33825.3046875	3884936.5556928134	0	1172	0.24612360007230505	5.376710425437493	10.2534734932	163.05108642578125	163.069580078125
259	163.09426879882812	15.830016666666667					1	DETECTED	163.0943 m/z @15.83 [CD6582_2.mzXML]	163.09426879882812	15.830016666666667	0.2475	19.98033333333333	19.732833333333332	21777.6484375	6837437.108459909	0	1172	3.060658592157605	0.6311388453814524	0.5773622419935974	163.0872039794922	163.1029052734375
260	163.1154327392578	1.8106833333333334					1	DETECTED	163.1154 m/z @1.81 [CD6582_2.mzXML]	163.1154327392578	1.8106833333333334	0.8505333333333333	12.386716666666667	11.536183333333334	98110.953125	2129811.677232178	0	1172	0.06948345463956573	6.007490149108645	235.72253298311728	163.11117553710938	163.11599731445312
261	163.97640991210938	0.1562					1	DETECTED	163.9764 m/z @0.16 [CD6582_2.mzXML]	163.97640991210938	0.1562	0.10103333333333334	19.99866666666667	19.897633333333335	52902.19921875	1.8650506662310656E7	1	1172	7.966525438185552	32.76685467084064	69.12030604997356	163.9759521484375	163.97686767578125
262	164.09165954589844	2.1922					1	DETECTED	164.0917 m/z @2.19 [CD6582_2.mzXML]	164.09165954589844	2.1922	2.0633833333333333	17.551166666666667	15.487783333333333	7638.37939453125	917163.441485443	0	1172	0.4041373770683463	60.11560357096643	119.23120714193286	164.09124755859375	164.0976104736328
263	164.9088134765625	1.7375166666666668					1	DETECTED	164.9088 m/z @1.74 [CD6582_2.mzXML]	164.9088134765625	1.7375166666666668	1.7063333333333333	1.7674999999999998	0.06116666666666659	30024.71875	84243.14915820322	0	1172	0.08018212262480806	0.9807589524318462	0.9615179048636924	164.9088134765625	164.9090118408203
264	164.92974853515625	1.6604166666666667					1	DETECTED	164.9297 m/z @1.66 [CD6582_2.mzXML]	164.92974853515625	1.6604166666666667	1.6453833333333334	8.728966666666668	7.083583333333335	25016.005859375	1171590.644341797	0	1172	0.32885647461785816	235.59589800443624	470.1917960088725	164.920654296875	164.9306640625
265	164.9839630126953	11.536433333333333					1	DETECTED	164.9840 m/z @11.54 [CD6582_2.mzXML]	164.9839630126953	11.536433333333333	0.10103333333333334	19.99866666666667	19.897633333333335	94821.6875	1.2816944346450226E7	1	1172	0.9715433780663307	0.8762309867877381	8.359567806053576	164.97659301757812	164.98744201660156
266	165.02444458007812	1.5261666666666664					1	DETECTED	165.0244 m/z @1.53 [CD6582_2.mzXML]	165.02444458007812	1.5261666666666664	1.4664666666666666	1.5702833333333333	0.10381666666666667	7426.06103515625	34718.820672729475	0	1172	0.12180396310166342	0.8694863204913476	0.7389726409826952	165.02413940429688	165.02444458007812
267	165.05458068847656	3.9215666666666666					1	DETECTED	165.0546 m/z @3.92 [CD6582_2.mzXML]	165.05458068847656	3.9215666666666666	2.6764333333333337	10.544533333333334	7.8681	7656.5947265625	1416682.2768171085	0	1172	0.37886673888994205	0.8625288786368457	0.9833047282715991	165.05418395996094	165.0549774169922
268	165.15968322753906	16.322783333333334					1	DETECTED	165.1597 m/z @16.32 [CD6582_2.mzXML]	165.15968322753906	16.322783333333334	0.13783333333333334	19.943666666666665	19.805833333333332	20372.666015625	5475462.1419401225	0	1172	1.8286828376350535	0.7484079137108286	0.8671290502975421	165.1571044921875	165.1629180908203
269	166.02597045898438	2.330433333333333					1	DETECTED	166.0260 m/z @2.33 [CD6582_2.mzXML]	166.02597045898438	2.330433333333333	0.5226166666666666	5.2967	4.7740833333333335	30255.40625	2519761.7002680674	0	1172	1.0761050583736076	1.077791548993459	0.7826019411958712	166.02513122558594	166.03416442871094
270	166.05303955078125	2.1207000000000003					1	DETECTED	166.0530 m/z @2.12 [CD6582_2.mzXML]	166.05303955078125	2.1207000000000003	1.9496499999999999	8.499550000000001	6.549900000000001	13062.552734375	1190123.877464081	0	1172	6.421876478635917	6.4821997484702525	36.504933074818645	166.04444885253906	166.06210327148438
271	166.07337951660156	8.431483333333334					1	DETECTED	166.0734 m/z @8.43 [CD6582_2.mzXML]	166.07337951660156	8.431483333333334	1.0879	17.826166666666666	16.738266666666664	3703.85498046875	856579.3728433838	0	1172	0.148724485365074	1.1396525311212735	1.279305062242547	166.0634765625	166.07501220703125
272	166.0858917236328	8.398183333333334					1	DETECTED	166.0859 m/z @8.40 [CD6582_2.mzXML]	166.0858917236328	8.398183333333334	3.2794666666666665	18.155166666666666	14.8757	2104066.25	4.392512897243589E7	1	1172	2.7147190407746793	0.8953514626596113	0.5281275635151323	166.0853729248047	166.08673095703125
273	166.1086883544922	2.2477666666666667					1	DETECTED	166.1087 m/z @2.25 [CD6582_2.mzXML]	166.1086883544922	2.2477666666666667	2.22025	8.482216666666666	6.261966666666666	22219.146484375	4227028.71436383	0	1172	6.214601212610292	109.55091070239591	217.9554709679628	166.09991455078125	166.11756896972656
274	166.58421325683594	8.398183333333334					1	DETECTED	166.5842 m/z @8.40 [CD6582_2.mzXML]	166.58421325683594	8.398183333333334	8.125499999999999	8.499550000000001	0.3740500000000022	6019.373046875	93253.40728381384	0	1172	0.37110889253463064	0.6858688344233238	0.37173766884664755	166.58395385742188	166.58425903320312
275	166.98446655273438	11.688716666666666					1	DETECTED	166.9845 m/z @11.69 [CD6582_2.mzXML]	166.98446655273438	11.688716666666666	0.10103333333333334	19.99866666666667	19.897633333333335	53421.56640625	7266094.885193186	0	1172	1.2867868020633875	0.873706238488299	0.43127419877297124	166.98388671875	166.9856719970703
276	167.0311737060547	1.9080333333333332					1	DETECTED	167.0312 m/z @1.91 [CD6582_2.mzXML]	167.0311737060547	1.9080333333333332	1.9080333333333332	9.6805	7.772466666666667	10317.888671875	1334707.6177641603	0	1172	7.738905633121024	null	null	167.02145385742188	167.03390502929688
277	167.0734405517578	1.8106833333333334					1	DETECTED	167.0734 m/z @1.81 [CD6582_2.mzXML]	167.0734405517578	1.8106833333333334	1.8106833333333334	10.439933333333332	8.629249999999999	15741.5830078125	4236172.092609007	0	1172	8.578025868453903	null	null	167.06736755371094	167.0734405517578
278	167.08935546875	8.398183333333334					1	DETECTED	167.0894 m/z @8.40 [CD6582_2.mzXML]	167.08935546875	8.398183333333334	7.894483333333333	9.560783333333335	1.6663000000000023	143920.0	2892997.3255867017	0	1172	0.25475435383203227	1.0578857837256208	0.6310059067827603	167.0812530517578	167.08987426757812
279	168.093017578125	8.398183333333334					1	DETECTED	168.0930 m/z @8.40 [CD6582_2.mzXML]	168.093017578125	8.398183333333334	8.020533333333335	8.836466666666666	0.8159333333333318	5261.75830078125	107584.49073718258	0	1172	0.264397727602967	1.0802771525663097	1.144084291621443	168.09017944335938	168.09326171875
280	168.98001098632812	11.273					1	DETECTED	168.9800 m/z @11.27 [CD6582_2.mzXML]	168.98001098632812	11.273	0.13783333333333334	19.961833333333335	19.824	22511.142578125	3022704.0193790295	0	1172	0.8365179157040856	0.8189994909067908	0.6027514746718993	168.97958374023438	168.98629760742188
281	169.00498962402344	10.485199999999999					1	DETECTED	169.0050 m/z @10.49 [CD6582_2.mzXML]	169.00498962402344	10.485199999999999	1.6304333333333332	18.06383333333333	16.4334	13691.8447265625	3350892.4807649525	0	1172	0.07889258789823295	0.5110703913807577	0.011748235683277028	168.99554443359375	169.01454162597656
282	169.0355987548828	3.03275					1	DETECTED	169.0356 m/z @3.03 [CD6582_2.mzXML]	169.0355987548828	3.03275	2.0204333333333335	19.65083333333333	17.630399999999998	63437.71484375	2952363.0810260614	0	1172	0.3057492294149342	1.7055655367174947	0.9577270687058916	169.02972412109375	169.0390167236328
283	169.04727172851562	9.320833333333333					1	DETECTED	169.0473 m/z @9.32 [CD6582_2.mzXML]	169.04727172851562	9.320833333333333	9.274949999999999	9.560783333333335	0.28583333333333627	2818.599609375	26643.1121542359	0	1172	0.3122778679287297	3.11478387213946	5.22956774427892	169.0469207763672	169.04745483398438
284	169.05809020996094	1.7818833333333333					1	DETECTED	169.0581 m/z @1.78 [CD6582_2.mzXML]	169.05809020996094	1.7818833333333333	1.7220166666666665	10.8719	9.149883333333333	61285.078125	2621758.3833183595	0	1172	0.10018105417341605	4.098164516352193	7.476533087363391	169.04920959472656	169.05844116210938
285	169.09446716308594	1.6604166666666667					1	DETECTED	169.0945 m/z @1.66 [CD6582_2.mzXML]	169.09446716308594	1.6604166666666667	1.6000333333333332	8.872333333333334	7.2723	15577.3251953125	1584111.2564585572	0	1172	0.2386279708185728	59.61041749141013	117.595146956875	169.08547973632812	169.09756469726562
286	170.0598602294922	9.217016666666666					1	DETECTED	170.0599 m/z @9.22 [CD6582_2.mzXML]	170.0598602294922	9.217016666666666	1.7674999999999998	9.799516666666667	8.032016666666667	200517.046875	6314124.296642761	0	1172	0.08367712168183594	1.6743140500636	1.635630047419165	170.05979919433594	170.06149291992188
287	170.0962677001953	7.131349999999999					1	DETECTED	170.0963 m/z @7.13 [CD6582_2.mzXML]	170.0962677001953	7.131349999999999	0.10103333333333334	19.99866666666667	19.897633333333335	7501.3818359375	5601192.525832811	0	1172	11.471817205566289	1.4151306603069091	0.726200234567353	170.09194946289062	170.09674072265625
288	171.0633087158203	9.217016666666666					1	DETECTED	171.0633 m/z @9.22 [CD6582_2.mzXML]	171.0633087158203	9.217016666666666	9.157883333333332	13.39635	4.2384666666666675	19435.265625	523251.4187803348	0	1172	0.08727974161636709	35.8382187147688	1.7997618291357262	171.0630340576172	171.0665740966797
289	171.13760375976562	12.1427					1	DETECTED	171.1376 m/z @12.14 [CD6582_2.mzXML]	171.13760375976562	12.1427	11.754150000000001	14.733833333333333	2.979683333333332	2709.45654296875	305010.71844692976	0	1172	0.4108587835894397	3.8343628018702134	6.668725603740427	171.1370849609375	171.1380615234375
290	171.1490936279297	6.41235					1	DETECTED	171.1491 m/z @6.41 [CD6582_2.mzXML]	171.1490936279297	6.41235	0.10103333333333334	19.99866666666667	19.897633333333335	7245.71337890625	4536735.908712071	0	1172	8.063096095401521	1.5763456647978897	1.6706238576311514	171.14024353027344	171.1495819091797
291	172.03677368164062	9.544033333333335					1	DETECTED	172.0368 m/z @9.54 [CD6582_2.mzXML]	172.03677368164062	9.544033333333335	9.491116666666667	9.611533333333334	0.12041666666666728	11524.609375	53438.32260412607	0	1172	0.08347204496340765	1.1377952755905223	1.2755905511810448	172.0366668701172	172.03689575195312
292	172.13311767578125	10.26005					1	DETECTED	172.1331 m/z @10.26 [CD6582_2.mzXML]	172.13311767578125	10.26005	5.1030999999999995	13.078383333333333	7.9752833333333335	12313.2626953125	824980.6031213684	0	1172	0.11938746293377811	0.7732558327435144	0.5465116654870288	172.1328887939453	172.1335906982422
293	172.9869384765625	1.4664666666666666					1	DETECTED	172.9869 m/z @1.47 [CD6582_2.mzXML]	172.9869384765625	1.4664666666666666	0.4857166666666667	7.6397666666666675	7.154050000000001	3968.444580078125	606190.0537810059	0	1172	0.2559570928964854	3.647234259495285	6.29446851899057	172.97787475585938	172.98995971679688
294	173.0204620361328	17.240166666666667					1	DETECTED	173.0205 m/z @17.24 [CD6582_2.mzXML]	173.0204620361328	17.240166666666667	0.1197	19.99866666666667	19.878966666666667	5432.03662109375	1962595.6287034608	0	1172	3.217964703436957	0.5805614722340123	0.15789695256705058	173.01974487304688	173.02099609375
295	173.11851501464844	15.19455					1	DETECTED	173.1185 m/z @15.19 [CD6582_2.mzXML]	173.11851501464844	15.19455	0.2657	19.925666666666665	19.659966666666666	4113.7109375	1832513.3058049618	0	1172	14.894986914669124	0.6584554961255109	0.43647319999592943	173.1163330078125	173.1214599609375
296	173.96119689941406	11.656816666666666					1	DETECTED	173.9612 m/z @11.66 [CD6582_2.mzXML]	173.96119689941406	11.656816666666666	0.1197	19.99866666666667	19.878966666666667	7668.0693359375	1635432.796078858	0	1172	0.6133775648625015	0.8169670534637583	0.6787858495326733	173.9605712890625	173.9622802734375
297	174.07876586914062	15.24925					1	DETECTED	174.0788 m/z @15.25 [CD6582_2.mzXML]	174.07876586914062	15.24925	9.14095	19.3045	10.16355	12309.330078125	2639884.883687681	0	1172	2.438995553091079	0.8038727064549654	0.7281636541899574	174.07760620117188	174.0790557861328
298	174.12713623046875	11.73765					1	DETECTED	174.1271 m/z @11.74 [CD6582_2.mzXML]	174.12713623046875	11.73765	0.10103333333333334	19.98033333333333	19.879299999999997	2740.342041015625	1571251.1179434503	0	1172	18.693010017971567	0.8541700981241682	0.7083401962483366	174.12644958496094	174.12826538085938
299	174.93765258789062	1.6758166666666667					1	DETECTED	174.9377 m/z @1.68 [CD6582_2.mzXML]	174.93765258789062	1.6758166666666667	1.6000333333333332	1.8106833333333334	0.21065000000000023	95894.453125	659596.5686669924	0	1172	0.09273076779063594	1.3898174620628965	1.7796349241257927	174.93763732910156	174.9378662109375
300	174.99131774902344	1.451					1	DETECTED	174.9913 m/z @1.45 [CD6582_2.mzXML]	174.99131774902344	1.451	0.10103333333333334	19.907333333333334	19.8063	33328.92578125	2839538.9231341844	0	1172	0.13255636540772597	1.693862203591117	43.57638561081174	174.99049377441406	174.9921112060547
301	175.00808715820312	11.383133333333335					1	DETECTED	175.0081 m/z @11.38 [CD6582_2.mzXML]	175.00808715820312	11.383133333333335	9.2899	19.596	10.3061	5851.06201171875	1401178.7862926337	0	1172	5.8248421832217705	2.4617656894437605	7.666446319368634	175.00698852539062	175.0099334716797
302	175.02381896972656	3.2948999999999997					1	DETECTED	175.0238 m/z @3.29 [CD6582_2.mzXML]	175.02381896972656	3.2948999999999997	1.8942166666666667	19.852333333333334	17.95811666666667	8314.0849609375	1757123.905202912	0	1172	0.5132951345484535	6.410484168441596	1.0136940576292608	175.0187225341797	175.03173828125
303	175.0751190185547	15.412316666666667					1	DETECTED	175.0751 m/z @15.41 [CD6582_2.mzXML]	175.0751190185547	15.412316666666667	9.015116666666668	19.98033333333333	10.965216666666663	15193.8115234375	3599694.873265229	0	1172	2.7769774331916803	0.8473850916193941	0.6842292240956237	175.07347106933594	175.07542419433594
304	175.095947265625	10.8356					1	DETECTED	175.0959 m/z @10.84 [CD6582_2.mzXML]	175.095947265625	10.8356	0.10103333333333334	19.99866666666667	19.897633333333335	6946.671875	1582197.1053257454	0	1172	69.29411676872262	0.9548169469097475	1.1195904672770727	175.08908081054688	175.09701538085938
305	175.11878967285156	1.8106833333333334					1	DETECTED	175.1188 m/z @1.81 [CD6582_2.mzXML]	175.11878967285156	1.8106833333333334	1.6000333333333332	7.894483333333333	6.294449999999999	44943.8203125	1115098.7482363887	0	1172	0.21140313240145403	4.658357479624063	1.3005676874630958	175.1183319091797	175.1194305419922
306	176.07054138183594	10.559966666666666					1	DETECTED	176.0705 m/z @10.56 [CD6582_2.mzXML]	176.07054138183594	10.559966666666666	8.7647	19.815833333333334	11.051133333333334	57412.0703125	1171874.4666443781	0	1172	0.08657410311611002	1.8416365456921764	2.2565957218469315	176.0620880126953	176.0786895751953
307	176.97061157226562	1.5410666666666666					1	DETECTED	176.9706 m/z @1.54 [CD6582_2.mzXML]	176.97061157226562	1.5410666666666666	1.4340833333333334	15.412316666666667	13.978233333333334	25895.064453125	2611127.3643809203	0	1172	0.13177681991449908	65.32902321233846	124.96232168797536	176.9681396484375	176.9794464111328
308	177.001220703125	11.787583333333334					1	DETECTED	177.0012 m/z @11.79 [CD6582_2.mzXML]	177.001220703125	11.787583333333334	1.4340833333333334	18.574333333333335	17.14025	4809.673828125	1841412.6962625424	0	1172	5.031159203046059	0.8277514850050708	3.6445634803406124	176.99124145507812	177.0067901611328
309	177.06056213378906	1.6910666666666667					1	DETECTED	177.0606 m/z @1.69 [CD6582_2.mzXML]	177.06056213378906	1.6910666666666667	1.5850499999999998	12.520833333333334	10.935783333333333	13539.0126953125	2001717.5831916505	0	1172	0.1253728008555819	51.575774249331765	102.15154849866354	177.05763244628906	177.0611572265625
310	177.07388305664062	10.559966666666666					1	DETECTED	177.0739 m/z @10.56 [CD6582_2.mzXML]	177.07388305664062	10.559966666666666	1.9496499999999999	10.638833333333334	8.689183333333334	6339.380859375	1379041.818941834	0	1172	8.633524805306351	0.504579777360105	0.010660412221203449	177.0736541748047	177.0762481689453
311	177.0869903564453	2.6479					1	DETECTED	177.0870 m/z @2.65 [CD6582_2.mzXML]	177.0869903564453	2.6479	2.371866666666667	19.961833333333335	17.58996666666667	3218.5166015625	1330703.9669592895	0	1172	0.5270642226956439	31.86203357082483	62.72406714164966	177.08457946777344	177.0961456298828
312	177.16348266601562	12.620849999999999					1	DETECTED	177.1635 m/z @12.62 [CD6582_2.mzXML]	177.16348266601562	12.620849999999999	0.13783333333333334	19.99866666666667	19.860833333333336	5052.083984375	1681404.861731323	0	1172	9.348420010062002	0.7955141719215842	2.182482979636825	177.1590118408203	177.16708374023438
313	177.95582580566406	7.221900000000001					1	DETECTED	177.9558 m/z @7.22 [CD6582_2.mzXML]	177.95582580566406	7.221900000000001	0.1562	19.907333333333334	19.751133333333335	3033.28125	1236471.7197277523	0	1172	6.932067647641669	1.3976770407272694	1.7953540814545383	177.9548797607422	177.95718383789062
314	178.96351623535156	7.5491					1	DETECTED	178.9635 m/z @7.55 [CD6582_2.mzXML]	178.96351623535156	7.5491	0.1197	19.961833333333335	19.842133333333333	6446.15576171875	1695612.403298858	0	1172	0.8636326942288557	1.3353792589800881	1.8926412149663268	178.96279907226562	178.96421813964844
315	179.0399932861328	1.51145					1	DETECTED	179.0400 m/z @1.51 [CD6582_2.mzXML]	179.0399932861328	1.51145	1.4340833333333334	17.496	16.061916666666665	10722.4970703125	2196376.141340759	0	1172	0.1429642416879604	103.80385609651023	201.39281448425578	179.03543090820312	179.0401611328125
316	179.0540313720703	14.850566666666667					1	DETECTED	179.0540 m/z @14.85 [CD6582_2.mzXML]	179.0540313720703	14.850566666666667	9.23125	19.504833333333334	10.273583333333335	4300.388671875	1017386.3538596189	0	1172	2.1143728278121294	0.9141310183029371	5.250040499502842	179.05270385742188	179.05453491210938
317	179.07003784179688	10.529033333333333					1	DETECTED	179.0700 m/z @10.53 [CD6582_2.mzXML]	179.07003784179688	10.529033333333333	0.10103333333333334	19.98033333333333	19.879299999999997	17856.68359375	1679445.0135374153	0	1172	0.08460172045659142	2.8246544697828853	0.012633111696538218	179.06222534179688	179.0703582763672
318	180.06549072265625	9.749333333333334					1	DETECTED	180.0655 m/z @9.75 [CD6582_2.mzXML]	180.06549072265625	9.749333333333334	1.8806833333333333	10.026866666666667	8.146183333333333	19896.611328125	904309.2075765986	0	1172	0.09515452903452015	1.2496515791311094	1.376267660038955	180.06150817871094	180.0689239501953
319	180.08779907226562	8.872333333333334					1	DETECTED	180.0878 m/z @8.87 [CD6582_2.mzXML]	180.08779907226562	8.872333333333334	0.13783333333333334	19.65083333333333	19.512999999999998	2427.130615234375	1004489.1357746279	0	1172	0.08072544246138591	1.1170072700211802	1.2340145400423603	180.078857421875	180.08827209472656
320	180.90377807617188	1.6758166666666667					1	DETECTED	180.9038 m/z @1.68 [CD6582_2.mzXML]	180.90377807617188	1.6758166666666667	1.6453833333333334	2.0345833333333334	0.3892	11829.154296875	141297.0542681885	0	1172	0.16679410463024458	6.394304490690037	11.788608981380074	180.9028778076172	180.90394592285156
321	180.94744873046875	15.9752					1	DETECTED	180.9474 m/z @15.98 [CD6582_2.mzXML]	180.94744873046875	15.9752	1.4156666666666666	19.413833333333333	17.998166666666666	2129.42822265625	1252778.3723633413	0	1172	5.6448270060735215	0.6180887207923331	0.23617744158466622	180.94692993164062	180.94866943359375
322	181.0491485595703	12.470650000000001					1	DETECTED	181.0491 m/z @12.47 [CD6582_2.mzXML]	181.0491485595703	12.470650000000001	0.1746	19.98033333333333	19.80573333333333	3625.07373046875	1186705.2379317626	0	1172	2.7401535715201764	0.8053697461108782	0.5219189652002189	181.0486297607422	181.05270385742188
323	181.0852813720703	11.566383333333333					1	DETECTED	181.0853 m/z @11.57 [CD6582_2.mzXML]	181.0852813720703	11.566383333333333	4.640483333333333	12.852	8.211516666666668	479613.5625	3457428.471699069	1	1172	0.07121766056955181	2.4094795617024722	2.7960419560040317	181.075927734375	181.08624267578125
324	182.08103942871094	3.9215666666666666					1	DETECTED	182.0810 m/z @3.92 [CD6582_2.mzXML]	182.08103942871094	3.9215666666666666	1.9920333333333333	11.6259	9.633866666666666	143241.515625	8263002.516952269	1	1172	0.3620654623259427	0.656063904709359	0.3065624800432882	182.0802764892578	182.08860778808594
325	182.1497802734375	16.322783333333334					1	DETECTED	182.1498 m/z @16.32 [CD6582_2.mzXML]	182.1497802734375	16.322783333333334	0.10103333333333334	19.99866666666667	19.897633333333335	75426.1796875	2.0871681026322555E7	1	1172	1.6257769887044446	0.8360933342108815	0.45999714325579205	182.14895629882812	182.15011596679688
326	183.04779052734375	11.255883333333333					1	DETECTED	183.0478 m/z @11.26 [CD6582_2.mzXML]	183.04779052734375	11.255883333333333	0.2475	19.907333333333334	19.659833333333335	7045.49560546875	2885722.2074405523	0	1172	6.372776708722549	0.8929482530737939	3.2336561211642287	183.04493713378906	183.0494842529297
327	183.07992553710938	11.872766666666667					1	DETECTED	183.0799 m/z @11.87 [CD6582_2.mzXML]	183.07992553710938	11.872766666666667	0.3579166666666667	16.579416666666667	16.2215	58248.0234375	4688941.642006956	0	1172	0.10627564827770009	0.5111076136983917	0.024937242535902987	183.07049560546875	183.084716796875
328	183.1532745361328	15.95675					1	DETECTED	183.1533 m/z @15.96 [CD6582_2.mzXML]	183.1532745361328	15.95675	0.10103333333333334	19.99866666666667	19.897633333333335	4976.89501953125	1958145.300364868	0	1172	3.2014995289246198	0.6274592865033958	0.2521308066362485	183.1494598388672	183.1560821533203
329	184.0728302001953	13.033333333333333					1	DETECTED	184.0728 m/z @13.03 [CD6582_2.mzXML]	184.0728302001953	13.033333333333333	11.804833333333333	15.071183333333332	3.266349999999999	92378.25	2860101.2049165037	0	1172	0.43253420579310564	1.813427663029683	2.125298946738571	184.0724639892578	184.0733642578125
330	184.0832977294922	11.856066666666667					1	DETECTED	184.0833 m/z @11.86 [CD6582_2.mzXML]	184.0832977294922	11.856066666666667	11.838683333333334	12.038483333333334	0.19979999999999976	7908.03564453125	50455.814703124764	0	1172	0.10842408576859519	5.746883988494802	10.493767976989604	184.08303833007812	184.08351135253906
331	185.041748046875	1.9080333333333332					1	DETECTED	185.0417 m/z @1.91 [CD6582_2.mzXML]	185.041748046875	1.9080333333333332	0.1928166666666667	19.870833333333334	19.678016666666668	107062.6875	3197362.5446821586	0	1172	0.07587975791399493	2.433128644292924	3.4811549492565237	185.04127502441406	185.046142578125
332	185.12831115722656	9.14095					1	DETECTED	185.1283 m/z @9.14 [CD6582_2.mzXML]	185.12831115722656	9.14095	6.0218	9.851733333333334	3.829933333333334	41475.35546875	454226.49915686017	0	1172	0.08169718984331098	1.6995537093679087	1.6994418939527285	185.1280059814453	185.13441467285156
333	186.07334899902344	1.8942166666666667					1	DETECTED	186.0733 m/z @1.89 [CD6582_2.mzXML]	186.07334899902344	1.8942166666666667	0.1746	17.880666666666666	17.706066666666665	27298.4921875	1176648.3456562806	0	1172	16.093893464918228	5.148259786580343	9.296519573160685	186.0730438232422	186.07656860351562
334	186.22080993652344	11.457333333333334					1	DETECTED	186.2208 m/z @11.46 [CD6582_2.mzXML]	186.22080993652344	11.457333333333334	10.04455	19.7975	9.75295	13297.1904296875	1966141.0441117245	0	1172	0.19247938299479195	3.4516793091651183	6.210495530544227	186.21498107910156	186.22164916992188
335	186.9223175048828	1.5556333333333332					1	DETECTED	186.9223 m/z @1.56 [CD6582_2.mzXML]	186.9223175048828	1.5556333333333332	1.451	1.6000333333333332	0.14903333333333313	16179.67578125	94867.33985034173	0	1172	0.10908546364048433	0.7121694807263463	0.402959227764836	186.92213439941406	186.92271423339844
336	187.05746459960938	1.8806833333333333					1	DETECTED	187.0575 m/z @1.88 [CD6582_2.mzXML]	187.05746459960938	1.8806833333333333	1.8533166666666667	9.2899	7.436583333333333	237495.109375	1866055.65467386	0	1172	0.05354950508155287	7.876846138924871	6.5727109499468	187.0572509765625	187.061767578125
337	187.07107543945312	2.5496333333333334					1	DETECTED	187.0711 m/z @2.55 [CD6582_2.mzXML]	187.07107543945312	2.5496333333333334	2.439983333333333	6.039633333333333	3.5996499999999996	5039.18896484375	313687.1416306762	0	1172	0.4536437107254492	16.414272685818474	31.82854537163695	187.07073974609375	187.0783233642578
338	187.13507080078125	11.204283333333333					1	DETECTED	187.1351 m/z @11.20 [CD6582_2.mzXML]	187.13507080078125	11.204283333333333	0.10103333333333334	19.99866666666667	19.897633333333335	7799.7900390625	2615875.075951265	0	1172	10.409738650194294	0.8960274394133851	0.3403954983462549	187.1251983642578	187.1385498046875
339	187.47247314453125	9.217016666666666					1	DETECTED	187.4725 m/z @9.22 [CD6582_2.mzXML]	187.47247314453125	9.217016666666666	9.157883333333332	9.305116666666667	0.14723333333333422	6710.75537109375	37071.08831390394	0	1172	0.08864025116168861	1.244926719278471	1.4898534385569422	187.4723358154297	187.4727325439453
340	188.0701141357422	9.217016666666666					1	DETECTED	188.0701 m/z @9.22 [CD6582_2.mzXML]	188.0701141357422	9.217016666666666	1.8942166666666667	10.782616666666666	8.888399999999999	2598640.0	1.8244033440965224E7	1	1172	0.08706642117629215	1.7658509566619554	1.6863557584554267	188.06114196777344	188.07882690429688
341	188.09458923339844	9.202716666666667					1	DETECTED	188.0946 m/z @9.20 [CD6582_2.mzXML]	188.09458923339844	9.202716666666667	2.0780666666666665	18.5375	16.459433333333337	4020.334716796875	1714684.6190815438	0	1172	5.5804765617195375	1.155104695201402	1.273056678180314	188.0917205810547	188.1045684814453
342	188.95591735839844	1.5410666666666666					1	DETECTED	188.9559 m/z @1.54 [CD6582_2.mzXML]	188.95591735839844	1.5410666666666666	0.4675333333333333	1.5702833333333333	1.10275	3657.42626953125	103548.72912664794	0	1172	0.2837017926769989	0.5136077128485376	0.027215425697075083	188.9552001953125	188.95835876464844
343	189.02371215820312	13.3529					1	DETECTED	189.0237 m/z @13.35 [CD6582_2.mzXML]	189.02371215820312	13.3529	11.1697	18.592333333333332	7.422633333333332	7248.54541015625	859676.0372944026	0	1172	0.15348253848052984	1.6999435080004888	4.091780677870615	189.02305603027344	189.03317260742188
344	189.07359313964844	9.217016666666666					1	DETECTED	189.0736 m/z @9.22 [CD6582_2.mzXML]	189.07359313964844	9.217016666666666	5.773033333333333	12.0213	6.248266666666667	256394.609375	3868789.1246908573	0	1172	0.08721545678907283	1.483836007942586	1.6649846610304924	189.06478881835938	189.07403564453125
345	189.08677673339844	1.8669					1	DETECTED	189.0868 m/z @1.87 [CD6582_2.mzXML]	189.08677673339844	1.8669	1.8669	18.40983333333333	16.54293333333333	12100.4912109375	2067227.9145478827	0	1172	0.7520098519620897	null	null	189.0847625732422	189.09103393554688
346	190.08563232421875	10.8356					1	DETECTED	190.0856 m/z @10.84 [CD6582_2.mzXML]	190.08563232421875	10.8356	2.6764333333333337	10.9435	8.267066666666667	15279.9365234375	1145159.2598359678	0	1172	1.6515660858539345	0.5066121948728425	0.07993941316530395	190.07656860351562	190.0902557373047
347	190.14353942871094	10.331700000000001					1	DETECTED	190.1435 m/z @10.33 [CD6582_2.mzXML]	190.14353942871094	10.331700000000001	0.5589833333333334	18.93883333333333	18.379849999999998	18161.767578125	1129641.8461481626	0	1172	0.22776024740905498	1.011279779632171	0.8011478776948884	190.14312744140625	190.14532470703125
348	190.96800231933594	13.846516666666668					1	DETECTED	190.9680 m/z @13.85 [CD6582_2.mzXML]	190.96800231933594	13.846516666666668	0.1197	19.761000000000003	19.6413	5638.76220703125	1802888.984306978	0	1172	6.986822273478071	0.7154353582828745	0.8272372408753778	190.96270751953125	190.9686737060547
349	190.9801483154297	11.30705					1	DETECTED	190.9801 m/z @11.31 [CD6582_2.mzXML]	190.9801483154297	11.30705	1.4340833333333334	18.40983333333333	16.975749999999998	9210.5634765625	2451454.1689190674	0	1172	10.63858888802572	0.7259631528672983	0.4482121817141448	190.97976684570312	190.9894256591797
350	191.0172119140625	1.8942166666666667					1	DETECTED	191.0172 m/z @1.89 [CD6582_2.mzXML]	191.0172119140625	1.8942166666666667	1.8942166666666667	16.322783333333334	14.428566666666667	9282.966796875	1602733.728880097	0	1172	1.1874343127770712	null	null	191.0143585205078	191.01809692382812
351	191.0398406982422	1.7674999999999998					1	DETECTED	191.0398 m/z @1.77 [CD6582_2.mzXML]	191.0398406982422	1.7674999999999998	1.4340833333333334	16.744666666666667	15.310583333333334	93498.8046875	2261754.528599182	0	1172	0.10023915635283331	1.0278402076795168	0.7586008751250699	191.03419494628906	191.0445098876953
352	191.0760498046875	1.6758166666666667					1	DETECTED	191.0760 m/z @1.68 [CD6582_2.mzXML]	191.0760498046875	1.6758166666666667	1.5850499999999998	1.6910666666666667	0.10601666666666687	38422.56640625	167199.7931108399	0	1172	0.10680085018268604	0.5840066103562245	0.15898437059010953	191.0760498046875	191.07638549804688
353	192.07630920410156	0.39418333333333333					1	DETECTED	192.0763 m/z @0.39 [CD6582_2.mzXML]	192.07630920410156	0.39418333333333333	0.13783333333333334	19.98033333333333	19.842499999999998	1604.26953125	1044692.3242604677	0	1172	3.1299198657742155	38.70196996294129	76.40393992588258	192.0755615234375	192.07777404785156
354	192.1341094970703	4.206166666666666					1	DETECTED	192.1341 m/z @4.21 [CD6582_2.mzXML]	192.1341094970703	4.206166666666666	3.60615	4.656916666666667	1.0507666666666666	2048.38037109375	72537.04536672976	0	1172	0.393813060329113	0.8756145662620486	0.7512291325240972	192.13311767578125	192.13475036621094
355	193.00172424316406	1.4967833333333334					1	DETECTED	193.0017 m/z @1.50 [CD6582_2.mzXML]	193.00172424316406	1.4967833333333334	1.4156666666666666	15.884366666666667	14.4687	9064.4541015625	1929145.1379581906	0	1172	0.15002435385090918	83.33119531033059	169.5605496807001	193.00003051757812	193.00189208984375
356	193.03440856933594	3.3568166666666666					1	DETECTED	193.0344 m/z @3.36 [CD6582_2.mzXML]	193.03440856933594	3.3568166666666666	1.6910666666666667	17.661	15.969933333333335	4139.65478515625	1002475.311242096	0	1172	0.3333257274912578	4.793616489068989	8.587232978137978	193.0340118408203	193.03770446777344
357	193.05548095703125	1.5261666666666664					1	DETECTED	193.0555 m/z @1.53 [CD6582_2.mzXML]	193.05548095703125	1.5261666666666664	1.4340833333333334	16.377716666666668	14.943633333333334	14986.1591796875	2882264.3736810912	0	1172	14.929013037725237	81.14190045248893	161.28380090497785	193.0496063232422	193.05567932128906
358	193.085693359375	10.514233333333333					1	DETECTED	193.0857 m/z @10.51 [CD6582_2.mzXML]	193.085693359375	10.514233333333333	10.485199999999999	10.674283333333333	0.18908333333333438	16776.68359375	88854.68525939937	0	1172	0.24659147312299012	3.531682669905778	5.446491489904265	193.08541870117188	193.0858154296875
359	194.0333709716797	16.103333333333335					1	DETECTED	194.0334 m/z @16.10 [CD6582_2.mzXML]	194.0333709716797	16.103333333333335	0.13783333333333334	19.98033333333333	19.842499999999998	4200.14599609375	1673698.4680090016	0	1172	6.6817864099740145	0.6214180576868872	0.24283611537377436	194.03221130371094	194.03799438476562
360	194.96316528320312	15.394200000000001					1	DETECTED	194.9632 m/z @15.39 [CD6582_2.mzXML]	194.96316528320312	15.394200000000001	10.6924	16.615933333333334	5.923533333333335	4752.91552734375	1020915.3313922116	0	1172	1.982733828382898	0.6299218738922681	0.2598437477845362	194.96176147460938	194.9634552001953
361	195.02976989746094	16.468983333333334					1	DETECTED	195.0298 m/z @16.47 [CD6582_2.mzXML]	195.02976989746094	16.468983333333334	0.2657	19.98033333333333	19.71463333333333	8112.650390625	3031463.182600891	0	1172	3.3265459478648207	1.4789788462872113	0.22707049895745313	195.02865600585938	195.03805541992188
362	195.0873565673828	1.2882166666666668					1	DETECTED	195.0874 m/z @1.29 [CD6582_2.mzXML]	195.0873565673828	1.2882166666666668	0.10103333333333334	19.99866666666667	19.897633333333335	33519.6328125	1.559518934513398E7	0	1172	3.133589708691529	5.243361874520062	9.490608307877897	195.08645629882812	195.0909881591797
363	195.10072326660156	11.566383333333333					1	DETECTED	195.1007 m/z @11.57 [CD6582_2.mzXML]	195.10072326660156	11.566383333333333	4.381366666666667	12.072666666666667	7.6913	29879.734375	3654857.055863465	0	1172	0.03846294999905098	0.535231883015813	0.07046376603162612	195.09945678710938	195.10870361328125
364	195.147216796875	10.9435					1	DETECTED	195.1472 m/z @10.94 [CD6582_2.mzXML]	195.147216796875	10.9435	10.9435	12.1602	1.2166999999999994	15337.26953125	700063.7201247554	0	1172	3.0489374154538087	null	null	195.137451171875	195.147216796875
365	195.17408752441406	12.620849999999999					1	DETECTED	195.1741 m/z @12.62 [CD6582_2.mzXML]	195.17408752441406	12.620849999999999	6.305583333333333	15.177183333333334	8.8716	4993.7177734375	1104542.192635376	0	1172	0.21832126927956708	0.7023931425434662	0.40478628508693243	195.17367553710938	195.17433166503906
366	196.0684814453125	15.539116666666667					1	DETECTED	196.0685 m/z @15.54 [CD6582_2.mzXML]	196.0684814453125	15.539116666666667	8.889916666666666	18.3555	9.465583333333333	3384.106689453125	1044889.6976695256	0	1172	6.244130239286472	0.7117836230925023	0.47217328878326237	196.05972290039062	196.06900024414062
367	196.09848022460938	13.7474					1	DETECTED	196.0985 m/z @13.75 [CD6582_2.mzXML]	196.09848022460938	13.7474	0.1746	19.99866666666667	19.824066666666667	4979.267578125	2140434.7460878612	0	1172	8.73561622816667	0.7302865534991552	1.4252677914809597	196.09011840820312	196.09962463378906
368	196.86463928222656	1.7375166666666668					1	DETECTED	196.8646 m/z @1.74 [CD6582_2.mzXML]	196.86463928222656	1.7375166666666668	1.7063333333333333	13.26685	11.560516666666667	19811.970703125	1674816.0125219729	0	1172	0.3570548298949745	185.36370924639093	369.7274184927819	196.8558349609375	196.8650360107422
369	196.95599365234375	11.754150000000001					1	DETECTED	196.9560 m/z @11.75 [CD6582_2.mzXML]	196.95599365234375	11.754150000000001	11.117383333333333	17.514499999999998	6.3971166666666655	6220.90576171875	580702.1567630614	0	1172	0.7642216792928096	5.02312464010887	9.04624928021774	196.95504760742188	196.9564666748047
370	197.06455993652344	15.503033333333333					1	DETECTED	197.0646 m/z @15.50 [CD6582_2.mzXML]	197.06455993652344	15.503033333333333	6.931316666666667	19.943666666666665	13.012349999999998	10939.0927734375	2633533.335709383	0	1172	2.176357725032382	0.7345212955471822	0.611682117066855	197.05548095703125	197.06492614746094
371	197.12823486328125	9.766083333333334					1	DETECTED	197.1282 m/z @9.77 [CD6582_2.mzXML]	197.12823486328125	9.766083333333334	9.14095	9.851733333333334	0.7107833333333335	10446.888671875	164455.13169433572	0	1172	0.1017560799256163	0.5685053855177555	0.13701077103551118	197.12820434570312	197.13055419921875
372	198.0315704345703	10.455549999999999					1	DETECTED	198.0316 m/z @10.46 [CD6582_2.mzXML]	198.0315704345703	10.455549999999999	10.423733333333333	15.557166666666665	5.133433333333333	27116.8046875	1801063.1277783208	0	1172	0.09833989918426411	80.67207962284103	160.34415924568205	198.02188110351562	198.0315704345703
373	198.05242919921875	10.559966666666666					1	DETECTED	198.0524 m/z @10.56 [CD6582_2.mzXML]	198.05242919921875	10.559966666666666	10.544533333333334	10.656366666666665	0.11183333333333145	14406.8037109375	51712.75379858379	0	1172	0.12830932782410542	3.6231101511880865	6.911732120488469	198.0520782470703	198.05245971679688
374	198.8617401123047	1.9496499999999999					1	DETECTED	198.8617 m/z @1.95 [CD6582_2.mzXML]	198.8617401123047	1.9496499999999999	1.7063333333333333	2.22025	0.5139166666666668	20582.50390625	368486.09537976095	0	1172	0.16207627252951817	1.0560654839372565	1.0677494849437075	198.8615264892578	198.86228942871094
375	198.9397430419922	1.5556333333333332					1	DETECTED	198.9397 m/z @1.56 [CD6582_2.mzXML]	198.9397430419922	1.5556333333333332	1.4340833333333334	1.6604166666666667	0.22633333333333328	209540.453125	1433660.7397380362	0	1172	0.1161402543677299	0.8359708249114142	0.6230268811112528	198.939453125	198.93992614746094
376	199.01710510253906	14.520999999999999					1	DETECTED	199.0171 m/z @14.52 [CD6582_2.mzXML]	199.01710510253906	14.520999999999999	2.89575	18.445833333333333	15.550083333333333	2419.380126953125	984994.9409188838	0	1172	12.44415855196295	0.6688064055970123	0.3376128111940246	199.0083770751953	199.0174102783203
377	199.1687774658203	12.789216666666666					1	DETECTED	199.1688 m/z @12.79 [CD6582_2.mzXML]	199.1687774658203	12.789216666666666	0.5952833333333333	19.687666666666665	19.09238333333333	8145.4384765625	1700814.9695296015	0	1172	0.18593770496513784	0.782864019813131	0.7369719394759721	199.16078186035156	199.17022705078125
378	200.04013061523438	1.6910666666666667					1	DETECTED	200.0401 m/z @1.69 [CD6582_2.mzXML]	200.04013061523438	1.6910666666666667	1.5850499999999998	2.7335333333333334	1.1484833333333335	22346.060546875	370024.3583381348	0	1172	0.09420437050297803	5.416522559346006	2.8007849613590574	200.03976440429688	200.04421997070312
379	200.09161376953125	9.336816666666666					1	DETECTED	200.0916 m/z @9.34 [CD6582_2.mzXML]	200.09161376953125	9.336816666666666	9.2899	9.421583333333333	0.13168333333333315	6780.189453125	34564.001411132784	0	1172	0.09030935387917438	1.403374777975143	1.8067495559502862	200.09153747558594	200.0917510986328
380	200.20062255859375	10.423733333333333					1	DETECTED	200.2006 m/z @10.42 [CD6582_2.mzXML]	200.20062255859375	10.423733333333333	0.2475	19.961833333333335	19.714333333333336	43505.390625	3631572.9597125244	0	1172	0.10735346199533957	2.615169652512552	0.9510107568132848	200.2000732421875	200.2012481689453
381	200.93740844726562	1.5556333333333332					1	DETECTED	200.9374 m/z @1.56 [CD6582_2.mzXML]	200.93740844726562	1.5556333333333332	1.4818500000000001	1.6000333333333332	0.11818333333333308	24512.69921875	145256.5628559569	0	1172	0.16621486482132486	0.8008809577592059	0.6017619155184116	200.93722534179688	200.93760681152344
382	200.972900390625	1.51145					1	DETECTED	200.9729 m/z @1.51 [CD6582_2.mzXML]	200.972900390625	1.51145	1.4340833333333334	1.5850499999999998	0.15096666666666647	35233.0546875	204406.48170214822	0	1172	0.09920545949209436	0.9756570443774233	0.9513140887548466	200.97274780273438	200.97300720214844
383	201.01589965820312	1.8806833333333333					1	DETECTED	201.0159 m/z @1.88 [CD6582_2.mzXML]	201.01589965820312	1.8806833333333333	1.7674999999999998	2.1496	0.3821000000000001	14539.5283203125	194828.7342431642	0	1172	0.284439881115768	1.6879693712266228	2.3759387424532457	201.0154266357422	201.01596069335938
384	201.11190795898438	6.483966666666666					1	DETECTED	201.1119 m/z @6.48 [CD6582_2.mzXML]	201.11190795898438	6.483966666666666	0.10103333333333334	19.99866666666667	19.897633333333335	38921.1171875	2.9341885312189486E7	0	1172	11.772511402518065	1.5586590282419788	1.0182070188241614	201.11123657226562	201.1123046875
385	202.11532592773438	5.986433333333333					1	DETECTED	202.1153 m/z @5.99 [CD6582_2.mzXML]	202.11532592773438	5.986433333333333	0.1197	19.99866666666667	19.878966666666667	4961.5751953125	3051538.2122629406	0	1172	4.9979614956425324	1.6942108612402131	1.5748891583939788	202.10740661621094	202.11582946777344
386	202.97068786621094	1.51145					1	DETECTED	202.9707 m/z @1.51 [CD6582_2.mzXML]	202.97068786621094	1.51145	1.451	1.5702833333333333	0.11928333333333319	11297.8798828125	56456.43400878903	0	1172	0.1012965735902509	0.986628067273229	0.9732561345464582	202.9703369140625	202.97084045410156
387	203.0315399169922	1.9080333333333332					1	DETECTED	203.0315 m/z @1.91 [CD6582_2.mzXML]	203.0315399169922	1.9080333333333332	1.451	9.438883333333333	7.987883333333333	30438.19140625	3302566.1341120605	0	1172	0.553644969837173	8.738841076507915	16.484638138461346	203.02249145507812	203.03733825683594
388	203.05191040039062	1.7960666666666667					1	DETECTED	203.0519 m/z @1.80 [CD6582_2.mzXML]	203.05191040039062	1.7960666666666667	1.4818500000000001	10.485199999999999	9.00335	1975382.75	2.125010900500213E7	1	1172	0.08187589965258568	3.9047777826895564	5.339162689314672	203.05186462402344	203.05880737304688
389	203.10621643066406	12.177866666666667					1	DETECTED	203.1062 m/z @12.18 [CD6582_2.mzXML]	203.10621643066406	12.177866666666667	12.1427	18.391833333333334	6.249133333333335	6386.923828125	705502.5837019653	0	1172	0.12497407794741555	88.85023696682379	176.70047393364757	203.10098266601562	203.10629272460938
390	203.82373046875	9.202716666666667					1	DETECTED	203.8237 m/z @9.20 [CD6582_2.mzXML]	203.82373046875	9.202716666666667	9.14095	9.353333333333333	0.21238333333333337	11937.7451171875	75466.32398535182	0	1172	0.09037834336639783	1.6823450606683752	2.152138656591148	203.82310485839844	203.82420349121094
391	204.0555419921875	1.7960666666666667					1	DETECTED	204.0555 m/z @1.80 [CD6582_2.mzXML]	204.0555419921875	1.7960666666666667	1.7674999999999998	10.728533333333333	8.961033333333333	106977.375	2228266.020480286	0	1172	0.10622627171112997	38.22369037052069	9.696200366166188	204.0518341064453	204.0655059814453
392	204.12274169921875	1.8806833333333333					1	DETECTED	204.1227 m/z @1.88 [CD6582_2.mzXML]	204.12274169921875	1.8806833333333333	1.8533166666666667	5.032983333333333	3.1796666666666664	712231.0	3977391.78554975	0	1172	0.037172293308340265	7.582569315189532	7.459620644460311	204.12246704101562	204.12342834472656
393	204.41600036621094	9.202716666666667					1	DETECTED	204.4160 m/z @9.20 [CD6582_2.mzXML]	204.41600036621094	9.202716666666667	9.157883333333332	13.881016666666666	4.723133333333333	9528.3759765625	327067.8956278688	0	1172	0.09714929332543676	52.67434944237742	104.34869888475484	204.414306640625	204.41635131835938
394	204.95648193359375	1.6304333333333332					1	DETECTED	204.9565 m/z @1.63 [CD6582_2.mzXML]	204.95648193359375	1.6304333333333332	1.5702833333333333	19.815833333333334	18.24555	41290.76171875	6987615.976243165	0	1172	0.07257702087395645	151.66708229426453	302.33416458852906	204.95635986328125	204.9622039794922
395	205.02426147460938	1.4340833333333334					1	DETECTED	205.0243 m/z @1.43 [CD6582_2.mzXML]	205.02426147460938	1.4340833333333334	1.4340833333333334	2.9256499999999996	1.4915666666666663	7514.35986328125	294825.545529541	0	1172	0.07362125263382313	null	null	205.0207977294922	205.0244598388672
396	205.0563201904297	1.7960666666666667					1	DETECTED	205.0563 m/z @1.80 [CD6582_2.mzXML]	205.0563201904297	1.7960666666666667	1.7527000000000001	9.851733333333334	8.099033333333333	21886.37890625	2170763.0604702765	0	1172	0.05853095309736611	93.37855495772507	170.34009800836395	205.04664611816406	205.05755615234375
397	205.07077026367188	9.6805					1	DETECTED	205.0708 m/z @9.68 [CD6582_2.mzXML]	205.07077026367188	9.6805	1.7818833333333333	19.359166666666667	17.577283333333334	33545.62890625	6179571.837932157	0	1172	0.08384249113615994	12.506419535550206	0.3709070833566602	205.06170654296875	205.07933044433594
398	205.08558654785156	12.470650000000001					1	DETECTED	205.0856 m/z @12.47 [CD6582_2.mzXML]	205.08558654785156	12.470650000000001	0.1197	19.99866666666667	19.878966666666667	17668.4765625	4409700.7171006175	0	1172	0.492801362181595	0.5704940324218915	0.15305787416534872	205.08164978027344	205.0865020751953
399	205.09674072265625	9.217016666666666					1	DETECTED	205.0967 m/z @9.22 [CD6582_2.mzXML]	205.09674072265625	9.217016666666666	9.123	12.177866666666667	3.0548666666666673	3557924.5	2.7150982493828524E7	1	1172	0.0951085355318142	1.8890125054572353	1.8081011460691208	205.0955047607422	205.0973358154297
400	205.12606811523438	1.8806833333333333					1	DETECTED	205.1261 m/z @1.88 [CD6582_2.mzXML]	205.12606811523438	1.8806833333333333	1.8533166666666667	9.305116666666667	7.4518	64026.0078125	991876.8958074648	0	1172	0.041121955567048785	133.72945918074734	266.66194917132015	205.1160888671875	205.13165283203125
401	205.98681640625	11.238933333333334					1	DETECTED	205.9868 m/z @11.24 [CD6582_2.mzXML]	205.98681640625	11.238933333333334	0.13783333333333334	19.99866666666667	19.860833333333336	15325.61328125	3523791.5402006535	0	1172	0.8062601081149534	1.9890156571620523	1.524680762177758	205.98651123046875	205.98825073242188
402	206.00221252441406	11.441849999999999					1	DETECTED	206.0022 m/z @11.44 [CD6582_2.mzXML]	206.00221252441406	11.441849999999999	8.907766666666667	16.781	7.8732333333333315	16103.978515625	3134860.6452670894	0	1172	6.689433872874707	2.598376294130423	2.954880961606856	205.99400329589844	206.00770568847656
403	206.08094787597656	10.314					1	DETECTED	206.0809 m/z @10.31 [CD6582_2.mzXML]	206.08094787597656	10.314	2.8207999999999998	10.529033333333333	7.708233333333332	40481.65234375	825207.8768212871	0	1172	0.08985866396105102	0.5143485649210839	0.01832206133114555	206.073974609375	206.08961486816406
404	206.10009765625	9.217016666666666					1	DETECTED	206.1001 m/z @9.22 [CD6582_2.mzXML]	206.10009765625	9.217016666666666	9.123	10.115916666666667	0.9929166666666678	361456.1875	2737934.392055486	0	1172	0.09753413851959536	2.084719880064936	1.7712639962035333	206.1000213623047	206.10040283203125
405	206.38156127929688	9.202716666666667					1	DETECTED	206.3816 m/z @9.20 [CD6582_2.mzXML]	206.38156127929688	9.202716666666667	1.7674999999999998	9.320833333333333	7.553333333333333	11936.1767578125	2158418.4489297485	0	1172	0.09140605906935129	0.5079430547865674	0.01952533307424435	206.38136291503906	206.39053344726562
406	206.89334106445312	1.7375166666666668					1	DETECTED	206.8933 m/z @1.74 [CD6582_2.mzXML]	206.89334106445312	1.7375166666666668	1.6758166666666667	2.0204333333333335	0.3446166666666668	100463.671875	648794.1666062011	0	1172	0.09588413494329262	2.5843236458620362	2.827366681297105	206.89324951171875	206.89385986328125
407	206.99095153808594	16.12151666666667					1	DETECTED	206.9910 m/z @16.12 [CD6582_2.mzXML]	206.99095153808594	16.12151666666667	0.1197	19.99866666666667	19.878966666666667	6597.7900390625	2252952.8873321237	0	1172	1.668428207219307	0.6211471822470157	0.22168199814096456	206.9901123046875	206.99481201171875
408	207.01661682128906	13.550683333333334					1	DETECTED	207.0166 m/z @13.55 [CD6582_2.mzXML]	207.01661682128906	13.550683333333334	1.451	15.4848	14.0338	11716.4228515625	2761751.824003966	0	1172	0.7272562756946854	0.5799242679904846	2.061024033078063	207.01307678222656	207.0176239013672
409	207.10414123535156	9.217016666666666					1	DETECTED	207.1041 m/z @9.22 [CD6582_2.mzXML]	207.10414123535156	9.217016666666666	4.876216666666666	9.353333333333333	4.477116666666667	13420.6318359375	769921.0628348389	0	1172	0.11048572679115942	0.5157017907605358	0.03140358152107159	207.09890747070312	207.1102294921875
410	207.1490936279297	9.370233333333335					1	DETECTED	207.1491 m/z @9.37 [CD6582_2.mzXML]	207.1490936279297	9.370233333333335	9.336816666666666	9.577533333333333	0.24071666666666758	9495.8125	59055.616033935716	0	1172	0.07691349696305672	3.601745635909953	6.203491271819906	207.14886474609375	207.14910888671875
411	208.0489501953125	15.757466666666666					1	DETECTED	208.0490 m/z @15.76 [CD6582_2.mzXML]	208.0489501953125	15.757466666666666	0.21096666666666666	19.961833333333335	19.750866666666667	14896.7236328125	4964838.718860044	0	1172	2.654026482919271	0.6352190739609129	2.370339086903996	208.04806518554688	208.04989624023438
412	208.8904571533203	1.7527000000000001					1	DETECTED	208.8905 m/z @1.75 [CD6582_2.mzXML]	208.8904571533203	1.7527000000000001	1.6910666666666667	2.0633833333333333	0.37231666666666663	70142.0390625	411082.5745255127	0	1172	0.08160766580238765	2.7901820236573185	2.751316924741269	208.89024353027344	208.89125061035156
413	208.97866821289062	13.64865					1	DETECTED	208.9787 m/z @13.65 [CD6582_2.mzXML]	208.97866821289062	13.64865	11.566383333333333	15.466833333333334	3.900450000000001	6874.0283203125	801440.8244452516	0	1172	2.081477443526314	0.9365875328168022	0.8731750656336043	208.9778594970703	208.97901916503906
414	209.033203125	1.5261666666666664					1	DETECTED	209.0332 m/z @1.53 [CD6582_2.mzXML]	209.033203125	1.5261666666666664	1.4156666666666666	5.84395	4.428283333333334	53826.1796875	651323.0568190003	0	1172	0.10219165920531315	0.8477506851298903	0.6487871016276733	209.0325164794922	209.03390502929688
415	209.04539489746094	15.757466666666666					1	DETECTED	209.0454 m/z @15.76 [CD6582_2.mzXML]	209.04539489746094	15.757466666666666	0.10103333333333334	19.99866666666667	19.897633333333335	30689.818359375	7360964.006121241	0	1172	7.347919639319398	0.8281224599224324	0.5602112161429367	209.0445556640625	209.046142578125
416	209.09176635742188	7.785966666666667					1	DETECTED	209.0918 m/z @7.79 [CD6582_2.mzXML]	209.09176635742188	7.785966666666667	6.110616666666667	8.534600000000001	2.423983333333334	10433.712890625	555950.501742401	0	1172	0.40069282522413197	0.7234259507963513	0.2437406609610573	209.0913848876953	209.09225463867188
417	209.11683654785156	12.038483333333334					1	DETECTED	209.1168 m/z @12.04 [CD6582_2.mzXML]	209.11683654785156	12.038483333333334	3.1253	12.820166666666667	9.694866666666666	65092.40234375	1917499.351287719	0	1172	0.09774227607356245	3.270359122942721	4.065729137240997	209.10687255859375	209.11764526367188
418	210.93516540527344	11.368283333333332					1	DETECTED	210.9352 m/z @11.37 [CD6582_2.mzXML]	210.93516540527344	11.368283333333332	10.977966666666667	18.137166666666666	7.1591999999999985	14476.1181640625	977078.7895848083	0	1172	0.7928263906697612	8.06344397835467	12.04869457604687	210.93435668945312	210.93614196777344
419	211.04164123535156	2.2892					1	DETECTED	211.0416 m/z @2.29 [CD6582_2.mzXML]	211.04164123535156	2.2892	2.1065833333333335	17.019666666666666	14.913083333333333	20685.0234375	1784476.4593989565	0	1172	0.4261791874850349	3.5471004666528194	null	211.04095458984375	211.05055236816406
420	211.08001708984375	14.520999999999999					1	DETECTED	211.0800 m/z @14.52 [CD6582_2.mzXML]	211.08001708984375	14.520999999999999	1.8942166666666667	19.55933333333333	17.665116666666666	5176.2890625	2564875.6477265917	0	1172	0.3204515552494662	0.6995097722169938	0.12795381818936596	211.07241821289062	211.08901977539062
421	211.12257385253906	12.8359					1	DETECTED	211.1226 m/z @12.84 [CD6582_2.mzXML]	211.12257385253906	12.8359	0.10103333333333334	19.98033333333333	19.879299999999997	12660.8955078125	3286082.2793560484	0	1172	0.08083417002268156	10.556162858558455	1.7256587351950363	211.12136840820312	211.132568359375
422	211.1328582763672	11.204283333333333					1	DETECTED	211.1329 m/z @11.20 [CD6582_2.mzXML]	211.1328582763672	11.204283333333333	0.13783333333333334	19.961833333333335	19.824	8755.3779296875	3393217.1048642565	0	1172	14.15522303106151	0.8956801865096757	0.07784733882247344	211.13258361816406	211.1336212158203
423	211.14393615722656	10.295716666666667					1	DETECTED	211.1439 m/z @10.30 [CD6582_2.mzXML]	211.14393615722656	10.295716666666667	10.2423	10.4053	0.16300000000000026	12335.525390625	81850.87840978989	0	1172	0.12831033053874918	1.5257410296411753	2.0514820592823506	211.14373779296875	211.1439971923828
424	211.16888427734375	14.34575					1	DETECTED	211.1689 m/z @14.35 [CD6582_2.mzXML]	211.16888427734375	14.34575	14.251516666666667	15.019583333333333	0.768066666666666	4979.041015625	85105.95602276595	0	1172	0.04268861337418173	4.075344888574454	7.1506897771489095	211.16860961914062	211.16949462890625
425	212.8385772705078	1.7527000000000001					1	DETECTED	212.8386 m/z @1.75 [CD6582_2.mzXML]	212.8385772705078	1.7527000000000001	1.7220166666666665	2.22025	0.49823333333333353	18209.400390625	255277.52939422618	0	1172	0.06262809656782009	8.118957088538766	12.522835393951802	212.838134765625	212.8394775390625
426	213.17771911621094	10.514233333333333					1	DETECTED	213.1777 m/z @10.51 [CD6582_2.mzXML]	213.17771911621094	10.514233333333333	5.755433333333333	13.425383333333334	7.669950000000001	4943.5673828125	616605.7898229371	0	1172	2.1398464520571903	0.805870177355636	0.611740354711272	213.1775665283203	213.1865692138672
427	213.9586639404297	19.3045					1	DETECTED	213.9587 m/z @19.30 [CD6582_2.mzXML]	213.9586639404297	19.3045	0.10103333333333334	19.98033333333333	19.879299999999997	3327.6298828125	1274694.6908577576	0	1172	19.525215359176247	0.5175966492161137	0.03687571898599629	213.9539794921875	213.95973205566406
428	214.8356170654297	1.7527000000000001					1	DETECTED	214.8356 m/z @1.75 [CD6582_2.mzXML]	214.8356170654297	1.7527000000000001	1.7220166666666665	1.9356666666666666	0.21365000000000012	16102.4052734375	136079.51439648433	0	1172	0.20913109855436263	3.481531776208552	5.963063552417104	214.83541870117188	214.8360595703125
429	214.9170684814453	1.5556333333333332					1	DETECTED	214.9171 m/z @1.56 [CD6582_2.mzXML]	214.9170684814453	1.5556333333333332	1.4340833333333334	11.77085	10.336766666666666	851839.3125	6995892.938263731	0	1172	0.10633186578252052	0.867967841708257	0.6725663850288472	214.91058349609375	214.9175262451172
430	215.0160675048828	1.9636					1	DETECTED	215.0161 m/z @1.96 [CD6582_2.mzXML]	215.0160675048828	1.9636	1.9080333333333332	10.499416666666667	8.591383333333333	37545.7890625	2008430.1555582895	0	1172	1.5445806638214894	18.712011368863447	9.310947542132165	215.01531982421875	215.02284240722656
431	216.92213439941406	1.7220166666666665					1	DETECTED	216.9221 m/z @1.72 [CD6582_2.mzXML]	216.92213439941406	1.7220166666666665	1.451	1.83925	0.38825	256438.46875	2185981.7393736565	0	1172	0.11384057303912987	null	null	216.91355895996094	216.92276000976562
432	216.9503631591797	1.5556333333333332					1	DETECTED	216.9504 m/z @1.56 [CD6582_2.mzXML]	216.9503631591797	1.5556333333333332	1.4340833333333334	7.96695	6.532866666666666	109261.4453125	2667995.1040215446	0	1172	0.11513290735429149	0.8660622094689496	0.624211974555973	216.94586181640625	216.9505615234375
433	217.1214141845703	17.826166666666666					1	DETECTED	217.1214 m/z @17.83 [CD6582_2.mzXML]	217.1214141845703	17.826166666666666	0.13783333333333334	19.99866666666667	19.860833333333336	7768.8251953125	2100769.45062201	0	1172	2.88969466999934	0.6167097684877768	0.2378704856970605	217.11981201171875	217.12274169921875
434	217.2266082763672	11.77085					1	DETECTED	217.2266 m/z @11.77 [CD6582_2.mzXML]	217.2266082763672	11.77085	11.721200000000001	11.804833333333333	0.08363333333333145	4389.8916015625	15238.288054687257	0	1172	0.10318181926012215	0.8422289358845404	0.6844578717690808	217.2259063720703	217.22726440429688
435	217.95106506347656	1.5261666666666664					1	DETECTED	217.9511 m/z @1.53 [CD6582_2.mzXML]	217.95106506347656	1.5261666666666664	1.4664666666666666	1.5850499999999998	0.11858333333333326	11846.859375	61726.92295190424	0	1172	0.09279613372404749	0.9931602456728101	0.9863204913456203	217.95079040527344	217.95106506347656
436	218.08560180664062	16.54295					1	DETECTED	218.0856 m/z @16.54 [CD6582_2.mzXML]	218.08560180664062	16.54295	9.188283333333334	19.0485	9.860216666666666	3233.7392578125	1006174.0653444517	0	1172	2.0465950085961637	0.6703374274836837	0.3406748549673676	218.08103942871094	218.0859832763672
437	218.13845825195312	2.0204333333333335					1	DETECTED	218.1385 m/z @2.02 [CD6582_2.mzXML]	218.13845825195312	2.0204333333333335	0.1197	19.98033333333333	19.86063333333333	20254.73828125	3329655.6758243116	0	1172	3.5212047112516847	2.381607177111321	0.4637339543385308	218.13290405273438	218.13906860351562
438	218.2112274169922	10.4053					1	DETECTED	218.2112 m/z @10.41 [CD6582_2.mzXML]	218.2112274169922	10.4053	10.368616666666666	10.559966666666666	0.1913499999999999	13381.359375	72296.08537182609	0	1172	0.0764016986740721	2.60813266696949	3.6613308364665387	218.21087646484375	218.21156311035156
439	218.91921997070312	1.6910666666666667					1	DETECTED	218.9192 m/z @1.69 [CD6582_2.mzXML]	218.91921997070312	1.6910666666666667	1.451	1.8106833333333334	0.35968333333333335	71258.890625	762154.1918286128	0	1172	0.24239990727373462	0.7425496436980265	0.5075461228498281	218.9100799560547	218.91929626464844
440	218.96974182128906	9.6805					1	DETECTED	218.9697 m/z @9.68 [CD6582_2.mzXML]	218.96974182128906	9.6805	9.508566666666667	9.956416666666666	0.44784999999999897	7128.95556640625	120777.97848547348	0	1172	0.3847782198163241	1.3023943388910388	1.6047886777820777	218.96913146972656	218.96983337402344
441	218.9947967529297	9.336816666666666					1	DETECTED	218.9948 m/z @9.34 [CD6582_2.mzXML]	218.9947967529297	9.336816666666666	9.305116666666667	9.404333333333334	0.09921666666666695	3243.924560546875	15713.045709838865	0	1172	0.10501410092312646	1.5649316508938522	2.1298633017877044	218.9947967529297	218.9950714111328
442	219.02578735351562	1.7674999999999998					1	DETECTED	219.0258 m/z @1.77 [CD6582_2.mzXML]	219.02578735351562	1.7674999999999998	1.7063333333333333	7.7675	6.061166666666667	1453772.625	1.1041379094211856E7	1	1172	0.06700460712434508	4.037741225025702	5.833103261358691	219.01736450195312	219.027099609375
443	219.04310607910156	8.711283333333334					1	DETECTED	219.0431 m/z @8.71 [CD6582_2.mzXML]	219.04310607910156	8.711283333333334	8.4484	11.064733333333333	2.6163333333333334	7911.56640625	541779.9700428469	0	1172	0.13538827644966922	4.976225194953376	8.952450389906751	219.04293823242188	219.0467987060547
444	219.1173095703125	14.585116666666666					1	DETECTED	219.1173 m/z @14.59 [CD6582_2.mzXML]	219.1173095703125	14.585116666666666	9.305116666666667	19.541333333333334	10.236216666666667	11733.048828125	1588830.8080432117	0	1172	0.869720501164716	1.1012181448535339	0.9475031539531963	219.11004638671875	219.11761474609375
445	219.1737823486328	10.710433333333333					1	DETECTED	219.1738 m/z @10.71 [CD6582_2.mzXML]	219.1737823486328	10.710433333333333	0.13783333333333334	19.99866666666667	19.860833333333336	29167.1796875	2718011.772950593	0	1172	1.574148568644663	3.40528515217784	26.16193961966955	219.1646728515625	219.1812286376953
446	219.21031188964844	13.7474					1	DETECTED	219.2103 m/z @13.75 [CD6582_2.mzXML]	219.21031188964844	13.7474	10.4053	14.650483333333334	4.245183333333333	5042.0791015625	435882.48195034807	0	1172	0.22981030943812364	0.6351071681477714	0.2702143362955426	219.2100830078125	219.21453857421875
447	220.0293731689453	1.7674999999999998					1	DETECTED	220.0294 m/z @1.77 [CD6582_2.mzXML]	220.0293731689453	1.7674999999999998	1.7527000000000001	4.047666666666667	2.2949666666666673	86430.1796875	721170.4910639032	0	1172	0.0773793456717089	14.556914579461383	19.386826440996497	220.02908325195312	220.03738403320312
448	220.117919921875	8.9436					1	DETECTED	220.1179 m/z @8.94 [CD6582_2.mzXML]	220.117919921875	8.9436	8.836466666666666	19.98033333333333	11.143866666666664	6556.2802734375	1068436.4584534913	0	1172	0.10906663705608466	52.00933416303661	103.01866832607323	220.1129608154297	220.1204376220703
449	220.93408203125	1.6304333333333332					1	DETECTED	220.9341 m/z @1.63 [CD6582_2.mzXML]	220.93408203125	1.6304333333333332	1.5556333333333332	16.15745	14.601816666666668	144349.5625	3860656.182884339	0	1172	0.08196469672230733	1.41844170978067	1.2785020692053013	220.92959594726562	220.9342498779297
450	220.98095703125	1.4818500000000001					1	DETECTED	220.9810 m/z @1.48 [CD6582_2.mzXML]	220.98095703125	1.4818500000000001	1.451	1.5410666666666666	0.09006666666666652	3513.7529296875	15306.496963745107	0	1172	0.18522384825908178	1.45975148568341	1.9195029713668197	220.98095703125	220.98141479492188
451	221.00665283203125	15.503033333333333					1	DETECTED	221.0067 m/z @15.50 [CD6582_2.mzXML]	221.00665283203125	15.503033333333333	1.4340833333333334	18.40983333333333	16.975749999999998	2750.252685546875	1251899.0175737613	0	1172	1.1242334420391877	0.6033055060967591	0.20661101219351827	220.99667358398438	221.00717163085938
452	221.02415466308594	1.7674999999999998					1	DETECTED	221.0242 m/z @1.77 [CD6582_2.mzXML]	221.02415466308594	1.7674999999999998	1.7375166666666668	11.35355	9.616033333333334	87412.6953125	2679448.031760558	0	1172	0.08318549983970902	6.489110840112905	9.478892587764355	221.02081298828125	221.033203125
453	221.0526580810547	11.566383333333333					1	DETECTED	221.0527 m/z @11.57 [CD6582_2.mzXML]	221.0526580810547	11.566383333333333	11.536433333333333	11.787583333333334	0.2511500000000009	21660.84765625	158951.2807587886	0	1172	0.07580208787646114	4.1928213689483345	7.087579334948956	221.05223083496094	221.0532989501953
454	222.06475830078125	15.177183333333334					1	DETECTED	222.0648 m/z @15.18 [CD6582_2.mzXML]	222.06475830078125	15.177183333333334	9.033016666666667	19.779166666666665	10.746149999999998	12862.6181640625	2677270.0186772454	0	1172	2.580405552998359	0.8609429336958708	3.531705418923592	222.06329345703125	222.06512451171875
455	222.86732482910156	1.7375166666666668					1	DETECTED	222.8673 m/z @1.74 [CD6582_2.mzXML]	222.86732482910156	1.7375166666666668	1.6910666666666667	1.9779000000000002	0.2868333333333335	86815.484375	475820.7627031252	0	1172	0.07968917829889555	3.358471041376031	1.8519784590874482	222.86720275878906	222.86790466308594
456	222.9941864013672	13.64865					1	DETECTED	222.9942 m/z @13.65 [CD6582_2.mzXML]	222.9941864013672	13.64865	1.4967833333333334	18.555999999999997	17.059216666666664	26686.076171875	5012603.557697509	0	1172	2.1007432388844727	0.7019175380462809	3.706098451206632	222.99302673339844	223.00306701660156
457	223.06094360351562	16.12151666666667					1	DETECTED	223.0609 m/z @16.12 [CD6582_2.mzXML]	223.06094360351562	16.12151666666667	9.456283333333333	19.65083333333333	10.194549999999998	25649.25	5532902.9223399665	0	1172	2.626381956661925	0.7402785102529376	0.485216460810666	223.05938720703125	223.06109619140625
458	223.09585571289062	11.536433333333333					1	DETECTED	223.0959 m/z @11.54 [CD6582_2.mzXML]	223.09585571289062	11.536433333333333	0.10103333333333334	19.99866666666667	19.897633333333335	294238.9375	8905060.407034272	1	1172	0.09843954507790365	0.5138869255107522	0.018736990843775274	223.09213256835938	223.0968780517578
459	224.86444091796875	1.7527000000000001					1	DETECTED	224.8644 m/z @1.75 [CD6582_2.mzXML]	224.86444091796875	1.7527000000000001	1.6758166666666667	1.7527000000000001	0.07688333333333341	59452.1171875	187656.3542377933	0	1172	0.04744107342033277	0.5	null	224.8642578125	224.86444091796875
460	224.95071411132812	11.70485					1	DETECTED	224.9507 m/z @11.70 [CD6582_2.mzXML]	224.95071411132812	11.70485	10.995266666666668	16.468983333333334	5.473716666666666	30809.1796875	2051739.3424705504	0	1172	0.680223956104312	3.2528997538055386	5.438671546959137	224.95013427734375	224.95208740234375
461	225.00535583496094	7.185766666666667					1	DETECTED	225.0054 m/z @7.19 [CD6582_2.mzXML]	225.00535583496094	7.185766666666667	0.4124333333333333	17.2765	16.864066666666666	5034.9619140625	1189816.9277980956	0	1172	0.4473599869530469	1.244886811023622	1.6891001719983703	225.0044708251953	225.01255798339844
462	225.03419494628906	1.7818833333333333					1	DETECTED	225.0342 m/z @1.78 [CD6582_2.mzXML]	225.03419494628906	1.7818833333333333	1.7818833333333333	14.899783333333334	13.1179	49694.63671875	5217537.320616149	0	1172	0.04094788821475048	null	null	225.02615356445312	225.03428649902344
463	226.04464721679688	2.049116666666667					1	DETECTED	226.0446 m/z @2.05 [CD6582_2.mzXML]	226.04464721679688	2.049116666666667	1.9920333333333333	15.757466666666666	13.765433333333332	11539.55859375	934919.6104166259	0	1172	0.13187906544096806	17.53082802378753	33.861027232492845	226.04400634765625	226.0531768798828
464	226.11856079101562	8.41495					1	DETECTED	226.1186 m/z @8.41 [CD6582_2.mzXML]	226.11856079101562	8.41495	8.142866666666666	19.724333333333334	11.581466666666667	2379.2578125	554633.9608591613	0	1172	0.3716851684557003	21.282940275650887	41.565880551301774	226.1180419921875	226.11988830566406
465	226.86151123046875	1.7375166666666668					1	DETECTED	226.8615 m/z @1.74 [CD6582_2.mzXML]	226.86151123046875	1.7375166666666668	1.6910666666666667	1.7527000000000001	0.06163333333333343	10605.4013671875	29210.659322753985	0	1172	0.08511171122143169	0.6634373878722637	0.3268747757445273	226.8614501953125	226.86187744140625
466	226.9508514404297	1.6453833333333334					1	DETECTED	226.9509 m/z @1.65 [CD6582_2.mzXML]	226.9508514404297	1.6453833333333334	0.94165	19.45	18.50835	643775.0625	9634143.232327394	0	1172	0.07814971428824902	1.5206991631424802	2.0171758140195992	226.94619750976562	226.95208740234375
467	227.07891845703125	9.202716666666667					1	DETECTED	227.0789 m/z @9.20 [CD6582_2.mzXML]	227.07891845703125	9.202716666666667	9.157883333333332	11.93695	2.779066666666667	25579.82421875	627478.479417664	0	1172	0.10383782225565774	30.99330855018484	60.98661710036968	227.07891845703125	227.08238220214844
468	227.17523193359375	9.799516666666667					1	DETECTED	227.1752 m/z @9.80 [CD6582_2.mzXML]	227.17523193359375	9.799516666666667	0.2657	19.7425	19.4768	83554.015625	2753603.5219130856	1	1172	0.7884363880197309	1.9082004368716985	1.2271989437658348	227.174072265625	227.1763153076172
469	228.06300354003906	10.331700000000001					1	DETECTED	228.0630 m/z @10.33 [CD6582_2.mzXML]	228.06300354003906	10.331700000000001	10.295716666666667	10.4053	0.10958333333333314	12537.6865234375	55301.888538085186	0	1172	0.12729822679646574	1.5226956924501716	2.045391384900343	228.0627899169922	228.0631103515625
470	228.19512939453125	11.536433333333333					1	DETECTED	228.1951 m/z @11.54 [CD6582_2.mzXML]	228.19512939453125	11.536433333333333	11.472833333333334	12.727383333333334	1.25455	116204.984375	899146.806419189	1	1172	0.06319939939992025	1.9554069358305888	12.976322894301141	228.1949462890625	228.19573974609375
471	229.1429901123047	1.0332333333333332					1	DETECTED	229.1430 m/z @1.03 [CD6582_2.mzXML]	229.1429901123047	1.0332333333333332	0.10103333333333334	19.99866666666667	19.897633333333335	77691.6796875	6.020614592686787E7	1	1172	14.660563834017786	10.672405778445256	0.8845216580473024	229.14248657226562	229.14356994628906
472	229.15451049804688	1.8806833333333333					1	DETECTED	229.1545 m/z @1.88 [CD6582_2.mzXML]	229.15451049804688	1.8806833333333333	1.8806833333333333	5.5608	3.680116666666667	65732.7734375	4100338.4553461913	0	1172	0.08322870227188517	null	null	229.1541748046875	229.15554809570312
473	230.14645385742188	1.015					1	DETECTED	230.1465 m/z @1.01 [CD6582_2.mzXML]	230.14645385742188	1.015	0.1197	19.852333333333334	19.732633333333332	11063.5888671875	7484647.300113646	0	1172	2.750773601960818	11.020123608473883	21.04024721694777	230.14552307128906	230.1470184326172
474	230.24705505371094	11.412116666666666					1	DETECTED	230.2471 m/z @11.41 [CD6582_2.mzXML]	230.24705505371094	11.412116666666666	11.368283333333332	12.090133333333334	0.7218500000000017	321474.0	2212983.780453118	1	1172	0.11006526121899007	2.9129133374004774	3.4745469998024214	230.24656677246094	230.247802734375
475	230.9661407470703	1.5410666666666666					1	DETECTED	230.9661 m/z @1.54 [CD6582_2.mzXML]	230.9661407470703	1.5410666666666666	1.4340833333333334	1.6304333333333332	0.1963499999999998	130034.4375	834987.2921262201	0	1172	0.10989846235385325	0.9490855092037733	0.8560093192675904	230.96568298339844	230.9662322998047
476	230.98997497558594	1.9636					1	DETECTED	230.9900 m/z @1.96 [CD6582_2.mzXML]	230.98997497558594	1.9636	1.9496499999999999	3.3568166666666666	1.4071666666666667	7811.482421875	233590.41235595703	0	1172	0.13867418749195037	50.43608124253239	99.87216248506478	230.98934936523438	230.99020385742188
477	231.13702392578125	14.8669					1	DETECTED	231.1370 m/z @14.87 [CD6582_2.mzXML]	231.13702392578125	14.8669	0.1197	19.99866666666667	19.878966666666667	219415.796875	2.101175002881642E7	1	1172	0.49203203728982814	0.8965782281725054	0.7079127993685872	231.13580322265625	231.1466522216797
478	232.14053344726562	14.850566666666667					1	DETECTED	232.1405 m/z @14.85 [CD6582_2.mzXML]	232.14053344726562	14.850566666666667	9.404333333333334	19.45	10.045666666666666	15199.865234375	1569889.3473218393	0	1172	0.644202955574686	0.9360683644309895	0.30534202178330777	232.13880920410156	232.14100646972656
479	232.1542205810547	8.4484					1	DETECTED	232.1542 m/z @8.45 [CD6582_2.mzXML]	232.1542205810547	8.4484	1.83925	8.961433333333334	7.122183333333334	33961.30078125	1433931.638810211	0	1172	0.1886394121917654	0.8541353083693154	0.8176543047490812	232.14833068847656	232.15428161621094
480	232.8960418701172	1.7220166666666665					1	DETECTED	232.8960 m/z @1.72 [CD6582_2.mzXML]	232.8960418701172	1.7220166666666665	1.6453833333333334	1.8106833333333334	0.1653	170885.34375	1084895.5021440426	0	1172	0.10910895715458468	1.080481811897894	1.2235389291182477	232.89578247070312	232.8962860107422
481	232.92787170410156	1.5556333333333332					1	DETECTED	232.9279 m/z @1.56 [CD6582_2.mzXML]	232.92787170410156	1.5556333333333332	1.4340833333333334	1.6304333333333332	0.1963499999999998	73859.203125	461417.67208068824	0	1172	0.09290581039049428	0.8115541327225496	0.6910580010214639	232.92739868164062	232.92808532714844
482	232.9853057861328	10.574916666666667					1	DETECTED	232.9853 m/z @10.57 [CD6582_2.mzXML]	232.9853057861328	10.574916666666667	9.438883333333333	18.8665	9.427616666666665	8855.2685546875	1094574.215085877	0	1172	0.15053903970724036	4.149357413221441	67.32198109261088	232.98440551757812	232.9879608154297
483	233.14666748046875	14.6172					1	DETECTED	233.1467 m/z @14.62 [CD6582_2.mzXML]	233.14666748046875	14.6172	9.033016666666667	19.961833333333335	10.928816666666668	10309.0908203125	1517851.9961872555	0	1172	0.8423992951108978	0.9216584021744108	0.9649055826098889	233.14511108398438	233.15264892578125
484	234.8931121826172	1.7220166666666665					1	DETECTED	234.8931 m/z @1.72 [CD6582_2.mzXML]	234.8931121826172	1.7220166666666665	0.22918333333333332	1.8106833333333334	1.5815000000000001	58932.2109375	1213211.3939557495	0	1172	0.10895227993598389	0.5296974433404043	0.05939488668080846	234.89297485351562	234.8991241455078
485	235.06854248046875	11.9047					1	DETECTED	235.0685 m/z @11.90 [CD6582_2.mzXML]	235.06854248046875	11.9047	8.979183333333333	12.055316666666666	3.076133333333333	16224.2939453125	518750.86152563407	0	1172	0.09524785982324069	0.5257418917456175	1.9142280280642643	235.06825256347656	235.07264709472656
486	235.0923614501953	2.5496333333333334					1	DETECTED	235.0924 m/z @2.55 [CD6582_2.mzXML]	235.0923614501953	2.5496333333333334	1.8669	14.78375	12.91685	24815.359375	2341934.3756842655	0	1172	0.7133087376890557	2.705317681697934	5.504340896960132	235.084228515625	235.0933837890625
487	235.14378356933594	10.574916666666667					1	DETECTED	235.1438 m/z @10.57 [CD6582_2.mzXML]	235.14378356933594	10.574916666666667	10.514233333333333	10.574916666666667	0.06068333333333342	1705.7772216796875	4335.960543640121	0	1172	0.06486108554597791	0.5	null	235.1428985595703	235.144287109375
488	235.16864013671875	12.300683333333334					1	DETECTED	235.1686 m/z @12.30 [CD6582_2.mzXML]	235.16864013671875	12.300683333333334	0.1197	19.925666666666665	19.805966666666663	14173.4033203125	1389451.1608074936	0	1172	0.11683329859143576	0.8108555779658243	0.03716782498815503	235.16796875	235.1698760986328
489	235.18017578125	9.560783333333335					1	DETECTED	235.1802 m/z @9.56 [CD6582_2.mzXML]	235.18017578125	9.560783333333335	9.491116666666667	19.176499999999997	9.68538333333333	147542.84375	2286947.158914026	1	1172	0.08132617168808132	1.9347789578670274	2.492459745355479	235.1795654296875	235.18524169921875
490	236.08042907714844	15.412316666666667					1	DETECTED	236.0804 m/z @15.41 [CD6582_2.mzXML]	236.08042907714844	15.412316666666667	10.026866666666667	18.757	8.730133333333335	4245.63916015625	692252.4738769227	0	1172	0.5987923640138035	0.8105296060063072	0.6210592120126143	236.07901000976562	236.08078002929688
491	236.11257934570312	10.331700000000001					1	DETECTED	236.1126 m/z @10.33 [CD6582_2.mzXML]	236.11257934570312	10.331700000000001	10.295716666666667	18.83	8.534283333333331	7969.23681640625	631671.7041567685	0	1172	0.09280874572013431	118.58661417322564	180.89700024330153	236.11239624023438	236.11468505859375
492	236.90797424316406	1.6304333333333332					1	DETECTED	236.9080 m/z @1.63 [CD6582_2.mzXML]	236.90797424316406	1.6304333333333332	1.5850499999999998	1.6910666666666667	0.10601666666666687	9457.72265625	48859.4798525391	0	1172	0.10389587028805347	1.1680132207124518	1.3360264414249037	236.90789794921875	236.9082794189453
493	236.99790954589844	1.9636					1	DETECTED	236.9979 m/z @1.96 [CD6582_2.mzXML]	236.99790954589844	1.9636	1.92185	16.927666666666667	15.005816666666668	12823.462890625	2161762.4344225465	0	1172	0.12027823026273388	19.052808164927825	28.194887833955935	236.98800659179688	237.00772094726562
494	237.0764617919922	15.03645					1	DETECTED	237.0765 m/z @15.04 [CD6582_2.mzXML]	237.0764617919922	15.03645	9.663333333333332	19.359166666666667	9.695833333333335	7415.80810546875	1578611.9324472651	0	1172	0.7812260376480946	0.9022541231501269	0.9817248607906767	237.07510375976562	237.08230590820312
495	237.11148071289062	11.821783333333334					1	DETECTED	237.1115 m/z @11.82 [CD6582_2.mzXML]	237.11148071289062	11.821783333333334	0.1562	19.925666666666665	19.769466666666666	14717.9130859375	2590292.869001555	0	1172	4.125365304758574	2.0466929687335145	4.067628894163481	237.10777282714844	237.11312866210938
496	238.1070098876953	16.322783333333334					1	DETECTED	238.1070 m/z @16.32 [CD6582_2.mzXML]	238.1070098876953	16.322783333333334	5.1734333333333336	19.99866666666667	14.825233333333335	11722.041015625	2639253.3614683547	0	1172	1.636929022840242	0.6994636031349871	0.3809177237040572	238.10536193847656	238.10821533203125
497	238.84100341796875	1.7375166666666668					1	DETECTED	238.8410 m/z @1.74 [CD6582_2.mzXML]	238.84100341796875	1.7375166666666668	1.6910666666666667	1.7674999999999998	0.07643333333333313	29341.869140625	93642.49860595707	0	1172	0.058098531647921	0.8227484750627876	0.6454969501255751	238.84100341796875	238.84158325195312
498	238.96629333496094	11.77085					1	DETECTED	238.9663 m/z @11.77 [CD6582_2.mzXML]	238.96629333496094	11.77085	9.404333333333334	18.210166666666666	8.805833333333332	61910.671875	4882671.104110809	0	1172	0.6830978283003937	3.319366820071494	4.7739037682933985	238.96536254882812	238.9705352783203
499	239.03111267089844	1.6000333333333332					1	DETECTED	239.0311 m/z @1.60 [CD6582_2.mzXML]	239.03111267089844	1.6000333333333332	0.39418333333333333	19.961833333333335	19.56765	4287.107421875	1832611.9269539195	0	1172	15.946350676168068	8.113633536509518	30.441018938604742	239.03111267089844	239.03721618652344
500	239.06365966796875	1.8806833333333333					1	DETECTED	239.0637 m/z @1.88 [CD6582_2.mzXML]	239.06365966796875	1.8806833333333333	1.5850499999999998	9.305116666666667	7.720066666666667	56149.9765625	826185.1858793946	0	1172	0.05596338569364101	2.1461848169064353	0.896718413830758	239.0579833984375	239.0690155029297
501	239.09103393554688	10.514233333333333					1	DETECTED	239.0910 m/z @10.51 [CD6582_2.mzXML]	239.09103393554688	10.514233333333333	10.2423	11.099783333333333	0.8574833333333327	244074.625	1633851.8940933822	1	1172	0.08992389118221489	3.0517329460946447	3.6755511392259974	239.08917236328125	239.09205627441406
502	239.16384887695312	12.572316666666667					1	DETECTED	239.1638 m/z @12.57 [CD6582_2.mzXML]	239.16384887695312	12.572316666666667	12.538066666666667	12.742716666666666	0.2046499999999991	27703.482421875	189901.1915969247	0	1172	0.13947097489945293	2.9875912408758896	4.28709465185952	239.16355895996094	239.16424560546875
503	240.0946044921875	10.514233333333333					1	DETECTED	240.0946 m/z @10.51 [CD6582_2.mzXML]	240.0946044921875	10.514233333333333	10.485199999999999	14.800116666666666	4.314916666666667	28027.154296875	960493.092267181	0	1172	2.8248634385534785	58.53889542904383	78.88302746982484	240.0904998779297	240.09967041015625
504	240.9668426513672	11.804833333333333					1	DETECTED	240.9668 m/z @11.80 [CD6582_2.mzXML]	240.9668426513672	11.804833333333333	3.2948999999999997	18.848166666666668	15.553266666666667	8346.2724609375	1892631.332084778	0	1172	0.5575820060778298	0.7050921863220245	0.38859264202793126	240.95962524414062	240.96961975097656
505	241.068115234375	10.331700000000001					1	DETECTED	241.0681 m/z @10.33 [CD6582_2.mzXML]	241.068115234375	10.331700000000001	10.295716666666667	10.499416666666667	0.20369999999999955	10393.310546875	66117.42768823181	0	1172	0.08677356042712248	2.8304770727187814	3.8825893040947372	241.06793212890625	241.06849670410156
506	241.10629272460938	11.566383333333333					1	DETECTED	241.1063 m/z @11.57 [CD6582_2.mzXML]	241.10629272460938	11.566383333333333	1.825	12.92835	11.10335	81427.9609375	2.1264926958811153E7	0	1172	0.13911134604781594	0.5100932039759759	0.01873510727809093	241.10166931152344	241.10719299316406
507	242.01828002929688	2.0633833333333333					1	DETECTED	242.0183 m/z @2.06 [CD6582_2.mzXML]	242.01828002929688	2.0633833333333333	0.39418333333333333	18.1005	17.706316666666666	3565.0419921875	1652801.475441406	0	1172	14.659569795536335	5.303833173576164	4.735818910172571	242.01828002929688	242.0282745361328
508	242.2107391357422	11.5206					1	DETECTED	242.2107 m/z @11.52 [CD6582_2.mzXML]	242.2107391357422	11.5206	11.504283333333332	12.852	1.3477166666666687	34908.2421875	687251.5320588397	0	1172	1.1822715630509144	40.45624888917432	77.67129046099299	242.2105255126953	242.21141052246094
509	242.92478942871094	1.6453833333333334					1	DETECTED	242.9248 m/z @1.65 [CD6582_2.mzXML]	242.92478942871094	1.6453833333333334	1.5702833333333333	1.7818833333333333	0.2116	227554.09375	1299819.4637191165	0	1172	0.07976791609525069	1.6388251473291437	2.329708089898982	242.92474365234375	242.92510986328125
510	242.9947052001953	1.4967833333333334					1	DETECTED	242.9947 m/z @1.50 [CD6582_2.mzXML]	242.9947052001953	1.4967833333333334	1.451	1.5261666666666664	0.07516666666666638	12140.1455078125	46162.18275939934	0	1172	0.11870341514027816	0.8208955223880574	0.6417910447761148	242.99461364746094	242.9949493408203
511	243.01470947265625	10.88975					1	DETECTED	243.0147 m/z @10.89 [CD6582_2.mzXML]	243.01470947265625	10.88975	10.009266666666667	17.551166666666667	7.5419	2580.861572265625	680320.9276216431	0	1172	6.133262151658881	4.282818149122646	7.565636298245291	243.0143280029297	243.0245819091797
512	243.09718322753906	1.2699					1	DETECTED	243.0972 m/z @1.27 [CD6582_2.mzXML]	243.09718322753906	1.2699	0.10103333333333334	19.99866666666667	19.897633333333335	10829.4287109375	5117871.0704844	0	1172	3.250837160057229	4.5599144826490265	7.936008520602277	243.09609985351562	243.09825134277344
513	244.20184326171875	9.14095					1	DETECTED	244.2018 m/z @9.14 [CD6582_2.mzXML]	244.20184326171875	9.14095	9.069083333333333	9.715216666666667	0.6461333333333332	43850.98046875	332986.8415695799	0	1172	0.08350868809237255	1.4478581241069586	2.6040514883945205	244.20126342773438	244.20216369628906
514	245.2259521484375	14.377083333333333					1	DETECTED	245.2260 m/z @14.38 [CD6582_2.mzXML]	245.2259521484375	14.377083333333333	3.3568166666666666	17.221666666666668	13.86485	29292.849609375	2261954.8513383796	0	1172	3.3531436170648536	1.5421371651367937	0.5099195196840818	245.2240753173828	245.2271270751953
515	246.17018127441406	9.2599					1	DETECTED	246.1702 m/z @9.26 [CD6582_2.mzXML]	246.17018127441406	9.2599	0.10103333333333334	19.99866666666667	19.897633333333335	46201.1796875	3907912.2527916543	0	1172	0.1153078601456734	1.55764757034489	20.606249457299935	246.16848754882812	246.1707305908203
516	246.22943115234375	14.472516666666667					1	DETECTED	246.2294 m/z @14.47 [CD6582_2.mzXML]	246.22943115234375	14.472516666666667	14.137583333333334	14.899783333333334	0.7622	7233.21240234375	169457.7647297365	0	1172	0.044818946453140995	1.137838375796177	1.2756767515923537	246.2286376953125	246.22996520996094
517	246.2420196533203	10.9609					1	DETECTED	246.2420 m/z @10.96 [CD6582_2.mzXML]	246.2420196533203	10.9609	10.925716666666666	11.099783333333333	0.1740666666666666	15952.9501953125	90300.39167602512	0	1172	0.06685989014157556	2.4737091425863875	3.9474182851727755	246.24151611328125	246.24221801757812
518	246.94378662109375	1.5410666666666666					1	DETECTED	246.9438 m/z @1.54 [CD6582_2.mzXML]	246.94378662109375	1.5410666666666666	1.451	1.6453833333333334	0.19438333333333335	57586.7109375	382994.707410156	0	1172	0.10392206279522842	1.1066813600027756	1.0288248176293266	246.9430694580078	246.94390869140625
519	247.04612731933594	14.087366666666666					1	DETECTED	247.0461 m/z @14.09 [CD6582_2.mzXML]	247.04612731933594	14.087366666666666	13.582633333333332	16.579416666666667	2.996783333333335	2749.2470703125	228163.60355664065	0	1172	2.513472563955416	2.9686798309338234	4.937359661867647	247.04541015625	247.04774475097656
520	247.09226989746094	2.439983333333333					1	DETECTED	247.0923 m/z @2.44 [CD6582_2.mzXML]	247.09226989746094	2.439983333333333	1.83925	10.907933333333334	9.068683333333334	62615.07421875	3493646.308088133	0	1172	0.6277981440511646	6.429649138683602	2.097532985684264	247.09141540527344	247.097900390625
521	247.12867736816406	8.3485					1	DETECTED	247.1287 m/z @8.35 [CD6582_2.mzXML]	247.12867736816406	8.3485	8.020533333333335	9.38715	1.3666166666666655	6067.21435546875	208509.97955255135	0	1172	0.17385264557370306	2.0834688484602184	0.768745390109486	247.11968994140625	247.1311492919922
522	247.14407348632812	9.23125					1	DETECTED	247.1441 m/z @9.23 [CD6582_2.mzXML]	247.14407348632812	9.23125	9.173333333333334	9.491116666666667	0.31778333333333286	18937.24609375	138176.65562774675	0	1172	0.12603534763827717	2.7814948826203216	2.3771604593033135	247.14352416992188	247.14515686035156
523	247.24154663085938	12.666516666666666					1	DETECTED	247.2415 m/z @12.67 [CD6582_2.mzXML]	247.24154663085938	12.666516666666666	7.239966666666667	18.793	11.553033333333332	30699.46484375	1392409.6482203365	0	1172	0.07574283697865347	0.619005161205856	2.121071564605057	247.2323455810547	247.24542236328125
524	248.0607452392578	15.376016666666667					1	DETECTED	248.0607 m/z @15.38 [CD6582_2.mzXML]	248.0607452392578	15.376016666666667	10.277933333333333	18.464166666666664	8.18623333333333	2634.07421875	460352.89963449095	0	1172	0.17896559154169012	0.8028736289782105	0.6057472579564209	248.0598907470703	248.06149291992188
525	248.87017822265625	1.6758166666666667					1	DETECTED	248.8702 m/z @1.68 [CD6582_2.mzXML]	248.87017822265625	1.6758166666666667	1.6604166666666667	1.7818833333333333	0.12146666666666661	42055.4609375	249908.6483398436	0	1172	0.11190642159272968	3.9437229437229213	6.887445887445843	248.86993408203125	248.87017822265625
526	248.97625732421875	1.5556333333333332					1	DETECTED	248.9763 m/z @1.56 [CD6582_2.mzXML]	248.97625732421875	1.5556333333333332	1.1793	2.0345833333333334	0.8552833333333334	6990.25341796875	162910.0787338867	0	1172	0.10111781603784742	1.1363374667847659	1.2726749335695315	248.97560119628906	248.9773712158203
527	248.99896240234375	1.7960666666666667					1	DETECTED	248.9990 m/z @1.80 [CD6582_2.mzXML]	248.99896240234375	1.7960666666666667	1.7960666666666667	19.596	17.799933333333332	8716.2392578125	3943775.642405332	0	1172	10.182634193325574	null	null	248.99896240234375	249.0041046142578
528	249.0574951171875	15.684633333333332					1	DETECTED	249.0575 m/z @15.68 [CD6582_2.mzXML]	249.0574951171875	15.684633333333332	9.173333333333334	18.445833333333333	9.272499999999999	2499.72119140625	607358.7833518374	0	1172	1.0549382127202023	0.7120313915807904	0.4240627831615808	249.05616760253906	249.0613250732422
529	249.10775756835938	1.8669					1	DETECTED	249.1078 m/z @1.87 [CD6582_2.mzXML]	249.10775756835938	1.8669	1.8106833333333334	18.83	17.019316666666665	36064.81640625	1470731.0273271482	0	1172	0.025820199844260427	1.4308079520614312	4.137981148230306	249.1065216064453	249.10891723632812
530	249.15708923339844	9.816816666666666					1	DETECTED	249.1571 m/z @9.82 [CD6582_2.mzXML]	249.15708923339844	9.816816666666666	1.83925	19.779166666666665	17.939916666666665	13791.6396484375	1667076.1698992304	0	1172	0.1806139281471566	0.8713422103436216	0.5079082450790388	249.1520538330078	249.1576690673828
531	249.18435668945312	12.386716666666667					1	DETECTED	249.1844 m/z @12.39 [CD6582_2.mzXML]	249.18435668945312	12.386716666666667	0.8505333333333333	17.459	16.608466666666665	3767.25732421875	1465496.5956983953	0	1172	0.06288099760749866	0.7198423510953217	0.4396847021906436	249.18417358398438	249.1849822998047
532	249.21707153320312	10.314					1	DETECTED	249.2171 m/z @10.31 [CD6582_2.mzXML]	249.21707153320312	10.314	10.134233333333333	10.574916666666667	0.4406833333333342	11855.0107421875	161790.91891430653	0	1172	0.25089983518383363	1.2257092527350235	1.091209362812754	249.2169189453125	249.21742248535156
533	251.12478637695312	1.6758166666666667					1	DETECTED	251.1248 m/z @1.68 [CD6582_2.mzXML]	251.12478637695312	1.6758166666666667	0.1197	19.99866666666667	19.878966666666667	62824.65625	1.0110090272956641E7	0	1172	0.24308972406670537	3.98033187627716	13.216808563268282	251.12344360351562	251.12783813476562
534	252.1087188720703	7.276116666666667					1	DETECTED	252.1087 m/z @7.28 [CD6582_2.mzXML]	252.1087188720703	7.276116666666667	0.10103333333333334	19.99866666666667	19.897633333333335	9867.2001953125	4866089.826597657	0	1172	8.358754347407938	1.3865785530946215	0.4605652456069525	252.1081085205078	252.11045837402344
535	252.12857055664062	1.825					1	DETECTED	252.1286 m/z @1.82 [CD6582_2.mzXML]	252.12857055664062	1.825	1.5261666666666664	17.605833333333333	16.079666666666668	4851.9794921875	1933501.1382540883	0	1172	12.949235679326787	26.904071388733954	49.4617724489755	252.12181091308594	252.13145446777344
536	253.05218505859375	17.1845					1	DETECTED	253.0522 m/z @17.18 [CD6582_2.mzXML]	253.05218505859375	17.1845	0.13783333333333334	19.852333333333334	19.7145	3963.566162109375	2135031.434450652	0	1172	2.450238295460416	0.5782508799374267	0.1565017598748534	253.04696655273438	253.0531463623047
537	254.1754608154297	13.7474					1	DETECTED	254.1755 m/z @13.75 [CD6582_2.mzXML]	254.1754608154297	13.7474	6.80555	18.40983333333333	11.604283333333331	6760.3955078125	1419718.2752128595	0	1172	2.0352532688252154	0.835820662599547	0.46563474568430324	254.16558837890625	254.17648315429688
538	254.82339477539062	1.9496499999999999					1	DETECTED	254.8234 m/z @1.95 [CD6582_2.mzXML]	254.82339477539062	1.9496499999999999	1.7375166666666668	2.135	0.39748333333333297	13017.7822265625	169821.72898803712	0	1172	0.3199516885076261	0.9368714644877438	0.9429418363539216	254.82281494140625	254.82388305664062
539	255.1718292236328	13.933133333333334					1	DETECTED	255.1718 m/z @13.93 [CD6582_2.mzXML]	255.1718292236328	13.933133333333334	8.872333333333334	19.925666666666665	11.053333333333331	30997.138671875	4639777.458802307	0	1172	1.4597249346211303	1.066950875269601	1.5346306398436187	255.17111206054688	255.1728973388672
540	255.23138427734375	13.7639					1	DETECTED	255.2314 m/z @13.76 [CD6582_2.mzXML]	255.23138427734375	13.7639	0.2844	19.706	19.421599999999998	20405.583984375	2007749.9747416384	0	1172	6.091655372690024	0.9019357872599207	0.09204952122168705	255.23043823242188	255.23301696777344
541	256.0574645996094	2.2477666666666667					1	DETECTED	256.0575 m/z @2.25 [CD6582_2.mzXML]	256.0574645996094	2.2477666666666667	1.825	3.7634666666666665	1.9384666666666666	7553.7216796875	264979.7767734984	0	1172	0.058829576262877215	2.2925963888669867	1.6106044621884128	256.0569152832031	256.0589904785156
542	256.1757507324219	14.035983333333332					1	DETECTED	256.1758 m/z @14.04 [CD6582_2.mzXML]	256.1757507324219	14.035983333333332	0.1197	18.02716666666667	17.907466666666668	2545.564453125	1103254.7846370542	0	1172	15.819402746620275	0.6433997583166963	0.2867995166333926	256.1739501953125	256.179443359375
543	256.2627868652344	11.383133333333335					1	DETECTED	256.2628 m/z @11.38 [CD6582_2.mzXML]	256.2627868652344	11.383133333333335	0.1562	19.99866666666667	19.84246666666667	121219.6015625	3173700.431014523	0	1172	0.12676330399592217	0.562839339389004	0.614506535164963	256.2621154785156	256.2644348144531
544	256.8208312988281	1.9636					1	DETECTED	256.8208 m/z @1.96 [CD6582_2.mzXML]	256.8208312988281	1.9636	1.7063333333333333	2.135	0.42866666666666653	16433.91796875	245523.98914074712	0	1172	0.1638649308885023	0.8331173879243322	0.6662347758486643	256.8127746582031	256.8208312988281
545	257.0308532714844	15.90255					1	DETECTED	257.0309 m/z @15.90 [CD6582_2.mzXML]	257.0308532714844	15.90255	10.995266666666668	18.045333333333335	7.050066666666668	2016.8077392578125	515809.5867657776	0	1172	1.2233861287350631	0.7183268407163504	0.43665368143270095	257.03009033203125	257.0389404296875
546	257.2469482421875	12.386716666666667					1	DETECTED	257.2469 m/z @12.39 [CD6582_2.mzXML]	257.2469482421875	12.386716666666667	0.1197	19.99866666666667	19.878966666666667	8747.92578125	2553879.41353421	0	1172	5.121285825722224	1.4137965575353952	0.6484109983067804	257.245849609375	257.24853515625
547	257.98052978515625	9.938966666666666					1	DETECTED	257.9805 m/z @9.94 [CD6582_2.mzXML]	257.98052978515625	9.938966666666666	9.834133333333334	10.47075	0.6366166666666668	4895.65478515625	101473.426307434	0	1172	0.2845416365521256	3.0363275039746087	5.072655007949217	257.9800720214844	257.9810485839844
548	258.03057861328125	14.520999999999999					1	DETECTED	258.0306 m/z @14.52 [CD6582_2.mzXML]	258.03057861328125	14.520999999999999	5.032983333333333	17.898666666666667	12.865683333333333	2698.06396484375	943716.3852441708	0	1172	0.44672640970038735	0.6779964551776715	0.35599291035534314	258.0288391113281	258.0321350097656
549	258.640625	13.2811					1	DETECTED	258.6406 m/z @13.28 [CD6582_2.mzXML]	258.640625	13.2811	13.033333333333333	13.829966666666667	0.7966333333333342	8141.49462890625	163229.3923315432	0	1172	0.15697270529184415	1.6076281447598535	2.215256289519707	258.639892578125	258.64178466796875
550	258.8177185058594	1.9636					1	DETECTED	258.8177 m/z @1.96 [CD6582_2.mzXML]	258.8177185058594	1.9636	1.7818833333333333	2.09235	0.3104666666666669	8274.443359375	102396.75818566904	0	1172	0.07862364115721276	0.8542602953315603	0.7085205906631207	258.8170166015625	258.8272399902344
551	258.8988342285156	1.6604166666666667					1	DETECTED	258.8988 m/z @1.66 [CD6582_2.mzXML]	258.8988342285156	1.6604166666666667	1.5850499999999998	5.82585	4.2408	46686.59375	1505561.7391582031	0	1172	0.06503569654532493	26.97476076167079	2.2194150382496356	258.8984375	258.8992919921875
552	258.9437255859375	1.5261666666666664					1	DETECTED	258.9437 m/z @1.53 [CD6582_2.mzXML]	258.9437255859375	1.5261666666666664	1.4340833333333334	11.6259	10.191816666666666	6878.986328125	2661607.4471650394	0	1172	0.2511594611035086	55.340180995475265	109.68036199095053	258.9370422363281	258.9440002441406
553	258.9727783203125	1.4967833333333334					1	DETECTED	258.9728 m/z @1.50 [CD6582_2.mzXML]	258.9727783203125	1.4967833333333334	1.4340833333333334	3.6843166666666667	2.250233333333333	10097.3466796875	353776.14176110836	0	1172	0.08340190946308068	17.94444444444445	34.88888888888891	258.9721984863281	258.9800109863281
554	259.0269775390625	14.585116666666666					1	DETECTED	259.0270 m/z @14.59 [CD6582_2.mzXML]	259.0269775390625	14.585116666666666	10.207133333333333	18.37366666666667	8.166533333333335	3377.592529296875	863251.3546266486	0	1172	2.248925240175316	0.9326820948762562	0.8653641897525123	259.0259094238281	259.0282897949219
555	259.24517822265625	14.488433333333335					1	DETECTED	259.2452 m/z @14.49 [CD6582_2.mzXML]	259.24517822265625	14.488433333333335	0.2475	16.432399999999998	16.1849	4939.896484375	961288.7237899475	0	1172	0.19877652434117898	0.5682527830572902	0.036473857612502505	259.2437438964844	259.2461853027344
556	259.65789794921875	13.195583333333333					1	DETECTED	259.6579 m/z @13.20 [CD6582_2.mzXML]	259.65789794921875	13.195583333333333	13.048133333333334	13.949916666666667	0.9017833333333325	15019.4052734375	280407.31285876496	0	1172	0.30389439137321617	3.057929241550822	3.0724104674154193	259.6484069824219	259.65850830078125
557	260.185302734375	9.903566666666668					1	DETECTED	260.1853 m/z @9.90 [CD6582_2.mzXML]	260.185302734375	9.903566666666668	9.851733333333334	19.45	9.598266666666666	26621.791015625	499990.28956158354	0	1172	0.09097094115508675	2.032455659632092	2.3726143022339135	260.1849060058594	260.1929626464844
558	260.6567077636719	13.8636					1	DETECTED	260.6567 m/z @13.86 [CD6582_2.mzXML]	260.6567077636719	13.8636	13.7474	14.154283333333332	0.40688333333333127	3578.72998046875	51858.336148437316	0	1172	0.09074622073663896	1.7507888697647767	2.5015777395295533	260.6562194824219	260.6576232910156
559	261.0107727050781	1.8106833333333334					1	DETECTED	261.0108 m/z @1.81 [CD6582_2.mzXML]	261.0107727050781	1.8106833333333334	1.4340833333333334	16.211933333333334	14.77785	74013.3125	2257792.6570698856	0	1172	0.14823294800533926	1.2361628062366887	0.9375518007125524	261.0048828125	261.018310546875
560	261.144287109375	9.544033333333335					1	DETECTED	261.1443 m/z @9.54 [CD6582_2.mzXML]	261.144287109375	9.544033333333335	0.21096666666666666	18.7205	18.509533333333334	57398.7578125	2114880.088100493	0	1172	0.07551841235115475	0.9098385617021365	0.8088415554496794	261.14300537109375	261.146240234375
561	261.1888732910156	9.885950000000001					1	DETECTED	261.1889 m/z @9.89 [CD6582_2.mzXML]	261.1888732910156	9.885950000000001	0.10103333333333334	19.99866666666667	19.897633333333335	3642.75439453125	1788632.3468615422	0	1172	9.82172461687884	1.0167502703991689	0.08820257129267037	261.1829833984375	261.1892395019531
562	263.0080261230469	2.0062333333333333					1	DETECTED	263.0080 m/z @2.01 [CD6582_2.mzXML]	263.0080261230469	2.0062333333333333	1.4818500000000001	17.459	15.97715	10708.267578125	1887388.2584406738	0	1172	0.10396824994212772	15.234227505323718	29.468455010647432	263.002197265625	263.0086364746094
563	263.01971435546875	11.77085					1	DETECTED	263.0197 m/z @11.77 [CD6582_2.mzXML]	263.01971435546875	11.77085	2.1496	18.06383333333333	15.914233333333332	11733.9921875	3697028.6483587953	0	1172	9.892285451806323	0.7576612850789618	0.5545749477827678	263.0097351074219	263.0210266113281
564	263.08441162109375	1.8106833333333334					1	DETECTED	263.0844 m/z @1.81 [CD6582_2.mzXML]	263.08441162109375	1.8106833333333334	1.7818833333333333	11.953366666666666	10.171483333333333	126977.9140625	4377494.579561096	0	1172	9.83801529113872	139.71209587375498	1.8981833019215328	263.08441162109375	263.0926818847656
565	263.2366027832031	14.472516666666667					1	DETECTED	263.2366 m/z @14.47 [CD6582_2.mzXML]	263.2366027832031	14.472516666666667	0.32123333333333337	19.852333333333334	19.531100000000002	71097.28125	5406346.012692684	0	1172	0.5948035000957841	0.867725968347319	0.46491057975252	263.23211669921875	263.2379150390625
566	264.17047119140625	9.202716666666667					1	DETECTED	264.1705 m/z @9.20 [CD6582_2.mzXML]	264.17047119140625	9.202716666666667	9.157883333333332	19.943666666666665	10.785783333333333	24946.20703125	912999.3603061525	0	1172	0.08290391999319446	3.9464290913674454	1.418000015997346	264.169677734375	264.17578125
567	264.2318115234375	10.6924					1	DETECTED	264.2318 m/z @10.69 [CD6582_2.mzXML]	264.2318115234375	10.6924	10.674283333333333	16.48745	5.813166666666666	10312.767578125	1968562.7005266724	0	1172	0.1061561152748407	160.436982520706	279.00636547632325	264.2312316894531	264.2409973144531
568	264.8515930175781	1.7674999999999998					1	DETECTED	264.8516 m/z @1.77 [CD6582_2.mzXML]	264.8515930175781	1.7674999999999998	1.6758166666666667	1.7818833333333333	0.10606666666666653	23281.947265625	98096.83972900377	0	1172	0.06415042311161812	0.5784402835848034	0.1460191353516605	264.8439025878906	264.8521728515625
569	265.02264404296875	1.825					1	DETECTED	265.0226 m/z @1.82 [CD6582_2.mzXML]	265.02264404296875	1.825	1.825	19.395333333333333	17.570333333333334	19981.77734375	1325335.8565316163	0	1172	0.14417787066749654	null	null	265.0135498046875	265.0325927734375
570	265.0789794921875	1.7818833333333333					1	DETECTED	265.0790 m/z @1.78 [CD6582_2.mzXML]	265.0789794921875	1.7818833333333333	0.1197	19.99866666666667	19.878966666666667	32654.0078125	2125539.2610730906	0	1172	0.30834510445273144	5.813783153371685	5.5283854811051345	265.0741271972656	265.0859375
571	265.1179504394531	9.715216666666667					1	DETECTED	265.1180 m/z @9.72 [CD6582_2.mzXML]	265.1179504394531	9.715216666666667	9.663333333333332	10.368616666666666	0.7052833333333339	172434.203125	1150891.023261292	1	1172	0.0953489220308743	2.409801346653097	2.7798136620323186	265.1174011230469	265.1183166503906
572	265.252197265625	12.666516666666666					1	DETECTED	265.2522 m/z @12.67 [CD6582_2.mzXML]	265.252197265625	12.666516666666666	0.4307666666666667	16.524466666666665	16.0937	61933.7109375	1783710.6153199456	0	1172	0.13445964916205	1.946215299249397	2.697853086764162	265.2441101074219	265.2531433105469
573	265.9809875488281	10.2423					1	DETECTED	265.9810 m/z @10.24 [CD6582_2.mzXML]	265.9809875488281	10.2423	10.207133333333333	10.295716666666667	0.08858333333333412	8663.904296875	31510.330717285276	0	1172	0.06742066416502013	1.2594786729857808	1.5189573459715617	265.9808044433594	265.98101806640625
574	266.12152099609375	9.731933333333334					1	DETECTED	266.1215 m/z @9.73 [CD6582_2.mzXML]	266.12152099609375	9.731933333333334	9.663333333333332	9.834133333333334	0.17080000000000162	21016.919921875	127856.98798461906	0	1172	0.09667480417068752	1.2155897854002573	1.6285432094132257	266.1211853027344	266.1215515136719
575	266.2554016113281	12.636500000000002					1	DETECTED	266.2554 m/z @12.64 [CD6582_2.mzXML]	266.2554016113281	12.636500000000002	12.572316666666667	15.285416666666666	2.713099999999999	10680.6083984375	533155.0395500486	0	1172	0.09740120684132947	21.135549207997645	41.27109841599529	266.2482604980469	266.2556457519531
576	266.6385192871094	12.773833333333332					1	DETECTED	266.6385 m/z @12.77 [CD6582_2.mzXML]	266.6385192871094	12.773833333333332	12.7583	17.7715	5.013199999999999	12880.1689453125	1008359.6365727532	0	1172	0.19400289091527512	161.3690987124595	321.738197424919	266.6306457519531	266.6458740234375
577	266.9269104003906	1.6000333333333332					1	DETECTED	266.9269 m/z @1.60 [CD6582_2.mzXML]	266.9269104003906	1.6000333333333332	1.5702833333333333	1.6453833333333334	0.07510000000000017	27952.615234375	96681.66816699224	0	1172	0.060673717761815515	1.2621848739495851	1.52436974789917	266.9268493652344	266.92706298828125
578	267.0679626464844	16.54295					1	DETECTED	267.0680 m/z @16.54 [CD6582_2.mzXML]	267.0679626464844	16.54295	1.8806833333333333	19.99866666666667	18.117983333333335	8000.4306640625	2527018.4920929885	0	1172	7.769039479421016	0.6178438758900398	0.21086617156950085	267.0581359863281	267.0687255859375
579	267.0947570800781	1.7063333333333333					1	DETECTED	267.0948 m/z @1.71 [CD6582_2.mzXML]	267.0947570800781	1.7063333333333333	1.6604166666666667	8.872333333333334	7.211916666666667	8834.2939453125	577746.9019497375	0	1172	3.1210340415305335	27.568761521084706	62.92623689871633	267.0947570800781	267.1002502441406
580	267.1627197265625	13.53445					1	DETECTED	267.1627 m/z @13.53 [CD6582_2.mzXML]	267.1627197265625	13.53445	13.456416666666666	13.881016666666666	0.42459999999999987	8813.4541015625	104608.61699960323	0	1172	0.1327583275660995	2.7206322084579053	2.4564093134521543	267.1622314453125	267.1632385253906
581	267.64642333984375	13.195583333333333					1	DETECTED	267.6464 m/z @13.20 [CD6582_2.mzXML]	267.64642333984375	13.195583333333333	12.195400000000001	15.019583333333333	2.824183333333332	227977.65625	5434995.290316376	2	1172	0.30410137625192313	2.245643887748866	2.202226791350509	267.6457824707031	267.64764404296875
582	268.06121826171875	9.6805					1	DETECTED	268.0612 m/z @9.68 [CD6582_2.mzXML]	268.06121826171875	9.6805	9.646533333333334	9.9916	0.34506666666666597	51698.31640625	331455.92495922913	0	1172	0.09238274765554699	3.2849462120569797	4.888833995945237	268.06097412109375	268.0619201660156
583	268.9576721191406	11.1697					1	DETECTED	268.9577 m/z @11.17 [CD6582_2.mzXML]	268.9576721191406	11.1697	10.995266666666668	18.40983333333333	7.414566666666664	8139.57958984375	871123.4444584955	0	1172	0.5531844877923895	18.25890087778808	35.41681348394667	268.95660400390625	268.95941162109375
584	269.2259216308594	14.002266666666666					1	DETECTED	269.2259 m/z @14.00 [CD6582_2.mzXML]	269.2259216308594	14.002266666666666	13.8986	15.648133333333334	1.7495333333333338	55649.078125	1315349.5303937965	0	1172	0.2470520363267159	5.566624265851804	7.4565988175331634	269.2257995605469	269.2273864746094
585	269.28338623046875	12.666516666666666					1	DETECTED	269.2834 m/z @12.67 [CD6582_2.mzXML]	269.28338623046875	12.666516666666666	0.2657	19.943666666666665	19.677966666666666	46381.83984375	3122816.4575804425	0	1172	0.3622254675415508	0.7128962360759606	1.1072539834155752	269.2822265625	269.2852783203125
586	270.2294921875	13.967183333333333					1	DETECTED	270.2295 m/z @13.97 [CD6582_2.mzXML]	270.2294921875	13.967183333333333	2.42635	15.141516666666666	12.715166666666667	11704.443359375	1428331.1374557803	0	1172	11.725355351353082	0.5508773196620694	0.10175463932413892	270.2284851074219	270.2302551269531
587	270.79766845703125	2.0062333333333333					1	DETECTED	270.7977 m/z @2.01 [CD6582_2.mzXML]	270.79766845703125	2.0062333333333333	1.7220166666666665	2.1207000000000003	0.3986833333333337	8925.2529296875	144675.72036584484	0	1172	0.34327524161641776	0.7013721925760867	0.4027443851521734	270.7967529296875	270.798095703125
588	271.03955078125	1.7960666666666667					1	DETECTED	271.0396 m/z @1.80 [CD6582_2.mzXML]	271.03955078125	1.7960666666666667	1.7220166666666665	15.141516666666666	13.4195	54052.00390625	2814232.6183601073	0	1172	0.06867422687930058	0.8692748741345602	0.7532963732679495	271.03900146484375	271.047119140625
589	271.1432800292969	12.804983333333332					1	DETECTED	271.1433 m/z @12.80 [CD6582_2.mzXML]	271.1432800292969	12.804983333333332	10.764716666666667	13.4411	2.676383333333334	15019.5615234375	451439.9743770747	0	1172	0.21862277562714105	0.6558905698601494	0.3117811397202988	271.14263916015625	271.14459228515625
590	271.2054748535156	14.456733333333334					1	DETECTED	271.2055 m/z @14.46 [CD6582_2.mzXML]	271.2054748535156	14.456733333333334	13.949916666666667	14.650483333333334	0.700566666666667	6572.3916015625	153475.6043607179	0	1172	0.48743249896226715	0.6911440691900418	0.38228813838008363	271.20477294921875	271.2063293457031
591	271.2625732421875	12.666516666666666					1	DETECTED	271.2626 m/z @12.67 [CD6582_2.mzXML]	271.2625732421875	12.666516666666666	0.10103333333333334	19.99866666666667	19.897633333333335	31131.736328125	5798413.585375121	0	1172	0.20812255843918948	1.7270013426862303	0.2204471857634702	271.2618103027344	271.26385498046875
592	271.6573791503906	12.92835					1	DETECTED	271.6574 m/z @12.93 [CD6582_2.mzXML]	271.6573791503906	12.92835	12.912983333333333	15.557166666666665	2.6441833333333324	17105.9609375	425114.4119347832	0	1172	0.14143121119040636	86.0363340563974	13.276454101530057	271.655029296875	271.66705322265625
593	272.2579650878906	11.383133333333335					1	DETECTED	272.2580 m/z @11.38 [CD6582_2.mzXML]	272.2579650878906	11.383133333333335	0.13783333333333334	19.99866666666667	19.860833333333336	23816.3046875	2577364.3418645305	0	1172	1.5514077762437513	1.7943619094714467	1.077968979176852	272.2569274902344	272.267578125
594	272.665283203125	13.411066666666667					1	DETECTED	272.6653 m/z @13.41 [CD6582_2.mzXML]	272.665283203125	13.411066666666667	2.6193999999999997	14.40895	11.789550000000002	15727.943359375	4470259.220012637	0	1172	0.17207010592591132	0.5462339768339769	0.025336071534041608	272.6559753417969	272.6751708984375
595	272.7945251464844	1.9636					1	DETECTED	272.7945 m/z @1.96 [CD6582_2.mzXML]	272.7945251464844	1.9636	1.7674999999999998	2.1207000000000003	0.3532000000000004	13562.005859375	155571.3202662355	0	1172	0.21875718583981385	0.9005609382967876	0.8294072796545943	272.7935485839844	272.79510498046875
596	272.9437255859375	1.6304333333333332					1	DETECTED	272.9437 m/z @1.63 [CD6582_2.mzXML]	272.9437255859375	1.6304333333333332	1.5702833333333333	13.31	11.739716666666666	47681.75390625	6194265.419261718	0	1172	0.06560596745811131	97.22392178852604	1.5773129976408893	272.9427795410156	272.946533203125
597	274.00262451171875	11.187116666666666					1	DETECTED	274.0026 m/z @11.19 [CD6582_2.mzXML]	274.00262451171875	11.187116666666666	10.995266666666668	19.413833333333333	8.418566666666665	9761.3623046875	1184946.7904989622	0	1172	3.6336407740010532	18.549573363048054	37.61039351919711	273.9996032714844	274.0038757324219
598	274.272705078125	11.35355					1	DETECTED	274.2727 m/z @11.35 [CD6582_2.mzXML]	274.272705078125	11.35355	11.30705	19.65083333333333	8.34378333333333	3117126.75	2.167580203999322E7	1	1172	0.08280177119165444	2.906881651152855	3.284847069824367	274.2722473144531	274.2740783691406
599	274.6246643066406	12.8359					1	DETECTED	274.6247 m/z @12.84 [CD6582_2.mzXML]	274.6246643066406	12.8359	12.7583	13.338433333333334	0.5801333333333343	9291.4345703125	119690.22101367169	0	1172	0.04035255057908316	3.737972508591055	6.47594501718211	274.6237487792969	274.6346130371094
600	274.8805236816406	1.7527000000000001					1	DETECTED	274.8805 m/z @1.75 [CD6582_2.mzXML]	274.8805236816406	1.7527000000000001	1.6758166666666667	1.7960666666666667	0.12024999999999997	34474.734375	163510.2015209959	0	1172	0.2980937947714275	0.7820290483416421	0.5640580966832843	274.8804016113281	274.8808288574219
601	274.9991455078125	11.134716666666666					1	DETECTED	274.9991 m/z @11.13 [CD6582_2.mzXML]	274.9991455078125	11.134716666666666	2.4127666666666667	19.286166666666666	16.8734	11323.341796875	2031003.2030181899	0	1172	3.031082784704669	0.9414264083622459	0.7106110858619471	274.9964904785156	275.0008544921875
602	275.2002868652344	12.3698					1	DETECTED	275.2003 m/z @12.37 [CD6582_2.mzXML]	275.2002868652344	12.3698	10.764716666666667	12.620849999999999	1.8561333333333323	12875.6611328125	363854.9080649414	0	1172	0.09143548390627032	0.5782046622709099	0.15640932454181988	275.1983947753906	275.2002868652344
603	275.2763671875	11.35355					1	DETECTED	275.2764 m/z @11.35 [CD6582_2.mzXML]	275.2763671875	11.35355	11.338766666666666	12.282916666666667	0.9441500000000005	455327.0625	2747540.9813119406	0	1172	0.1249017136000301	10.162206310654843	10.774219219671545	275.2762756347656	275.27783203125
604	275.63250732421875	13.181233333333333					1	DETECTED	275.6325 m/z @13.18 [CD6582_2.mzXML]	275.63250732421875	13.181233333333333	4.773583333333334	14.283150000000001	9.509566666666668	84318.984375	2552128.8789492794	0	1172	0.2619197666162343	1.519695844831673	1.3407104570910506	275.63116455078125	275.6332092285156
605	276.13409423828125	13.195583333333333					1	DETECTED	276.1341 m/z @13.20 [CD6582_2.mzXML]	276.13409423828125	13.195583333333333	3.4971666666666668	13.7639	10.266733333333333	30055.611328125	2336969.9338362725	0	1172	0.15031025818165844	0.521261902325984	2.159984193161003	276.1329650878906	276.1418151855469
606	276.65167236328125	13.195583333333333					1	DETECTED	276.6517 m/z @13.20 [CD6582_2.mzXML]	276.65167236328125	13.195583333333333	3.1253	14.377083333333333	11.251783333333332	30149.4921875	3258717.2711525895	0	1172	0.2957707367057463	0.5235429200570335	0.04612028301612105	276.651123046875	276.6568298339844
607	276.9844055175781	1.7960666666666667					1	DETECTED	276.9844 m/z @1.80 [CD6582_2.mzXML]	276.9844055175781	1.7960666666666667	1.7818833333333333	19.286166666666666	17.504283333333333	17501.576171875	1180663.8672028505	0	1172	0.19292744802986306	558.4309484887891	1043.0099921019864	276.98406982421875	276.994384765625
608	277.15325927734375	13.209916666666667					1	DETECTED	277.1533 m/z @13.21 [CD6582_2.mzXML]	277.15325927734375	13.209916666666667	2.3581833333333337	18.00883333333333	15.650649999999999	7841.2470703125	1444521.9041294546	0	1172	1.9108155782271972	0.7211129097655674	0.4874205018462443	277.149658203125	277.1588134765625
609	277.1794128417969	12.1602					1	DETECTED	277.1794 m/z @12.16 [CD6582_2.mzXML]	277.1794128417969	12.1602	0.33956666666666663	19.815833333333334	19.476266666666668	9261.138671875	1692576.5559309698	0	1172	15.571695040788603	0.8224568454403441	0.6460356882187881	277.176513671875	277.1810302734375
610	277.2158508300781	11.551466666666666					1	DETECTED	277.2159 m/z @11.55 [CD6582_2.mzXML]	277.2158508300781	11.551466666666666	10.728533333333333	14.29895	3.5704166666666666	29982.6796875	2190869.506947873	0	1172	3.0843269524026375	2.226459871963329	3.0624360836129134	277.21282958984375	277.2211608886719
611	278.052001953125	16.6528					1	DETECTED	278.0520 m/z @16.65 [CD6582_2.mzXML]	278.052001953125	16.6528	9.353333333333333	19.834166666666665	10.480833333333331	3015.89990234375	809627.0066647345	0	1172	1.1918114448880957	0.7179177474153362	0.43583549483067247	278.0504455566406	278.05303955078125
612	278.627197265625	12.92835					1	DETECTED	278.6272 m/z @12.93 [CD6582_2.mzXML]	278.627197265625	12.92835	12.804983333333332	13.06305	0.258066666666668	17040.8125	148311.15515356464	0	1172	0.11673184875593812	1.0459335314779772	1.0918670629559544	278.6266174316406	278.62774658203125
613	278.9822082519531	1.9636					1	DETECTED	278.9822 m/z @1.96 [CD6582_2.mzXML]	278.9822082519531	1.9636	1.9636	19.541333333333334	17.577733333333335	4160.25732421875	1746616.1489660952	0	1172	14.597649077947704	null	null	278.98040771484375	278.982666015625
614	279.0484313964844	15.9752					1	DETECTED	279.0484 m/z @15.98 [CD6582_2.mzXML]	279.0484313964844	15.9752	9.157883333333332	19.413833333333333	10.25595	3266.26904296875	915314.915097534	0	1172	6.11609538605672	0.7521984456249893	0.5043968912499787	279.046875	279.0498352050781
615	279.0837707519531	10.514233333333333					1	DETECTED	279.0838 m/z @10.51 [CD6582_2.mzXML]	279.0837707519531	10.514233333333333	0.39418333333333333	19.925666666666665	19.53148333333333	49360.6484375	6685360.905971128	0	1172	0.10254652153061272	0.7566912480075355	0.5328451769280287	279.0826416015625	279.09356689453125
616	279.15850830078125	12.470650000000001					1	DETECTED	279.1585 m/z @12.47 [CD6582_2.mzXML]	279.15850830078125	12.470650000000001	0.10103333333333334	19.99866666666667	19.897633333333335	123830.15625	3.480837591280466E7	1	1172	0.19232574333977404	0.5350294690909138	0.051174849552382745	279.1575622558594	279.1594543457031
617	279.2312927246094	13.53445					1	DETECTED	279.2313 m/z @13.53 [CD6582_2.mzXML]	279.2312927246094	13.53445	11.838683333333334	19.65083333333333	7.812149999999997	35042.6796875	2203858.99119397	0	1172	0.8739767453990019	0.8389130761436198	0.35688181715970274	279.2281188964844	279.2322692871094
618	279.6460266113281	12.92835					1	DETECTED	279.6460 m/z @12.93 [CD6582_2.mzXML]	279.6460266113281	12.92835	12.789216666666666	14.087366666666666	1.2981499999999997	118199.984375	1621311.1761989759	0	1172	0.166009790167033	3.315268781184459	4.683239215738338	279.6453552246094	279.6468200683594
619	280.0912170410156	1.7375166666666668					1	DETECTED	280.0912 m/z @1.74 [CD6582_2.mzXML]	280.0912170410156	1.7375166666666668	1.6910666666666667	18.848166666666668	17.1571	112878.6875	4404045.703313659	0	1172	0.06747971618937876	144.0298676982649	306.1309746162495	280.0860900878906	280.09197998046875
620	280.1542053222656	9.38715					1	DETECTED	280.1542 m/z @9.39 [CD6582_2.mzXML]	280.1542053222656	9.38715	0.13783333333333334	19.99866666666667	19.860833333333336	30513.158203125	6260406.111303344	0	1172	5.931586881072174	0.7596751693781981	54.66251509026886	280.1473388671875	280.1640319824219
621	280.23486328125	13.5664					1	DETECTED	280.2349 m/z @13.57 [CD6582_2.mzXML]	280.23486328125	13.5664	4.807783333333333	13.796733333333332	8.988949999999999	6905.421875	872157.2410398254	0	1172	0.08366963216806589	0.5131489561707804	0.02629791234156068	280.2318420410156	280.2350158691406
622	280.654052734375	13.3529					1	DETECTED	280.6541 m/z @13.35 [CD6582_2.mzXML]	280.654052734375	13.3529	12.912983333333333	14.520999999999999	1.608016666666666	94206.546875	1696530.9326013199	0	1172	0.2503677473243915	1.7166964458962906	2.971449115164314	280.6484375	280.6548156738281
623	281.0835876464844	16.12151666666667					1	DETECTED	281.0836 m/z @16.12 [CD6582_2.mzXML]	281.0835876464844	16.12151666666667	9.526083333333334	19.761000000000003	10.234916666666669	14909.9912109375	3404737.953061464	0	1172	6.858188785035281	1.427951442493057	1.7702290603605915	281.0814208984375	281.0845642089844
624	281.1556091308594	13.338433333333334					1	DETECTED	281.1556 m/z @13.34 [CD6582_2.mzXML]	281.1556091308594	13.338433333333334	0.33956666666666663	13.7639	13.424333333333333	20420.06640625	2750657.8851607046	0	1172	4.327765154366665	0.5163655293025545	0.10656867519493828	281.15521240234375	281.16558837890625
625	281.24688720703125	14.314816666666667					1	DETECTED	281.2469 m/z @14.31 [CD6582_2.mzXML]	281.24688720703125	14.314816666666667	0.1928166666666667	19.176499999999997	18.98368333333333	145970.4375	8538674.320047	0	1172	0.46557680458623096	0.7535717365966865	0.7505397102077666	281.2456970214844	281.248291015625
626	281.6619873046875	14.170816666666667					1	DETECTED	281.6620 m/z @14.17 [CD6582_2.mzXML]	281.6619873046875	14.170816666666667	12.055316666666666	16.011733333333332	3.956416666666666	50788.265625	3084886.8093729876	0	1172	1.9545247198996112	1.7736619033164107	3.080821326246169	281.6562194824219	281.67010498046875
627	282.2210693359375	19.029999999999998					1	DETECTED	282.2211 m/z @19.03 [CD6582_2.mzXML]	282.2210693359375	19.029999999999998	0.1197	19.99866666666667	19.878966666666667	3955.14501953125	2567134.2023648354	0	1172	13.669249351843686	0.5256121443516674	0.05122428870333476	282.2184143066406	282.2239990234375
628	282.2502136230469	14.314816666666667					1	DETECTED	282.2502 m/z @14.31 [CD6582_2.mzXML]	282.2502136230469	14.314816666666667	10.818116666666667	16.19385	5.375733333333335	26274.05859375	3082134.421113891	0	1172	3.384854973060129	0.7192690600508442	0.30915094739720134	282.2496337890625	282.2591857910156
629	282.2784423828125	13.933133333333334					1	DETECTED	282.2784 m/z @13.93 [CD6582_2.mzXML]	282.2784423828125	13.933133333333334	11.821783333333334	14.361116666666668	2.5393333333333334	89971.375	1957000.3316961639	1	1172	0.24118157261406203	1.6486329527075199	0.20824212749157447	282.2778015136719	282.2790832519531
630	282.8226318359375	1.7375166666666668					1	DETECTED	282.8226 m/z @1.74 [CD6582_2.mzXML]	282.8226318359375	1.7375166666666668	1.6910666666666667	1.8106833333333334	0.1196166666666667	19832.822265625	84878.5718950196	0	1172	0.11049368504128387	1.2875852170792943	1.4567185780592447	282.8226318359375	282.8232421875
631	282.904296875	1.6000333333333332					1	DETECTED	282.9043 m/z @1.60 [CD6582_2.mzXML]	282.904296875	1.6000333333333332	1.5410666666666666	1.6758166666666667	0.13475000000000015	69387.8984375	272606.68890637235	0	1172	0.07588668468124093	1.184267681175729	1.6485100019417112	282.904052734375	282.9049987792969
632	282.97314453125	11.641583333333333					1	DETECTED	282.9731 m/z @11.64 [CD6582_2.mzXML]	282.97314453125	11.641583333333333	11.04735	16.579416666666667	5.532066666666667	7973.98583984375	742168.2921347041	0	1172	0.41746855041339614	4.654793291075335	5.467545135307782	282.97210693359375	282.9743957519531
633	283.00750732421875	10.224983333333334					1	DETECTED	283.0075 m/z @10.22 [CD6582_2.mzXML]	283.00750732421875	10.224983333333334	4.607566666666667	10.314	5.706433333333333	6346.724609375	857529.6591134035	0	1172	0.06751707461499379	0.5079232743402216	0.015846548680443117	282.99871826171875	283.00750732421875
634	283.0269470214844	16.139333333333333					1	DETECTED	283.0269 m/z @16.14 [CD6582_2.mzXML]	283.0269470214844	16.139333333333333	2.0062333333333333	17.679166666666667	15.672933333333333	2236.05859375	1098250.8926345515	0	1172	1.343973350077162	0.5544761352192136	0.1089522704384271	283.02581787109375	283.02862548828125
635	283.2624816894531	12.666516666666666					1	DETECTED	283.2625 m/z @12.67 [CD6582_2.mzXML]	283.2624816894531	12.666516666666666	0.1562	19.943666666666665	19.787466666666667	151852.546875	3724126.6446595127	1	1172	0.14498006035082334	3.242111212971091	2.612601285158288	283.26116943359375	283.2644348144531
636	283.2820129394531	13.949916666666667					1	DETECTED	283.2820 m/z @13.95 [CD6582_2.mzXML]	283.2820129394531	13.949916666666667	11.838683333333334	14.585116666666666	2.746433333333332	15249.599609375	717470.6886519771	0	1172	0.3118570637316207	0.6504333959612864	0.30531537692546656	283.28143310546875	283.2824401855469
637	284.0555419921875	10.224983333333334					1	DETECTED	284.0555 m/z @10.22 [CD6582_2.mzXML]	284.0555419921875	10.224983333333334	10.1709	11.595683333333334	1.424783333333334	387968.9375	2566934.567337804	1	1172	0.08146650999946559	2.8924697847713436	3.9965740271179304	284.0544738769531	284.05633544921875
638	284.1888732910156	9.62875					1	DETECTED	284.1889 m/z @9.63 [CD6582_2.mzXML]	284.1888732910156	9.62875	8.961433333333334	16.744666666666667	7.7832333333333334	4064.958984375	477425.3508374329	0	1172	0.32451346964344374	5.831739054421941	10.663478108843883	284.1876525878906	284.189453125
639	284.2939758300781	12.605416666666667					1	DETECTED	284.2940 m/z @12.61 [CD6582_2.mzXML]	284.2939758300781	12.605416666666667	0.13783333333333334	19.889166666666664	19.75133333333333	32577.9296875	2072795.843773682	0	1172	0.17931119597873924	3.1885748292118423	11.485308420690739	284.28607177734375	284.2958068847656
640	284.3302917480469	11.920916666666667					1	DETECTED	284.3303 m/z @11.92 [CD6582_2.mzXML]	284.3302917480469	11.920916666666667	11.856066666666667	12.26525	0.409183333333333	11439.490234375	105413.04832708706	0	1172	0.09271290740349158	3.1548445129786735	5.309689025957347	284.32928466796875	284.3306579589844
641	284.90924072265625	1.6758166666666667					1	DETECTED	284.9092 m/z @1.68 [CD6582_2.mzXML]	284.90924072265625	1.6758166666666667	1.6604166666666667	1.7818833333333333	0.12146666666666661	37766.984375	191141.32508593737	0	1172	0.10259755208074628	3.9437229437229213	6.887445887445843	284.90850830078125	284.9093933105469
642	285.0592956542969	10.26005					1	DETECTED	285.0593 m/z @10.26 [CD6582_2.mzXML]	285.0592956542969	10.26005	0.4124333333333333	10.710433333333333	10.298	30054.67578125	2317654.570695008	0	1172	0.1004489333221823	0.5117765645328419	1.639308828715831	285.05810546875	285.06451416015625
643	285.2785949707031	5.454983333333333					1	DETECTED	285.2786 m/z @5.45 [CD6582_2.mzXML]	285.2785949707031	5.454983333333333	0.10103333333333334	19.834166666666665	19.73313333333333	3238.354736328125	1452066.5302460033	0	1172	3.074322239489357	1.8428574541537868	2.6857149083075735	285.2760009765625	285.2799072265625
644	286.200927734375	10.368616666666666					1	DETECTED	286.2009 m/z @10.37 [CD6582_2.mzXML]	286.200927734375	10.368616666666666	10.295716666666667	10.746766666666668	0.4510500000000004	40984.9140625	336885.65509075765	0	1172	0.1250491059529022	2.289646617008281	2.1670798235150297	286.2005310058594	286.2013854980469
645	286.2486572265625	9.782966666666665					1	DETECTED	286.2487 m/z @9.78 [CD6582_2.mzXML]	286.2486572265625	9.782966666666665	8.997033333333333	19.377166666666668	10.380133333333335	77574.3828125	2020035.8218061826	1	1172	0.07743498761550427	1.1351306894658044	1.5006829943377156	286.2468566894531	286.25018310546875
646	286.6351623535156	12.92835					1	DETECTED	286.6352 m/z @12.93 [CD6582_2.mzXML]	286.6351623535156	12.92835	12.820166666666667	13.048133333333334	0.2279666666666671	6001.80322265625	53596.81516015626	0	1172	0.1304154786943723	1.0536126945000837	1.1072253890001673	286.6331481933594	286.6351623535156
647	287.01348876953125	1.7818833333333333					1	DETECTED	287.0135 m/z @1.78 [CD6582_2.mzXML]	287.01348876953125	1.7818833333333333	1.7527000000000001	1.8942166666666667	0.1415166666666665	19251.380859375	81809.66898608395	0	1172	0.08486351795004543	2.4246145059965887	1.5238465456433405	287.0123291015625	287.01348876953125
648	287.09991455078125	9.731933333333334					1	DETECTED	287.0999 m/z @9.73 [CD6582_2.mzXML]	287.09991455078125	9.731933333333334	9.6805	10.04455	0.3640499999999989	95467.109375	859674.0357836918	1	1172	0.1631596747594415	3.5390473104341855	6.078094620868371	287.0994873046875	287.1000671386719
649	287.2040100097656	10.368616666666666					1	DETECTED	287.2040 m/z @10.37 [CD6582_2.mzXML]	287.2040100097656	10.368616666666666	10.295716666666667	10.656366666666665	0.3606499999999979	7237.9853515625	53446.58132885708	0	1172	0.11477107621776028	2.4735939643347296	3.8665362778225023	287.2037658691406	287.2055969238281
650	287.2415466308594	13.123116666666666					1	DETECTED	287.2415 m/z @13.12 [CD6582_2.mzXML]	287.2415466308594	13.123116666666666	13.123116666666666	14.800116666666666	1.6769999999999996	12768.5439453125	484394.27241278114	0	1172	0.9207093610256418	null	null	287.2350769042969	287.2415466308594
651	287.63214111328125	12.92835					1	DETECTED	287.6321 m/z @12.93 [CD6582_2.mzXML]	287.63214111328125	12.92835	12.7583	13.796733333333332	1.038433333333332	80905.4921875	879247.8782783212	0	1172	0.13675908909734424	1.209337379319671	4.445396990067015	287.6309814453125	287.6328430175781
652	288.10321044921875	9.731933333333334					1	DETECTED	288.1032 m/z @9.73 [CD6582_2.mzXML]	288.10321044921875	9.731933333333334	9.6805	9.766083333333334	0.08558333333333401	12496.0478515625	48714.80512963875	0	1172	0.11547637895173501	0.8319831497083616	0.6639662994167231	288.1029968261719	288.10345458984375
653	288.21624755859375	10.656366666666665					1	DETECTED	288.2162 m/z @10.66 [CD6582_2.mzXML]	288.21624755859375	10.656366666666665	0.32123333333333337	19.98033333333333	19.6591	61842.12890625	2094103.0378499737	1	1172	0.09172893594205078	0.86626813016172	4.057139768275666	288.2144775390625	288.2183532714844
654	288.6402893066406	13.39635					1	DETECTED	288.6403 m/z @13.40 [CD6582_2.mzXML]	288.6402893066406	13.39635	11.804833333333333	14.219333333333333	2.4145000000000003	33978.31640625	739678.223170411	0	1172	0.19865344759059944	0.7337210515680621	0.1603827727919411	288.6317443847656	288.6499328613281
655	288.9211730957031	1.6304333333333332					1	DETECTED	288.9212 m/z @1.63 [CD6582_2.mzXML]	288.9211730957031	1.6304333333333332	1.5702833333333333	1.7818833333333333	0.2116	297217.1875	1430188.4835324716	1	1172	0.07450701507871815	1.7589359933499606	1.0343818320768383	288.9206237792969	288.92138671875
656	289.17498779296875	1.2882166666666668					1	DETECTED	289.1750 m/z @1.29 [CD6582_2.mzXML]	289.17498779296875	1.2882166666666668	0.10103333333333334	19.99866666666667	19.897633333333335	4419.02880859375	1735003.040383209	0	1172	4.288836319058268	8.380185593351209	5.748679675377862	289.17431640625	289.1773376464844
657	289.647705078125	11.872766666666667					1	DETECTED	289.6477 m/z @11.87 [CD6582_2.mzXML]	289.647705078125	11.872766666666667	11.099783333333333	15.775483333333334	4.675700000000001	26068.92578125	1803438.6243771985	0	1172	0.39588475310642046	2.963640762450883	2.413133672066099	289.6468505859375	289.6492919921875
658	289.6590881347656	13.3529					1	DETECTED	289.6591 m/z @13.35 [CD6582_2.mzXML]	289.6590881347656	13.3529	13.25265	13.582633333333332	0.32998333333333285	9613.8212890625	90449.2557124024	0	1172	0.1068794872865535	1.6458021612634917	2.320716147465021	289.658935546875	289.6598815917969
659	290.0331115722656	10.350349999999999					1	DETECTED	290.0331 m/z @10.35 [CD6582_2.mzXML]	290.0331115722656	10.350349999999999	9.799516666666667	19.925666666666665	10.126149999999997	2143.557373046875	552552.1339887391	0	1172	6.2869513603690415	9.19166414523452	17.38332829046904	290.0312805175781	290.0337219238281
660	290.14984130859375	14.120650000000001					1	DETECTED	290.1498 m/z @14.12 [CD6582_2.mzXML]	290.14984130859375	14.120650000000001	8.3485	15.212716666666667	6.8642166666666675	6569.615234375	1403592.6896748054	0	1172	5.9399678061181	0.594597911234693	0.18919582246938585	290.141357421875	290.1598205566406
661	290.2676696777344	11.412116666666666					1	DETECTED	290.2677 m/z @11.41 [CD6582_2.mzXML]	290.2676696777344	11.412116666666666	10.9609	11.610800000000001	0.6499000000000006	25932.029296875	436983.042895019	0	1172	0.07915676845558117	0.05937801987457741	0.4448412733072456	290.2662658691406	290.26849365234375
662	290.6270446777344	12.897633333333333					1	DETECTED	290.6270 m/z @12.90 [CD6582_2.mzXML]	290.6270446777344	12.897633333333333	12.820166666666667	13.003716666666666	0.18354999999999855	11414.61328125	77910.0079399411	0	1172	0.12998889293141325	1.1847030981067115	1.3694061962134227	290.62652587890625	290.6275329589844
663	290.66729736328125	14.235416666666667					1	DETECTED	290.6673 m/z @14.24 [CD6582_2.mzXML]	290.66729736328125	14.235416666666667	11.953366666666666	15.938816666666666	3.98545	6188.814453125	427808.2743752444	0	1172	0.6102358188269683	0.8732170636050913	0.43772719444387864	290.66558837890625	290.66827392578125
664	290.9248046875	2.494666666666667					1	DETECTED	290.9248 m/z @2.49 [CD6582_2.mzXML]	290.9248046875	2.494666666666667	1.6000333333333332	16.744666666666667	15.144633333333335	35793.6875	2697530.7498547668	0	1172	0.984682743826162	1.4795371376943038	1.332921993541629	290.92266845703125	290.9259338378906
665	290.98394775390625	3.9682166666666663					1	DETECTED	290.9839 m/z @3.97 [CD6582_2.mzXML]	290.98394775390625	3.9682166666666663	3.9682166666666663	9.749333333333334	5.781116666666668	2562.662353515625	645121.8154343264	0	1172	5.709573489587479	null	null	290.9776306152344	290.98394775390625
666	291.11968994140625	12.038483333333334					1	DETECTED	291.1197 m/z @12.04 [CD6582_2.mzXML]	291.11968994140625	12.038483333333334	2.1637333333333335	12.335049999999999	10.171316666666666	30908.81640625	7574489.699051821	0	1172	0.09267892324021254	0.5150164139176518	0.03003282783530371	291.1100769042969	291.129638671875
667	291.1754455566406	12.230716666666666					1	DETECTED	291.1754 m/z @12.23 [CD6582_2.mzXML]	291.1754455566406	12.230716666666666	9.697666666666667	12.230716666666666	2.5330499999999994	5460.5859375	464992.49550360086	0	1172	2.44660479355373	0.5	null	291.1727294921875	291.1754455566406
668	291.26507568359375	12.666516666666666					1	DETECTED	291.2651 m/z @12.67 [CD6582_2.mzXML]	291.26507568359375	12.666516666666666	11.70485	14.750499999999999	3.0456499999999984	9668.5947265625	642175.7181723025	0	1172	0.8801736404069125	1.5835268630849222	2.393629372757941	291.26336669921875	291.26593017578125
669	291.6458435058594	12.92835					1	DETECTED	291.6458 m/z @12.93 [CD6582_2.mzXML]	291.6458435058594	12.92835	11.77085	14.456733333333334	2.6858833333333347	31456.330078125	732063.3249323723	0	1172	0.12086878104444487	1.1006488437296207	1.0615268719159716	291.6445617675781	291.6472473144531
670	291.93505859375	2.439983333333333					1	DETECTED	291.9351 m/z @2.44 [CD6582_2.mzXML]	291.93505859375	2.439983333333333	1.83925	15.466833333333334	13.627583333333334	28170.234375	2006460.4250197448	0	1172	0.659104453242124	2.198124187559501	2.111388512221556	291.9336242675781	291.93585205078125
671	292.067626953125	16.2672					1	DETECTED	292.0676 m/z @16.27 [CD6582_2.mzXML]	292.067626953125	16.2672	9.123	19.706	10.583	4991.623046875	1242419.937256012	0	1172	1.7576687927957177	0.7406707538982672	0.45098536986904736	292.0661926269531	292.0749206542969
672	292.65411376953125	13.108466666666667					1	DETECTED	292.6541 m/z @13.11 [CD6582_2.mzXML]	292.65411376953125	13.108466666666667	2.3581833333333337	14.002266666666666	11.644083333333331	20182.654296875	2359845.774839782	0	1172	0.1389545359092974	0.5170032606868318	0.03348130167394238	292.6531982421875	292.6626281738281
673	292.9662780761719	2.4671499999999997					1	DETECTED	292.9663 m/z @2.47 [CD6582_2.mzXML]	292.9662780761719	2.4671499999999997	2.439983333333333	16.927666666666667	14.487683333333333	4820.7880859375	1439549.6404071962	0	1172	0.2213862640006461	266.6444785276084	22.228589945181813	292.95831298828125	292.9747314453125
674	292.98870849609375	2.5219666666666667					1	DETECTED	292.9887 m/z @2.52 [CD6582_2.mzXML]	292.98870849609375	2.5219666666666667	2.330433333333333	15.123966666666666	12.793533333333333	5433.77294921875	858243.912328003	0	1172	0.3536056823043374	33.39766794291677	3.434586176036983	292.9807434082031	292.9985046386719
675	293.0078430175781	2.439983333333333					1	DETECTED	293.0078 m/z @2.44 [CD6582_2.mzXML]	293.0078430175781	2.439983333333333	2.330433333333333	11.787583333333334	9.45715	5251.75244140625	888401.6640448608	0	1172	0.5811272398870111	43.16362391602007	8.234921249567575	292.9994812011719	293.01177978515625
676	293.023193359375	2.6055					1	DETECTED	293.0232 m/z @2.61 [CD6582_2.mzXML]	293.023193359375	2.6055	2.2892	14.283150000000001	11.993950000000002	8737.005859375	1405804.7172088623	0	1172	0.278344434234592	18.959769206449575	1.8156344829586852	293.01507568359375	293.0273132324219
677	293.0380554199219	2.4535					1	DETECTED	293.0381 m/z @2.45 [CD6582_2.mzXML]	293.0380554199219	2.4535	2.1496	3.826783333333333	1.6771833333333332	8827.41015625	361493.7852655029	0	1172	0.4490321366478671	2.75943292749808	3.487273544862489	293.0301818847656	293.0381164550781
678	293.04962158203125	2.5915166666666667					1	DETECTED	293.0496 m/z @2.59 [CD6582_2.mzXML]	293.04962158203125	2.5915166666666667	2.1922	3.9215666666666666	1.7293666666666665	15319.201171875	471683.5183278806	0	1172	0.33093141830827566	1.7404790719374315	1.8356932869202691	293.04150390625	293.05731201171875
679	293.0716857910156	2.4127666666666667					1	DETECTED	293.0717 m/z @2.41 [CD6582_2.mzXML]	293.0716857910156	2.4127666666666667	1.8942166666666667	19.322499999999998	17.428283333333333	26128.83203125	2352370.059192107	0	1172	0.3719489711949744	16.258429684235235	64.82441722987316	293.0624084472656	293.0718994140625
680	293.09722900390625	2.494666666666667					1	DETECTED	293.0972 m/z @2.49 [CD6582_2.mzXML]	293.09722900390625	2.494666666666667	0.10103333333333334	19.99866666666667	19.897633333333335	9899982.0	5.573800320414852E8	1	1172	0.7291850723215543	1.8758928923960132	1.9757976466126859	293.09637451171875	293.1071472167969
681	293.122802734375	2.3854166666666665					1	DETECTED	293.1228 m/z @2.39 [CD6582_2.mzXML]	293.122802734375	2.3854166666666665	1.8533166666666667	4.4132	2.559883333333333	20164.466796875	830278.3297726443	0	1172	0.4601335800500497	1.944628906849862	2.9628229184667814	293.1227111816406	293.1309509277344
682	293.1338806152344	2.4809833333333335					1	DETECTED	293.1339 m/z @2.48 [CD6582_2.mzXML]	293.1338806152344	2.4809833333333335	1.8533166666666667	15.539116666666667	13.6858	17354.142578125	1687532.2835388794	0	1172	0.26077009344896407	1.3190381035970844	1.3463804228187692	293.1329040527344	293.1419982910156
683	293.1520080566406	9.646533333333334					1	DETECTED	293.1520 m/z @9.65 [CD6582_2.mzXML]	293.1520080566406	9.646533333333334	2.0633833333333333	14.267166666666666	12.203783333333334	557495.5	2.403793265178301E7	0	1172	0.3504026368773072	0.5394119443392901	2.4639250056349327	293.1424560546875	293.16107177734375
684	293.1779479980469	13.7639					1	DETECTED	293.1779 m/z @13.76 [CD6582_2.mzXML]	293.1779479980469	13.7639	2.0633833333333333	14.733833333333333	12.670449999999999	54759.54296875	2081587.549236694	0	1172	0.20946876262647152	0.5267878561306368	0.03030108501493659	293.16796875	293.18768310546875
685	293.2055358886719	9.438883333333333					1	DETECTED	293.2055 m/z @9.44 [CD6582_2.mzXML]	293.2055358886719	9.438883333333333	2.22025	12.605416666666667	10.385166666666667	40572.89453125	1.112163996995929E7	0	1172	10.261980636922345	0.7302427414760996	0.4593411636766675	293.197265625	293.2153625488281
686	293.2248840332031	2.4671499999999997					1	DETECTED	293.2249 m/z @2.47 [CD6582_2.mzXML]	293.2248840332031	2.4671499999999997	2.330433333333333	3.3412833333333336	1.0108500000000005	4628.552734375	120167.14696597292	0	1172	0.07905589776381605	3.69687919054005	2.9886138111279767	293.2163391113281	293.23284912109375
687	293.31524658203125	2.6334500000000003					1	DETECTED	293.3152 m/z @2.63 [CD6582_2.mzXML]	293.31524658203125	2.6334500000000003	2.3989833333333332	3.403433333333333	1.0044499999999998	4140.68310546875	118843.8818994751	0	1172	0.17223414703924833	2.1419889110036925	3.283977822007385	293.308837890625	293.3232727050781
688	294.10040283203125	2.494666666666667					1	DETECTED	294.1004 m/z @2.49 [CD6582_2.mzXML]	294.10040283203125	2.494666666666667	1.83925	18.300666666666665	16.461416666666665	996054.75	5.250361476201846E7	0	1172	0.6161567834041111	1.8126749324112974	1.8174973724696268	294.10015869140625	294.1036682128906
689	294.1560363769531	9.646533333333334					1	DETECTED	294.1560 m/z @9.65 [CD6582_2.mzXML]	294.1560363769531	9.646533333333334	9.473899999999999	15.285416666666666	5.811516666666668	53259.45703125	1459960.6980481553	0	1172	0.31427928381823556	2.8006326071062486	3.0448440884800436	294.154052734375	294.1564636230469
690	294.9189147949219	14.137583333333334					1	DETECTED	294.9189 m/z @14.14 [CD6582_2.mzXML]	294.9189147949219	14.137583333333334	1.0513833333333333	19.852333333333334	18.80095	12073.5927734375	4053009.234251649	0	1172	0.28631954956823513	0.6830932802287653	0.3614439627952141	294.9181213378906	294.9201965332031
691	294.9378662109375	1.6453833333333334					1	DETECTED	294.9379 m/z @1.65 [CD6582_2.mzXML]	294.9378662109375	1.6453833333333334	1.5850499999999998	1.6910666666666667	0.10601666666666687	102157.0078125	433230.8159497073	0	1172	0.07590745892483097	0.8600856083587085	0.7690403006179903	294.93780517578125	294.93878173828125
692	295.1014404296875	2.494666666666667					1	DETECTED	295.1014 m/z @2.49 [CD6582_2.mzXML]	295.1014404296875	2.494666666666667	1.83925	18.957333333333334	17.118083333333335	113720.203125	7841756.086473711	0	1172	0.5892894286624166	10.464977845158762	1.7645786422123269	295.09320068359375	295.1029968261719
693	295.1483459472656	9.782966666666665					1	DETECTED	295.1483 m/z @9.78 [CD6582_2.mzXML]	295.1483459472656	9.782966666666665	9.438883333333333	10.207133333333333	0.7682500000000001	16411.525390625	357757.77254882775	0	1172	0.8335543808635215	0.9202145541759539	0.8619722491512133	295.1475524902344	295.1491394042969
694	295.193603515625	12.386716666666667					1	DETECTED	295.1936 m/z @12.39 [CD6582_2.mzXML]	295.193603515625	12.386716666666667	1.4340833333333334	14.883166666666666	13.449083333333332	33254.0859375	2484037.886630676	0	1172	0.3484864635272391	0.5576627383109789	0.10967296113608345	295.1871643066406	295.1947937011719
695	295.2941589355469	2.494666666666667					1	DETECTED	295.2942 m/z @2.49 [CD6582_2.mzXML]	295.2941589355469	2.494666666666667	1.9496499999999999	6.057266666666666	4.107616666666666	35029.10546875	1728176.5723229072	0	1172	0.6097125511162846	1.9183759679946992	2.252240808293981	295.29302978515625	295.2956237792969
696	296.06494140625	1.7375166666666668					1	DETECTED	296.0649 m/z @1.74 [CD6582_2.mzXML]	296.06494140625	1.7375166666666668	1.6910666666666667	13.181233333333333	11.490166666666667	98319.5390625	5890637.565121338	0	1172	0.05945023324337173	123.68317186939335	0.9800391527777175	296.05596923828125	296.0651550292969
697	296.1316223144531	9.6805					1	DETECTED	296.1316 m/z @9.68 [CD6582_2.mzXML]	296.1316223144531	9.6805	9.611533333333334	9.731933333333334	0.12040000000000006	5162.9931640625	24099.417380920495	0	1172	0.07845109295227637	0.8728854519091387	0.7457709038182774	296.13140869140625	296.1316833496094
698	296.15155029296875	9.782966666666665					1	DETECTED	296.1516 m/z @9.78 [CD6582_2.mzXML]	296.15155029296875	9.782966666666665	8.800916666666666	9.903566666666668	1.1026500000000024	2277.296875	67680.37057470706	0	1172	0.9915348203025509	0.5614021689323371	0.12280433786467415	296.1476745605469	296.152099609375
699	296.18463134765625	11.821783333333334					1	DETECTED	296.1846 m/z @11.82 [CD6582_2.mzXML]	296.18463134765625	11.821783333333334	9.105233333333333	19.99866666666667	10.893433333333336	22059.0390625	2029683.3386749872	0	1172	0.1461603309774837	2.6748849066533382	3.368022631225274	296.18267822265625	296.18511962890625
700	296.1968994140625	12.3525					1	DETECTED	296.1969 m/z @12.35 [CD6582_2.mzXML]	296.1968994140625	12.3525	12.26525	12.588866666666666	0.3236166666666662	6473.99462890625	90687.42790917995	0	1172	0.22999987741211747	1.854536771728764	2.709073543457528	296.19580078125	296.197509765625
701	296.2576599121094	13.471283333333334					1	DETECTED	296.2577 m/z @13.47 [CD6582_2.mzXML]	296.2576599121094	13.471283333333334	12.538066666666667	13.714233333333334	1.176166666666667	16830.271484375	475515.46059228544	0	1172	0.22477781149542508	0.6301680567213761	0.26033611344275226	296.2571716308594	296.2580871582031
702	297.1802673339844	16.322783333333334					1	DETECTED	297.1803 m/z @16.32 [CD6582_2.mzXML]	297.1802673339844	16.322783333333334	9.069083333333333	19.889166666666664	10.820083333333331	10289.2646484375	2387865.39923758	0	1172	0.5525680747237516	0.7151961897942917	0.45135495777715334	297.1783752441406	297.1883239746094
703	297.2415466308594	12.666516666666666					1	DETECTED	297.2415 m/z @12.67 [CD6582_2.mzXML]	297.2415466308594	12.666516666666666	12.1427	12.944099999999999	0.8013999999999992	10664.10546875	198423.92979998753	0	1172	0.17850272963390346	0.7649622959686904	1.2659527057318445	297.24017333984375	297.2420959472656
704	298.2732849121094	14.314816666666667					1	DETECTED	298.2733 m/z @14.31 [CD6582_2.mzXML]	298.2732849121094	14.314816666666667	11.1697	18.2465	7.0768	105891.125	4612544.605847107	0	1172	0.4549401439745395	0.8054331319551852	0.4330339813203311	298.272705078125	298.2758483886719
705	299.1376953125	11.338766666666666					1	DETECTED	299.1377 m/z @11.34 [CD6582_2.mzXML]	299.1376953125	11.338766666666666	10.1709	16.19385	6.022950000000002	105616.828125	4322420.362301332	1	1172	0.10797702115056396	1.8746771198802457	2.8179778799296216	299.13720703125	299.13995361328125
706	299.2767028808594	14.314816666666667					1	DETECTED	299.2767 m/z @14.31 [CD6582_2.mzXML]	299.2767028808594	14.314816666666667	11.9047	15.72085	3.8161500000000004	19187.22265625	974792.8644942632	0	1172	0.454237277518704	0.7839588441276976	0.4056293930558365	299.27618408203125	299.27813720703125
707	299.2937927246094	13.984883333333332					1	DETECTED	299.2938 m/z @13.98 [CD6582_2.mzXML]	299.2937927246094	13.984883333333332	0.1746	19.98033333333333	19.80573333333333	4460.66259765625	1676622.6785553584	0	1172	12.85212279099659	0.7170646993725689	0.35677483636853974	299.2921142578125	299.2952575683594
708	299.6317138671875	12.897633333333333					1	DETECTED	299.6317 m/z @12.90 [CD6582_2.mzXML]	299.6317138671875	12.897633333333333	12.852	13.078383333333333	0.22638333333333271	21476.41796875	181413.3721010736	0	1172	0.03711701627847219	2.480460189919662	3.9609203798393247	299.631591796875	299.6323547363281
709	300.1412048339844	12.804983333333332					1	DETECTED	300.1412 m/z @12.80 [CD6582_2.mzXML]	300.1412048339844	12.804983333333332	10.386933333333333	13.697533333333332	3.310599999999999	19461.744140625	976019.3712760615	0	1172	2.2234287530138896	0.6715056116151468	0.29554559468481556	300.1348571777344	300.1424560546875
710	300.1792907714844	11.566383333333333					1	DETECTED	300.1793 m/z @11.57 [CD6582_2.mzXML]	300.1792907714844	11.566383333333333	9.456283333333333	11.721200000000001	2.264916666666668	28583.361328125	725257.1908883672	0	1172	0.10124692499273458	0.5578627588950772	0.07780457281651003	300.17889404296875	300.1842041015625
711	300.6396789550781	13.093533333333333					1	DETECTED	300.6397 m/z @13.09 [CD6582_2.mzXML]	300.6396789550781	13.093533333333333	13.06305	13.195583333333333	0.13253333333333295	12057.513671875	50993.5514291992	0	1172	0.08376008600135343	2.1738655002734086	3.3477310005468173	300.6396789550781	300.6411437988281
712	301.1404113769531	12.470650000000001					1	DETECTED	301.1404 m/z @12.47 [CD6582_2.mzXML]	301.1404113769531	12.470650000000001	0.10103333333333334	19.99866666666667	19.897633333333335	116830.75	1.2168846800574739E7	1	1172	0.16274941499350604	2.3115670065684473	0.0616810357921691	301.13873291015625	301.1412658691406
713	301.21295166015625	13.456416666666666					1	DETECTED	301.2130 m/z @13.46 [CD6582_2.mzXML]	301.21295166015625	13.456416666666666	13.381716666666668	13.881016666666666	0.4992999999999981	46472.69140625	641304.6283759775	0	1172	0.22796625507617208	3.3042687970893425	5.528665289791747	301.21246337890625	301.2132568359375
714	302.1436767578125	12.420533333333333					1	DETECTED	302.1437 m/z @12.42 [CD6582_2.mzXML]	302.1436767578125	12.420533333333333	0.3579166666666667	19.961833333333335	19.603916666666667	19449.693359375	2926797.807450958	0	1172	0.14470239354520764	2.265104386564452	0.6402116579079576	302.1424255371094	302.1454162597656
715	302.2165832519531	13.5029					1	DETECTED	302.2166 m/z @13.50 [CD6582_2.mzXML]	302.2165832519531	13.5029	11.580916666666667	13.632	2.0510833333333327	11078.322265625	769138.964373535	0	1172	0.08011383231578861	0.5335850987261421	0.06717019745228418	302.2133483886719	302.2165832519531
716	302.2861022949219	11.610800000000001					1	DETECTED	302.2861 m/z @11.61 [CD6582_2.mzXML]	302.2861022949219	11.610800000000001	11.441849999999999	15.394200000000001	3.9523500000000027	405617.5625	4610816.648029428	1	1172	0.11808345455179392	1.6733260754448338	2.3078396287707306	302.2856140136719	302.2878723144531
717	303.07379150390625	9.731933333333334					1	DETECTED	303.0738 m/z @9.73 [CD6582_2.mzXML]	303.07379150390625	9.731933333333334	9.6805	13.338433333333334	3.657933333333334	6955.9501953125	890838.5151993409	0	1172	0.09861440326600324	35.55994815294858	70.11989630589716	303.0702209472656	303.0738830566406
718	303.1326599121094	10.764716666666667					1	DETECTED	303.1327 m/z @10.76 [CD6582_2.mzXML]	303.1326599121094	10.764716666666667	9.799516666666667	10.800333333333333	1.0008166666666654	6640.255859375	128281.03800451648	0	1172	0.06898311486232878	0.5184504075148497	0.05520837217196067	303.1272277832031	303.13421630859375
719	303.22857666015625	14.34575					1	DETECTED	303.2286 m/z @14.35 [CD6582_2.mzXML]	303.22857666015625	14.34575	6.644216666666667	16.726166666666668	10.08195	295095.78125	1.2016502870537316E7	1	1172	0.41864011858141126	0.7129162108654664	0.38942977809992896	303.2274475097656	303.2300720214844
720	303.2900085449219	11.610800000000001					1	DETECTED	303.2900 m/z @11.61 [CD6582_2.mzXML]	303.2900085449219	11.610800000000001	11.536433333333333	12.742716666666666	1.2062833333333334	61337.0390625	914067.4299291989	0	1172	0.7161946650843269	8.110376512774392	0.6928480553700669	303.28973388671875	303.2934875488281
721	303.6460266113281	12.852					1	DETECTED	303.6460 m/z @12.85 [CD6582_2.mzXML]	303.6460266113281	12.852	10.674283333333333	13.471283333333334	2.7970000000000006	11402.84765625	397927.1158458865	0	1172	0.11802503229946204	0.6421863878833335	0.28437277576666703	303.6454772949219	303.64825439453125
722	304.018798828125	10.134233333333333					1	DETECTED	304.0188 m/z @10.13 [CD6582_2.mzXML]	304.018798828125	10.134233333333333	1.451	10.189116666666667	8.738116666666667	5324.0029296875	868893.3739204407	0	1172	0.07227788768676646	0.50316030510908	0.006320610218160038	304.0183410644531	304.0267028808594
723	304.0484313964844	16.139333333333333					1	DETECTED	304.0484 m/z @16.14 [CD6582_2.mzXML]	304.0484313964844	16.139333333333333	0.30274999999999996	19.943666666666665	19.640916666666666	4637.44580078125	1697925.6246535028	0	1172	8.053165295438033	0.6201121874983556	0.24022437499671112	304.046875	304.04931640625
724	304.1497802734375	17.514499999999998					1	DETECTED	304.1498 m/z @17.51 [CD6582_2.mzXML]	304.1497802734375	17.514499999999998	9.245516666666667	17.514499999999998	8.268983333333331	3526.721923828125	1287003.7475733638	0	1172	8.253125158421085	0.5	null	304.1497802734375	304.1509094238281
725	304.2113952636719	10.079916666666666					1	DETECTED	304.2114 m/z @10.08 [CD6582_2.mzXML]	304.2113952636719	10.079916666666666	10.04455	10.295716666666667	0.2511666666666681	11627.5625	90364.30970214878	0	1172	0.11804832314125768	3.550895381715395	6.10179076343079	304.2110290527344	304.21173095703125
726	304.232177734375	14.34575					1	DETECTED	304.2322 m/z @14.35 [CD6582_2.mzXML]	304.232177734375	14.34575	11.134716666666666	16.029866666666667	4.895150000000001	51613.67578125	2729721.226950745	0	1172	0.5469308148290146	0.7498630857010031	0.3474455410066461	304.2310791015625	304.23297119140625
727	304.2988586425781	11.536433333333333					1	DETECTED	304.2989 m/z @11.54 [CD6582_2.mzXML]	304.2988586425781	11.536433333333333	11.504283333333332	11.656816666666666	0.1525333333333343	16571.021484375	116981.28945849651	0	1172	0.27688996374766184	2.3722135821668333	3.744427164333667	304.2987060546875	304.2988586425781
728	304.8951416015625	1.6304333333333332					1	DETECTED	304.8951 m/z @1.63 [CD6582_2.mzXML]	304.8951416015625	1.6304333333333332	1.5702833333333333	1.7674999999999998	0.1972166666666666	83076.703125	427508.554888672	0	1172	0.08403642961181501	1.6393737877528416	1.400190551532868	304.8948669433594	304.8956298828125
729	305.04486083984375	16.505983333333333					1	DETECTED	305.0449 m/z @16.51 [CD6582_2.mzXML]	305.04486083984375	16.505983333333333	1.2336666666666667	19.961833333333335	18.728166666666667	4060.18408203125	1365326.022504821	0	1172	2.3944334236185405	0.6131409882150601	0.2262819764301204	305.0430908203125	305.0467224121094
730	305.24420166015625	12.666516666666666					1	DETECTED	305.2442 m/z @12.67 [CD6582_2.mzXML]	305.24420166015625	12.666516666666666	12.072666666666667	15.575366666666667	3.502700000000001	271495.09375	4541240.882739439	1	1172	0.17200993975866297	6.294666451987565	9.709877492187875	305.24285888671875	305.248046875
731	305.7082214355469	10.485199999999999					1	DETECTED	305.7082 m/z @10.49 [CD6582_2.mzXML]	305.7082214355469	10.485199999999999	10.423733333333333	10.544533333333334	0.1208000000000009	5442.26025390625	28272.570228882043	0	1172	0.09446374969627591	0.9826464208243112	0.9652928416486224	305.70709228515625	305.7085266113281
732	306.0833435058594	16.103333333333335					1	DETECTED	306.0833 m/z @16.10 [CD6582_2.mzXML]	306.0833435058594	16.103333333333335	9.320833333333333	18.738999999999997	9.418166666666664	6189.0859375	1424006.3959829418	0	1172	2.2097440240718758	0.6942990539378298	0.2988609322153625	306.0814208984375	306.0843200683594
733	306.24737548828125	12.666516666666666					1	DETECTED	306.2474 m/z @12.67 [CD6582_2.mzXML]	306.24737548828125	12.666516666666666	12.538066666666667	14.666866666666666	2.1287999999999982	57434.25	1195757.9560102539	0	1172	0.1856422139716294	7.275505776987519	11.208051228545234	306.2472229003906	306.251220703125
734	306.7978820800781	10.455549999999999					1	DETECTED	306.7979 m/z @10.46 [CD6582_2.mzXML]	306.7978820800781	10.455549999999999	10.439933333333332	10.529033333333333	0.08910000000000018	4816.88134765625	20117.784433960114	0	1172	0.14549992706309745	2.8527214514408246	4.705442902881649	306.7972717285156	306.7978820800781
735	306.82818603515625	1.7220166666666665					1	DETECTED	306.8282 m/z @1.72 [CD6582_2.mzXML]	306.82818603515625	1.7220166666666665	1.7220166666666665	1.7818833333333333	0.059866666666666735	12882.1240234375	29760.063804931655	0	1172	0.043693776156342956	null	null	306.82818603515625	306.8285827636719
736	306.8935241699219	1.6304333333333332					1	DETECTED	306.8935 m/z @1.63 [CD6582_2.mzXML]	306.8935241699219	1.6304333333333332	1.6000333333333332	1.6604166666666667	0.060383333333333455	6170.505859375	16752.16798474121	0	1172	0.04555653312985619	0.993146929824564	0.986293859649128	306.89337158203125	306.8936462402344
737	307.078369140625	10.134233333333333					1	DETECTED	307.0784 m/z @10.13 [CD6582_2.mzXML]	307.078369140625	10.134233333333333	7.312633333333333	18.702166666666667	11.389533333333333	12001.228515625	2134834.4945932324	0	1172	5.735852704421221	17.456489435861986	30.109711908561014	307.07720947265625	307.0831298828125
738	307.1675720214844	10.574916666666667					1	DETECTED	307.1676 m/z @10.57 [CD6582_2.mzXML]	307.1675720214844	10.574916666666667	9.544033333333335	14.899783333333334	5.355749999999999	602836.875	5896519.686632184	1	1172	0.08957119907902289	2.477447997271602	2.5618707852455125	307.16668701171875	307.16900634765625
739	307.261962890625	12.107533333333333					1	DETECTED	307.2620 m/z @12.11 [CD6582_2.mzXML]	307.261962890625	12.107533333333333	12.0213	14.985183333333334	2.9638833333333334	7325.197265625	343274.2723778075	0	1172	0.07212480288098888	17.185253189022202	5.700322060899319	307.2587585449219	307.2630615234375
740	308.0500183105469	10.455549999999999					1	DETECTED	308.0500 m/z @10.46 [CD6582_2.mzXML]	308.0500183105469	10.455549999999999	10.4053	17.569666666666667	7.164366666666666	1729484.5	1.2823956767418202E7	1	1172	0.0935337802330718	2.7477788111611625	3.56324279575286	308.0489196777344	308.0505676269531
741	308.1716003417969	10.559966666666666					1	DETECTED	308.1716 m/z @10.56 [CD6582_2.mzXML]	308.1716003417969	10.559966666666666	10.439933333333332	10.606333333333334	0.1664000000000012	68407.78125	351120.91464843863	0	1172	0.05996766368696527	0.6931407942238299	0.38570220044325854	308.17138671875	308.1720275878906
742	309.0535888671875	10.455549999999999					1	DETECTED	309.0536 m/z @10.46 [CD6582_2.mzXML]	309.0535888671875	10.455549999999999	2.5633333333333335	14.585116666666666	12.021783333333332	231254.3125	3719504.0607905337	1	1172	0.09599203954716806	3.1872623013137344	3.602271016149253	309.04754638671875	309.0536804199219
743	309.1502685546875	13.7639					1	DETECTED	309.1503 m/z @13.76 [CD6582_2.mzXML]	309.1502685546875	13.7639	8.676116666666667	14.29895	5.6228333333333325	21515.498046875	916952.9642140202	0	1172	0.17688765221634561	0.68214357233246	0.3695864972861615	309.1452941894531	309.15106201171875
744	309.2270812988281	13.7639					1	DETECTED	309.2271 m/z @13.76 [CD6582_2.mzXML]	309.2270812988281	13.7639	9.2899	14.120650000000001	4.830750000000002	5197.96240234375	699673.292419403	0	1172	4.747483978149251	0.5398692445239162	0.07973848904783229	309.2185363769531	309.2270812988281
745	310.04644775390625	10.455549999999999					1	DETECTED	310.0464 m/z @10.46 [CD6582_2.mzXML]	310.04644775390625	10.455549999999999	9.157883333333332	11.426799999999998	2.268916666666666	616482.375	4686228.572282396	0	1172	0.10023376046505383	2.750577080987244	3.6137634291605796	310.04425048828125	310.047607421875
746	310.1121520996094	0.22918333333333332					1	DETECTED	310.1122 m/z @0.23 [CD6582_2.mzXML]	310.1121520996094	0.22918333333333332	0.1562	19.98033333333333	19.824133333333332	1522.6192626953125	1117085.3255653076	0	1172	4.535640100278247	135.8127426353049	270.6254852706097	310.1108703613281	310.115478515625
747	310.15374755859375	13.7639					1	DETECTED	310.1537 m/z @13.76 [CD6582_2.mzXML]	310.15374755859375	13.7639	13.664766666666667	14.018916666666666	0.35414999999999885	4583.81396484375	44954.89146551519	0	1172	0.057608046702872784	1.7862306657700135	2.572461331540027	310.15081787109375	310.1550598144531
748	310.2008056640625	10.606333333333334					1	DETECTED	310.2008 m/z @10.61 [CD6582_2.mzXML]	310.2008056640625	10.606333333333334	10.439933333333332	17.019666666666666	6.579733333333333	11171.78125	1515017.394169586	0	1172	4.094394068915284	11.786924532116519	12.971656388081914	310.1985168457031	310.2010192871094
749	310.3094482421875	12.773833333333332					1	DETECTED	310.3094 m/z @12.77 [CD6582_2.mzXML]	310.3094482421875	12.773833333333332	12.742716666666666	14.018916666666666	1.2761999999999993	16331.689453125	275800.2643824462	0	1172	0.13837455751013295	20.506695232994673	9.925276659667285	310.30908203125	310.310791015625
750	310.91180419921875	1.6453833333333334					1	DETECTED	310.9118 m/z @1.65 [CD6582_2.mzXML]	310.91180419921875	1.6453833333333334	1.6000333333333332	12.727383333333334	11.12735	68168.140625	3442486.1360902097	0	1172	0.06685912547506989	2.1148459972716322	1.7243364537016377	310.9069519042969	310.9123840332031
751	311.05035400390625	10.485199999999999					1	DETECTED	311.0504 m/z @10.49 [CD6582_2.mzXML]	311.05035400390625	10.485199999999999	10.4053	10.800333333333333	0.39503333333333224	78861.71875	536545.8633164086	1	1172	0.08614424678494181	2.5017043882757606	1.8405488852813225	311.04949951171875	311.050537109375
752	311.1232604980469	8.7647					1	DETECTED	311.1233 m/z @8.76 [CD6582_2.mzXML]	311.1232604980469	8.7647	4.301366666666667	9.015116666666668	4.713750000000001	16697.822265625	445112.43283550994	0	1172	0.09446953522101964	0.939015280816788	2.3123847673984983	311.11798095703125	311.12353515625
753	311.1659851074219	12.317983333333332					1	DETECTED	311.1660 m/z @12.32 [CD6582_2.mzXML]	311.1659851074219	12.317983333333332	11.953366666666666	16.19385	4.240483333333335	59241.7109375	1412766.8974382023	0	1172	0.30063925784964596	1.9781502217852933	3.522322512766471	311.16558837890625	311.1758728027344
754	311.1883544921875	13.7639					1	DETECTED	311.1884 m/z @13.76 [CD6582_2.mzXML]	311.1883544921875	13.7639	7.603566666666667	17.587666666666667	9.984100000000002	5187.806640625	645535.0363303223	0	1172	0.2643805873484144	0.8103538769547104	0.20749816648010644	311.1844177246094	311.1977844238281
755	311.9928283691406	17.734666666666666					1	DETECTED	311.9928 m/z @17.73 [CD6582_2.mzXML]	311.9928283691406	17.734666666666666	15.001866666666666	19.99866666666667	4.996800000000002	2244.370361328125	338970.0864700624	0	1172	1.8584072172978559	0.9142271662763473	0.8284543325526945	311.9911193847656	311.9950256347656
756	312.0283203125	13.15235					1	DETECTED	312.0283 m/z @13.15 [CD6582_2.mzXML]	312.0283203125	13.15235	11.551466666666666	16.799500000000002	5.2480333333333355	25981.806640625	1081820.0577054445	0	1172	0.22626787887948296	0.6957467557008487	7.369496224304672	312.0211486816406	312.0299072265625
757	312.0431823730469	10.455549999999999					1	DETECTED	312.0432 m/z @10.46 [CD6582_2.mzXML]	312.0431823730469	10.455549999999999	10.423733333333333	10.622533333333333	0.1988000000000003	19749.685546875	119820.30814770567	0	1172	0.09624190332081994	3.124148768989076	6.176006931486029	312.0423583984375	312.0431823730469
758	312.16888427734375	12.317983333333332					1	DETECTED	312.1689 m/z @12.32 [CD6582_2.mzXML]	312.16888427734375	12.317983333333332	2.8063	14.504633333333334	11.698333333333334	10950.7451171875	1875120.4229962768	0	1172	0.20373769578076306	0.6149454793315591	0.22989095866311804	312.15936279296875	312.1738586425781
759	312.21527099609375	10.764716666666667					1	DETECTED	312.2153 m/z @10.76 [CD6582_2.mzXML]	312.21527099609375	10.764716666666667	10.656366666666665	10.853900000000001	0.197533333333336	6960.90478515625	56224.353456726276	0	1172	0.1492422213895619	0.9115520689124746	0.8231041378249494	312.21502685546875	312.21630859375
760	312.361572265625	12.072666666666667					1	DETECTED	312.3616 m/z @12.07 [CD6582_2.mzXML]	312.361572265625	12.072666666666667	12.038483333333334	12.470650000000001	0.43216666666666725	14487.8955078125	119791.81982000792	0	1172	0.08032731654835068	6.321306679668523	11.642613359337046	312.36126708984375	312.3622131347656
761	312.6567077636719	1.8669					1	DETECTED	312.6567 m/z @1.87 [CD6582_2.mzXML]	312.6567077636719	1.8669	1.83925	13.238416666666666	11.399166666666666	38558.38671875	1825523.153009735	0	1172	0.516384021804098	27.154128431458382	37.06512578496816	312.6556701660156	312.66253662109375
762	313.04669189453125	10.455549999999999					1	DETECTED	313.0467 m/z @10.46 [CD6582_2.mzXML]	313.04669189453125	10.455549999999999	10.439933333333332	10.544533333333334	0.10460000000000136	3884.2373046875	14768.192633789226	0	1172	0.044545915368018996	3.3489861259339344	6.286693680112033	313.045654296875	313.046875
763	313.0958251953125	1.51145					1	DETECTED	313.0958 m/z @1.51 [CD6582_2.mzXML]	313.0958251953125	1.51145	1.4156666666666666	19.614166666666666	18.1985	20816.185546875	1777885.9072266845	0	1172	0.13652833759886418	94.99825996171916	187.97596603987444	313.09381103515625	313.0958557128906
764	313.1662292480469	12.3698					1	DETECTED	313.1662 m/z @12.37 [CD6582_2.mzXML]	313.1662292480469	12.3698	12.230716666666666	13.53445	1.3037333333333336	12945.58984375	310522.93573400914	0	1172	0.26809692007680574	4.686878370281596	10.042438309230763	313.1651916503906	313.1680603027344
765	313.2756042480469	2.3854166666666665					1	DETECTED	313.2756 m/z @2.39 [CD6582_2.mzXML]	313.2756042480469	2.3854166666666665	0.10103333333333334	19.99866666666667	19.897633333333335	17043.40234375	2650519.554222107	0	1172	13.145408030559967	4.7043121745135155	7.507328475386063	313.2713928222656	313.2756042480469
766	313.7834167480469	1.8806833333333333					1	DETECTED	313.7834 m/z @1.88 [CD6582_2.mzXML]	313.7834167480469	1.8806833333333333	1.8533166666666667	3.71615	1.8628333333333331	31395.40234375	672612.5821361089	0	1172	0.5935979921454542	29.232412455948904	40.60490955510041	313.7828674316406	313.7845153808594
767	314.2312316894531	10.9435					1	DETECTED	314.2312 m/z @10.94 [CD6582_2.mzXML]	314.2312316894531	10.9435	10.8719	11.187116666666666	0.31521666666666626	88403.0	707652.565330566	1	1172	0.11897966626881917	2.1697987467182505	3.5532481758010883	314.23077392578125	314.2316589355469
768	315.0787353515625	1.8669					1	DETECTED	315.0787 m/z @1.87 [CD6582_2.mzXML]	315.0787353515625	1.8669	1.7527000000000001	10.331700000000001	8.579	1.2974892E7	2.7671968127626026E8	1	1172	0.5983223622964176	18.36422194754295	34.35604118749645	315.07806396484375	315.0805358886719
769	315.1325988769531	11.48855					1	DETECTED	315.1326 m/z @11.49 [CD6582_2.mzXML]	315.1325988769531	11.48855	2.2477666666666667	11.856066666666667	9.6083	10406.5107421875	1281550.3535020142	0	1172	9.613343008684495	0.5213691351011595	0.5279295497676988	315.1234436035156	315.1341247558594
770	315.1575622558594	1.8806833333333333					1	DETECTED	315.1576 m/z @1.88 [CD6582_2.mzXML]	315.1575622558594	1.8806833333333333	1.2155833333333335	14.053233333333333	12.83765	11480.37890625	2340728.6826234744	0	1172	11.087341206662606	9.650917155314993	16.077178743134045	315.1487121582031	315.165771484375
771	315.23468017578125	10.995266666666668					1	DETECTED	315.2347 m/z @11.00 [CD6582_2.mzXML]	315.23468017578125	10.995266666666668	10.8719	14.251516666666667	3.379616666666667	14152.697265625	577475.226038208	0	1172	0.11378630175049231	13.697446636044221	26.394893272088442	315.2286376953125	315.2349548339844
772	315.3364562988281	13.7474					1	DETECTED	315.3365 m/z @13.75 [CD6582_2.mzXML]	315.3364562988281	13.7474	13.632	13.933133333333334	0.30113333333333436	6710.62353515625	61732.871196533604	0	1172	0.31677330725308295	1.3047371461582826	1.609474292316565	315.33551025390625	315.3371887207031
773	316.0824279785156	1.8669					1	DETECTED	316.0824 m/z @1.87 [CD6582_2.mzXML]	316.0824279785156	1.8669	1.825	9.421583333333333	7.596583333333332	1136920.625	2.405515957709283E7	0	1172	0.594596893227954	16.58901348986806	37.48346565279222	316.081787109375	316.0832214355469
774	316.2470703125	11.1524					1	DETECTED	316.2471 m/z @11.15 [CD6582_2.mzXML]	316.2470703125	11.1524	11.099783333333333	11.273	0.1732166666666668	78949.921875	478032.473310547	1	1172	0.10428196508799203	1.6460247070003013	2.455173508154011	316.2466125488281	316.24737548828125
775	317.08343505859375	1.8669					1	DETECTED	317.0834 m/z @1.87 [CD6582_2.mzXML]	317.08343505859375	1.8669	1.825	5.7201	3.8951000000000002	140892.609375	3208632.29211835	0	1172	0.044459400271977145	17.00655905461783	26.210467820639433	317.0824890136719	317.0849304199219
776	317.11383056640625	1.6453833333333334					1	DETECTED	317.1138 m/z @1.65 [CD6582_2.mzXML]	317.11383056640625	1.6453833333333334	1.5702833333333333	19.706	18.135716666666667	18144.84765625	2467042.8457793267	0	1172	null	52.33556507083302	51.68340662930977	317.1123352050781	317.1162109375
777	317.1486511230469	10.606333333333334					1	DETECTED	317.1487 m/z @10.61 [CD6582_2.mzXML]	317.1486511230469	10.606333333333334	8.997033333333333	10.6924	1.6953666666666667	2206.588623046875	97645.78573242182	0	1172	1.614475308422108	0.526740404730835	0.053480809461670026	317.1483154296875	317.1496887207031
778	317.177978515625	13.456416666666666					1	DETECTED	317.1780 m/z @13.46 [CD6582_2.mzXML]	317.177978515625	13.456416666666666	13.411066666666667	14.235416666666667	0.8243500000000008	23988.25390625	317994.9949963989	0	1172	0.18916391428786028	6.307678055431863	8.008928083077565	317.1766052246094	317.1788330078125
779	317.5292053222656	1.8806833333333333					1	DETECTED	317.5292 m/z @1.88 [CD6582_2.mzXML]	317.5292053222656	1.8806833333333333	1.83925	4.9107	3.0714500000000005	34125.1484375	901969.1677887884	0	1172	0.5218920340818809	18.97024588343243	28.207296051720633	317.5234680175781	317.5296325683594
780	318.0638122558594	16.2304					1	DETECTED	318.0638 m/z @16.23 [CD6582_2.mzXML]	318.0638122558594	16.2304	9.508566666666667	19.55933333333333	10.050766666666664	5090.43994140625	1133442.6508050535	0	1172	2.172565754117752	0.7476209367484068	0.3315224231359316	318.0621643066406	318.06524658203125
781	318.18157958984375	13.456416666666666					1	DETECTED	318.1816 m/z @13.46 [CD6582_2.mzXML]	318.18157958984375	13.456416666666666	9.336816666666666	16.3044	6.9675833333333355	5774.10986328125	1298915.1463366097	0	1172	4.111342860432821	0.8456626047836362	0.6913252095672724	318.1805114746094	318.1912536621094
782	318.29901123046875	11.383133333333335					1	DETECTED	318.2990 m/z @11.38 [CD6582_2.mzXML]	318.29901123046875	11.383133333333335	11.323516666666666	13.108466666666667	1.7849500000000003	330205.875	2212756.715473762	1	1172	0.08747681930496043	3.250590156593779	2.213052063051639	318.2985534667969	318.30010986328125
783	318.9689636230469	1.8106833333333334					1	DETECTED	318.9690 m/z @1.81 [CD6582_2.mzXML]	318.9689636230469	1.8106833333333334	1.7674999999999998	4.4132	2.6456999999999997	22310.869140625	441143.7100933229	0	1172	0.21793262013822035	30.63334619837883	21.37010856296662	318.9683837890625	318.9742431640625
784	319.0042419433594	1.4664666666666666					1	DETECTED	319.0042 m/z @1.47 [CD6582_2.mzXML]	319.0042419433594	1.4664666666666666	1.4340833333333334	15.72085	14.286766666666667	2991.824462890625	1081475.7891937257	0	1172	0.05402631527329804	220.58826556870903	440.17653113741807	319.0037536621094	319.0081787109375
785	319.060302734375	16.432399999999998					1	DETECTED	319.0603 m/z @16.43 [CD6582_2.mzXML]	319.060302734375	16.432399999999998	9.456283333333333	19.322499999999998	9.866216666666665	3903.2001953125	1351598.224851471	0	1172	1.5742472882412457	0.707142464647237	0.41428492929447397	319.0585021972656	319.0615234375
786	319.12811279296875	10.6924					1	DETECTED	319.1281 m/z @10.69 [CD6582_2.mzXML]	319.12811279296875	10.6924	9.851733333333334	10.764716666666667	0.912983333333333	4424.11376953125	88924.13409368898	0	1172	0.05252274332602802	0.5430114988104684	0.08602299762093683	319.126220703125	319.12841796875
787	319.1646728515625	9.577533333333333					1	DETECTED	319.1647 m/z @9.58 [CD6582_2.mzXML]	319.1646728515625	9.577533333333333	6.305583333333333	9.663333333333332	3.3577499999999993	7697.16162109375	546483.6882218015	0	1172	0.06920199830724982	0.5131114473020674	0.02800207085051097	319.1639709472656	319.1648864746094
788	319.1937255859375	14.34575					1	DETECTED	319.1937 m/z @14.35 [CD6582_2.mzXML]	319.1937255859375	14.34575	9.336816666666666	15.830016666666667	6.493200000000002	100469.5	4324298.740983401	0	1172	0.49996428012853755	2.666292483856993	0.3834003368546769	319.1925048828125	319.1947021484375
789	319.2239990234375	12.470650000000001					1	DETECTED	319.2240 m/z @12.47 [CD6582_2.mzXML]	319.2239990234375	12.470650000000001	12.45355	12.727383333333334	0.27383333333333404	6153.091796875	80721.79276440451	0	1172	0.07321515962530079	8.00682261208532	15.013645224170642	319.2231750488281	319.2241516113281
790	319.3025207519531	11.368283333333332					1	DETECTED	319.3025 m/z @11.37 [CD6582_2.mzXML]	319.3025207519531	11.368283333333332	11.323516666666666	11.856066666666667	0.5325500000000005	56363.09375	447950.230328249	0	1172	0.08470086198838978	4.70474956509851	2.9306639139105304	319.2948303222656	319.30352783203125
791	320.19732666015625	14.34575					1	DETECTED	320.1973 m/z @14.35 [CD6582_2.mzXML]	320.19732666015625	14.34575	11.754150000000001	15.539116666666667	3.7849666666666657	21095.3125	984070.6915100712	0	1172	0.49715396338448237	0.7145873893467983	0.3417172436452269	320.1964111328125	320.1980285644531
792	320.86871337890625	1.6304333333333332					1	DETECTED	320.8687 m/z @1.63 [CD6582_2.mzXML]	320.86871337890625	1.6304333333333332	1.6000333333333332	1.6758166666666667	0.07578333333333354	13322.412109375	52895.41492187508	0	1172	0.07777972600142613	1.246436403508776	1.4928728070175519	320.8684997558594	320.868896484375
793	320.9659118652344	1.8106833333333334					1	DETECTED	320.9659 m/z @1.81 [CD6582_2.mzXML]	320.9659118652344	1.8106833333333334	1.7527000000000001	2.0780666666666665	0.32536666666666636	11342.0078125	138149.6624810791	0	1172	0.49061348662731397	2.8056912906007474	4.611382581201495	320.965576171875	320.96697998046875
794	321.18389892578125	10.574916666666667					1	DETECTED	321.1839 m/z @10.57 [CD6582_2.mzXML]	321.18389892578125	10.574916666666667	10.485199999999999	10.606333333333334	0.12113333333333465	3657.63671875	16890.701029846263	0	1172	0.0703984545660763	0.6750882407579406	0.35017648151588127	321.1832580566406	321.18414306640625
795	321.2091064453125	12.666516666666666					1	DETECTED	321.2091 m/z @12.67 [CD6582_2.mzXML]	321.2091064453125	12.666516666666666	1.451	14.899783333333334	13.448783333333333	67291.828125	4478020.0803928785	0	1172	0.3230588448756109	0.5205494802318357	0.06620774590419483	321.2003173828125	321.21075439453125
796	321.3143310546875	12.605416666666667					1	DETECTED	321.3143 m/z @12.61 [CD6582_2.mzXML]	321.3143310546875	12.605416666666667	12.282916666666667	12.789216666666666	0.5062999999999995	11865.6044921875	203218.47065612784	0	1172	0.34520272666261853	0.7849612403100773	0.5699224806201546	321.3137512207031	321.3149108886719
797	322.065185546875	12.0213					1	DETECTED	322.0652 m/z @12.02 [CD6582_2.mzXML]	322.065185546875	12.0213	9.868583333333333	19.504833333333334	9.63625	10098.8681640625	1030734.3231959532	0	1172	0.07687907241054504	1.3965857178527232	2.4166052489231085	322.0572509765625	322.0657653808594
798	322.21282958984375	12.666516666666666					1	DETECTED	322.2128 m/z @12.67 [CD6582_2.mzXML]	322.21282958984375	12.666516666666666	12.588866666666666	13.123116666666666	0.5342500000000001	13957.4091796875	218410.06025146507	0	1172	0.07505250485402826	3.4401159047005705	5.880231809401141	322.2120056152344	322.214111328125
799	322.8096923828125	1.7527000000000001					1	DETECTED	322.8097 m/z @1.75 [CD6582_2.mzXML]	322.8096923828125	1.7527000000000001	1.7063333333333333	10.314	8.607666666666667	10066.0703125	1449044.2820906981	0	1172	0.03717851832932606	92.82171099928065	184.64342199856128	322.8094787597656	322.8116149902344
800	323.1629333496094	10.439933333333332					1	DETECTED	323.1629 m/z @10.44 [CD6582_2.mzXML]	323.1629333496094	10.439933333333332	9.782966666666665	12.572316666666667	2.7893500000000024	6996.7998046875	301629.40184088144	0	1172	0.17452991322317146	2.1229007052615554	3.2458014105231103	323.1607360839844	323.1637878417969
801	323.22509765625	13.933133333333334					1	DETECTED	323.2251 m/z @13.93 [CD6582_2.mzXML]	323.22509765625	13.933133333333334	1.4340833333333334	15.376016666666667	13.941933333333333	23384.189453125	2701809.1351987906	0	1172	0.2707241863242089	0.5541475428343081	0.5028168215892292	323.2245178222656	323.2260437011719
802	323.255126953125	12.636500000000002					1	DETECTED	323.2551 m/z @12.64 [CD6582_2.mzXML]	323.255126953125	12.636500000000002	11.70485	13.64865	1.9437999999999995	10341.4765625	604726.692701904	0	1172	0.7795976627699854	1.0432029195513322	1.0386840826471684	323.2537536621094	323.26470947265625
803	324.0454406738281	9.320833333333333					1	DETECTED	324.0454 m/z @9.32 [CD6582_2.mzXML]	324.0454406738281	9.320833333333333	9.274949999999999	10.386933333333333	1.1119833333333347	6181.76806640625	203961.72413580335	0	1172	0.9178885156119723	12.117508172902083	23.235016345804166	324.0439758300781	324.0459289550781
804	324.17877197265625	15.866266666666666					1	DETECTED	324.1788 m/z @15.87 [CD6582_2.mzXML]	324.17877197265625	15.866266666666666	0.2657	19.961833333333335	19.696133333333336	11561.7802734375	2857170.8148962716	0	1172	5.6596306775842375	0.7888522924242625	0.4643175776130385	324.1744689941406	324.1803283691406
805	324.1912536621094	9.749333333333334					1	DETECTED	324.1913 m/z @9.75 [CD6582_2.mzXML]	324.1912536621094	9.749333333333334	9.6805	9.868583333333333	0.18808333333333316	26155.052734375	170940.7770853263	0	1172	0.10572609584420256	1.366222760290543	1.4476140246798104	324.1911315917969	324.1914978027344
806	325.1752014160156	16.322783333333334					1	DETECTED	325.1752 m/z @16.32 [CD6582_2.mzXML]	325.1752014160156	16.322783333333334	0.22918333333333332	19.925666666666665	19.69648333333333	16096.0625	3808583.7501517376	0	1172	1.5045791967512088	0.6023694914813051	0.7878539995369738	325.173583984375	325.1763916015625
807	325.2038879394531	13.796733333333332					1	DETECTED	325.2039 m/z @13.80 [CD6582_2.mzXML]	325.2038879394531	13.796733333333332	9.715216666666667	14.488433333333335	4.773216666666668	6097.638671875	614931.5814623109	0	1172	0.040758980114549814	0.5847356579049459	0.16947131580989164	325.1943664550781	325.2130126953125
808	326.177734375	15.866266666666666					1	DETECTED	326.1777 m/z @15.87 [CD6582_2.mzXML]	326.177734375	15.866266666666666	9.903566666666668	18.775	8.87143333333333	4010.177490234375	897829.5293934324	0	1172	1.4663964020295133	0.743910756312856	0.48782151262571205	326.1760559082031	326.178466796875
809	327.00750732421875	5.068233333333334					1	DETECTED	327.0075 m/z @5.07 [CD6582_2.mzXML]	327.00750732421875	5.068233333333334	0.10103333333333334	19.98033333333333	19.879299999999997	6823.92333984375	4058983.393246398	0	1172	5.754458501496918	2.0010569334836523	3.002113866967305	327.0059509277344	327.0137023925781
810	327.05035400390625	1.6453833333333334					1	DETECTED	327.0504 m/z @1.65 [CD6582_2.mzXML]	327.05035400390625	1.6453833333333334	1.4664666666666666	11.754150000000001	10.287683333333334	19476.513671875	5062582.042336121	0	1172	9.944933755178555	28.74993013507217	62.24240216948868	327.0495910644531	327.0523376464844
811	327.1734619140625	14.585116666666666					1	DETECTED	327.1735 m/z @14.59 [CD6582_2.mzXML]	327.1734619140625	14.585116666666666	9.715216666666667	19.541333333333334	9.826116666666667	6200.9375	1409504.5165207516	0	1172	1.6585666745354306	1.0088622627432462	1.0177245254864922	327.1722412109375	327.1746520996094
812	327.2287292480469	13.933133333333334					1	DETECTED	327.2287 m/z @13.93 [CD6582_2.mzXML]	327.2287292480469	13.933133333333334	2.9865	14.717133333333333	11.730633333333333	39217.890625	2394948.9398877528	0	1172	1.4257718616431792	2.758153507122481	0.5078371735665101	327.2188415527344	327.236328125
813	328.2473449707031	11.134716666666666					1	DETECTED	328.2473 m/z @11.13 [CD6582_2.mzXML]	328.2473449707031	11.134716666666666	11.099783333333333	17.1845	6.084716666666667	12136.126953125	1143128.1113812258	0	1172	0.10321089091170066	87.09041030534425	38.04577645175148	328.24639892578125	328.2487487792969
814	328.6748352050781	13.224250000000001					1	DETECTED	328.6748 m/z @13.22 [CD6582_2.mzXML]	328.6748352050781	13.224250000000001	13.003716666666666	13.664766666666667	0.6610500000000012	14480.7373046875	209015.70074206553	0	1172	0.2311944955448464	1.4987530229745938	1.4855069860933305	328.673828125	328.6759338378906
815	328.89739990234375	1.5556333333333332					1	DETECTED	328.8974 m/z @1.56 [CD6582_2.mzXML]	328.89739990234375	1.5556333333333332	1.451	1.6453833333333334	0.19438333333333335	58435.40625	362396.5820786131	0	1172	2.127601164331921	0.9180571766231287	0.8783548014986065	328.8960876464844	328.8980407714844
816	328.9978942871094	1.7818833333333333					1	DETECTED	328.9979 m/z @1.78 [CD6582_2.mzXML]	328.9978942871094	1.7818833333333333	0.10103333333333334	19.98033333333333	19.879299999999997	22746.693359375	4206213.1539422	0	1172	5.723421416047677	3.0597963194296067	5.1799790375407655	328.9976501464844	329.006103515625
817	329.24639892578125	13.7639					1	DETECTED	329.2464 m/z @13.76 [CD6582_2.mzXML]	329.24639892578125	13.7639	12.0213	14.8669	2.8455999999999992	40639.51171875	1056557.4661638185	0	1172	0.23249427235034403	0.6891476668326484	4.261820419563545	329.24359130859375	329.2514343261719
818	330.0322265625	10.439933333333332					1	DETECTED	330.0322 m/z @10.44 [CD6582_2.mzXML]	330.0322265625	10.439933333333332	10.439933333333332	10.544533333333334	0.10460000000000136	6370.27392578125	29547.685468017975	0	1172	0.09807672109605114	null	null	330.0319519042969	330.03253173828125
819	330.24993896484375	13.7474					1	DETECTED	330.2499 m/z @13.75 [CD6582_2.mzXML]	330.24993896484375	13.7474	11.73765	14.154283333333332	2.4166333333333316	9566.9384765625	403588.62439959677	0	1172	0.23210895432388767	0.6012273500020727	0.2024547000041454	330.2452087402344	330.250732421875
820	330.3354797363281	11.872766666666667					1	DETECTED	330.3355 m/z @11.87 [CD6582_2.mzXML]	330.3354797363281	11.872766666666667	11.856066666666667	12.055316666666666	0.19924999999999926	12231.81640625	79496.62543383735	0	1172	0.10977443656342878	5.96556886227537	11.037660671338685	330.3350830078125	330.3365478515625
821	330.8946533203125	1.5556333333333332					1	DETECTED	330.8947 m/z @1.56 [CD6582_2.mzXML]	330.8946533203125	1.5556333333333332	1.4818500000000001	1.6758166666666667	0.19396666666666662	9838.4033203125	70156.1086884766	0	1172	0.08759299339887394	1.3144341540546687	1.6288683081093371	330.89404296875	330.9029235839844
822	330.99517822265625	11.70485					1	DETECTED	330.9952 m/z @11.70 [CD6582_2.mzXML]	330.99517822265625	11.70485	0.10103333333333334	19.961833333333335	19.8608	3096.63134765625	1876528.4276683955	0	1172	9.177738853650204	0.8557873917920684	0.7115747835841368	330.99420166015625	331.003173828125
823	331.05303955078125	1.8669					1	DETECTED	331.0530 m/z @1.87 [CD6582_2.mzXML]	331.05303955078125	1.8669	1.7960666666666667	10.88975	9.093683333333333	1498483.875	3.0947950334289398E7	1	1172	0.5911079202862684	12.919151641447158	24.46680188062242	331.0517578125	331.0598449707031
824	331.1650085449219	8.398183333333334					1	DETECTED	331.1650 m/z @8.40 [CD6582_2.mzXML]	331.1650085449219	8.398183333333334	8.160233333333332	13.53445	5.374216666666667	4720.072265625	553524.5685791017	0	1172	0.11689498940965848	11.292743573579816	21.585487147159633	331.1562194824219	331.1651916503906
825	331.2613525390625	11.426799999999998					1	DETECTED	331.2614 m/z @11.43 [CD6582_2.mzXML]	331.2613525390625	11.426799999999998	11.426799999999998	15.539116666666667	4.112316666666668	6352.28564453125	676750.0100142217	0	1172	0.5281255517949646	null	null	331.25909423828125	331.2636413574219
826	332.0564270019531	1.8669					1	DETECTED	332.0564 m/z @1.87 [CD6582_2.mzXML]	332.0564270019531	1.8669	1.8106833333333334	5.5608	3.750116666666667	152081.28125	3577439.2975293277	0	1172	0.10524529380512848	17.920014605049595	52.002880998739144	332.04754638671875	332.0577392578125
827	332.1632385253906	10.009266666666667					1	DETECTED	332.1632 m/z @10.01 [CD6582_2.mzXML]	332.1632385253906	10.009266666666667	8.3485	10.606333333333334	2.257833333333334	179117.84375	3621458.8361004316	1	1172	0.3584981440526871	1.5569405023037195	1.881684301887016	332.162841796875	332.16796875
828	332.2414855957031	10.818116666666667					1	DETECTED	332.2415 m/z @10.82 [CD6582_2.mzXML]	332.2414855957031	10.818116666666667	10.728533333333333	10.925716666666666	0.19718333333333327	11884.2744140625	81720.75618969719	0	1172	0.10538444869394148	1.1005581395348805	1.201116279069761	332.2413330078125	332.242431640625
829	333.0509948730469	1.8806833333333333					1	DETECTED	333.0510 m/z @1.88 [CD6582_2.mzXML]	333.0509948730469	1.8806833333333333	1.83925	6.323333333333333	4.484083333333333	82694.6640625	1985253.1474140321	0	1172	0.5250051660478843	15.425182180762928	31.028048932480985	333.0499572753906	333.05792236328125
830	333.1505126953125	13.471283333333334					1	DETECTED	333.1505 m/z @13.47 [CD6582_2.mzXML]	333.1505126953125	13.471283333333334	10.782616666666666	15.23075	4.448133333333335	16291.697265625	885883.3903983457	0	1172	0.2769432688822757	0.5896380468299296	1.5468645906242018	333.140625	333.1524658203125
831	333.18341064453125	11.787583333333334					1	DETECTED	333.1834 m/z @11.79 [CD6582_2.mzXML]	333.18341064453125	11.787583333333334	11.721200000000001	12.213233333333333	0.49203333333333177	5975.76513671875	104235.53613684062	0	1172	0.20169886763598122	3.7060005021341005	6.412001004268201	333.18212890625	333.1842041015625
832	333.20281982421875	12.3698					1	DETECTED	333.2028 m/z @12.37 [CD6582_2.mzXML]	333.20281982421875	12.3698	9.157883333333332	12.55545	3.397566666666668	19849.6796875	812913.7168662115	0	1172	0.10040724126819178	0.5289001893988533	0.057800378797706685	333.20245361328125	333.205078125
833	333.2781982421875	12.666516666666666					1	DETECTED	333.2782 m/z @12.67 [CD6582_2.mzXML]	333.2781982421875	12.666516666666666	12.003933333333332	12.804983333333332	0.80105	6962.9599609375	129329.1192514649	0	1172	0.0365310546266695	0.6044900012577029	0.20898000251540577	333.2747802734375	333.2785949707031
834	334.1392822265625	9.766083333333334					1	DETECTED	334.1393 m/z @9.77 [CD6582_2.mzXML]	334.1392822265625	9.766083333333334	9.715216666666667	9.834133333333334	0.11891666666666723	8873.4501953125	40057.81947821011	0	1172	0.04645799482834079	1.1689056356487362	1.3378112712974721	334.1390075683594	334.13983154296875
835	334.5092468261719	8.6408					1	DETECTED	334.5092 m/z @8.64 [CD6582_2.mzXML]	334.5092468261719	8.6408	8.622833333333334	8.693766666666667	0.07093333333333263	4320.5166015625	10490.258090453977	0	1172	0.059690192103730055	1.9740259740260009	2.9480519480520018	334.5092468261719	334.5103759765625
836	334.9142761230469	1.6000333333333332					1	DETECTED	334.9143 m/z @1.60 [CD6582_2.mzXML]	334.9142761230469	1.6000333333333332	1.5702833333333333	1.6604166666666667	0.0901333333333334	54514.64453125	190331.8976279298	0	1172	0.05759391261238611	1.514845938375354	2.1836441612649544	334.9136657714844	334.9144287109375
837	335.1231384277344	10.350349999999999					1	DETECTED	335.1231 m/z @10.35 [CD6582_2.mzXML]	335.1231384277344	10.350349999999999	9.749333333333334	10.590266666666668	0.840933333333334	5991.7802734375	115908.42948269639	0	1172	0.10928672945374096	0.699592357394418	1.9983066892296024	335.1228332519531	335.1238708496094
838	335.165771484375	11.77085					1	DETECTED	335.1658 m/z @11.77 [CD6582_2.mzXML]	335.165771484375	11.77085	8.997033333333333	16.211933333333334	7.214900000000002	76282.3671875	5082051.0593317915	1	1172	3.032987004957981	1.2040147473399314	5.001306707820968	335.1618957519531	335.172119140625
839	335.2181701660156	12.55545					1	DETECTED	335.2182 m/z @12.56 [CD6582_2.mzXML]	335.2181701660156	12.55545	1.4664666666666666	12.71195	11.245483333333333	15711.4111328125	1216668.0909222416	0	1172	0.0802651603692972	1.3297992256588496	2.441672113029719	335.21807861328125	335.2269287109375
840	336.07452392578125	17.092666666666666					1	DETECTED	336.0745 m/z @17.09 [CD6582_2.mzXML]	336.07452392578125	17.092666666666666	9.370233333333335	19.596	10.225766666666665	3484.814453125	888897.7281256407	0	1172	7.023792092645877	0.6620818999192829	0.2513520208953986	336.0732727050781	336.0768737792969
841	336.1692810058594	11.754150000000001					1	DETECTED	336.1693 m/z @11.75 [CD6582_2.mzXML]	336.1692810058594	11.754150000000001	1.7527000000000001	15.33995	13.58725	15283.9814453125	3477786.8192070303	0	1172	12.6188196131909	0.6687349261522949	0.33165643515739957	336.16064453125	336.17071533203125
842	336.6635437011719	13.15235					1	DETECTED	336.6635 m/z @13.15 [CD6582_2.mzXML]	336.6635437011719	13.15235	12.988983333333334	15.123966666666666	2.1349833333333326	28584.943359375	772711.0347551269	0	1172	0.3312468411717049	2.73613402581774	5.753667017114116	336.662841796875	336.6644592285156
843	337.06109619140625	1.8806833333333333					1	DETECTED	337.0611 m/z @1.88 [CD6582_2.mzXML]	337.06109619140625	1.8806833333333333	1.7527000000000001	18.957333333333334	17.204633333333334	1229350.625	2.134388117119797E7	1	1172	0.06569117273026204	5.090882671440255	7.990315815542564	337.06005859375	337.071044921875
844	337.1663513183594	14.235416666666667					1	DETECTED	337.1664 m/z @14.24 [CD6582_2.mzXML]	337.1663513183594	14.235416666666667	11.117383333333333	15.503033333333333	4.38565	21765.650390625	1434074.2070062256	0	1172	2.7126146397498907	0.6381388518416284	6.70261306382241	337.1648864746094	337.16748046875
845	337.18157958984375	12.666516666666666					1	DETECTED	337.1816 m/z @12.67 [CD6582_2.mzXML]	337.18157958984375	12.666516666666666	12.520833333333334	14.087366666666666	1.5665333333333322	84959.7578125	1413427.9210789786	0	1172	0.17207582527005272	2.704676318031658	2.907954301342519	337.1805114746094	337.1825866699219
846	337.2578125	12.636500000000002					1	DETECTED	337.2578 m/z @12.64 [CD6582_2.mzXML]	337.2578125	12.636500000000002	11.953366666666666	12.773833333333332	0.8204666666666665	8920.015625	248969.30165087886	0	1172	0.8326233618475278	0.6005172245535255	0.20103444910705107	337.25079345703125	337.25836181640625
847	338.0646667480469	1.8806833333333333					1	DETECTED	338.0647 m/z @1.88 [CD6582_2.mzXML]	338.0646667480469	1.8806833333333333	1.7960666666666667	2.9108333333333336	1.114766666666667	122887.140625	1983379.0475017098	0	1172	0.36077866669881575	6.442229120285235	12.819713052198253	338.0641174316406	338.0652770996094
848	338.2315673828125	12.470650000000001					1	DETECTED	338.2316 m/z @12.47 [CD6582_2.mzXML]	338.2315673828125	12.470650000000001	0.10103333333333334	19.99866666666667	19.897633333333335	530214.125	1.885026799020446E7	0	1172	0.15145176556876727	2.176902595837606	3.148609804940457	338.229248046875	338.2337341308594
849	338.3406066894531	12.605416666666667					1	DETECTED	338.3406 m/z @12.61 [CD6582_2.mzXML]	338.3406066894531	12.605416666666667	0.8140999999999999	13.697533333333332	12.883433333333333	520113.59375	1.8604755898700494E7	1	1172	0.2763058997978387	1.1110552756084706	1.0089080313707428	338.3404235839844	338.3420104980469
850	339.06549072265625	2.2340999999999998					1	DETECTED	339.0655 m/z @2.23 [CD6582_2.mzXML]	339.06549072265625	2.2340999999999998	1.8106833333333334	2.371866666666667	0.5611833333333336	8561.859375	188192.53712500006	0	1172	0.3237754728350004	0.6626845109230475	0.32536902184609495	339.06512451171875	339.06719970703125
851	339.1615295410156	14.251516666666667					1	DETECTED	339.1615 m/z @14.25 [CD6582_2.mzXML]	339.1615295410156	14.251516666666667	12.335049999999999	14.899783333333334	2.5647333333333346	8117.0322265625	884863.2262183228	0	1172	1.4124985888135022	0.6691306918982848	0.23854349769716363	339.1615295410156	339.16326904296875
852	339.1967468261719	11.920916666666667					1	DETECTED	339.1967 m/z @11.92 [CD6582_2.mzXML]	339.1967468261719	11.920916666666667	11.6259	14.170816666666667	2.5449166666666674	11254.6083984375	977506.2647319345	0	1172	2.32670809228431	4.313174396926722	7.626348793853443	339.1963195800781	339.1978454589844
853	339.23504638671875	12.572316666666667					1	DETECTED	339.2350 m/z @12.57 [CD6582_2.mzXML]	339.23504638671875	12.572316666666667	0.13783333333333334	19.98033333333333	19.842499999999998	47496.19921875	3595495.3158552544	0	1172	0.7844141553451287	1.6365929163296948	0.9742949971239919	339.2330017089844	339.2361145019531
854	339.34423828125	12.636500000000002					1	DETECTED	339.3442 m/z @12.64 [CD6582_2.mzXML]	339.34423828125	12.636500000000002	12.125	14.235416666666667	2.1104166666666675	119599.296875	2622982.914211304	0	1172	0.2653648917357945	1.0318633196850395	0.8534572441345283	339.3358459472656	339.34527587890625
855	340.0399169921875	10.439933333333332					1	DETECTED	340.0399 m/z @10.44 [CD6582_2.mzXML]	340.0399169921875	10.439933333333332	10.423733333333333	10.590266666666668	0.16653333333333542	9284.580078125	54792.78702758828	0	1172	0.09901838377840022	5.139917695473459	9.279835390946918	340.03948974609375	340.040283203125
856	340.3481750488281	12.620849999999999					1	DETECTED	340.3482 m/z @12.62 [CD6582_2.mzXML]	340.3481750488281	12.620849999999999	12.282916666666667	19.286166666666666	7.0032499999999995	14436.884765625	1082304.690095032	0	1172	0.1726185612677682	10.361881041625605	19.304331366479175	340.34686279296875	340.3557434082031
857	340.7806701660156	1.7527000000000001					1	DETECTED	340.7807 m/z @1.75 [CD6582_2.mzXML]	340.7806701660156	1.7527000000000001	1.7220166666666665	1.7818833333333333	0.059866666666666735	12428.8583984375	39192.481731689426	0	1172	0.06912831331236191	0.975556762628998	0.9511135252579961	340.7806701660156	340.7813720703125
858	340.9309997558594	1.6304333333333332					1	DETECTED	340.9310 m/z @1.63 [CD6582_2.mzXML]	340.9309997558594	1.6304333333333332	1.5850499999999998	1.6604166666666667	0.0753666666666668	33055.640625	107286.39833789069	0	1172	0.0624741005417373	0.830334190231364	0.660668380462728	340.9306335449219	340.9314880371094
859	341.0303955078125	11.580916666666667					1	DETECTED	341.0304 m/z @11.58 [CD6582_2.mzXML]	341.0303955078125	11.580916666666667	11.536433333333333	11.9047	0.36826666666666696	35782.26171875	275087.1240849604	0	1172	0.662762548085194	3.9338192707673825	5.456634123622705	341.0299987792969	341.0315246582031
860	341.17724609375	12.651516666666668					1	DETECTED	341.1772 m/z @12.65 [CD6582_2.mzXML]	341.17724609375	12.651516666666668	12.572316666666667	16.3593	3.7869833333333336	6276.5927734375	437737.5288207091	0	1172	1.2963478692918518	23.907723063973016	46.81544612794603	341.17559814453125	341.18719482421875
861	341.1985778808594	12.404083333333334					1	DETECTED	341.1986 m/z @12.40 [CD6582_2.mzXML]	341.1985778808594	12.404083333333334	1.4664666666666666	17.074666666666666	15.608199999999998	7545.6064453125	1973386.5706255184	0	1172	0.2616291173071641	0.7135101035112767	11.824409074791852	341.18902587890625	341.20172119140625
862	341.3517761230469	13.933133333333334					1	DETECTED	341.3518 m/z @13.93 [CD6582_2.mzXML]	341.3517761230469	13.933133333333334	12.588866666666666	15.053949999999999	2.4650833333333324	28563.947265625	619538.7537195731	0	1172	0.19995535562718025	2.7353016754319412	4.308546725787994	341.35064697265625	341.3609619140625
863	342.01409912109375	5.032983333333333					1	DETECTED	342.0141 m/z @5.03 [CD6582_2.mzXML]	342.01409912109375	5.032983333333333	2.7626	18.9025	16.1399	4333.474609375	1469626.5282485657	0	1172	4.476848865499912	3.5544438163893033	1.38696839466591	342.0130310058594	342.0162353515625
864	342.2626037597656	11.368283333333332					1	DETECTED	342.2626 m/z @11.37 [CD6582_2.mzXML]	342.2626037597656	11.368283333333332	11.338766666666666	11.426799999999998	0.08803333333333185	31777.3125	105716.89927294885	0	1172	0.058434511059699545	1.4912478825522406	1.982495765104481	342.2619323730469	342.2627258300781
865	342.86767578125	1.7220166666666665					1	DETECTED	342.8677 m/z @1.72 [CD6582_2.mzXML]	342.86767578125	1.7220166666666665	1.6758166666666667	1.7818833333333333	0.10606666666666653	31611.41796875	139666.4984765624	0	1172	0.17073628007449493	1.1479076479076515	1.295815295815303	342.8674011230469	342.8677062988281
866	342.9419250488281	16.762666666666668					1	DETECTED	342.9419 m/z @16.76 [CD6582_2.mzXML]	342.9419250488281	16.762666666666668	15.376016666666667	18.118833333333335	2.742816666666668	1703.5130615234375	167745.1638977967	0	1172	1.0753746915931046	0.989008281349535	0.9780165626990701	342.9417724609375	342.9449157714844
867	343.1921081542969	12.300683333333334					1	DETECTED	343.1921 m/z @12.30 [CD6582_2.mzXML]	343.1921081542969	12.300683333333334	11.9047	16.377716666666668	4.473016666666668	31859.560546875	1028608.8775050654	0	1172	0.2030424252322245	3.122078564419679	4.902182497096415	343.1847229003906	343.1941223144531
868	343.2948913574219	12.107533333333333					1	DETECTED	343.2949 m/z @12.11 [CD6582_2.mzXML]	343.2948913574219	12.107533333333333	12.0213	14.9162	2.8949	7867.5625	505308.29517285165	0	1172	0.11777353374282384	16.785272516428456	32.57054503285691	343.2849426269531	343.3041076660156
869	343.3380432128906	12.666516666666666					1	DETECTED	343.3380 m/z @12.67 [CD6582_2.mzXML]	343.3380432128906	12.666516666666666	0.8871666666666667	19.541333333333334	18.65416666666667	17731.38671875	1405198.6074982602	0	1172	0.2713175425188421	0.5575860962711425	0.13999628977611733	343.3341369628906	343.3396911621094
870	344.1954345703125	12.3698					1	DETECTED	344.1954 m/z @12.37 [CD6582_2.mzXML]	344.1954345703125	12.3698	12.248050000000001	14.137583333333334	1.8895333333333326	6016.6357421875	228535.9166181028	0	1172	0.14086227812810215	7.7598904859685955	14.519780971937191	344.1949157714844	344.19830322265625
871	344.222412109375	15.95675					1	DETECTED	344.2224 m/z @15.96 [CD6582_2.mzXML]	344.222412109375	15.95675	14.850566666666667	16.836166666666667	1.9855999999999998	4003.6240234375	188381.67744012477	0	1172	0.2785432141949453	0.8975004143375881	0.7950008286751761	344.2215576171875	344.22381591796875
872	344.2790832519531	11.48855					1	DETECTED	344.2791 m/z @11.49 [CD6582_2.mzXML]	344.2790832519531	11.48855	11.472833333333334	11.595683333333334	0.12284999999999968	16873.169921875	75854.19421948196	0	1172	0.10254541922893701	3.908271474019205	6.81654294803841	344.2778015136719	344.2790832519531
873	344.6495361328125	13.123116666666666					1	DETECTED	344.6495 m/z @13.12 [CD6582_2.mzXML]	344.6495361328125	13.123116666666666	12.988983333333334	13.632	0.6430166666666661	14294.251953125	235649.4181937253	0	1172	0.19112252169044908	2.3969309145129305	3.7239994170684305	344.64825439453125	344.6503601074219
874	344.86474609375	1.7220166666666665					1	DETECTED	344.8647 m/z @1.72 [CD6582_2.mzXML]	344.86474609375	1.7220166666666665	1.6758166666666667	1.7674999999999998	0.09168333333333312	20910.44140625	74872.58334179681	0	1172	0.04019948561149911	0.9922438672438693	0.9844877344877385	344.86419677734375	344.86480712890625
875	344.8749084472656	1.5556333333333332					1	DETECTED	344.8749 m/z @1.56 [CD6582_2.mzXML]	344.8749084472656	1.5556333333333332	1.451	1.6910666666666667	0.24006666666666665	149733.046875	824488.2141826168	0	1172	0.0858537506088437	0.845699733851836	0.633699604768571	344.86492919921875	344.8753662109375
876	345.8781433105469	1.5556333333333332					1	DETECTED	345.8781 m/z @1.56 [CD6582_2.mzXML]	345.8781433105469	1.5556333333333332	1.4818500000000001	1.5702833333333333	0.08843333333333314	9425.0859375	27012.043846679677	0	1172	0.05862851718151707	0.5992771628642428	0.19855432572848566	345.8781433105469	345.8802795410156
877	346.00860595703125	7.71265					1	DETECTED	346.0086 m/z @7.71 [CD6582_2.mzXML]	346.00860595703125	7.71265	0.10103333333333334	19.99866666666667	19.897633333333335	27118.298828125	8915588.172126722	0	1172	2.688431425901036	1.009751723621328	1.6206364810829363	346.00665283203125	346.0118713378906
878	346.2731628417969	13.7474					1	DETECTED	346.2732 m/z @13.75 [CD6582_2.mzXML]	346.2731628417969	13.7474	13.64865	14.283150000000001	0.634500000000001	15345.314453125	224993.44625024413	0	1172	0.2829175045487311	2.6240720407290588	4.090547659613435	346.2718505859375	346.274169921875
879	346.2939758300781	12.7583					1	DETECTED	346.2940 m/z @12.76 [CD6582_2.mzXML]	346.2939758300781	12.7583	11.338766666666666	12.92835	1.5895833333333336	13591.2685546875	473394.1545231927	0	1172	1.4771641113146181	0.5598964448410275	0.11979288968205497	346.2916564941406	346.2950134277344
880	346.3305969238281	11.641583333333333					1	DETECTED	346.3306 m/z @11.64 [CD6582_2.mzXML]	346.3305969238281	11.641583333333333	11.6259	11.987216666666665	0.3613166666666654	7133.01513671875	61602.73746154804	0	1172	0.03263577727286204	11.519128586609831	22.038257173219662	346.3293762207031	346.3312072753906
881	348.28924560546875	12.1602					1	DETECTED	348.2892 m/z @12.16 [CD6582_2.mzXML]	348.28924560546875	12.1602	4.015816666666667	12.317983333333332	8.302166666666665	3842.968505859375	557687.164453827	0	1172	0.20279705767100786	0.509686634756468	0.01937326951293624	348.2806701660156	348.28973388671875
882	348.86767578125	1.5556333333333332					1	DETECTED	348.8677 m/z @1.56 [CD6582_2.mzXML]	348.86767578125	1.5556333333333332	1.4967833333333334	1.5850499999999998	0.0882666666666665	9100.87890625	30638.72372216794	0	1172	0.05052075984249993	0.7499291985273299	0.4998583970546597	348.8673400878906	348.86834716796875
883	349.0178527832031	3.1717					1	DETECTED	349.0179 m/z @3.17 [CD6582_2.mzXML]	349.0178527832031	3.1717	2.777133333333333	19.012	16.23486666666667	2899.47900390625	957324.9258476563	0	1172	1.030754267141886	20.573033707865157	40.14606741573031	349.01531982421875	349.0190734863281
884	350.09039306640625	15.830016666666667					1	DETECTED	350.0904 m/z @15.83 [CD6582_2.mzXML]	350.09039306640625	15.830016666666667	9.594416666666666	19.084999999999997	9.490583333333332	3693.583251953125	806963.7627888183	0	1172	0.9693059118142777	0.7610000106912991	0.46666960083091447	350.0887145996094	350.09210205078125
885	350.67950439453125	14.120650000000001					1	DETECTED	350.6795 m/z @14.12 [CD6582_2.mzXML]	350.67950439453125	14.120650000000001	11.787583333333334	14.850566666666667	3.0629833333333334	5402.78369140625	420790.9083222654	0	1172	0.5635681904022114	0.6564285918390672	0.3128571836781343	350.67779541015625	350.68048095703125
886	350.809814453125	1.7375166666666668					1	DETECTED	350.8098 m/z @1.74 [CD6582_2.mzXML]	350.809814453125	1.7375166666666668	1.1793	1.7818833333333333	0.6025833333333332	24483.458984375	335487.5852465821	0	1172	0.05219733395789472	0.5397396470904366	0.0794792941808732	350.80963134765625	350.81048583984375
887	350.89154052734375	1.6000333333333332					1	DETECTED	350.8915 m/z @1.60 [CD6582_2.mzXML]	350.89154052734375	1.6000333333333332	1.5556333333333332	1.6758166666666667	0.12018333333333353	72769.1875	312480.3825224612	0	1172	0.06863477164844989	1.4123202218937336	1.6860614670112881	350.8914794921875	350.89190673828125
888	350.9874267578125	2.2755333333333336					1	DETECTED	350.9874 m/z @2.28 [CD6582_2.mzXML]	350.9874267578125	2.2755333333333336	2.1065833333333335	19.961833333333335	17.85525	1748.9285888671875	842372.1611503906	0	1172	2.902498519251925	52.84181710565252	104.68363421130503	350.9830322265625	350.9930725097656
889	351.0870666503906	16.12151666666667					1	DETECTED	351.0871 m/z @16.12 [CD6582_2.mzXML]	351.0870666503906	16.12151666666667	9.697666666666667	18.9025	9.204833333333333	2930.281494140625	620242.2595464173	0	1172	1.108146463122921	0.7164576798441223	0.43291535968824474	351.0846252441406	351.0887451171875
890	351.2286071777344	13.7639					1	DETECTED	351.2286 m/z @13.76 [CD6582_2.mzXML]	351.2286071777344	13.7639	9.38715	14.883166666666666	5.496016666666666	38818.453125	896140.1547062381	0	1172	0.594788543124821	2.624348137999098	2.8876423504092985	351.21923828125	351.23675537109375
891	352.1651611328125	9.973933333333333					1	DETECTED	352.1652 m/z @9.97 [CD6582_2.mzXML]	352.1651611328125	9.973933333333333	9.956416666666666	10.224983333333334	0.2685666666666684	7408.2587890625	47697.67606970204	0	1172	0.09416979264709724	7.666032350142498	9.207200603135592	352.1640930175781	352.1653747558594
892	352.896484375	1.6758166666666667					1	DETECTED	352.8965 m/z @1.68 [CD6582_2.mzXML]	352.896484375	1.6758166666666667	1.5410666666666666	1.7674999999999998	0.22643333333333326	56661.71484375	275909.69132397464	0	1172	0.07761739965402725	0.8178933335374122	0.7827366588484973	352.8959655761719	352.8997802734375
893	353.03509521484375	1.8806833333333333					1	DETECTED	353.0351 m/z @1.88 [CD6582_2.mzXML]	353.03509521484375	1.8806833333333333	1.7818833333333333	18.02716666666667	16.245283333333337	446546.125	7449303.49341263	0	1172	0.06966262754853081	4.192686076736676	7.12303505186835	353.027099609375	353.03704833984375
894	353.24432373046875	12.055316666666666					1	DETECTED	353.2443 m/z @12.06 [CD6582_2.mzXML]	353.24432373046875	12.055316666666666	10.224983333333334	15.19455	4.969566666666665	6577.84033203125	589675.4729294738	0	1172	1.1435144263630583	1.3575578218903666	1.4508693698603679	353.2347717285156	353.24603271484375
895	353.265625	13.697533333333332					1	DETECTED	353.2656 m/z @13.70 [CD6582_2.mzXML]	353.265625	13.697533333333332	13.681283333333333	13.984883333333332	0.3035999999999994	4299.22802734375	48465.98169488539	0	1172	6.295662846868617	9.34153846153877	17.68307692307754	353.2644958496094	353.266357421875
896	354.89324951171875	1.6910666666666667					1	DETECTED	354.8932 m/z @1.69 [CD6582_2.mzXML]	354.89324951171875	1.6910666666666667	1.5850499999999998	1.7527000000000001	0.1676500000000003	9793.849609375	66997.42497094734	0	1172	0.1689042057571568	0.790677566420374	0.5813551328407481	354.884765625	354.89410400390625
897	355.01104736328125	2.748083333333333					1	DETECTED	355.0110 m/z @2.75 [CD6582_2.mzXML]	355.01104736328125	2.748083333333333	2.5774	15.95675	13.379349999999999	4046.64208984375	956824.1005524903	0	1172	6.283026410149732	39.19348696416366	13.054179298794054	355.0030212402344	355.01275634765625
898	355.25091552734375	13.933133333333334					1	DETECTED	355.2509 m/z @13.93 [CD6582_2.mzXML]	355.25091552734375	13.933133333333334	12.072666666666667	14.219333333333333	2.1466666666666665	6155.3837890625	343609.7634984739	0	1172	0.26510301104848644	0.5769161859031782	0.1538323718063563	355.24493408203125	355.2519226074219
899	355.2621765136719	12.26525					1	DETECTED	355.2622 m/z @12.27 [CD6582_2.mzXML]	355.2621765136719	12.26525	11.838683333333334	14.488433333333335	2.649750000000001	36010.44140625	596330.6701131584	0	1172	0.14275509496220273	0.9214189945106666	1.9524252947426008	355.2526550292969	355.26312255859375
900	356.0713806152344	10.115916666666667					1	DETECTED	356.0714 m/z @10.12 [CD6582_2.mzXML]	356.0713806152344	10.115916666666667	10.062216666666666	10.455549999999999	0.39333333333333265	8553.9990234375	60434.50120169092	0	1172	0.12665026057406692	1.9796516575312546	2.485751634886706	356.0707702636719	356.0721130371094
901	356.9085998535156	1.6304333333333332					1	DETECTED	356.9086 m/z @1.63 [CD6582_2.mzXML]	356.9085998535156	1.6304333333333332	1.5702833333333333	18.427666666666667	16.857383333333335	83677.8828125	1.2218073042205416E7	0	1172	0.06579203812181778	141.75141955165398	296.0496008054082	356.90228271484375	356.9090881347656
902	357.1048278808594	10.386933333333333					1	DETECTED	357.1048 m/z @10.39 [CD6582_2.mzXML]	357.1048278808594	10.386933333333333	9.816816666666666	10.485199999999999	0.6683833333333329	1916.5894775390625	46402.723575317315	0	1172	0.18507692429614941	0.5861811909843004	0.17236238196860088	357.1037902832031	357.1069030761719
903	357.1717834472656	12.470650000000001					1	DETECTED	357.1718 m/z @12.47 [CD6582_2.mzXML]	357.1717834472656	12.470650000000001	12.300683333333334	12.538066666666667	0.23738333333333372	4309.9453125	40547.87493884257	0	1172	0.7229603132407227	0.6983232006275727	0.39664640125514544	357.1709289550781	357.1719970703125
904	357.21478271484375	9.320833333333333					1	DETECTED	357.2148 m/z @9.32 [CD6582_2.mzXML]	357.21478271484375	9.320833333333333	9.274949999999999	9.370233333333335	0.09528333333333627	3747.075927734375	13370.848124145608	0	1172	0.06660511885525011	1.0383218307301258	0.977277798638248	357.2134094238281	357.21478271484375
905	357.2778015136719	12.666516666666666					1	DETECTED	357.2778 m/z @12.67 [CD6582_2.mzXML]	357.2778015136719	12.666516666666666	11.987216666666665	16.468983333333334	4.481766666666669	605518.375	5430780.4575096145	1	1172	0.10260358850769968	0.6976553504133104	0.31965469831646093	357.2768859863281	357.2796630859375
906	357.2994079589844	14.035983333333332					1	DETECTED	357.2994 m/z @14.04 [CD6582_2.mzXML]	357.2994079589844	14.035983333333332	1.3063	14.585116666666666	13.278816666666666	4742.00537109375	861943.085636871	0	1172	0.2672242958273028	0.5215690099648983	0.04313801992979666	357.2978820800781	357.3016357421875
907	358.0684509277344	10.115916666666667					1	DETECTED	358.0685 m/z @10.12 [CD6582_2.mzXML]	358.0684509277344	10.115916666666667	10.079916666666666	10.207133333333333	0.12721666666666742	3265.683349609375	17619.795953979585	0	1172	0.06959313017723545	1.7668981481480917	2.5337962962961833	358.0680847167969	358.06878662109375
908	358.23870849609375	15.866266666666666					1	DETECTED	358.2387 m/z @15.87 [CD6582_2.mzXML]	358.23870849609375	15.866266666666666	13.615533333333333	17.496	3.880466666666665	3126.998046875	324361.81186361663	0	1172	1.1471577331577674	0.8620449631231301	0.7240899262462602	358.231201171875	358.2403869628906
909	358.2574768066406	11.04735					1	DETECTED	358.2575 m/z @11.05 [CD6582_2.mzXML]	358.2574768066406	11.04735	11.012616666666666	11.1697	0.15708333333333435	7391.89794921875	45325.42160424853	0	1172	0.11509678395428047	2.261276391554706	3.522552783109412	358.2574768066406	358.2587890625
910	359.043212890625	1.8806833333333333					1	DETECTED	359.0432 m/z @1.88 [CD6582_2.mzXML]	359.043212890625	1.8806833333333333	1.7527000000000001	16.211933333333334	14.459233333333334	448207.125	7614080.606033813	0	1172	0.10128629738356643	2.719664104604414	4.484500985409093	359.04205322265625	359.0445556640625
911	359.16571044921875	13.933133333333334					1	DETECTED	359.1657 m/z @13.93 [CD6582_2.mzXML]	359.16571044921875	13.933133333333334	11.920916666666667	14.488433333333335	2.567516666666668	6741.79541015625	326218.30409008777	0	1172	0.28589086426070764	0.637982158978904	4.379494462952929	359.16424560546875	359.1672668457031
912	360.2379455566406	3.9371666666666667					1	DETECTED	360.2379 m/z @3.94 [CD6582_2.mzXML]	360.2379455566406	3.9371666666666667	3.575	5.1734333333333336	1.5984333333333334	4049.620849609375	195604.62394735726	0	1172	0.6987112519932195	2.2067648412333187	3.5062744292209467	360.2359924316406	360.24102783203125
913	360.3228454589844	12.420533333333333					1	DETECTED	360.3228 m/z @12.42 [CD6582_2.mzXML]	360.3228454589844	12.420533333333333	5.5959666666666665	13.8636	8.267633333333333	21690.203125	1265643.5544893804	0	1172	0.43943814788331714	0.6057258824736125	2.861474464213103	360.3187561035156	360.3233947753906
914	361.3122863769531	12.666516666666666					1	DETECTED	361.3123 m/z @12.67 [CD6582_2.mzXML]	361.3122863769531	12.666516666666666	11.656816666666666	18.06383333333333	6.4070166666666655	39443.9375	1538428.4118318476	0	1172	0.27891641299591896	1.6461370028076279	2.1851845405559582	361.3101806640625	361.3183288574219
915	362.32513427734375	11.383133333333335					1	DETECTED	362.3251 m/z @11.38 [CD6582_2.mzXML]	362.32513427734375	11.383133333333335	5.490116666666666	14.95065	9.460533333333334	53382.47265625	9594539.514174867	0	1172	0.1674503032008392	0.6140801778915674	0.2124401508087745	362.3151550292969	362.3289794921875
916	362.92529296875	1.6453833333333334					1	DETECTED	362.9253 m/z @1.65 [CD6582_2.mzXML]	362.92529296875	1.6453833333333334	1.5850499999999998	1.7527000000000001	0.1676500000000003	135787.484375	548773.3018608402	0	1172	0.06139282798543855	1.009402319881255	1.0248402783315718	362.92486572265625	362.92608642578125
917	363.1116943359375	1.51145					1	DETECTED	363.1117 m/z @1.51 [CD6582_2.mzXML]	363.1116943359375	1.51145	1.4156666666666666	19.6325	18.216833333333334	12547.10546875	3166351.8830851144	0	1172	0.11027140518141287	95.09396206716548	187.98913340970304	363.10858154296875	363.112060546875
918	363.2151794433594	11.338766666666666					1	DETECTED	363.2152 m/z @11.34 [CD6582_2.mzXML]	363.2151794433594	11.338766666666666	8.728966666666668	18.610833333333336	9.881866666666667	70600.953125	2960060.2773345644	0	1172	0.07389970446203797	1.9383294609724668	0.04241210712020378	363.2054138183594	363.2162170410156
919	364.0108337402344	16.377716666666668					1	DETECTED	364.0108 m/z @16.38 [CD6582_2.mzXML]	364.0108337402344	16.377716666666668	10.009266666666667	18.1735	8.164233333333334	1544.1043701171875	458276.96095709235	0	1172	0.3263674860672552	0.6409906125771053	0.2819812251542106	364.00909423828125	364.01812744140625
920	365.0714111328125	10.6924					1	DETECTED	365.0714 m/z @10.69 [CD6582_2.mzXML]	365.0714111328125	10.6924	10.622533333333333	10.764716666666667	0.14218333333333355	5158.9287109375	29662.123881591833	0	1172	0.08832230525307416	1.017533396946575	1.0350667938931501	365.07049560546875	365.07208251953125
921	365.1991271972656	14.34575					1	DETECTED	365.1991 m/z @14.35 [CD6582_2.mzXML]	365.1991271972656	14.34575	14.170816666666667	15.412316666666667	1.2415000000000003	6290.779296875	187304.33537472528	0	1172	0.5072570472798326	3.5484946646341418	3.3872187316304285	365.1983337402344	365.2005920410156
922	365.2131042480469	12.003933333333332					1	DETECTED	365.2131 m/z @12.00 [CD6582_2.mzXML]	365.2131042480469	12.003933333333332	11.920916666666667	12.248050000000001	0.32713333333333416	3275.28662109375	50929.91505969242	0	1172	0.278788481286826	1.970287090945623	2.940574181891246	365.2115478515625	365.2140808105469
923	366.18389892578125	14.2032					1	DETECTED	366.1839 m/z @14.20 [CD6582_2.mzXML]	366.18389892578125	14.2032	11.787583333333334	15.503033333333333	3.715449999999999	5341.62451171875	507202.12143359386	0	1172	3.3152487738226633	0.7690479311700943	0.3924412098108683	366.1835021972656	366.18670654296875
924	367.123779296875	10.485199999999999					1	DETECTED	367.1238 m/z @10.49 [CD6582_2.mzXML]	367.123779296875	10.485199999999999	1.92185	10.8356	8.91375	90728.8515625	1828465.7887553733	0	1172	0.08933851778864721	0.5078882815607072	0.014161489044806455	367.1189880371094	367.1239013671875
925	367.14971923828125	8.212133333333334					1	DETECTED	367.1497 m/z @8.21 [CD6582_2.mzXML]	367.14971923828125	8.212133333333334	6.62645	12.538066666666667	5.911616666666667	3915.306884765625	455660.2541087646	0	1172	0.1530573068494565	1.864059658822169	2.728119317644338	367.148193359375	367.1559753417969
926	367.1933898925781	13.730766666666666					1	DETECTED	367.1934 m/z @13.73 [CD6582_2.mzXML]	367.1933898925781	13.730766666666666	12.959316666666666	14.816716666666668	1.857400000000002	10865.142578125	246613.2851176759	0	1172	0.12421858731106283	1.203836930455637	4.398350258628472	367.18798828125	367.19464111328125
927	367.2147521972656	12.651516666666668					1	DETECTED	367.2148 m/z @12.65 [CD6582_2.mzXML]	367.2147521972656	12.651516666666668	12.572316666666667	13.599216666666667	1.0268999999999995	6788.96923828125	184765.85914660606	0	1172	0.21378595732355876	6.482954545454529	11.965909090909058	367.21319580078125	367.2154541015625
928	367.61883544921875	10.622533333333333					1	DETECTED	367.6188 m/z @10.62 [CD6582_2.mzXML]	367.61883544921875	10.622533333333333	10.622533333333333	10.6924	0.06986666666666608	7374.05517578125	18140.03000976574	0	1172	0.034341428524282236	null	null	367.61785888671875	367.6190185546875
929	367.9914245605469	3.2022833333333334					1	DETECTED	367.9914 m/z @3.20 [CD6582_2.mzXML]	367.9914245605469	3.2022833333333334	1.2336666666666667	18.83	17.59633333333333	5169.28125	1506501.9827268375	0	1172	1.1085426535202747	4.469212729751009	2.0982639951059396	367.98907470703125	368.0013427734375
930	368.2784423828125	11.48855					1	DETECTED	368.2784 m/z @11.49 [CD6582_2.mzXML]	368.2784423828125	11.48855	11.457333333333334	12.195400000000001	0.7380666666666666	25646.947265625	249156.5927370596	0	1172	0.15092713674674663	13.017719875028996	13.311897304992165	368.2774963378906	368.2794189453125
931	368.4243469238281	12.420533333333333					1	DETECTED	368.4243 m/z @12.42 [CD6582_2.mzXML]	368.4243469238281	12.420533333333333	12.404083333333334	12.572316666666667	0.16823333333333323	10543.083984375	56050.837700561526	0	1172	null	5.113475177305284	9.226950354610567	368.423095703125	368.424560546875
932	368.626220703125	12.300683333333334					1	DETECTED	368.6262 m/z @12.30 [CD6582_2.mzXML]	368.626220703125	12.300683333333334	10.009266666666667	12.3698	2.3605333333333327	20861.994140625	644679.9367402339	0	1172	0.1271060343825834	0.515081645270393	0.030352342646266902	368.6253967285156	368.6268005371094
933	368.870361328125	1.6910666666666667					1	DETECTED	368.8704 m/z @1.69 [CD6582_2.mzXML]	368.870361328125	1.6910666666666667	1.6604166666666667	1.7674999999999998	0.1070833333333332	33862.6640625	146588.89822412102	0	1172	0.08068701716817617	1.7468733007069	2.4937466014138	368.8701477050781	368.8708190917969
934	369.0086669921875	1.8806833333333333					1	DETECTED	369.0087 m/z @1.88 [CD6582_2.mzXML]	369.0086669921875	1.8806833333333333	1.8106833333333334	2.439983333333333	0.6292999999999997	28205.6796875	454477.8308223877	0	1172	0.2625336003108456	4.495000000000008	6.176671856279458	369.00836181640625	369.0104064941406
935	369.06280517578125	12.038483333333334					1	DETECTED	369.0628 m/z @12.04 [CD6582_2.mzXML]	369.06280517578125	12.038483333333334	12.0213	12.090133333333334	0.06883333333333397	4854.1923828125	14259.500696899362	0	1172	0.06578158028477432	2.0029097963142513	3.0058195926285025	369.06256103515625	369.06280517578125
936	369.1206970214844	10.485199999999999					1	DETECTED	369.1207 m/z @10.49 [CD6582_2.mzXML]	369.1206970214844	10.485199999999999	10.134233333333333	12.248050000000001	2.1138166666666685	29964.212890625	600779.240730714	0	1172	0.09975394865459641	0.6992743373270432	0.2949310774147904	369.120361328125	369.1287841796875
937	369.20794677734375	12.605416666666667					1	DETECTED	369.2079 m/z @12.61 [CD6582_2.mzXML]	369.20794677734375	12.605416666666667	11.970149999999999	13.078383333333333	1.1082333333333345	13983.9970703125	299195.97683929425	0	1172	0.29475358867187396	0.872258369188791	0.7581645210631439	369.2069396972656	369.2091064453125
938	369.35137939453125	15.177183333333334					1	DETECTED	369.3514 m/z @15.18 [CD6582_2.mzXML]	369.35137939453125	15.177183333333334	12.3698	17.092666666666666	4.7228666666666665	28601.302734375	2430477.9198986185	0	1172	0.6991180946165496	0.7843471629809897	0.5186216388807195	369.3492126464844	369.3519592285156
939	370.08624267578125	11.821783333333334					1	DETECTED	370.0862 m/z @11.82 [CD6582_2.mzXML]	370.08624267578125	11.821783333333334	11.1524	12.1427	0.9902999999999995	46291.7421875	691041.5902116711	0	1172	0.09206447672988283	0.6881657217423875	0.3308147270459724	370.0803527832031	370.0867919921875
940	370.2937316894531	11.641583333333333					1	DETECTED	370.2937 m/z @11.64 [CD6582_2.mzXML]	370.2937316894531	11.641583333333333	11.595683333333334	11.754150000000001	0.15846666666666742	32277.017578125	215184.66065039145	0	1172	0.11288638692533226	1.7262164124909454	2.4524328249818907	370.2935485839844	370.2943115234375
941	370.3544921875	15.322116666666666					1	DETECTED	370.3545 m/z @15.32 [CD6582_2.mzXML]	370.3544921875	15.322116666666666	12.470650000000001	16.468983333333334	3.998333333333333	8011.11279296875	705751.7149309692	0	1172	1.9996446962060048	0.7011011876928835	0.35942578940786923	370.3532409667969	370.35498046875
942	371.0901794433594	11.821783333333334					1	DETECTED	371.0902 m/z @11.82 [CD6582_2.mzXML]	371.0901794433594	11.821783333333334	11.804833333333333	11.9047	0.09986666666666721	7655.83349609375	32781.69931835988	0	1172	0.8614273972706936	2.9459193706979128	4.8918387413958255	371.08917236328125	371.0902099609375
943	371.314697265625	13.411066666666667					1	DETECTED	371.3147 m/z @13.41 [CD6582_2.mzXML]	371.314697265625	13.411066666666667	0.10103333333333334	19.99866666666667	19.897633333333335	27766.044921875	1.3568695307699941E7	0	1172	14.594291333939644	0.7474674493677702	0.5570613988462433	371.3134460449219	371.3160400390625
944	372.08319091796875	11.821783333333334					1	DETECTED	372.0832 m/z @11.82 [CD6582_2.mzXML]	372.08319091796875	11.821783333333334	11.804833333333333	12.090133333333334	0.2853000000000012	22950.0703125	125838.1143299569	0	1172	0.033610090484845756	8.415929203539187	15.831858407078375	372.0828552246094	372.0841979980469
945	372.3094787597656	11.77085					1	DETECTED	372.3095 m/z @11.77 [CD6582_2.mzXML]	372.3094787597656	11.77085	0.9235333333333333	19.889166666666664	18.96563333333333	15107.22265625	3244130.7621577717	0	1172	6.969620549073253	0.9769684808864759	0.41621956479176836	372.30908203125	372.3194580078125
946	372.8822021484375	1.6304333333333332					1	DETECTED	372.8822 m/z @1.63 [CD6582_2.mzXML]	372.8822021484375	1.6304333333333332	1.5850499999999998	1.6758166666666667	0.09076666666666688	28013.666015625	94175.88859912122	0	1172	0.07029779146845705	1.0000000000000024	0.9358926130122972	372.8816223144531	372.8824462890625
947	373.27264404296875	12.26525					1	DETECTED	373.2726 m/z @12.27 [CD6582_2.mzXML]	373.27264404296875	12.26525	11.821783333333334	12.71195	0.8901666666666657	27165.435546875	360543.71202551195	0	1172	0.12255201233172386	1.0036455201443184	0.477827405465931	373.27130126953125	373.2735290527344
948	374.32525634765625	12.317983333333332					1	DETECTED	374.3253 m/z @12.32 [CD6582_2.mzXML]	374.32525634765625	12.317983333333332	11.656816666666666	13.003716666666666	1.3468999999999998	6488.455078125	269151.9378623045	0	1172	0.478980381753372	1.018578270733552	1.0371565414671038	374.322509765625	374.3268127441406
949	375.01708984375	1.8806833333333333					1	DETECTED	375.0171 m/z @1.88 [CD6582_2.mzXML]	375.01708984375	1.8806833333333333	1.6758166666666667	3.9215666666666666	2.24575	191723.328125	3307208.215092134	0	1172	0.14513660234832093	2.492786830465588	4.05023589506042	375.01513671875	375.01953125
950	375.288330078125	12.651516666666668					1	DETECTED	375.2883 m/z @12.65 [CD6582_2.mzXML]	375.288330078125	12.651516666666668	12.055316666666666	12.820166666666667	0.7648500000000009	42091.671875	666335.9660412592	0	1172	0.10671878842602744	0.641437437101643	0.3131836803753548	375.28778076171875	375.2889404296875
951	375.32818603515625	12.572316666666667					1	DETECTED	375.3282 m/z @12.57 [CD6582_2.mzXML]	375.32818603515625	12.572316666666667	12.195400000000001	14.833533333333332	2.6381333333333306	8588.705078125	434555.0563936153	0	1172	0.9180656758156918	3.499624143267742	3.89234101356894	375.3265686035156	375.33026123046875
952	375.95782470703125	11.920916666666667					1	DETECTED	375.9578 m/z @11.92 [CD6582_2.mzXML]	375.95782470703125	11.920916666666667	0.5040666666666667	12.0213	11.517233333333333	6224.55517578125	653707.7869379576	0	1172	0.0493884276852814	0.5043962797677701	0.0087925595355403	375.9512023925781	375.9677734375
953	376.623779296875	10.606333333333334					1	DETECTED	376.6238 m/z @10.61 [CD6582_2.mzXML]	376.623779296875	10.606333333333334	10.189116666666667	12.404083333333334	2.214966666666667	176070.578125	1558811.499607541	2	1172	0.08656996899781433	2.7557402954849146	4.443427269710427	376.62225341796875	376.6249694824219
954	377.01507568359375	1.9080333333333332					1	DETECTED	377.0151 m/z @1.91 [CD6582_2.mzXML]	377.01507568359375	1.9080333333333332	1.9080333333333332	2.0780666666666665	0.17003333333333326	9523.5283203125	73653.62846215823	0	1172	0.15580281046751376	null	null	377.0135498046875	377.0154724121094
955	377.6313781738281	12.300683333333334					1	DETECTED	377.6314 m/z @12.30 [CD6582_2.mzXML]	377.6313781738281	12.300683333333334	9.62875	12.4872	2.8584499999999995	14561.896484375	743848.1107679742	0	1172	0.16938634426071175	0.5445990546371937	0.08404435839080235	377.6279296875	377.6330871582031
956	378.2393493652344	12.386716666666667					1	DETECTED	378.2393 m/z @12.39 [CD6582_2.mzXML]	378.2393493652344	12.386716666666667	11.838683333333334	13.078383333333333	1.2396999999999991	35496.83984375	503577.9828886117	0	1172	0.1467645103579578	6.821819864042697	0.9794062643358588	378.2375183105469	378.2423095703125
957	378.89910888671875	1.6453833333333334					1	DETECTED	378.8991 m/z @1.65 [CD6582_2.mzXML]	378.89910888671875	1.6453833333333334	1.6000333333333332	6.501766666666667	4.9017333333333335	80644.84375	927952.225239624	0	1172	0.057459460113747474	1.1938405544218575	2.6411065007556664	378.8894348144531	378.90008544921875
958	379.08624267578125	10.9435					1	DETECTED	379.0862 m/z @10.94 [CD6582_2.mzXML]	379.08624267578125	10.9435	7.095016666666667	17.313166666666667	10.218150000000001	13630.48046875	1840365.4581508483	0	1172	1.5630428880487024	1.3275554439194663	1.6551108878389325	379.0816955566406	379.0870361328125
959	379.2806396484375	14.002266666666666					1	DETECTED	379.2806 m/z @14.00 [CD6582_2.mzXML]	379.2806396484375	14.002266666666666	13.933133333333334	14.800116666666666	0.8669833333333319	5137.640625	103823.04978314198	0	1172	0.2110905200963913	6.270371263259559	11.540742526519118	379.2790222167969	379.2828369140625
960	380.25494384765625	12.666516666666666					1	DETECTED	380.2549 m/z @12.67 [CD6582_2.mzXML]	380.25494384765625	12.666516666666666	11.35355	12.9741	1.6205499999999997	64059.625	790892.8091896971	0	1172	0.09372852162312917	1.815168676986726	0.15605317430215548	380.2544250488281	380.263427734375
961	381.0248107910156	1.9080333333333332					1	DETECTED	381.0248 m/z @1.91 [CD6582_2.mzXML]	381.0248107910156	1.9080333333333332	1.6910666666666667	3.7476833333333333	2.0566166666666668	89150.0078125	1833699.8787186895	0	1172	0.3090556056258953	1.6042157921614753	1.8806354843076518	381.0216369628906	381.0263671875
962	381.7507019042969	13.487083333333334					1	DETECTED	381.7507 m/z @13.49 [CD6582_2.mzXML]	381.7507019042969	13.487083333333334	13.456416666666666	13.64865	0.19223333333333414	5642.77001953125	38207.03386248782	0	1172	0.12989997883190796	3.1342391304345965	5.268478260869193	381.74932861328125	381.7509460449219
963	382.2707214355469	12.820166666666667					1	DETECTED	382.2707 m/z @12.82 [CD6582_2.mzXML]	382.2707214355469	12.820166666666667	12.773833333333332	12.92835	0.15451666666666775	6012.015625	39407.174680664306	0	1172	0.3128146473146032	1.6674460431654232	2.3348920863308464	382.269287109375	382.2708740234375
964	383.1150207519531	1.7960666666666667					1	DETECTED	383.1150 m/z @1.80 [CD6582_2.mzXML]	383.1150207519531	1.7960666666666667	1.7527000000000001	2.2755333333333336	0.5228333333333335	257938.53125	1658487.7667609872	0	1172	0.058087347887696206	4.590242280213409	5.468296537902646	383.11456298828125	383.1176452636719
965	383.166015625	13.796733333333332					1	DETECTED	383.1660 m/z @13.80 [CD6582_2.mzXML]	383.166015625	13.796733333333332	13.664766666666667	14.170816666666667	0.5060500000000001	4072.906982421875	58273.392648864785	0	1172	0.13534344757684558	1.9173402374337167	2.8346804748674335	383.1654052734375	383.1670837402344
966	383.966796875	3.4971666666666668					1	DETECTED	383.9668 m/z @3.50 [CD6582_2.mzXML]	383.966796875	3.4971666666666668	3.03275	5.085716666666666	2.0529666666666664	1308.1619873046875	96612.01274942013	0	1172	1.638457554964789	2.2102637717566838	3.420527543513367	383.96307373046875	383.9668884277344
967	384.11907958984375	1.8942166666666667					1	DETECTED	384.1191 m/z @1.89 [CD6582_2.mzXML]	384.11907958984375	1.8942166666666667	1.8806833333333333	9.14095	7.260266666666666	11472.609375	2840260.2744061584	0	1172	7.121970255545836	268.23645320196914	534.0514678808933	384.11395263671875	384.11956787109375
968	385.2443542480469	12.804983333333332					1	DETECTED	385.2444 m/z @12.80 [CD6582_2.mzXML]	385.2443542480469	12.804983333333332	11.804833333333333	13.64865	1.843816666666667	41744.3671875	1255095.142852722	0	1172	0.5165305085754888	0.8401994692345401	0.8363012837007526	385.24322509765625	385.2462158203125
969	385.3088073730469	14.585116666666666					1	DETECTED	385.3088 m/z @14.59 [CD6582_2.mzXML]	385.3088073730469	14.585116666666666	2.9410833333333333	17.147333333333332	14.206249999999999	58859.484375	5132803.153338864	0	1172	0.883283389992144	1.2775644547033995	1.3893589753869866	385.30670166015625	385.31695556640625
970	386.0804443359375	13.381716666666668					1	DETECTED	386.0804 m/z @13.38 [CD6582_2.mzXML]	386.0804443359375	13.381716666666668	0.1562	19.98033333333333	19.824133333333332	3062.722900390625	1471147.9659438469	0	1172	8.874969349881635	0.7494653643020877	0.4989307286041752	386.0786437988281	386.0829772949219
971	386.2477111816406	12.882716666666665					1	DETECTED	386.2477 m/z @12.88 [CD6582_2.mzXML]	386.2477111816406	12.882716666666665	12.230716666666666	13.078383333333333	0.847666666666667	7102.58544921875	190327.86393115224	0	1172	0.38132608979619675	0.6500511247443773	0.3001022494887546	386.24700927734375	386.2490234375
972	386.3123474121094	14.520999999999999					1	DETECTED	386.3123 m/z @14.52 [CD6582_2.mzXML]	386.3123474121094	14.520999999999999	13.53445	16.468983333333334	2.9345333333333343	11727.548828125	720818.0355300289	0	1172	1.087502702022034	1.4872704542766895	1.2545551721834003	386.3111267089844	386.3136901855469
973	387.1787414550781	11.566383333333333					1	DETECTED	387.1787 m/z @11.57 [CD6582_2.mzXML]	387.1787414550781	11.566383333333333	11.5206	12.420533333333333	0.8999333333333333	319722.28125	2267595.3795944224	1	1172	1.2148408459917448	3.4547440297754712	11.245486911510211	387.17840576171875	387.1801452636719
974	387.36431884765625	12.605416666666667					1	DETECTED	387.3643 m/z @12.61 [CD6582_2.mzXML]	387.36431884765625	12.605416666666667	12.335049999999999	19.614166666666666	7.279116666666667	7225.30615234375	713662.0711373902	0	1172	0.22431938848012933	13.461564541979973	25.923129083959946	387.3552551269531	387.36627197265625
975	388.07763671875	12.26525					1	DETECTED	388.0776 m/z @12.27 [CD6582_2.mzXML]	388.07763671875	12.26525	0.2475	19.99866666666667	19.75116666666667	3010.551025390625	1378100.0081224982	0	1172	4.997882895427663	0.8217497729053554	0.6434995458107108	388.074462890625	388.0804748535156
976	388.1820373535156	11.610800000000001					1	DETECTED	388.1820 m/z @11.61 [CD6582_2.mzXML]	388.1820373535156	11.610800000000001	11.610800000000001	12.003933333333332	0.39313333333333134	44560.609375	262250.76939916855	0	1172	0.053214936196253504	null	null	388.1815490722656	388.18328857421875
977	388.711181640625	1.9779000000000002					1	DETECTED	388.7112 m/z @1.98 [CD6582_2.mzXML]	388.711181640625	1.9779000000000002	1.9080333333333332	2.1065833333333335	0.19855000000000023	10935.5810546875	75898.78412377935	0	1172	0.09318728841004487	1.4209208015267132	1.8418416030534261	388.71063232421875	388.7117919921875
978	390.797607421875	1.7674999999999998					1	DETECTED	390.7976 m/z @1.77 [CD6582_2.mzXML]	390.797607421875	1.7674999999999998	1.7375166666666668	1.7960666666666667	0.05854999999999988	21036.26953125	57949.813336425614	0	1172	0.08871553325764836	0.9763757643135155	0.9527515286270308	390.7969055175781	390.79779052734375
979	390.9910888671875	1.8806833333333333					1	DETECTED	390.9911 m/z @1.88 [CD6582_2.mzXML]	390.9910888671875	1.8806833333333333	1.7527000000000001	2.3581833333333337	0.6054833333333336	30062.763671875	490348.06146240263	0	1172	0.21971410398079527	2.3654772756869433	3.4558383055009463	390.9901123046875	390.9920654296875
980	391.28363037109375	13.018633333333334					1	DETECTED	391.2836 m/z @13.02 [CD6582_2.mzXML]	391.28363037109375	13.018633333333334	0.10103333333333334	19.99866666666667	19.897633333333335	10696.3564453125	6453119.819157164	0	1172	6.343807358655228	0.770175316364237	0.06209042221533945	391.2810363769531	391.28619384765625
981	393.2962646484375	1.6304333333333332					1	DETECTED	393.2963 m/z @1.63 [CD6582_2.mzXML]	393.2962646484375	1.6304333333333332	0.10103333333333334	19.99866666666667	19.897633333333335	18912.947265625	5401913.439430427	0	1172	4.430507100039275	4.071461189528955	10.4088629365359	393.2947082519531	393.29864501953125
982	394.2934265136719	11.641583333333333					1	DETECTED	394.2934 m/z @11.64 [CD6582_2.mzXML]	394.2934265136719	11.641583333333333	0.39418333333333333	19.596	19.201816666666666	11143.05078125	1816020.916279571	0	1172	0.06371117527479875	0.9961198750165086	0.9665861889255871	394.29248046875	394.302001953125
983	394.75823974609375	13.697533333333332					1	DETECTED	394.7582 m/z @13.70 [CD6582_2.mzXML]	394.75823974609375	13.697533333333332	12.71195	14.002266666666666	1.2903166666666657	9269.8701171875	200134.6132799684	0	1172	0.1735972995435766	0.6545954172655788	0.2718263131131494	394.75726318359375	394.7591857910156
984	394.7911682128906	1.7527000000000001					1	DETECTED	394.7912 m/z @1.75 [CD6582_2.mzXML]	394.7911682128906	1.7527000000000001	1.7220166666666665	11.323516666666666	9.6015	11556.7158203125	2750578.7872465816	0	1172	0.05661633815364264	156.4611624117313	311.9223248234626	394.78564453125	394.79461669921875
985	394.873291015625	1.6604166666666667					1	DETECTED	394.8733 m/z @1.66 [CD6582_2.mzXML]	394.873291015625	1.6604166666666667	1.6154000000000002	1.6758166666666667	0.06041666666666656	20510.765625	51954.3876455079	0	1172	0.04809551016917113	0.6710477600888576	0.34209552017771516	394.8721618652344	394.8733825683594
986	396.99896240234375	1.9080333333333332					1	DETECTED	396.9990 m/z @1.91 [CD6582_2.mzXML]	396.99896240234375	1.9080333333333332	1.7674999999999998	2.330433333333333	0.5629333333333333	36242.65625	581774.0121770022	0	1172	0.16554606354291423	2.0028462998102454	2.715825608586642	396.9980773925781	396.9997863769531
987	397.4139099121094	12.386716666666667					1	DETECTED	397.4139 m/z @12.39 [CD6582_2.mzXML]	397.4139099121094	12.386716666666667	12.072666666666667	15.322116666666666	3.2494499999999995	31294.302734375	1113747.4238090513	0	1172	0.47463005988434226	3.2121706364256855	5.83912741851103	397.412841796875	397.418212890625
988	398.3255310058594	11.838683333333334					1	DETECTED	398.3255 m/z @11.84 [CD6582_2.mzXML]	398.3255310058594	11.838683333333334	11.804833333333333	12.1602	0.35536666666666683	21466.35546875	170635.99508215376	0	1172	0.12676673379642978	3.46481249399219	5.135302514360261	398.32366943359375	398.3262023925781
989	400.3410339355469	11.987216666666665					1	DETECTED	400.3410 m/z @11.99 [CD6582_2.mzXML]	400.3410339355469	11.987216666666665	11.93695	12.71195	0.7750000000000004	91767.8125	684825.1557022104	1	1172	0.07362328797496076	4.376600776609146	4.1459497186258005	400.33172607421875	400.3418884277344
990	401.381591796875	12.666516666666666					1	DETECTED	401.3816 m/z @12.67 [CD6582_2.mzXML]	401.381591796875	12.666516666666666	12.3698	14.070500000000001	1.7007000000000012	6263.81591796875	197885.83404742443	0	1172	0.10625609247864531	2.865865303600518	4.731730607201036	401.3785705566406	401.3819885253906
991	401.8638000488281	1.5556333333333332					1	DETECTED	401.8638 m/z @1.56 [CD6582_2.mzXML]	401.8638000488281	1.5556333333333332	1.4818500000000001	7.0769166666666665	5.595066666666666	4806.470703125	607161.8663580932	0	1172	0.05952356917937229	37.91551840975842	74.83103681951684	401.8632507324219	401.8665771484375
992	402.7452697753906	13.7639					1	DETECTED	402.7453 m/z @13.76 [CD6582_2.mzXML]	402.7452697753906	13.7639	12.696683333333334	14.087366666666666	1.3906833333333317	5099.60498046875	211529.4598594359	0	1172	1.0818705636819157	0.6515468586510083	0.3030937173020165	402.740966796875	402.7452697753906
993	402.90130615234375	1.6000333333333332					1	DETECTED	402.9013 m/z @1.60 [CD6582_2.mzXML]	402.90130615234375	1.6000333333333332	1.5702833333333333	1.6604166666666667	0.0901333333333334	44104.953125	156262.71405322273	0	1172	0.06319409949444643	1.514845938375354	2.248419569513008	402.9011535644531	402.90191650390625
994	403.0070495605469	1.825					1	DETECTED	403.0070 m/z @1.82 [CD6582_2.mzXML]	403.0070495605469	1.825	1.7375166666666668	7.185766666666667	5.44825	113566.2890625	2384865.566239991	0	1172	0.19152903981826852	3.5522145264794736	5.349849726927579	403.00616455078125	403.00860595703125
995	404.2052917480469	11.580916666666667					1	DETECTED	404.2053 m/z @11.58 [CD6582_2.mzXML]	404.2052917480469	11.580916666666667	11.536433333333333	11.838683333333334	0.3022500000000008	23348.58203125	179586.65912011656	0	1172	0.052914101064043706	3.3973398276507734	5.794679655301547	404.204345703125	404.20623779296875
996	405.1349792480469	10.559966666666666					1	DETECTED	405.1350 m/z @10.56 [CD6582_2.mzXML]	405.1349792480469	10.559966666666666	10.499416666666667	18.391833333333334	7.8924166666666675	64655.53515625	1661467.186784057	0	1172	0.10548603060423822	2.709235424243672	2.6951969688894484	405.13165283203125	405.1426086425781
997	405.37176513671875	12.620849999999999					1	DETECTED	405.3718 m/z @12.62 [CD6582_2.mzXML]	405.37176513671875	12.620849999999999	12.3525	14.035983333333332	1.6834833333333332	4680.1572265625	182079.75173550416	0	1172	0.07869782188701713	3.136730637848582	5.273461275697164	405.3701477050781	405.373779296875
998	405.4197082519531	12.177866666666667					1	DETECTED	405.4197 m/z @12.18 [CD6582_2.mzXML]	405.4197082519531	12.177866666666667	12.1427	12.282916666666667	0.14021666666666732	7982.763671875	39589.13671301273	0	1172	0.06582176947935103	1.993601895734587	2.987203791469174	405.41845703125	405.4197082519531
999	406.2007751464844	10.995266666666668					1	DETECTED	406.2008 m/z @11.00 [CD6582_2.mzXML]	406.2007751464844	10.995266666666668	10.977966666666667	15.001866666666666	4.023899999999999	10378.234375	671239.5005971374	0	1172	2.375195067070937	116.29768786126805	231.5953757225361	406.20062255859375	406.20245361328125
1000	406.7584533691406	13.411066666666667					1	DETECTED	406.7585 m/z @13.41 [CD6582_2.mzXML]	406.7584533691406	13.411066666666667	13.39635	13.664766666666667	0.26841666666666697	12752.375	88059.26117913875	0	1172	0.08624420163170754	9.119479048697604	18.628025363544477	406.7576599121094	406.7593688964844
1001	407.76611328125	14.29895					1	DETECTED	407.7661 m/z @14.30 [CD6582_2.mzXML]	407.76611328125	14.29895	0.97825	14.733833333333333	13.755583333333334	4128.2236328125	1636751.5849458924	0	1172	1.5460235040078754	0.5163235916030439	0.030024760130903428	407.7646484375	407.7720947265625
1002	408.4065856933594	6.3941					1	DETECTED	408.4066 m/z @6.39 [CD6582_2.mzXML]	408.4065856933594	6.3941	5.032983333333333	6.680166666666667	1.6471833333333334	2389.442626953125	122622.44467361455	0	1172	0.4399815949132826	0.6050852853661822	0.21017057073236436	408.40557861328125	408.4087219238281
1003	408.7685241699219	1.7375166666666668					1	DETECTED	408.7685 m/z @1.74 [CD6582_2.mzXML]	408.7685241699219	1.7375166666666668	1.7063333333333333	14.219333333333333	12.513	27412.36328125	3816267.171334717	0	1172	11.435136385569567	197.61906420989501	388.75821970430815	408.76812744140625	408.7755432128906
1004	408.91796875	1.6304333333333332					1	DETECTED	408.9180 m/z @1.63 [CD6582_2.mzXML]	408.91796875	1.6304333333333332	1.5702833333333333	19.815833333333334	18.24555	55620.25	6802123.327694001	0	1172	0.07084764111548258	150.85925574230083	327.1378278714178	408.9177551269531	408.91888427734375
1005	409.16064453125	11.566383333333333					1	DETECTED	409.1606 m/z @11.57 [CD6582_2.mzXML]	409.16064453125	11.566383333333333	11.5206	12.45355	0.93295	272124.65625	1660097.942662051	0	1172	0.05934419363937238	3.2577669886753795	3.679576607569079	409.160400390625	409.1642150878906
1006	409.1868591308594	9.202716666666667					1	DETECTED	409.1869 m/z @9.20 [CD6582_2.mzXML]	409.1868591308594	9.202716666666667	9.157883333333332	12.3525	3.1946166666666667	39525.8984375	546796.2421207277	0	1172	0.06872371114894982	1.742722921463917	1.9584129666870536	409.1813049316406	409.18756103515625
1007	410.2536926269531	4.3176					1	DETECTED	410.2537 m/z @4.32 [CD6582_2.mzXML]	410.2536926269531	4.3176	3.372383333333333	4.6898333333333335	1.3174500000000005	2413.0849609375	114892.19585827638	0	1172	0.5474942006428245	0.6969037081445174	0.3938074162890349	410.25213623046875	410.2549133300781
1008	410.3258361816406	12.651516666666668					1	DETECTED	410.3258 m/z @12.65 [CD6582_2.mzXML]	410.3258361816406	12.651516666666668	12.0213	12.852	0.8307000000000002	17313.095703125	244948.84817633015	0	1172	0.1191814185176554	0.6590590537645776	0.32027740570704594	410.3232116699219	410.3263244628906
1009	410.8550109863281	1.6910666666666667					1	DETECTED	410.8550 m/z @1.69 [CD6582_2.mzXML]	410.8550109863281	1.6910666666666667	1.6604166666666667	1.7818833333333333	0.12146666666666661	33664.546875	176393.10626855455	0	1172	0.10748096419635345	1.981511691136482	2.963023382272964	410.8547058105469	410.8557434082031
1010	411.1971130371094	12.072666666666667					1	DETECTED	411.1971 m/z @12.07 [CD6582_2.mzXML]	411.1971130371094	12.072666666666667	12.055316666666666	12.177866666666667	0.12255000000000038	4228.90185546875	19167.315880859605	0	1172	0.5051428724268554	3.5317002881843633	6.063400576368727	411.1957702636719	411.1984558105469
1011	412.2837219238281	11.953366666666666					1	DETECTED	412.2837 m/z @11.95 [CD6582_2.mzXML]	412.2837219238281	11.953366666666666	11.920916666666667	12.248050000000001	0.32713333333333416	15822.3623046875	126466.64795898425	0	1172	0.1244371245196465	5.040575243965246	4.353276655932997	412.2829895019531	412.2842102050781
1012	412.85186767578125	1.7220166666666665					1	DETECTED	412.8519 m/z @1.72 [CD6582_2.mzXML]	412.85186767578125	1.7220166666666665	1.6910666666666667	1.7960666666666667	0.10499999999999998	21175.609375	92487.5164951172	0	1172	0.0956303791003974	1.6962843295638226	2.392568659127645	412.851806640625	412.8525390625
1013	412.97296142578125	1.8942166666666667					1	DETECTED	412.9730 m/z @1.89 [CD6582_2.mzXML]	412.97296142578125	1.8942166666666667	1.8106833333333334	11.255883333333333	9.4452	9793.37109375	3002232.952537719	0	1172	0.2677361994379692	56.53551476456511	112.07102952913021	412.9717712402344	412.9744567871094
1014	413.2650146484375	1.7375166666666668					1	DETECTED	413.2650 m/z @1.74 [CD6582_2.mzXML]	413.2650146484375	1.7375166666666668	0.1746	19.99866666666667	19.824066666666667	8402.9814453125	1868988.3802082501	0	1172	14.401483938494938	6.026776967719333	0.7980798269894692	413.2624206542969	413.2696838378906
1015	413.34014892578125	14.520999999999999					1	DETECTED	413.3401 m/z @14.52 [CD6582_2.mzXML]	413.34014892578125	14.520999999999999	11.187116666666666	17.240166666666667	6.053050000000001	9171.2373046875	1066891.8145647892	0	1172	2.747140547102788	0.779183732179258	2.4916075137871934	413.3370056152344	413.3417663574219
1016	414.299560546875	12.230716666666666					1	DETECTED	414.2996 m/z @12.23 [CD6582_2.mzXML]	414.299560546875	12.230716666666666	11.6259	14.766983333333334	3.1410833333333343	111341.53125	1918935.7268243078	1	1172	0.15471465220872638	0.7747735612632032	0.5694344161634495	414.2913513183594	414.3023681640625
1017	415.210205078125	11.872766666666667					1	DETECTED	415.2102 m/z @11.87 [CD6582_2.mzXML]	415.210205078125	11.872766666666667	11.441849999999999	13.338433333333334	1.8965833333333357	154379.09375	1662273.7256209678	1	1172	0.09849241238167039	0.9986744247730183	6.771635974722982	415.20281982421875	415.2124328613281
1018	415.2807922363281	12.666516666666666					1	DETECTED	415.2808 m/z @12.67 [CD6582_2.mzXML]	415.2807922363281	12.666516666666666	12.588866666666666	13.078383333333333	0.4895166666666668	97882.328125	797451.6672335202	0	1172	0.10208609140301839	2.463761609084325	2.582200789932564	415.27996826171875	415.2815856933594
1019	415.30291748046875	12.248050000000001					1	DETECTED	415.3029 m/z @12.25 [CD6582_2.mzXML]	415.30291748046875	12.248050000000001	11.688716666666666	14.283150000000001	2.5944333333333347	30451.353515625	732056.534433532	0	1172	0.13831261534674155	0.6870071201573195	0.42109225986628956	415.302001953125	415.30548095703125
1020	415.3558349609375	12.470650000000001					1	DETECTED	415.3558 m/z @12.47 [CD6582_2.mzXML]	415.3558349609375	12.470650000000001	12.282916666666667	14.733833333333333	2.450916666666666	5397.73046875	333190.9918161012	0	1172	0.18900424794080095	6.527654474431794	7.207869805797908	415.3543701171875	415.3577880859375
1021	416.21392822265625	11.888666666666667					1	DETECTED	416.2139 m/z @11.89 [CD6582_2.mzXML]	416.21392822265625	11.888666666666667	11.838683333333334	12.26525	0.4265666666666661	39077.05078125	317850.9215673811	0	1172	0.12361763825306227	3.575923205594305	5.821021606982629	416.21258544921875	416.21502685546875
1022	416.2840576171875	12.666516666666666					1	DETECTED	416.2841 m/z @12.67 [CD6582_2.mzXML]	416.2840576171875	12.666516666666666	12.605416666666667	12.867116666666668	0.26170000000000115	24649.232421875	185181.45558581478	0	1172	0.12435721800700783	2.1415711947627036	3.056674700155462	416.2837829589844	416.28497314453125
1023	416.7597351074219	13.018633333333334					1	DETECTED	416.7597 m/z @13.02 [CD6582_2.mzXML]	416.7597351074219	13.018633333333334	12.71195	14.137583333333334	1.4256333333333338	10435.7021484375	296509.2951781618	0	1172	0.28249727226549304	2.3242758545731177	2.590692814005697	416.7587585449219	416.76239013671875
1024	417.00225830078125	1.8806833333333333					1	DETECTED	417.0023 m/z @1.88 [CD6582_2.mzXML]	417.00225830078125	1.8806833333333333	1.7960666666666667	2.42635	0.6302833333333331	66416.8671875	1058435.3526906741	0	1172	0.30224805654662257	3.3977876368465547	5.074431582159572	417.00091552734375	417.0041809082031
1025	418.7970886230469	1.7220166666666665					1	DETECTED	418.7971 m/z @1.72 [CD6582_2.mzXML]	418.7970886230469	1.7220166666666665	1.6910666666666667	1.7674999999999998	0.07643333333333313	34929.63671875	119294.02936132817	0	1172	0.08819376328821438	1.2347872913301066	1.4695745826602131	418.7969665527344	418.7975769042969
1026	418.8787841796875	1.6000333333333332					1	DETECTED	418.8788 m/z @1.60 [CD6582_2.mzXML]	418.8787841796875	1.6000333333333332	1.5556333333333332	1.6604166666666667	0.10478333333333345	60911.2578125	215746.6882778322	0	1172	0.06775189872632215	1.1644392444422353	1.5620936611120722	418.87847900390625	418.8796081542969
1027	418.99847412109375	1.8806833333333333					1	DETECTED	418.9985 m/z @1.88 [CD6582_2.mzXML]	418.99847412109375	1.8806833333333333	1.8669	2.2755333333333336	0.4086333333333336	25593.103515625	299950.05371215835	0	1172	0.05242243365008892	14.823458282950515	27.060267697348458	418.9978332519531	419.00018310546875
1028	419.2754211425781	13.033333333333333					1	DETECTED	419.2754 m/z @13.03 [CD6582_2.mzXML]	419.2754211425781	13.033333333333333	12.9741	13.093533333333333	0.11943333333333328	11315.646484375	59369.5181918941	0	1172	0.11566569810841543	1.0081598199212165	1.016319639842433	419.2750244140625	419.27618408203125
1029	419.3145446777344	12.636500000000002					1	DETECTED	419.3145 m/z @12.64 [CD6582_2.mzXML]	419.3145446777344	12.636500000000002	0.10103333333333334	19.99866666666667	19.897633333333335	8018.556640625	1304434.9656501166	0	1172	0.35507578193314693	0.754208828234967	0.9852399713481892	419.31182861328125	419.3179626464844
1030	420.88372802734375	1.6758166666666667					1	DETECTED	420.8837 m/z @1.68 [CD6582_2.mzXML]	420.88372802734375	1.6758166666666667	1.6604166666666667	1.7818833333333333	0.12146666666666661	75865.2578125	201590.1217814941	0	1172	0.04120516445991207	4.02666321424435	6.445720911210696	420.8836669921875	420.8846130371094
1031	421.7819519042969	14.251516666666667					1	DETECTED	421.7820 m/z @14.25 [CD6582_2.mzXML]	421.7819519042969	14.251516666666667	13.796733333333332	15.23075	1.4340166666666683	23450.576171875	576674.2232680969	0	1172	0.4046734367863163	1.2485740754485466	1.3422734272523702	421.78076171875	421.78570556640625
1032	422.324951171875	11.821783333333334					1	DETECTED	422.3250 m/z @11.82 [CD6582_2.mzXML]	422.324951171875	11.821783333333334	11.787583333333334	11.9047	0.11711666666666609	7969.7734375	35172.349407837246	0	1172	0.06756666667404332	1.7122319688108962	2.4244639376217925	422.3243103027344	422.3258972167969
1033	423.797607421875	14.087366666666666					1	DETECTED	423.7976 m/z @14.09 [CD6582_2.mzXML]	423.797607421875	14.087366666666666	5.5608	14.8669	9.306099999999999	3243.169189453125	413102.5145361022	0	1172	0.19137725124394223	0.5457120294608615	0.09142405892172308	423.7949523925781	423.8022766113281
1034	424.3409729003906	11.920916666666667					1	DETECTED	424.3410 m/z @11.92 [CD6582_2.mzXML]	424.3409729003906	11.920916666666667	11.872766666666667	12.45355	0.5807833333333328	118631.6484375	874472.5779361529	1	1172	0.09891613456139936	3.3425667776644428	3.5928941646450077	424.3399963378906	424.3418273925781
1035	424.8957214355469	1.6304333333333332					1	DETECTED	424.8957 m/z @1.63 [CD6582_2.mzXML]	424.8957214355469	1.6304333333333332	1.5702833333333333	1.6758166666666667	0.10553333333333348	124433.6015625	441475.7657656254	0	1172	0.059542678275078975	0.885306770074474	0.9054340560080543	424.8954162597656	424.8968200683594
1036	426.35687255859375	12.038483333333334					1	DETECTED	426.3569 m/z @12.04 [CD6582_2.mzXML]	426.35687255859375	12.038483333333334	11.987216666666665	12.572316666666667	0.5851000000000024	136850.96875	1005240.8516693129	1	1172	0.08893744250966229	4.438027747469174	15.526007700587554	426.3564147949219	426.3590087890625
1037	426.82867431640625	1.7063333333333333					1	DETECTED	426.8287 m/z @1.71 [CD6582_2.mzXML]	426.82867431640625	1.7063333333333333	1.6758166666666667	6.62645	4.950633333333333	29491.26171875	1470790.2901901854	0	1172	0.17762626030985196	81.11359912616093	161.2271982523219	426.8277893066406	426.8377685546875
1038	427.05426025390625	9.421583333333333					1	DETECTED	427.0543 m/z @9.42 [CD6582_2.mzXML]	427.05426025390625	9.421583333333333	8.160233333333332	10.764716666666667	2.6044833333333344	11514.2265625	199485.96915463218	0	1172	0.0669897113318978	1.0324189690939605	0.0991790297912806	427.0523681640625	427.06268310546875
1039	427.43212890625	12.666516666666666					1	DETECTED	427.4321 m/z @12.67 [CD6582_2.mzXML]	427.43212890625	12.666516666666666	12.230716666666666	14.235416666666667	2.0047000000000015	25508.822265625	615164.0849857177	0	1172	0.16487241592296442	2.2473951569811033	3.7395751261230115	427.4253845214844	427.4336853027344
1040	428.3727722167969	12.1602					1	DETECTED	428.3728 m/z @12.16 [CD6582_2.mzXML]	428.3727722167969	12.1602	2.748083333333333	12.45355	9.705466666666666	22217.560546875	2345353.555557252	0	1172	0.13956245342427742	0.5155836359869459	0.031167271973891835	428.3634338378906	428.3741760253906
1041	429.3717956542969	12.620849999999999					1	DETECTED	429.3718 m/z @12.62 [CD6582_2.mzXML]	429.3717956542969	12.620849999999999	12.125	14.9162	2.7912	22368.806640625	981387.0560970459	0	1172	0.12179926627904258	2.649876077505831	4.262684876821863	429.3712158203125	429.3769836425781
1042	429.7677917480469	14.235416666666667					1	DETECTED	429.7678 m/z @14.24 [CD6582_2.mzXML]	429.7677917480469	14.235416666666667	11.73765	14.717133333333333	2.9794833333333326	11136.765625	602451.8328114623	0	1172	0.2641836539918607	0.5964294769994526	0.15581429289762047	429.7658996582031	429.7697448730469
1043	430.29412841796875	11.987216666666665					1	DETECTED	430.2941 m/z @11.99 [CD6582_2.mzXML]	430.29412841796875	11.987216666666665	11.920916666666667	12.107533333333333	0.18661666666666576	15269.87890625	100635.51590624993	0	1172	0.09367952599106566	1.407365510306717	1.8147310206134344	430.2940368652344	430.2947998046875
1044	430.3891906738281	13.411066666666667					1	DETECTED	430.3892 m/z @13.41 [CD6582_2.mzXML]	430.3891906738281	13.411066666666667	0.10103333333333334	19.99866666666667	19.897633333333335	34304.71484375	3123531.7932463675	0	1172	0.10275985412133437	1.2883582512449587	0.855338241679579	430.3856506347656	430.391845703125
1045	430.9127197265625	1.6453833333333334					1	DETECTED	430.9127 m/z @1.65 [CD6582_2.mzXML]	430.9127197265625	1.6453833333333334	1.5850499999999998	11.273	9.68795	170211.375	5001257.983277832	0	1172	0.057279436438715914	1.0204289259302226	0.7978168224906629	430.904541015625	430.9129638671875
1046	431.1778259277344	12.605416666666667					1	DETECTED	431.1778 m/z @12.61 [CD6582_2.mzXML]	431.1778259277344	12.605416666666667	9.202716666666667	13.681283333333333	4.478566666666666	52846.07421875	2276062.6059908466	0	1172	0.5413665650603434	0.6580901441012529	1.1868540350898669	431.16851806640625	431.17840576171875
1047	431.35101318359375	12.620849999999999					1	DETECTED	431.3510 m/z @12.62 [CD6582_2.mzXML]	431.35101318359375	12.620849999999999	12.072666666666667	13.949916666666667	1.87725	11326.533203125	449150.28564880346	0	1172	0.4465698646642817	1.7122465112036758	2.849648947081276	431.3497619628906	431.3519592285156
1048	431.3922424316406	13.31					1	DETECTED	431.3922 m/z @13.31 [CD6582_2.mzXML]	431.3922424316406	13.31	7.022083333333333	19.3045	12.282416666666668	8021.0517578125	987521.8910976559	0	1172	0.20687231281933371	0.6561229756132185	0.23701372818208177	431.38775634765625	431.39501953125
1049	431.78375244140625	14.137583333333334					1	DETECTED	431.7838 m/z @14.14 [CD6582_2.mzXML]	431.78375244140625	14.137583333333334	3.7318333333333333	14.472516666666667	10.740683333333333	3139.1826171875	493893.33794314583	0	1172	0.07609008341098189	0.5160936661621378	0.032187332324275876	431.7758483886719	431.78509521484375
1050	432.1813049316406	12.620849999999999					1	DETECTED	432.1813 m/z @12.62 [CD6582_2.mzXML]	432.1813049316406	12.620849999999999	12.230716666666666	14.933316666666666	2.7026000000000003	15265.9658203125	662688.4023609015	0	1172	0.496276340475136	3.4636876281613156	5.81796351850997	432.18035888671875	432.1837158203125
1051	432.23724365234375	11.888666666666667					1	DETECTED	432.2372 m/z @11.89 [CD6582_2.mzXML]	432.23724365234375	11.888666666666667	11.856066666666667	12.1602	0.3041333333333327	18095.4453125	144287.5693349602	0	1172	0.1016483580058285	4.664621676891548	6.4697283534292165	432.2364196777344	432.2379150390625
1052	432.30975341796875	12.248050000000001					1	DETECTED	432.3098 m/z @12.25 [CD6582_2.mzXML]	432.30975341796875	12.248050000000001	11.117383333333333	14.568816666666667	3.451433333333334	83285.234375	1848391.5825981726	1	1172	0.18438382188552538	2.40467983944365	4.099081135180157	432.3028259277344	432.3122253417969
1053	432.9761962890625	1.8806833333333333					1	DETECTED	432.9762 m/z @1.88 [CD6582_2.mzXML]	432.9761962890625	1.8806833333333333	1.7818833333333333	2.371866666666667	0.5899833333333337	37467.77734375	605189.801386658	0	1172	0.20202813480316228	2.96025679185121	3.8081959133839507	432.9754943847656	432.976806640625
1054	433.2398681640625	11.872766666666667					1	DETECTED	433.2399 m/z @11.87 [CD6582_2.mzXML]	433.2398681640625	11.872766666666667	1.0695333333333332	11.93695	10.867416666666667	6954.36181640625	2450488.9169450677	0	1172	10.89480568475848	0.5029705612825789	0.005941122565157872	433.2398681640625	433.2419738769531
1055	433.3132019042969	12.213233333333333					1	DETECTED	433.3132 m/z @12.21 [CD6582_2.mzXML]	433.3132019042969	12.213233333333333	11.688716666666666	12.605416666666667	0.9167000000000005	23537.568359375	548253.3940775762	0	1172	0.6489970135845162	0.7780671234377247	0.427149351164374	433.30963134765625	433.3145751953125
1056	434.77069091796875	1.7375166666666668					1	DETECTED	434.7707 m/z @1.74 [CD6582_2.mzXML]	434.77069091796875	1.7375166666666668	1.7063333333333333	1.7674999999999998	0.06116666666666659	14834.16015625	44888.48914746098	0	1172	0.05654037662784184	0.9807589524318462	0.9615179048636924	434.77069091796875	434.77215576171875
1057	435.14947509765625	11.987216666666665					1	DETECTED	435.1495 m/z @11.99 [CD6582_2.mzXML]	435.14947509765625	11.987216666666665	11.536433333333333	12.195400000000001	0.658966666666668	18163.060546875	292143.1000839848	0	1172	0.08500950704016397	0.7309128553998632	0.5220416688651732	435.1490783691406	435.1584167480469
1058	435.33245849609375	10.529033333333333					1	DETECTED	435.3325 m/z @10.53 [CD6582_2.mzXML]	435.33245849609375	10.529033333333333	10.47075	11.721200000000001	1.2504500000000007	7962.29248046875	160234.16911712656	0	1172	0.09757498000996989	10.727337718044305	2.88593886779953	435.32977294921875	435.334716796875
1059	436.8578796386719	1.6758166666666667					1	DETECTED	436.8579 m/z @1.68 [CD6582_2.mzXML]	436.8578796386719	1.6758166666666667	1.6453833333333334	1.7527000000000001	0.10731666666666673	48845.36328125	132384.05637084963	0	1172	0.03236575962180521	1.7631434830230033	8.087332343226615	436.8576354980469	436.8586120605469
1060	437.192626953125	11.888666666666667					1	DETECTED	437.1926 m/z @11.89 [CD6582_2.mzXML]	437.192626953125	11.888666666666667	11.838683333333334	12.45355	0.614866666666666	103167.6640625	864261.8164212612	0	1172	0.1008048261304566	3.9442536913864186	3.9316126265254723	437.1917724609375	437.1943359375
1061	438.2965087890625	13.324083333333334					1	DETECTED	438.2965 m/z @13.32 [CD6582_2.mzXML]	438.2965087890625	13.324083333333334	12.71195	13.779950000000001	1.0680000000000014	12848.873046875	233360.9183607789	0	1172	0.21205064042688093	0.8723589631888475	0.46402200359580964	438.2948913574219	438.29949951171875
1062	438.9841003417969	1.9080333333333332					1	DETECTED	438.9841 m/z @1.91 [CD6582_2.mzXML]	438.9841003417969	1.9080333333333332	1.7674999999999998	15.830016666666667	14.062516666666667	40640.16796875	1109904.4352298283	0	1172	0.10957290650671081	1.859307373873407	3.1859128561181205	438.9775085449219	438.98455810546875
1063	440.869384765625	1.6453833333333334					1	DETECTED	440.8694 m/z @1.65 [CD6582_2.mzXML]	440.869384765625	1.6453833333333334	1.5850499999999998	1.6604166666666667	0.0753666666666668	47914.8046875	143337.6649406739	0	1172	0.05361972267317161	0.6245856353591147	0.23063062805656218	440.869384765625	440.8704528808594
1064	441.333984375	12.605416666666667					1	DETECTED	441.3340 m/z @12.61 [CD6582_2.mzXML]	441.333984375	12.605416666666667	12.003933333333332	14.2032	2.1992666666666683	3276.031494140625	272550.0902914733	0	1172	1.1209228094337522	1.8282024993765398	2.6564049987530796	441.333984375	441.33740234375
1065	442.8776550292969	1.5702833333333333					1	DETECTED	442.8777 m/z @1.57 [CD6582_2.mzXML]	442.8776550292969	1.5702833333333333	1.4664666666666666	1.5850499999999998	0.11858333333333326	10890.8427734375	46890.115168945274	0	1172	0.0842757959264715	0.5711189597046071	0.06711504097547114	442.8776550292969	442.8797607421875
1066	443.4196472167969	12.300683333333334					1	DETECTED	443.4196 m/z @12.30 [CD6582_2.mzXML]	443.4196472167969	12.300683333333334	12.072666666666667	12.71195	0.6392833333333332	7789.8359375	113849.43526440406	0	1172	0.18706427080681998	1.4018346612089738	1.8036693224179474	443.41943359375	443.4209899902344
1067	444.23779296875	8.381783333333333					1	DETECTED	444.2378 m/z @8.38 [CD6582_2.mzXML]	444.23779296875	8.381783333333333	8.090883333333332	8.58765	0.4967666666666677	2180.147216796875	32272.217838623135	0	1172	0.11427903940826845	0.8538443909705512	0.7076887819411023	444.23602294921875	444.2396240234375
1068	445.3665771484375	12.666516666666666					1	DETECTED	445.3666 m/z @12.67 [CD6582_2.mzXML]	445.3665771484375	12.666516666666666	11.426799999999998	14.95065	3.5238500000000013	32505.03515625	1436141.6788640746	0	1172	0.2197399376761453	1.2549995491842059	1.254604738774023	445.3644104003906	445.36932373046875
1069	446.2521057128906	11.566383333333333					1	DETECTED	446.2521 m/z @11.57 [CD6582_2.mzXML]	446.2521057128906	11.566383333333333	2.9108333333333336	12.038483333333334	9.12765	490662.21875	9051966.226473976	1	1172	0.08342761459985404	0.5182134697869462	4.555162118386044	446.2462158203125	446.25347900390625
1070	446.3705139160156	12.620849999999999					1	DETECTED	446.3705 m/z @12.62 [CD6582_2.mzXML]	446.3705139160156	12.620849999999999	7.96695	13.697533333333332	5.730583333333333	9125.66015625	743530.400277954	0	1172	0.28115694497920174	0.61567538337022	0.23135076674043997	446.3650817871094	446.3714904785156
1071	446.8866882324219	1.6453833333333334					1	DETECTED	446.8867 m/z @1.65 [CD6582_2.mzXML]	446.8866882324219	1.6453833333333334	1.2882166666666668	1.6758166666666667	0.38759999999999994	84785.9296875	388731.38830844156	0	1172	0.05984585960141198	0.5426038264115726	0.6436315862101356	446.8865051269531	446.8937072753906
1072	447.345703125	12.1602					1	DETECTED	447.3457 m/z @12.16 [CD6582_2.mzXML]	447.345703125	12.1602	11.48855	15.466833333333334	3.9782833333333336	6012.4755859375	517569.87501000986	0	1172	0.06883784790839798	2.9615747289014633	4.923149457802927	447.3434753417969	447.3470764160156
1073	448.3047180175781	11.970149999999999					1	DETECTED	448.3047 m/z @11.97 [CD6582_2.mzXML]	448.3047180175781	11.970149999999999	11.93695	12.177866666666667	0.2409166666666671	14767.3125	109759.00148913579	0	1172	0.13174411177017475	3.6282630522089505	6.256526104417901	448.30377197265625	448.30517578125
1074	449.2002868652344	12.3698					1	DETECTED	449.2003 m/z @12.37 [CD6582_2.mzXML]	449.2002868652344	12.3698	12.230716666666666	12.538066666666667	0.30735000000000134	11463.6923828125	161512.6529431154	0	1172	0.1993548363524198	1.1049131216297206	1.209826243259441	449.1997375488281	449.2012939453125
1075	449.3611145019531	12.666516666666666					1	DETECTED	449.3611 m/z @12.67 [CD6582_2.mzXML]	449.3611145019531	12.666516666666666	12.125	14.018916666666666	1.8939166666666658	10069.6376953125	327680.03277172847	0	1172	0.17267497508643537	1.7487150287771998	2.5126644168347876	449.35772705078125	449.36248779296875
1076	450.32061767578125	12.300683333333334					1	DETECTED	450.3206 m/z @12.30 [CD6582_2.mzXML]	450.32061767578125	12.300683333333334	11.672616666666666	12.696683333333334	1.024066666666668	62422.43359375	849882.1247169165	0	1172	0.22615726261694746	0.7027119962715335	0.4322192929242273	450.3191833496094	450.3221435546875
1077	450.3566589355469	13.033333333333333					1	DETECTED	450.3567 m/z @13.03 [CD6582_2.mzXML]	450.3566589355469	13.033333333333333	0.1197	19.99866666666667	19.878966666666667	57263.2265625	3093162.8237339472	0	1172	0.19756215882194006	1.074793772152036	0.7030713949114343	450.35308837890625	450.36029052734375
1078	451.32403564453125	12.317983333333332					1	DETECTED	451.3240 m/z @12.32 [CD6582_2.mzXML]	451.32403564453125	12.317983333333332	4.461483333333334	12.4872	8.025716666666666	18108.9296875	1863292.2732763058	0	1172	0.18168268662754983	0.5107692144508793	0.024057860596227387	451.3232727050781	451.32476806640625
1079	452.3723449707031	12.090133333333334					1	DETECTED	452.3723 m/z @12.09 [CD6582_2.mzXML]	452.3723449707031	12.090133333333334	5.085716666666666	14.520999999999999	9.435283333333333	5735.09033203125	963845.4592282106	0	1172	0.10147833741932466	0.6735238480482552	0.34704769609651026	452.3646545410156	452.3807373046875
1080	452.83203125	1.6758166666666667					1	DETECTED	452.8320 m/z @1.68 [CD6582_2.mzXML]	452.83203125	1.6758166666666667	1.6453833333333334	1.7220166666666665	0.07663333333333311	15997.8212890625	36017.44694384762	0	1172	0.03097026819183668	1.2590361445783105	1.1853014513289473	452.8306579589844	452.8403015136719
1081	453.3432922363281	10.514233333333333					1	DETECTED	453.3433 m/z @10.51 [CD6582_2.mzXML]	453.3432922363281	10.514233333333333	9.834133333333334	17.807833333333335	7.973700000000001	135292.65625	1748409.9624909651	1	1172	0.10001325000826178	2.208250422533243	4.214873641358618	453.33984375	453.3466491699219
1082	454.291748046875	13.078383333333333					1	DETECTED	454.2917 m/z @13.08 [CD6582_2.mzXML]	454.291748046875	13.078383333333333	12.92835	14.536750000000001	1.6084000000000014	29330.140625	364515.0399414062	0	1172	0.08326228500021848	5.360142190624321	19.50255162563823	454.290771484375	454.2957763671875
1083	454.38751220703125	12.195400000000001					1	DETECTED	454.3875 m/z @12.20 [CD6582_2.mzXML]	454.38751220703125	12.195400000000001	12.1602	12.282916666666667	0.12271666666666725	3801.537109375	21273.91682775892	0	1172	0.13158716423274797	1.743134469696906	2.486268939393812	454.385986328125	454.3891906738281
1084	454.958251953125	1.8942166666666667					1	DETECTED	454.9583 m/z @1.89 [CD6582_2.mzXML]	454.958251953125	1.8942166666666667	1.7818833333333333	2.2614666666666663	0.47958333333333303	20185.728515625	300187.2852159425	0	1172	0.2123336514858789	2.134643916913944	4.468080609984521	454.956787109375	454.9590148925781
1085	457.2313232421875	12.882716666666665					1	DETECTED	457.2313 m/z @12.88 [CD6582_2.mzXML]	457.2313232421875	12.882716666666665	12.7583	14.800116666666666	2.0418166666666657	5170.541015625	308530.74195147684	0	1172	1.384523660856777	8.205559276624347	15.394202002751385	457.22430419921875	457.2335510253906
1086	458.8555603027344	1.5556333333333332					1	DETECTED	458.8556 m/z @1.56 [CD6582_2.mzXML]	458.8555603027344	1.5556333333333332	1.451	1.6453833333333334	0.19438333333333335	33240.21875	157487.77336791987	0	1172	0.09668742488462323	0.8008525415846054	0.6259413626970631	458.85498046875	458.86041259765625
1087	459.2470397949219	13.15235					1	DETECTED	459.2470 m/z @13.15 [CD6582_2.mzXML]	459.2470397949219	13.15235	12.636500000000002	14.154283333333332	1.5177833333333304	27885.052734375	564060.490454651	0	1172	0.18660468325071378	1.6570437741773838	1.1284675306561247	459.24298095703125	459.2494201660156
1088	460.78143310546875	1.7375166666666668					1	DETECTED	460.7814 m/z @1.74 [CD6582_2.mzXML]	460.78143310546875	1.7375166666666668	1.6910666666666667	1.7674999999999998	0.07643333333333313	9526.072265625	33950.49126684571	0	1172	0.18905983656129988	0.8227484750627876	0.6454969501255751	460.78143310546875	460.7834167480469
1089	460.9652404785156	1.8106833333333334					1	DETECTED	460.9652 m/z @1.81 [CD6582_2.mzXML]	460.9652404785156	1.8106833333333334	1.7818833333333333	2.22025	0.4383666666666668	12275.201171875	151033.98744555676	0	1172	0.21646043615499777	7.6105324074073675	14.221064814814735	460.9648742675781	460.9676513671875
1090	463.3017272949219	13.033333333333333					1	DETECTED	463.3017 m/z @13.03 [CD6582_2.mzXML]	463.3017272949219	13.033333333333333	12.852	17.734666666666666	4.882666666666665	15033.3076171875	855071.5023199765	0	1172	0.17724688203648675	13.463235294117675	25.92647058823535	463.3009948730469	463.3106689453125
1091	464.2060546875	10.764716666666667					1	DETECTED	464.2061 m/z @10.76 [CD6582_2.mzXML]	464.2060546875	10.764716666666667	10.746766666666668	10.818116666666667	0.07134999999999891	4245.498046875	12060.437894714158	0	1172	0.08300101027102613	1.9874651810585737	2.9749303621171475	464.2045593261719	464.2071838378906
1092	464.2176208496094	10.606333333333334					1	DETECTED	464.2176 m/z @10.61 [CD6582_2.mzXML]	464.2176208496094	10.606333333333334	5.490116666666666	10.728533333333333	5.238416666666667	25431.27734375	383715.6748136587	0	1172	0.09108110288324944	0.5119424183885879	0.031634375683388775	464.21240234375	464.2218933105469
1093	464.31280517578125	13.53445					1	DETECTED	464.3128 m/z @13.53 [CD6582_2.mzXML]	464.31280517578125	13.53445	13.4411	13.881016666666666	0.4399166666666652	5596.18359375	63439.296232269226	0	1172	0.10702015610249838	2.356275665059824	3.5299024946579887	464.3099060058594	464.3146057128906
1094	466.31561279296875	11.970149999999999					1	DETECTED	466.3156 m/z @11.97 [CD6582_2.mzXML]	466.31561279296875	11.970149999999999	11.920916666666667	12.335049999999999	0.41413333333333213	37214.2421875	304387.47658898897	0	1172	0.09973537369841701	4.20582261340568	2.385393372724532	466.3149719238281	466.3163146972656
1095	468.30731201171875	12.666516666666666					1	DETECTED	468.3073 m/z @12.67 [CD6582_2.mzXML]	468.30731201171875	12.666516666666666	12.4872	14.800116666666666	2.3129166666666663	614382.875	4285159.4085368	1	1172	0.07701377606823634	1.412277899622061	2.9397553749353817	468.3017578125	468.3092956542969
1096	469.3278503417969	12.038483333333334					1	DETECTED	469.3279 m/z @12.04 [CD6582_2.mzXML]	469.3278503417969	12.038483333333334	11.721200000000001	15.123966666666666	3.4027666666666647	11104.591796875	589189.1353965759	0	1172	0.1996850510101833	5.36234700845723	11.830765102395958	469.32257080078125	469.32952880859375
1097	469.38775634765625	12.605416666666667					1	DETECTED	469.3878 m/z @12.61 [CD6582_2.mzXML]	469.38775634765625	12.605416666666667	12.038483333333334	12.852	0.8135166666666667	25123.396484375	455531.3101469734	0	1172	0.3794874590739301	0.7174711900282223	0.4349423800564447	469.3874206542969	469.3892822265625
1098	470.3125	12.666516666666666					1	DETECTED	470.3125 m/z @12.67 [CD6582_2.mzXML]	470.3125	12.666516666666666	0.33956666666666663	12.820166666666667	12.4806	22533.4609375	1606458.4228109436	0	1172	0.06660933841979855	0.5062322796798884	0.012464559359776809	470.3064880371094	470.3138427734375
1099	470.8885498046875	1.6000333333333332					1	DETECTED	470.8885 m/z @1.60 [CD6582_2.mzXML]	470.8885498046875	1.6000333333333332	1.5702833333333333	1.6453833333333334	0.07510000000000017	23304.775390625	70128.92655664067	0	1172	0.05584140093605061	1.2621848739495851	1.483653308010786	470.8883972167969	470.8893737792969
1100	470.9329833984375	1.8806833333333333					1	DETECTED	470.9330 m/z @1.88 [CD6582_2.mzXML]	470.9329833984375	1.8806833333333333	1.8106833333333334	2.1637333333333335	0.3530500000000001	7485.60888671875	89583.3039238281	0	1172	0.3128316219704237	2.5217857142857207	4.0435714285714415	470.93017578125	470.9329833984375
1101	471.342529296875	12.696683333333334					1	DETECTED	471.3425 m/z @12.70 [CD6582_2.mzXML]	471.342529296875	12.696683333333334	11.970149999999999	12.867116666666668	0.8969666666666694	5691.01220703125	166547.4198899538	0	1172	0.02754128191355143	0.617292163699761	0.23458432739952215	471.342041015625	471.3470153808594
1102	472.24859619140625	11.566383333333333					1	DETECTED	472.2486 m/z @11.57 [CD6582_2.mzXML]	472.24859619140625	11.566383333333333	11.536433333333333	14.717133333333333	3.1807	26158.419921875	781151.7627827453	0	1172	0.04503501173201663	53.100166944909105	105.20033388981821	472.2398376464844	472.249267578125
1103	472.302490234375	12.230716666666666					1	DETECTED	472.3025 m/z @12.23 [CD6582_2.mzXML]	472.302490234375	12.230716666666666	10.097683333333332	12.588866666666666	2.4911833333333337	70563.140625	1641580.563686766	0	1172	0.19061207041368355	1.0778925145024099	0.4583148289810333	472.3009948730469	472.307861328125
1104	473.34295654296875	13.338433333333334					1	DETECTED	473.3430 m/z @13.34 [CD6582_2.mzXML]	473.34295654296875	13.338433333333334	13.2955	13.487083333333334	0.19158333333333388	2927.38330078125	27134.839847045878	0	1172	0.07811254948992818	2.2311723602484226	3.4623447204968447	473.34271240234375	473.3489990234375
1105	473.3594665527344	12.852					1	DETECTED	473.3595 m/z @12.85 [CD6582_2.mzXML]	473.3594665527344	12.852	0.44936666666666664	14.267166666666666	13.8178	4443.15283203125	919940.1207532961	0	1172	0.07091352931266215	0.5570510563616866	0.1141021127233732	473.3570556640625	473.36712646484375
1106	474.2836608886719	11.920916666666667					1	DETECTED	474.2837 m/z @11.92 [CD6582_2.mzXML]	474.2836608886719	11.920916666666667	11.838683333333334	17.880666666666666	6.041983333333333	375529.84375	3703730.854509968	1	1172	0.0969317759813837	2.2663773563515415	2.655000491351516	474.2832946777344	474.2846984863281
1107	474.833251953125	1.5556333333333332					1	DETECTED	474.8333 m/z @1.56 [CD6582_2.mzXML]	474.833251953125	1.5556333333333332	1.451	1.5850499999999998	0.13404999999999978	27324.03515625	124367.11291864002	0	1172	0.08180443354290023	0.6405702453010514	0.28114049060210294	474.8329162597656	474.8337707519531
1108	475.2874755859375	11.93695					1	DETECTED	475.2875 m/z @11.94 [CD6582_2.mzXML]	475.2874755859375	11.93695	11.93695	12.3525	0.41554999999999964	72049.140625	453566.69067748927	0	1172	0.06431626930053014	null	null	475.28662109375	475.2884521484375
1109	475.32513427734375	10.514233333333333					1	DETECTED	475.3251 m/z @10.51 [CD6582_2.mzXML]	475.32513427734375	10.514233333333333	10.26005	16.983166666666666	6.723116666666666	44659.3125	1034831.3150323484	0	1172	0.14080618550734236	1.8753410187896837	3.27809199132035	475.3232727050781	475.32696533203125
1110	476.411376953125	12.636500000000002					1	DETECTED	476.4114 m/z @12.64 [CD6582_2.mzXML]	476.411376953125	12.636500000000002	4.3176	14.219333333333333	9.901733333333333	7188.66064453125	669251.3619321901	0	1172	0.18720925209373185	0.5951347734275764	0.1663017649434056	476.4033203125	476.416015625
1111	476.9407653808594	1.825					1	DETECTED	476.9408 m/z @1.82 [CD6582_2.mzXML]	476.9407653808594	1.825	1.7818833333333333	11.920916666666667	10.139033333333334	9345.515625	1273661.3549146117	0	1172	0.19301391483205754	117.5767298028604	234.1534596057208	476.9378967285156	476.9412841796875
1112	478.2916259765625	12.882716666666665					1	DETECTED	478.2916 m/z @12.88 [CD6582_2.mzXML]	478.2916259765625	12.882716666666665	10.2423	15.141516666666666	4.899216666666666	102544.2734375	2229460.966398039	0	1172	0.11512982622586776	0.9277355215401614	14.193927857347507	478.287353515625	478.2987976074219
1113	478.3286437988281	13.15235					1	DETECTED	478.3286 m/z @13.15 [CD6582_2.mzXML]	478.3286437988281	13.15235	13.048133333333334	19.249833333333335	6.201700000000001	72342.828125	1454071.098056122	0	1172	0.31181079332886696	3.9919577362637617	4.765424160736176	478.3238830566406	478.3324279785156
1114	478.386474609375	12.666516666666666					1	DETECTED	478.3865 m/z @12.67 [CD6582_2.mzXML]	478.386474609375	12.666516666666666	9.421583333333333	19.870833333333334	10.449250000000001	9443.8515625	1010197.886769409	0	1172	0.24401795940593018	1.4890214780565243	1.9501152447503136	478.3856506347656	478.39337158203125
1115	479.2947082519531	12.897633333333333					1	DETECTED	479.2947 m/z @12.90 [CD6582_2.mzXML]	479.2947082519531	12.897633333333333	12.742716666666666	13.06305	0.320333333333334	26368.52734375	227409.873411499	0	1172	0.08533802529932011	1.0338891877353429	1.0677783754706858	479.2940979003906	479.29559326171875
1116	480.3440246582031	13.456416666666666					1	DETECTED	480.3440 m/z @13.46 [CD6582_2.mzXML]	480.3440246582031	13.456416666666666	13.3674	14.666866666666666	1.2994666666666657	116412.796875	1826493.7944146746	1	1172	0.1964394199480548	3.908941619294725	4.532265893904394	480.3428039550781	480.34527587890625
1117	481.3674621582031	12.666516666666666					1	DETECTED	481.3675 m/z @12.67 [CD6582_2.mzXML]	481.3674621582031	12.666516666666666	2.6193999999999997	14.219333333333333	11.599933333333333	11031.2255859375	1149468.9161372073	0	1172	0.09139318280949738	0.5772767311351349	2.0817187643160704	481.3656921386719	481.36956787109375
1118	482.3229675292969	12.882716666666665					1	DETECTED	482.3230 m/z @12.88 [CD6582_2.mzXML]	482.3229675292969	12.882716666666665	0.8140999999999999	15.448583333333334	14.634483333333334	76967.4296875	1900714.8713627602	0	1172	0.12569817732387634	0.5100763888587329	1.3550092535557767	482.3216857910156	482.3273010253906
1119	482.3598937988281	13.796733333333332					1	DETECTED	482.3599 m/z @13.80 [CD6582_2.mzXML]	482.3598937988281	13.796733333333332	12.300683333333334	15.648133333333334	3.3474500000000003	81596.7109375	1899100.8019143674	0	1172	0.23610065619228848	2.8825957728674565	4.757731747860206	482.3506774902344	482.3636169433594
1120	482.9966125488281	4.22215					1	DETECTED	482.9966 m/z @4.22 [CD6582_2.mzXML]	482.9966125488281	4.22215	0.5952833333333333	9.663333333333332	9.06805	2952.7734375	728299.8041957705	0	1172	1.8452914101028117	1.2501217763726264	1.5002435527452527	482.9916687011719	482.999755859375
1121	483.3265075683594	12.882716666666665					1	DETECTED	483.3265 m/z @12.88 [CD6582_2.mzXML]	483.3265075683594	12.882716666666665	12.804983333333332	13.078383333333333	0.27340000000000053	20726.85546875	158379.18739282194	0	1172	0.23757979086818715	1.7585763293310626	2.8729836379453966	483.325927734375	483.3269348144531
1122	483.3630065917969	13.796733333333332					1	DETECTED	483.3630 m/z @13.80 [CD6582_2.mzXML]	483.3630065917969	13.796733333333332	13.664766666666667	15.611616666666666	1.9468499999999995	23525.994140625	481821.41215622	0	1172	0.12325185552470685	4.07988304084487	2.9590484984344108	483.3569030761719	483.36431884765625
1123	484.0814208984375	11.187116666666666					1	DETECTED	484.0814 m/z @11.19 [CD6582_2.mzXML]	484.0814208984375	11.187116666666666	10.746766666666668	11.656816666666666	0.9100499999999982	56778.87109375	718953.7021479475	0	1172	0.1816263878130684	1.0653991942221148	0.6249686424442191	484.079345703125	484.083251953125
1124	486.0780944824219	11.187116666666666					1	DETECTED	486.0781 m/z @11.19 [CD6582_2.mzXML]	486.0780944824219	11.187116666666666	10.9435	11.187116666666666	0.24361666666666615	24523.33984375	141668.78798803626	0	1172	0.03004420806608188	0.5	null	486.0765075683594	486.078369140625
1125	486.865966796875	1.6000333333333332					1	DETECTED	486.8660 m/z @1.60 [CD6582_2.mzXML]	486.865966796875	1.6000333333333332	1.5702833333333333	1.6453833333333334	0.07510000000000017	34542.890625	107863.80027734383	0	1172	0.06042879747347585	1.2621848739495851	1.447233895766027	486.8657531738281	486.86651611328125
1126	487.3192138671875	14.34575					1	DETECTED	487.3192 m/z @14.35 [CD6582_2.mzXML]	487.3192138671875	14.34575	4.6898333333333335	16.468983333333334	11.779150000000001	34745.43359375	1902492.2331083366	0	1172	0.4979454410333233	1.0635632478698664	0.9361640057219175	487.3136901855469	487.3290100097656
1127	488.2657165527344	12.230716666666666					1	DETECTED	488.2657 m/z @12.23 [CD6582_2.mzXML]	488.2657165527344	12.230716666666666	12.195400000000001	16.983166666666666	4.7877666666666645	4449.04443359375	376926.50719628873	0	1172	0.08611536667178399	67.78338839075374	134.56677678150749	488.2641296386719	488.269287109375
1128	488.2973327636719	11.970149999999999					1	DETECTED	488.2973 m/z @11.97 [CD6582_2.mzXML]	488.2973327636719	11.970149999999999	11.920916666666667	12.1602	0.23928333333333285	27257.029296875	177326.23184472648	0	1172	0.09466307968523857	2.430094786729934	3.254611790333966	488.296875	488.2974853515625
1129	489.3358459472656	15.141516666666666					1	DETECTED	489.3358 m/z @15.14 [CD6582_2.mzXML]	489.3358459472656	15.141516666666666	6.859083333333333	16.59756666666667	9.738483333333335	4494.48486328125	879241.2527185669	0	1172	0.5177407393054239	0.5878998925436567	0.12894296139988767	489.32672119140625	489.3391418457031
1130	490.2891845703125	12.696683333333334					1	DETECTED	490.2892 m/z @12.70 [CD6582_2.mzXML]	490.2891845703125	12.696683333333334	12.636500000000002	12.789216666666666	0.15271666666666484	17398.53515625	114522.72820385608	0	1172	0.1262322201888484	1.2687621157574036	1.5375242315148074	490.28857421875	490.28997802734375
1131	490.4240417480469	12.852					1	DETECTED	490.4240 m/z @12.85 [CD6582_2.mzXML]	490.4240417480469	12.852	10.314	14.002266666666666	3.6882666666666655	15833.3203125	898688.6592241819	0	1172	0.457236441642106	0.7266088783819277	1.684642222657735	490.4228820800781	490.43377685546875
1132	491.3698425292969	12.386716666666667					1	DETECTED	491.3698 m/z @12.39 [CD6582_2.mzXML]	491.3698425292969	12.386716666666667	12.038483333333334	12.7583	0.7198166666666665	10762.833984375	269037.64218988083	0	1172	0.4058648905166553	1.0335263712070462	1.2537257259126895	491.368408203125	491.3708801269531
1133	491.42755126953125	12.773833333333332					1	DETECTED	491.4276 m/z @12.77 [CD6582_2.mzXML]	491.42755126953125	12.773833333333332	12.742716666666666	12.9741	0.2313833333333335	6745.7841796875	54573.310176757775	0	1172	0.04644339080465976	3.71799678628827	6.43599357257654	491.4268798828125	491.4286193847656
1134	491.5579833984375	13.15235					1	DETECTED	491.5580 m/z @13.15 [CD6582_2.mzXML]	491.5579833984375	13.15235	13.018633333333334	13.681283333333333	0.6626499999999993	25249.8984375	376768.74509021	0	1172	0.299385085005353	2.544193763946361	5.387242502260057	491.5551452636719	491.5605163574219
1135	492.3077392578125	12.605416666666667					1	DETECTED	492.3077 m/z @12.61 [CD6582_2.mzXML]	492.3077392578125	12.605416666666667	1.2699	12.651516666666668	11.381616666666668	9973.5927734375	1356733.1165834963	0	1172	0.2204594908358981	0.5020334317947572	0.004066863589514454	492.29833984375	492.3086853027344
1136	492.8824768066406	1.6304333333333332					1	DETECTED	492.8825 m/z @1.63 [CD6582_2.mzXML]	492.8824768066406	1.6304333333333332	1.5850499999999998	1.6453833333333334	0.06033333333333357	56938.74609375	134245.5240170899	0	1172	0.05691517806905244	0.6647080426000761	0.3113459730016297	492.8824768066406	492.88372802734375
1137	493.778564453125	13.15235					1	DETECTED	493.7786 m/z @13.15 [CD6582_2.mzXML]	493.778564453125	13.15235	13.137833333333333	13.381716666666668	0.24388333333333456	22365.62890625	192232.67034326223	0	1172	0.1504458682590908	8.400114810562318	15.800229621124638	493.77813720703125	493.7795715332031
1138	494.3227233886719	12.804983333333332					1	DETECTED	494.3227 m/z @12.80 [CD6582_2.mzXML]	494.3227233886719	12.804983333333332	12.420533333333333	14.766983333333334	2.346450000000001	700091.3125	6733543.34516882	1	1172	0.11449490731066092	1.15783148665829	0.9198724328823338	494.3208923339844	494.3253173828125
1139	495.3262939453125	12.804983333333332					1	DETECTED	495.3263 m/z @12.80 [CD6582_2.mzXML]	495.3262939453125	12.804983333333332	7.0040000000000004	13.64865	6.6446499999999995	185952.34375	9836101.15037494	0	1172	5.860597492382669	0.5287873776734138	0.07304970695924973	495.32305908203125	495.3362731933594
1140	496.3371887207031	13.15235					1	DETECTED	496.3372 m/z @13.15 [CD6582_2.mzXML]	496.3371887207031	13.15235	10.314	18.282833333333333	7.9688333333333325	7436830.5	1.2826939807259989E8	1	1172	0.1742699244499626	1.9580389832242626	2.382126636257255	496.3330993652344	496.34234619140625
1141	497.3415832519531	13.15235					1	DETECTED	497.3416 m/z @13.15 [CD6582_2.mzXML]	497.3415832519531	13.15235	5.454983333333333	15.866266666666666	10.411283333333333	1546949.5	2.9576979024665132E7	0	1172	0.17741315233219268	0.9296372798090359	4.860001255020712	497.3359680175781	497.34356689453125
1142	498.9004211425781	1.6453833333333334					1	DETECTED	498.9004 m/z @1.65 [CD6582_2.mzXML]	498.9004211425781	1.6453833333333334	1.6000333333333332	11.457333333333334	9.857300000000002	54518.1328125	4003348.124683595	0	1172	0.08212670761480889	108.68026460859927	1.067523433915014	498.893798828125	498.9006652832031
1143	499.346435546875	13.181233333333333					1	DETECTED	499.3464 m/z @13.18 [CD6582_2.mzXML]	499.346435546875	13.181233333333333	13.003716666666666	14.2032	1.199483333333335	29551.1328125	520765.5092075812	0	1172	0.17439088792275292	2.1854205001085965	3.5020243046521573	499.3456726074219	499.3482666015625
1144	500.0775146484375	9.456283333333333					1	DETECTED	500.0775 m/z @9.46 [CD6582_2.mzXML]	500.0775146484375	9.456283333333333	9.404333333333334	10.455549999999999	1.0512166666666651	4500.9833984375	79398.63967739872	0	1172	0.5953644829149898	10.11758100737893	1.8022358152710614	500.0737609863281	500.0781555175781
1145	500.27923583984375	11.872766666666667					1	DETECTED	500.2792 m/z @11.87 [CD6582_2.mzXML]	500.27923583984375	11.872766666666667	11.856066666666667	12.9741	1.118033333333333	23668.466796875	379786.10693115194	0	1172	0.09306215387047345	9.258984568297274	22.822126243599282	500.2727355957031	500.28118896484375
1146	501.1861267089844	13.224250000000001					1	DETECTED	501.1861 m/z @13.22 [CD6582_2.mzXML]	501.1861267089844	13.224250000000001	2.3989833333333332	13.681283333333333	11.2823	22359.576171875	2328602.1635177615	0	1172	0.21814266225001866	0.5211095646604548	2.9696279257708302	501.18328857421875	501.1908874511719
1147	502.1103820800781	10.314					1	DETECTED	502.1104 m/z @10.31 [CD6582_2.mzXML]	502.1103820800781	10.314	10.134233333333333	10.514233333333333	0.3800000000000008	6252.3037109375	59424.39206149304	0	1172	0.19604006616662772	1.056925644353789	1.5686031143080332	502.1094970703125	502.11474609375
1148	502.29150390625	12.8359					1	DETECTED	502.2915 m/z @12.84 [CD6582_2.mzXML]	502.29150390625	12.8359	9.069083333333333	13.3674	4.298316666666667	63358.6328125	1328747.4539495849	0	1172	0.11720296621957615	2.2194590500681266	3.8877659474774453	502.28607177734375	502.2918701171875
1149	502.32867431640625	12.959316666666666					1	DETECTED	502.3287 m/z @12.96 [CD6582_2.mzXML]	502.32867431640625	12.959316666666666	12.959316666666666	13.697533333333332	0.7382166666666663	13641.568359375	263183.0510932011	0	1172	0.09589833230110045	null	null	502.32403564453125	502.32867431640625
1150	502.4107360839844	4.4935833333333335					1	DETECTED	502.4107 m/z @4.49 [CD6582_2.mzXML]	502.4107360839844	4.4935833333333335	3.1869	5.01555	1.82865	2433.523681640625	134396.3868284912	0	1172	0.30346716313804656	0.6997295952857744	0.39945919057154883	502.40423583984375	502.4123229980469
1151	502.4612121582031	12.959316666666666					1	DETECTED	502.4612 m/z @12.96 [CD6582_2.mzXML]	502.4612121582031	12.959316666666666	12.072666666666667	14.329933333333335	2.257266666666668	4969.3916015625	371720.77026327536	0	1172	1.1832835437842064	1.272918663884661	1.545837327769322	502.460205078125	502.4655456542969
1152	503.294921875	12.8359					1	DETECTED	503.2949 m/z @12.84 [CD6582_2.mzXML]	503.294921875	12.8359	0.97825	12.9741	11.99585	16013.44921875	1294341.794843506	0	1172	0.08968522656394562	0.505827461596522	0.011654923193044104	503.28900146484375	503.2967224121094
1153	504.2396545410156	12.213233333333333					1	DETECTED	504.2397 m/z @12.21 [CD6582_2.mzXML]	504.2396545410156	12.213233333333333	12.195400000000001	12.420533333333333	0.22513333333333208	12857.1474609375	77228.74070178148	0	1172	0.10192121610037752	6.312149532710705	10.517594629389677	504.2368469238281	504.2405090332031
1154	504.3067626953125	13.033333333333333					1	DETECTED	504.3068 m/z @13.03 [CD6582_2.mzXML]	504.3067626953125	13.033333333333333	12.897633333333333	13.949916666666667	1.0522833333333335	8954.2998046875	246309.22085736116	0	1172	0.17930568285150805	3.8772414640137582	6.7544829280275165	504.3038024902344	504.306884765625
1155	504.3415832519531	13.26685					1	DETECTED	504.3416 m/z @13.27 [CD6582_2.mzXML]	504.3415832519531	13.26685	13.26685	14.035983333333332	0.7691333333333326	8453.0888671875	182314.78274670453	0	1172	0.49715732597428186	null	null	504.3397521972656	504.346923828125
1156	504.9784851074219	3.3258					1	DETECTED	504.9785 m/z @3.33 [CD6582_2.mzXML]	504.9784851074219	3.3258	2.0345833333333334	11.856066666666667	9.821483333333333	2502.61767578125	595276.6814099731	0	1172	0.5725882771761786	3.803189498276819	6.606378996553637	504.973876953125	504.9813537597656
1157	506.358642578125	13.64865					1	DETECTED	506.3586 m/z @13.65 [CD6582_2.mzXML]	506.358642578125	13.64865	11.787583333333334	16.12151666666667	4.333933333333334	12162.87890625	739266.9153125609	0	1172	0.2412186134880514	1.1643681043129395	0.5919453038553025	506.3502502441406	506.3631591796875
1158	506.9534606933594	19.157666666666668					1	DETECTED	506.9535 m/z @19.16 [CD6582_2.mzXML]	506.9534606933594	19.157666666666668	0.1197	19.99866666666667	19.878966666666667	1658.6175537109375	895609.6671139827	0	1172	19.264248844252474	0.5220874428116449	0.04417488562328966	506.9498596191406	506.9603576660156
1159	508.33953857421875	13.048133333333334					1	DETECTED	508.3395 m/z @13.05 [CD6582_2.mzXML]	508.33953857421875	13.048133333333334	12.852	13.108466666666667	0.2564666666666664	15787.8525390625	136159.24708190912	0	1172	0.21091039702087144	0.6538069340584609	0.3076138681169219	508.3388366699219	508.34033203125
1160	508.37493896484375	14.002266666666666					1	DETECTED	508.3749 m/z @14.00 [CD6582_2.mzXML]	508.37493896484375	14.002266666666666	11.30705	15.92065	4.6136	26270.845703125	1511957.874300475	0	1172	1.601124489227125	0.8567636242372065	0.5274250509001075	508.3692626953125	508.3779296875
1161	508.8570861816406	1.6304333333333332					1	DETECTED	508.8571 m/z @1.63 [CD6582_2.mzXML]	508.8570861816406	1.6304333333333332	1.5850499999999998	1.6604166666666667	0.0753666666666668	16879.38671875	47643.04574096679	0	1172	0.04885725825243248	0.830334190231364	0.6337054816396614	508.8550720214844	508.8587341308594
1162	509.3934326171875	12.230716666666666					1	DETECTED	509.3934 m/z @12.23 [CD6582_2.mzXML]	509.3934326171875	12.230716666666666	11.672616666666666	12.3698	0.6971833333333333	9253.564453125	162492.81905407715	0	1172	0.06734668803813548	0.6246043122498959	0.24920862449979175	509.39044189453125	509.3941650390625
1163	510.3544006347656	13.53445					1	DETECTED	510.3544 m/z @13.53 [CD6582_2.mzXML]	510.3544006347656	13.53445	6.967466666666667	14.700283333333335	7.732816666666668	83288.21875	3213772.8740569768	0	1172	0.24100491011621372	1.3633123715313162	1.7666684264242516	510.3460388183594	510.35577392578125
1164	510.3904113769531	12.727383333333334					1	DETECTED	510.3904 m/z @12.73 [CD6582_2.mzXML]	510.3904113769531	12.727383333333334	12.230716666666666	13.123116666666666	0.8924000000000003	18588.396484375	289396.8069229732	0	1172	0.2315959434913335	0.8983892617449645	0.796778523489929	510.3804931640625	510.3978576660156
1165	512.3333129882812	12.696683333333334					1	DETECTED	512.3333 m/z @12.70 [CD6582_2.mzXML]	512.3333129882812	12.696683333333334	6.7341	12.912983333333333	6.178883333333333	29522.7109375	1137280.7384250483	0	1172	0.8728763395675028	1.4787961985026352	0.7725046936457354	512.3316040039062	512.3358154296875
1166	514.8736572265625	1.6453833333333334					1	DETECTED	514.8737 m/z @1.65 [CD6582_2.mzXML]	514.8736572265625	1.6453833333333334	1.6000333333333332	1.6758166666666667	0.07578333333333354	24172.16015625	70819.38135400403	0	1172	0.05735916994195844	0.8355384049981606	0.6189982029534449	514.8724365234375	514.8739624023438
1167	515.3116455078125	13.166483333333334					1	DETECTED	515.3116 m/z @13.17 [CD6582_2.mzXML]	515.3116455078125	13.166483333333334	13.078383333333333	13.5664	0.48801666666666677	79190.359375	886730.6753487563	0	1172	0.19865636652254537	2.5847097305973086	5.240130571522562	515.3109741210938	515.3125610351562
1168	515.4111328125	12.666516666666666					1	DETECTED	515.4111 m/z @12.67 [CD6582_2.mzXML]	515.4111328125	12.666516666666666	12.588866666666666	14.520999999999999	1.9321333333333328	10141.4638671875	435750.893998718	0	1172	0.4341561642558798	12.441296415539776	19.594483976766472	515.409912109375	515.4149169921875
1169	515.8135986328125	13.15235					1	DETECTED	515.8136 m/z @13.15 [CD6582_2.mzXML]	515.8135986328125	13.15235	13.093533333333333	13.582633333333332	0.48909999999999876	48967.68359375	479676.9632771618	0	1172	0.040054989510187156	2.84183966802015	3.9139927688436775	515.8128051757812	515.8146362304688
1170	516.0712280273438	10.6924					1	DETECTED	516.0712 m/z @10.69 [CD6582_2.mzXML]	516.0712280273438	10.6924	9.731933333333334	10.746766666666668	1.0148333333333337	4686.58642578125	57511.82689196768	0	1172	1.015403998382741	0.5283022142014309	0.056128154332008885	516.0701293945312	516.0743408203125
1171	516.3045654296875	12.804983333333332					1	DETECTED	516.3046 m/z @12.80 [CD6582_2.mzXML]	516.3045654296875	12.804983333333332	12.727383333333334	13.048133333333334	0.3207500000000003	39087.140625	353867.5735322263	0	1172	0.14052563068383428	2.0666881443299374	2.901145617924152	516.3033447265625	516.3053588867188
1172	517.3666381835938	14.800116666666666					1	DETECTED	517.3666 m/z @14.80 [CD6582_2.mzXML]	517.3666381835938	14.800116666666666	14.568816666666667	15.177183333333334	0.6083666666666669	3653.03564453125	66499.83203131093	0	1172	0.09891800703774578	1.3151030407839799	1.63020608156796	517.3648071289062	517.3685302734375
1173	518.3201904296875	13.15235					1	DETECTED	518.3202 m/z @13.15 [CD6582_2.mzXML]	518.3201904296875	13.15235	12.605416666666667	14.933316666666666	2.3278999999999996	471853.59375	1.02808385934773E7	1	1172	0.2752353164321981	0.45268303131470783	3.6682454032055825	518.3201293945312	518.3236694335938
1174	518.4586181640625	12.804983333333332					1	DETECTED	518.4586 m/z @12.80 [CD6582_2.mzXML]	518.4586181640625	12.804983333333332	11.656816666666666	15.019583333333333	3.3627666666666673	74331.359375	5574431.874440457	0	1172	1.2425259100466768	1.30068595262337	1.6679218129543123	518.4569091796875	518.4610595703125
1175	519.323486328125	13.26685					1	DETECTED	519.3235 m/z @13.27 [CD6582_2.mzXML]	519.323486328125	13.26685	12.7583	14.456733333333334	1.698433333333334	109614.25	2883367.994629821	0	1172	0.23702001170140008	1.6698784124799284	2.339756824959857	519.3233642578125	519.3261108398438
1176	520.2344360351562	11.970149999999999					1	DETECTED	520.2344 m/z @11.97 [CD6582_2.mzXML]	520.2344360351562	11.970149999999999	1.4664666666666666	12.0213	10.554833333333333	9596.15625	1615187.8740633545	0	1172	0.08743290808472182	0.5024348601522324	0.0048697203044647756	520.2337036132812	520.2350463867188
1177	520.3368530273438	12.92835					1	DETECTED	520.3369 m/z @12.93 [CD6582_2.mzXML]	520.3368530273438	12.92835	8.7647	16.689666666666668	7.924966666666668	2159940.25	2.7144456457470447E7	1	1172	0.15767329890740633	1.447700687552415	1.310306023958306	520.3368530273438	520.3466186523438
1178	521.341552734375	12.92835					1	DETECTED	521.3416 m/z @12.93 [CD6582_2.mzXML]	521.341552734375	12.92835	12.572316666666667	16.066716666666668	3.4944000000000006	536264.5	7551877.0645578755	0	1172	0.16443180907066157	1.802625781300529	4.048333893991325	521.3408813476562	521.343505859375
1179	522.0746459960938	10.8719					1	DETECTED	522.0746 m/z @10.87 [CD6582_2.mzXML]	522.0746459960938	10.8719	10.853900000000001	10.9609	0.10699999999999932	16236.9501953125	64472.97653149375	0	1172	0.051874889104887245	2.972222222222384	4.944444444444768	522.0741577148438	522.0762329101562
1180	522.3538208007812	13.31					1	DETECTED	522.3538 m/z @13.31 [CD6582_2.mzXML]	522.3538208007812	13.31	11.77085	15.848116666666666	4.077266666666667	887823.0625	1.777081722844307E7	1	1172	0.22719574286159627	1.9235388547415595	2.347658213784376	522.3440551757812	522.3574829101562
1181	523.3463745117188	12.959316666666666					1	DETECTED	523.3464 m/z @12.96 [CD6582_2.mzXML]	523.3463745117188	12.959316666666666	12.897633333333333	13.018633333333334	0.12100000000000044	11837.25	61843.65653369233	0	1172	0.3042447114940039	0.9808159956768551	0.9616319913537101	523.3456420898438	523.3463745117188
1182	523.357177734375	13.31					1	DETECTED	523.3572 m/z @13.31 [CD6582_2.mzXML]	523.357177734375	13.31	12.038483333333334	14.488433333333335	2.449950000000001	262872.5	6059454.714542363	0	1172	0.22121018249320024	2.9028035667096552	4.95795629312156	523.3480834960938	523.3609619140625
1183	524.3690185546875	14.251516666666667					1	DETECTED	524.3690 m/z @14.25 [CD6582_2.mzXML]	524.3690185546875	14.251516666666667	9.921249999999999	17.78966666666667	7.86841666666667	981874.4375	6.112321074285658E7	1	1172	0.5661668774758066	1.1063054398063419	0.6284713790700062	524.3590698242188	524.3735961914062
1184	525.3734741210938	14.34575					1	DETECTED	525.3735 m/z @14.35 [CD6582_2.mzXML]	525.3734741210938	14.34575	10.423733333333333	16.946	6.522266666666669	235664.53125	1.6158909181615904E7	0	1172	0.5234882069645366	0.9936805868659051	0.6741442653261469	525.37109375	525.3765869140625
1185	526.2914428710938	12.804983333333332					1	DETECTED	526.2914 m/z @12.80 [CD6582_2.mzXML]	526.2914428710938	12.804983333333332	12.7583	12.9741	0.21579999999999977	41821.578125	255527.75629370112	0	1172	0.09715515585380352	2.3113173866476746	2.3955482922537215	526.2900390625	526.2918701171875
1186	526.959716796875	2.1065833333333335					1	DETECTED	526.9597 m/z @2.11 [CD6582_2.mzXML]	526.959716796875	2.1065833333333335	2.0633833333333333	7.258116666666667	5.194733333333334	3578.4619140625	263707.52019229124	0	1172	0.08926064235373943	60.12422839506156	119.2484567901231	526.951904296875	526.9630737304688
1187	527.3115844726562	13.108466666666667					1	DETECTED	527.3116 m/z @13.11 [CD6582_2.mzXML]	527.3115844726562	13.108466666666667	12.988983333333334	13.324083333333334	0.3351000000000006	10515.4306640625	117991.95646582037	0	1172	0.0892136726570456	1.4022876272841447	1.8045752545682892	527.3097534179688	527.3128662109375
1188	527.379638671875	14.314816666666667					1	DETECTED	527.3796 m/z @14.31 [CD6582_2.mzXML]	527.379638671875	14.314816666666667	13.730766666666666	15.177183333333334	1.4464166666666678	5850.09130859375	230855.2373099363	0	1172	0.5316097680796723	1.2382644180007403	1.4765288360014803	527.3775634765625	527.38134765625
1189	528.3190307617188	13.26685					1	DETECTED	528.3190 m/z @13.27 [CD6582_2.mzXML]	528.3190307617188	13.26685	13.003716666666666	13.615533333333333	0.6118166666666678	21882.47265625	273569.2933543704	0	1172	0.14412791017052484	1.162560172282745	0.9446436702574392	528.3092651367188	528.3234252929688
1190	532.4364624023438	12.882716666666665					1	DETECTED	532.4365 m/z @12.88 [CD6582_2.mzXML]	532.4364624023438	12.882716666666665	12.420533333333333	14.251516666666667	1.830983333333334	7567.37646484375	334219.9888546448	0	1172	0.4083588005715608	1.9807976632649444	2.3532897883090516	532.436279296875	532.4435424804688
1191	534.2950439453125	13.224250000000001					1	DETECTED	534.2950 m/z @13.22 [CD6582_2.mzXML]	534.2950439453125	13.224250000000001	13.003716666666666	13.632	0.628283333333334	14841.583984375	225282.17156335473	0	1172	0.15955692254553533	1.4244634220072414	2.622309046476933	534.2922973632812	534.2965087890625
1192	535.9071655273438	18.647333333333332					1	DETECTED	535.9072 m/z @18.65 [CD6582_2.mzXML]	535.9071655273438	18.647333333333332	0.10103333333333334	19.98033333333333	19.879299999999997	1971.46044921875	988810.1237799071	0	1172	1.149401068290576	0.5359370871818098	0.07187417436361962	535.898681640625	535.912109375
1193	536.3060302734375	13.31					1	DETECTED	536.3060 m/z @13.31 [CD6582_2.mzXML]	536.3060302734375	13.31	13.209916666666667	13.471283333333334	0.2613666666666674	8530.2275390625	77441.59013818383	0	1172	0.1599893599159632	1.3057452123230595	1.611490424646119	536.3021850585938	536.3071899414062
1194	536.39599609375	8.4484					1	DETECTED	536.3960 m/z @8.45 [CD6582_2.mzXML]	536.39599609375	8.4484	8.090883333333332	8.482216666666666	0.39133333333333375	1424.6328125	20481.034043701213	0	1172	0.20225464944497062	0.5472938324553632	0.09458766491072648	536.3920288085938	536.3970947265625
1195	537.3934326171875	12.882716666666665					1	DETECTED	537.3934 m/z @12.88 [CD6582_2.mzXML]	537.3934326171875	12.882716666666665	12.6813	14.6172	1.9359000000000002	8649.5703125	435013.9672397456	0	1172	0.6647676243004401	4.805709557302481	8.033032618672175	537.3917846679688	537.3958740234375
1196	538.385986328125	12.666516666666666					1	DETECTED	538.3860 m/z @12.67 [CD6582_2.mzXML]	538.385986328125	12.666516666666666	4.381366666666667	12.666516666666666	8.28515	7891.97412109375	806148.2421171265	0	1172	0.28823627985510925	0.5	null	538.3844604492188	538.3915405273438
1197	539.1071166992188	1.8106833333333334					1	DETECTED	539.1071 m/z @1.81 [CD6582_2.mzXML]	539.1071166992188	1.8106833333333334	1.8106833333333334	2.3030166666666667	0.4923333333333333	7411.97412109375	100479.84664880371	0	1172	0.3539042534119776	null	null	539.1038208007812	539.1094970703125
1198	540.3646240234375	12.300683333333334					1	DETECTED	540.3646 m/z @12.30 [CD6582_2.mzXML]	540.3646240234375	12.300683333333334	12.282916666666667	12.55545	0.2725333333333335	6937.00390625	46314.95338122539	0	1172	0.07477209684607011	7.66979362101312	14.33958724202624	540.3619384765625	540.3665161132812
1199	542.31982421875	12.959316666666666					1	DETECTED	542.3198 m/z @12.96 [CD6582_2.mzXML]	542.31982421875	12.959316666666666	12.538066666666667	13.681283333333333	1.1432166666666657	168816.6875	2166566.2885089754	1	1172	0.15939758951237692	1.6155069948280858	0.5683484747491506	542.3189697265625	542.3247680664062
1200	544.3380126953125	12.882716666666665					1	DETECTED	544.3380 m/z @12.88 [CD6582_2.mzXML]	544.3380126953125	12.882716666666665	12.335049999999999	15.053949999999999	2.7188999999999997	573272.3125	6585422.601220535	1	1172	0.08178138753416064	1.2860396834147414	2.6512835455289747	544.3357543945312	544.341064453125
1201	546.3540649414062	13.078383333333333					1	DETECTED	546.3541 m/z @13.08 [CD6582_2.mzXML]	546.3540649414062	13.078383333333333	11.012616666666666	16.983166666666666	5.970549999999999	155910.0625	4430900.859971771	1	1172	0.1464194474373368	1.4209441170322712	0.3336663353007412	546.3472290039062	546.3568115234375
1202	547.3572998046875	13.078383333333333					1	DETECTED	547.3573 m/z @13.08 [CD6582_2.mzXML]	547.3572998046875	13.078383333333333	12.944099999999999	14.96775	2.0236500000000017	52587.09765625	896130.4639102793	0	1172	0.060527023540048575	7.535000620578337	13.524193714603847	547.3564453125	547.3584594726562
1203	548.3700561523438	13.53445					1	DETECTED	548.3701 m/z @13.53 [CD6582_2.mzXML]	548.3700561523438	13.53445	13.123116666666666	14.035983333333332	0.912866666666666	28578.30078125	500107.8660726323	0	1172	0.13205132149749055	1.1032056410880902	0.8902672008898598	548.3614501953125	548.3723754882812
1204	550.1060180664062	10.907933333333334					1	DETECTED	550.1060 m/z @10.91 [CD6582_2.mzXML]	550.1060180664062	10.907933333333334	10.88975	10.9609	0.07115000000000116	6818.220703125	24168.25933715825	0	1172	0.11939593776846635	1.956461961503085	2.91292392300617	550.1051025390625	550.107177734375
1205	550.3853149414062	12.3525					1	DETECTED	550.3853 m/z @12.35 [CD6582_2.mzXML]	550.3853149414062	12.3525	11.134716666666666	15.322116666666666	4.1874	6363.56201171875	631144.5678341371	0	1172	0.6431059722925294	1.7192713536890802	2.4385427073781605	550.381103515625	550.3868408203125
1206	550.4486694335938	12.636500000000002					1	DETECTED	550.4487 m/z @12.64 [CD6582_2.mzXML]	550.4486694335938	12.636500000000002	4.590999999999999	14.377083333333333	9.786083333333334	11571.0	1274250.302626404	0	1172	0.5561845930235769	0.5782343110586385	0.173097103521011	550.43896484375	550.4569702148438
1207	557.4559326171875	12.620849999999999					1	DETECTED	557.4559 m/z @12.62 [CD6582_2.mzXML]	557.4559326171875	12.620849999999999	12.404083333333334	13.779950000000001	1.375866666666667	3945.36376953125	185274.1184904785	0	1172	0.21482872135607423	3.173612178994339	5.347224357988678	557.45361328125	557.4564208984375
1208	561.4100341796875	11.920916666666667					1	DETECTED	561.4100 m/z @11.92 [CD6582_2.mzXML]	561.4100341796875	11.920916666666667	11.856066666666667	14.251516666666667	2.3954500000000003	3088.844482421875	197643.09634039298	0	1172	0.30369477656932276	18.469159599074832	35.938319198149664	561.4087524414062	561.4125366210938
1209	566.3193359375	12.897633333333333					1	DETECTED	566.3193 m/z @12.90 [CD6582_2.mzXML]	566.3193359375	12.897633333333333	12.773833333333332	13.078383333333333	0.30455000000000076	36939.34375	325426.39202661073	0	1172	0.13340489509174525	1.2300080775444195	1.5959111798610568	566.3190307617188	566.3208618164062
1210	567.4052124023438	12.3525					1	DETECTED	567.4052 m/z @12.35 [CD6582_2.mzXML]	567.4052124023438	12.3525	12.26525	12.572316666666667	0.3070666666666675	8042.02099609375	100318.39151049817	0	1172	0.22719278334174042	1.7596943648519796	2.519388729703959	567.4042358398438	567.4066772460938
1211	567.93359375	18.2465					1	DETECTED	567.9336 m/z @18.25 [CD6582_2.mzXML]	567.93359375	18.2465	0.13783333333333334	19.99866666666667	19.860833333333336	1817.733154296875	876337.2370984493	0	1172	18.76246148994033	0.548379229098406	0.09675845819681188	567.927978515625	567.93994140625
1212	568.3382568359375	12.8359					1	DETECTED	568.3383 m/z @12.84 [CD6582_2.mzXML]	568.3382568359375	12.8359	9.508566666666667	13.881016666666666	4.372449999999999	162776.109375	1946563.4821558231	1	1172	0.09952784701614803	0.5415752722405707	2.0206302706352863	568.3310546875	568.3388671875
1213	569.2922973632812	15.938816666666666					1	DETECTED	569.2923 m/z @15.94 [CD6582_2.mzXML]	569.2922973632812	15.938816666666666	14.750499999999999	17.514499999999998	2.7639999999999993	1801.7867431640625	149812.5811813047	0	1172	0.309875388893067	1.1629896632491332	1.3259793264982664	569.288818359375	569.2955932617188
1214	570.3544311523438	13.078383333333333					1	DETECTED	570.3544 m/z @13.08 [CD6582_2.mzXML]	570.3544311523438	13.078383333333333	12.959316666666666	13.64865	0.6893333333333338	14751.0146484375	238243.08192511028	0	1172	0.32659218273713186	2.89473684210526	4.78947368421052	570.3524780273438	570.3549194335938
1215	574.4849853515625	13.411066666666667					1	DETECTED	574.4850 m/z @13.41 [CD6582_2.mzXML]	574.4849853515625	13.411066666666667	12.636500000000002	15.141516666666666	2.5050166666666644	34824.2578125	1609233.4341801142	0	1172	0.4466744788777621	1.2697491305845394	1.3263230377087951	574.4833984375	574.4878540039062
1216	577.481201171875	12.605416666666667					1	DETECTED	577.4812 m/z @12.61 [CD6582_2.mzXML]	577.481201171875	12.605416666666667	11.754150000000001	12.773833333333332	1.0196833333333313	8023.83544921875	150590.91730310037	0	1172	0.21874571937962095	0.5989212154436521	1.3575426290829964	577.479248046875	577.4839477539062
1217	582.862060546875	1.6453833333333334					1	DETECTED	582.8621 m/z @1.65 [CD6582_2.mzXML]	582.862060546875	1.6453833333333334	1.6154000000000002	15.053949999999999	13.43855	10710.1708984375	3091615.519844238	0	1172	0.0721057398420375	224.10033351862205	447.2006670372441	582.85986328125	582.8675537109375
1218	583.25439453125	11.2218					1	DETECTED	583.2544 m/z @11.22 [CD6582_2.mzXML]	583.25439453125	11.2218	10.574916666666667	11.9047	1.3297833333333333	12108.61328125	364871.4595131832	0	1172	1.1338364551041842	1.0278386107747406	1.0458361178204858	583.2501220703125	583.2552490234375
1219	585.2691650390625	12.804983333333332					1	DETECTED	585.2692 m/z @12.80 [CD6582_2.mzXML]	585.2691650390625	12.804983333333332	6.163583333333333	14.154283333333332	7.990699999999999	41938.8359375	1735525.9511670526	0	1172	0.20794269969687562	0.7025334351652888	2.339902160707511	585.2604370117188	585.2725219726562
1220	589.3946533203125	13.033333333333333					1	DETECTED	589.3947 m/z @13.03 [CD6582_2.mzXML]	589.3946533203125	13.033333333333333	0.1928166666666667	14.035983333333332	13.843166666666665	21805.3828125	4125304.0413752752	0	1172	0.35129391391828335	0.5388234807468155	0.04650799571545601	589.3929443359375	589.3984375
1221	616.1737060546875	11.323516666666666					1	DETECTED	616.1737 m/z @11.32 [CD6582_2.mzXML]	616.1737060546875	11.323516666666666	4.0793	11.504283333333332	7.424983333333332	33291.921875	6925070.54736316	0	1172	7.309454884713098	0.5124766192802074	0.024953238560414655	616.1719360351562	616.1746826171875
1222	617.9973754882812	11.641583333333333					1	DETECTED	617.9974 m/z @11.64 [CD6582_2.mzXML]	617.9973754882812	11.641583333333333	11.610800000000001	12.107533333333333	0.4967333333333315	77111.71875	481547.78577197343	0	1172	0.0861920635394533	3.70394483667975	5.52047943330503	617.9959716796875	617.999755859375
1223	619.4380493164062	12.666516666666666					1	DETECTED	619.4380 m/z @12.67 [CD6582_2.mzXML]	619.4380493164062	12.666516666666666	12.588866666666666	14.154283333333332	1.5654166666666658	8529.3232421875	277017.7157232664	0	1172	0.24447707585955492	10.079952779566396	2.084780587705848	619.4337768554688	619.4444580078125
1224	628.8577880859375	1.6304333333333332					1	DETECTED	628.8578 m/z @1.63 [CD6582_2.mzXML]	628.8577880859375	1.6304333333333332	1.6000333333333332	8.499550000000001	6.899516666666668	10633.0615234375	1021411.1568637696	0	1172	0.04980207084670174	113.47889254385973	225.95778508771946	628.8499755859375	628.8580932617188
1225	629.1520385742188	1.8669					1	DETECTED	629.1520 m/z @1.87 [CD6582_2.mzXML]	629.1520385742188	1.8669	1.83925	4.063366666666666	2.2241166666666663	31811.572265625	512781.3647079163	0	1172	0.520895778830369	17.526964695820634	6.544687333189871	629.1488647460938	629.15673828125
1226	633.9931030273438	10.6924					1	DETECTED	633.9931 m/z @10.69 [CD6582_2.mzXML]	633.9931030273438	10.6924	10.656366666666665	11.1697	0.5133333333333354	7670.29296875	114722.90665393097	0	1172	0.06932245230329137	7.12303422756696	13.24606845513392	633.9906005859375	633.994873046875
1227	646.0286254882812	11.688716666666666					1	DETECTED	646.0286 m/z @11.69 [CD6582_2.mzXML]	646.0286254882812	11.688716666666666	11.656816666666666	12.195400000000001	0.5385833333333352	68819.1015625	479713.5066660791	0	1172	0.10529747254740052	4.601797025453444	5.6830613468271585	646.0271606445312	646.0321044921875
1228	651.1343383789062	1.8806833333333333					1	DETECTED	651.1343 m/z @1.88 [CD6582_2.mzXML]	651.1343383789062	1.8806833333333333	1.825	10.853900000000001	9.028900000000002	28481.56640625	1265070.5109116212	0	1172	0.0545068989615527	4.982573003640824	2.749140176356346	651.1305541992188	651.1415405273438
1229	673.1158447265625	1.8942166666666667					1	DETECTED	673.1158 m/z @1.89 [CD6582_2.mzXML]	673.1158447265625	1.8942166666666667	1.8533166666666667	2.3581833333333337	0.504866666666667	13476.1083984375	142976.52057446298	0	1172	0.3439270540797894	6.171964140179313	9.824200373710152	673.11279296875	673.1181030273438
1230	675.5400390625	12.605416666666667					1	DETECTED	675.5400 m/z @12.61 [CD6582_2.mzXML]	675.5400390625	12.605416666666667	10.1709	14.985183333333334	4.814283333333334	6675.7763671875	493705.43184292596	0	1172	1.304340135337835	0.9887554682312025	3.4146484370624117	675.5364990234375	675.5459594726562
1231	701.5573120117188	12.666516666666666					1	DETECTED	701.5573 m/z @12.67 [CD6582_2.mzXML]	701.5573120117188	12.666516666666666	6.4482	16.15745	9.70925	66772.3671875	3729943.667347413	0	1172	0.39907245063421826	1.2157269763512393	0.5443574496423029	701.5501708984375	701.5640258789062
1232	703.572998046875	13.456416666666666					1	DETECTED	703.5730 m/z @13.46 [CD6582_2.mzXML]	703.572998046875	13.456416666666666	13.093533333333333	15.285416666666666	2.191883333333333	40158.40625	1384843.6436878655	0	1172	0.49647945736209387	2.0951635233011774	2.831275920446585	703.5677490234375	703.5787353515625
1233	722.5265502929688	13.25265					1	DETECTED	722.5266 m/z @13.25 [CD6582_2.mzXML]	722.5265502929688	13.25265	12.0213	13.967183333333333	1.9458833333333327	6263.83544921875	310487.0983319702	0	1172	0.24146812537005147	0.7901422557897163	0.5802845115794325	722.5206909179688	722.5311279296875
1234	777.8596801757812	6.305583333333333					1	DETECTED	777.8597 m/z @6.31 [CD6582_2.mzXML]	777.8596801757812	6.305583333333333	3.7476833333333333	6.913399999999999	3.165716666666666	3919.23779296875	231017.63806475815	0	1172	0.49685568803298796	0.618811655394399	0.38688021603169864	777.8529052734375	777.865478515625
1235	991.6705322265625	13.15235					1	DETECTED	991.6705 m/z @13.15 [CD6582_2.mzXML]	991.6705322265625	13.15235	13.018633333333334	13.5664	0.5477666666666661	33319.75	393456.47753155563	0	1172	0.2313170318444424	1.7290579971254465	2.277121515154057	991.6668701171875	991.6721801757812
1236	1133.20068359375	10.9609					1	DETECTED	1133.2007 m/z @10.96 [CD6582_2.mzXML]	1133.20068359375	10.9609	0.1197	19.943666666666665	19.823966666666664	4301.134765625	1558125.898945191	0	1172	18.30591099366912	0.9142883936587584	0.6776182678221934	1133.189453125	1133.2119140625
