# Supplementary material for: MSFC: a new feature construction method for accurate diagnosis of mass spectrometry data
Source: Sci Rep. 2023 Sep 21;13:15694. doi: 10.1038/s41598-023-42395-5 (PMC10514077; doi:10.1038/s41598-023-42395-5)
Supplement: Supplementary file 1 — Supplementary Information. [file 41598_2023_42395_MOESM1_ESM.zip › dataset/CHD dataset/2-batch/P/CD6591_2.mzXML_chromatograms.csv]

row ID	row m/z	row retention time	row identity (main ID)	row identity (all IDs)	row identity (main ID + details)	row comment	row number of detected peaks	CD6591_2.mzXML Peak status	CD6591_2.mzXML Peak name	CD6591_2.mzXML Peak m/z	CD6591_2.mzXML Peak RT	CD6591_2.mzXML Peak RT start	CD6591_2.mzXML Peak RT end	CD6591_2.mzXML Peak duration time	CD6591_2.mzXML Peak height	CD6591_2.mzXML Peak area	CD6591_2.mzXML Peak charge	CD6591_2.mzXML Peak # data points	CD6591_2.mzXML Peak FWHM	CD6591_2.mzXML Peak tailing factor	CD6591_2.mzXML Peak asymmetry factor	CD6591_2.mzXML Peak m/z min	CD6591_2.mzXML Peak m/z max
1	55.053955078125	11.0574					1	DETECTED	55.0540 m/z @11.06 [CD6591_2.mzXML]	55.053955078125	11.0574	0.1193	19.9995	19.880200000000002	2449.605224609375	1100233.0595254523	0	1176	11.63505075107442	0.9087592909188984	0.8175185818377966	55.053009033203125	55.05429458618164
2	59.0498046875	2.4294000000000002					1	DETECTED	59.0498 m/z @2.43 [CD6591_2.mzXML]	59.0498046875	2.4294000000000002	2.4294000000000002	15.238183333333334	12.808783333333334	1825.1932373046875	477185.66786235047	0	1176	2.440843251231273	null	null	59.04386520385742	59.050357818603516
3	60.08049774169922	14.888566666666666					1	DETECTED	60.0805 m/z @14.89 [CD6591_2.mzXML]	60.08049774169922	14.888566666666666	0.10118333333333333	19.9995	19.898316666666666	161159.90625	3.061896238942185E7	0	1176	5.2548569518183434	0.6825148590506562	0.8996734621878661	60.080116271972656	60.08078384399414
4	61.03943634033203	1.8539999999999999					1	DETECTED	61.0394 m/z @1.85 [CD6591_2.mzXML]	61.03943634033203	1.8539999999999999	0.10118333333333333	19.981333333333335	19.88015	386745.34375	5266506.530680547	0	1176	0.04462898600006571	2.800438436524735	3.1401844332494377	61.0391845703125	61.04208755493164
5	61.083919525146484	14.888566666666666					1	DETECTED	61.0839 m/z @14.89 [CD6591_2.mzXML]	61.083919525146484	14.888566666666666	2.552016666666667	19.944666666666667	17.39265	4502.76123046875	1378011.8675088808	0	1176	5.218309830605039	0.7049235807417795	0.5000377119831606	61.07642364501953	61.09080123901367
6	68.98212432861328	1.5394833333333333					1	DETECTED	68.9821 m/z @1.54 [CD6591_2.mzXML]	68.98212432861328	1.5394833333333333	1.4341833333333334	13.680516666666668	12.246333333333334	11157.6748046875	2175116.976158203	0	1176	0.18074653062794122	58.149730927508735	115.29946185501748	68.98194885253906	68.9858169555664
7	69.06966400146484	6.4311					1	DETECTED	69.0697 m/z @6.43 [CD6591_2.mzXML]	69.06966400146484	6.4311	0.10118333333333333	19.9995	19.898316666666666	8339.2138671875	4618639.118802245	0	1176	7.360478459588306	1.571767664134599	1.8841545398107598	69.06742095947266	69.06998443603516
8	70.9803466796875	1.56875					1	DETECTED	70.9803 m/z @1.57 [CD6591_2.mzXML]	70.9803466796875	1.56875	1.4341833333333334	18.7205	17.286316666666668	4285.4453125	1205568.0402965546	0	1176	2.7798018825591506	64.22956403269752	17.139266004410214	70.97570037841797	70.99007415771484
9	71.04519653320312	2.03625					1	DETECTED	71.0452 m/z @2.04 [CD6591_2.mzXML]	71.04519653320312	2.03625	0.1926	19.68883333333333	19.496233333333333	1860.7225341796875	832222.876990433	0	1176	3.707226581284501	5.28740089857981	9.57480179715962	71.0447006225586	71.05189514160156
10	72.04893493652344	11.416166666666667					1	DETECTED	72.0489 m/z @11.42 [CD6591_2.mzXML]	72.04893493652344	11.416166666666667	0.17425	19.9995	19.82525	7586.95849609375	1537524.4446586906	0	1176	3.6885871667801577	2.628808970017607	4.9816626409059355	72.04821014404297	72.05310821533203
11	72.08061981201172	1.8964333333333334					1	DETECTED	72.0806 m/z @1.90 [CD6591_2.mzXML]	72.08061981201172	1.8964333333333334	1.86835	7.589583333333334	5.721233333333334	68400.1796875	1372459.4338256526	0	1176	0.12641873190924846	14.12125434605353	24.912800336142414	72.08049011230469	72.08084106445312
12	73.0453109741211	14.346933333333334					1	DETECTED	73.0453 m/z @14.35 [CD6591_2.mzXML]	73.0453109741211	14.346933333333334	0.10118333333333333	19.9995	19.898316666666666	16242.0654296875	5466501.190404148	0	1176	5.356439982351269	0.7108300123809057	0.9913035150259993	73.03684997558594	73.04682159423828
13	75.94768524169922	2.4838333333333336					1	DETECTED	75.9477 m/z @2.48 [CD6591_2.mzXML]	75.94768524169922	2.4838333333333336	2.2901666666666665	18.848833333333335	16.558666666666667	5320.16845703125	753997.6844722597	0	1176	0.3707594538877079	2.8331091070838137	4.552366138003009	75.93958282470703	75.95330810546875
14	80.94759368896484	1.7380666666666669					1	DETECTED	80.9476 m/z @1.74 [CD6591_2.mzXML]	80.94759368896484	1.7380666666666669	1.6437166666666667	19.487833333333334	17.844116666666668	182050.625	4162385.5134869698	0	1176	0.24902806249822174	3.564347873444594	5.576921887845888	80.93856048583984	80.95574951171875
15	81.03961944580078	5.960066666666666					1	DETECTED	81.0396 m/z @5.96 [CD6591_2.mzXML]	81.03961944580078	5.960066666666666	0.10118333333333333	19.9995	19.898316666666666	4809.40380859375	2183394.7225798937	0	1176	6.159684251148199	1.6981321810470142	0.7363294668092419	81.03312683105469	81.04875183105469
16	81.06927490234375	11.325516666666665					1	DETECTED	81.0693 m/z @11.33 [CD6591_2.mzXML]	81.06927490234375	11.325516666666665	0.21091666666666667	19.981333333333335	19.77041666666667	6855.47509765625	2348256.4366465486	0	1176	7.077165514486921	0.8893894817027456	5.3068895650479035	81.06918334960938	81.07705688476562
17	82.01736450195312	1.4503833333333334					1	DETECTED	82.0174 m/z @1.45 [CD6591_2.mzXML]	82.01736450195312	1.4503833333333334	1.4341833333333334	7.715199999999999	6.281016666666666	5091.5478515625	633882.9288499756	0	1176	0.13224122583083853	193.85853909465027	386.7170781893006	82.01151275634766	82.02711486816406
18	83.02123260498047	1.82585					1	DETECTED	83.0212 m/z @1.83 [CD6591_2.mzXML]	83.02123260498047	1.82585	0.8137500000000001	19.889666666666667	19.075916666666668	3271182.5	1.398392624245044E7	0	1176	0.04669202888910906	1.8938636318647089	2.3511727634026522	83.02120971679688	83.02169036865234
19	83.08521270751953	11.292966666666667					1	DETECTED	83.0852 m/z @11.29 [CD6591_2.mzXML]	83.08521270751953	11.292966666666667	0.10118333333333333	19.981333333333335	19.88015	14896.359375	4594508.813387267	0	1176	8.169813279501229	0.8881582768310681	0.19249731727407915	83.08500671386719	83.08563232421875
20	84.04427337646484	2.008016666666667					1	DETECTED	84.0443 m/z @2.01 [CD6591_2.mzXML]	84.04427337646484	2.008016666666667	0.33963333333333334	19.68883333333333	19.3492	15577.3994140625	2583504.5238117697	0	1176	0.08305652021257504	3.4568907759290988	1.9331612951916568	84.04398345947266	84.04444885253906
21	84.61933135986328	1.5250666666666668					1	DETECTED	84.6193 m/z @1.53 [CD6591_2.mzXML]	84.61933135986328	1.5250666666666668	1.4341833333333334	9.528766666666666	8.094583333333333	6479.748046875	604250.2673536987	0	1176	0.10326490349427497	44.53282596735737	88.06565193471472	84.61621856689453	84.62005615234375
22	84.95934295654297	1.5250666666666668					1	DETECTED	84.9593 m/z @1.53 [CD6591_2.mzXML]	84.95934295654297	1.5250666666666668	0.10118333333333333	19.9995	19.898316666666666	1774902.375	2.5628591232265063E7	0	1176	0.12397776394519422	1.2034194480585445	1.2529266332611542	84.955810546875	84.95977783203125
23	85.02825164794922	1.9103833333333333					1	DETECTED	85.0283 m/z @1.91 [CD6591_2.mzXML]	85.02825164794922	1.9103833333333333	1.8400166666666666	7.1199666666666666	5.2799499999999995	37554.68359375	2201144.386241334	0	1176	null	19.428464912755672	38.71089386353647	85.0281753540039	85.02842712402344
24	85.06468963623047	9.664150000000001					1	DETECTED	85.0647 m/z @9.66 [CD6591_2.mzXML]	85.06468963623047	9.664150000000001	0.10118333333333333	19.963	19.861816666666666	4662.18408203125	2461791.506454927	0	1176	1.6243218967899242	1.038475682232501	1.076951364465002	85.06449890136719	85.06487274169922
25	85.96307373046875	1.5250666666666668					1	DETECTED	85.9631 m/z @1.53 [CD6591_2.mzXML]	85.96307373046875	1.5250666666666668	0.13776666666666668	14.68715	14.549383333333335	11943.4208984375	1274895.0007989502	0	1176	0.24947276539664465	59.58357056230833	125.00495571092424	85.96283721923828	85.96867370605469
26	86.0599594116211	2.552016666666667					1	DETECTED	86.0600 m/z @2.55 [CD6591_2.mzXML]	86.0599594116211	2.552016666666667	0.9417500000000001	19.487833333333334	18.546083333333335	11248.35546875	1283905.2176870424	0	1176	0.4289942109279039	2.179174083864219	11.596187733969225	86.05967712402344	86.06831359863281
27	86.09626007080078	4.061283333333333					1	DETECTED	86.0963 m/z @4.06 [CD6591_2.mzXML]	86.09626007080078	4.061283333333333	2.9471166666666666	19.670666666666666	16.72355	151312.671875	9986712.228513064	1	1176	1.010336035477371	0.9074299689075606	0.6771535129018086	86.09580993652344	86.09657287597656
28	87.0439682006836	4.234183333333333					1	DETECTED	87.0440 m/z @4.23 [CD6591_2.mzXML]	87.0439682006836	4.234183333333333	0.17425	19.8715	19.69725	9618.380859375	1970532.6420289613	0	1176	1.081308613718011	2.4258095371024155	1.0577611025576268	87.04377746582031	87.04412841796875
29	87.08019256591797	6.792599999999999					1	DETECTED	87.0802 m/z @6.79 [CD6591_2.mzXML]	87.08019256591797	6.792599999999999	0.10118333333333333	19.9995	19.898316666666666	114302.0390625	6.981160187883142E7	1	1176	7.0565997803523155	1.486853805248017	1.2833370514930043	87.08009338378906	87.0804672241211
30	88.0390853881836	2.552016666666667					1	DETECTED	88.0391 m/z @2.55 [CD6591_2.mzXML]	88.0390853881836	2.552016666666667	2.2623333333333333	9.748933333333333	7.4866	4588.6279296875	772199.4224241638	0	1176	0.8480793622876241	12.922041309475857	2.1618610166981904	88.03837585449219	88.03950500488281
31	88.0836181640625	7.6614					1	DETECTED	88.0836 m/z @7.66 [CD6591_2.mzXML]	88.0836181640625	7.6614	0.10118333333333333	19.9995	19.898316666666666	6775.2763671875	3738745.1131979967	0	1176	18.2163311566575	1.3159885188475637	1.6319770376951277	88.07539367675781	88.0849609375
32	88.95256805419922	1.4957333333333334					1	DETECTED	88.9526 m/z @1.50 [CD6591_2.mzXML]	88.95256805419922	1.4957333333333334	1.4156166666666665	12.212566666666667	10.79695	22942.998046875	1373071.353870178	0	1176	0.131923692253763	68.23425630499717	143.5986643716241	88.9478759765625	88.9526138305664
33	88.96814727783203	11.325516666666665					1	DETECTED	88.9681 m/z @11.33 [CD6591_2.mzXML]	88.96814727783203	11.325516666666665	0.30261666666666664	19.9995	19.696883333333336	19088.4921875	2739605.021090852	0	1176	0.8055476042330731	1.7355077792543214	1.3076317789812997	88.96803283691406	88.9685287475586
34	89.03860473632812	9.1992					1	DETECTED	89.0386 m/z @9.20 [CD6591_2.mzXML]	89.03860473632812	9.1992	0.1926	19.889666666666667	19.697066666666668	13326.1416015625	1715432.6918704226	0	1176	0.10573165705031329	1.1782778167441512	2.54547742426391	89.0340805053711	89.0484619140625
35	89.05963134765625	10.214333333333334					1	DETECTED	89.0596 m/z @10.21 [CD6591_2.mzXML]	89.05963134765625	10.214333333333334	0.10118333333333333	19.9995	19.898316666666666	19748.462890625	5112357.364444858	0	1176	1.043944299864549	0.7921222965399074	3.5923004067293145	89.05924987792969	89.05982208251953
36	90.05480194091797	1.8400166666666666					1	DETECTED	90.0548 m/z @1.84 [CD6591_2.mzXML]	90.05480194091797	1.8400166666666666	0.13776666666666668	19.9995	19.861733333333333	204491.234375	6689960.291782505	0	1176	0.10937556025182649	null	null	90.04634094238281	90.05982208251953
37	90.97637939453125	1.6437166666666667					1	DETECTED	90.9764 m/z @1.64 [CD6591_2.mzXML]	90.97637939453125	1.6437166666666667	1.56875	12.160449999999999	10.5917	360548.4375	8865033.137390869	0	1176	0.14395290739959843	71.9984272473073	167.4308344617078	90.97636413574219	90.97660827636719
38	91.03889465332031	10.196416666666666					1	DETECTED	91.0389 m/z @10.20 [CD6591_2.mzXML]	91.03889465332031	10.196416666666666	0.10118333333333333	19.9995	19.898316666666666	49062.94140625	2.205571854285424E7	0	1176	9.572878176730162	1.059166215341968	0.34145514179157094	91.03009033203125	91.03907775878906
39	91.05418395996094	9.1992					1	DETECTED	91.0542 m/z @9.20 [CD6591_2.mzXML]	91.05418395996094	9.1992	0.1193	19.9995	19.880200000000002	187674.15625	1.6649990546054168E7	0	1176	0.09610377218654698	0.7318736346472731	9.833582513096664	91.04840087890625	91.05815887451172
40	92.04197692871094	11.858183333333333					1	DETECTED	92.0420 m/z @11.86 [CD6591_2.mzXML]	92.04197692871094	11.858183333333333	0.13776666666666668	19.761666666666667	19.6239	2535.613037109375	1099231.4259581605	0	1176	7.2348345224099155	0.8371673362010735	0.6743346724021473	92.04190826416016	92.04251861572266
41	92.05753326416016	9.185066666666668					1	DETECTED	92.0575 m/z @9.19 [CD6591_2.mzXML]	92.05753326416016	9.185066666666668	3.21325	19.816166666666668	16.60291666666667	9755.90234375	1101544.302923004	0	1176	0.9758447658431209	4.210942761416423	6.905951430543011	92.05072784423828	92.05963134765625
42	93.06983947753906	8.339					1	DETECTED	93.0698 m/z @8.34 [CD6591_2.mzXML]	93.06983947753906	8.339	0.10118333333333333	19.816166666666668	19.714983333333333	6899.98974609375	1293898.252845672	0	1176	0.4603798344420662	0.6071780012005938	4.920767895099664	93.06915283203125	93.06999969482422
43	95.0161361694336	1.9658666666666667					1	DETECTED	95.0161 m/z @1.97 [CD6591_2.mzXML]	95.0161361694336	1.9658666666666667	0.6313	18.7205	18.0892	4636.638671875	1273694.1115435944	0	1176	0.6375349737347533	6.777181107475585	12.55436221495117	95.00798797607422	95.02397918701172
44	95.04908752441406	8.322733333333334					1	DETECTED	95.0491 m/z @8.32 [CD6591_2.mzXML]	95.04908752441406	8.322733333333334	3.0060000000000002	11.192516666666668	8.186516666666668	5909.69482421875	658630.7807547606	0	1176	0.3123619509518196	0.8087155860438952	0.0891117748117122	95.0486068725586	95.05228424072266
45	95.08525848388672	10.989566666666667					1	DETECTED	95.0853 m/z @10.99 [CD6591_2.mzXML]	95.08525848388672	10.989566666666667	0.1193	19.944666666666667	19.825366666666667	5181.25439453125	1509602.299359556	0	1176	8.718642376692479	0.9119080182025587	1.1555903551327413	95.08099365234375	95.09074401855469
46	96.92158508300781	1.7380666666666669					1	DETECTED	96.9216 m/z @1.74 [CD6591_2.mzXML]	96.92158508300781	1.7380666666666669	1.6587666666666665	7.625533333333333	5.9667666666666666	147299.25	2341749.8974614874	0	1176	0.21728880576001752	3.7833951881444925	6.127903811007544	96.92151641845703	96.92754364013672
47	97.02828216552734	2.4703					1	DETECTED	97.0283 m/z @2.47 [CD6591_2.mzXML]	97.02828216552734	2.4703	0.156	19.9995	19.843500000000002	11191.82421875	2510504.6905423263	0	1176	0.34414752894561307	4.0506338924878635	5.544806467453491	97.02810668945312	97.02853393554688
48	97.06517028808594	11.370133333333333					1	DETECTED	97.0652 m/z @11.37 [CD6591_2.mzXML]	97.06517028808594	11.370133333333333	0.10118333333333333	19.981333333333335	19.88015	5846.42822265625	2113755.788193757	0	1176	11.79316670027266	0.8820764135079133	3.7928442708198626	97.06414794921875	97.07244873046875
49	97.10102081298828	11.773					1	DETECTED	97.1010 m/z @11.77 [CD6591_2.mzXML]	97.10102081298828	11.773	0.156	19.9995	19.843500000000002	5629.7841796875	2119231.500650574	0	1176	13.26675730512262	0.8540716191787898	0.688079821696838	97.09978485107422	97.10145568847656
50	98.91858673095703	1.7380666666666669					1	DETECTED	98.9186 m/z @1.74 [CD6591_2.mzXML]	98.91858673095703	1.7380666666666669	0.64945	18.555666666666664	17.906216666666662	45748.69921875	5593670.700966674	0	1176	0.29533193739624775	0.7102306710233618	0.4089682213753477	98.91242218017578	98.92304992675781
51	98.98404693603516	2.03625					1	DETECTED	98.9840 m/z @2.04 [CD6591_2.mzXML]	98.98404693603516	2.03625	0.10118333333333333	19.9995	19.898316666666666	16364.9091796875	4872225.039242153	0	1176	5.88615130100507	3.8829781419487763	6.632140383997512	98.97528076171875	98.98436737060547
52	98.99536895751953	1.82585					1	DETECTED	98.9954 m/z @1.83 [CD6591_2.mzXML]	98.99536895751953	1.82585	1.3614	7.769233333333333	6.4078333333333335	111396.328125	5381291.708534423	0	1176	0.07830485856788272	6.898302651882155	0.21667870060204233	98.99327850341797	98.99613189697266
53	99.04383087158203	2.02215					1	DETECTED	99.0438 m/z @2.02 [CD6591_2.mzXML]	99.04383087158203	2.02215	0.17425	19.963	19.78875	15872.826171875	3911839.055167601	0	1176	0.16300646598284518	5.354388765625846	13.185843548531782	99.04114532470703	99.0476303100586
54	100.07550048828125	8.840383333333333					1	DETECTED	100.0755 m/z @8.84 [CD6591_2.mzXML]	100.07550048828125	8.840383333333333	0.10118333333333333	19.9995	19.898316666666666	107021.8359375	3631001.141768643	1	1176	0.16141429278682473	2.7673389920871467	2.251109891450354	100.07303619384766	100.0759506225586
55	100.56739807128906	1.4957333333333334					1	DETECTED	100.5674 m/z @1.50 [CD6591_2.mzXML]	100.56739807128906	1.4957333333333334	1.4660499999999999	1.5978999999999999	0.13185000000000002	3226.471435546875	18448.107882751465	0	1176	0.11169424035445918	2.2209432902863435	3.441886580572687	100.56723022460938	100.56758117675781
56	101.00810241699219	1.5250666666666668					1	DETECTED	101.0081 m/z @1.53 [CD6591_2.mzXML]	101.00810241699219	1.5250666666666668	0.156	19.889666666666667	19.733666666666668	906004.9375	1.3185609179614594E7	1	1176	0.14313165173069686	1.2406383023956076	1.3688135131051997	101.00391387939453	101.01427459716797
57	101.05479431152344	11.958916666666665					1	DETECTED	101.0548 m/z @11.96 [CD6591_2.mzXML]	101.05479431152344	11.958916666666665	0.8690166666666667	19.487833333333334	18.618816666666667	7164.7431640625	4595158.330566528	0	1176	10.50647110524276	0.8394492586347339	0.6788985172694677	101.05479431152344	101.0597152709961
58	101.09591674804688	1.3614					1	DETECTED	101.0959 m/z @1.36 [CD6591_2.mzXML]	101.09591674804688	1.3614	0.10118333333333333	19.9995	19.898316666666666	19298.892578125	1.1220624854122434E7	0	1176	3.7418877696318646	3.6235654846735326	6.24073698345174	101.09272766113281	101.10342407226562
59	102.0091323852539	1.5103333333333333					1	DETECTED	102.0091 m/z @1.51 [CD6591_2.mzXML]	102.0091323852539	1.5103333333333333	1.4341833333333334	19.561	18.126816666666667	71101.2890625	4284899.391683198	0	1176	0.15858108903215817	85.4318696026541	157.63465667046822	102.00865936279297	102.00923156738281
60	102.05480194091797	2.02215					1	DETECTED	102.0548 m/z @2.02 [CD6591_2.mzXML]	102.05480194091797	2.02215	1.82585	9.054283333333332	7.228433333333332	25846.666015625	2190743.8448061505	0	1176	6.231954797803817	17.60676400783935	14.567099353738815	102.04617309570312	102.06291198730469
61	102.09123229980469	1.8400166666666666					1	DETECTED	102.0912 m/z @1.84 [CD6591_2.mzXML]	102.09123229980469	1.8400166666666666	0.1193	19.9995	19.880200000000002	15828.2822265625	2372140.877183075	0	1176	7.143844544768177	5.971659636974299	17.289099954304287	102.09081268310547	102.09937286376953
62	102.12749481201172	12.349683333333333					1	DETECTED	102.1275 m/z @12.35 [CD6591_2.mzXML]	102.12749481201172	12.349683333333333	0.1193	19.981333333333335	19.862033333333336	7227.5703125	2348760.595770998	0	1176	0.7018299359908351	0.8119955357082023	1.346759171110819	102.12711334228516	102.12813568115234
63	102.97016143798828	1.5250666666666668					1	DETECTED	102.9702 m/z @1.53 [CD6591_2.mzXML]	102.97016143798828	1.5250666666666668	1.4156166666666665	8.120883333333333	6.705266666666667	271765.84375	2804085.3789035953	0	1176	0.12524727616604925	1.2689269659862945	1.6924956029960871	102.96987915039062	102.97041320800781
64	103.03881072998047	2.02215					1	DETECTED	103.0388 m/z @2.02 [CD6591_2.mzXML]	103.03881072998047	2.02215	0.5586333333333333	18.3915	17.832866666666668	74544.578125	5524323.916603271	0	1176	0.29891933533711956	2.5234050190641213	1.3279003229042605	103.03800201416016	103.03944396972656
65	103.05408477783203	8.354899999999999					1	DETECTED	103.0541 m/z @8.35 [CD6591_2.mzXML]	103.05408477783203	8.354899999999999	3.1981333333333333	8.57485	5.376716666666667	163136.71875	6945987.932242186	1	1176	0.18570050655316095	0.524013970578063	0.43279630760487614	103.04525756835938	103.06078338623047
66	103.07500457763672	10.989566666666667					1	DETECTED	103.0750 m/z @10.99 [CD6591_2.mzXML]	103.07500457763672	10.989566666666667	0.10118333333333333	19.9995	19.898316666666666	113767.7421875	1.8858894114843234E7	1	1176	0.3962086619327252	0.6169248480928297	1.3035318135318401	103.0717544555664	103.08230590820312
67	104.05757904052734	8.387416666666667					1	DETECTED	104.0576 m/z @8.39 [CD6591_2.mzXML]	104.05757904052734	8.387416666666667	7.858633333333333	9.545533333333333	1.6869000000000005	12757.41015625	271132.0547467041	0	1176	0.22604249608197158	1.5950767485107304	0.5820525295223816	104.04944610595703	104.05764770507812
68	104.07048797607422	1.8539999999999999					1	DETECTED	104.0705 m/z @1.85 [CD6591_2.mzXML]	104.07048797607422	1.8539999999999999	0.13776666666666668	19.853166666666667	19.7154	118272.59375	6913446.645704889	0	1176	15.510018142267816	4.705151027935935	6.413752921574718	104.07013702392578	104.07894134521484
69	104.10672760009766	1.7835833333333333					1	DETECTED	104.1067 m/z @1.78 [CD6591_2.mzXML]	104.10672760009766	1.7835833333333333	1.7217666666666667	14.922066666666666	13.200299999999999	510834.375	6255318.213651672	1	1176	0.051485311563537195	92.37696608459866	2.066631337402018	104.10663604736328	104.10694122314453
70	104.96304321289062	11.858183333333333					1	DETECTED	104.9630 m/z @11.86 [CD6591_2.mzXML]	104.96304321289062	11.858183333333333	0.35781666666666667	19.816166666666668	19.45835	5290.34912109375	1771678.2966484076	0	1176	6.793994197326192	0.8459882438530946	1.113174062784304	104.96290588378906	104.9660415649414
71	105.0033187866211	1.5394833333333333					1	DETECTED	105.0033 m/z @1.54 [CD6591_2.mzXML]	105.0033187866211	1.5394833333333333	1.4156166666666665	1.6587666666666665	0.24314999999999998	24226.490234375	206680.69376324455	0	1176	0.13236288313666056	0.9884233549415693	1.0261682016947142	105.00299072265625	105.0033187866211
72	105.07148742675781	13.8841					1	DETECTED	105.0715 m/z @13.88 [CD6591_2.mzXML]	105.07148742675781	13.8841	0.10118333333333333	19.9995	19.898316666666666	91334.9453125	1.9727830969743043E7	1	1176	2.497675111938438	1.1193795137494635	1.11063855192073	105.06725311279297	105.07317352294922
73	106.049560546875	1.8964333333333334					1	DETECTED	106.0496 m/z @1.90 [CD6591_2.mzXML]	106.049560546875	1.8964333333333334	0.5222166666666667	8.69735	8.175133333333333	11960.671875	661901.4018578185	0	1176	6.2056891033709105	3.379007097848788	4.024093398424695	106.04920959472656	106.05010986328125
74	106.07476806640625	13.450466666666667					1	DETECTED	106.0748 m/z @13.45 [CD6591_2.mzXML]	106.07476806640625	13.450466666666667	4.440833333333333	19.670666666666666	15.229833333333332	3514.55224609375	1326752.946852996	0	1176	2.1253153435878556	0.8451971778355759	0.27677312594102244	106.06478118896484	106.07621002197266
75	106.95035552978516	1.6896666666666667					1	DETECTED	106.9504 m/z @1.69 [CD6591_2.mzXML]	106.95035552978516	1.6896666666666667	1.5978999999999999	1.86835	0.2704500000000001	45083.4375	431976.1372211915	0	1176	0.17055935467493133	1.4735742826007978	1.4919353302611085	106.95030975341797	106.9506607055664
76	106.96305084228516	1.5394833333333333					1	DETECTED	106.9631 m/z @1.54 [CD6591_2.mzXML]	106.96305084228516	1.5394833333333333	1.4341833333333334	19.3415	17.907316666666667	8975.2890625	2186279.4169353945	0	1176	0.2070190974902184	85.0299936688826	162.1665586148102	106.96296691894531	106.9717788696289
77	107.01561737060547	14.1928					1	DETECTED	107.0156 m/z @14.19 [CD6591_2.mzXML]	107.01561737060547	14.1928	10.832416666666667	16.149783333333332	5.317366666666665	3019.6943359375	515246.5819571536	0	1176	0.47993363014191637	0.7911845374783629	0.4322825628293042	107.00630950927734	107.01605224609375
78	107.04911804199219	8.354899999999999					1	DETECTED	107.0491 m/z @8.35 [CD6591_2.mzXML]	107.04911804199219	8.354899999999999	0.1193	19.981333333333335	19.862033333333336	2615.798095703125	1140630.2447595815	0	1176	1.3603125816299428	1.205864377418363	1.4117287548367259	107.04861450195312	107.05245208740234
79	108.08030700683594	10.902866666666666					1	DETECTED	108.0803 m/z @10.90 [CD6591_2.mzXML]	108.08030700683594	10.902866666666666	0.10118333333333333	19.9995	19.898316666666666	2910.75	1672339.6450469655	0	1176	16.305295678314103	0.9210748016127116	16.193712795183842	108.08027648925781	108.08116912841797
80	109.06214904785156	1.6437166666666667					1	DETECTED	109.0621 m/z @1.64 [CD6591_2.mzXML]	109.06214904785156	1.6437166666666667	1.56875	16.5165	14.947750000000001	6279.4306640625	1128609.9087872007	0	1176	0.17411245004785525	99.69597598932864	125.8250968602528	109.0583267211914	109.0650405883789
81	109.1006851196289	10.850083333333334					1	DETECTED	109.1007 m/z @10.85 [CD6591_2.mzXML]	109.1006851196289	10.850083333333334	0.13776666666666668	19.9995	19.861733333333333	3261.991943359375	1287324.1173524167	0	1176	8.057832009893875	0.9270512603093946	2.2314829533114384	109.09671783447266	109.10164642333984
82	110.05958557128906	2.2201999999999997					1	DETECTED	110.0596 m/z @2.22 [CD6591_2.mzXML]	110.05958557128906	2.2201999999999997	0.17425	19.68883333333333	19.51458333333333	3632.21142578125	1247754.4919026492	0	1176	1.0222352653985287	4.769076305220883	0.8214767600708893	110.05919647216797	110.06024169921875
83	111.0439224243164	2.24825					1	DETECTED	111.0439 m/z @2.25 [CD6591_2.mzXML]	111.0439224243164	2.24825	0.10118333333333333	19.9995	19.898316666666666	5933.29541015625	3398665.9340512697	0	1176	8.542949111105965	4.633837638949264	5.911489452774631	111.04312896728516	111.04422760009766
84	111.11653137207031	11.543266666666666					1	DETECTED	111.1165 m/z @11.54 [CD6591_2.mzXML]	111.11653137207031	11.543266666666666	0.17425	18.482166666666668	18.307916666666667	4005.828857421875	1651976.253302399	0	1176	14.191038822304856	0.8051671135439742	0.6103342270879484	111.10957336425781	111.1172103881836
85	112.03669738769531	1.7835833333333333					1	DETECTED	112.0367 m/z @1.78 [CD6591_2.mzXML]	112.03669738769531	1.7835833333333333	1.7217666666666667	2.2762666666666664	0.5544999999999998	157960.859375	1072440.2128427739	0	1176	0.10963821539188867	1.8822697103030541	3.0667496832825925	112.03666687011719	112.03695678710938
86	112.05039978027344	0.8690166666666667					1	DETECTED	112.0504 m/z @0.87 [CD6591_2.mzXML]	112.05039978027344	0.8690166666666667	0.10118333333333333	19.9995	19.898316666666666	15822.6064453125	9276659.160550099	0	1176	2.0208755692672202	9.020526007237477	14.749742586422112	112.04969024658203	112.0560302734375
87	112.89550018310547	1.7380666666666669					1	DETECTED	112.8955 m/z @1.74 [CD6591_2.mzXML]	112.89550018310547	1.7380666666666669	1.67395	2.20615	0.5322	143581.140625	1345248.8718325195	0	1176	0.074739313495646	4.150246945671942	3.833128373281979	112.8954849243164	112.89566802978516
88	113.02078247070312	2.1920833333333336					1	DETECTED	113.0208 m/z @2.19 [CD6591_2.mzXML]	113.02078247070312	2.1920833333333336	0.39438333333333336	19.981333333333335	19.58695	264539.1875	1.0959711511495437E7	0	1176	0.2881091375010669	1.5366405213265177	4.717036154200166	113.0150146484375	113.02333068847656
89	113.03588104248047	1.5250666666666668					1	DETECTED	113.0359 m/z @1.53 [CD6591_2.mzXML]	113.03588104248047	1.5250666666666668	0.1193	19.963	19.843700000000002	9446.0517578125	1597834.3508013613	0	1176	0.027646296569340034	9.527832906747108	20.73355131524151	113.03407287597656	113.04216003417969
90	113.05965423583984	10.124083333333335					1	DETECTED	113.0597 m/z @10.12 [CD6591_2.mzXML]	113.05965423583984	10.124083333333335	0.10118333333333333	19.9995	19.898316666666666	3869.675537109375	1392614.4890170903	0	1176	0.23402963193549375	0.9926426815924864	10.980238251703362	113.05353546142578	113.06561279296875
91	114.05481719970703	2.552016666666667					1	DETECTED	114.0548 m/z @2.55 [CD6591_2.mzXML]	114.05481719970703	2.552016666666667	0.28426666666666667	19.068166666666666	18.7839	25446.279296875	2829547.9889295655	0	1176	0.5837796903420438	5.791627278741144	1.3533342861254096	114.05228424072266	114.0551986694336
92	114.06596374511719	1.82585					1	DETECTED	114.0660 m/z @1.83 [CD6591_2.mzXML]	114.06596374511719	1.82585	0.24748333333333333	19.9995	19.752016666666666	939597.0625	9284219.262145413	1	1176	0.04199619733299831	0.6192916115776725	4.6729182074599995	114.05850982666016	114.06945037841797
93	114.0874252319336	2.6623333333333337					1	DETECTED	114.0874 m/z @2.66 [CD6591_2.mzXML]	114.0874252319336	2.6623333333333337	0.1193	19.779999999999998	19.6607	16374.912109375	3316003.604642943	0	1176	9.155482281354587	3.0305935683152394	5.104082195568739	114.0874252319336	114.09330749511719
94	114.89241790771484	1.7535999999999998					1	DETECTED	114.8924 m/z @1.75 [CD6591_2.mzXML]	114.89241790771484	1.7535999999999998	1.67395	2.164083333333333	0.4901333333333331	32946.81640625	355047.53061706567	0	1176	0.11173243553709744	3.0767943084327336	4.710719476508283	114.89231872558594	114.8926010131836
95	114.98775482177734	1.5394833333333333					1	DETECTED	114.9878 m/z @1.54 [CD6591_2.mzXML]	114.98775482177734	1.5394833333333333	1.4156166666666665	16.058316666666666	14.6427	47261.8671875	2268315.059496155	0	1176	0.20547965025036574	59.82021756744968	122.8936531214134	114.98701477050781	114.99642944335938
96	115.03644561767578	1.8400166666666666					1	DETECTED	115.0364 m/z @1.84 [CD6591_2.mzXML]	115.03644561767578	1.8400166666666666	0.10118333333333333	19.981333333333335	19.88015	83170.734375	2825149.4199527586	0	1176	0.06412186327385783	0.6065334055638263	0.09491539462888311	115.03598022460938	115.04008483886719
97	115.05430603027344	9.1992					1	DETECTED	115.0543 m/z @9.20 [CD6591_2.mzXML]	115.05430603027344	9.1992	0.32095	19.45133333333333	19.13038333333333	119115.3046875	2221522.9434528784	0	1176	0.07036921363666515	1.5568525350314923	1.972422445284745	115.04988098144531	115.05831909179688
98	115.0693588256836	1.82585					1	DETECTED	115.0694 m/z @1.83 [CD6591_2.mzXML]	115.0693588256836	1.82585	0.64945	19.213833333333334	18.564383333333332	31859.3828125	2666914.310063873	0	1176	8.228870879638274	4.027074757526247	7.040558296378903	115.06929779052734	115.07726287841797
99	115.11151885986328	11.823983333333333					1	DETECTED	115.1115 m/z @11.82 [CD6591_2.mzXML]	115.11151885986328	11.823983333333333	0.10118333333333333	19.9995	19.898316666666666	3488.720703125	2176007.4221189856	0	1176	8.200005016057311	0.8487015331945724	0.2709707387683017	115.11133575439453	115.11207580566406
100	116.05754852294922	9.213233333333333					1	DETECTED	116.0575 m/z @9.21 [CD6591_2.mzXML]	116.05754852294922	9.213233333333333	9.124966666666667	9.545533333333333	0.42056666666666587	9605.515625	67514.04285894759	0	1176	2.6839306763259785	2.327806062133425	1.327268120307001	116.04908752441406	116.05778503417969
101	116.07026672363281	1.8539999999999999					1	DETECTED	116.0703 m/z @1.85 [CD6591_2.mzXML]	116.07026672363281	1.8539999999999999	0.156	19.981333333333335	19.825333333333337	2935389.5	2.1123478044856407E7	1	1176	0.03422637457607425	0.5039464701297893	0.0021177130615937234	116.06077575683594	116.07852172851562
102	116.43634796142578	1.5250666666666668					1	DETECTED	116.4363 m/z @1.53 [CD6591_2.mzXML]	116.43634796142578	1.5250666666666668	1.4503833333333334	8.387416666666667	6.937033333333334	8367.2099609375	2564955.990641113	0	1176	0.1348898507970273	46.442981477348745	91.88596295469749	116.43563842773438	116.43656158447266
103	116.9855728149414	1.5250666666666668					1	DETECTED	116.9856 m/z @1.53 [CD6591_2.mzXML]	116.9855728149414	1.5250666666666668	0.10118333333333333	19.9995	19.898316666666666	2573081.25	3.845934640752028E7	0	1176	0.12266428387930328	1.1760666994879019	1.1907899535760502	116.98542022705078	116.99139404296875
104	116.99659729003906	1.4957333333333334					1	DETECTED	116.9966 m/z @1.50 [CD6591_2.mzXML]	116.99659729003906	1.4957333333333334	1.4660499999999999	1.5538999999999998	0.08784999999999998	4283.45654296875	16315.307699707038	0	1176	0.0888279203388116	1.4797866367209345	1.959573273441869	116.99659729003906	117.0006332397461
105	117.05729675292969	9.1992					1	DETECTED	117.0573 m/z @9.20 [CD6591_2.mzXML]	117.05729675292969	9.1992	0.30261666666666664	19.889666666666667	19.58705	267915.4375	1.320250148391101E7	0	1176	0.07808642737011162	0.5218605747060076	0.016359301956831173	117.05433654785156	117.0594253540039
106	117.07381439208984	1.86835					1	DETECTED	117.0738 m/z @1.87 [CD6591_2.mzXML]	117.07381439208984	1.86835	1.8400166666666666	9.28555	7.445533333333334	96886.6796875	3346306.70239444	0	1176	0.04004628066415905	131.51705307196156	261.11623943404084	117.06990051269531	117.07414245605469
107	117.09063720703125	11.464116666666666					1	DETECTED	117.0906 m/z @11.46 [CD6591_2.mzXML]	117.09063720703125	11.464116666666666	0.28426666666666667	19.195833333333333	18.911566666666666	67653.3671875	4115059.7210731227	0	1176	0.3039306761382292	2.313557312166572	7.294879297802182	117.09046173095703	117.0912094116211
108	117.98918914794922	1.5250666666666668					1	DETECTED	117.9892 m/z @1.53 [CD6591_2.mzXML]	117.98918914794922	1.5250666666666668	1.4156166666666665	17.546833333333332	16.131216666666667	30424.90625	1656291.7713624267	0	1176	0.1317151928774407	74.33118969832373	1.0068934815647381	117.98690032958984	117.98937225341797
109	118.06475830078125	9.1992					1	DETECTED	118.0648 m/z @9.20 [CD6591_2.mzXML]	118.06475830078125	9.1992	1.9939333333333333	10.250666666666666	8.256733333333333	2312285.25	1.5427604352941094E7	1	1176	0.07685518896417598	1.7659550555116867	1.5558388852110343	118.05729675292969	118.06523132324219
110	118.0858383178711	1.9103833333333333					1	DETECTED	118.0858 m/z @1.91 [CD6591_2.mzXML]	118.0858383178711	1.9103833333333333	0.10118333333333333	19.9995	19.898316666666666	1941881.0	5.161552896023514E7	1	1176	0.12033099855898177	3.940311894922451	6.887684558706214	118.08560180664062	118.09449005126953
111	118.62533569335938	9.1992					1	DETECTED	118.6253 m/z @9.20 [CD6591_2.mzXML]	118.62533569335938	9.1992	2.1212166666666668	9.300883333333333	7.179666666666666	7343.47509765625	749405.4456008298	0	1176	0.07766969383661682	0.5071830723911472	0.014596584598338319	118.6250228881836	118.62785339355469
112	118.97864532470703	11.66055					1	DETECTED	118.9786 m/z @11.66 [CD6591_2.mzXML]	118.97864532470703	11.66055	0.17425	19.926333333333332	19.75208333333333	15044.70703125	3146182.4157690755	0	1176	10.634333037395004	0.8156461501259104	0.29553990645515565	118.97718048095703	118.98200988769531
113	119.0188217163086	1.5250666666666668					1	DETECTED	119.0188 m/z @1.53 [CD6591_2.mzXML]	119.0188217163086	1.5250666666666668	0.1193	16.608616666666666	16.489316666666667	186697.515625	3775931.9190867306	0	1176	0.15387272036026456	0.5855896503659509	0.10568574569791703	119.0181655883789	119.0190658569336
114	119.04911804199219	3.8738					1	DETECTED	119.0491 m/z @3.87 [CD6591_2.mzXML]	119.04911804199219	3.8738	3.4729	4.249933333333334	0.7770333333333337	3686.351318359375	95699.99839196779	0	1176	0.421848497716486	0.9691111665419476	0.9382223330838952	119.04899597167969	119.04939270019531
115	119.06840515136719	9.1992					1	DETECTED	119.0684 m/z @9.20 [CD6591_2.mzXML]	119.06840515136719	9.1992	4.329516666666667	10.323200000000002	5.993683333333335	101100.0390625	1172530.1179727463	0	1176	0.09127977734055115	0.5933262282227675	0.1541018032063486	119.06820678710938	119.07315826416016
116	119.08941650390625	1.9103833333333333					1	DETECTED	119.0894 m/z @1.91 [CD6591_2.mzXML]	119.08941650390625	1.9103833333333333	0.1926	19.287	19.0944	76363.8828125	2887706.713227233	0	1176	0.16108780637293751	1.1332748664370116	0.51544537920573	119.08503723144531	119.0905990600586
117	119.15418243408203	14.888566666666666					1	DETECTED	119.1542 m/z @14.89 [CD6591_2.mzXML]	119.15418243408203	14.888566666666666	0.13776666666666668	19.9995	19.861733333333333	50024.36328125	1.0815615811863234E7	0	1176	2.161052196104979	1.4196593666436301	0.7381279329567513	119.15373992919922	119.15440368652344
118	120.06536865234375	1.82585					1	DETECTED	120.0654 m/z @1.83 [CD6591_2.mzXML]	120.06536865234375	1.82585	1.7835833333333333	8.715	6.931416666666666	51444.05078125	1143633.4329242548	0	1176	1.0592246949217363	19.21606673030343	34.01070811252918	120.06519317626953	120.06900024414062
119	120.08048248291016	8.354899999999999					1	DETECTED	120.0805 m/z @8.35 [CD6591_2.mzXML]	120.08048248291016	8.354899999999999	7.679366666666667	17.56566666666667	9.886300000000002	546394.625	1.0973618189488603E7	1	1176	0.21797769624902408	0.8618123351764847	0.4319969363666782	120.07173156738281	120.0811767578125
120	121.02803039550781	11.325516666666665					1	DETECTED	121.0280 m/z @11.33 [CD6591_2.mzXML]	121.02803039550781	11.325516666666665	0.1193	19.9995	19.880200000000002	14192.203125	6394887.565991326	0	1176	18.454783287589105	0.8870165815700514	2.201670110484674	121.02762603759766	121.03325653076172
121	121.07173156738281	1.8539999999999999					1	DETECTED	121.0717 m/z @1.85 [CD6591_2.mzXML]	121.07173156738281	1.8539999999999999	0.22931666666666667	19.981333333333335	19.75201666666667	1224719.5	1.0658617361807374E7	0	1176	0.04749941071004904	3.076049658450563	3.3120850804067703	121.06409454345703	121.07637786865234
122	121.0840835571289	8.354899999999999					1	DETECTED	121.0841 m/z @8.35 [CD6591_2.mzXML]	121.0840835571289	8.354899999999999	7.858633333333333	9.28555	1.426916666666668	31779.982421875	723854.0004689941	0	1176	0.29131844010716534	1.4376511284255804	0.4797436564433553	121.0838851928711	121.08415985107422
123	122.0574722290039	8.804516666666666					1	DETECTED	122.0575 m/z @8.80 [CD6591_2.mzXML]	122.0574722290039	8.804516666666666	1.2884	13.4824	12.194	5185.056640625	1362810.1124652098	0	1176	0.08702692258672329	0.8111901757778287	0.6223803515556572	122.05040740966797	122.06080627441406
124	122.09627532958984	8.609733333333333					1	DETECTED	122.0963 m/z @8.61 [CD6591_2.mzXML]	122.09627532958984	8.609733333333333	0.10118333333333333	19.9995	19.898316666666666	12481.6279296875	3440983.51141446	0	1176	4.437063109490985	1.1388408622397388	70.69859980240602	122.08697509765625	122.09687042236328
125	122.9242935180664	1.6587666666666665					1	DETECTED	122.9243 m/z @1.66 [CD6591_2.mzXML]	122.9242935180664	1.6587666666666665	1.1428	19.889666666666667	18.746866666666666	35063.23046875	1720910.7034290466	0	1176	0.1324448575423005	3.3765308128337623	73.95291183246465	122.9242172241211	122.92977142333984
126	123.03775787353516	13.25635					1	DETECTED	123.0378 m/z @13.26 [CD6591_2.mzXML]	123.03775787353516	13.25635	0.1193	19.944666666666667	19.825366666666667	6872.16259765625	1494640.6244293523	0	1176	16.09782971581631	1.0846392470014985	0.7957500738750138	123.02806091308594	123.04771423339844
127	124.05055236816406	9.364316666666667					1	DETECTED	124.0506 m/z @9.36 [CD6591_2.mzXML]	124.05055236816406	9.364316666666667	9.300883333333333	19.2505	9.949616666666666	26709.48046875	865077.7216770316	0	1176	0.09221206817275274	35.64072834742938	1.8820591823860018	124.0416488647461	124.05069732666016
128	124.99938201904297	12.992133333333333					1	DETECTED	124.9994 m/z @12.99 [CD6591_2.mzXML]	124.99938201904297	12.992133333333333	9.935766666666666	13.780683333333334	3.844916666666668	7723.35888671875	498693.94136761496	0	1176	0.493957907714595	0.629001210587735	1.6666057101917393	124.99888610839844	125.00003814697266
129	125.01517486572266	10.472633333333333					1	DETECTED	125.0152 m/z @10.47 [CD6591_2.mzXML]	125.01517486572266	10.472633333333333	0.4489666666666666	10.709333333333332	10.260366666666664	27289.248046875	1299535.8756921696	0	1176	8.727125685333151	0.519355069650758	0.017804084366024608	125.01496887207031	125.0238265991211
130	125.02630615234375	15.059500000000002					1	DETECTED	125.0263 m/z @15.06 [CD6591_2.mzXML]	125.02630615234375	15.059500000000002	0.10118333333333333	19.9995	19.898316666666666	7935.53369140625	2040033.8172839337	0	1176	3.9305985853476972	0.8469827684447234	0.7710386303721964	125.02555084228516	125.03336334228516
131	125.05706787109375	1.6437166666666667					1	DETECTED	125.0571 m/z @1.64 [CD6591_2.mzXML]	125.05706787109375	1.6437166666666667	1.56875	18.373	16.80425	12849.2490234375	1442979.224464722	0	1176	0.07141590142650633	112.07814584259677	223.15629168519357	125.05394744873047	125.05964660644531
132	126.05229187011719	1.8820833333333333					1	DETECTED	126.0523 m/z @1.88 [CD6591_2.mzXML]	126.05229187011719	1.8820833333333333	0.35781666666666667	19.8715	19.513683333333333	35075.76953125	1246000.5877950743	0	1176	0.03607321556056142	2.5075647777689603	2.9142954161354835	126.04650115966797	126.05536651611328
133	127.01595306396484	2.2762666666666664					1	DETECTED	127.0160 m/z @2.28 [CD6591_2.mzXML]	127.01595306396484	2.2762666666666664	2.2762666666666664	19.561	17.284733333333335	18328.41796875	5239388.9357988285	0	1176	8.177928417221292	null	null	127.01213836669922	127.02112579345703
134	127.03651428222656	4.651233333333334					1	DETECTED	127.0365 m/z @4.65 [CD6591_2.mzXML]	127.03651428222656	4.651233333333334	1.86835	18.995166666666666	17.126816666666667	39251.0078125	7053059.619648865	0	1176	2.9103644013953285	1.2523064855799768	2.2349516003053242	127.036376953125	127.03897857666016
135	127.0500717163086	1.1428					1	DETECTED	127.0501 m/z @1.14 [CD6591_2.mzXML]	127.0500717163086	1.1428	0.10118333333333333	19.9995	19.898316666666666	30194.765625	1.434821839279671E7	0	1176	7.96539309539798	6.512986710019129	14.266547668890777	127.04930877685547	127.05496215820312
136	128.0105743408203	1.7835833333333333					1	DETECTED	128.0106 m/z @1.78 [CD6591_2.mzXML]	128.0105743408203	1.7835833333333333	0.10118333333333333	19.981333333333335	19.88015	11399.013671875	2515204.315432555	0	1176	8.30473265111203	2.6763846497902497	4.5009249696744	128.009765625	128.01748657226562
137	128.07041931152344	1.9381					1	DETECTED	128.0704 m/z @1.94 [CD6591_2.mzXML]	128.07041931152344	1.9381	1.86835	19.615833333333335	17.747483333333335	21040.2265625	2662371.569300537	0	1176	1.1279990928626222	42.92760944960438	65.71526011842938	128.06126403808594	128.07077026367188
138	129.01361083984375	16.958166666666667					1	DETECTED	129.0136 m/z @16.96 [CD6591_2.mzXML]	129.01361083984375	16.958166666666667	1.4341833333333334	19.433333333333334	17.99915	10114.8984375	4067009.557056157	0	1176	3.3274856225224916	0.57972073318811	0.15944146637622	129.0133819580078	129.01817321777344
139	129.05447387695312	1.9658666666666667					1	DETECTED	129.0545 m/z @1.97 [CD6591_2.mzXML]	129.05447387695312	1.9658666666666667	0.10118333333333333	19.9995	19.898316666666666	25911.9609375	6079351.971086731	0	1176	0.1964265806815324	12.986664521514058	20.30201333755346	129.05154418945312	129.054931640625
140	130.04965209960938	1.9658666666666667					1	DETECTED	130.0497 m/z @1.97 [CD6591_2.mzXML]	130.04965209960938	1.9658666666666667	0.156	19.981333333333335	19.825333333333337	20160.857421875	2597256.096920499	0	1176	3.0954719793935674	5.748728995940441	1.8361363828641015	130.04928588867188	130.0545654296875
141	130.0650634765625	10.546216666666668					1	DETECTED	130.0651 m/z @10.55 [CD6591_2.mzXML]	130.0650634765625	10.546216666666668	0.1193	19.8715	19.752200000000002	95802.6484375	5295300.301320496	0	1176	0.080542821698943	0.6840630547554443	0.14106783495386818	130.06170654296875	130.07211303710938
142	130.08599853515625	1.9103833333333333					1	DETECTED	130.0860 m/z @1.91 [CD6591_2.mzXML]	130.08599853515625	1.9103833333333333	0.156	19.944666666666667	19.788666666666668	43398.65234375	2494219.0398264453	0	1176	0.34884531666114094	3.1121904537527505	2.4422928178266154	130.08534240722656	130.0866241455078
143	130.9329833984375	1.5538999999999998					1	DETECTED	130.9330 m/z @1.55 [CD6591_2.mzXML]	130.9329833984375	1.5538999999999998	1.4503833333333334	1.5978999999999999	0.14751666666666652	18272.3515625	85231.0889274902	0	1176	0.10161675190001707	0.7125261632587351	0.42505232651747016	130.93260192871094	130.9329833984375
144	130.96473693847656	1.5394833333333333					1	DETECTED	130.9647 m/z @1.54 [CD6591_2.mzXML]	130.96473693847656	1.5394833333333333	0.10118333333333333	19.9995	19.898316666666666	1342872.125	1.499572897978301E7	0	1176	0.12080241656207336	1.0505638038207747	0.962108501886273	130.96214294433594	130.96551513671875
145	131.01885986328125	1.5394833333333333					1	DETECTED	131.0189 m/z @1.54 [CD6591_2.mzXML]	131.01885986328125	1.5394833333333333	1.4341833333333334	1.5978999999999999	0.1637166666666665	36141.73828125	244179.44366357414	0	1176	0.1515699679597451	0.7773820829376381	0.5547641658752762	131.01864624023438	131.0189208984375
146	131.04916381835938	8.387416666666667					1	DETECTED	131.0492 m/z @8.39 [CD6591_2.mzXML]	131.04916381835938	8.387416666666667	7.876266666666667	14.604999999999999	6.728733333333332	4345.53857421875	423639.26283673086	0	1176	0.1891572419851002	6.581955720760378	12.163911441520757	131.04888916015625	131.05039978027344
147	131.06842041015625	10.546216666666668					1	DETECTED	131.0684 m/z @10.55 [CD6591_2.mzXML]	131.06842041015625	10.546216666666668	2.83155	19.414833333333334	16.583283333333334	8644.1640625	1614353.7505677498	0	1176	7.723760041721068	1.0747893622537157	0.7540522320977328	131.06005859375	131.0729217529297
148	131.44297790527344	11.615516666666668					1	DETECTED	131.4430 m/z @11.62 [CD6591_2.mzXML]	131.44297790527344	11.615516666666668	3.0502666666666665	11.615516666666668	8.565250000000002	11484.2861328125	3082406.078137543	0	1176	7.381714177529745	0.5	null	131.43528747558594	131.44325256347656
149	131.95013427734375	0.9054166666666668					1	DETECTED	131.9501 m/z @0.91 [CD6591_2.mzXML]	131.95013427734375	0.9054166666666668	0.10118333333333333	19.9995	19.898316666666666	5266.10888671875	2407698.052517211	0	1176	6.891072263422105	12.370984788825794	4.6243883351410435	131.94384765625	131.9508514404297
150	131.96835327148438	1.5250666666666668					1	DETECTED	131.9684 m/z @1.53 [CD6591_2.mzXML]	131.96835327148438	1.5250666666666668	0.5038833333333333	19.433333333333334	18.92945	16760.150390625	3005783.623216553	0	1176	10.353838577431675	4.527549927584789	141.1316015055116	131.96018981933594	131.9698486328125
151	132.04420471191406	9.512366666666667					1	DETECTED	132.0442 m/z @9.51 [CD6591_2.mzXML]	132.04420471191406	9.512366666666667	3.8894666666666664	10.159966666666666	6.270499999999999	16150.861328125	580877.468203308	0	1176	0.08548593236175428	0.5338780432392912	1.38636236694114	132.03570556640625	132.0447540283203
152	132.06524658203125	2.552016666666667					1	DETECTED	132.0652 m/z @2.55 [CD6591_2.mzXML]	132.06524658203125	2.552016666666667	1.7976833333333333	9.952466666666668	8.154783333333334	127191.2265625	7836755.152492124	0	1176	0.6947269060534231	1.6903220632152862	1.7895826353241628	132.06494140625	132.06570434570312
153	132.07638549804688	1.8539999999999999					1	DETECTED	132.0764 m/z @1.85 [CD6591_2.mzXML]	132.07638549804688	1.8539999999999999	1.82585	10.501733333333334	8.675883333333335	1252716.75	8106152.090127986	0	1176	0.036473905735282086	2.7040250154390733	260.9493423098179	132.07595825195312	132.08619689941406
154	132.09051513671875	3.99825					1	DETECTED	132.0905 m/z @4.00 [CD6591_2.mzXML]	132.09051513671875	3.99825	3.10885	4.585416666666666	1.4765666666666664	3902.151123046875	158713.22317260748	0	1176	0.40106032013505777	0.8300914474177344	0.6601828948354689	132.08694458007812	132.09158325195312
155	132.10162353515625	4.061283333333333					1	DETECTED	132.1016 m/z @4.06 [CD6591_2.mzXML]	132.10162353515625	4.061283333333333	0.21091666666666667	19.963	19.752083333333335	1992414.5	1.3818830374258497E8	1	1176	1.1134004950390524	0.908510396240454	0.7226459773208027	132.10137939453125	132.10202026367188
156	132.11607360839844	4.20245					1	DETECTED	132.1161 m/z @4.20 [CD6591_2.mzXML]	132.11607360839844	4.20245	3.10885	4.569233333333333	1.4603833333333331	3313.650146484375	161213.00346502688	0	1176	0.5181208259986305	0.6676953791758108	0.3353907583516215	132.1117706298828	132.12301635742188
157	132.1332244873047	9.412233333333335					1	DETECTED	132.1332 m/z @9.41 [CD6591_2.mzXML]	132.1332244873047	9.412233333333335	3.4880666666666666	9.412233333333335	5.924166666666668	4921.701171875	943143.2423792114	0	1176	5.481205189103986	0.5	null	132.12393188476562	132.13890075683594
158	132.7652130126953	4.061283333333333					1	DETECTED	132.7652 m/z @4.06 [CD6591_2.mzXML]	132.7652130126953	4.061283333333333	3.0939666666666668	4.684116666666667	1.5901500000000004	7066.30078125	422739.8851564943	0	1176	1.1700588356012434	0.8219386963938048	0.6438773927876096	132.76483154296875	132.76553344726562
159	132.95774841308594	11.630583333333334					1	DETECTED	132.9577 m/z @11.63 [CD6591_2.mzXML]	132.95774841308594	11.630583333333334	0.10118333333333333	19.9995	19.898316666666666	354606.15625	4.993182889530874E7	0	1176	0.9635427650215007	0.8621059712506863	0.5898616591624954	132.95762634277344	132.96746826171875
160	132.99806213378906	1.5538999999999998					1	DETECTED	132.9981 m/z @1.55 [CD6591_2.mzXML]	132.99806213378906	1.5538999999999998	1.4341833333333334	15.52585	14.091666666666667	27600.37890625	5957518.411437012	0	1176	0.11749032518991531	58.85423917583192	110.9828699421065	132.9925994873047	132.9980926513672
161	133.0341339111328	1.5250666666666668					1	DETECTED	133.0341 m/z @1.53 [CD6591_2.mzXML]	133.0341339111328	1.5250666666666668	0.5949833333333333	19.433333333333334	18.838350000000002	827819.0625	1.3852618692542795E7	0	1176	0.12937780206715965	1.2095145185884266	1.3748679930347059	133.02911376953125	133.0345916748047
162	133.0491485595703	2.8745833333333333					1	DETECTED	133.0491 m/z @2.87 [CD6591_2.mzXML]	133.0491485595703	2.8745833333333333	1.9799	7.823283333333333	5.843383333333334	7073.24267578125	755047.5542230533	0	1176	0.5005492449843745	1.91764529285053	2.830543435865446	133.04873657226562	133.0561065673828
163	133.06846618652344	2.4838333333333336					1	DETECTED	133.0685 m/z @2.48 [CD6591_2.mzXML]	133.06846618652344	2.4838333333333336	1.1609333333333334	7.589583333333334	6.42865	7125.99072265625	716826.263596161	0	1176	0.4443982829378954	2.4297565953586813	0.5987437960049418	133.0602264404297	133.0694122314453
164	133.07981872558594	1.8539999999999999					1	DETECTED	133.0798 m/z @1.85 [CD6591_2.mzXML]	133.07981872558594	1.8539999999999999	1.8400166666666666	18.665000000000003	16.824983333333336	42254.67578125	1891094.8549413756	0	1176	7.4691128786722585	266.7259893900275	529.8182989063337	133.07089233398438	133.0859375
165	133.10496520996094	4.186766666666666					1	DETECTED	133.1050 m/z @4.19 [CD6591_2.mzXML]	133.10496520996094	4.186766666666666	1.5103333333333333	17.785500000000003	16.27516666666667	91529.828125	7550907.9273476275	0	1176	1.0741865867031422	0.7190163132163194	0.3301907055168567	133.096435546875	133.10562133789062
166	133.95828247070312	11.572033333333334					1	DETECTED	133.9583 m/z @11.57 [CD6591_2.mzXML]	133.95828247070312	11.572033333333334	0.10118333333333333	19.9995	19.898316666666666	7113.22705078125	1807686.1381194468	0	1176	1.142417073825845	1.0556336756192475	1.3682437088323398	133.95631408691406	133.96649169921875
167	134.01841735839844	1.7690166666666667					1	DETECTED	134.0184 m/z @1.77 [CD6591_2.mzXML]	134.01841735839844	1.7690166666666667	1.70545	1.8964333333333334	0.1909833333333335	26295.3671875	156950.78446191407	0	1176	0.07596975930353955	1.502228631358153	2.004457262716306	134.01828002929688	134.01858520507812
168	134.03517150878906	1.5250666666666668					1	DETECTED	134.0352 m/z @1.53 [CD6591_2.mzXML]	134.03517150878906	1.5250666666666668	1.4156166666666665	19.159166666666668	17.743550000000003	74868.90625	1962943.1288196703	0	1176	0.14180857442016914	54.96325235367713	1.441250825228464	134.0319366455078	134.04495239257812
169	134.05984497070312	10.002366666666667					1	DETECTED	134.0598 m/z @10.00 [CD6591_2.mzXML]	134.05984497070312	10.002366666666667	8.539449999999999	19.3055	10.76605	13386.7060546875	892927.1686813663	0	1176	0.4092958588040787	3.233977891286396	20.987377074038715	134.059326171875	134.06695556640625
170	134.10595703125	4.09255					1	DETECTED	134.1060 m/z @4.09 [CD6591_2.mzXML]	134.10595703125	4.09255	3.0060000000000002	13.112433333333334	10.106433333333333	6605.17919921875	1165428.9343953554	0	1176	0.7094855517411691	4.650698694645131	10.802387921864716	134.10545349121094	134.11044311523438
171	134.95819091796875	11.925266666666666					1	DETECTED	134.9582 m/z @11.93 [CD6591_2.mzXML]	134.95819091796875	11.925266666666666	0.10118333333333333	19.9995	19.898316666666666	50431.1015625	8601288.666353758	0	1176	1.498276605947968	1.1893421117266894	0.5530118948650007	134.957763671875	134.9588165283203
172	134.99627685546875	1.5394833333333333					1	DETECTED	134.9963 m/z @1.54 [CD6591_2.mzXML]	134.99627685546875	1.5394833333333333	1.4156166666666665	9.8171	8.401483333333333	103667.1640625	2150606.1359821153	0	1176	0.7650934342027058	1.3152093385049446	7.442057157487528	134.99578857421875	135.00408935546875
173	135.0319061279297	1.5103333333333333					1	DETECTED	135.0319 m/z @1.51 [CD6591_2.mzXML]	135.0319061279297	1.5103333333333333	1.4660499999999999	18.079166666666666	16.613116666666667	75885.53125	1927114.6366977843	0	1176	0.16492993815308177	103.94646454209608	4.160676572174404	135.02638244628906	135.03233337402344
174	135.101318359375	9.396316666666667					1	DETECTED	135.1013 m/z @9.40 [CD6591_2.mzXML]	135.101318359375	9.396316666666667	9.3803	9.545533333333333	0.16523333333333312	4243.6015625	22316.609779174843	0	1176	0.047811437900493914	5.158168574401476	9.316337148802951	135.10101318359375	135.10147094726562
175	136.0478057861328	1.8117333333333332					1	DETECTED	136.0478 m/z @1.81 [CD6591_2.mzXML]	136.0478057861328	1.8117333333333332	1.7976833333333333	2.107066666666667	0.30938333333333357	179964.984375	795479.5147690426	0	1176	0.08916057612699313	8.098112888884435	11.546320279578058	136.03831481933594	136.04791259765625
176	136.06150817871094	7.553433333333333					1	DETECTED	136.0615 m/z @7.55 [CD6591_2.mzXML]	136.06150817871094	7.553433333333333	0.10118333333333333	19.9995	19.898316666666666	13578.017578125	7105948.670182859	0	1176	6.403401762790826	1.0049071754178796	1.0197105413553833	136.06100463867188	136.06185913085938
177	136.95376586914062	11.925266666666666					1	DETECTED	136.9538 m/z @11.93 [CD6591_2.mzXML]	136.95376586914062	11.925266666666666	0.10118333333333333	19.9995	19.898316666666666	21974.4921875	3480172.6732467064	0	1176	1.2294194226716133	0.7866581088061513	0.30520189458091784	136.9506072998047	136.95452880859375
178	136.96917724609375	1.62845					1	DETECTED	136.9692 m/z @1.63 [CD6591_2.mzXML]	136.96917724609375	1.62845	1.56875	1.70545	0.13669999999999982	25380.0390625	116657.80555078124	0	1176	0.07821635831349627	1.144891122278058	1.2897822445561162	136.96914672851562	136.96934509277344
179	137.04566955566406	3.365866666666667					1	DETECTED	137.0457 m/z @3.37 [CD6591_2.mzXML]	137.04566955566406	3.365866666666667	1.9519666666666666	5.584633333333333	3.6326666666666663	13036.7861328125	633791.0076640319	0	1176	0.3832804603236464	1.2846264469434423	0.3687796698371365	137.04518127441406	137.0511932373047
180	137.05967712402344	9.316316666666667					1	DETECTED	137.0597 m/z @9.32 [CD6591_2.mzXML]	137.05967712402344	9.316316666666667	3.9047666666666667	10.232716666666667	6.3279499999999995	8104.80322265625	556243.2330284422	0	1176	0.0998248379915001	0.5846707505243414	0.20783381374138768	137.05894470214844	137.05975341796875
181	137.13218688964844	7.2827					1	DETECTED	137.1322 m/z @7.28 [CD6591_2.mzXML]	137.13218688964844	7.2827	0.10118333333333333	19.9995	19.898316666666666	7581.67578125	3768217.158349057	0	1176	15.44482368831109	1.3853840066281262	1.0815083901973883	137.13156127929688	137.1363067626953
182	138.05223083496094	1.8820833333333333					1	DETECTED	138.0522 m/z @1.88 [CD6591_2.mzXML]	138.05223083496094	1.8820833333333333	0.156	19.6525	19.4965	309098.9375	4782617.40778845	0	1176	0.06176799420791923	0.6163418822023669	0.35126202452924155	138.05148315429688	138.05503845214844
183	138.06597900390625	9.902733333333334					1	DETECTED	138.0660 m/z @9.90 [CD6591_2.mzXML]	138.06597900390625	9.902733333333334	0.13776666666666668	19.031333333333336	18.89356666666667	10775.3056640625	2137152.1155895386	0	1176	0.1224827105030517	0.967415830059157	0.013337694776828925	138.06268310546875	138.07200622558594
184	138.90609741210938	1.7380666666666669					1	DETECTED	138.9061 m/z @1.74 [CD6591_2.mzXML]	138.90609741210938	1.7380666666666669	1.67395	2.3876666666666666	0.7137166666666666	36936.69921875	702260.507901001	0	1176	0.36571750832615724	5.159624622528882	10.188158272188595	138.90591430664062	138.90640258789062
185	138.99826049804688	18.115833333333335					1	DETECTED	138.9983 m/z @18.12 [CD6591_2.mzXML]	138.99826049804688	18.115833333333335	1.4660499999999999	18.115833333333335	16.649783333333335	2860.177490234375	1017973.1716315919	0	1176	15.066201027650727	0.5	null	138.9888458251953	139.00270080566406
186	139.04176330566406	14.7544					1	DETECTED	139.0418 m/z @14.75 [CD6591_2.mzXML]	139.04176330566406	14.7544	0.1193	19.981333333333335	19.862033333333336	129494.53125	2.1308242672506027E7	1	1176	3.0013477678387073	0.754985696154165	0.4311633826756197	139.03579711914062	139.0502471923828
187	140.0413818359375	14.1928					1	DETECTED	140.0414 m/z @14.19 [CD6591_2.mzXML]	140.0413818359375	14.1928	9.124966666666667	16.57205	7.4470833333333335	8438.5087890625	1225335.6853872682	0	1176	2.933579195358959	0.6767001099103185	1.175667499490401	140.04098510742188	140.0494842529297
188	140.06781005859375	1.7835833333333333					1	DETECTED	140.0678 m/z @1.78 [CD6591_2.mzXML]	140.06781005859375	1.7835833333333333	0.5222166666666667	19.433333333333334	18.91111666666667	470293.25	4452530.461092617	1	1176	0.04849261471975108	5.837042868188771	5.9221936880532615	140.06747436523438	140.07095336914062
189	140.95216369628906	18.079166666666666					1	DETECTED	140.9522 m/z @18.08 [CD6591_2.mzXML]	140.95216369628906	18.079166666666666	0.24748333333333333	19.926333333333332	19.678849999999997	2371.884033203125	1289969.789762665	0	1176	0.7148324551559888	0.5517945118286646	0.10358902365732904	140.95181274414062	140.95547485351562
190	141.00997924804688	10.472633333333333					1	DETECTED	141.0100 m/z @10.47 [CD6591_2.mzXML]	141.00997924804688	10.472633333333333	2.9325166666666664	10.639666666666667	7.70715	17491.501953125	1266100.8583953248	0	1176	0.11156683813306145	0.5150956144364344	0.02201612530348644	141.00973510742188	141.0159912109375
191	141.0384521484375	12.29785					1	DETECTED	141.0385 m/z @12.30 [CD6591_2.mzXML]	141.0384521484375	12.29785	1.56875	16.131449999999997	14.562699999999998	5322.705078125	1490225.0791870418	0	1176	2.778486504616051	0.6786543139685527	0.33548716676305196	141.0307159423828	141.04086303710938
192	141.0521240234375	9.332266666666667					1	DETECTED	141.0521 m/z @9.33 [CD6591_2.mzXML]	141.0521240234375	9.332266666666667	3.45775	19.853166666666667	16.395416666666666	97944.84375	2284426.334354887	0	1176	0.11856707865273641	1.0001403047260522	0.49821763581148276	141.0516815185547	141.05780029296875
193	141.09046936035156	10.797033333333333					1	DETECTED	141.0905 m/z @10.80 [CD6591_2.mzXML]	141.09046936035156	10.797033333333333	0.156	19.981333333333335	19.825333333333337	2338.6337890625	1440232.1519218143	0	1176	11.594085117371684	0.9315511338184577	0.8631022676369152	141.09022521972656	141.0913543701172
194	142.02285766601562	10.443133333333332					1	DETECTED	142.0229 m/z @10.44 [CD6591_2.mzXML]	142.02285766601562	10.443133333333332	10.052883333333334	19.122666666666664	9.06978333333333	2506.0234375	613047.1161767576	0	1176	5.287353386854969	11.62047832585954	22.24095665171908	142.01344299316406	142.03285217285156
195	142.06507873535156	9.1992					1	DETECTED	142.0651 m/z @9.20 [CD6591_2.mzXML]	142.06507873535156	9.1992	1.3614	11.292966666666667	9.931566666666667	127005.4921875	1696325.8688790565	0	1176	0.07025977714747533	1.6760806794294076	1.6212135261766343	142.05673217773438	142.07394409179688
196	142.9476776123047	1.6587666666666665					1	DETECTED	142.9477 m/z @1.66 [CD6591_2.mzXML]	142.9476776123047	1.6587666666666665	0.13776666666666668	19.926333333333332	19.788566666666664	33680.31640625	2148865.8705975036	0	1176	0.049809334361015756	7.466673914325887	21.73170074701398	142.93788146972656	142.9501953125
197	143.00709533691406	10.472633333333333					1	DETECTED	143.0071 m/z @10.47 [CD6591_2.mzXML]	143.00709533691406	10.472633333333333	1.4341833333333334	10.546216666666668	9.112033333333335	5658.4296875	757827.3116630557	0	1176	0.08015191643623787	0.5040705725723622	0.00814114514472452	143.0011444091797	143.0108184814453
198	143.03115844726562	1.7976833333333333					1	DETECTED	143.0312 m/z @1.80 [CD6591_2.mzXML]	143.03115844726562	1.7976833333333333	1.6128500000000001	19.761666666666667	18.148816666666665	272335.59375	3799529.5773098147	0	1176	null	3.121039059905089	2.878273773667331	143.02420043945312	143.0409393310547
199	143.05357360839844	1.82585					1	DETECTED	143.0536 m/z @1.83 [CD6591_2.mzXML]	143.05357360839844	1.82585	1.8117333333333332	15.727	13.915266666666668	1035799.5	6076034.691510898	0	1176	0.04149179756083998	3.938050976381711	5.218326038968753	143.0462646484375	143.05648803710938
200	143.0729217529297	9.1992					1	DETECTED	143.0729 m/z @9.20 [CD6591_2.mzXML]	143.0729217529297	9.1992	0.10118333333333333	19.9995	19.898316666666666	151945.0	2961554.7067174986	0	1176	0.07395269628072398	0.7525423580703008	1.6429403170448327	143.0651397705078	143.08154296875
201	143.10604858398438	11.0745					1	DETECTED	143.1060 m/z @11.07 [CD6591_2.mzXML]	143.10604858398438	11.0745	1.0515666666666668	15.076916666666667	14.025350000000001	3160.1533203125	1195368.058049347	0	1176	13.628774919344815	0.6996629396583834	0.3993258793167669	143.10569763183594	143.10693359375
202	144.04440307617188	9.1992					1	DETECTED	144.0444 m/z @9.20 [CD6591_2.mzXML]	144.04440307617188	9.1992	1.7835833333333333	12.143049999999999	10.359466666666666	27906.25390625	5341501.85550482	0	1176	0.09329762864979685	0.5141923721743777	0.029218539860826568	144.03456115722656	144.0504608154297
203	144.05694580078125	1.82585					1	DETECTED	144.0569 m/z @1.83 [CD6591_2.mzXML]	144.05694580078125	1.82585	0.1193	19.963	19.843700000000002	17226.49609375	1406269.6069039614	0	1176	1.5379668911561315	13.757576561586397	1.1870032277859148	144.05694580078125	144.0658416748047
204	144.08047485351562	9.1992					1	DETECTED	144.0805 m/z @9.20 [CD6591_2.mzXML]	144.08047485351562	9.1992	3.76565	19.086000000000002	15.320350000000001	1419863.875	1.2452024602339083E7	1	1176	0.07917732846673253	1.83405165352551	1.583583699241398	144.07191467285156	144.0810546875
205	144.10166931152344	1.86835					1	DETECTED	144.1017 m/z @1.87 [CD6591_2.mzXML]	144.10166931152344	1.86835	1.86835	19.9995	18.13115	80200.03125	1278172.7736193542	0	1176	0.01581456296162198	null	null	144.10118103027344	144.10255432128906
206	144.98080444335938	1.5250666666666668					1	DETECTED	144.9808 m/z @1.53 [CD6591_2.mzXML]	144.98080444335938	1.5250666666666668	1.4156166666666665	18.701999999999998	17.286383333333333	49302.921875	2650441.2543334314	0	1176	0.08320186173263289	56.65994851208508	109.24110066550762	144.9796905517578	144.98114013671875
207	144.9917449951172	1.82585					1	DETECTED	144.9917 m/z @1.83 [CD6591_2.mzXML]	144.9917449951172	1.82585	1.4341833333333334	16.590133333333334	15.15595	97224.234375	2.6259737211125366E7	0	1176	0.05326958474413446	19.348021276595748	337.5004909614199	144.9917449951172	145.0016632080078
208	145.04928588867188	1.9658666666666667					1	DETECTED	145.0493 m/z @1.97 [CD6591_2.mzXML]	145.04928588867188	1.9658666666666667	0.13776666666666668	19.963	19.825233333333333	180990.84375	1.0852211588654116E7	0	1176	0.21944929830508553	3.056267018403331	1.9374191904883236	145.04849243164062	145.04977416992188
209	145.06483459472656	9.1992					1	DETECTED	145.0648 m/z @9.20 [CD6591_2.mzXML]	145.06483459472656	9.1992	9.155933333333333	11.645183333333334	2.48925	6968.779296875	611133.5393020019	0	1176	0.15092177868585743	28.766371340524397	56.532742681048795	145.06414794921875	145.06703186035156
210	145.08407592773438	9.1992					1	DETECTED	145.0841 m/z @9.20 [CD6591_2.mzXML]	145.08407592773438	9.1992	0.4125833333333333	10.412416666666667	9.999833333333333	119236.2109375	4293740.148472074	0	1176	0.08027763659784348	0.5115219258075681	1.6564634461270364	145.083740234375	145.08596801757812
211	146.05972290039062	9.1992					1	DETECTED	146.0597 m/z @9.20 [CD6591_2.mzXML]	146.05972290039062	9.1992	1.9103833333333333	19.798000000000002	17.88761666666667	1198312.0	9318777.238568306	0	1176	0.08373155036918511	1.6754266205488133	1.599154804486816	146.05245971679688	146.06015014648438
212	146.0809783935547	1.9658666666666667					1	DETECTED	146.0810 m/z @1.97 [CD6591_2.mzXML]	146.0809783935547	1.9658666666666667	0.1193	19.963	19.843700000000002	80664.5234375	6491692.723376465	0	1176	0.7699519604327534	1.9257979804465613	1.689128509495845	146.0801239013672	146.0814666748047
213	146.11727905273438	1.82585					1	DETECTED	146.1173 m/z @1.83 [CD6591_2.mzXML]	146.11727905273438	1.82585	1.8117333333333332	9.300883333333333	7.48915	101127.1796875	3544484.156871399	0	1176	0.036138948168102036	262.94859904778696	521.2545855121912	146.11709594726562	146.11753845214844
214	146.93727111816406	7.0106166666666665					1	DETECTED	146.9373 m/z @7.01 [CD6591_2.mzXML]	146.93727111816406	7.0106166666666665	0.10118333333333333	19.195833333333333	19.094649999999998	5176.65478515625	1597283.9087507941	0	1176	2.279015771453306	1.3817811880376103	1.7729997888380686	146.93685913085938	146.9378662109375
215	146.99632263183594	1.48095					1	DETECTED	146.9963 m/z @1.48 [CD6591_2.mzXML]	146.99632263183594	1.48095	0.74115	13.466516666666667	12.725366666666668	169215.265625	3303054.3316766373	0	1176	142.29937088212785	89.028010799554	416.09068413234354	146.99569702148438	147.0019989013672
216	147.01376342773438	1.5250666666666668					1	DETECTED	147.0138 m/z @1.53 [CD6591_2.mzXML]	147.01376342773438	1.5250666666666668	1.4660499999999999	19.816166666666668	18.35011666666667	212698.578125	4575373.21711264	0	1176	10.731423484193007	87.61233542493758	175.9267480564711	147.00758361816406	147.01417541503906
217	147.0287628173828	3.3041833333333335					1	DETECTED	147.0288 m/z @3.30 [CD6591_2.mzXML]	147.0287628173828	3.3041833333333335	3.0502666666666665	3.7347333333333332	0.6844666666666668	5687.04052734375	125286.87578582764	0	1176	0.3048605659664476	1.3478175254348523	1.6956350508697047	147.02850341796875	147.02882385253906
218	147.0633544921875	9.1992					1	DETECTED	147.0634 m/z @9.20 [CD6591_2.mzXML]	147.0633544921875	9.1992	0.10118333333333333	19.9995	19.898316666666666	99626.1484375	3291485.000011317	0	1176	0.07984818679975803	0.5109038521889654	1.6222043336920042	147.06292724609375	147.0655517578125
219	147.07620239257812	1.8539999999999999					1	DETECTED	147.0762 m/z @1.85 [CD6591_2.mzXML]	147.07620239257812	1.8539999999999999	1.7835833333333333	10.726433333333334	8.942850000000002	221264.234375	6771806.965273193	0	1176	0.16099410343125142	13.31057821762362	11.056538224049046	147.07598876953125	147.0830841064453
220	147.1162567138672	1.5394833333333333					1	DETECTED	147.1163 m/z @1.54 [CD6591_2.mzXML]	147.1162567138672	1.5394833333333333	1.4957333333333334	15.382083333333332	13.886349999999998	221771.046875	4308767.662786859	0	1176	0.10340623202398214	111.05092859910211	5.21124319790346	147.11221313476562	147.116943359375
221	148.0146942138672	1.5394833333333333					1	DETECTED	148.0147 m/z @1.54 [CD6591_2.mzXML]	148.0146942138672	1.5394833333333333	1.4156166666666665	3.1531000000000002	1.7374833333333337	29649.15625	1069605.3805578004	0	1176	0.12525527826630278	7.0135226049515556	13.027045209903111	148.01419067382812	148.02146911621094
222	148.0424346923828	2.0787666666666667					1	DETECTED	148.0424 m/z @2.08 [CD6591_2.mzXML]	148.0424346923828	2.0787666666666667	1.9939333333333333	10.070383333333332	8.07645	34213.94140625	1716386.9480502317	0	1176	0.6210288967548121	47.41488256401045	93.58377070647978	148.03884887695312	148.04750061035156
223	148.06016540527344	1.82585					1	DETECTED	148.0602 m/z @1.83 [CD6591_2.mzXML]	148.06016540527344	1.82585	1.7976833333333333	9.28555	7.487866666666667	52315.57421875	1493627.9531375123	0	1176	0.10162182904580508	26.244878461394055	41.461423734593836	148.05953979492188	148.06663513183594
224	148.08213806152344	17.602500000000003					1	DETECTED	148.0821 m/z @17.60 [CD6591_2.mzXML]	148.08213806152344	17.602500000000003	0.13776666666666668	19.9995	19.861733333333333	5183.1484375	2182582.6850678734	0	1176	2.8644041776339577	0.5686240080008855	0.13251856324026062	148.0753173828125	148.0824737548828
225	148.0965118408203	1.9381					1	DETECTED	148.0965 m/z @1.94 [CD6591_2.mzXML]	148.0965118408203	1.9381	0.9236166666666666	18.263333333333332	17.339716666666664	13881.50390625	1419438.7436572872	0	1176	0.3365384946725527	1.1735929506637452	1.2144548696225663	148.0899200439453	148.0969696044922
226	148.93495178222656	1.7380666666666669					1	DETECTED	148.9350 m/z @1.74 [CD6591_2.mzXML]	148.93495178222656	1.7380666666666669	1.67395	2.164083333333333	0.4901333333333331	74184.515625	601638.5975854495	0	1176	0.13011876102947917	3.822199116194426	1.6586466618102889	148.93490600585938	148.93524169921875
227	149.01199340820312	1.5250666666666668					1	DETECTED	149.0120 m/z @1.53 [CD6591_2.mzXML]	149.01199340820312	1.5250666666666668	0.1193	19.5975	19.4782	176303.078125	5298436.113274445	0	1176	0.12631108704085103	10.929975026051844	0.08524511093903663	149.00201416015625	149.0162811279297
228	149.02294921875	12.454233333333333					1	DETECTED	149.0229 m/z @12.45 [CD6591_2.mzXML]	149.02294921875	12.454233333333333	0.10118333333333333	19.9995	19.898316666666666	95799.421875	3.8877419000985265E7	1	1176	11.855422798375608	0.8470241512482621	0.061209872788144395	149.02259826660156	149.03187561035156
229	149.05960083007812	8.339					1	DETECTED	149.0596 m/z @8.34 [CD6591_2.mzXML]	149.05960083007812	8.339	7.94695	8.486916666666666	0.5399666666666656	5396.8271484375	107934.418479614	0	1176	0.25245739740280193	0.6886451558049551	0.37729031160991017	149.05950927734375	149.05975341796875
230	149.07852172851562	17.877333333333336					1	DETECTED	149.0785 m/z @17.88 [CD6591_2.mzXML]	149.07852172851562	17.877333333333336	0.10118333333333333	19.908166666666666	19.80698333333333	9374.90234375	3900645.627213685	0	1176	3.8974970521815067	0.557122417771377	0.1207337401235239	149.07814025878906	149.0789031982422
231	149.9607696533203	7.246266666666667					1	DETECTED	149.9608 m/z @7.25 [CD6591_2.mzXML]	149.9607696533203	7.246266666666667	0.9054166666666668	8.086066666666666	7.180649999999999	4007.48828125	730632.1727164612	0	1176	2.3432705464254022	0.5662214056475077	0.13244281129501542	149.96051025390625	149.96099853515625
232	149.9925079345703	1.7835833333333333					1	DETECTED	149.9925 m/z @1.78 [CD6591_2.mzXML]	149.9925079345703	1.7835833333333333	0.13776666666666668	19.981333333333335	19.843566666666668	12326.681640625	4200465.7439388735	0	1176	15.945071458382888	6.02848636441888	7.426148451851257	149.9923095703125	150.00148010253906
233	150.0153045654297	1.4957333333333334					1	DETECTED	150.0153 m/z @1.50 [CD6591_2.mzXML]	150.0153045654297	1.4957333333333334	0.28426666666666667	19.9995	19.715233333333334	6050.0751953125	5075149.397130127	0	1176	0.2570548692416621	8.136927690953115	15.27385538190623	150.00552368164062	150.01568603515625
234	150.02630615234375	12.471566666666666					1	DETECTED	150.0263 m/z @12.47 [CD6591_2.mzXML]	150.02630615234375	12.471566666666666	0.10118333333333333	19.743333333333332	19.642149999999997	8566.0478515625	3583551.442532289	0	1176	8.024891621431184	0.7939184045765221	0.42576441482812616	150.025634765625	150.02685546875
235	150.05810546875	2.7325					1	DETECTED	150.0581 m/z @2.73 [CD6591_2.mzXML]	150.05810546875	2.7325	1.82585	9.545533333333333	7.719683333333333	57115.328125	1759064.4360547483	0	1176	0.2892759167680654	0.822020659209071	0.669674149264476	150.05198669433594	150.05844116210938
236	150.08705139160156	1.8539999999999999					1	DETECTED	150.0871 m/z @1.85 [CD6591_2.mzXML]	150.08705139160156	1.8539999999999999	1.8117333333333332	18.9585	17.146766666666668	15907.9375	2709803.306129669	0	1176	0.05266832292223467	202.84029968454257	404.68059936908514	150.0775146484375	150.0939178466797
237	150.9767303466797	2.1781					1	DETECTED	150.9767 m/z @2.18 [CD6591_2.mzXML]	150.9767303466797	2.1781	0.10118333333333333	19.926333333333332	19.825149999999997	13180.984375	2609191.1413111887	0	1176	9.393470889849638	4.396383976088216	13.013445346239894	150.96798706054688	150.98585510253906
238	150.9891815185547	1.5250666666666668					1	DETECTED	150.9892 m/z @1.53 [CD6591_2.mzXML]	150.9891815185547	1.5250666666666668	1.4341833333333334	1.5394833333333333	0.10529999999999995	6732.681640625	20125.002531127917	0	1176	0.048274841996618134	0.5793141390060509	0.15862827801210166	150.9890899658203	150.98934936523438
239	151.04507446289062	1.5103333333333333					1	DETECTED	151.0451 m/z @1.51 [CD6591_2.mzXML]	151.04507446289062	1.5103333333333333	1.4341833333333334	18.9585	17.524316666666667	11724.78125	1833470.2216019593	0	1176	0.3083782334417562	115.06445611731242	229.12891223462486	151.03514099121094	151.04959106445312
240	151.061279296875	8.539449999999999					1	DETECTED	151.0613 m/z @8.54 [CD6591_2.mzXML]	151.061279296875	8.539449999999999	2.634266666666667	8.5923	5.958033333333333	4760.90380859375	597021.2038413086	0	1176	0.07204842214961182	0.5044748822362276	0.008949764472455192	151.06100463867188	151.0615234375
241	151.07501220703125	11.292966666666667					1	DETECTED	151.0750 m/z @11.29 [CD6591_2.mzXML]	151.07501220703125	11.292966666666667	9.364316666666667	11.340116666666667	1.9757999999999996	25278.982421875	740103.2770950634	0	1176	0.059576878872400485	0.5212824133220688	0.03190043641792859	151.07444763183594	151.07562255859375
242	152.0217742919922	1.8117333333333332					1	DETECTED	152.0218 m/z @1.81 [CD6591_2.mzXML]	152.0217742919922	1.8117333333333332	1.7976833333333333	10.674000000000001	8.876316666666668	102469.734375	2077164.1643208305	0	1176	0.06922418806576558	53.34022908670064	18.58599014965845	152.02159118652344	152.03176879882812
243	152.04652404785156	11.615516666666668					1	DETECTED	152.0465 m/z @11.62 [CD6591_2.mzXML]	152.04652404785156	11.615516666666668	0.10118333333333333	19.9995	19.898316666666666	3221.074462890625	1652569.4467497554	0	1176	16.606036851253624	0.864067249515097	1.5393702718496156	152.0465087890625	152.05462646484375
244	152.94688415527344	1.6128500000000001					1	DETECTED	152.9469 m/z @1.61 [CD6591_2.mzXML]	152.94688415527344	1.6128500000000001	1.5538999999999998	1.7835833333333333	0.22968333333333346	84853.3125	503851.00451757817	0	1176	0.08014293031663544	2.141680900167112	2.6242219896598384	152.94654846191406	152.94705200195312
245	153.0574188232422	13.91875					1	DETECTED	153.0574 m/z @13.92 [CD6591_2.mzXML]	153.0574188232422	13.91875	0.8505166666666667	19.761666666666667	18.91115	72395.75	1.550495848060541E7	0	1176	3.276926874551087	0.8591525509336586	0.23455412998994402	153.05178833007812	153.06605529785156
246	154.02635192871094	1.8820833333333333					1	DETECTED	154.0264 m/z @1.88 [CD6591_2.mzXML]	154.02635192871094	1.8820833333333333	1.8117333333333332	15.892833333333334	14.081100000000001	42737.65625	3113634.2185239876	0	1176	0.06788411658492999	61.86229127397707	121.6392626962381	154.0198516845703	154.03396606445312
247	154.05845642089844	1.8400166666666666					1	DETECTED	154.0585 m/z @1.84 [CD6591_2.mzXML]	154.05845642089844	1.8400166666666666	1.8400166666666666	16.204666666666665	14.364649999999997	23404.123046875	5198421.870461523	0	1176	10.441841378905474	null	null	154.04953002929688	154.06529235839844
248	154.083740234375	3.65665					1	DETECTED	154.0837 m/z @3.66 [CD6591_2.mzXML]	154.083740234375	3.65665	2.9471166666666666	10.674000000000001	7.726883333333335	11602.7109375	905166.7137920535	0	1176	1.036480930987047	5.445046039650475	10.62819666437282	154.08334350585938	154.08551025390625
249	154.880126953125	1.7835833333333333					1	DETECTED	154.8801 m/z @1.78 [CD6591_2.mzXML]	154.880126953125	1.7835833333333333	1.6896666666666667	2.1356333333333333	0.4459666666666666	12429.650390625	186492.69802319343	0	1176	0.4099258019695182	2.374267968056788	3.642042712368158	154.8798065185547	154.88043212890625
250	155.02793884277344	2.690166666666667					1	DETECTED	155.0279 m/z @2.69 [CD6591_2.mzXML]	155.02793884277344	2.690166666666667	1.2884	19.287	17.9986	9569.08984375	1687437.7039648744	0	1176	0.2583939769006349	6.41997003780943	4.4108134370734025	155.02764892578125	155.03150939941406
251	155.06773376464844	10.323200000000002					1	DETECTED	155.0677 m/z @10.32 [CD6591_2.mzXML]	155.06773376464844	10.323200000000002	9.213233333333333	10.428183333333333	1.21495	11178.6865234375	250637.7086221316	0	1176	0.34469244983690395	0.5523569240051917	0.12476185847728069	155.06028747558594	155.06797790527344
252	155.0787811279297	1.6896666666666667					1	DETECTED	155.0788 m/z @1.69 [CD6591_2.mzXML]	155.0787811279297	1.6896666666666667	1.5832333333333333	1.7380666666666669	0.1548333333333336	17571.943359375	98559.18935742193	0	1176	0.0981497533210598	0.7273723770748521	0.45406660189862863	155.07852172851562	155.0790252685547
253	155.13047790527344	14.888566666666666					1	DETECTED	155.1305 m/z @14.89 [CD6591_2.mzXML]	155.13047790527344	14.888566666666666	0.10118333333333333	19.9995	19.898316666666666	571640.5	1.0166731127419527E8	0	1176	1.571406371468015	0.6825149905261249	1.7072975503453414	155.1300811767578	155.1310272216797
254	156.0417938232422	1.7835833333333333					1	DETECTED	156.0418 m/z @1.78 [CD6591_2.mzXML]	156.0417938232422	1.7835833333333333	1.7380666666666669	15.274166666666668	13.536100000000001	227093.953125	3253653.910310547	0	1176	0.046497519418855715	91.68355446908035	199.6007297542995	156.04171752929688	156.04864501953125
255	156.07666015625	1.82585					1	DETECTED	156.0767 m/z @1.83 [CD6591_2.mzXML]	156.07666015625	1.82585	1.5394833333333333	15.471816666666665	13.932333333333332	35887.40234375	1999142.0276972956	0	1176	0.5618122533612513	4.183943905006158	2.155989114766145	156.06752014160156	156.07701110839844
256	156.13406372070312	14.888566666666666					1	DETECTED	156.1341 m/z @14.89 [CD6591_2.mzXML]	156.13406372070312	14.888566666666666	0.1193	19.981333333333335	19.862033333333336	27298.05859375	5891191.023590088	0	1176	5.555362467880359	0.6797972141239321	0.77607103058019	156.13348388671875	156.13441467285156
257	157.12767028808594	14.888566666666666					1	DETECTED	157.1277 m/z @14.89 [CD6591_2.mzXML]	157.12767028808594	14.888566666666666	0.10118333333333333	19.9995	19.898316666666666	168693.9375	2.9159673291335452E7	0	1176	1.5580329806377051	0.8726475255781855	1.7289833014215972	157.12709045410156	157.12818908691406
258	158.04013061523438	1.7976833333333333					1	DETECTED	158.0401 m/z @1.80 [CD6591_2.mzXML]	158.04013061523438	1.7976833333333333	1.7535999999999998	3.85845	2.10485	13173.060546875	349498.6895680543	0	1176	0.7529682644511595	23.873534971644535	22.018573930572988	158.0366973876953	158.04013061523438
259	158.1311492919922	14.888566666666666					1	DETECTED	158.1311 m/z @14.89 [CD6591_2.mzXML]	158.1311492919922	14.888566666666666	0.4489666666666666	19.926333333333332	19.477366666666665	9650.4462890625	2300370.752627442	0	1176	0.9452586376831817	0.8559695069608637	0.5476515648037511	158.12411499023438	158.13162231445312
260	158.153564453125	11.73915					1	DETECTED	158.1536 m/z @11.74 [CD6591_2.mzXML]	158.153564453125	11.73915	3.035683333333333	13.184233333333333	10.14855	12112.0361328125	2295327.063925232	0	1176	0.05758760636043725	0.58301768643912	0.16603537287824002	158.1533203125	158.16009521484375
261	158.9277801513672	1.5538999999999998					1	DETECTED	158.9278 m/z @1.55 [CD6591_2.mzXML]	158.9277801513672	1.5538999999999998	1.4341833333333334	2.1781	0.7439166666666668	34618.68359375	649638.5091945801	0	1176	0.7515473238666344	3.2107732765684127	5.128897018721456	158.9217529296875	158.92784118652344
262	158.96365356445312	1.6437166666666667					1	DETECTED	158.9637 m/z @1.64 [CD6591_2.mzXML]	158.96365356445312	1.6437166666666667	1.5832333333333333	12.591683333333332	11.00845	334320.375	8716495.21351782	0	1176	0.08968984055030904	2.7597011887551104	2.7700298904207323	158.9634552001953	158.96395874023438
263	159.0649871826172	10.323200000000002					1	DETECTED	159.0650 m/z @10.32 [CD6591_2.mzXML]	159.0649871826172	10.323200000000002	1.9103833333333333	17.546833333333332	15.636449999999998	24344.900390625	1587190.476765503	0	1176	8.471825964049598	0.5329595727001302	0.018660248241470823	159.06442260742188	159.06639099121094
264	159.09169006347656	9.1992					1	DETECTED	159.0917 m/z @9.20 [CD6591_2.mzXML]	159.09169006347656	9.1992	1.19735	10.674000000000001	9.476650000000001	105072.765625	2434549.860125426	0	1176	0.08244809434637901	1.6840621395995092	1.7819140601227978	159.09127807617188	159.1016387939453
265	159.14889526367188	8.804516666666666					1	DETECTED	159.1489 m/z @8.80 [CD6591_2.mzXML]	159.14889526367188	8.804516666666666	5.407916666666667	13.849216666666667	8.4413	11806.033203125	811218.4930511169	0	1176	0.12980689244207255	1.24261025731614	0.22738601338074327	159.14796447753906	159.15863037109375
266	159.982177734375	11.325516666666665					1	DETECTED	159.9822 m/z @11.33 [CD6591_2.mzXML]	159.982177734375	11.325516666666665	0.10118333333333333	19.9995	19.898316666666666	9586.5712890625	1799388.3266672357	0	1176	4.796936239081942	0.9085599083124335	0.8278906678257805	159.98133850097656	159.98252868652344
267	160.06015014648438	2.4838333333333336					1	DETECTED	160.0602 m/z @2.48 [CD6591_2.mzXML]	160.06015014648438	2.4838333333333336	0.5767833333333333	19.761666666666667	19.18488333333333	241177.3125	1.5431007793172445E7	1	1176	0.7216894673514838	2.1179793158885425	2.2551427467457352	160.0598602294922	160.0632781982422
268	160.07569885253906	9.227333333333332					1	DETECTED	160.0757 m/z @9.23 [CD6591_2.mzXML]	160.07569885253906	9.227333333333332	0.1926	10.691650000000001	10.49905	31543.54296875	2705639.5074233073	0	1176	0.14466614903341402	0.5863148046422123	0.033347637618795556	160.07522583007812	160.07582092285156
269	160.13302612304688	1.8820833333333333					1	DETECTED	160.1330 m/z @1.88 [CD6591_2.mzXML]	160.13302612304688	1.8820833333333333	1.86835	19.5425	17.67415	91029.34375	5421176.146819152	0	1176	0.05218443239977444	303.5384634072367	602.6813838626604	160.13267517089844	160.14283752441406
270	161.0237274169922	12.212566666666667					1	DETECTED	161.0237 m/z @12.21 [CD6591_2.mzXML]	161.0237274169922	12.212566666666667	1.48095	16.369783333333334	14.888833333333334	54926.05078125	8590767.68259527	0	1176	1.3061110547480563	0.6848464459986406	5.081647053767708	161.01394653320312	161.03109741210938
271	161.06369018554688	2.676283333333333					1	DETECTED	161.0637 m/z @2.68 [CD6591_2.mzXML]	161.06369018554688	2.676283333333333	0.10118333333333333	19.908166666666666	19.80698333333333	13986.953125	2970829.239531128	0	1176	0.6942436931827354	0.7580857711357613	2.806323678599253	161.05577087402344	161.06430053710938
272	161.1280059814453	1.7380666666666669					1	DETECTED	161.1280 m/z @1.74 [CD6591_2.mzXML]	161.1280059814453	1.7380666666666669	1.70545	15.148	13.44255	10051.974609375	1537910.1689915776	0	1176	0.1698839763613751	196.83802627920966	392.4351354088292	161.12791442871094	161.1364288330078
273	161.9810028076172	1.0334166666666667					1	DETECTED	161.9810 m/z @1.03 [CD6591_2.mzXML]	161.9810028076172	1.0334166666666667	0.10118333333333333	19.9995	19.898316666666666	3563.240234375	1986269.1804315185	0	1176	19.455829224743805	10.672390674723781	7.771180319539683	161.9806671142578	161.9881591796875
274	162.0979461669922	15.83815					1	DETECTED	162.0979 m/z @15.84 [CD6591_2.mzXML]	162.0979461669922	15.83815	8.91225	19.707	10.79475	10168.6611328125	2656756.7207519542	0	1176	3.4867721717203786	0.7835569293010676	0.5807168504512644	162.09698486328125	162.09815979003906
275	162.11184692382812	1.82585					1	DETECTED	162.1118 m/z @1.83 [CD6591_2.mzXML]	162.11184692382812	1.82585	1.7690166666666667	11.773	10.003983333333332	3719036.0	2.0215551941981655E7	1	1176	0.047759098360336205	2.388620897879611	2.3583437687515145	162.11184692382812	162.1185760498047
276	162.9686279296875	7.318666666666667					1	DETECTED	162.9686 m/z @7.32 [CD6591_2.mzXML]	162.9686279296875	7.318666666666667	0.10118333333333333	12.454233333333333	12.35305	6624.01025390625	1510392.6502166137	0	1176	1.5179891865966937	0.855772672376567	0.711545344753134	162.96823120117188	162.96913146972656
277	162.99122619628906	1.5394833333333333					1	DETECTED	162.9912 m/z @1.54 [CD6591_2.mzXML]	162.99122619628906	1.5394833333333333	0.28426666666666667	19.908166666666666	19.6239	418125.15625	6786331.159899778	0	1176	0.12625242290878091	1.0529504304520372	0.9973005107075575	162.98338317871094	162.99185180664062
278	163.03855895996094	10.902866666666666					1	DETECTED	163.0386 m/z @10.90 [CD6591_2.mzXML]	163.03855895996094	10.902866666666666	0.10118333333333333	19.9995	19.898316666666666	29475.927734375	3414080.3165720813	0	1176	0.15047972294940237	0.884250981383677	16.358006647603798	163.02923583984375	163.0457305908203
279	163.05992126464844	2.02215					1	DETECTED	163.0599 m/z @2.02 [CD6591_2.mzXML]	163.05992126464844	2.02215	0.22931666666666667	19.670666666666666	19.44135	51724.80078125	5800076.156016353	0	1176	0.41940747315199567	4.590443661177438	3.862119225794109	163.05934143066406	163.06959533691406
280	163.07493591308594	11.572033333333334					1	DETECTED	163.0749 m/z @11.57 [CD6591_2.mzXML]	163.07493591308594	11.572033333333334	6.52175	11.690833333333334	5.169083333333334	33891.30859375	3407617.8209741223	0	1176	0.10104686955178188	0.5117617163393473	0.03354433815527644	163.072021484375	163.08175659179688
281	163.09420776367188	15.399416666666667					1	DETECTED	163.0942 m/z @15.40 [CD6591_2.mzXML]	163.09420776367188	15.399416666666667	0.10118333333333333	19.889666666666667	19.788483333333332	21404.224609375	6640655.207076843	0	1176	3.027037574965231	0.8734730254712039	0.27889620896473427	163.0936279296875	163.0970458984375
282	163.11558532714844	1.82585					1	DETECTED	163.1156 m/z @1.83 [CD6591_2.mzXML]	163.11558532714844	1.82585	1.7835833333333333	12.591683333333332	10.8081	191115.59375	3313018.3622322986	0	1176	0.06655550664060894	127.85607255520502	2.8670467545491003	163.11062622070312	163.11578369140625
283	163.9764862060547	0.22931666666666667					1	DETECTED	163.9765 m/z @0.23 [CD6591_2.mzXML]	163.9764862060547	0.22931666666666667	0.10118333333333333	19.9995	19.898316666666666	56874.8359375	1.926229464945128E7	1	1176	8.04062805977007	39.04725555922077	121.23903172176263	163.9757537841797	163.97694396972656
284	163.99476623535156	1.5394833333333333					1	DETECTED	163.9948 m/z @1.54 [CD6591_2.mzXML]	163.99476623535156	1.5394833333333333	1.4957333333333334	18.317999999999998	16.822266666666664	12874.3701171875	1908367.5953309326	0	1176	0.14812119936786017	192.25447619047637	383.50895238095273	163.9874725341797	164.00326538085938
285	164.0913848876953	1.9939333333333333					1	DETECTED	164.0914 m/z @1.99 [CD6591_2.mzXML]	164.0913848876953	1.9939333333333333	1.8964333333333334	16.700499999999998	14.804066666666664	8594.470703125	1029058.0858497923	0	1176	1.1815901128307735	75.91829059829064	14.583323754337586	164.09100341796875	164.09881591796875
286	164.92965698242188	1.6587666666666665					1	DETECTED	164.9297 m/z @1.66 [CD6591_2.mzXML]	164.92965698242188	1.6587666666666665	1.62845	8.91225	7.2838	32137.025390625	1340148.9795390626	0	1176	0.27212646425227405	120.12864211105051	14.901868283867692	164.91998291015625	164.93145751953125
287	164.98403930664062	11.630583333333334					1	DETECTED	164.9840 m/z @11.63 [CD6591_2.mzXML]	164.98403930664062	11.630583333333334	0.10118333333333333	19.9995	19.898316666666666	127272.953125	1.324818186436339E7	0	1176	0.36867660981634565	1.1817947935067379	5.119701709381767	164.98365783691406	164.9875946044922
288	165.05462646484375	3.9515333333333333					1	DETECTED	165.0546 m/z @3.95 [CD6591_2.mzXML]	165.05462646484375	3.9515333333333333	2.676283333333333	10.575349999999998	7.899066666666665	9033.7060546875	1104143.3768306274	0	1176	5.688339567420095	3.097065934784028	6.79850814288168	165.05377197265625	165.0550994873047
289	165.15960693359375	16.4434					1	DETECTED	165.1596 m/z @16.44 [CD6591_2.mzXML]	165.15960693359375	16.4434	0.156	19.963	19.807000000000002	20409.052734375	5011660.754829407	0	1176	1.8387802070865504	0.7158326428994463	0.4836113737248995	165.15736389160156	165.1599884033203
290	165.58584594726562	13.037016666666666					1	DETECTED	165.5858 m/z @13.04 [CD6591_2.mzXML]	165.58584594726562	13.037016666666666	7.999216666666666	13.037016666666666	5.0378	20696.037109375	3542790.1075458983	0	1176	4.35133862940263	0.5	null	165.58584594726562	165.58984375
291	166.03395080566406	12.591683333333332					1	DETECTED	166.0340 m/z @12.59 [CD6591_2.mzXML]	166.03395080566406	12.591683333333332	0.6679999999999999	12.591683333333332	11.923683333333333	39361.15625	7850547.806656738	0	1176	9.760226582302426	0.5	null	166.02565002441406	166.041259765625
292	166.05313110351562	2.107066666666667					1	DETECTED	166.0531 m/z @2.11 [CD6591_2.mzXML]	166.05313110351562	2.107066666666667	1.9242166666666667	8.436516666666666	6.5123	17235.34375	1089501.103892639	0	1176	3.952242250874721	17.26978120814466	33.73883660738573	166.05264282226562	166.06227111816406
293	166.07171630859375	8.354899999999999					1	DETECTED	166.0717 m/z @8.35 [CD6591_2.mzXML]	166.07171630859375	8.354899999999999	0.30261666666666664	18.628666666666668	18.326050000000002	5673.57080078125	948802.0613876649	0	1176	0.13146885925431384	1.1379412050826168	1.275882410165233	166.06369018554688	166.074951171875
294	166.0859375	8.354899999999999					1	DETECTED	166.0859 m/z @8.35 [CD6591_2.mzXML]	166.0859375	8.354899999999999	0.10118333333333333	19.944666666666667	19.84348333333333	2526446.25	5.8531245908362895E7	1	1176	0.3312816523914339	0.8654956555780526	0.6143869031884209	166.0853729248047	166.0869903564453
295	166.106201171875	2.5245166666666665					1	DETECTED	166.1062 m/z @2.52 [CD6591_2.mzXML]	166.106201171875	2.5245166666666665	2.5245166666666665	17.528333333333332	15.003816666666665	18940.498046875	6668077.219472169	0	1176	5.851698140330148	null	null	166.09677124023438	166.11610412597656
296	166.13323974609375	12.657916666666667					1	DETECTED	166.1332 m/z @12.66 [CD6591_2.mzXML]	166.13323974609375	12.657916666666667	8.240166666666667	12.657916666666667	4.41775	33557.38671875	2389398.019263336	0	1176	5.114829190929049	0.5	null	166.12413024902344	166.1370086669922
297	166.5277557373047	2.97695					1	DETECTED	166.5278 m/z @2.98 [CD6591_2.mzXML]	166.5277557373047	2.97695	2.2901666666666665	3.827566666666667	1.5374000000000003	3567.154541015625	158593.00624664305	0	1176	0.151928033952772	1.1192758511903316	1.2385517023806634	166.52667236328125	166.52813720703125
298	166.58428955078125	8.387416666666667					1	DETECTED	166.5843 m/z @8.39 [CD6591_2.mzXML]	166.58428955078125	8.387416666666667	8.051266666666667	8.5042	0.4529333333333341	7211.66748046875	124162.35505676287	0	1176	0.3225081508348051	0.6737071743765196	0.3474143487530392	166.58399963378906	166.58428955078125
299	166.9844970703125	11.630583333333334					1	DETECTED	166.9845 m/z @11.63 [CD6591_2.mzXML]	166.9844970703125	11.630583333333334	0.10118333333333333	19.9995	19.898316666666666	56865.64453125	7554867.112837346	0	1176	0.7174094915994775	0.8815081548746971	0.48907989131236596	166.98402404785156	166.98536682128906
300	167.02218627929688	8.354899999999999					1	DETECTED	167.0222 m/z @8.35 [CD6591_2.mzXML]	167.02218627929688	8.354899999999999	8.016399999999999	8.486916666666666	0.4705166666666667	8599.4521484375	154824.87057543936	0	1176	0.34561750264871094	0.6950024618414579	0.3900049236829157	167.02133178710938	167.02220153808594
301	167.03384399414062	9.595783333333333					1	DETECTED	167.0338 m/z @9.60 [CD6591_2.mzXML]	167.03384399414062	9.595783333333333	1.7835833333333333	10.070383333333332	8.2868	68459.0625	1374261.4350032965	1	1176	7.767066670742943	0.5153969183539794	0.016720472416844177	167.03076171875	167.03407287597656
302	167.06773376464844	10.305299999999999					1	DETECTED	167.0677 m/z @10.31 [CD6591_2.mzXML]	167.06773376464844	10.305299999999999	1.6587666666666665	19.487833333333334	17.82906666666667	5270.88427734375	1241806.6881445313	0	1176	0.17869649232649643	1.0309950808801989	1.0619901617603975	167.05966186523438	167.068115234375
303	167.08935546875	8.37125					1	DETECTED	167.0894 m/z @8.37 [CD6591_2.mzXML]	167.08935546875	8.37125	7.715199999999999	9.512366666666667	1.7971666666666675	176721.1875	3873808.9443780216	0	1176	0.29355843043510355	0.8339975207906822	0.525151409417416	167.0893096923828	167.0899200439453
304	168.0929412841797	8.339					1	DETECTED	168.0929 m/z @8.34 [CD6591_2.mzXML]	168.0929412841797	8.339	7.911466666666667	8.57485	0.663383333333333	6958.7412109375	130778.94994818086	0	1176	0.3602435796429724	0.7758264462809905	0.5516528925619811	168.08982849121094	168.09317016601562
305	168.9799041748047	11.925266666666666					1	DETECTED	168.9799 m/z @11.93 [CD6591_2.mzXML]	168.9799041748047	11.925266666666666	0.1193	19.9995	19.880200000000002	21175.87890625	3163658.404091005	0	1176	0.37104844381728874	0.8240539552741112	0.43566840758361447	168.9794464111328	168.98849487304688
306	169.00511169433594	10.472633333333333					1	DETECTED	169.0051 m/z @10.47 [CD6591_2.mzXML]	169.00511169433594	10.472633333333333	1.5832333333333333	19.68883333333333	18.1056	24457.4609375	2247834.5502140205	0	1176	0.1381164231509171	0.5111954240593793	0.017494228368232046	168.995849609375	169.0131072998047
307	169.03546142578125	3.0206666666666666					1	DETECTED	169.0355 m/z @3.02 [CD6591_2.mzXML]	169.03546142578125	3.0206666666666666	1.9658666666666667	19.287	17.321133333333332	137750.65625	5805801.504653449	0	1176	0.4062178641753733	1.1117875924533267	0.7482813694092675	169.0325927734375	169.03611755371094
308	169.0491180419922	10.850083333333334					1	DETECTED	169.0491 m/z @10.85 [CD6591_2.mzXML]	169.0491180419922	10.850083333333334	1.7380666666666669	11.12575	9.387683333333333	119516.53125	3326009.2927411473	1	1176	9.101058078140229	3.2466960487335115	0.04497032273708674	169.04698181152344	169.05844116210938
309	169.0944061279297	1.67395					1	DETECTED	169.0944 m/z @1.67 [CD6591_2.mzXML]	169.0944061279297	1.67395	1.5978999999999999	10.002366666666667	8.404466666666668	26583.142578125	4539756.387676636	0	1176	0.1304796112163158	55.25619110234483	109.51238220468966	169.08627319335938	169.09718322753906
310	170.04226684570312	1.8117333333333332					1	DETECTED	170.0423 m/z @1.81 [CD6591_2.mzXML]	170.04226684570312	1.8117333333333332	1.8117333333333332	10.531333333333333	8.7196	7923.5205078125	959118.0096084292	0	1176	1.298205589074994	null	null	170.03659057617188	170.04232788085938
311	170.0599822998047	9.1992					1	DETECTED	170.0600 m/z @9.20 [CD6591_2.mzXML]	170.0599822998047	9.1992	3.4880666666666666	10.920449999999999	7.432383333333332	342468.46875	7998367.640011347	0	1176	0.08248522781015488	1.647394777314616	1.6086058355639383	170.05224609375	170.06016540527344
312	170.09625244140625	1.3975					1	DETECTED	170.0963 m/z @1.40 [CD6591_2.mzXML]	170.09625244140625	1.3975	0.1193	19.9995	19.880200000000002	7965.7275390625	5584516.654207635	0	1176	13.534816879147648	7.776639023626976	14.55327804725395	170.0920867919922	170.09698486328125
313	170.85398864746094	1.7380666666666669					1	DETECTED	170.8540 m/z @1.74 [CD6591_2.mzXML]	170.85398864746094	1.7380666666666669	1.70545	8.223266666666667	6.5178166666666675	12198.287109375	1931708.084734986	0	1176	0.32221331605255865	99.91543178334096	198.83086356668193	170.85035705566406	170.86131286621094
314	171.00210571289062	10.457966666666666					1	DETECTED	171.0021 m/z @10.46 [CD6591_2.mzXML]	171.00210571289062	10.457966666666666	1.9939333333333333	10.590266666666668	8.596333333333336	7138.31787109375	2897385.700530885	0	1176	0.09860002231005716	0.5078154229071248	0.01612485485093883	170.9943084716797	171.002197265625
315	171.03306579589844	1.5394833333333333					1	DETECTED	171.0331 m/z @1.54 [CD6591_2.mzXML]	171.03306579589844	1.5394833333333333	1.4341833333333334	17.584	16.149816666666666	8293.7841796875	1267303.9889369507	0	1176	0.11333905856022941	76.68478949034508	152.36957898069016	171.02764892578125	171.0332489013672
316	171.0635986328125	9.1992					1	DETECTED	171.0636 m/z @9.20 [CD6591_2.mzXML]	171.0635986328125	9.1992	1.6128500000000001	10.323200000000002	8.710350000000002	31526.818359375	2714282.86278366	0	1176	0.07314533669698164	0.5095848170598358	1.7286450292249442	171.06240844726562	171.06361389160156
317	171.1375732421875	12.143049999999999					1	DETECTED	171.1376 m/z @12.14 [CD6591_2.mzXML]	171.1375732421875	12.143049999999999	11.73915	16.700499999999998	4.961349999999998	3563.838134765625	571572.6517172238	0	1176	0.4562585372729622	6.141804902203537	11.283609804407075	171.1371307373047	171.13812255859375
318	171.14889526367188	11.340116666666667					1	DETECTED	171.1489 m/z @11.34 [CD6591_2.mzXML]	171.14889526367188	11.340116666666667	0.1193	19.9995	19.880200000000002	7934.3828125	4653455.448451848	0	1176	13.371833788701801	0.8858624372260487	0.09832049207348234	171.14315795898438	171.15151977539062
319	172.13299560546875	1.86835					1	DETECTED	172.1330 m/z @1.87 [CD6591_2.mzXML]	172.13299560546875	1.86835	1.86835	10.920449999999999	9.0521	23694.1953125	999131.5999483031	0	1176	8.358515979300698	null	null	172.13209533691406	172.13351440429688
320	173.02072143554688	15.708866666666667					1	DETECTED	173.0207 m/z @15.71 [CD6591_2.mzXML]	173.02072143554688	15.708866666666667	0.1193	19.981333333333335	19.862033333333336	5036.22509765625	2127058.9046128225	0	1176	3.0586470561600514	0.6370296801065671	0.636717239150698	173.01226806640625	173.02920532226562
321	173.11720275878906	5.709083333333334					1	DETECTED	173.1172 m/z @5.71 [CD6591_2.mzXML]	173.11720275878906	5.709083333333334	0.156	19.37816666666667	19.22216666666667	1735.969970703125	981295.6350092469	0	1176	1.4482556313300163	1.730765190509777	2.4615303810195535	173.1162872314453	173.11798095703125
322	173.95172119140625	3.1384					1	DETECTED	173.9517 m/z @3.14 [CD6591_2.mzXML]	173.95172119140625	3.1384	0.10118333333333333	19.9995	19.898316666666666	5921.03369140625	2020461.1839941714	0	1176	11.336699972106333	3.2757486295017917	1.759773980519369	173.95172119140625	173.96170043945312
323	174.07876586914062	15.220233333333335					1	DETECTED	174.0788 m/z @15.22 [CD6591_2.mzXML]	174.07876586914062	15.220233333333335	3.1831666666666667	19.9995	16.816333333333333	10860.5712890625	4183938.068249697	0	1176	1.697850015365086	0.6985228959436407	0.6760444694979749	174.07550048828125	174.0883331298828
324	174.12765502929688	18.830499999999997					1	DETECTED	174.1277 m/z @18.83 [CD6591_2.mzXML]	174.12765502929688	18.830499999999997	0.1193	19.981333333333335	19.862033333333336	2002.429931640625	1461889.4407811288	0	1176	11.230806822716044	0.5307525261162657	0.061505052232531235	174.1267547607422	174.1282958984375
325	174.93763732910156	1.6437166666666667					1	DETECTED	174.9376 m/z @1.64 [CD6591_2.mzXML]	174.93763732910156	1.6437166666666667	1.5978999999999999	13.184233333333333	11.586333333333334	67281.65625	3160417.6181306154	0	1176	0.11349091103131448	2.3911487434451204	3.2744982397727402	174.93756103515625	174.9383544921875
326	174.99136352539062	2.1781					1	DETECTED	174.9914 m/z @2.18 [CD6591_2.mzXML]	174.99136352539062	2.1781	0.5586333333333333	19.889666666666667	19.331033333333334	32141.439453125	2583592.094582399	0	1176	1.128287352353063	0.9789068756155295	11.680199550322216	174.99041748046875	174.99606323242188
327	175.00857543945312	11.807066666666666					1	DETECTED	175.0086 m/z @11.81 [CD6591_2.mzXML]	175.00857543945312	11.807066666666666	9.34785	18.6835	9.33565	5546.26220703125	1250704.071230285	0	1176	1.972965053046547	1.8980942441021194	4.027460760898903	175.00765991210938	175.00912475585938
328	175.02377319335938	3.3194999999999997					1	DETECTED	175.0238 m/z @3.32 [CD6591_2.mzXML]	175.02377319335938	3.3194999999999997	2.7464	19.963	17.2166	9764.5830078125	1421327.8601951902	0	1176	0.4439715590415587	0.9893874724799526	0.8453575471655489	175.0185546875	175.03163146972656
329	175.06788635253906	2.1212166666666668					1	DETECTED	175.0679 m/z @2.12 [CD6591_2.mzXML]	175.06788635253906	2.1212166666666668	2.1212166666666668	19.926333333333332	17.805116666666667	19776.1953125	7842026.186480216	0	1176	14.6900489543187	null	null	175.05856323242188	175.07557678222656
330	175.08982849121094	6.2316666666666665					1	DETECTED	175.0898 m/z @6.23 [CD6591_2.mzXML]	175.08982849121094	6.2316666666666665	0.10118333333333333	19.9995	19.898316666666666	2097.817138671875	1421781.4228614813	0	1176	1.0331807412529699	1.6228994994956896	2.2457989989913796	175.0810546875	175.0970001220703
331	175.11880493164062	1.8117333333333332					1	DETECTED	175.1188 m/z @1.81 [CD6591_2.mzXML]	175.11880493164062	1.8117333333333332	1.56875	10.018933333333333	8.450183333333333	62003.5234375	1537044.8459319773	0	1176	0.1492559171427661	2.3057165614208404	3.8379742139819966	175.1106719970703	175.11953735351562
332	175.1481170654297	14.20765					1	DETECTED	175.1481 m/z @14.21 [CD6591_2.mzXML]	175.1481170654297	14.20765	13.849216666666667	15.382083333333332	1.5328666666666653	3687.843505859375	172973.4651563111	0	1176	0.9535224335824513	2.1382869896773036	3.2765739793546076	175.1474151611328	175.14849853515625
333	176.07066345214844	10.531333333333333					1	DETECTED	176.0707 m/z @10.53 [CD6591_2.mzXML]	176.07066345214844	10.531333333333333	3.4729	17.509999999999998	14.037099999999999	74607.4609375	2233686.4425623454	0	1176	0.07780945180949317	0.5606372880652045	6.5733325873930015	176.06167602539062	176.07894897460938
334	176.9706268310547	1.5394833333333333					1	DETECTED	176.9706 m/z @1.54 [CD6591_2.mzXML]	176.9706268310547	1.5394833333333333	1.4341833333333334	12.22955	10.795366666666666	29561.28515625	1444849.552010254	0	1176	0.10730044908849257	51.26005064893956	94.8408480664365	176.97035217285156	176.97491455078125
335	177.00131225585938	11.340116666666667					1	DETECTED	177.0013 m/z @11.34 [CD6591_2.mzXML]	177.00131225585938	11.340116666666667	1.4156166666666665	17.767166666666665	16.35155	7556.8310546875	1858207.04273346	0	1176	10.273019947465821	0.8237971686231044	3.800095893367034	176.99209594726562	177.00706481933594
336	177.06080627441406	1.6587666666666665					1	DETECTED	177.0608 m/z @1.66 [CD6591_2.mzXML]	177.06080627441406	1.6587666666666665	1.62845	11.513266666666668	9.88481666666667	23992.892578125	2638686.6093745115	0	1176	0.03117864124379288	163.02611324903862	325.0522264980772	177.0540771484375	177.0609588623047
337	177.07545471191406	1.9939333333333333					1	DETECTED	177.0755 m/z @1.99 [CD6591_2.mzXML]	177.07545471191406	1.9939333333333333	1.9658666666666667	10.62265	8.656783333333333	9043.4619140625	723036.2578870542	0	1176	0.17018524353385422	17.81941656896847	54.02091332855866	177.0738525390625	177.07627868652344
338	177.09072875976562	11.586283333333334					1	DETECTED	177.0907 m/z @11.59 [CD6591_2.mzXML]	177.09072875976562	11.586283333333334	2.4703	11.586283333333334	9.115983333333334	5898.18701171875	1005529.5065741275	0	1176	8.922955385282693	0.5	null	177.0860595703125	177.09072875976562
339	177.10208129882812	5.7804					1	DETECTED	177.1021 m/z @5.78 [CD6591_2.mzXML]	177.10208129882812	5.7804	4.936516666666666	16.1131	11.176583333333333	2386.109130859375	912098.4723319397	0	1176	1.0092238904272657	6.62211403630043	12.24422807260086	177.101318359375	177.10975646972656
340	177.16346740722656	12.608133333333335					1	DETECTED	177.1635 m/z @12.61 [CD6591_2.mzXML]	177.16346740722656	12.608133333333335	0.1926	19.981333333333335	19.788733333333337	4265.89404296875	1405339.0021977236	0	1176	9.353891994015013	0.7969344852953022	1.8446699444883168	177.15899658203125	177.16363525390625
341	177.95571899414062	7.535566666666667					1	DETECTED	177.9557 m/z @7.54 [CD6591_2.mzXML]	177.95571899414062	7.535566666666667	0.13776666666666668	19.5245	19.386733333333332	3069.491455078125	1478058.828977173	0	1176	7.606848831176564	1.3103039642416212	1.6206079284832426	177.9552459716797	177.956298828125
342	178.96278381347656	11.370133333333333					1	DETECTED	178.9628 m/z @11.37 [CD6591_2.mzXML]	178.96278381347656	11.370133333333333	0.1926	19.944666666666667	19.752066666666668	5725.3037109375	1745700.5883122873	0	1176	12.477832296599797	0.8835610719121095	0.6194546078281139	178.9564971923828	178.96435546875
343	179.04002380371094	1.5394833333333333					1	DETECTED	179.0400 m/z @1.54 [CD6591_2.mzXML]	179.04002380371094	1.5394833333333333	1.4341833333333334	17.969333333333335	16.53515	13866.3037109375	1448153.8598029176	0	1176	0.141332740831682	78.51448243114915	156.0289648622983	179.0354461669922	179.04502868652344
344	179.05392456054688	15.04185					1	DETECTED	179.0539 m/z @15.04 [CD6591_2.mzXML]	179.05392456054688	15.04185	9.664150000000001	19.487833333333334	9.823683333333333	3984.6982421875	931450.1759045722	0	1176	2.1824722199808946	0.9133721975317827	0.8267443950635653	179.05325317382812	179.05508422851562
345	179.07028198242188	10.501733333333334					1	DETECTED	179.0703 m/z @10.50 [CD6591_2.mzXML]	179.07028198242188	10.501733333333334	0.1193	19.9995	19.880200000000002	35416.15234375	1650343.8594317033	0	1176	0.08685258601544987	0.5141327405424929	0.01444690437384129	179.0618133544922	179.0706329345703
346	179.1424102783203	12.5587					1	DETECTED	179.1424 m/z @12.56 [CD6591_2.mzXML]	179.1424102783203	12.5587	11.789800000000001	14.6709	2.881099999999998	4271.9443359375	297394.84908331296	0	1176	0.0758397772236794	1.8735206138639637	2.7470412277279275	179.14202880859375	179.14315795898438
347	180.06544494628906	9.715216666666667					1	DETECTED	180.0654 m/z @9.72 [CD6591_2.mzXML]	180.06544494628906	9.715216666666667	2.0928999999999998	10.546216666666668	8.453316666666668	18177.21875	676070.2156245421	0	1176	0.09843855367952159	2.6360942822933877	1.7559958707354355	180.06507873535156	180.07359313964844
348	180.08786010742188	8.85815					1	DETECTED	180.0879 m/z @8.86 [CD6591_2.mzXML]	180.08786010742188	8.85815	0.17425	19.725166666666667	19.550916666666666	3535.9970703125	1234674.335472473	0	1176	8.550364715960653	1.1256990906543527	1.2513981813087054	180.07789611816406	180.0881805419922
349	180.1015167236328	11.823983333333333					1	DETECTED	180.1015 m/z @11.82 [CD6591_2.mzXML]	180.1015167236328	11.823983333333333	3.5032833333333335	11.875	8.371716666666666	7445.669921875	714752.4185737305	0	1176	0.28959910306296877	0.5030656475216428	0.00621738290769755	180.10122680664062	180.10287475585938
350	180.90347290039062	1.67395					1	DETECTED	180.9035 m/z @1.67 [CD6591_2.mzXML]	180.90347290039062	1.67395	1.62845	12.1956	10.567150000000002	13288.2255859375	2147047.24103833	0	1176	0.16580998115695356	116.12252747252724	218.53645810088014	180.8946990966797	180.9130096435547
351	180.9474334716797	16.131449999999997					1	DETECTED	180.9474 m/z @16.13 [CD6591_2.mzXML]	180.9474334716797	16.131449999999997	1.4341833333333334	18.922	17.487816666666667	2108.506591796875	1276349.7662582092	0	1176	1.406931132869225	0.5949343188529388	0.18986863770587753	180.94671630859375	180.94813537597656
352	181.0015869140625	1.4957333333333334					1	DETECTED	181.0016 m/z @1.50 [CD6591_2.mzXML]	181.0015869140625	1.4957333333333334	1.4156166666666665	1.5832333333333333	0.16761666666666675	7572.11083984375	54067.04256878664	0	1176	0.12592282299804247	1.0460786353234848	1.0921572706469698	181.0015869140625	181.00205993652344
353	181.071533203125	9.364316666666667					1	DETECTED	181.0715 m/z @9.36 [CD6591_2.mzXML]	181.071533203125	9.364316666666667	6.37715	16.259633333333333	9.882483333333333	679754.25	6680896.852680652	1	1176	0.09017572138498586	1.0072714482822949	3.2365915871739714	181.0705108642578	181.07298278808594
354	181.0852508544922	11.543266666666666					1	DETECTED	181.0853 m/z @11.54 [CD6591_2.mzXML]	181.0852508544922	11.543266666666666	3.3194999999999997	18.610500000000002	15.291000000000002	1637798.625	1.316929925349015E7	1	1176	0.10406165658300282	3.24802609525048	4.427175536406848	181.0806427001953	181.08615112304688
355	182.0809326171875	3.8894666666666664					1	DETECTED	182.0809 m/z @3.89 [CD6591_2.mzXML]	182.0809326171875	3.8894666666666664	1.9381	11.892016666666667	9.953916666666666	166778.625	1.0175352105891665E7	1	1176	0.3734357032732345	0.6770504479000032	0.2923716264796986	182.07496643066406	182.08909606933594
356	182.14967346191406	17.694166666666668					1	DETECTED	182.1497 m/z @17.69 [CD6591_2.mzXML]	182.14967346191406	17.694166666666668	0.10118333333333333	19.9995	19.898316666666666	72264.625	2.0185242688927602E7	1	1176	1.321702483375887	0.6204114814759123	0.13958994422377358	182.1485137939453	182.1510009765625
357	182.96231079101562	1.5250666666666668					1	DETECTED	182.9623 m/z @1.53 [CD6591_2.mzXML]	182.96231079101562	1.5250666666666668	1.4341833333333334	1.6128500000000001	0.17866666666666675	13424.806640625	84281.61329455569	0	1176	0.12322178529618988	0.979446305149064	1.0265474175662577	182.9618682861328	182.96258544921875
358	183.0489044189453	16.4984					1	DETECTED	183.0489 m/z @16.50 [CD6591_2.mzXML]	183.0489044189453	16.4984	0.10118333333333333	19.9995	19.898316666666666	6441.31884765625	2390084.547125031	0	1176	8.268036948178233	0.6067589723052592	0.39569970005790156	183.0479278564453	183.05169677734375
359	183.07998657226562	11.858183333333333					1	DETECTED	183.0800 m/z @11.86 [CD6591_2.mzXML]	183.07998657226562	11.858183333333333	2.03625	12.1956	10.15935	65791.3671875	2002179.007861938	0	1176	0.12010071498107067	0.5179433540035403	0.03456293795047019	183.07574462890625	183.08917236328125
360	183.153076171875	17.694166666666668					1	DETECTED	183.1531 m/z @17.69 [CD6591_2.mzXML]	183.153076171875	17.694166666666668	0.1926	19.981333333333335	19.788733333333337	5431.23095703125	1907994.887579988	0	1176	2.9592926021575607	0.565341769403501	0.1306835388070021	183.14723205566406	183.1616973876953
361	184.07264709472656	12.992133333333333					1	DETECTED	184.0726 m/z @12.99 [CD6591_2.mzXML]	184.07264709472656	12.992133333333333	12.010250000000001	15.54375	3.5334999999999983	82538.2265625	2836715.867737885	0	1176	0.2632714744238651	1.861559999816767	2.3219607174572965	184.0725555419922	184.07333374023438
362	184.0833740234375	11.908833333333332					1	DETECTED	184.0834 m/z @11.91 [CD6591_2.mzXML]	184.0833740234375	11.908833333333332	11.823983333333333	11.99295	0.16896666666666782	7497.77783203125	59512.95533654788	0	1176	0.13356772951637197	0.9956786485955743	0.9913572971911486	184.08303833007812	184.08363342285156
363	185.04168701171875	1.8964333333333334					1	DETECTED	185.0417 m/z @1.90 [CD6591_2.mzXML]	185.04168701171875	1.8964333333333334	1.6128500000000001	10.656633333333334	9.043783333333334	278500.375	5760317.228214115	1	1176	0.1289846951977478	2.5753824581674096	54.489939680029295	185.03189086914062	185.04473876953125
364	185.12823486328125	9.107333333333335					1	DETECTED	185.1282 m/z @9.11 [CD6591_2.mzXML]	185.12823486328125	9.107333333333335	9.0372	19.269000000000002	10.231800000000002	20855.123046875	1003871.8398111879	0	1176	0.0924809136104301	2.1408336827846957	3.9880239353299745	185.1251220703125	185.1337432861328
365	186.0732879638672	1.8964333333333334					1	DETECTED	186.0733 m/z @1.90 [CD6591_2.mzXML]	186.0732879638672	1.8964333333333334	1.0334166666666667	8.28975	7.256333333333333	41464.78125	1052915.9905425105	0	1176	0.21806850341075323	15.486523935840053	3.7897916698859566	186.072998046875	186.0761260986328
366	186.22109985351562	11.431916666666666					1	DETECTED	186.2211 m/z @11.43 [CD6591_2.mzXML]	186.22109985351562	11.431916666666666	10.052883333333334	11.431916666666666	1.3790333333333322	9434.5419921875	401511.44794696	0	1176	1.3797610376747684	0.5	null	186.22109985351562	186.22215270996094
367	186.9114990234375	1.6587666666666665					1	DETECTED	186.9115 m/z @1.66 [CD6591_2.mzXML]	186.9114990234375	1.6587666666666665	1.62845	1.6896666666666667	0.0612166666666667	19359.85546875	50265.35698901364	0	1176	0.04871111389542215	1.0096206706981903	1.0192413413963806	186.91127014160156	186.91184997558594
368	186.9226837158203	1.56875					1	DETECTED	186.9227 m/z @1.57 [CD6591_2.mzXML]	186.9226837158203	1.56875	1.4503833333333334	1.5978999999999999	0.14751666666666652	18705.84375	107335.00130126954	0	1176	0.08051757079838873	0.623134328358208	0.24626865671641598	186.92230224609375	186.92274475097656
369	186.95237731933594	9.1992					1	DETECTED	186.9524 m/z @9.20 [CD6591_2.mzXML]	186.95237731933594	9.1992	9.141	16.04015	6.899150000000001	14012.017578125	820854.9648271482	0	1176	0.08103865054215831	59.27104810996629	1.874287480601985	186.95193481445312	186.96102905273438
370	187.057373046875	1.8820833333333333					1	DETECTED	187.0574 m/z @1.88 [CD6591_2.mzXML]	187.057373046875	1.8820833333333333	1.8539999999999999	9.364316666666667	7.510316666666667	232571.5	2152979.6185463876	0	1176	0.07205715021070391	6.823977045455101	8.60804331645875	187.05325317382812	187.05760192871094
371	187.0727996826172	11.480233333333333					1	DETECTED	187.0728 m/z @11.48 [CD6591_2.mzXML]	187.0727996826172	11.480233333333333	2.3876666666666666	16.369783333333334	13.982116666666668	5600.88818359375	2791302.3101636353	0	1176	13.349058563546379	0.7688762249016597	0.5377524498033194	187.07049560546875	187.0727996826172
372	187.12594604492188	10.885466666666668					1	DETECTED	187.1259 m/z @10.89 [CD6591_2.mzXML]	187.12594604492188	10.885466666666668	0.10118333333333333	19.9995	19.898316666666666	5589.66357421875	2637677.366296567	0	1176	9.845702130560372	0.9225609181262237	0.6101401352523897	187.1253662109375	187.13214111328125
373	187.47259521484375	9.1992					1	DETECTED	187.4726 m/z @9.20 [CD6591_2.mzXML]	187.47259521484375	9.1992	9.141	9.270716666666667	0.12971666666666692	12098.8623046875	53527.857036987225	0	1176	0.08497679969480387	1.1144043528064291	1.228808705612858	187.47230529785156	187.4727783203125
374	188.0703125	9.1992					1	DETECTED	188.0703 m/z @9.20 [CD6591_2.mzXML]	188.0703125	9.1992	2.6481666666666666	14.93895	12.290783333333334	4089195.0	2.739656992335675E7	1	1176	0.0843972944239102	1.7311767833532032	1.6235988066542406	188.06724548339844	188.0802764892578
375	188.0816650390625	9.213233333333333					1	DETECTED	188.0817 m/z @9.21 [CD6591_2.mzXML]	188.0816650390625	9.213233333333333	9.155933333333333	9.28555	0.12961666666666716	6850.9482421875	35219.48825939953	0	1176	0.09337452311185501	1.1310354857475382	1.2620709714950762	188.0816650390625	188.08934020996094
376	188.09506225585938	9.213233333333333					1	DETECTED	188.0951 m/z @9.21 [CD6591_2.mzXML]	188.09506225585938	9.213233333333333	9.141	18.518833333333337	9.377833333333337	4232.796875	872784.8167001039	0	1176	6.331761890502646	64.91347485002326	121.48715082875333	188.09352111816406	188.10250854492188
377	188.1279296875	1.86835					1	DETECTED	188.1279 m/z @1.87 [CD6591_2.mzXML]	188.1279296875	1.86835	0.10118333333333333	19.36	19.258816666666664	74859.8828125	3242458.992849488	0	1176	0.03886207365767502	0.5646490206510335	0.07773228696196836	188.1197967529297	188.13742065429688
378	188.67091369628906	9.1992					1	DETECTED	188.6709 m/z @9.20 [CD6591_2.mzXML]	188.67091369628906	9.1992	9.141	9.28555	0.14455000000000062	10537.8759765625	54547.92912353506	0	1176	0.08270663428346658	1.2418384879725275	1.483676975945055	188.67068481445312	188.67098999023438
379	188.95550537109375	1.4957333333333334					1	DETECTED	188.9555 m/z @1.50 [CD6591_2.mzXML]	188.95550537109375	1.4957333333333334	1.48095	6.774683333333333	5.293733333333333	4716.15380859375	761840.8920802001	0	1176	0.11850867922872244	179.04396843291948	357.087936865839	188.95245361328125	188.95590209960938
380	189.00668334960938	4.618399999999999					1	DETECTED	189.0067 m/z @4.62 [CD6591_2.mzXML]	189.00668334960938	4.618399999999999	3.4729	5.655583333333333	2.1826833333333333	3834.503173828125	232285.6744392394	0	1176	0.6175149861826892	0.9527207915029833	0.9054415830059666	189.00637817382812	189.00735473632812
381	189.02346801757812	13.630283333333333					1	DETECTED	189.0235 m/z @13.63 [CD6591_2.mzXML]	189.02346801757812	13.630283333333333	11.0574	15.874766666666666	4.817366666666667	6845.3642578125	718817.1637962039	0	1176	0.7407238971914136	0.9361805497075265	0.872361099415053	189.02322387695312	189.02435302734375
382	189.07371520996094	9.1992					1	DETECTED	189.0737 m/z @9.20 [CD6591_2.mzXML]	189.07371520996094	9.1992	8.28975	12.042133333333334	3.7523833333333343	403038.21875	3615414.341430901	0	1176	0.0790829523113068	1.6171786689193786	1.5952867429641202	189.0697784423828	189.0743865966797
383	189.08676147460938	2.552016666666667					1	DETECTED	189.0868 m/z @2.55 [CD6591_2.mzXML]	189.08676147460938	2.552016666666667	1.9799	19.926333333333332	17.94643333333333	13584.0615234375	2119044.4305669563	0	1176	0.8684884272616498	13.605525025566477	25.823058071302913	189.08615112304688	189.0911102294922
384	189.15931701660156	1.70545					1	DETECTED	189.1593 m/z @1.71 [CD6591_2.mzXML]	189.15931701660156	1.70545	1.5978999999999999	14.820466666666666	13.222566666666667	9885.966796875	4265768.656422301	0	1176	12.624339871589829	61.471718580505176	98.33894628761567	189.158935546875	189.16387939453125
385	190.04977416992188	9.952466666666668					1	DETECTED	190.0498 m/z @9.95 [CD6591_2.mzXML]	190.04977416992188	9.952466666666668	9.868633333333333	19.798000000000002	9.929366666666668	2865.6220703125	511569.0486431275	0	1176	0.10876967824689565	59.220874751490214	117.44174950298043	190.0495147705078	190.05361938476562
386	190.0855712890625	10.81465					1	DETECTED	190.0856 m/z @10.81 [CD6591_2.mzXML]	190.0855712890625	10.81465	0.33963333333333334	10.972566666666667	10.632933333333334	18919.626953125	1108124.074796845	0	1176	1.6399969797340948	0.5472079158617863	0.10450957219051368	190.07720947265625	190.0861358642578
387	190.14369201660156	10.3587					1	DETECTED	190.1437 m/z @10.36 [CD6591_2.mzXML]	190.14369201660156	10.3587	0.156	19.3055	19.1495	33266.98828125	2069697.9739626474	0	1176	0.20611901118746623	0.5131722096381738	0.5921546330794398	190.14263916015625	190.14405822753906
388	190.96730041503906	13.531					1	DETECTED	190.9673 m/z @13.53 [CD6591_2.mzXML]	190.96730041503906	13.531	0.1193	19.9995	19.880200000000002	5190.38427734375	1869862.728381989	0	1176	8.338008717360134	0.7411513827478993	0.6151466912501116	190.96263122558594	190.96859741210938
389	190.9799041748047	11.340116666666667					1	DETECTED	190.9799 m/z @11.34 [CD6591_2.mzXML]	190.9799041748047	11.340116666666667	1.5103333333333333	19.414833333333334	17.904500000000002	7312.08447265625	2087042.1150921315	0	1176	10.530093493832538	0.8016882394677741	0.4859557487321089	190.97950744628906	190.98629760742188
390	191.0173797607422	3.0206666666666666					1	DETECTED	191.0174 m/z @3.02 [CD6591_2.mzXML]	191.0173797607422	3.0206666666666666	2.1497666666666664	15.782533333333333	13.632766666666667	14724.7568359375	1682300.4547018434	0	1176	0.17662363885168375	7.266966496926317	13.847878475337302	191.0141143798828	191.01791381835938
391	191.03993225097656	1.7835833333333333					1	DETECTED	191.0399 m/z @1.78 [CD6591_2.mzXML]	191.03993225097656	1.7835833333333333	1.4341833333333334	17.932166666666667	16.497983333333334	94842.3984375	3081130.6104616392	0	1176	0.10086569836106207	null	null	191.03106689453125	191.0478515625
392	191.0762176513672	1.6896666666666667					1	DETECTED	191.0762 m/z @1.69 [CD6591_2.mzXML]	191.0762176513672	1.6896666666666667	0.32095	1.70545	1.3844999999999998	78219.8984375	576696.0003365782	0	1176	0.08181770092461638	0.5726804772237649	0.1524290701387891	191.07615661621094	191.08506774902344
393	191.97731018066406	1.8117333333333332					1	DETECTED	191.9773 m/z @1.81 [CD6591_2.mzXML]	191.97731018066406	1.8117333333333332	0.156	19.981333333333335	19.825333333333337	5222.49169921875	1597563.6420713195	0	1176	16.113921126488684	5.986873892736352	11.754421712181028	191.9708709716797	191.98287963867188
394	192.065185546875	7.6972499999999995					1	DETECTED	192.0652 m/z @7.70 [CD6591_2.mzXML]	192.065185546875	7.6972499999999995	5.977916666666667	13.1698	7.191883333333333	2404.134033203125	579731.3348051453	0	1176	1.7714427746764159	2.091474408685538	3.1829488173710767	192.06399536132812	192.06593322753906
395	192.13430786132812	4.108116666666667					1	DETECTED	192.1343 m/z @4.11 [CD6591_2.mzXML]	192.13430786132812	4.108116666666667	3.5645333333333338	4.684116666666667	1.1195833333333334	2373.872802734375	92334.77224987795	0	1176	0.40307213738415015	1.0298175686034043	1.0596351372068085	192.13372802734375	192.1349334716797
396	192.961181640625	2.1212166666666668					1	DETECTED	192.9612 m/z @2.12 [CD6591_2.mzXML]	192.961181640625	2.1212166666666668	0.9236166666666666	18.812	17.888383333333334	8567.888671875	1619801.6149240418	0	1176	0.24287915701723062	6.419054946774658	10.927080409852229	192.9579315185547	192.96591186523438
397	193.0341796875	3.3502666666666667					1	DETECTED	193.0342 m/z @3.35 [CD6591_2.mzXML]	193.0341796875	3.3502666666666667	1.6437166666666667	4.0769166666666665	2.4332	4812.43896484375	301585.52053002926	0	1176	0.30492372690823544	0.7129002959186662	0.4258005918373325	193.02716064453125	193.03466796875
398	193.05589294433594	1.5394833333333333					1	DETECTED	193.0559 m/z @1.54 [CD6591_2.mzXML]	193.05589294433594	1.5394833333333333	1.4156166666666665	15.220233333333335	13.804616666666668	11723.3388671875	2028053.9738727114	0	1176	0.12212215550992256	55.72369483315388	107.53560999174952	193.05035400390625	193.0614013671875
399	193.0857391357422	10.501733333333334					1	DETECTED	193.0857 m/z @10.50 [CD6591_2.mzXML]	193.0857391357422	10.501733333333334	10.487066666666667	10.691650000000001	0.20458333333333378	33133.83984375	161767.19884143004	0	1176	0.08545380512350143	7.6809984189012175	10.540104667664615	193.08543395996094	193.08590698242188
400	193.90609741210938	9.919133333333333					1	DETECTED	193.9061 m/z @9.92 [CD6591_2.mzXML]	193.90609741210938	9.919133333333333	9.868633333333333	9.969249999999999	0.10061666666666547	2995.239013671875	13717.884838744973	0	1176	0.10588904046194614	0.9962046204620433	0.9924092409240866	193.90582275390625	193.90634155273438
401	194.03330993652344	17.179					1	DETECTED	194.0333 m/z @17.18 [CD6591_2.mzXML]	194.03330993652344	17.179	0.10118333333333333	19.9995	19.898316666666666	4093.1669921875	1929151.8213989565	0	1176	8.835797770762504	0.5825778861271299	0.10281352777009	194.03248596191406	194.03424072265625
402	194.08900451660156	10.501733333333334					1	DETECTED	194.0890 m/z @10.50 [CD6591_2.mzXML]	194.08900451660156	10.501733333333334	4.1238166666666665	10.560550000000001	6.4367333333333345	4027.90380859375	805174.6116721194	0	1176	6.43586234311967	0.5046109623048278	0.009221924609655758	194.08035278320312	194.0931396484375
403	194.11734008789062	8.051266666666667					1	DETECTED	194.1173 m/z @8.05 [CD6591_2.mzXML]	194.11734008789062	8.051266666666667	0.1193	17.161	17.041700000000002	3685.64453125	984091.5683109742	0	1176	0.6978898347848919	1.0742417811471725	1.148483562294345	194.11654663085938	194.11883544921875
404	194.96298217773438	11.175933333333335					1	DETECTED	194.9630 m/z @11.18 [CD6591_2.mzXML]	194.96298217773438	11.175933333333335	11.108849999999999	17.62066666666667	6.51181666666667	3990.19140625	915390.7359228516	0	1176	3.5454850518340137	48.53527950310349	96.07055900620698	194.96258544921875	194.96376037597656
405	194.97665405273438	11.858183333333333					1	DETECTED	194.9767 m/z @11.86 [CD6591_2.mzXML]	194.97665405273438	11.858183333333333	11.354866666666668	14.571466666666668	3.2165999999999997	8568.685546875	599163.1242665404	0	1176	0.5053502474669163	3.195403821318598	5.390807642637196	194.97607421875	194.97723388671875
406	195.0294952392578	16.57205					1	DETECTED	195.0295 m/z @16.57 [CD6591_2.mzXML]	195.0294952392578	16.57205	0.156	19.981333333333335	19.825333333333337	7344.4833984375	3055947.656561677	0	1176	7.836160846909788	0.6038399411957607	0.21517208956627087	195.02891540527344	195.03189086914062
407	195.08721923828125	9.919133333333333					1	DETECTED	195.0872 m/z @9.92 [CD6591_2.mzXML]	195.08721923828125	9.919133333333333	0.10118333333333333	19.9995	19.898316666666666	865174.125	2.110265041945952E7	1	1176	0.11521074638728912	0.515293403459976	1.7486036563708203	195.0864715576172	195.09080505371094
408	195.10107421875	11.572033333333334					1	DETECTED	195.1011 m/z @11.57 [CD6591_2.mzXML]	195.10107421875	11.572033333333334	1.7217666666666667	14.08415	12.362383333333332	69413.3828125	2254428.0930180675	0	1176	0.0867547465540568	0.5078407796317098	0.5437637844537535	195.09738159179688	195.11090087890625
409	195.11279296875	9.316316666666667					1	DETECTED	195.1128 m/z @9.32 [CD6591_2.mzXML]	195.11279296875	9.316316666666667	8.086066666666666	9.885533333333333	1.7994666666666674	16687.86328125	600597.4776329652	0	1176	0.10874634784736692	0.6051840866879024	0.29078807720479677	195.11241149902344	195.12100219726562
410	195.1374053955078	12.075					1	DETECTED	195.1374 m/z @12.07 [CD6591_2.mzXML]	195.1374053955078	12.075	6.612133333333333	12.212566666666667	5.600433333333334	6443.35546875	684499.6858132937	0	1176	0.03495323617159052	0.5125910694019015	0.025182138803802923	195.13722229003906	195.1377716064453
411	196.00250244140625	19.5245					1	DETECTED	196.0025 m/z @19.52 [CD6591_2.mzXML]	196.00250244140625	19.5245	0.1193	19.944666666666667	19.825366666666667	5253.67236328125	2017979.3175932013	0	1176	0.782718653085805	0.5108261359498142	0.03311452378196844	196.0019989013672	196.0032501220703
412	196.05990600585938	0.64945					1	DETECTED	196.0599 m/z @0.65 [CD6591_2.mzXML]	196.05990600585938	0.64945	0.64945	17.418666666666663	16.76921666666666	4197.2998046875	2296673.5519932257	0	1176	14.500334898827488	null	null	196.05982971191406	196.06854248046875
413	196.09080505371094	9.902733333333334					1	DETECTED	196.0908 m/z @9.90 [CD6591_2.mzXML]	196.09080505371094	9.902733333333334	0.1193	19.9995	19.880200000000002	55483.421875	2633872.052653197	0	1176	0.12161752277791393	0.5522151988243561	2.900690952630413	196.08433532714844	196.09918212890625
414	196.86480712890625	2.008016666666667					1	DETECTED	196.8648 m/z @2.01 [CD6591_2.mzXML]	196.86480712890625	2.008016666666667	1.6896666666666667	2.1356333333333333	0.4459666666666666	19519.462890625	337760.394803711	0	1176	0.24678696565498925	0.7004345322234434	0.40086906444688686	196.8643035888672	196.86727905273438
415	197.06460571289062	15.617316666666666					1	DETECTED	197.0646 m/z @15.62 [CD6591_2.mzXML]	197.06460571289062	15.617316666666666	8.930416666666668	19.9995	11.069083333333333	10531.0146484375	2497015.0943530593	0	1176	1.9843041342612846	0.8057772874321546	0.6285840958049533	197.0631866455078	197.06773376464844
416	197.10055541992188	1.7535999999999998					1	DETECTED	197.1006 m/z @1.75 [CD6591_2.mzXML]	197.10055541992188	1.7535999999999998	1.6896666666666667	9.919133333333333	8.229466666666667	44298.9453125	4400200.217152709	0	1176	0.04435020122134303	35.52341234600238	141.2002401198124	197.0947265625	197.10057067871094
417	197.12838745117188	9.748933333333333					1	DETECTED	197.1284 m/z @9.75 [CD6591_2.mzXML]	197.12838745117188	9.748933333333333	9.141	9.969249999999999	0.8282499999999988	25836.185546875	224936.18250839194	0	1176	0.0934449122232408	0.7566753280699012	3.0511998239471505	197.1282196044922	197.12852478027344
418	198.0314483642578	10.472633333333333					1	DETECTED	198.0314 m/z @10.47 [CD6591_2.mzXML]	198.0314483642578	10.472633333333333	9.412233333333335	10.744016666666665	1.3317833333333304	45786.05078125	417476.1976599129	0	1176	0.09370445268363348	1.889711672928965	4.1689684206524955	198.03094482421875	198.03176879882812
419	198.05259704589844	10.531333333333333					1	DETECTED	198.0526 m/z @10.53 [CD6591_2.mzXML]	198.05259704589844	10.531333333333333	0.7774666666666668	13.241816666666667	12.46435	20942.048828125	1994664.997152954	0	1176	9.798468462475633	0.6389440427044318	0.2778880854088636	198.0497283935547	198.05857849121094
420	198.1317138671875	9.766183333333334					1	DETECTED	198.1317 m/z @9.77 [CD6591_2.mzXML]	198.1317138671875	9.766183333333334	9.715216666666667	14.571466666666668	4.856250000000001	2574.63720703125	502992.7763163757	0	1176	0.14114899758513033	47.64143230869773	94.28286461739546	198.13119506835938	198.1353759765625
421	198.86184692382812	2.008016666666667					1	DETECTED	198.8618 m/z @2.01 [CD6591_2.mzXML]	198.86184692382812	2.008016666666667	1.70545	2.2201999999999997	0.5147499999999998	21400.8125	389376.2513876952	0	1176	0.1982495325236029	0.8506389776357819	0.6264834542444409	198.86155700683594	198.8621063232422
422	198.9400634765625	1.5394833333333333					1	DETECTED	198.9401 m/z @1.54 [CD6591_2.mzXML]	198.9400634765625	1.5394833333333333	1.4341833333333334	1.82585	0.3916666666666666	277748.625	2126298.607714844	0	1176	0.12191711819077167	1.0128727337108565	0.886741367103968	198.9388427734375	198.9400634765625
423	199.0169677734375	15.911433333333333					1	DETECTED	199.0170 m/z @15.91 [CD6591_2.mzXML]	199.0169677734375	15.911433333333333	9.364316666666667	18.6835	9.319183333333331	1864.0179443359375	533511.5296048278	0	1176	2.6404209844013256	0.7117013341750948	0.4234026683501897	199.0151824951172	199.01756286621094
424	199.1687469482422	12.774000000000001					1	DETECTED	199.1687 m/z @12.77 [CD6591_2.mzXML]	199.1687469482422	12.774000000000001	0.1926	19.853166666666667	19.660566666666668	10226.7880859375	1242118.403501099	0	1176	0.0707332037104269	0.7813346156495568	2.9624555211960586	199.1680908203125	199.16954040527344
425	200.0402374267578	1.6896666666666667					1	DETECTED	200.0402 m/z @1.69 [CD6591_2.mzXML]	200.0402374267578	1.6896666666666667	1.5978999999999999	2.81735	1.21945	34206.546875	414912.5143769531	0	1176	0.06257018768364642	6.272849505926598	13.991951649400425	200.04010009765625	200.0438690185547
426	200.10035705566406	1.8964333333333334					1	DETECTED	200.1004 m/z @1.90 [CD6591_2.mzXML]	200.10035705566406	1.8964333333333334	1.8964333333333334	9.396316666666667	7.499883333333334	13182.939453125	770601.8793345334	0	1176	7.447003045378858	null	null	200.091064453125	200.10035705566406
427	200.1280059814453	1.9658666666666667					1	DETECTED	200.1280 m/z @1.97 [CD6591_2.mzXML]	200.1280059814453	1.9658666666666667	1.9242166666666667	2.7041833333333334	0.7799666666666667	14021.470703125	288764.1038710327	0	1176	0.365223702598898	9.363345338135263	17.82847542812622	200.12762451171875	200.1283721923828
428	200.20074462890625	10.394316666666667					1	DETECTED	200.2007 m/z @10.39 [CD6591_2.mzXML]	200.20074462890625	10.394316666666667	0.1193	19.9995	19.880200000000002	30841.0390625	2812667.2680656128	0	1176	0.0957920984287739	2.185928471042242	44.34459063209425	200.1997528076172	200.2013702392578
429	200.93751525878906	1.5250666666666668					1	DETECTED	200.9375 m/z @1.53 [CD6591_2.mzXML]	200.93751525878906	1.5250666666666668	1.4341833333333334	1.56875	0.13456666666666672	37834.26953125	201184.6056806641	0	1176	0.09218853948749994	0.7341145849574527	0.4981010544617758	200.9373016357422	200.9377899169922
430	200.9730682373047	1.5538999999999998					1	DETECTED	200.9731 m/z @1.55 [CD6591_2.mzXML]	200.9730682373047	1.5538999999999998	1.4660499999999999	1.62845	0.1624000000000001	48942.24609375	319143.96944555675	0	1176	0.13116744393414415	0.977730417062078	0.7925445922237637	200.9724884033203	200.9730987548828
431	201.0157012939453	1.9103833333333333					1	DETECTED	201.0157 m/z @1.91 [CD6591_2.mzXML]	201.0157012939453	1.9103833333333333	1.7535999999999998	1.9799	0.22630000000000017	44598.75	354599.99907519534	0	1176	0.26359848173916745	0.7162866484952142	0.44538767321728423	201.01560974121094	201.01589965820312
432	201.11178588867188	0.1926					1	DETECTED	201.1118 m/z @0.19 [CD6591_2.mzXML]	201.11178588867188	0.1926	0.10118333333333333	19.9995	19.898316666666666	40056.38671875	2.899516068789848E7	0	1176	11.38464274368481	108.8330902461258	15.921019560380604	201.1112060546875	201.11236572265625
433	202.11508178710938	7.625533333333333					1	DETECTED	202.1151 m/z @7.63 [CD6591_2.mzXML]	202.11508178710938	7.625533333333333	0.10118333333333333	19.9995	19.898316666666666	4917.93310546875	3200032.061232788	0	1176	17.316633898630197	1.3222615021009567	1.6445230042019134	202.10670471191406	202.11607360839844
434	202.97084045410156	1.5538999999999998					1	DETECTED	202.9708 m/z @1.55 [CD6591_2.mzXML]	202.97084045410156	1.5538999999999998	1.4503833333333334	1.5832333333333333	0.1328499999999999	16919.48046875	94147.26052172855	0	1176	0.11003567933526281	0.641684108839157	0.28336821767831416	202.97047424316406	202.97084045410156
435	203.031494140625	1.9103833333333333					1	DETECTED	203.0315 m/z @1.91 [CD6591_2.mzXML]	203.031494140625	1.9103833333333333	1.4156166666666665	9.412233333333335	7.996616666666668	25400.330078125	3391404.4807802746	0	1176	7.934483807605313	8.08119989220508	15.185240274746883	203.0225830078125	203.0382537841797
436	203.0519256591797	1.7976833333333333					1	DETECTED	203.0519 m/z @1.80 [CD6591_2.mzXML]	203.0519256591797	1.7976833333333333	1.70545	17.658	15.952550000000002	2357298.25	3.06964048955235E7	1	1176	0.12137740599722546	4.278313372693922	7.222094310814361	203.05136108398438	203.060302734375
437	203.10650634765625	12.178133333333333					1	DETECTED	203.1065 m/z @12.18 [CD6591_2.mzXML]	203.10650634765625	12.178133333333333	0.3762	18.1345	17.7583	5549.58935546875	1597002.0197514647	0	1176	0.10201769233158942	0.7523470730784222	0.5046941461568444	203.10568237304688	203.1151123046875
438	203.82395935058594	9.185066666666668					1	DETECTED	203.8240 m/z @9.19 [CD6591_2.mzXML]	203.82395935058594	9.185066666666668	9.141	9.4453	0.30429999999999957	19885.681640625	129362.0687189022	0	1176	0.08805451224957395	3.5789200113782544	3.245706576116866	203.8229522705078	203.82432556152344
439	204.0555877685547	1.7976833333333333					1	DETECTED	204.0556 m/z @1.80 [CD6591_2.mzXML]	204.0555877685547	1.7976833333333333	0.4671166666666667	10.709333333333332	10.242216666666664	126665.859375	5792087.776119723	0	1176	0.14541641021012897	1.2890558799583134	0.37090818096484585	204.0553436279297	204.06556701660156
440	204.07688903808594	1.8400166666666666					1	DETECTED	204.0769 m/z @1.84 [CD6591_2.mzXML]	204.07688903808594	1.8400166666666666	0.13776666666666668	19.853166666666667	19.7154	65324.24609375	9800169.648708384	0	1176	16.340587102502436	4.645062656841483	8.32448971943911	204.0690460205078	204.08676147460938
441	204.1226043701172	1.8820833333333333					1	DETECTED	204.1226 m/z @1.88 [CD6591_2.mzXML]	204.1226043701172	1.8820833333333333	1.8539999999999999	6.068616666666667	4.214616666666667	1284449.0	8122269.657273016	1	1176	0.04723613576541941	7.289882846727509	8.459422320311107	204.1223907470703	204.12364196777344
442	204.41619873046875	9.185066666666668					1	DETECTED	204.4162 m/z @9.19 [CD6591_2.mzXML]	204.41619873046875	9.185066666666668	9.124966666666667	9.396316666666667	0.27135	16758.34765625	111438.3311480709	0	1176	0.08443495355844632	2.2574875207986587	3.5002385408886654	204.4160614013672	204.41635131835938
443	204.95672607421875	1.62845					1	DETECTED	204.9567 m/z @1.63 [CD6591_2.mzXML]	204.95672607421875	1.62845	1.56875	4.602083333333334	3.0333333333333337	49030.04296875	3087273.8351264647	0	1176	0.071193413226325	25.404801786711396	48.371744288583	204.9565887451172	204.95745849609375
444	204.97918701171875	5.23185					1	DETECTED	204.9792 m/z @5.23 [CD6591_2.mzXML]	204.97918701171875	5.23185	3.7502	6.828883333333334	3.0786833333333337	7848.4033203125	497942.51323233003	0	1176	0.38593028814710184	1.0389374458655332	1.0778748917310663	204.97885131835938	204.98867797851562
445	204.995849609375	11.66055					1	DETECTED	204.9958 m/z @11.66 [CD6591_2.mzXML]	204.995849609375	11.66055	4.800933333333333	15.1837	10.382766666666667	4542.681640625	1994768.8804217833	0	1176	0.3083134562200538	0.7568037086620486	0.5136074173240971	204.99427795410156	204.99655151367188
446	205.0240936279297	1.82585					1	DETECTED	205.0241 m/z @1.83 [CD6591_2.mzXML]	205.0240936279297	1.82585	1.4341833333333334	9.241566666666667	7.807383333333334	35973.73046875	4471150.860397949	0	1176	7.44094792107431	9.966872340425533	19.089396389707655	205.0157012939453	205.0292205810547
447	205.0562744140625	1.7976833333333333					1	DETECTED	205.0563 m/z @1.80 [CD6591_2.mzXML]	205.0562744140625	1.7976833333333333	1.7535999999999998	18.88566666666667	17.13206666666667	25806.705078125	2911960.3458977966	0	1176	7.60456754172282	83.85245806147158	6.680596190641259	205.04678344726562	205.06617736816406
448	205.08558654785156	12.471566666666666					1	DETECTED	205.0856 m/z @12.47 [CD6591_2.mzXML]	205.08558654785156	12.471566666666666	0.13776666666666668	19.963	19.825233333333333	13290.3740234375	4480159.660711303	0	1176	5.791905598148965	0.8036952655845454	0.21750871503801983	205.07733154296875	205.08627319335938
449	205.09681701660156	9.185066666666668					1	DETECTED	205.0968 m/z @9.19 [CD6591_2.mzXML]	205.09681701660156	9.185066666666668	5.284400000000001	10.885466666666668	5.601066666666667	5810749.5	5.1735288387392215E7	1	1176	0.08412262527569148	2.125273193025532	2.4023986862403777	205.0891571044922	205.09722900390625
450	205.1260528564453	1.8820833333333333					1	DETECTED	205.1261 m/z @1.88 [CD6591_2.mzXML]	205.1260528564453	1.8820833333333333	1.8539999999999999	9.28555	7.4315500000000005	115249.703125	1911274.7108463142	0	1176	0.04698966404732485	7.011183152058132	7.513503899573263	205.11619567871094	205.13360595703125
451	205.9871368408203	11.259283333333334					1	DETECTED	205.9871 m/z @11.26 [CD6591_2.mzXML]	205.9871368408203	11.259283333333334	0.22931666666666667	19.944666666666667	19.71535	14594.6396484375	3484033.6198201315	0	1176	0.4447219039829271	1.6908228239878125	3.3845309985158574	205.97731018066406	205.99510192871094
452	206.08094787597656	10.305299999999999					1	DETECTED	206.0809 m/z @10.31 [CD6591_2.mzXML]	206.08094787597656	10.305299999999999	0.10118333333333333	19.743333333333332	19.642149999999997	82757.3984375	4042876.2425908213	1	1176	0.09902966142563585	1.866002283357459	2.4950318632125463	206.07237243652344	206.08973693847656
453	206.10012817382812	9.185066666666668					1	DETECTED	206.1001 m/z @9.19 [CD6591_2.mzXML]	206.10012817382812	9.185066666666668	9.107333333333335	10.159966666666666	1.0526333333333309	613059.1875	4264419.781787098	0	1176	0.08226937269459356	2.0738976483412266	2.3301280312858776	206.10011291503906	206.10049438476562
454	206.89346313476562	1.7380666666666669					1	DETECTED	206.8935 m/z @1.74 [CD6591_2.mzXML]	206.89346313476562	1.7380666666666669	1.67395	2.008016666666667	0.33406666666666673	89730.8515625	598756.1309262698	0	1176	0.09305215620533147	1.8880059504797597	1.5744572274578734	206.8932647705078	206.893798828125
455	206.9909210205078	16.186066666666665					1	DETECTED	206.9909 m/z @16.19 [CD6591_2.mzXML]	206.9909210205078	16.186066666666665	0.1193	19.981333333333335	19.862033333333336	6580.20703125	2338951.0836528935	0	1176	6.9952803798545915	0.842812595122462	0.6864199575742677	206.98976135253906	206.99130249023438
456	207.02626037597656	9.579016666666666					1	DETECTED	207.0263 m/z @9.58 [CD6591_2.mzXML]	207.02626037597656	9.579016666666666	1.4341833333333334	15.399416666666667	13.965233333333334	27299.447265625	5495713.651663026	0	1176	0.08703896712175307	0.8327869978398058	0.594737838085372	207.01626586914062	207.02635192871094
457	207.1042938232422	9.1992					1	DETECTED	207.1043 m/z @9.20 [CD6591_2.mzXML]	207.1042938232422	9.1992	3.610783333333333	13.8841	10.273316666666666	23977.9609375	1545547.2057924806	0	1176	0.0771720565477434	0.8949830712712705	0.922625476791762	207.0944366455078	207.1102752685547
458	208.0490264892578	15.874766666666666					1	DETECTED	208.0490 m/z @15.87 [CD6591_2.mzXML]	208.0490264892578	15.874766666666666	0.5404166666666667	19.9995	19.459083333333336	14539.953125	4159519.0930509036	0	1176	2.8443468649910706	0.8025571136114499	0.5707325050734279	208.04808044433594	208.04925537109375
459	208.8904571533203	1.7380666666666669					1	DETECTED	208.8905 m/z @1.74 [CD6591_2.mzXML]	208.8904571533203	1.7380666666666669	1.67395	2.03625	0.36229999999999984	56883.59375	410343.23107238783	0	1176	0.09961872042741327	2.2950769985878643	4.5601788820133455	208.89028930664062	208.89120483398438
460	208.93531799316406	2.0928999999999998					1	DETECTED	208.9353 m/z @2.09 [CD6591_2.mzXML]	208.93531799316406	2.0928999999999998	2.0646666666666667	2.24825	0.18358333333333343	6073.85595703125	51530.717170410244	0	1176	0.0909901266163442	3.2511806375443015	5.502361275088603	208.93479919433594	208.93544006347656
461	208.9781036376953	11.447849999999999					1	DETECTED	208.9781 m/z @11.45 [CD6591_2.mzXML]	208.9781036376953	11.447849999999999	11.447849999999999	16.021349999999998	4.573499999999999	6297.06103515625	819946.9070653073	0	1176	2.682488027509905	null	null	208.97720336914062	208.97906494140625
462	209.03326416015625	1.5394833333333333					1	DETECTED	209.0333 m/z @1.54 [CD6591_2.mzXML]	209.03326416015625	1.5394833333333333	1.4156166666666665	5.762633333333333	4.347016666666666	45582.0390625	567388.5250378723	0	1176	0.12279910637031244	0.7268484271653749	0.44162830312701384	209.0325469970703	209.03359985351562
463	209.04525756835938	16.058316666666666					1	DETECTED	209.0453 m/z @16.06 [CD6591_2.mzXML]	209.04525756835938	16.058316666666666	0.10118333333333333	19.9995	19.898316666666666	27549.001953125	7348629.571225857	0	1176	2.798202608282015	0.7715788563793985	0.5235023332108018	209.0444793701172	209.04563903808594
464	209.091796875	7.679366666666667					1	DETECTED	209.0918 m/z @7.68 [CD6591_2.mzXML]	209.091796875	7.679366666666667	4.249933333333334	8.69735	4.447416666666666	15048.8642578125	976059.485223663	0	1176	0.5572592142111601	0.6303064367725754	0.3664559146353835	209.09129333496094	209.09779357910156
465	209.1167449951172	12.026283333333334					1	DETECTED	209.1167 m/z @12.03 [CD6591_2.mzXML]	209.1167449951172	12.026283333333334	11.480233333333333	12.723450000000001	1.2432166666666689	399499.25	2874542.60347302	1	1176	0.09718247928891621	0.7518638962907245	0.17389190560237996	209.1140899658203	209.11782836914062
466	210.04547119140625	16.31468333333333					1	DETECTED	210.0455 m/z @16.31 [CD6591_2.mzXML]	210.04547119140625	16.31468333333333	7.876266666666667	18.830499999999997	10.954233333333331	2242.29052734375	599232.5530188598	0	1176	0.9767441857292116	0.6490692369224084	0.29813847384481684	210.0437774658203	210.05096435546875
467	210.93499755859375	11.70665					1	DETECTED	210.9350 m/z @11.71 [CD6591_2.mzXML]	210.93499755859375	11.70665	1.6587666666666665	18.2815	16.622733333333336	10798.037109375	2717258.3844093326	0	1176	0.6495164350286178	0.7070076745486957	0.33537917524672006	210.93438720703125	210.94158935546875
468	211.0415802001953	2.60685					1	DETECTED	211.0416 m/z @2.61 [CD6591_2.mzXML]	211.0415802001953	2.60685	2.1212166666666668	16.995166666666666	14.873949999999999	17735.552734375	1931727.065673462	0	1176	0.6382685973385227	15.22818305089887	0.8786177779417927	211.0413055419922	211.0500946044922
469	211.07965087890625	13.95305					1	DETECTED	211.0797 m/z @13.95 [CD6591_2.mzXML]	211.07965087890625	13.95305	12.178133333333333	17.0135	4.835366666666667	4709.14501953125	602366.4285997318	0	1176	0.08238984945879402	1.362139067561858	1.724278135123716	211.07769775390625	211.08062744140625
470	211.13258361816406	12.125666666666666					1	DETECTED	211.1326 m/z @12.13 [CD6591_2.mzXML]	211.13258361816406	12.125666666666666	0.10118333333333333	19.9995	19.898316666666666	7729.50732421875	3392621.1560302745	0	1176	19.057306197820402	0.8274083848370478	0.3913145751842486	211.1226043701172	211.1333770751953
471	211.14393615722656	10.268666666666666					1	DETECTED	211.1439 m/z @10.27 [CD6591_2.mzXML]	211.14393615722656	10.268666666666666	10.214333333333334	15.3642	5.149866666666666	23406.083984375	915388.9923443607	0	1176	0.1324314518698202	47.39141104294574	3.1802807339396892	211.14381408691406	211.14825439453125
472	212.01950073242188	11.370133333333333					1	DETECTED	212.0195 m/z @11.37 [CD6591_2.mzXML]	212.01950073242188	11.370133333333333	2.8456833333333336	11.400833333333333	8.55515	19503.82421875	2065196.178747009	0	1176	0.16727305156390493	0.5018007026846306	0.003601405369261302	212.0186004638672	212.02598571777344
473	212.14710998535156	10.286783333333334					1	DETECTED	212.1471 m/z @10.29 [CD6591_2.mzXML]	212.14710998535156	10.286783333333334	10.268666666666666	10.341116666666666	0.0724499999999999	2730.6162109375	10116.00022497555	0	1176	0.2684982377814453	1.9995400183991507	2.9990800367983015	212.14710998535156	212.1474609375
474	212.83868408203125	1.7835833333333333					1	DETECTED	212.8387 m/z @1.78 [CD6591_2.mzXML]	212.83868408203125	1.7835833333333333	1.70545	2.1920833333333336	0.4866333333333337	18024.564453125	306023.2002738037	0	1176	0.12298829601948702	3.1141211604095567	5.390719604421159	212.83851623535156	212.83958435058594
475	213.1633758544922	14.441983333333333					1	DETECTED	213.1634 m/z @14.44 [CD6591_2.mzXML]	213.1633758544922	14.441983333333333	12.401616666666666	15.094216666666666	2.6926000000000005	4649.1162109375	251803.2496236877	0	1176	0.17478689152935445	0.6598323830684026	0.31966476613680533	213.16261291503906	213.16397094726562
476	213.17762756347656	10.516150000000001					1	DETECTED	213.1776 m/z @10.52 [CD6591_2.mzXML]	213.17762756347656	10.516150000000001	6.774683333333333	17.308333333333334	10.533650000000002	3268.49951171875	1212538.2520879211	0	1176	0.14944133083787925	1.4076899433377281	1.8153798866754558	213.1775360107422	213.18533325195312
477	213.9586639404297	18.171499999999998					1	DETECTED	213.9587 m/z @18.17 [CD6591_2.mzXML]	213.9586639404297	18.171499999999998	0.10118333333333333	19.9995	19.898316666666666	3393.591552734375	1295728.902574373	0	1176	19.112797256633492	0.5505801872131	0.10116037442620006	213.9503173828125	213.95948791503906
478	214.83570861816406	1.7690166666666667					1	DETECTED	214.8357 m/z @1.77 [CD6591_2.mzXML]	214.83570861816406	1.7690166666666667	1.70545	2.0787666666666667	0.37331666666666674	17510.421875	246003.33570483403	0	1176	0.24109429030109397	2.9364184583114796	4.872836916622959	214.83543395996094	214.83619689941406
479	214.91722106933594	1.56875					1	DETECTED	214.9172 m/z @1.57 [CD6591_2.mzXML]	214.91722106933594	1.56875	1.4341833333333334	9.579016666666666	8.144833333333333	1038858.5625	8044342.984566102	0	1176	0.10874932123146852	0.7261392877345672	0.3700346604328172	214.91465759277344	214.92361450195312
480	214.98878479003906	1.5394833333333333					1	DETECTED	214.9888 m/z @1.54 [CD6591_2.mzXML]	214.98878479003906	1.5394833333333333	1.4660499999999999	5.924416666666667	4.458366666666667	52971.3203125	2954981.882243866	0	1176	0.12667116705480952	30.356559237403488	59.71311847480698	214.9792022705078	214.98878479003906
481	215.01585388183594	1.9381					1	DETECTED	215.0159 m/z @1.94 [CD6591_2.mzXML]	215.01585388183594	1.9381	1.8964333333333334	10.62265	8.726216666666666	75864.1796875	2762954.9181143492	0	1176	0.13436726922963071	98.50022848905228	14.999787029823924	215.01551818847656	215.0233612060547
482	215.16372680664062	12.178133333333333					1	DETECTED	215.1637 m/z @12.18 [CD6591_2.mzXML]	215.16372680664062	12.178133333333333	11.958916666666665	18.171499999999998	6.212583333333333	8026.4736328125	450296.0723583376	0	1176	0.2869389956357562	14.16996122557583	27.33992245115166	215.15847778320312	215.16390991210938
483	215.9209747314453	1.56875					1	DETECTED	215.9210 m/z @1.57 [CD6591_2.mzXML]	215.9209747314453	1.56875	1.4660499999999999	1.62845	0.1624000000000001	28383.783203125	159909.33081811524	0	1176	0.14032583569350976	0.8099458382903068	0.55851741390832	215.92062377929688	215.9209747314453
484	216.92221069335938	1.6896666666666667					1	DETECTED	216.9222 m/z @1.69 [CD6591_2.mzXML]	216.92221069335938	1.6896666666666667	1.56875	14.223066666666666	12.654316666666666	179929.921875	5921274.373066162	0	1176	0.12942094860274	1.3133359040073185	2.931697127126911	216.91339111328125	216.92303466796875
485	216.95065307617188	1.5538999999999998					1	DETECTED	216.9507 m/z @1.55 [CD6591_2.mzXML]	216.95065307617188	1.5538999999999998	1.4341833333333334	7.499433333333333	6.06525	145090.15625	3541731.887707947	0	1176	0.11943253329062165	0.840139421355008	0.650064697811141	216.94522094726562	216.95065307617188
486	217.0695037841797	9.902733333333334					1	DETECTED	217.0695 m/z @9.90 [CD6591_2.mzXML]	217.0695037841797	9.902733333333334	9.851533333333332	10.250666666666666	0.39913333333333334	15060.81640625	122523.01494683842	0	1176	0.11736015094314567	3.8977864583332216	2.8676664588006076	217.0693817138672	217.06979370117188
487	217.1214599609375	18.500666666666667					1	DETECTED	217.1215 m/z @18.50 [CD6591_2.mzXML]	217.1214599609375	18.500666666666667	0.13776666666666668	19.9995	19.861733333333333	9167.7412109375	2482457.0049510803	0	1176	1.0794905217460844	0.5408114549807855	0.5231565964432834	217.11917114257812	217.1224365234375
488	218.0854949951172	15.76405					1	DETECTED	218.0855 m/z @15.76 [CD6591_2.mzXML]	218.0854949951172	15.76405	9.155933333333333	19.269000000000002	10.113066666666668	3263.337890625	887793.3341420293	0	1176	1.7530698016452622	0.7652003722694567	0.5304007445389135	218.08082580566406	218.08602905273438
489	218.1383819580078	2.008016666666667					1	DETECTED	218.1384 m/z @2.01 [CD6591_2.mzXML]	218.1383819580078	2.008016666666667	0.10118333333333333	19.9995	19.898316666666666	32904.20703125	3423935.5186144426	0	1176	0.29072189245052193	2.9247936815196653	9.993551267794462	218.13720703125	218.13905334472656
490	218.21131896972656	10.394316666666667					1	DETECTED	218.2113 m/z @10.39 [CD6591_2.mzXML]	218.21131896972656	10.394316666666667	3.1682833333333336	16.737333333333332	13.569049999999999	7676.544921875	2864395.9283720707	0	1176	0.0689724849528357	0.9389003187548723	0.8778006375097447	218.2055206298828	218.21163940429688
491	218.9193115234375	1.6896666666666667					1	DETECTED	218.9193 m/z @1.69 [CD6591_2.mzXML]	218.9193115234375	1.6896666666666667	1.4503833333333334	1.7690166666666667	0.3186333333333333	57150.32421875	593841.0796745609	0	1176	87.993447141304	1.1392463753027129	0.3321740349843533	218.90982055664062	218.91941833496094
492	218.96983337402344	9.664150000000001					1	DETECTED	218.9698 m/z @9.66 [CD6591_2.mzXML]	218.96983337402344	9.664150000000001	9.495633333333334	10.214333333333334	0.7187000000000001	7786.3173828125	159558.23408544905	0	1176	0.33650829651013225	2.132430026703585	3.2648600534071703	218.96917724609375	218.96990966796875
493	218.9836883544922	1.5538999999999998					1	DETECTED	218.9837 m/z @1.55 [CD6591_2.mzXML]	218.9836883544922	1.5538999999999998	1.4503833333333334	1.6128500000000001	0.16246666666666676	21757.5234375	148806.1982016602	0	1176	0.11942650976950109	0.7847367573659655	0.569473514731931	218.9832763671875	218.9837188720703
494	218.99510192871094	9.332266666666667					1	DETECTED	218.9951 m/z @9.33 [CD6591_2.mzXML]	218.99510192871094	9.332266666666667	9.270716666666667	9.396316666666667	0.12560000000000038	4367.01611328125	23270.45040307602	0	1176	0.0701082419743404	1.0203086921202233	1.0406173842404465	218.99481201171875	218.9951934814453
495	219.02584838867188	1.7690166666666667					1	DETECTED	219.0258 m/z @1.77 [CD6591_2.mzXML]	219.02584838867188	1.7690166666666667	1.7217666666666667	9.4621	7.740333333333333	1661823.0	1.5183334271792443E7	1	1176	0.06212170130894301	5.690816769116199	8.127809093861332	219.01596069335938	219.02696228027344
496	219.04319763183594	8.679833333333333					1	DETECTED	219.0432 m/z @8.68 [CD6591_2.mzXML]	219.04319763183594	8.679833333333333	8.609733333333333	11.0574	2.4476666666666667	5112.3447265625	436880.51306506357	0	1176	0.10530266737563565	17.458392772230134	33.91678554446027	219.0428924560547	219.04689025878906
497	219.11721801757812	14.888566666666666					1	DETECTED	219.1172 m/z @14.89 [CD6591_2.mzXML]	219.11721801757812	14.888566666666666	9.270716666666667	18.701999999999998	9.431283333333331	14750.05078125	1430504.7173335273	0	1176	0.29762886563805147	0.8640115898127018	0.7301486627295093	219.11642456054688	219.11795043945312
498	219.1736602783203	10.726433333333334					1	DETECTED	219.1737 m/z @10.73 [CD6591_2.mzXML]	219.1736602783203	10.726433333333334	0.1193	19.9995	19.880200000000002	18643.400390625	2461696.6955513004	0	1176	0.15330731156150001	3.7856670718874605	2.2876235890188266	219.17308044433594	219.17527770996094
499	220.02944946289062	1.7690166666666667					1	DETECTED	220.0294 m/z @1.77 [CD6591_2.mzXML]	220.02944946289062	1.7690166666666667	1.7380666666666669	4.09255	2.3544833333333335	99786.90625	1400097.0851001586	0	1176	0.056768561263990325	36.82795605478262	10.70536628156267	220.02940368652344	220.03733825683594
500	220.11778259277344	8.91225					1	DETECTED	220.1178 m/z @8.91 [CD6591_2.mzXML]	220.11778259277344	8.91225	8.768266666666667	10.250666666666666	1.4823999999999984	13756.0595703125	177021.93781933587	0	1176	0.1786060681384356	5.147818034494743	9.295636068989486	220.11749267578125	220.121337890625
501	220.16908264160156	12.822883333333333					1	DETECTED	220.1691 m/z @12.82 [CD6591_2.mzXML]	220.16908264160156	12.822883333333333	6.774683333333333	12.9327	6.158016666666668	7330.966796875	1040047.6258487244	0	1176	0.18369497779545796	0.509078458604764	0.018156917209527976	220.16873168945312	220.1773223876953
502	220.93426513671875	1.6128500000000001					1	DETECTED	220.9343 m/z @1.61 [CD6591_2.mzXML]	220.93426513671875	1.6128500000000001	1.5538999999999998	12.641516666666666	11.087616666666666	110283.1875	4216142.97936499	0	1176	0.07194225005716026	1.76961922309445	2.0420222460477793	220.93402099609375	220.9346466064453
503	220.9812469482422	1.5538999999999998					1	DETECTED	220.9812 m/z @1.55 [CD6591_2.mzXML]	220.9812469482422	1.5538999999999998	0.13776666666666668	1.5978999999999999	1.4601333333333333	6905.603515625	143203.52839328002	0	1176	0.07845229579504487	0.515535260333302	0.03107052066660393	220.9714813232422	220.98143005371094
504	221.0062255859375	16.406466666666667					1	DETECTED	221.0062 m/z @16.41 [CD6591_2.mzXML]	221.0062255859375	16.406466666666667	1.4341833333333334	18.171499999999998	16.737316666666665	2267.73193359375	1068574.568504058	0	1176	6.1787940138904816	0.5589433586727475	0.11788671734549494	220.99658203125	221.01072692871094
505	221.0242462158203	1.7690166666666667					1	DETECTED	221.0242 m/z @1.77 [CD6591_2.mzXML]	221.0242462158203	1.7690166666666667	1.7380666666666669	9.364316666666667	7.626250000000001	112249.3671875	2075686.1657424925	0	1176	0.056582423535531445	8.357936524142467	13.18370684789866	221.02044677734375	221.0249786376953
506	221.05284118652344	11.572033333333334					1	DETECTED	221.0528 m/z @11.57 [CD6591_2.mzXML]	221.05284118652344	11.572033333333334	11.528766666666666	11.875	0.34623333333333406	10504.5361328125	88572.67585913089	0	1176	0.10153619310202977	4.001155624036895	7.002311248073791	221.05250549316406	221.05335998535156
507	221.0806427001953	10.501733333333334					1	DETECTED	221.0806 m/z @10.50 [CD6591_2.mzXML]	221.0806427001953	10.501733333333334	10.487066666666667	10.62265	0.13558333333333294	11078.513671875	46478.980872741435	0	1176	0.08150866501392251	4.622159090909027	8.244318181818054	221.0806427001953	221.0812530517578
508	222.06459045410156	15.690683333333334					1	DETECTED	222.0646 m/z @15.69 [CD6591_2.mzXML]	222.06459045410156	15.690683333333334	9.107333333333335	19.8715	10.764166666666666	13220.1767578125	2786385.0418595597	0	1176	2.5956265070117315	0.7584787445261699	0.5579438710266018	222.06378173828125	222.06561279296875
509	222.86740112304688	1.7380666666666669					1	DETECTED	222.8674 m/z @1.74 [CD6591_2.mzXML]	222.86740112304688	1.7380666666666669	1.6896666666666667	19.049500000000002	17.359833333333334	86726.546875	3581749.038560547	0	1176	0.1067231642774471	3.0752702766584807	6.061088025057217	222.85760498046875	222.8682098388672
510	222.99398803710938	13.51515					1	DETECTED	222.9940 m/z @13.52 [CD6591_2.mzXML]	222.99398803710938	13.51515	11.192516666666668	19.068166666666666	7.8756499999999985	25414.38671875	3414673.051165801	0	1176	1.5789008869199908	1.695413969775686	17.474803494712024	222.99267578125	222.9945831298828
511	223.06100463867188	15.562083333333334					1	DETECTED	223.0610 m/z @15.56 [CD6591_2.mzXML]	223.06100463867188	15.562083333333334	9.562316666666668	19.761666666666667	10.199349999999999	22741.04296875	5903380.453013302	0	1176	2.660056755088606	0.790987729440336	0.6208085883682206	223.05984497070312	223.06134033203125
512	223.09588623046875	11.557733333333335					1	DETECTED	223.0959 m/z @11.56 [CD6591_2.mzXML]	223.09588623046875	11.557733333333335	0.10118333333333333	19.9995	19.898316666666666	1234267.125	1.3628152940121386E7	1	1176	0.12895485436427734	0.5141188909725506	0.01613630252590107	223.0919647216797	223.09735107421875
513	223.1325225830078	12.366866666666665					1	DETECTED	223.1325 m/z @12.37 [CD6591_2.mzXML]	223.1325225830078	12.366866666666665	9.902733333333334	12.524049999999999	2.621316666666665	23043.146484375	837832.2191186524	0	1176	0.08040834755913728	0.5318942427357829	2.802285757576454	223.13018798828125	223.14085388183594
514	223.168701171875	11.416166666666667					1	DETECTED	223.1687 m/z @11.42 [CD6591_2.mzXML]	223.168701171875	11.416166666666667	0.32095	15.328149999999999	15.0072	10145.505859375	4241887.718696046	0	1176	13.829475311893386	0.676291434897621	0.33264524862809947	223.16835021972656	223.17018127441406
515	224.8644256591797	1.7380666666666669					1	DETECTED	224.8644 m/z @1.74 [CD6591_2.mzXML]	224.8644256591797	1.7380666666666669	1.67395	2.02215	0.34819999999999984	55360.34765625	622375.545786377	0	1176	0.33379181009734893	2.715362620223543	4.076817473320844	224.8644256591797	224.8645782470703
516	224.9508819580078	11.925266666666666					1	DETECTED	224.9509 m/z @11.93 [CD6591_2.mzXML]	224.9508819580078	11.925266666666666	9.985316666666668	17.08716666666667	7.101850000000001	27410.87109375	2177260.244650238	0	1176	0.8536548032971378	1.4861976330805988	4.031565309081815	224.9500274658203	224.95372009277344
517	225.0053253173828	7.1923					1	DETECTED	225.0053 m/z @7.19 [CD6591_2.mzXML]	225.0053253173828	7.1923	0.6313	8.016399999999999	7.3850999999999996	3311.2216796875	595147.6283087464	0	1176	2.7379721358461513	0.5628029263831733	0.1256058527663464	225.00457763671875	225.00656127929688
518	225.0342254638672	1.7976833333333333					1	DETECTED	225.0342 m/z @1.80 [CD6591_2.mzXML]	225.0342254638672	1.7976833333333333	0.4125833333333333	16.755833333333335	16.34325	59913.90234375	3275564.3352661743	0	1176	0.053969517388190225	5.8996642841672085	10.799328568334417	225.0263214111328	225.03457641601562
519	225.1078338623047	1.86835					1	DETECTED	225.1078 m/z @1.87 [CD6591_2.mzXML]	225.1078338623047	1.86835	1.8539999999999999	12.822883333333333	10.968883333333334	21990.755859375	3128886.0218621828	0	1176	0.09743268400684157	382.1910569105669	763.3821138211338	225.09915161132812	225.10801696777344
520	225.148193359375	12.401616666666666					1	DETECTED	225.1482 m/z @12.40 [CD6591_2.mzXML]	225.148193359375	12.401616666666666	4.651233333333334	12.524049999999999	7.872816666666665	13082.4931640625	972381.6745618898	0	1176	0.09642383744955119	0.5078985340510039	0.01579706810200787	225.1416473388672	225.14834594726562
521	226.04478454589844	2.02215					1	DETECTED	226.0448 m/z @2.02 [CD6591_2.mzXML]	226.04478454589844	2.02215	1.9658666666666667	19.013166666666667	17.0473	21007.8359375	1157101.0034721068	0	1176	0.14037934958114429	16.264330492381724	148.10360749100042	226.03529357910156	226.05418395996094
522	226.1184844970703	8.387416666666667					1	DETECTED	226.1185 m/z @8.39 [CD6591_2.mzXML]	226.1184844970703	8.387416666666667	7.911466666666667	8.453183333333333	0.5417166666666668	3384.945556640625	52345.515542968846	0	1176	0.34721175848182284	0.5690898903946494	0.13817978078929874	226.11819458007812	226.1192169189453
523	226.9509735107422	1.6437166666666667					1	DETECTED	226.9510 m/z @1.64 [CD6591_2.mzXML]	226.9509735107422	1.6437166666666667	0.17425	19.634333333333334	19.460083333333333	513293.4375	6559607.131358855	0	1176	0.06615651106805709	1.763293558678243	2.06180307980423	226.9441680908203	226.9573211669922
524	227.0790557861328	9.185066666666668					1	DETECTED	227.0791 m/z @9.19 [CD6591_2.mzXML]	227.0790557861328	9.185066666666668	9.124966666666667	11.925266666666666	2.8002999999999982	42848.0	569799.2331098623	0	1176	0.08548809982196914	2.404316080372321	3.3082233550360143	227.07839965820312	227.08253479003906
525	227.1023406982422	8.679833333333333					1	DETECTED	227.1023 m/z @8.68 [CD6591_2.mzXML]	227.1023406982422	8.679833333333333	8.52175	8.732583333333334	0.21083333333333343	3777.543701171875	21427.416927154565	0	1176	0.08103751672907933	0.6668423827095472	0.3336847654190944	227.10205078125	227.1026153564453
526	227.1752471923828	9.7831					1	DETECTED	227.1752 m/z @9.78 [CD6591_2.mzXML]	227.1752471923828	9.7831	4.536883333333334	19.670666666666666	15.133783333333332	80142.7578125	2480927.488711701	1	1176	0.14667645668146356	2.2066388559768937	1.3859700119713767	227.1741485595703	227.1831817626953
527	227.97451782226562	19.68883333333333					1	DETECTED	227.9745 m/z @19.69 [CD6591_2.mzXML]	227.97451782226562	19.68883333333333	14.787283333333333	19.908166666666666	5.1208833333333335	1710.3966064453125	342279.1024818727	0	1176	4.0597797843521946	0.5223738749307194	0.04474774986143873	227.97357177734375	227.97528076171875
528	228.06301879882812	10.305299999999999					1	DETECTED	228.0630 m/z @10.31 [CD6591_2.mzXML]	228.06301879882812	10.305299999999999	10.250666666666666	10.443133333333332	0.19246666666666634	26912.26171875	169820.97706756636	0	1176	0.10272065672605102	1.7315989128291716	2.4375227980683305	228.06283569335938	228.06321716308594
529	229.14309692382812	1.1428					1	DETECTED	229.1431 m/z @1.14 [CD6591_2.mzXML]	229.14309692382812	1.1428	0.10118333333333333	19.9995	19.898316666666666	80991.2109375	5.984929138499767E7	1	1176	14.41181547404423	9.551650479223003	0.4889758699036076	229.14248657226562	229.14366149902344
530	229.1544952392578	1.86835					1	DETECTED	229.1545 m/z @1.87 [CD6591_2.mzXML]	229.1544952392578	1.86835	1.8539999999999999	5.143783333333333	3.2897833333333333	72086.484375	4087034.385056397	0	1176	0.16059891187263364	114.62659698025483	228.2531939605097	229.15423583984375	229.15536499023438
531	230.1464080810547	1.1791333333333334					1	DETECTED	230.1464 m/z @1.18 [CD6591_2.mzXML]	230.1464080810547	1.1791333333333334	0.10118333333333333	19.9995	19.898316666666666	11062.90625	7261669.24426966	0	1176	3.545203145192694	9.229702985605392	17.45940597121079	230.14549255371094	230.14691162109375
532	230.24700927734375	11.416166666666667					1	DETECTED	230.2470 m/z @11.42 [CD6591_2.mzXML]	230.24700927734375	11.416166666666667	11.354866666666668	11.958916666666665	0.6040499999999973	201939.625	1300822.4427807634	1	1176	0.07344108633730428	2.162420562391827	2.608631263178009	230.2469482421875	230.2476806640625
533	230.9662322998047	1.5538999999999998					1	DETECTED	230.9662 m/z @1.55 [CD6591_2.mzXML]	230.9662322998047	1.5538999999999998	1.4341833333333334	7.643533333333334	6.209350000000001	159443.515625	2287454.11392215	0	1176	0.12182891558658593	0.8161446669202337	0.6142591391993074	230.9657440185547	230.9705352783203
534	230.98983764648438	1.9381					1	DETECTED	230.9898 m/z @1.94 [CD6591_2.mzXML]	230.98983764648438	1.9381	1.9103833333333333	10.286783333333334	8.3764	12460.8515625	767833.3984198609	0	1176	1.4332463356720992	151.1076368009624	301.2152736019248	230.98936462402344	230.99513244628906
535	231.1367645263672	14.888566666666666					1	DETECTED	231.1368 m/z @14.89 [CD6591_2.mzXML]	231.1367645263672	14.888566666666666	0.10118333333333333	19.9995	19.898316666666666	362043.125	2.2816941744403493E7	1	1176	0.24795011394473399	0.7990637274264006	2.3015596278384716	231.1341094970703	231.1451416015625
536	232.140380859375	14.888566666666666					1	DETECTED	232.1404 m/z @14.89 [CD6591_2.mzXML]	232.140380859375	14.888566666666666	9.612633333333333	19.269000000000002	9.656366666666669	22218.04296875	1629342.343680726	0	1176	0.16955870769701242	0.8328476405471391	2.993481899993224	232.13946533203125	232.1409912109375
537	232.15408325195312	8.539449999999999					1	DETECTED	232.1541 m/z @8.54 [CD6591_2.mzXML]	232.15408325195312	8.539449999999999	7.893933333333334	9.107333333333335	1.213400000000001	43492.19140625	649366.5155231924	0	1176	0.21804533433015116	0.8491525230851092	0.5334754113503448	232.1537322998047	232.15478515625
538	232.8960723876953	1.70545					1	DETECTED	232.8961 m/z @1.71 [CD6591_2.mzXML]	232.8960723876953	1.70545	1.6587666666666665	1.8820833333333333	0.22331666666666683	124691.65625	860846.183218018	0	1176	0.11962248551891985	2.391824348446981	2.344026423753838	232.89569091796875	232.89630126953125
539	232.92811584472656	1.5538999999999998					1	DETECTED	232.9281 m/z @1.55 [CD6591_2.mzXML]	232.92811584472656	1.5538999999999998	1.4341833333333334	1.62845	0.1942666666666666	82978.4375	517752.64786718745	0	1176	0.1115475673925439	0.8211846759406429	0.5687598343806467	232.92724609375	232.9282684326172
540	232.9853973388672	10.590266666666668					1	DETECTED	232.9854 m/z @10.59 [CD6591_2.mzXML]	232.9853973388672	10.590266666666668	10.487066666666667	18.317999999999998	7.830933333333331	3182.934326171875	770775.2636605833	0	1176	0.15386471782070466	37.94056847545179	74.88113695090358	232.98402404785156	232.98788452148438
541	233.0697021484375	10.341116666666666					1	DETECTED	233.0697 m/z @10.34 [CD6591_2.mzXML]	233.0697021484375	10.341116666666666	10.124083333333335	10.472633333333333	0.3485499999999977	2581.048583984375	29279.103456634402	0	1176	0.05527139438192563	0.8029872523421919	0.6059745046843839	233.06874084472656	233.07005310058594
542	233.1468505859375	14.737883333333334					1	DETECTED	233.1469 m/z @14.74 [CD6591_2.mzXML]	233.1468505859375	14.737883333333334	1.0515666666666668	19.779999999999998	18.72843333333333	9735.22265625	1757232.946191773	0	1176	1.2326445578955258	0.784005358079884	0.500685896596988	233.14523315429688	233.14910888671875
543	234.0791015625	9.545533333333333					1	DETECTED	234.0791 m/z @9.55 [CD6591_2.mzXML]	234.0791015625	9.545533333333333	9.270716666666667	10.178033333333333	0.9073166666666665	2621.906494140625	67230.34624734493	0	1176	0.19837708246284258	1.650767178118748	2.301534356237496	234.07879638671875	234.08103942871094
544	235.09214782714844	2.4973					1	DETECTED	235.0921 m/z @2.50 [CD6591_2.mzXML]	235.09214782714844	2.4973	1.82585	18.903833333333335	17.077983333333336	27033.796875	2892148.5353446966	0	1176	1.2912759923230575	3.456461866518857	6.129719812982079	235.09144592285156	235.09310913085938
545	235.10752868652344	9.1992					1	DETECTED	235.1075 m/z @9.20 [CD6591_2.mzXML]	235.10752868652344	9.1992	9.155933333333333	9.300883333333333	0.1449499999999997	3359.251953125	15955.434883422846	0	1176	0.09276920970562941	1.6750770416024916	2.350154083204983	235.10719299316406	235.10824584960938
546	235.1440887451172	10.560550000000001					1	DETECTED	235.1441 m/z @10.56 [CD6591_2.mzXML]	235.1440887451172	10.560550000000001	9.019883333333333	10.590266666666668	1.5703833333333357	3776.400634765625	127362.7955643922	0	1176	0.074613220195479	0.5096440934660322	0.019288186932064418	235.1438446044922	235.14686584472656
547	235.1688690185547	12.29785					1	DETECTED	235.1689 m/z @12.30 [CD6591_2.mzXML]	235.1688690185547	12.29785	0.1193	19.9995	19.880200000000002	12385.783203125	1484813.840314362	0	1176	0.08680104248019305	0.831234542606231	0.6395220966526947	235.16041564941406	235.17005920410156
548	236.08016967773438	14.737883333333334					1	DETECTED	236.0802 m/z @14.74 [CD6591_2.mzXML]	236.08016967773438	14.737883333333334	1.67395	18.409333333333333	16.73538333333333	3346.452392578125	1199324.0654892584	0	1176	1.3334990539556255	0.6405185523502364	0.2810371047004729	236.07530212402344	236.08981323242188
549	236.11273193359375	10.341116666666666					1	DETECTED	236.1127 m/z @10.34 [CD6591_2.mzXML]	236.11273193359375	10.341116666666666	10.286783333333334	18.373	8.086216666666667	7428.0146484375	627779.6834385378	0	1176	0.09361073218082439	74.41303680981746	123.98153826628031	236.1124725341797	236.1147918701172
550	236.99786376953125	1.9939333333333333					1	DETECTED	236.9979 m/z @1.99 [CD6591_2.mzXML]	236.99786376953125	1.9939333333333333	1.86835	17.859333333333332	15.990983333333332	26462.322265625	1334943.086140503	0	1176	0.1079662650574138	4.76838340318608	8.866372156910872	236.99752807617188	237.00778198242188
551	237.07659912109375	15.165899999999999					1	DETECTED	237.0766 m/z @15.17 [CD6591_2.mzXML]	237.07659912109375	15.165899999999999	8.948083333333333	18.09733333333333	9.149249999999999	6830.98681640625	1690884.257412018	0	1176	0.700280709340273	0.7357285113477667	0.5703166826671472	237.07028198242188	237.08596801757812
552	237.11160278320312	11.858183333333333					1	DETECTED	237.1116 m/z @11.86 [CD6591_2.mzXML]	237.11160278320312	11.858183333333333	0.156	19.9995	19.843500000000002	15344.9296875	2545405.3297195444	0	1176	4.525610483031299	0.8254713185786304	4.368517366987499	237.10910034179688	237.11561584472656
553	237.14801025390625	11.925266666666666					1	DETECTED	237.1480 m/z @11.93 [CD6591_2.mzXML]	237.14801025390625	11.925266666666666	11.75595	12.524049999999999	0.7680999999999987	22516.74609375	228073.41486425826	0	1176	0.05617861737225738	2.2682350625061676	0.9845807724133205	237.1441650390625	237.14903259277344
554	238.10693359375	15.52585					1	DETECTED	238.1069 m/z @15.53 [CD6591_2.mzXML]	238.10693359375	15.52585	0.8137500000000001	19.926333333333332	19.112583333333333	10611.150390625	2716422.726296478	0	1176	1.884979179292884	0.8746860703474978	0.5998927351268631	238.10552978515625	238.11460876464844
555	238.84115600585938	1.7380666666666669					1	DETECTED	238.8412 m/z @1.74 [CD6591_2.mzXML]	238.84115600585938	1.7380666666666669	1.6896666666666667	12.641516666666666	10.95185	24322.330078125	1.1703542962379884E7	0	1176	0.07795161840680254	113.13894628099122	225.27789256198244	238.84107971191406	238.8487548828125
556	238.96640014648438	11.925266666666666					1	DETECTED	238.9664 m/z @11.93 [CD6591_2.mzXML]	238.96640014648438	11.925266666666666	9.562316666666668	18.317999999999998	8.75568333333333	70029.84375	4918690.615946293	0	1176	0.6110991149229665	2.363323879199481	5.256944172995198	238.9653778076172	238.97109985351562
557	239.0635528564453	1.8539999999999999					1	DETECTED	239.0636 m/z @1.85 [CD6591_2.mzXML]	239.0635528564453	1.8539999999999999	1.5832333333333333	7.0834	5.500166666666667	57141.0859375	643950.0902947083	0	1176	0.0368956426789675	1.2057478588228268	4.635320927064774	239.06190490722656	239.06881713867188
558	239.0909423828125	10.501733333333334					1	DETECTED	239.0909 m/z @10.50 [CD6591_2.mzXML]	239.0909423828125	10.501733333333334	10.457966666666666	11.142516666666667	0.6845500000000015	490815.3125	2953894.683152598	1	1176	0.08524650532388556	2.586647505750024	3.5154820066860517	239.09033203125	239.0913543701172
559	239.16357421875	12.5587					1	DETECTED	239.1636 m/z @12.56 [CD6591_2.mzXML]	239.16357421875	12.5587	12.042133333333334	18.9585	6.916366666666667	42081.41796875	1322800.1488706034	0	1176	0.08654602312942217	6.694553784603481	12.389107569206962	239.16094970703125	239.16371154785156
560	240.0945587158203	10.501733333333334					1	DETECTED	240.0946 m/z @10.50 [CD6591_2.mzXML]	240.0945587158203	10.501733333333334	5.4959999999999996	14.538649999999999	9.042649999999998	50261.21484375	1342999.916983521	0	1176	2.534780901294086	0.546470779864535	1.0644333891791304	240.0846710205078	240.1021728515625
561	240.9671630859375	11.941833333333333					1	DETECTED	240.9672 m/z @11.94 [CD6591_2.mzXML]	240.9671630859375	11.941833333333333	10.018933333333333	19.396666666666665	9.377733333333332	8521.4775390625	1062401.0088533326	0	1176	0.5931839187267265	1.8289564731226977	1.6432827665448022	240.96157836914062	240.96810913085938
562	241.0252685546875	8.715					1	DETECTED	241.0253 m/z @8.71 [CD6591_2.mzXML]	241.0252685546875	8.715	2.2342500000000003	17.0135	14.779250000000001	2827.7099609375	810592.2752490846	0	1176	0.10168040048269766	1.1402422559117387	1.2804845118234773	241.02462768554688	241.03207397460938
563	241.068115234375	10.323200000000002					1	DETECTED	241.0681 m/z @10.32 [CD6591_2.mzXML]	241.068115234375	10.323200000000002	2.2762666666666664	10.412416666666667	8.13615	10489.9482421875	1352969.5130579835	0	1176	0.1012473089798469	0.5055435196845174	0.011087039369034834	241.06800842285156	241.07684326171875
564	241.09475708007812	10.501733333333334					1	DETECTED	241.0948 m/z @10.50 [CD6591_2.mzXML]	241.09475708007812	10.501733333333334	10.501733333333334	10.575349999999998	0.07361666666666444	3604.88427734375	11919.554260497878	0	1176	0.06839702312652385	null	null	241.09475708007812	241.09622192382812
565	241.10650634765625	11.557733333333335					1	DETECTED	241.1065 m/z @11.56 [CD6591_2.mzXML]	241.10650634765625	11.557733333333335	1.8539999999999999	12.178133333333333	10.324133333333334	311977.9375	2.12837493318775E7	1	1176	0.10601888841901363	0.5136707895747126	0.020581629150650274	241.10186767578125	241.10682678222656
566	242.01910400390625	2.0928999999999998					1	DETECTED	242.0191 m/z @2.09 [CD6591_2.mzXML]	242.01910400390625	2.0928999999999998	2.008016666666667	18.793833333333335	16.78581666666667	4300.5322265625	1574368.3317523508	0	1176	13.812395986678169	98.87580993520561	165.4470818629237	242.01808166503906	242.0282745361328
567	242.10958862304688	11.630583333333334					1	DETECTED	242.1096 m/z @11.63 [CD6591_2.mzXML]	242.10958862304688	11.630583333333334	2.31815	11.841083333333334	9.522933333333334	16484.142578125	2299560.886032227	0	1176	2.742312232574868	0.5113020943326664	0.02260418866533269	242.09959411621094	242.1140899658203
568	242.21102905273438	11.513266666666668					1	DETECTED	242.2110 m/z @11.51 [CD6591_2.mzXML]	242.21102905273438	11.513266666666668	11.480233333333333	12.674116666666666	1.1938833333333339	28703.01953125	415063.2960323499	0	1176	0.6959630369710759	11.340608483478675	23.465350849165276	242.2106475830078	242.21609497070312
569	242.92486572265625	1.6437166666666667					1	DETECTED	242.9249 m/z @1.64 [CD6591_2.mzXML]	242.92486572265625	1.6437166666666667	1.5832333333333333	1.7976833333333333	0.21445000000000003	200771.4375	949250.6085644532	0	1176	0.060507553727615626	1.7841052893390643	2.693612468445704	242.9246368408203	242.9254608154297
570	242.99493408203125	1.4957333333333334					1	DETECTED	242.9949 m/z @1.50 [CD6591_2.mzXML]	242.99493408203125	1.4957333333333334	1.4503833333333334	16.81083333333333	15.360449999999998	14985.8740234375	2220583.357843261	0	1176	0.08986895670411355	169.35446527012127	337.7089305402425	242.99453735351562	243.0029754638672
571	243.01531982421875	16.53545					1	DETECTED	243.0153 m/z @16.54 [CD6591_2.mzXML]	243.01531982421875	16.53545	14.604999999999999	17.896166666666666	3.2911666666666672	1678.224853515625	198062.8114268799	0	1176	1.100261899536239	0.8524350971707797	0.7048701943415595	243.0146484375	243.0249786376953
572	243.09713745117188	7.028816666666667					1	DETECTED	243.0971 m/z @7.03 [CD6591_2.mzXML]	243.09713745117188	7.028816666666667	0.10118333333333333	19.9995	19.898316666666666	7378.50341796875	3329668.062902648	0	1176	5.372131754010759	1.4361554451015017	0.4393021000946065	243.09556579589844	243.09835815429688
573	244.20196533203125	9.141					1	DETECTED	244.2020 m/z @9.14 [CD6591_2.mzXML]	244.20196533203125	9.141	9.0718	9.4621	0.39029999999999987	25421.787109375	171810.8844778743	0	1176	0.06488510939858472	2.820086705202296	2.3244523257092293	244.20166015625	244.20278930664062
574	244.9232177734375	1.62845					1	DETECTED	244.9232 m/z @1.63 [CD6591_2.mzXML]	244.9232177734375	1.62845	1.5394833333333333	1.70545	0.1659666666666666	12116.5029296875	56122.376949340825	0	1176	0.05615057633975051	0.9327463469464218	0.7787409242747942	244.92286682128906	244.92860412597656
575	245.2259979248047	14.268933333333333					1	DETECTED	245.2260 m/z @14.27 [CD6591_2.mzXML]	245.2259979248047	14.268933333333333	1.1064833333333333	17.546833333333332	16.44035	41220.359375	2357714.227350891	0	1176	0.4066558313497044	1.429566333595958	1.5985321164896946	245.2248077392578	245.2271728515625
576	246.13319396972656	1.9799					1	DETECTED	246.1332 m/z @1.98 [CD6591_2.mzXML]	246.13319396972656	1.9799	1.8400166666666666	2.7464	0.9063833333333333	14126.43359375	306052.2813836671	0	1176	0.2917538333775549	3.2397831526271887	3.95366884038634	246.1322784423828	246.13401794433594
577	246.1700439453125	9.241566666666667					1	DETECTED	246.1700 m/z @9.24 [CD6591_2.mzXML]	246.1700439453125	9.241566666666667	0.10118333333333333	19.9995	19.898316666666666	104446.5390625	4115160.1683706082	0	1176	0.10398502801060516	1.0610568560652525	0.014572299150595044	246.16839599609375	246.1717987060547
578	246.2290802001953	14.223066666666666					1	DETECTED	246.2291 m/z @14.22 [CD6591_2.mzXML]	246.2290802001953	14.223066666666666	14.051383333333332	14.990583333333332	0.9391999999999996	7407.5	234742.52329162596	0	1176	0.4704783818481495	2.735268420541682	4.470536841083364	246.2288818359375	246.229736328125
579	246.9438018798828	1.56875					1	DETECTED	246.9438 m/z @1.57 [CD6591_2.mzXML]	246.9438018798828	1.56875	1.4341833333333334	1.6128500000000001	0.17866666666666675	69609.375	456120.2140737305	0	1176	0.11765876744420578	0.6655957519083006	0.371922214832881	246.9435577392578	246.94398498535156
580	247.0922088623047	2.60685					1	DETECTED	247.0922 m/z @2.61 [CD6591_2.mzXML]	247.0922088623047	2.60685	1.8539999999999999	10.268666666666666	8.414666666666667	52863.34375	3494248.982305666	0	1176	1.2771124449079934	2.0456867047754987	2.188004077075239	247.0892791748047	247.09768676757812
581	247.11376953125	9.396316666666667					1	DETECTED	247.1138 m/z @9.40 [CD6591_2.mzXML]	247.11376953125	9.396316666666667	9.396316666666667	10.376299999999999	0.9799833333333314	3640.601806640625	150022.23501684572	0	1176	0.9337334234229022	null	null	247.1066436767578	247.11376953125
582	247.12876892089844	8.354899999999999					1	DETECTED	247.1288 m/z @8.35 [CD6591_2.mzXML]	247.12876892089844	8.354899999999999	7.1199666666666666	12.401616666666666	5.281649999999999	9839.2783203125	1465159.8339522092	0	1176	0.1568333969699811	0.6134789733963636	0.21479031099424478	247.1212158203125	247.1320037841797
583	247.17335510253906	9.241566666666667					1	DETECTED	247.1734 m/z @9.24 [CD6591_2.mzXML]	247.17335510253906	9.241566666666667	0.1193	19.798000000000002	19.678700000000003	13126.7802734375	2036442.8505015266	0	1176	0.08847487965539713	1.0786080213981908	0.011281043169986958	247.17257690429688	247.17408752441406
584	247.24107360839844	12.57525					1	DETECTED	247.2411 m/z @12.58 [CD6591_2.mzXML]	247.24107360839844	12.57525	8.715	19.9995	11.284500000000001	7519.38720703125	1112327.8645963748	0	1176	0.33223464210877296	1.4616281328929472	0.5030603119763486	247.2332305908203	247.24270629882812
585	248.87001037597656	1.70545					1	DETECTED	248.8700 m/z @1.71 [CD6591_2.mzXML]	248.87001037597656	1.70545	1.6587666666666665	1.7976833333333333	0.1389166666666668	37827.17578125	207182.31886474622	0	1176	0.1067114562150353	1.4878614780435548	1.9757229560871097	248.86953735351562	248.8705596923828
586	248.9759063720703	1.8964333333333334					1	DETECTED	248.9759 m/z @1.90 [CD6591_2.mzXML]	248.9759063720703	1.8964333333333334	1.4503833333333334	14.29985	12.849466666666666	12758.37890625	2570330.984363037	0	1176	0.512360729219447	14.40361693382655	2.576081175393438	248.97532653808594	248.98423767089844
587	249.0030975341797	11.15915					1	DETECTED	249.0031 m/z @11.16 [CD6591_2.mzXML]	249.0030975341797	11.15915	0.156	19.323500000000003	19.167500000000004	6998.685546875	2580669.2020068956	0	1176	0.7190978905852106	0.8566477715893922	0.6951345663015327	248.99830627441406	249.00442504882812
588	249.0569305419922	16.259633333333333					1	DETECTED	249.0569 m/z @16.26 [CD6591_2.mzXML]	249.0569305419922	16.259633333333333	3.6873	18.09733333333333	14.410033333333331	2627.741455078125	923392.4774414676	0	1176	2.198162111644306	0.5730850809979584	0.14617016199591681	249.0518341064453	249.0618133544922
589	249.1078338623047	1.8539999999999999					1	DETECTED	249.1078 m/z @1.85 [CD6591_2.mzXML]	249.1078338623047	1.8539999999999999	1.8117333333333332	10.850083333333334	9.038350000000001	34484.62109375	1394256.5849795532	0	1176	0.03326868272922057	106.92054416403785	13.148035944935533	249.1068572998047	249.11215209960938
590	249.15733337402344	9.8171					1	DETECTED	249.1573 m/z @9.82 [CD6591_2.mzXML]	249.15733337402344	9.8171	9.4453	10.035733333333333	0.5904333333333334	14865.5859375	187241.7809579466	0	1176	0.140356088632398	0.8382811416040271	2.6348895252032793	249.15675354003906	249.15765380859375
591	249.18409729003906	12.641516666666666					1	DETECTED	249.1841 m/z @12.64 [CD6591_2.mzXML]	249.18409729003906	12.641516666666666	7.553433333333333	18.610500000000002	11.057066666666667	6169.49853515625	805994.3389947204	0	1176	0.33605606302199753	1.0865650130206204	1.1731300260412407	249.18313598632812	249.1851806640625
592	249.2173309326172	10.3587					1	DETECTED	249.2173 m/z @10.36 [CD6591_2.mzXML]	249.2173309326172	10.3587	10.052883333333334	10.575349999999998	0.5224666666666646	18929.54296875	276897.11367260775	0	1176	0.19818249562142576	0.8386705102444473	0.6290568440633639	249.21694946289062	249.21749877929688
593	251.1273956298828	12.026283333333334					1	DETECTED	251.1274 m/z @12.03 [CD6591_2.mzXML]	251.1273956298828	12.026283333333334	0.1193	19.981333333333335	19.862033333333336	104355.6640625	1.0875851432640608E7	1	1176	10.385686596512551	2.2803356993923116	0.02164066796337199	251.1220703125	251.12823486328125
594	252.108642578125	6.359233333333333					1	DETECTED	252.1086 m/z @6.36 [CD6591_2.mzXML]	252.108642578125	6.359233333333333	0.10118333333333333	19.981333333333335	19.88015	8840.2939453125	3927810.2728890376	0	1176	8.406128140276177	1.5883661843545513	1.415972255632486	252.10789489746094	252.110107421875
595	252.1306610107422	12.075					1	DETECTED	252.1307 m/z @12.07 [CD6591_2.mzXML]	252.1306610107422	12.075	1.5538999999999998	17.676	16.1221	13641.6103515625	1904910.9848815603	0	1176	10.503035782823563	0.6440940821034011	0.3938612814801421	252.12147521972656	252.1315155029297
596	253.0508270263672	11.807066666666666					1	DETECTED	253.0508 m/z @11.81 [CD6591_2.mzXML]	253.0508270263672	11.807066666666666	0.13776666666666668	19.981333333333335	19.843566666666668	4460.20703125	1656202.086335084	0	1176	6.981610302122464	0.8502466586113421	0.7225271269045859	253.0505828857422	253.05303955078125
597	253.19467163085938	14.554766666666666					1	DETECTED	253.1947 m/z @14.55 [CD6591_2.mzXML]	253.19467163085938	14.554766666666666	14.018550000000001	15.310316666666667	1.2917666666666658	20015.037109375	679105.7658244015	0	1176	0.5591312197527412	1.2045193174400934	1.3540643626663893	253.19400024414062	253.1951904296875
598	254.17572021484375	14.268933333333333					1	DETECTED	254.1757 m/z @14.27 [CD6591_2.mzXML]	254.17572021484375	14.268933333333333	10.159966666666666	18.922	8.762033333333335	6173.80517578125	1294684.9404971923	0	1176	3.656888997744831	1.0662088602973985	1.042442715092038	254.1745147705078	254.1788330078125
599	254.8235321044922	2.008016666666667					1	DETECTED	254.8235 m/z @2.01 [CD6591_2.mzXML]	254.8235321044922	2.008016666666667	1.7217666666666667	2.2201999999999997	0.49843333333333306	10990.88671875	199270.1113480224	0	1176	0.35439652113698195	0.8706259097525465	0.741251819505093	254.8152313232422	254.82427978515625
600	255.1222686767578	11.557733333333335					1	DETECTED	255.1223 m/z @11.56 [CD6591_2.mzXML]	255.1222686767578	11.557733333333335	10.726433333333334	15.76405	5.037616666666665	126448.359375	2846951.4657614734	0	1176	0.07303370289535849	0.6350737119969586	0.4742676279079297	255.12002563476562	255.12489318847656
601	255.17185974121094	14.604999999999999					1	DETECTED	255.1719 m/z @14.60 [CD6591_2.mzXML]	255.17185974121094	14.604999999999999	0.5586333333333333	19.816166666666668	19.257533333333335	23850.3203125	4607969.877457644	0	1176	1.8214337960520144	1.119151233426835	3.6172014205374445	255.1708526611328	255.17445373535156
602	255.23104858398438	13.680516666666668					1	DETECTED	255.2310 m/z @13.68 [CD6591_2.mzXML]	255.23104858398438	13.680516666666668	0.10118333333333333	19.981333333333335	19.88015	11187.8583984375	2774120.9276965335	0	1176	7.107640831805832	0.7294081371488683	1.849059108786107	255.23031616210938	255.2329559326172
603	256.0577392578125	2.3461833333333333					1	DETECTED	256.0577 m/z @2.35 [CD6591_2.mzXML]	256.0577392578125	2.3461833333333333	1.8820833333333333	3.9824166666666665	2.1003333333333334	9963.9580078125	361455.8854185183	0	1176	0.30580474640635824	2.2628025569202044	2.367244706614697	256.056640625	256.0586242675781
604	256.21429443359375	15.256333333333334					1	DETECTED	256.2143 m/z @15.26 [CD6591_2.mzXML]	256.21429443359375	15.256333333333334	14.922066666666666	16.4434	1.5213333333333345	1884.78125	108616.48200408943	0	1176	0.6312858740753597	2.275628240925401	3.5512564818508023	256.213134765625	256.214599609375
605	256.26300048828125	11.370133333333333					1	DETECTED	256.2630 m/z @11.37 [CD6591_2.mzXML]	256.26300048828125	11.370133333333333	0.13776666666666668	19.834833333333332	19.697066666666665	77708.6328125	2709570.0438736575	0	1176	0.10304122309641173	0.5373910921169529	0.11615445250446928	256.2613525390625	256.2649230957031
606	256.8204040527344	1.9799					1	DETECTED	256.8204 m/z @1.98 [CD6591_2.mzXML]	256.8204040527344	1.9799	1.70545	2.1212166666666668	0.41576666666666684	16272.71484375	265051.23212902836	0	1176	0.33314667823814825	0.757454302544483	0.4965661157485897	256.820068359375	256.82073974609375
607	257.225830078125	12.774000000000001					1	DETECTED	257.2258 m/z @12.77 [CD6591_2.mzXML]	257.225830078125	12.774000000000001	9.28555	19.46966666666667	10.184116666666668	8991.0673828125	1401470.757014526	0	1176	0.1335911651837698	0.9503579176555875	0.8866800646171225	257.2247619628906	257.22735595703125
608	257.247314453125	6.883366666666666					1	DETECTED	257.2473 m/z @6.88 [CD6591_2.mzXML]	257.247314453125	6.883366666666666	0.156	19.944666666666667	19.788666666666668	5164.9794921875	2083671.4928740843	0	1176	1.0824263682599007	1.4707587416572112	0.2186945483166413	257.2460021972656	257.2489013671875
609	257.9805603027344	10.035733333333333					1	DETECTED	257.9806 m/z @10.04 [CD6591_2.mzXML]	257.9805603027344	10.035733333333333	1.9939333333333333	10.3587	8.364766666666668	3775.03857421875	793274.309746338	0	1176	0.4354894851959674	0.5200804960746765	0.0401609921493531	257.98016357421875	257.9822082519531
610	258.81732177734375	1.9658666666666667					1	DETECTED	258.8173 m/z @1.97 [CD6591_2.mzXML]	258.81732177734375	1.9658666666666667	1.9519666666666666	2.0928999999999998	0.14093333333333313	7169.62548828125	48448.104413330024	0	1176	0.1654594209809841	5.069544364508378	9.139088729016756	258.81732177734375	258.81781005859375
611	258.89874267578125	1.6437166666666667					1	DETECTED	258.8987 m/z @1.64 [CD6591_2.mzXML]	258.89874267578125	1.6437166666666667	1.6128500000000001	1.7690166666666667	0.15616666666666656	35029.52734375	149817.4800383301	0	1176	0.057518664256263285	2.5296976241900686	3.6890810198219426	258.8985900878906	258.8992919921875
612	258.9725341796875	1.4957333333333334					1	DETECTED	258.9725 m/z @1.50 [CD6591_2.mzXML]	258.9725341796875	1.4957333333333334	1.4341833333333334	8.930416666666668	7.496233333333334	11017.6015625	882345.9780292968	0	1176	0.07554879070526144	60.895477931221244	120.79095586244249	258.9723815917969	258.9801025390625
613	259.0274353027344	15.382083333333332					1	DETECTED	259.0274 m/z @15.38 [CD6591_2.mzXML]	259.0274353027344	15.382083333333332	10.052883333333334	18.555666666666664	8.50278333333333	2848.912841796875	730271.1172320251	0	1176	2.294628120839361	0.797754197002677	0.5955083940053539	259.0252685546875	259.02825927734375
614	259.0934143066406	11.823983333333333					1	DETECTED	259.0934 m/z @11.82 [CD6591_2.mzXML]	259.0934143066406	11.823983333333333	11.807066666666666	12.042133333333334	0.2350666666666683	11950.7705078125	62494.47423132349	0	1176	0.041756299784101	6.947783251231474	8.966120767333868	259.09259033203125	259.0938720703125
615	259.184814453125	1.5978999999999999					1	DETECTED	259.1848 m/z @1.60 [CD6591_2.mzXML]	259.184814453125	1.5978999999999999	0.26608333333333334	19.615833333333335	19.34975	4886.57763671875	1715884.3093225707	0	1176	12.065335702954151	7.264419527212204	4.763589168281316	259.1809997558594	259.1912841796875
616	259.65765380859375	13.227433333333332					1	DETECTED	259.6577 m/z @13.23 [CD6591_2.mzXML]	259.65765380859375	13.227433333333332	12.97715	13.746783333333333	0.7696333333333332	14599.416015625	208379.18939733895	0	1176	0.14226195712904754	1.5375241393087908	0.8337849182628686	259.6485900878906	259.6582336425781
617	260.02313232421875	10.516150000000001					1	DETECTED	260.0231 m/z @10.52 [CD6591_2.mzXML]	260.02313232421875	10.516150000000001	10.501733333333334	10.691650000000001	0.18991666666666696	2249.127685546875	15524.584324829073	0	1176	0.07390599340063453	6.586705202311809	12.173410404623619	260.02154541015625	260.02313232421875
618	260.18560791015625	9.868633333333333					1	DETECTED	260.1856 m/z @9.87 [CD6591_2.mzXML]	260.18560791015625	9.868633333333333	9.800183333333333	10.376299999999999	0.5761166666666657	46094.6796875	315168.7791922305	0	1176	0.10758864819343117	3.0624940363092357	3.0104688117410614	260.1833801269531	260.1861267089844
619	260.9773864746094	1.5394833333333333					1	DETECTED	260.9774 m/z @1.54 [CD6591_2.mzXML]	260.9773864746094	1.5394833333333333	1.4341833333333334	18.3	16.865816666666667	7434.49169921875	2519855.9779927665	0	1176	0.1618788910638449	80.08459955682181	143.96175730731184	260.9764404296875	260.98443603515625
620	261.01080322265625	1.7976833333333333					1	DETECTED	261.0108 m/z @1.80 [CD6591_2.mzXML]	261.01080322265625	1.7976833333333333	1.4341833333333334	3.3350166666666667	1.9008333333333334	62656.03515625	1166244.9539781187	0	1176	0.2674680129300411	1.2732495807574156	1.3613747620826548	261.00482177734375	261.0113830566406
621	261.1444091796875	9.528766666666666					1	DETECTED	261.1444 m/z @9.53 [CD6591_2.mzXML]	261.1444091796875	9.528766666666666	0.43074999999999997	19.707	19.27625	81486.9921875	2893861.999884338	1	1176	0.09559175466908876	1.1742436326095154	0.9177596435171498	261.14306640625	261.1457824707031
622	261.18902587890625	9.868633333333333					1	DETECTED	261.1890 m/z @9.87 [CD6591_2.mzXML]	261.18902587890625	9.868633333333333	0.10118333333333333	19.9995	19.898316666666666	6453.3193359375	1838180.9154421068	0	1176	9.248195774395162	1.356329693012546	3.5905370795016776	261.1834411621094	261.1893310546875
623	262.0397644042969	3.2890666666666664					1	DETECTED	262.0398 m/z @3.29 [CD6591_2.mzXML]	262.0397644042969	3.2890666666666664	2.9325166666666664	10.487066666666667	7.554550000000001	3007.961669921875	571989.0973208314	0	1176	0.15535595840770622	10.593955966905066	20.18791193381013	262.03759765625	262.04541015625
624	262.14764404296875	9.528766666666666					1	DETECTED	262.1476 m/z @9.53 [CD6591_2.mzXML]	262.14764404296875	9.528766666666666	9.396316666666667	9.64665	0.25033333333333196	8964.0400390625	71632.78157995577	0	1176	0.0994727000149922	0.9450106958600776	0.8900213917201553	262.1474304199219	262.148193359375
625	263.0883483886719	11.572033333333334					1	DETECTED	263.0883 m/z @11.57 [CD6591_2.mzXML]	263.0883483886719	11.572033333333334	1.7835833333333333	12.454233333333333	10.67065	331019.09375	6958113.7904658755	1	1176	9.81875513987538	0.5211900127571649	0.022141955620582195	263.08447265625	263.093017578125
626	263.1390380859375	9.664150000000001					1	DETECTED	263.1390 m/z @9.66 [CD6591_2.mzXML]	263.1390380859375	9.664150000000001	9.629633333333334	10.376299999999999	0.7466666666666644	17886.583984375	222117.9240626525	0	1176	0.08657377905804076	10.816030902945377	20.632061805890753	263.1387634277344	263.1390380859375
627	263.1992492675781	12.401616666666666					1	DETECTED	263.1992 m/z @12.40 [CD6591_2.mzXML]	263.1992492675781	12.401616666666666	3.7502	12.41905	8.66885	1706.0513916015625	610592.7508345947	0	1176	8.368555720908091	0.5010075421173797	0.002015084234759403	263.1954345703125	263.1997375488281
628	263.2365417480469	14.223066666666666					1	DETECTED	263.2365 m/z @14.22 [CD6591_2.mzXML]	263.2365417480469	14.223066666666666	0.8690166666666667	19.944666666666667	19.07565	96878.2578125	5235330.320888154	0	1176	0.4527893468598414	1.0104767139208182	0.40472234422942155	263.232177734375	263.24298095703125
629	264.091796875	11.572033333333334					1	DETECTED	264.0918 m/z @11.57 [CD6591_2.mzXML]	264.091796875	11.572033333333334	1.8117333333333332	11.99295	10.181216666666668	47279.0703125	6922253.715124148	0	1176	0.1309098966012705	0.5149701905562202	0.024958430242080696	264.08819580078125	264.0924987792969
630	264.1705627441406	9.185066666666668					1	DETECTED	264.1706 m/z @9.19 [CD6591_2.mzXML]	264.1705627441406	9.185066666666668	9.124966666666667	10.937800000000001	1.8128333333333337	43859.328125	487045.1864638666	0	1176	0.07678192613506774	3.4240149862645817	2.224540670861507	264.16204833984375	264.1711120605469
631	264.2398376464844	14.223066666666666					1	DETECTED	264.2398 m/z @14.22 [CD6591_2.mzXML]	264.2398376464844	14.223066666666666	2.2623333333333333	16.995166666666666	14.732833333333332	20401.13671875	5110736.189782715	0	1176	4.040154938150886	0.5575137407402059	0.38974154346568296	264.2305603027344	264.24481201171875
632	265.0226135253906	1.7835833333333333					1	DETECTED	265.0226 m/z @1.78 [CD6591_2.mzXML]	265.0226135253906	1.7835833333333333	1.7690166666666667	18.555666666666664	16.786649999999998	38145.5390625	1344071.9954916988	0	1176	0.053409796035193136	48.09979860405842	40.493361451420526	265.0129699707031	265.0325012207031
633	265.0791320800781	1.6587666666666665					1	DETECTED	265.0791 m/z @1.66 [CD6591_2.mzXML]	265.0791320800781	1.6587666666666665	0.10118333333333333	19.9995	19.898316666666666	21622.279296875	1909526.5374138188	0	1176	1.5913257639226925	5.628547202336442	12.581654752836291	265.0736999511719	265.08599853515625
634	265.11810302734375	9.715216666666667					1	DETECTED	265.1181 m/z @9.72 [CD6591_2.mzXML]	265.11810302734375	9.715216666666667	6.919933333333334	10.178033333333333	3.2580999999999998	109377.8125	833941.488185361	1	1176	0.08782462124434076	1.9377524499786443	1.7005659173914682	265.1166687011719	265.1189880371094
635	265.2516784667969	12.608133333333335					1	DETECTED	265.2517 m/z @12.61 [CD6591_2.mzXML]	265.2516784667969	12.608133333333335	0.156	17.639499999999998	17.4835	20377.021484375	1530378.2053537283	0	1176	0.10978393009584231	0.6520351820392375	19.00391401834253	265.251220703125	265.2541809082031
636	265.9810485839844	10.214333333333334					1	DETECTED	265.9810 m/z @10.21 [CD6591_2.mzXML]	265.9810485839844	10.214333333333334	10.178033333333333	10.305299999999999	0.12726666666666553	17782.142578125	83181.14413232393	0	1176	0.08078654379339589	1.752984389347978	2.505968778695956	265.9809265136719	265.9812316894531
637	266.1216735839844	9.6984					1	DETECTED	266.1217 m/z @9.70 [CD6591_2.mzXML]	266.1216735839844	9.6984	9.664150000000001	9.7831	0.11894999999999811	14192.9404296875	69456.60728271445	0	1176	0.08348542197974851	1.7364963503650201	2.4729927007300403	266.1213073730469	266.12176513671875
638	266.63848876953125	12.7902					1	DETECTED	266.6385 m/z @12.79 [CD6591_2.mzXML]	266.63848876953125	12.7902	12.70665	12.947733333333334	0.24108333333333398	11275.6748046875	105098.35553466802	0	1176	0.1406143393433652	1.4427488529822383	1.8854977059644766	266.63739013671875	266.638916015625
639	266.92730712890625	1.5978999999999999					1	DETECTED	266.9273 m/z @1.60 [CD6591_2.mzXML]	266.92730712890625	1.5978999999999999	1.56875	1.62845	0.059699999999999864	30127.853515625	85044.8642646483	0	1176	0.065035564546009	1.0240137221269348	1.0480274442538697	266.92706298828125	266.92767333984375
640	267.05859375	1.8820833333333333					1	DETECTED	267.0586 m/z @1.88 [CD6591_2.mzXML]	267.05859375	1.8820833333333333	0.1193	19.926333333333332	19.807033333333333	13906.9287109375	2745419.5369018856	0	1176	15.640194583279436	1.0164578541587632	1.1649204715107577	267.0552062988281	267.0685119628906
641	267.64642333984375	13.213116666666668					1	DETECTED	267.6464 m/z @13.21 [CD6591_2.mzXML]	267.64642333984375	13.213116666666668	12.9327	14.9734	2.0406999999999993	225664.4375	3983083.1167427353	2	1176	0.22392224611638412	1.6501903109961333	1.8534010732478312	267.6456604003906	267.6471862792969
642	267.97900390625	10.214333333333334					1	DETECTED	267.9790 m/z @10.21 [CD6591_2.mzXML]	267.97900390625	10.214333333333334	7.841066666666666	10.305299999999999	2.4642333333333326	18508.8125	418830.6184729002	0	1176	0.10891197439116596	0.5191648641815777	0.03832972836315549	267.97021484375	267.9790954589844
643	268.95660400390625	11.225816666666667					1	DETECTED	268.9566 m/z @11.23 [CD6591_2.mzXML]	268.95660400390625	11.225816666666667	10.95505	18.665000000000003	7.709950000000003	8665.275390625	929888.7733183597	0	1176	0.7535897149323745	14.237258402068198	15.623411827666033	268.95660400390625	268.95855712890625
644	269.0870361328125	1.5250666666666668					1	DETECTED	269.0870 m/z @1.53 [CD6591_2.mzXML]	269.0870361328125	1.5250666666666668	1.4341833333333334	1.5394833333333333	0.10529999999999995	5639.81396484375	24756.62248876953	0	1176	0.09912167160036933	0.5793141390060509	0.15862827801210166	269.0866394042969	269.08746337890625
645	269.137939453125	12.026283333333334					1	DETECTED	269.1379 m/z @12.03 [CD6591_2.mzXML]	269.137939453125	12.026283333333334	11.99295	12.22955	0.23659999999999926	47100.02734375	294680.0091877439	0	1176	0.08270483622502312	3.5490000000000013	6.0980000000000025	269.13763427734375	269.1380310058594
646	269.2259216308594	13.91875					1	DETECTED	269.2259 m/z @13.92 [CD6591_2.mzXML]	269.2259216308594	13.91875	4.21835	15.471816666666665	11.253466666666665	68896.515625	2305193.041720152	1	1176	0.28025865264813987	0.5541318359977868	0.1034333380251039	269.21875	269.2267150878906
647	269.28326416015625	12.57525					1	DETECTED	269.2833 m/z @12.58 [CD6591_2.mzXML]	269.28326416015625	12.57525	0.13776666666666668	19.944666666666667	19.8069	13995.6845703125	2505826.168739261	0	1176	0.6829746040728981	1.0054669509621779	0.25196048799270926	269.2821044921875	269.284912109375
648	270.2288818359375	13.95305					1	DETECTED	270.2289 m/z @13.95 [CD6591_2.mzXML]	270.2288818359375	13.95305	13.8841	14.904883333333334	1.020783333333334	14979.3642578125	315164.46235400316	0	1176	0.30641670993200165	5.319640074762986	11.192184708882191	270.2288818359375	270.2298583984375
649	270.7974548339844	2.02215					1	DETECTED	270.7975 m/z @2.02 [CD6591_2.mzXML]	270.7974548339844	2.02215	1.7217666666666667	2.1212166666666668	0.3994500000000001	11392.30078125	168737.60642895507	0	1176	0.1118128272605241	0.6649004050380074	0.32980081007601475	270.79681396484375	270.7975158691406
650	271.0394287109375	1.7835833333333333					1	DETECTED	271.0394 m/z @1.78 [CD6591_2.mzXML]	271.0394287109375	1.7835833333333333	1.7535999999999998	16.4984	14.7448	57225.53125	1.011923504437677E7	0	1176	0.22624440895926323	245.88326848248911	490.7665369649783	271.0392761230469	271.048095703125
651	271.2052307128906	14.604999999999999					1	DETECTED	271.2052 m/z @14.60 [CD6591_2.mzXML]	271.2052307128906	14.604999999999999	13.866633333333334	15.382083333333332	1.5154499999999977	44917.93359375	1675971.69480304	0	1176	0.5012596582423594	0.8725976287382103	0.8306562514014852	271.2042236328125	271.2057189941406
652	271.2412414550781	12.108683333333333					1	DETECTED	271.2412 m/z @12.11 [CD6591_2.mzXML]	271.2412414550781	12.108683333333333	12.075	12.143049999999999	0.0680499999999995	9343.2392578125	32363.490800781005	0	1176	0.10307588481851582	1.010143493320106	1.0202869866402118	271.2412414550781	271.24151611328125
653	271.262451171875	12.608133333333335					1	DETECTED	271.2625 m/z @12.61 [CD6591_2.mzXML]	271.262451171875	12.608133333333335	0.10118333333333333	19.9995	19.898316666666666	22419.333984375	5467420.281869068	0	1176	0.24045071687084985	0.5630387852747372	0.2823933560900908	271.2606201171875	271.26397705078125
654	271.657470703125	12.947733333333334					1	DETECTED	271.6575 m/z @12.95 [CD6591_2.mzXML]	271.657470703125	12.947733333333334	12.886966666666666	13.112433333333334	0.2254666666666676	27849.859375	208714.07739355584	0	1176	0.1528908416141057	1.8551837630279506	2.7103675260559013	271.6565856933594	271.658203125
655	272.208740234375	14.604999999999999					1	DETECTED	272.2087 m/z @14.60 [CD6591_2.mzXML]	272.208740234375	14.604999999999999	14.051383333333332	15.024783333333334	0.9734000000000016	9446.6435546875	309163.04751599143	0	1176	0.5129350432244753	0.8791281572688698	0.7582563145377397	272.2080078125	272.2093811035156
656	272.6654052734375	13.3143					1	DETECTED	272.6654 m/z @13.31 [CD6591_2.mzXML]	272.6654052734375	13.3143	13.097866666666667	15.562083333333334	2.464216666666667	10912.5283203125	409901.80653295945	0	1176	null	5.692784537193916	10.385569074387831	272.65570068359375	272.67059326171875
657	272.79425048828125	1.9381					1	DETECTED	272.7943 m/z @1.94 [CD6591_2.mzXML]	272.79425048828125	1.9381	1.7217666666666667	2.1356333333333333	0.4138666666666666	14897.080078125	235008.43479248052	0	1176	0.3338916757215007	0.9565485362095533	0.9130970724191066	272.7939147949219	272.79547119140625
658	272.9436950683594	1.6437166666666667					1	DETECTED	272.9437 m/z @1.64 [CD6591_2.mzXML]	272.9436950683594	1.6437166666666667	1.5832333333333333	1.67395	0.09071666666666678	50218.578125	192312.04460595708	0	1176	0.06409913080854612	0.7499311104987595	0.5640537757481456	272.9436950683594	272.9442443847656
659	273.2209167480469	15.345949999999998					1	DETECTED	273.2209 m/z @15.35 [CD6591_2.mzXML]	273.2209167480469	15.345949999999998	13.663733333333333	16.4434	2.7796666666666674	3747.277099609375	305640.59094256576	0	1176	1.123011842009248	0.826191632072762	0.652383264145524	273.2118225097656	273.2217102050781
660	274.2729797363281	11.340116666666667					1	DETECTED	274.2730 m/z @11.34 [CD6591_2.mzXML]	274.2729797363281	11.340116666666667	11.292966666666667	15.399416666666667	4.106450000000001	2540535.5	1.6496840641826788E7	1	1176	0.0689071882355492	2.714577858135711	3.720674326357885	274.2632141113281	274.2740173339844
661	274.6242980957031	12.7902					1	DETECTED	274.6243 m/z @12.79 [CD6591_2.mzXML]	274.6242980957031	12.7902	12.57525	13.373083333333334	0.7978333333333332	8890.7998046875	224626.30740624986	0	1176	0.08076090325098484	1.85585795146158	2.71171590292316	274.6241149902344	274.6340026855469
662	274.8806457519531	1.7380666666666669					1	DETECTED	274.8806 m/z @1.74 [CD6591_2.mzXML]	274.8806457519531	1.7380666666666669	1.67395	1.7976833333333333	0.12373333333333325	24051.076171875	128777.07423999035	0	1176	0.10773910566509426	0.9649077203015307	0.9298154406030614	274.8803405761719	274.8811340332031
663	274.94171142578125	1.62845					1	DETECTED	274.9417 m/z @1.63 [CD6591_2.mzXML]	274.94171142578125	1.62845	1.4341833333333334	1.6587666666666665	0.22458333333333313	9214.9658203125	46386.55988500977	0	1176	0.050306936670375446	0.5780284831846256	0.07900442025324594	274.9408874511719	274.950439453125
664	274.99920654296875	11.225816666666667					1	DETECTED	274.9992 m/z @11.23 [CD6591_2.mzXML]	274.99920654296875	11.225816666666667	10.989566666666667	19.834833333333332	8.845266666666666	10587.546875	1451511.169090209	0	1176	2.96272887918623	15.63573244444237	28.556154062940365	274.9980163574219	275.0019836425781
665	275.1998291015625	12.366866666666665					1	DETECTED	275.1998 m/z @12.37 [CD6591_2.mzXML]	275.1998291015625	12.366866666666665	12.332316666666665	12.524049999999999	0.19173333333333353	6779.17578125	55590.38805700698	0	1176	0.20592819483772828	2.774722624216162	4.549445248432324	275.1993408203125	275.2003173828125
666	275.2765808105469	11.370133333333333					1	DETECTED	275.2766 m/z @11.37 [CD6591_2.mzXML]	275.2765808105469	11.370133333333333	11.292966666666667	12.22955	0.9365833333333331	310355.46875	2212827.4735605414	0	1176	0.16314382200410904	2.516890883726292	1.9911904263346887	275.27569580078125	275.2775573730469
667	275.6324157714844	13.1698					1	DETECTED	275.6324 m/z @13.17 [CD6591_2.mzXML]	275.6324157714844	13.1698	12.757133333333334	14.441983333333333	1.684849999999999	95681.703125	1676189.8523272693	0	1176	0.225059861286228	1.1728063490049183	1.8363986897946838	275.6246643066406	275.6327819824219
668	276.1340026855469	13.184233333333333					1	DETECTED	276.1340 m/z @13.18 [CD6591_2.mzXML]	276.1340026855469	13.184233333333333	12.9623	14.770783333333332	1.8084833333333314	24773.55078125	582935.7557166743	0	1176	0.19514488928409257	4.07438419945931	1.126040354071092	276.1330871582031	276.14141845703125
669	276.1799011230469	8.85815					1	DETECTED	276.1799 m/z @8.86 [CD6591_2.mzXML]	276.1799011230469	8.85815	8.786316666666666	9.141	0.3546833333333339	2302.8642578125	33264.808034179834	0	1176	0.3095929213333939	2.468793503480257	3.9375870069605132	276.179443359375	276.1816101074219
670	276.6517028808594	13.184233333333333					1	DETECTED	276.6517 m/z @13.18 [CD6591_2.mzXML]	276.6517028808594	13.184233333333333	12.97715	13.832016666666668	0.854866666666668	29375.767578125	500903.8874364013	0	1176	0.29298124817953664	1.5858533142589573	2.3377713044735735	276.65081787109375	276.65234375
671	276.95452880859375	1.5394833333333333					1	DETECTED	276.9545 m/z @1.54 [CD6591_2.mzXML]	276.95452880859375	1.5394833333333333	1.4660499999999999	14.115483333333334	12.649433333333334	8027.04931640625	3242430.868604248	0	1176	0.12853110929485334	86.12868815251915	171.2573763050383	276.9460144042969	276.9546813964844
672	276.98480224609375	1.9519666666666666					1	DETECTED	276.9848 m/z @1.95 [CD6591_2.mzXML]	276.98480224609375	1.9519666666666666	1.4503833333333334	18.922	17.471616666666666	19577.427734375	1385973.3516282658	0	1176	0.10547734359899041	14.772540603398218	29.451383311271492	276.9832763671875	276.9947814941406
673	277.0379943847656	10.531333333333333					1	DETECTED	277.0380 m/z @10.53 [CD6591_2.mzXML]	277.0379943847656	10.531333333333333	10.487066666666667	10.590266666666668	0.10320000000000107	3406.0595703125	14602.784062499946	0	1176	0.11844518717961883	1.1656626506024566	1.331325301204913	277.0377197265625	277.0384216308594
674	277.1532287597656	13.1553					1	DETECTED	277.1532 m/z @13.16 [CD6591_2.mzXML]	277.1532287597656	13.1553	9.969249999999999	18.464	8.49475	8424.435546875	1045188.5736097104	0	1176	2.4341718997346433	0.9787440202342358	1.3083685616145582	277.1521301269531	277.1589660644531
675	277.1794128417969	12.178133333333333					1	DETECTED	277.1794 m/z @12.18 [CD6591_2.mzXML]	277.1794128417969	12.178133333333333	0.24748333333333333	19.981333333333335	19.73385	10009.1357421875	1296017.434288605	0	1176	0.07084989126384045	0.8302818320612348	0.6934418306794342	277.1767272949219	277.1808776855469
676	277.21533203125	12.524049999999999					1	DETECTED	277.2153 m/z @12.52 [CD6591_2.mzXML]	277.21533203125	12.524049999999999	12.075	14.067733333333333	1.9927333333333337	15819.302734375	668774.9218071287	0	1176	null	2.2188323497754534	3.429084806694139	277.2127685546875	277.21575927734375
677	278.0522155761719	16.663683333333335					1	DETECTED	278.0522 m/z @16.66 [CD6591_2.mzXML]	278.0522155761719	16.663683333333335	9.4453	19.68883333333333	10.243533333333332	3157.203369140625	823010.0929192497	0	1176	1.561945535254452	0.7095448426817637	0.41908968536352725	278.0503234863281	278.0531921386719
678	278.1596984863281	10.323200000000002					1	DETECTED	278.1597 m/z @10.32 [CD6591_2.mzXML]	278.1596984863281	10.323200000000002	10.286783333333334	15.856483333333333	5.569699999999999	4261.51416015625	411970.2843473816	0	1176	0.08259823384446108	76.47185354690868	151.94370709381735	278.1581726074219	278.160888671875
679	278.62677001953125	12.90265					1	DETECTED	278.6268 m/z @12.90 [CD6591_2.mzXML]	278.62677001953125	12.90265	12.774000000000001	15.929566666666666	3.1555666666666653	24112.298828125	1040628.4819062504	0	1176	0.12886950484351978	12.264153387744654	54.64306870511728	278.6263427734375	278.63311767578125
680	278.9825439453125	1.8964333333333334					1	DETECTED	278.9825 m/z @1.90 [CD6591_2.mzXML]	278.9825439453125	1.8964333333333334	1.8964333333333334	19.122666666666664	17.22623333333333	5159.1591796875	2013453.993302642	0	1176	14.842008070526234	null	null	278.9802551269531	278.9834289550781
681	279.05548095703125	1.8400166666666666					1	DETECTED	279.0555 m/z @1.84 [CD6591_2.mzXML]	279.05548095703125	1.8400166666666666	1.8400166666666666	19.433333333333334	17.593316666666666	8109.025390625	3460738.1795851127	0	1176	15.072623385093696	null	null	279.04736328125	279.05682373046875
682	279.08355712890625	10.501733333333334					1	DETECTED	279.0836 m/z @10.50 [CD6591_2.mzXML]	279.08355712890625	10.501733333333334	1.1246	18.738833333333332	17.61423333333333	107686.3828125	1965586.0368765243	0	1176	0.08540613761973503	9.911502749638405	12.282699979480752	279.08355712890625	279.0932312011719
683	279.1583251953125	12.471566666666666					1	DETECTED	279.1583 m/z @12.47 [CD6591_2.mzXML]	279.1583251953125	12.471566666666666	0.10118333333333333	19.9995	19.898316666666666	82632.546875	3.399539417547947E7	1	1176	17.74254058289315	0.844500868467385	0.08214775464185488	279.1575927734375	279.15948486328125
684	279.2310791015625	13.466516666666667					1	DETECTED	279.2311 m/z @13.47 [CD6591_2.mzXML]	279.2310791015625	13.466516666666667	11.841083333333334	15.076916666666667	3.235833333333334	29917.08203125	1872030.132872925	0	1176	0.9895322297174545	0.8758396103717769	0.9859161898157758	279.22882080078125	279.2327880859375
685	279.64605712890625	12.9327					1	DETECTED	279.6461 m/z @12.93 [CD6591_2.mzXML]	279.64605712890625	12.9327	11.823983333333333	14.08415	2.2601666666666667	142447.5625	2293029.9921331806	2	1176	0.17606321418648285	2.2184428191127576	1.8800869599399717	279.64532470703125	279.6470947265625
686	280.09136962890625	1.7535999999999998					1	DETECTED	280.0914 m/z @1.75 [CD6591_2.mzXML]	280.09136962890625	1.7535999999999998	1.67395	18.7205	17.04655	88118.71875	4164817.566376341	0	1176	0.055511848524454344	99.17693203678776	181.2045919968044	280.08544921875	280.09234619140625
687	280.1615295410156	12.454233333333333					1	DETECTED	280.1615 m/z @12.45 [CD6591_2.mzXML]	280.1615295410156	12.454233333333333	0.10118333333333333	19.908166666666666	19.80698333333333	13381.5068359375	5858548.760775819	0	1176	17.26664900150501	0.8017041675267781	0.1520080913389748	280.16033935546875	280.1628723144531
688	280.2344665527344	13.4349					1	DETECTED	280.2345 m/z @13.43 [CD6591_2.mzXML]	280.2344665527344	13.4349	13.418983333333333	13.597333333333333	0.17835	5384.509765625	47599.050810302884	0	1176	0.08920098143062027	5.602617801046839	10.205235602093678	280.2334899902344	280.2349853515625
689	280.6541748046875	13.3291					1	DETECTED	280.6542 m/z @13.33 [CD6591_2.mzXML]	280.6541748046875	13.3291	10.709333333333332	14.131033333333333	3.4217000000000013	57840.40625	1559953.5040119635	0	1176	0.21331964030202855	1.4517827194269635	1.502092742064393	280.64862060546875	280.6548156738281
690	281.0834045410156	15.9661					1	DETECTED	281.0834 m/z @15.97 [CD6591_2.mzXML]	281.0834045410156	15.9661	9.629633333333334	19.634333333333334	10.0047	13816.4462890625	3137168.6630341187	0	1176	6.839601021920675	0.7894541647816343	2.0413301590813457	281.0820617675781	281.0844421386719
691	281.1128234863281	9.4788					1	DETECTED	281.1128 m/z @9.48 [CD6591_2.mzXML]	281.1128234863281	9.4788	9.4453	15.094216666666666	5.648916666666667	4279.26611328125	487245.1392831422	0	1176	0.14302958906127472	84.31218905472615	167.6243781094523	281.1127624511719	281.11724853515625
692	281.24688720703125	14.1928					1	DETECTED	281.2469 m/z @14.19 [CD6591_2.mzXML]	281.24688720703125	14.1928	4.108116666666667	19.433333333333334	15.325216666666666	180711.71875	8540679.52494879	0	1176	0.5134032702342299	0.8249670076994992	0.48432104788254327	281.2455749511719	281.2479248046875
693	281.6616516113281	13.969349999999999					1	DETECTED	281.6617 m/z @13.97 [CD6591_2.mzXML]	281.6616516113281	13.969349999999999	13.547433333333334	14.820466666666666	1.2730333333333324	40056.66015625	1401042.3482105704	0	1176	0.07077345681910785	1.5086312462966687	5.496320101130924	281.6615295410156	281.662353515625
694	282.2210998535156	17.473166666666668					1	DETECTED	282.2211 m/z @17.47 [CD6591_2.mzXML]	282.2210998535156	17.473166666666668	0.10118333333333333	19.9995	19.898316666666666	4523.0859375	2449401.4180273768	0	1176	8.61836941375213	0.5727128642958633	0.1896594126567982	282.21978759765625	282.22369384765625
695	282.2584228515625	11.325516666666665					1	DETECTED	282.2584 m/z @11.33 [CD6591_2.mzXML]	282.2584228515625	11.325516666666665	11.325516666666665	15.7455	4.4199833333333345	40046.80859375	2987533.154003541	0	1176	3.148979391839907	null	null	282.2498474121094	282.2594299316406
696	282.2782897949219	13.849216666666667					1	DETECTED	282.2783 m/z @13.85 [CD6591_2.mzXML]	282.2782897949219	13.849216666666667	11.807066666666666	17.877333333333336	6.0702666666666705	38213.84375	1880059.0830914914	0	1176	0.28299710537553047	1.9149566949006112	2.1167373265013887	282.277587890625	282.2863464355469
697	282.8226623535156	1.7380666666666669					1	DETECTED	282.8227 m/z @1.74 [CD6591_2.mzXML]	282.8226623535156	1.7380666666666669	1.70545	1.7835833333333333	0.07813333333333339	17372.615234375	67651.72726123051	0	1176	0.08369771795721537	1.197751660705151	1.395503321410302	282.8224182128906	282.8231506347656
698	282.9045715332031	1.5978999999999999					1	DETECTED	282.9046 m/z @1.60 [CD6591_2.mzXML]	282.9045715332031	1.5978999999999999	1.5538999999999998	1.6437166666666667	0.08981666666666688	61504.5234375	194981.41023364267	0	1176	0.051878515748828624	1.0206439393939408	1.0112692587150212	282.90399169921875	282.90484619140625
699	283.0025939941406	12.91765					1	DETECTED	283.0026 m/z @12.92 [CD6591_2.mzXML]	283.0025939941406	12.91765	10.178033333333333	12.91765	2.7396166666666666	14670.8203125	1389276.425740356	0	1176	2.6487495235773633	0.5	null	283.0025939941406	283.0075378417969
700	283.1075439453125	10.744016666666665					1	DETECTED	283.1075 m/z @10.74 [CD6591_2.mzXML]	283.1075439453125	10.744016666666665	8.469966666666666	12.41905	3.949083333333334	3062.5029296875	324726.3568013001	0	1176	2.09036033371323	0.8682929868150076	0.7365859736300151	283.1025085449219	283.1147766113281
701	283.1533508300781	12.042133333333334					1	DETECTED	283.1534 m/z @12.04 [CD6591_2.mzXML]	283.1533508300781	12.042133333333334	11.99295	12.384183333333334	0.391233333333334	14124.8896484375	114341.98561499015	0	1176	0.04913026540518217	3.9772958319213694	6.954591663842739	283.15289306640625	283.15386962890625
702	283.24163818359375	14.888566666666666					1	DETECTED	283.2416 m/z @14.89 [CD6591_2.mzXML]	283.24163818359375	14.888566666666666	14.473783333333333	16.04015	1.5663666666666671	8171.23974609375	303631.18702890014	0	1176	0.5836093742852686	1.88817454896131	2.658227701174492	283.24090576171875	283.2430114746094
703	283.2621765136719	12.641516666666666					1	DETECTED	283.2622 m/z @12.64 [CD6591_2.mzXML]	283.2621765136719	12.641516666666666	0.13776666666666668	19.926333333333332	19.788566666666664	54248.015625	2770412.304168609	0	1176	0.25577387728857737	1.6011617622508647	2.930798601022908	283.2532043457031	283.2641296386719
704	283.28167724609375	13.849216666666667					1	DETECTED	283.2817 m/z @13.85 [CD6591_2.mzXML]	283.28167724609375	13.849216666666667	13.780683333333334	16.81083333333333	3.0301499999999972	7975.73974609375	443676.52184118616	0	1176	0.2323305520988903	22.107125486381445	43.21425097276289	283.27227783203125	283.2826232910156
705	284.1885070800781	9.545533333333333					1	DETECTED	284.1885 m/z @9.55 [CD6591_2.mzXML]	284.1885070800781	9.545533333333333	8.91225	16.058316666666666	7.146066666666666	4123.787109375	615904.0265258483	0	1176	0.3196737523344826	5.64207700607943	10.08598097956302	284.1834716796875	284.19061279296875
706	284.2941589355469	11.690833333333334					1	DETECTED	284.2942 m/z @11.69 [CD6591_2.mzXML]	284.2941589355469	11.690833333333334	0.8690166666666667	19.963	19.093983333333334	15806.576171875	2020447.0480254828	0	1176	0.13001286503268616	0.882198614219116	0.0777912591838069	284.2923583984375	284.295166015625
707	284.33038330078125	11.908833333333332					1	DETECTED	284.3304 m/z @11.91 [CD6591_2.mzXML]	284.33038330078125	11.908833333333332	11.858183333333333	16.94	5.081816666666668	16486.603515625	523919.3500358276	0	1176	0.03615778400800451	4.293130735041065	5.072220436083302	284.329345703125	284.33123779296875
708	284.9093322753906	1.6896666666666667					1	DETECTED	284.9093 m/z @1.69 [CD6591_2.mzXML]	284.9093322753906	1.6896666666666667	1.6587666666666665	1.7690166666666667	0.11025000000000018	27990.724609375	123888.09524414074	0	1176	0.1020100731850857	1.783980582524266	2.567961165048532	284.90924072265625	284.90972900390625
709	285.0055847167969	10.214333333333334					1	DETECTED	285.0056 m/z @10.21 [CD6591_2.mzXML]	285.0055847167969	10.214333333333334	10.196416666666666	10.3587	0.16228333333333467	12639.197265625	64228.45291449004	0	1176	0.13907046589837968	4.528837209301992	8.225961183867968	285.0049743652344	285.0059509277344
710	285.0643005371094	1.48095					1	DETECTED	285.0643 m/z @1.48 [CD6591_2.mzXML]	285.0643005371094	1.48095	1.4156166666666665	2.1781	0.7624833333333336	13533.9580078125	208161.2509879151	0	1176	0.11710657341863051	5.835331632653052	10.619810414263585	285.06378173828125	285.0687561035156
711	286.1026306152344	8.715					1	DETECTED	286.1026 m/z @8.71 [CD6591_2.mzXML]	286.1026306152344	8.715	8.5923	8.804516666666666	0.2122166666666665	1866.2623291015625	17561.078183624224	0	1176	0.08626767210335551	0.8647785927737018	0.7295571855474038	286.1021423339844	286.1035461425781
712	286.2008056640625	10.341116666666666					1	DETECTED	286.2008 m/z @10.34 [CD6591_2.mzXML]	286.2008056640625	10.341116666666666	10.286783333333334	10.76165	0.47486666666666544	207185.109375	1463676.5557333985	1	1176	0.1026213772271447	2.5366094838304374	2.7025493191046235	286.1996765136719	286.20135498046875
713	286.2486572265625	9.800183333333333					1	DETECTED	286.2487 m/z @9.80 [CD6591_2.mzXML]	286.2486572265625	9.800183333333333	9.002083333333333	19.049500000000002	10.047416666666669	66115.3203125	1866510.5983349297	1	1176	0.14824828068337936	9.569704121155256	1.371609796408497	286.24737548828125	286.2500305175781
714	287.0132751464844	1.7835833333333333					1	DETECTED	287.0133 m/z @1.78 [CD6591_2.mzXML]	287.0132751464844	1.7835833333333333	1.7535999999999998	1.9242166666666667	0.17061666666666686	22239.845703125	133989.1446215821	0	1176	0.06098630127586202	2.8451917732073273	4.690383546414655	287.0123291015625	287.0136413574219
715	287.0999755859375	9.715216666666667					1	DETECTED	287.1000 m/z @9.72 [CD6591_2.mzXML]	287.0999755859375	9.715216666666667	9.68155	10.0879	0.40634999999999977	64186.19140625	670165.35475659	1	1176	0.09221152490155937	4.800257248317523	3.4874429137234695	287.0992736816406	287.10089111328125
716	287.20428466796875	10.341116666666666					1	DETECTED	287.2043 m/z @10.34 [CD6591_2.mzXML]	287.20428466796875	10.341116666666666	10.286783333333334	12.454233333333333	2.1674499999999988	31584.970703125	444668.5639024047	0	1176	0.09689945938287536	2.252656896023288	2.383983609502141	287.1988525390625	287.2048034667969
717	287.23602294921875	13.849216666666667					1	DETECTED	287.2360 m/z @13.85 [CD6591_2.mzXML]	287.23602294921875	13.849216666666667	13.763583333333335	14.922066666666666	1.158483333333331	10104.021484375	234951.80875115943	0	1176	0.2675443934079027	6.764207862981788	5.270903795259625	287.2345275878906	287.2377014160156
718	287.251953125	9.8171					1	DETECTED	287.2520 m/z @9.82 [CD6591_2.mzXML]	287.251953125	9.8171	9.629633333333334	10.232716666666667	0.6030833333333323	9926.646484375	147133.59699151586	0	1176	0.29047505502117055	1.6085081792318703	1.2157661128570765	287.25146484375	287.2522888183594
719	287.63201904296875	12.9327					1	DETECTED	287.6320 m/z @12.93 [CD6591_2.mzXML]	287.63201904296875	12.9327	3.1531000000000002	13.646683333333334	10.493583333333333	112810.1796875	2005038.4150632343	0	1176	0.1266383329162295	1.3625113139445846	3.163513477809317	287.6318054199219	287.64007568359375
720	288.2164001464844	10.639666666666667					1	DETECTED	288.2164 m/z @10.64 [CD6591_2.mzXML]	288.2164001464844	10.639666666666667	0.1193	19.9995	19.880200000000002	128591.203125	2591435.913614831	1	1176	0.10352593383279007	1.362163931207797	5.119728413871614	288.2070617675781	288.2176818847656
721	288.2711181640625	11.630583333333334					1	DETECTED	288.2711 m/z @11.63 [CD6591_2.mzXML]	288.2711181640625	11.630583333333334	11.572033333333334	12.042133333333334	0.4701000000000004	11864.9921875	129195.39349938984	0	1176	0.08870586435743455	4.014517506404763	7.029035012809527	288.27044677734375	288.2715759277344
722	288.63995361328125	13.3143					1	DETECTED	288.6400 m/z @13.31 [CD6591_2.mzXML]	288.63995361328125	13.3143	12.7902	13.832016666666668	1.0418166666666675	30906.91796875	548873.4526732169	0	1176	0.12853383041254673	0.9824378266200291	2.566199311151269	288.63214111328125	288.6405944824219
723	288.9215087890625	1.6128500000000001					1	DETECTED	288.9215 m/z @1.61 [CD6591_2.mzXML]	288.9215087890625	1.6128500000000001	1.56875	1.9799	0.4111499999999999	217448.1875	1017613.9474672852	0	1176	0.06706848054930203	1.6741223945637116	1.8092678798399815	288.9212951660156	288.92950439453125
724	289.1750793457031	1.3067833333333332					1	DETECTED	289.1751 m/z @1.31 [CD6591_2.mzXML]	289.1750793457031	1.3067833333333332	0.10118333333333333	19.963	19.861816666666666	4411.91552734375	1527862.1002124334	0	1176	5.635719226515473	8.237316135810662	5.48402220603817	289.1741638183594	289.17681884765625
725	289.6482238769531	14.051383333333332					1	DETECTED	289.6482 m/z @14.05 [CD6591_2.mzXML]	289.6482238769531	14.051383333333332	11.15915	15.562083333333334	4.402933333333333	18302.474609375	1139392.6123577268	0	1176	2.489572334481604	4.30299518048031	2.52895741368774	289.6467590332031	289.6492919921875
726	290.0326232910156	10.305299999999999					1	DETECTED	290.0326 m/z @10.31 [CD6591_2.mzXML]	290.0326232910156	10.305299999999999	8.966283333333333	19.433333333333334	10.46705	2241.613525390625	777456.6100176395	0	1176	6.657949065078222	3.9084838376420534	6.816967675284107	290.0315856933594	290.0342712402344
727	290.6268310546875	12.855416666666667					1	DETECTED	290.6268 m/z @12.86 [CD6591_2.mzXML]	290.6268310546875	12.855416666666667	3.99825	13.037016666666666	9.038766666666666	19140.3203125	2107320.0844027097	0	1176	0.06956116965689851	0.5102515853452007	0.014875014596197226	290.61767578125	290.62762451171875
728	290.66680908203125	14.035083333333334					1	DETECTED	290.6668 m/z @14.04 [CD6591_2.mzXML]	290.66680908203125	14.035083333333334	13.969349999999999	15.274166666666668	1.3048166666666692	5777.833984375	156593.90848419222	0	1176	0.3249487302352989	9.925076064908358	11.350300076867663	290.6659851074219	290.6681213378906
729	290.8542785644531	1.7380666666666669					1	DETECTED	290.8543 m/z @1.74 [CD6591_2.mzXML]	290.8542785644531	1.7380666666666669	0.21091666666666667	1.7976833333333333	1.5867666666666667	30223.322265625	1096987.6887857665	0	1176	0.09783206896492236	0.519518929596525	0.03903785919305008	290.8542175292969	290.8629150390625
730	290.9245910644531	2.4838333333333336					1	DETECTED	290.9246 m/z @2.48 [CD6591_2.mzXML]	290.9245910644531	2.4838333333333336	1.6128500000000001	16.387983333333334	14.775133333333335	33471.21875	2931271.9049363397	0	1176	0.6826719751132377	1.5245087912023931	2.740419124739297	290.91510009765625	290.92669677734375
731	290.979736328125	9.64665					1	DETECTED	290.9797 m/z @9.65 [CD6591_2.mzXML]	290.979736328125	9.64665	1.4660499999999999	9.8171	8.35105	1700.128662109375	631229.3868496703	0	1176	0.2218448186495241	0.5104179400044007	0.02083588000880139	290.9775390625	290.98675537109375
732	291.11956787109375	12.026283333333334					1	DETECTED	291.1196 m/z @12.03 [CD6591_2.mzXML]	291.11956787109375	12.026283333333334	11.975999999999999	13.021733333333334	1.0457333333333345	159727.78125	1240433.8218909907	1	1176	0.0850721309561866	3.7723618575039275	5.372983122559281	291.1189270019531	291.1283264160156
733	291.173583984375	9.969249999999999					1	DETECTED	291.1736 m/z @9.97 [CD6591_2.mzXML]	291.173583984375	9.969249999999999	9.6984	10.002366666666667	0.3039666666666676	2856.38623046875	30495.428751342908	0	1176	0.04974589644071514	0.5611346994031167	0.12226939880623339	291.1651306152344	291.1739807128906
734	291.264892578125	12.454233333333333					1	DETECTED	291.2649 m/z @12.45 [CD6591_2.mzXML]	291.264892578125	12.454233333333333	3.7188166666666667	14.956150000000001	11.237333333333334	5120.8720703125	2348037.3674472636	0	1176	1.0607240326672134	0.6432053422370618	0.2864106844741237	291.2633056640625	291.2669982910156
735	291.6458740234375	12.855416666666667					1	DETECTED	291.6459 m/z @12.86 [CD6591_2.mzXML]	291.6458740234375	12.855416666666667	12.70665	14.554766666666666	1.848116666666666	47888.77734375	657492.3819099722	0	1176	0.1314804359046775	5.922837532129054	13.372467992808009	291.6434020996094	291.6463928222656
736	291.9350280761719	2.552016666666667					1	DETECTED	291.9350 m/z @2.55 [CD6591_2.mzXML]	291.9350280761719	2.552016666666667	1.9799	4.684116666666667	2.7042166666666674	24804.7421875	1380501.2425523067	0	1176	0.7556912723897948	null	0.40670869915120494	291.9342956542969	291.93536376953125
737	292.06781005859375	16.332866666666668					1	DETECTED	292.0678 m/z @16.33 [CD6591_2.mzXML]	292.06781005859375	16.332866666666668	1.2520666666666667	19.761666666666667	18.5096	4762.650390625	2442059.8601178587	0	1176	1.4917846209765493	0.613680971831733	0.4563787953296994	292.0661926269531	292.0770568847656
738	292.1229248046875	12.026283333333334					1	DETECTED	292.1229 m/z @12.03 [CD6591_2.mzXML]	292.1229248046875	12.026283333333334	3.2586333333333335	16.792333333333332	13.533699999999998	25520.119140625	2087834.4391478263	0	1176	8.817759793786554	0.7717974599807245	0.543594919961449	292.1138916015625	292.1248474121094
739	292.992431640625	2.552016666666667					1	DETECTED	292.9924 m/z @2.55 [CD6591_2.mzXML]	292.992431640625	2.552016666666667	2.510883333333333	3.3350166666666667	0.8241333333333336	4671.654296875	120617.06455258181	0	1176	0.5575698552411672	10.017828200972364	20.016344220745477	292.98443603515625	292.9926452636719
740	293.00390625	2.415633333333333					1	DETECTED	293.0039 m/z @2.42 [CD6591_2.mzXML]	293.00390625	2.415633333333333	2.415633333333333	16.167866666666665	13.752233333333333	5723.54833984375	1124778.2034765624	0	1176	0.33201774669049433	null	null	292.9960021972656	293.0041198730469
741	293.016357421875	2.4838333333333336					1	DETECTED	293.0164 m/z @2.48 [CD6591_2.mzXML]	293.016357421875	2.4838333333333336	1.7835833333333333	3.6413333333333333	1.85775	9487.7099609375	421225.99569592293	0	1176	0.30374101401832565	1.3264905390931805	1.353287464619065	293.00732421875	293.0263366699219
742	293.0342102050781	2.4294000000000002					1	DETECTED	293.0342 m/z @2.43 [CD6591_2.mzXML]	293.0342102050781	2.4294000000000002	2.31815	3.65665	1.3384999999999998	7528.7275390625	300118.9100751953	0	1176	0.6266549545049207	6.015730337078647	11.031460674157294	293.0263977050781	293.0344543457031
743	293.0453186035156	2.579333333333333					1	DETECTED	293.0453 m/z @2.58 [CD6591_2.mzXML]	293.0453186035156	2.579333333333333	2.33245	3.7032666666666665	1.3708166666666664	9281.1533203125	326139.43324066163	0	1176	0.634159190222686	2.7762438398703884	4.341235816116792	293.0364990234375	293.04571533203125
744	293.0570068359375	2.579333333333333					1	DETECTED	293.0570 m/z @2.58 [CD6591_2.mzXML]	293.0570068359375	2.579333333333333	2.2623333333333333	15.382083333333332	13.11975	13463.4794921875	1962031.0341856687	0	1176	0.5578048475623176	20.693611987381722	3.3144702619402557	293.0486755371094	293.0608825683594
745	293.0715637207031	2.7325					1	DETECTED	293.0716 m/z @2.73 [CD6591_2.mzXML]	293.0715637207031	2.7325	1.9799	19.086000000000002	17.1061	26680.583984375	2327142.113585754	0	1176	0.39443283326915113	10.329952953270475	20.678675064807923	293.0629577636719	293.0811462402344
746	293.096923828125	2.4838333333333336					1	DETECTED	293.0969 m/z @2.48 [CD6591_2.mzXML]	293.096923828125	2.4838333333333336	0.10118333333333333	19.963	19.861816666666666	8983900.0	5.385224495587835E8	1	1176	0.7508380506670327	2.072347388794266	2.2361154501359515	293.09576416015625	293.10662841796875
747	293.119140625	2.4973					1	DETECTED	293.1191 m/z @2.50 [CD6591_2.mzXML]	293.119140625	2.4973	2.0928999999999998	12.026283333333334	9.933383333333333	27730.47265625	1616933.578091858	0	1176	0.18208272739403375	2.2374773684250675	3.7259591507032175	293.1117858886719	293.1270751953125
748	293.1387634277344	10.412416666666667					1	DETECTED	293.1388 m/z @10.41 [CD6591_2.mzXML]	293.1387634277344	10.412416666666667	2.1920833333333336	12.4368	10.244716666666665	29820.18359375	7317178.397098756	0	1176	7.624597014926986	0.6491824271156506	0.09512958739357243	293.129638671875	293.1419677734375
749	293.1520690917969	9.68155					1	DETECTED	293.1521 m/z @9.68 [CD6591_2.mzXML]	293.1520690917969	9.68155	2.2762666666666664	10.590266666666668	8.314000000000002	529704.4375	2.4367829722780254E7	1	1176	0.41813597475061925	0.545239082208878	2.1027873744378724	293.1451721191406	293.1606750488281
750	293.1709289550781	10.341116666666666					1	DETECTED	293.1709 m/z @10.34 [CD6591_2.mzXML]	293.1709289550781	10.341116666666666	2.33245	13.985566666666667	11.653116666666667	33211.43359375	3519135.4433550704	0	1176	11.345295436988323	0.7578044297116925	0.506247997623754	293.162841796875	293.17950439453125
751	293.18670654296875	14.441983333333333					1	DETECTED	293.1867 m/z @14.44 [CD6591_2.mzXML]	293.18670654296875	14.441983333333333	2.4294000000000002	15.3642	12.9348	20704.119140625	2477452.154951384	0	1176	0.49625043240171074	0.5415971123301904	0.15516986734113966	293.18218994140625	293.1966857910156
752	293.2104187011719	12.366866666666665					1	DETECTED	293.2104 m/z @12.37 [CD6591_2.mzXML]	293.2104187011719	12.366866666666665	2.35995	12.608133333333335	10.248183333333335	6367.0830078125	960426.1865473636	0	1176	9.76947588249513	0.5120549952949212	0.026757835899518294	293.2012634277344	293.21099853515625
753	293.22137451171875	9.4453					1	DETECTED	293.2214 m/z @9.45 [CD6591_2.mzXML]	293.22137451171875	9.4453	2.510883333333333	9.4453	6.9344166666666665	75089.6875	1.366539565869702E7	0	1176	7.381731451906482	0.5	null	293.2126770019531	293.22857666015625
754	293.2516174316406	10.3587					1	DETECTED	293.2516 m/z @10.36 [CD6591_2.mzXML]	293.2516174316406	10.3587	2.5383333333333336	18.464	15.925666666666665	44815.3671875	1.8248582503268737E7	0	1176	8.193670010965025	1.0284018543445832	1.0341182879801243	293.2424621582031	293.2590026855469
755	294.1002502441406	2.4838333333333336					1	DETECTED	294.1003 m/z @2.48 [CD6591_2.mzXML]	294.1002502441406	2.4838333333333336	1.8400166666666666	18.610500000000002	16.770483333333335	813383.625	5.056003364511625E7	0	1176	0.7950036660655808	1.9815681467949169	2.3514460913639432	294.10009765625	294.1037902832031
756	294.156005859375	9.68155					1	DETECTED	294.1560 m/z @9.68 [CD6591_2.mzXML]	294.156005859375	9.68155	9.4621	10.531333333333333	1.069233333333333	54793.2734375	1209018.4655460194	0	1176	0.31856839043826746	1.8810247358365868	2.6177348618839438	294.1556091308594	294.15655517578125
757	294.1901550292969	14.363066666666667					1	DETECTED	294.1902 m/z @14.36 [CD6591_2.mzXML]	294.1901550292969	14.363066666666667	14.268933333333333	14.68715	0.4182166666666678	4831.07275390625	86912.94366143829	0	1176	0.41213153554060433	2.2214058073654384	3.4428116147308763	294.1897277832031	294.1910400390625
758	294.918701171875	13.3291					1	DETECTED	294.9187 m/z @13.33 [CD6591_2.mzXML]	294.918701171875	13.3291	0.10118333333333333	19.981333333333335	19.88015	12123.98828125	4323508.040118956	0	1176	2.5112676227396857	0.7313964864717404	0.4808171421469539	294.918212890625	294.92022705078125
759	294.9380798339844	1.6437166666666667					1	DETECTED	294.9381 m/z @1.64 [CD6591_2.mzXML]	294.9380798339844	1.6437166666666667	1.5832333333333333	1.70545	0.12221666666666664	84181.7421875	297396.4261875	0	1176	0.054348677181182525	1.0253318657177515	1.411655649566564	294.9378662109375	294.9385681152344
760	294.95379638671875	11.192516666666668					1	DETECTED	294.9538 m/z @11.19 [CD6591_2.mzXML]	294.95379638671875	11.192516666666668	9.8171	18.903833333333335	9.086733333333335	6755.0107421875	1496263.7199863892	0	1176	5.051308087907987	3.3032656770675524	3.562443812263061	294.9529113769531	294.9548034667969
761	295.1014099121094	2.565633333333333					1	DETECTED	295.1014 m/z @2.57 [CD6591_2.mzXML]	295.1014099121094	2.565633333333333	1.8539999999999999	18.88566666666667	17.03166666666667	98960.671875	7516450.3892341	0	1176	0.7108942598208388	10.187929187724999	2.1404893217590377	295.0973205566406	295.1036376953125
762	295.1282958984375	9.629633333333334					1	DETECTED	295.1283 m/z @9.63 [CD6591_2.mzXML]	295.1282958984375	9.629633333333334	9.612633333333333	9.6984	0.08576666666666632	38486.9609375	166733.11197949114	0	1176	0.09236461534845297	2.5225490196076494	4.045098039215299	295.1282958984375	295.128662109375
763	295.1484069824219	9.715216666666667					1	DETECTED	295.1484 m/z @9.72 [CD6591_2.mzXML]	295.1484069824219	9.715216666666667	9.396316666666667	10.232716666666667	0.8363999999999994	17134.501953125	388138.3482797546	0	1176	0.3631111841259145	1.3536465627893992	1.5076867268901617	295.147705078125	295.14910888671875
764	295.1936340332031	12.29785					1	DETECTED	295.1936 m/z @12.30 [CD6591_2.mzXML]	295.1936340332031	12.29785	1.4503833333333334	18.060833333333335	16.61045	33517.48828125	3386140.7381147775	0	1176	0.1916575434305745	1.0379653772118504	0.2972007132310156	295.1871032714844	295.2031555175781
765	295.2937316894531	2.4838333333333336					1	DETECTED	295.2937 m/z @2.48 [CD6591_2.mzXML]	295.2937316894531	2.4838333333333336	2.1356333333333333	4.717533333333334	2.5819000000000005	32654.712890625	1597683.32826709	0	1176	0.7453203157598396	3.110932765615419	3.725066218023925	295.29327392578125	295.29541015625
766	295.9096374511719	1.5394833333333333					1	DETECTED	295.9096 m/z @1.54 [CD6591_2.mzXML]	295.9096374511719	1.5394833333333333	1.5103333333333333	1.56875	0.05841666666666678	7556.583984375	20506.956776367155	0	1176	0.04285030102100107	1.0020011435105791	1.0040022870211582	295.9083251953125	295.9102478027344
767	296.06524658203125	1.7535999999999998					1	DETECTED	296.0652 m/z @1.75 [CD6591_2.mzXML]	296.06524658203125	1.7535999999999998	1.70545	1.7835833333333333	0.07813333333333339	75024.1640625	225582.62786328135	0	1176	0.04894990640820818	0.8113534094842526	0.6227068189685052	296.06500244140625	296.06524658203125
768	296.1320495605469	9.664150000000001					1	DETECTED	296.1320 m/z @9.66 [CD6591_2.mzXML]	296.1320495605469	9.664150000000001	9.612633333333333	9.6984	0.08576666666666632	6026.326171875	24607.248736205955	0	1176	0.07167330993144638	0.8324166936266334	0.6648333872532668	296.1312561035156	296.1320495605469
769	296.1518249511719	9.7831					1	DETECTED	296.1518 m/z @9.78 [CD6591_2.mzXML]	296.1518249511719	9.7831	9.512366666666667	9.868633333333333	0.3562666666666665	2072.222900390625	31923.94258044446	0	1176	0.2829273568841959	0.6579660182221148	0.3159320364442296	296.1506652832031	296.15228271484375
770	296.1844177246094	11.823983333333333					1	DETECTED	296.1844 m/z @11.82 [CD6591_2.mzXML]	296.1844177246094	11.823983333333333	9.902733333333334	19.487833333333334	9.5851	20641.009765625	1954277.1326372053	0	1176	0.10169448989536178	2.3482700355796204	4.552142838664418	296.1828308105469	296.1849060058594
771	296.1963806152344	12.29785					1	DETECTED	296.1964 m/z @12.30 [CD6591_2.mzXML]	296.1963806152344	12.29785	12.22955	13.021733333333334	0.7921833333333339	6717.82763671875	145158.84454931636	0	1176	0.1794021526545464	5.7992923377256655	10.598584675451331	296.196044921875	296.1972351074219
772	296.2574462890625	13.51515					1	DETECTED	296.2574 m/z @13.52 [CD6591_2.mzXML]	296.2574462890625	13.51515	12.541316666666667	13.713433333333334	1.1721166666666676	11735.1015625	428526.06768127444	0	1176	0.31784021387962547	0.6018055793256893	0.20361115865137866	296.2569274902344	296.2579040527344
773	297.1180725097656	1.48095					1	DETECTED	297.1181 m/z @1.48 [CD6591_2.mzXML]	297.1180725097656	1.48095	1.4156166666666665	9.579016666666666	8.1634	8321.111328125	728334.2342660523	0	1176	0.15553693959069892	62.474999999999866	123.94999999999975	297.1092224121094	297.1267395019531
774	297.18017578125	15.382083333333332					1	DETECTED	297.1802 m/z @15.38 [CD6591_2.mzXML]	297.18017578125	15.382083333333332	9.316316666666667	19.615833333333335	10.299516666666667	9051.94140625	2322017.0003419197	0	1176	6.053333586723102	0.8528423820222123	0.6582221345835362	297.17041015625	297.1867370605469
775	298.27325439453125	14.1928					1	DETECTED	298.2733 m/z @14.19 [CD6591_2.mzXML]	298.27325439453125	14.1928	11.15915	17.142166666666665	5.983016666666664	140283.375	5116522.438760409	0	1176	0.3943999779220988	4.0961107348615355	5.726597965100698	298.2726745605469	298.2740783691406
776	299.07916259765625	10.286783333333334					1	DETECTED	299.0792 m/z @10.29 [CD6591_2.mzXML]	299.07916259765625	10.286783333333334	10.178033333333333	10.412416666666667	0.2343833333333336	2726.8955078125	24994.286236877484	0	1176	0.09136118709788121	1.0776245210727926	1.1552490421455852	299.07904052734375	299.0800476074219
777	299.1377868652344	11.325516666666665					1	DETECTED	299.1378 m/z @11.33 [CD6591_2.mzXML]	299.1377868652344	11.325516666666665	9.985316666666668	14.506183333333333	4.520866666666665	136733.75	4308418.951457401	1	1176	0.5621627362021488	0.8543829866450012	1.9348077175497604	299.1372985839844	299.14007568359375
778	299.27655029296875	14.237950000000001					1	DETECTED	299.2766 m/z @14.24 [CD6591_2.mzXML]	299.27655029296875	14.237950000000001	14.067733333333333	15.782533333333333	1.7148000000000003	27057.150390625	788468.7301408696	0	1176	0.2715968212988038	5.0499176267383215	5.275945804258163	299.2761535644531	299.27783203125
779	299.2940673828125	14.002233333333333					1	DETECTED	299.2941 m/z @14.00 [CD6591_2.mzXML]	299.2940673828125	14.002233333333333	0.10118333333333333	19.9995	19.898316666666666	2928.20263671875	1612990.1274274897	0	1176	10.001138873497311	0.7157127219406687	0.7395007751533526	299.2918395996094	299.2953186035156
780	299.6319274902344	12.871566666666666					1	DETECTED	299.6319 m/z @12.87 [CD6591_2.mzXML]	299.6319274902344	12.871566666666666	11.75595	13.037016666666666	1.281066666666666	46012.0390625	903019.5645651844	0	1176	0.0645652307853144	0.5741518143926378	0.18583528872686117	299.6317138671875	299.6396789550781
781	300.1793212890625	11.586283333333334					1	DETECTED	300.1793 m/z @11.59 [CD6591_2.mzXML]	300.1793212890625	11.586283333333334	9.019883333333333	17.56566666666667	8.545783333333336	68721.8125	3100890.776251251	0	1176	0.14458054409476873	0.5732052733844298	0.15640723385369806	300.1767272949219	300.1853332519531
782	301.11676025390625	10.797033333333333					1	DETECTED	301.1168 m/z @10.80 [CD6591_2.mzXML]	301.11676025390625	10.797033333333333	4.4729	10.850083333333334	6.377183333333334	20060.345703125	5310050.0675285645	0	1176	0.41708504083749	0.5041942505956021	0.008388501191204177	301.10955810546875	301.1184997558594
783	301.1401062011719	1.6437166666666667					1	DETECTED	301.1401 m/z @1.64 [CD6591_2.mzXML]	301.1401062011719	1.6437166666666667	0.10118333333333333	19.9995	19.898316666666666	81304.515625	1.2101869283398924E7	0	1176	0.309906848658555	6.9181552179644115	19.265339843938495	301.1387939453125	301.1412353515625
784	301.2125244140625	13.51515					1	DETECTED	301.2125 m/z @13.52 [CD6591_2.mzXML]	301.2125244140625	13.51515	12.143049999999999	13.832016666666668	1.6889666666666692	32974.875	649808.5994300542	0	1176	0.16980224184067616	0.6154677744576442	0.365267827188247	301.2115783691406	301.2154235839844
785	302.1015625	10.639666666666667					1	DETECTED	302.1016 m/z @10.64 [CD6591_2.mzXML]	302.1015625	10.639666666666667	10.575349999999998	10.726433333333334	0.1510833333333359	2935.686279296875	21229.583267456186	0	1176	0.1602625681542289	1.174527079554278	1.3490541591085556	302.1007080078125	302.10235595703125
786	302.1434631347656	12.471566666666666					1	DETECTED	302.1435 m/z @12.47 [CD6591_2.mzXML]	302.1434631347656	12.471566666666666	0.156	19.926333333333332	19.770333333333333	12782.798828125	3040834.328656859	0	1176	10.251414417432231	1.9321278789481855	1.964964215888987	302.1421813964844	302.1500244140625
787	302.23095703125	10.832416666666667					1	DETECTED	302.2310 m/z @10.83 [CD6591_2.mzXML]	302.23095703125	10.832416666666667	10.81465	10.95505	0.14039999999999964	11804.2998046875	55739.653869506765	0	1176	0.10286965775488355	3.9512195121951024	6.902439024390205	302.2308654785156	302.23297119140625
788	302.2862854003906	11.586283333333334					1	DETECTED	302.2863 m/z @11.59 [CD6591_2.mzXML]	302.2862854003906	11.586283333333334	11.15915	15.238183333333334	4.079033333333333	351609.4375	3956580.8578167753	1	1176	0.11017768467748112	2.350595468386628	3.272369316465383	302.28424072265625	302.2873840332031
789	303.0270080566406	1.4660499999999999					1	DETECTED	303.0270 m/z @1.47 [CD6591_2.mzXML]	303.0270080566406	1.4660499999999999	1.4341833333333334	9.270716666666667	7.836533333333334	4919.31201171875	504266.5684963379	0	1176	0.10456984339372477	122.95815899581659	244.91631799163318	303.0210876464844	303.0306091308594
790	303.05206298828125	16.608616666666666					1	DETECTED	303.0521 m/z @16.61 [CD6591_2.mzXML]	303.05206298828125	16.608616666666666	10.394316666666667	19.506333333333334	9.112016666666667	2437.274658203125	634880.0240617371	0	1176	1.1129268486060457	0.7331490808833391	0.4662981617666781	303.0508117675781	303.05291748046875
791	303.0738525390625	9.6984					1	DETECTED	303.0739 m/z @9.70 [CD6591_2.mzXML]	303.0738525390625	9.6984	9.664150000000001	9.8171	0.1529499999999988	6061.5009765625	33778.69835052467	0	1176	0.08486385056675694	2.232846715328558	3.465693430657116	303.07330322265625	303.0744323730469
792	303.1325378417969	10.726433333333334					1	DETECTED	303.1325 m/z @10.73 [CD6591_2.mzXML]	303.1325378417969	10.726433333333334	10.124083333333335	10.779416666666666	0.6553333333333313	6540.81884765625	97151.5264612423	0	1176	0.11584467513906027	0.5439805207382186	0.7125054579506641	303.1325378417969	303.1343688964844
793	303.2284851074219	14.1928					1	DETECTED	303.2285 m/z @14.19 [CD6591_2.mzXML]	303.2284851074219	14.1928	10.412416666666667	16.700499999999998	6.288083333333331	450951.96875	1.2964649502975224E7	1	1176	0.20131688192660313	0.750635205312451	4.867596352530315	303.2273864746094	303.2338562011719
794	303.29022216796875	11.586283333333334					1	DETECTED	303.2902 m/z @11.59 [CD6591_2.mzXML]	303.29022216796875	11.586283333333334	11.543266666666666	12.058449999999999	0.5151833333333329	63055.78125	564320.4753662101	0	1176	0.10524923922344698	5.9881828748544805	9.034616482312186	303.2898254394531	303.2906799316406
795	303.64556884765625	12.822883333333333					1	DETECTED	303.6456 m/z @12.82 [CD6591_2.mzXML]	303.64556884765625	12.822883333333333	12.757133333333334	16.4616	3.704466666666667	14163.1533203125	879574.2109669185	0	1176	0.13019550932981971	28.17084917617257	49.36493935311023	303.6452941894531	303.6496276855469
796	304.01898193359375	10.124083333333335					1	DETECTED	304.0190 m/z @10.12 [CD6591_2.mzXML]	304.01898193359375	10.124083333333335	8.28975	10.394316666666667	2.104566666666667	33038.2890625	519225.02868939214	0	1176	0.0845244415308759	0.5535399604814186	2.247701263763315	304.0186767578125	304.0251159667969
797	304.0484619140625	17.179					1	DETECTED	304.0485 m/z @17.18 [CD6591_2.mzXML]	304.0484619140625	17.179	0.26608333333333334	19.853166666666667	19.587083333333332	4404.77001953125	1532958.7702566518	0	1176	7.830212707353796	0.5790569338030599	0.12399009141310298	304.0469055175781	304.0495300292969
798	304.1501159667969	9.300883333333333					1	DETECTED	304.1501 m/z @9.30 [CD6591_2.mzXML]	304.1501159667969	9.300883333333333	9.241566666666667	17.528333333333332	8.286766666666665	4540.791015625	1397122.6232068478	0	1176	0.13465217914080796	69.85192469794987	138.70384939589974	304.1404724121094	304.1595153808594
799	304.1828308105469	17.363166666666665					1	DETECTED	304.1828 m/z @17.36 [CD6591_2.mzXML]	304.1828308105469	17.363166666666665	8.840383333333333	17.363166666666665	8.522783333333331	3667.719970703125	1209978.2475495606	0	1176	8.440036688646883	0.5	null	304.17431640625	304.1828308105469
800	304.21136474609375	10.070383333333332					1	DETECTED	304.2114 m/z @10.07 [CD6591_2.mzXML]	304.21136474609375	10.070383333333332	4.667666666666666	17.050333333333334	12.382666666666669	23016.435546875	1722123.0381855473	0	1176	0.11789819137008628	3.2342247827849935	5.269467113389881	304.2111511230469	304.219970703125
801	304.2320556640625	14.223066666666666					1	DETECTED	304.2321 m/z @14.22 [CD6591_2.mzXML]	304.2320556640625	14.223066666666666	11.690833333333334	15.635866666666667	3.945033333333333	78870.9921875	3709209.987016237	0	1176	0.24936906882949117	0.7078306923239246	0.32382302995408746	304.23077392578125	304.23291015625
802	304.28302001953125	11.586283333333334					1	DETECTED	304.2830 m/z @11.59 [CD6591_2.mzXML]	304.28302001953125	11.586283333333334	4.936516666666666	13.531	8.594483333333335	17500.4609375	3894335.889223695	0	1176	6.692547369499417	0.6462244289273308	0.29244885785466146	304.2820129394531	304.2850341796875
803	304.8953857421875	1.62845					1	DETECTED	304.8954 m/z @1.63 [CD6591_2.mzXML]	304.8953857421875	1.62845	1.56875	11.941833333333333	10.373083333333334	61557.3515625	4015525.123419922	0	1176	0.07250376430192373	84.45140802481362	1.1493096318827274	304.8949890136719	304.9040222167969
804	305.0448913574219	17.418666666666663					1	DETECTED	305.0449 m/z @17.42 [CD6591_2.mzXML]	305.0448913574219	17.418666666666663	0.6131	19.670666666666666	19.057566666666666	3922.289794921875	1428909.3415252678	0	1176	8.44700865455385	0.5670016085939779	0.13400321718795574	305.0422058105469	305.04547119140625
805	305.1353454589844	12.349683333333333					1	DETECTED	305.1353 m/z @12.35 [CD6591_2.mzXML]	305.1353454589844	12.349683333333333	12.332316666666665	12.524049999999999	0.19173333333333353	9510.3701171875	64395.71421765161	0	1176	0.12171022451777169	5.520153550863419	10.040307101726839	305.1346740722656	305.1353454589844
806	305.24407958984375	12.608133333333335					1	DETECTED	305.2441 m/z @12.61 [CD6591_2.mzXML]	305.24407958984375	12.608133333333335	5.21415	15.238183333333334	10.024033333333334	108604.7265625	3234139.048008819	1	1176	0.16727472090276763	2.4279621553281374	11.929561386017909	305.23614501953125	305.24798583984375
807	305.7091064453125	10.472633333333333					1	DETECTED	305.7091 m/z @10.47 [CD6591_2.mzXML]	305.7091064453125	10.472633333333333	10.178033333333333	10.575349999999998	0.397316666666665	11805.6787109375	131639.05716845713	0	1176	0.09194105671858388	0.6743324281511647	0.3496600227992156	305.7015075683594	305.709716796875
808	306.0830078125	16.1131					1	DETECTED	306.0830 m/z @16.11 [CD6591_2.mzXML]	306.0830078125	16.1131	1.3067833333333332	19.287	17.980216666666667	5844.603515625	2154158.216123566	0	1176	1.9619999525749492	0.6071806064753895	0.5193413631565001	306.08245849609375	306.0849914550781
809	306.7977600097656	10.457966666666666					1	DETECTED	306.7978 m/z @10.46 [CD6591_2.mzXML]	306.7977600097656	10.457966666666666	10.412416666666667	10.606066666666667	0.19364999999999988	9098.6708984375	55121.44277661154	0	1176	0.09383670085301432	2.125686059275583	3.2513721185511666	306.7974548339844	306.7979736328125
810	307.06146240234375	11.645183333333334					1	DETECTED	307.0615 m/z @11.65 [CD6591_2.mzXML]	307.06146240234375	11.645183333333334	11.0745	14.654	3.5794999999999995	5342.4755859375	475083.31382379145	0	1176	0.8628883772275646	3.136152565637686	5.272305131275372	307.0608215332031	307.06256103515625
811	307.07965087890625	15.83815					1	DETECTED	307.0797 m/z @15.84 [CD6591_2.mzXML]	307.07965087890625	15.83815	8.609733333333333	19.159166666666668	10.549433333333335	5443.46044921875	1394676.7975182189	0	1176	2.553176779740914	0.7297195098050518	0.25755021980617593	307.0786437988281	307.0882568359375
812	307.1683654785156	10.560550000000001					1	DETECTED	307.1684 m/z @10.56 [CD6591_2.mzXML]	307.1683654785156	10.560550000000001	9.562316666666668	11.958916666666665	2.3965999999999976	179860.734375	2013656.1222577514	0	1176	0.0632235235548233	0.8104408776097018	0.5235362749894701	307.1671142578125	307.1690979003906
813	307.2622375488281	12.075					1	DETECTED	307.2622 m/z @12.07 [CD6591_2.mzXML]	307.2622375488281	12.075	2.31815	15.45385	13.1357	6371.1015625	2753209.641226044	0	1176	0.13668136231707884	0.673152708097388	0.34630541619477595	307.2594909667969	307.26312255859375
814	307.6832275390625	10.472633333333333					1	DETECTED	307.6832 m/z @10.47 [CD6591_2.mzXML]	307.6832275390625	10.472633333333333	10.428183333333333	10.487066666666667	0.058883333333334065	3950.0830078125	12625.711990356498	0	1176	0.10371200838087447	0.662354705661809	0.32470941132361786	307.68218994140625	307.6832275390625
815	308.0498962402344	10.457966666666666					1	DETECTED	308.0499 m/z @10.46 [CD6591_2.mzXML]	308.0498962402344	10.457966666666666	10.232716666666667	18.445833333333333	8.213116666666666	3174836.5	2.5354162438265137E7	1	1176	0.09495987544219986	2.187385497772969	2.875412443256586	308.0482482910156	308.0507507324219
816	308.171875	10.560550000000001					1	DETECTED	308.1719 m/z @10.56 [CD6591_2.mzXML]	308.171875	10.560550000000001	10.457966666666666	10.590266666666668	0.13230000000000253	25238.32421875	106770.61805127063	0	1176	0.06305839554317316	0.6448415922014625	0.28571587792151515	308.1705627441406	308.1719665527344
817	309.0531921386719	10.457966666666666					1	DETECTED	309.0532 m/z @10.46 [CD6591_2.mzXML]	309.0531921386719	10.457966666666666	2.2901666666666665	11.175933333333335	8.885766666666669	442048.71875	3.641364494547097E7	1	1176	0.09162601276859839	0.5263044017541827	0.020137841893287687	309.0482482910156	309.0538330078125
818	309.1500549316406	13.680516666666668					1	DETECTED	309.1501 m/z @13.68 [CD6591_2.mzXML]	309.1500549316406	13.680516666666668	5.109116666666667	14.051383333333332	8.942266666666665	13583.1943359375	981440.1378717038	0	1176	0.17162254311958947	0.5216339610020921	3.6717876288048426	309.1492614746094	309.1508483886719
819	309.2024230957031	12.774000000000001					1	DETECTED	309.2024 m/z @12.77 [CD6591_2.mzXML]	309.2024230957031	12.774000000000001	3.3350166666666667	12.886966666666666	9.55195	13889.3388671875	1052887.7893563844	0	1176	0.06444902130054331	0.5059840484232941	0.47442096989104776	309.1988830566406	309.20648193359375
820	309.2193298339844	9.364316666666667					1	DETECTED	309.2193 m/z @9.36 [CD6591_2.mzXML]	309.2193298339844	9.364316666666667	9.28555	9.412233333333335	0.12668333333333415	3170.64599609375	17571.92268310547	0	1176	0.07954683588260991	0.8041684299619182	0.6083368599238362	309.2181396484375	309.2195739746094
821	309.3099060058594	10.457966666666666					1	DETECTED	309.3099 m/z @10.46 [CD6591_2.mzXML]	309.3099060058594	10.457966666666666	10.428183333333333	10.531333333333333	0.10314999999999941	9001.8330078125	42638.36815722643	0	1176	0.18647525251098074	1.7316731952994169	2.4633463905988338	309.3094177246094	309.3099060058594
822	310.0460510253906	10.472633333333333					1	DETECTED	310.0461 m/z @10.47 [CD6591_2.mzXML]	310.0460510253906	10.472633333333333	10.394316666666667	11.908833333333332	1.5145166666666654	1148465.75	8549780.188104643	0	1176	0.09231517540977485	2.5427151239680716	1.7167068073011285	310.0456848144531	310.04815673828125
823	310.0841064453125	9.512366666666667					1	DETECTED	310.0841 m/z @9.51 [CD6591_2.mzXML]	310.0841064453125	9.512366666666667	9.4621	16.31468333333333	6.852583333333332	1847.8690185546875	341283.29883877555	0	1176	0.08105311654758474	68.16230106100701	135.32460212201403	310.0761413574219	310.0845031738281
824	310.91180419921875	1.6437166666666667					1	DETECTED	310.9118 m/z @1.64 [CD6591_2.mzXML]	310.91180419921875	1.6437166666666667	1.5978999999999999	1.7690166666666667	0.1711166666666668	57440.2890625	228153.8602596436	0	1176	0.05365388818899297	1.9920861066868825	1.9461756236779282	310.9115295410156	310.9122314453125
825	311.0502624511719	10.472633333333333					1	DETECTED	311.0503 m/z @10.47 [CD6591_2.mzXML]	311.0502624511719	10.472633333333333	10.394316666666667	11.108849999999999	0.7145333333333319	146700.546875	1171580.6346539343	1	1176	0.09376685107432792	4.575362061910381	2.0703749921334778	311.04937744140625	311.0510559082031
826	311.1231994628906	8.768266666666667					1	DETECTED	311.1232 m/z @8.77 [CD6591_2.mzXML]	311.1231994628906	8.768266666666667	8.436516666666666	9.089383333333334	0.652866666666668	18366.86328125	220382.5155932614	0	1176	0.10878580191904774	0.9858732191371462	0.5039565274094162	311.1229553222656	311.1236877441406
827	311.1659851074219	12.29785					1	DETECTED	311.1660 m/z @12.30 [CD6591_2.mzXML]	311.1659851074219	12.29785	10.250666666666666	15.819349999999998	5.5686833333333325	50390.87890625	1415702.654011231	0	1176	0.19424756960925116	0.5953218517755504	3.402502950120294	311.1648864746094	311.1754150390625
828	311.6319580078125	12.822883333333333					1	DETECTED	311.6320 m/z @12.82 [CD6591_2.mzXML]	311.6319580078125	12.822883333333333	12.739966666666668	12.886966666666666	0.14699999999999847	16246.7109375	79466.62021166903	0	1176	0.08490563015725172	0.8864321608040194	0.7728643216080389	311.63134765625	311.63232421875
829	311.9931335449219	17.658					1	DETECTED	311.9931 m/z @17.66 [CD6591_2.mzXML]	311.9931335449219	17.658	14.922066666666666	19.816166666666668	4.894100000000002	3062.11376953125	362412.01799795567	0	1176	1.044855210993365	0.8944114135334679	0.7888228270669356	311.98785400390625	311.9946594238281
830	312.028564453125	13.141083333333334					1	DETECTED	312.0286 m/z @13.14 [CD6591_2.mzXML]	312.028564453125	13.141083333333334	3.21325	16.9765	13.763250000000001	29556.587890625	2489032.294644837	0	1176	0.21838250445535934	2.3365550875171377	2.2562113172469465	312.02105712890625	312.0307922363281
831	312.042724609375	10.457966666666666					1	DETECTED	312.0427 m/z @10.46 [CD6591_2.mzXML]	312.042724609375	10.457966666666666	10.412416666666667	10.606066666666667	0.19364999999999988	38721.73046875	234409.24655761817	0	1176	0.09374387803555884	2.192657168467095	3.110834274261582	312.0426940917969	312.04345703125
832	312.1693115234375	12.3148					1	DETECTED	312.1693 m/z @12.31 [CD6591_2.mzXML]	312.1693115234375	12.3148	3.7347333333333332	12.4368	8.702066666666667	7739.4228515625	1179130.9784914858	0	1176	0.10239082928545606	0.5071095018686723	0.014888465013266308	312.1642150878906	312.1699523925781
833	312.21588134765625	10.744016666666665					1	DETECTED	312.2159 m/z @10.74 [CD6591_2.mzXML]	312.21588134765625	10.744016666666665	10.142050000000001	10.867866666666666	0.725816666666665	13963.9677734375	149502.92687103263	0	1176	0.23411056745799463	0.9135160790874692	1.030078379115477	312.21514892578125	312.21710205078125
834	312.3614501953125	12.075					1	DETECTED	312.3615 m/z @12.07 [CD6591_2.mzXML]	312.3614501953125	12.075	12.026283333333334	12.2468	0.2205166666666667	16254.5546875	112332.93683862283	0	1176	0.10486420442077637	2.2632569278139383	3.5265138556278766	312.3613586425781	312.36260986328125
835	312.6575622558594	2.4019333333333335					1	DETECTED	312.6576 m/z @2.40 [CD6591_2.mzXML]	312.6575622558594	2.4019333333333335	1.8539999999999999	3.9515333333333333	2.0975333333333337	21273.365234375	871033.3183769532	0	1176	0.514903334595429	1.7083066898201793	1.9745891238917774	312.65594482421875	312.6590576171875
836	313.0460510253906	10.472633333333333					1	DETECTED	313.0461 m/z @10.47 [CD6591_2.mzXML]	313.0460510253906	10.472633333333333	10.412416666666667	10.575349999999998	0.16293333333333138	6929.326171875	35593.07960473647	0	1176	0.08215390402440548	1.3528923332410845	1.9519535373026013	313.04541015625	313.0470886230469
837	313.0957946777344	1.4957333333333334					1	DETECTED	313.0958 m/z @1.50 [CD6591_2.mzXML]	313.0957946777344	1.4957333333333334	1.4156166666666665	12.042133333333334	10.626516666666667	21026.845703125	2125035.780215088	0	1176	0.12205434478154364	66.31901393800693	129.46147335774398	313.0951232910156	313.1011047363281
838	313.1541748046875	10.018933333333333					1	DETECTED	313.1542 m/z @10.02 [CD6591_2.mzXML]	313.1541748046875	10.018933333333333	10.002366666666667	10.124083333333335	0.1217166666666678	4259.6044921875	19615.91781134027	0	1176	0.0812998651115091	3.6735412474851024	6.347082494970205	313.1541748046875	313.1546325683594
839	313.1666259765625	12.29785					1	DETECTED	313.1666 m/z @12.30 [CD6591_2.mzXML]	313.1666259765625	12.29785	3.92015	13.4824	9.56225	8732.1865234375	1752227.6225430912	0	1176	0.19859601375091884	0.5706966112417489	0.1413932224834978	313.16510009765625	313.17620849609375
840	313.2727966308594	13.713433333333334					1	DETECTED	313.2728 m/z @13.71 [CD6591_2.mzXML]	313.2727966308594	13.713433333333334	0.10118333333333333	19.9995	19.898316666666666	9244.8154296875	1654362.8885024402	0	1176	0.6712327847908828	0.8378499615797063	0.48148808307444707	313.2711486816406	313.2759094238281
841	313.7840576171875	2.4019333333333335					1	DETECTED	313.7841 m/z @2.40 [CD6591_2.mzXML]	313.7840576171875	2.4019333333333335	1.8539999999999999	3.9047666666666667	2.050766666666667	16812.970703125	704596.8489575806	0	1176	0.5702964964580315	1.4702845213876512	2.1958785179964	313.78228759765625	313.7853698730469
842	314.02899169921875	13.184233333333333					1	DETECTED	314.0290 m/z @13.18 [CD6591_2.mzXML]	314.02899169921875	13.184233333333333	13.126733333333334	13.4349	0.3081666666666667	8354.2158203125	85471.9692651366	0	1176	0.11024372764563317	2.679710144927573	4.359420289855146	314.02783203125	314.0296325683594
843	314.23138427734375	10.989566666666667					1	DETECTED	314.2314 m/z @10.99 [CD6591_2.mzXML]	314.23138427734375	10.989566666666667	2.9471166666666666	12.541316666666667	9.5942	185856.796875	4248178.62541345	1	1176	0.13059298537556607	1.2455221724064027	1.170310218144266	314.22991943359375	314.2373352050781
844	315.0169982910156	1.5832333333333333					1	DETECTED	315.0170 m/z @1.58 [CD6591_2.mzXML]	315.0169982910156	1.5832333333333333	1.5538999999999998	16.149783333333332	14.595883333333331	9966.1416015625	1182930.6411467895	0	1176	0.806425393183323	248.79346590909003	496.5869318181801	315.0080871582031	315.0257568359375
845	315.04595947265625	2.4294000000000002					1	DETECTED	315.0460 m/z @2.43 [CD6591_2.mzXML]	315.04595947265625	2.4294000000000002	2.050466666666667	17.987833333333334	15.937366666666668	9781.259765625	1142254.7193083495	0	1176	0.33687552173107216	21.029248768472907	2.117289734052355	315.03729248046875	315.0482177734375
846	315.0791320800781	2.4019333333333335					1	DETECTED	315.0791 m/z @2.40 [CD6591_2.mzXML]	315.0791320800781	2.4019333333333335	1.6587666666666665	12.1956	10.536833333333334	6085039.5	2.7634185645698875E8	1	1176	0.444379317855109	1.7064527666340015	1.9732493058687968	315.07818603515625	315.08807373046875
847	315.1329345703125	11.340116666666667					1	DETECTED	315.1329 m/z @11.34 [CD6591_2.mzXML]	315.1329345703125	11.340116666666667	2.164083333333333	11.958916666666665	9.794833333333333	11084.8505859375	1207589.2259201054	0	1176	8.85852626507309	0.5337182733279813	0.9177766274898495	315.1234436035156	315.1407165527344
848	315.234375	10.989566666666667					1	DETECTED	315.2344 m/z @10.99 [CD6591_2.mzXML]	315.234375	10.989566666666667	2.4019333333333335	11.0574	8.655466666666666	33643.1484375	2122071.5900800773	0	1176	0.1616066269312757	0.5039494777373665	0.5253729127779034	315.2298278808594	315.23492431640625
849	316.08251953125	2.4019333333333335					1	DETECTED	316.0825 m/z @2.40 [CD6591_2.mzXML]	316.08251953125	2.4019333333333335	1.8539999999999999	9.935766666666666	8.081766666666667	552968.1875	2.3808319378632553E7	0	1176	0.5906724053154209	1.8146359457069394	1.898619106324022	316.0818786621094	316.0843200683594
850	316.24700927734375	11.12575					1	DETECTED	316.2470 m/z @11.13 [CD6591_2.mzXML]	316.24700927734375	11.12575	11.0745	11.892016666666667	0.8175166666666662	233410.625	1564205.341008179	1	1176	0.09183740835669241	1.9630794405312535	2.5372168675367592	316.2460021972656	316.24853515625
851	317.083740234375	2.4019333333333335					1	DETECTED	317.0837 m/z @2.40 [CD6591_2.mzXML]	317.083740234375	2.4019333333333335	1.82585	5.143783333333333	3.3179333333333334	71007.3046875	3149901.906867922	0	1176	0.4925185953537632	1.9565385431197586	1.8186495842519332	317.08251953125	317.084716796875
852	317.1141357421875	1.6437166666666667					1	DETECTED	317.1141 m/z @1.64 [CD6591_2.mzXML]	317.1141357421875	1.6437166666666667	1.2155666666666667	10.428183333333333	9.212616666666666	17133.9375	1991380.0966284785	0	1176	0.1602256957509005	7.124077144492043	57.50782314126689	317.1121826171875	317.11541748046875
853	317.1492614746094	10.590266666666668					1	DETECTED	317.1493 m/z @10.59 [CD6591_2.mzXML]	317.1492614746094	10.590266666666668	8.9838	10.674000000000001	1.6902000000000008	3408.57470703125	204753.50952917495	0	1176	0.09414092861662304	0.5260613354359462	0.05212267087189252	317.1483154296875	317.1492919921875
854	317.17767333984375	13.4349					1	DETECTED	317.1777 m/z @13.43 [CD6591_2.mzXML]	317.17767333984375	13.4349	12.091516666666667	13.763583333333335	1.6720666666666677	16552.201171875	413653.045915711	0	1176	0.1462081855361319	0.6223341562969122	0.2199446220478018	317.1710205078125	317.17828369140625
855	317.5289001464844	2.4019333333333335					1	DETECTED	317.5289 m/z @2.40 [CD6591_2.mzXML]	317.5289001464844	2.4019333333333335	1.8539999999999999	17.3265	15.4725	21402.9453125	1896875.3380236817	0	1176	0.44951213123862566	1.8497184237993554	1.8518343590355648	317.5270080566406	317.5334777832031
856	318.0640869140625	15.929566666666666					1	DETECTED	318.0641 m/z @15.93 [CD6591_2.mzXML]	318.0640869140625	15.929566666666666	0.5949833333333333	19.5245	18.929516666666668	4581.79443359375	1582178.7861548772	0	1176	2.4585762284841213	0.6172165312610386	2.48276484228519	318.0618896484375	318.0650939941406
857	318.19091796875	9.332266666666667					1	DETECTED	318.1909 m/z @9.33 [CD6591_2.mzXML]	318.19091796875	9.332266666666667	9.300883333333333	16.53545	7.234566666666668	5743.7216796875	1339147.6533271484	0	1176	0.7725864031122285	115.26128518321508	3.2734769359824694	318.1809387207031	318.19677734375
858	318.2990417480469	11.354866666666668					1	DETECTED	318.2990 m/z @11.35 [CD6591_2.mzXML]	318.2990417480469	11.354866666666668	11.325516666666665	15.9477	4.622183333333334	203606.515625	2042643.090733283	1	1176	0.13662182668477918	4.701872973354353	5.370138260098306	318.2963562011719	318.3000183105469
859	318.9364929199219	1.6128500000000001					1	DETECTED	318.9365 m/z @1.61 [CD6591_2.mzXML]	318.9364929199219	1.6128500000000001	1.5832333333333333	1.6437166666666667	0.060483333333333444	17448.708984375	48182.455130371134	0	1176	0.05772419528595729	1.0211029825548634	1.0422059651097269	318.9360656738281	318.9369812011719
860	318.9693908691406	1.9381					1	DETECTED	318.9694 m/z @1.94 [CD6591_2.mzXML]	318.9693908691406	1.9381	1.7535999999999998	2.1497666666666664	0.39616666666666656	22301.458984375	275219.5343137207	0	1176	0.12499536652684662	1.0736224028906947	1.1368664039702605	318.96807861328125	318.9699401855469
861	319.0601806640625	15.911433333333333					1	DETECTED	319.0602 m/z @15.91 [CD6591_2.mzXML]	319.0601806640625	15.911433333333333	9.7831	19.122666666666664	9.339566666666665	3754.75146484375	1234028.7900513308	0	1176	6.575685836353477	0.7619989121566492	0.5055462589580707	319.0591735839844	319.0621032714844
862	319.12841796875	10.656633333333334					1	DETECTED	319.1284 m/z @10.66 [CD6591_2.mzXML]	319.12841796875	10.656633333333334	9.766183333333334	17.344833333333334	7.57865	5700.99267578125	1118178.6558056946	0	1176	0.1440244050852506	4.255516873490934	37.767582103577624	319.1271667480469	319.134033203125
863	319.1648864746094	9.579016666666666					1	DETECTED	319.1649 m/z @9.58 [CD6591_2.mzXML]	319.1648864746094	9.579016666666666	9.528766666666666	11.142516666666667	1.6137500000000014	11115.7646484375	199265.3030221255	0	1176	0.07519592179470713	1.622560298558617	2.855949519793499	319.1632995605469	319.1666259765625
864	319.1936950683594	14.223066666666666					1	DETECTED	319.1937 m/z @14.22 [CD6591_2.mzXML]	319.1936950683594	14.223066666666666	9.3803	16.590133333333334	7.209833333333334	132178.609375	5050616.6184295025	0	1176	0.4611888980186212	0.9430630698800487	4.474603674481882	319.1861572265625	319.1956481933594
865	319.2232971191406	12.471566666666666					1	DETECTED	319.2233 m/z @12.47 [CD6591_2.mzXML]	319.2232971191406	12.471566666666666	12.401616666666666	12.70665	0.30503333333333416	9611.2265625	98798.70776831078	0	1176	0.22833529273546738	2.1803669287586307	3.360733857517261	319.2221984863281	319.2238464355469
866	319.2618713378906	13.184233333333333					1	DETECTED	319.2619 m/z @13.18 [CD6591_2.mzXML]	319.2618713378906	13.184233333333333	13.184233333333333	19.104499999999998	5.920266666666665	5859.15625	732136.1868062745	0	1176	0.013471478739194964	null	null	319.2613220214844	319.26287841796875
867	320.19696044921875	14.268933333333333					1	DETECTED	320.1970 m/z @14.27 [CD6591_2.mzXML]	320.19696044921875	14.268933333333333	13.646683333333334	15.58015	1.933466666666666	21604.2734375	972447.6097097765	0	1176	1.1831992752271514	1.3785142838318631	1.6840233168827337	320.1966247558594	320.19903564453125
868	320.9666748046875	1.9519666666666666					1	DETECTED	320.9667 m/z @1.95 [CD6591_2.mzXML]	320.9666748046875	1.9519666666666666	1.7690166666666667	2.1497666666666664	0.3807499999999997	13157.02734375	163272.05192407212	0	1176	0.04851941429944562	1.040584859251161	1.081169718502322	320.965576171875	320.9673156738281
869	321.208984375	12.57525					1	DETECTED	321.2090 m/z @12.58 [CD6591_2.mzXML]	321.208984375	12.57525	1.4341833333333334	14.837366666666666	13.403183333333333	59107.625	2259299.5315753766	0	1176	0.19633664796148942	6.26925557523752	7.429533809549515	321.2000427246094	321.2104187011719
870	321.3144226074219	12.401616666666666					1	DETECTED	321.3144 m/z @12.40 [CD6591_2.mzXML]	321.3144226074219	12.401616666666666	1.3614	12.488916666666666	11.127516666666667	3905.353515625	1298387.824502686	0	1176	1.105223714054878	0.5039537267535511	0.00790745350710214	321.3088684082031	321.3146667480469
871	322.0654296875	12.026283333333334					1	DETECTED	322.0654 m/z @12.03 [CD6591_2.mzXML]	322.0654296875	12.026283333333334	10.639666666666667	19.323500000000003	8.683833333333336	77242.6875	1232039.0115332038	0	1176	0.11544268484482423	2.0886824742809473	3.7979997829538514	322.0572204589844	322.07080078125
872	322.2731628417969	13.832016666666668					1	DETECTED	322.2732 m/z @13.83 [CD6591_2.mzXML]	322.2731628417969	13.832016666666668	5.870416666666667	14.9734	9.102983333333333	18531.306640625	995353.2141397697	0	1176	0.3320460235217926	0.5510429543423081	6.5246682665975655	322.27178955078125	322.27447509765625
873	323.01971435546875	11.557733333333335					1	DETECTED	323.0197 m/z @11.56 [CD6591_2.mzXML]	323.01971435546875	11.557733333333335	1.5103333333333333	11.75595	10.245616666666667	12621.263671875	3973646.991337646	0	1176	9.775969524755647	0.5098640776054832	0.021223937573105044	323.0110168457031	323.02197265625
874	323.16302490234375	10.341116666666666					1	DETECTED	323.1630 m/z @10.34 [CD6591_2.mzXML]	323.16302490234375	10.341116666666666	8.894233333333334	10.546216666666668	1.6519833333333338	2087.68994140625	119285.40260958864	0	1176	0.6034540120474805	0.5708764816329358	0.14175296326587156	323.1581115722656	323.1644287109375
875	323.1821594238281	15.654266666666667					1	DETECTED	323.1822 m/z @15.65 [CD6591_2.mzXML]	323.1821594238281	15.654266666666667	9.952466666666668	18.9585	9.006033333333333	2438.46826171875	844844.2376527099	0	1176	5.5202705234961265	0.7897535281256213	0.5795070562512425	323.18109130859375	323.1851806640625
876	323.2245178222656	13.969349999999999					1	DETECTED	323.2245 m/z @13.97 [CD6591_2.mzXML]	323.2245178222656	13.969349999999999	1.4503833333333334	15.130133333333333	13.67975	10512.4921875	1975999.6694501939	0	1176	0.44418979759041477	0.540489695351664	0.0785614908530916	323.22381591796875	323.2263488769531
877	323.2547607421875	12.723450000000001					1	DETECTED	323.2548 m/z @12.72 [CD6591_2.mzXML]	323.2547607421875	12.723450000000001	11.773	13.58075	1.8077500000000004	13346.4404296875	584934.7431389161	0	1176	0.5767136904914967	0.9509968962070582	0.9455258562346152	323.2527770996094	323.25531005859375
878	323.2759094238281	13.849216666666667					1	DETECTED	323.2759 m/z @13.85 [CD6591_2.mzXML]	323.2759094238281	13.849216666666667	13.780683333333334	14.3159	0.5352166666666651	5151.0126953125	79142.692817871	0	1176	0.1492310755855435	3.904790856031142	6.809581712062284	323.27117919921875	323.2775573730469
879	324.0012512207031	4.667666666666666					1	DETECTED	324.0013 m/z @4.67 [CD6591_2.mzXML]	324.0012512207031	4.667666666666666	3.0206666666666666	10.178033333333333	7.157366666666666	2735.77880859375	575490.6474833677	0	1176	2.405767641432131	2.172849625581866	3.3456992511637327	323.9988098144531	324.0025329589844
880	324.0453796386719	9.332266666666667					1	DETECTED	324.0454 m/z @9.33 [CD6591_2.mzXML]	324.0453796386719	9.332266666666667	9.255833333333333	10.590266666666668	1.334433333333335	21137.255859375	398514.04340530385	0	1176	0.9199754845191581	5.69843625494124	1.44978437695395	324.0444641113281	324.0458679199219
881	324.0624694824219	12.026283333333334					1	DETECTED	324.0625 m/z @12.03 [CD6591_2.mzXML]	324.0624694824219	12.026283333333334	11.975999999999999	12.143049999999999	0.1670499999999997	25824.68359375	145238.37934716832	0	1176	0.09262816846611344	1.661087172688057	2.322174345376114	324.0619812011719	324.0626525878906
882	324.1788330078125	15.52585					1	DETECTED	324.1788 m/z @15.53 [CD6591_2.mzXML]	324.1788330078125	15.52585	0.24748333333333333	19.9995	19.752016666666666	9847.4560546875	2759227.4299713443	0	1176	3.147249745428079	0.6464047203998682	0.7064102165849446	324.1766052246094	324.18121337890625
883	324.1913757324219	9.6984					1	DETECTED	324.1914 m/z @9.70 [CD6591_2.mzXML]	324.1913757324219	9.6984	9.664150000000001	9.8171	0.1529499999999988	17899.1484375	92820.14647509689	0	1176	0.08378641182305024	2.232846715328558	3.6112364303523767	324.1912841796875	324.1915588378906
884	324.8067321777344	1.7380666666666669					1	DETECTED	324.8067 m/z @1.74 [CD6591_2.mzXML]	324.8067321777344	1.7380666666666669	1.70545	1.7690166666666667	0.06356666666666677	10796.1376953125	30960.39515942388	0	1176	0.10499506913084211	0.9744506898313674	0.9489013796627348	324.80670166015625	324.8070373535156
885	325.1749572753906	16.4434					1	DETECTED	325.1750 m/z @16.44 [CD6591_2.mzXML]	325.1749572753906	16.4434	0.17425	19.889666666666667	19.715416666666666	15994.974609375	3362819.7422377644	0	1176	2.7638158575870087	0.7371465531684335	0.5623063869833662	325.1728515625	325.175537109375
886	325.21270751953125	13.343416666666666					1	DETECTED	325.2127 m/z @13.34 [CD6591_2.mzXML]	325.21270751953125	13.343416666666666	13.3143	14.29985	0.9855499999999999	6935.31982421875	144568.39899072296	0	1176	0.08661567875818399	16.924155695477825	32.84831139095565	325.2041320800781	325.2135009765625
887	326.06060791015625	9.6984					1	DETECTED	326.0606 m/z @9.70 [CD6591_2.mzXML]	326.06060791015625	9.6984	4.1238166666666665	10.286783333333334	6.162966666666668	5096.76220703125	922291.6745959473	0	1176	0.08410464712417642	0.5527737499065701	0.10554749981314022	326.0604248046875	326.0627746582031
888	326.17742919921875	15.382083333333332					1	DETECTED	326.1774 m/z @15.38 [CD6591_2.mzXML]	326.17742919921875	15.382083333333332	10.341116666666666	19.049500000000002	8.708383333333336	4139.77490234375	826640.915735962	0	1176	1.7104202915932447	0.8637612494957981	0.7275224989915963	326.1767578125	326.1779479980469
889	327.0073547363281	19.36					1	DETECTED	327.0074 m/z @19.36 [CD6591_2.mzXML]	327.0073547363281	19.36	0.17425	19.9995	19.82525	6929.4658203125	4084503.3073076187	0	1176	10.610715987830066	0.5166660151414462	0.1950833095601533	327.00555419921875	327.0143127441406
890	327.05157470703125	11.572033333333334					1	DETECTED	327.0516 m/z @11.57 [CD6591_2.mzXML]	327.05157470703125	11.572033333333334	1.6128500000000001	11.925266666666666	10.312416666666666	35017.17578125	3615011.103344971	0	1176	9.962519571849116	0.5177340511521191	3.063431030731955	327.0498046875	327.05767822265625
891	327.17352294921875	16.4434					1	DETECTED	327.1735 m/z @16.44 [CD6591_2.mzXML]	327.17352294921875	16.4434	4.0454	19.068166666666666	15.022766666666666	6329.91943359375	2732500.5371907656	0	1176	1.534230616712751	0.6058544388879926	0.37882655547962496	327.16534423828125	327.1758728027344
892	327.22857666015625	13.849216666666667					1	DETECTED	327.2286 m/z @13.85 [CD6591_2.mzXML]	327.22857666015625	13.849216666666667	12.2468	14.654	2.4071999999999996	52673.63671875	1394685.7004820546	0	1176	0.21764932416674299	0.7903607496358934	0.5329106480967591	327.2195129394531	327.2292175292969
893	328.2110290527344	12.026283333333334					1	DETECTED	328.2110 m/z @12.03 [CD6591_2.mzXML]	328.2110290527344	12.026283333333334	8.539449999999999	12.22955	3.690100000000001	26305.013671875	1636178.9116931153	0	1176	0.1161637310371777	0.5291477462836384	0.0636081943345063	328.2104797363281	328.2191162109375
894	328.2471923828125	11.12575					1	DETECTED	328.2472 m/z @11.13 [CD6591_2.mzXML]	328.2471923828125	11.12575	11.0574	12.506300000000001	1.4489000000000019	78013.7890625	782554.1513635874	1	1176	0.0941635243965635	9.647516475240176	2.173252445883046	328.2453918457031	328.248046875
895	328.6745300292969	13.184233333333333					1	DETECTED	328.6745 m/z @13.18 [CD6591_2.mzXML]	328.6745300292969	13.184233333333333	12.97715	13.663733333333333	0.6865833333333331	11616.318359375	187433.2786530762	0	1176	0.17980339221984032	1.6577464788732392	1.3673212334733316	328.6733093261719	328.67559814453125
896	328.8978271484375	1.56875					1	DETECTED	328.8978 m/z @1.57 [CD6591_2.mzXML]	328.8978271484375	1.56875	1.4503833333333334	1.6128500000000001	0.16246666666666676	86322.1796875	505135.3828671875	0	1176	0.09205519846471866	0.683849916273022	0.38590750720334766	328.8970031738281	328.8979797363281
897	328.99786376953125	1.7835833333333333					1	DETECTED	328.9979 m/z @1.78 [CD6591_2.mzXML]	328.99786376953125	1.7835833333333333	0.10118333333333333	19.981333333333335	19.88015	22936.4765625	4175530.4231493557	0	1176	0.061574579266671314	4.390086092688659	6.362864223061752	328.9978332519531	329.00640869140625
898	329.1766052246094	12.3148					1	DETECTED	329.1766 m/z @12.31 [CD6591_2.mzXML]	329.1766052246094	12.3148	12.22955	17.509999999999998	5.280449999999998	5110.5439453125	1087936.9905501707	0	1176	0.1159881270612324	30.970381231671446	60.94076246334289	329.1745300292969	329.17767333984375
899	329.2464904785156	13.697000000000001					1	DETECTED	329.2465 m/z @13.70 [CD6591_2.mzXML]	329.2464904785156	13.697000000000001	11.0745	14.637483333333334	3.5629833333333334	47778.41015625	1536154.1635686643	0	1176	0.14547166059249683	0.7654334862989911	0.21761835082344672	329.2434387207031	329.2507019042969
900	330.0321044921875	10.457966666666666					1	DETECTED	330.0321 m/z @10.46 [CD6591_2.mzXML]	330.0321044921875	10.457966666666666	10.412416666666667	10.575349999999998	0.16293333333333138	14066.5771484375	78788.60694848634	0	1176	0.09547301616739112	1.7885107939993	2.5770215879986	330.03192138671875	330.0325927734375
901	330.2452087402344	11.72265					1	DETECTED	330.2452 m/z @11.72 [CD6591_2.mzXML]	330.2452087402344	11.72265	11.543266666666666	14.637483333333334	3.094216666666668	18456.23046875	1100770.4526317138	0	1176	0.08916916373859962	8.624593514819265	12.0665825998642	330.235595703125	330.2516174316406
902	330.3357238769531	11.858183333333333					1	DETECTED	330.3357 m/z @11.86 [CD6591_2.mzXML]	330.3357238769531	11.858183333333333	11.858183333333333	12.22955	0.37136666666666684	10147.0771484375	90984.17347601327	0	1176	0.11356370706590546	null	null	330.33526611328125	330.3373107910156
903	330.89453125	1.56875					1	DETECTED	330.8945 m/z @1.57 [CD6591_2.mzXML]	330.89453125	1.56875	1.4660499999999999	1.5832333333333333	0.11718333333333342	12926.7607421875	58112.47730041506	0	1176	0.23586045696499647	0.5705128205128196	0.14102564102563922	330.89453125	330.8954162597656
904	331.0018005371094	11.601033333333334					1	DETECTED	331.0018 m/z @11.60 [CD6591_2.mzXML]	331.0018005371094	11.601033333333334	0.10118333333333333	19.908166666666666	19.80698333333333	2996.043701171875	1604763.9477429204	0	1176	17.79419337899214	0.8611844212460741	0.7223688424921484	330.9941711425781	331.0033264160156
905	331.0529479980469	2.4019333333333335					1	DETECTED	331.0529 m/z @2.40 [CD6591_2.mzXML]	331.0529479980469	2.4019333333333335	1.6587666666666665	9.4453	7.786533333333333	862494.8125	3.4033754119818114E7	1	1176	0.4712368198235599	1.4825407383495406	1.4400425708981883	331.0440368652344	331.05657958984375
906	331.16510009765625	8.387416666666667					1	DETECTED	331.1651 m/z @8.39 [CD6591_2.mzXML]	331.16510009765625	8.387416666666667	8.138033333333333	10.691650000000001	2.5536166666666684	8954.5302734375	226536.72689062508	0	1176	0.10619593516131687	5.119862327073434	9.239724654146867	331.1640625	331.1653747558594
907	331.1872253417969	12.125666666666666					1	DETECTED	331.1872 m/z @12.13 [CD6591_2.mzXML]	331.1872253417969	12.125666666666666	12.091516666666667	12.454233333333333	0.3627166666666657	7620.119140625	83161.34920751954	0	1176	0.18637606870090018	5.310639336261799	9.621278672523598	331.18603515625	331.18865966796875
908	331.2252502441406	11.00625					1	DETECTED	331.2253 m/z @11.01 [CD6591_2.mzXML]	331.2252502441406	11.00625	10.972566666666667	11.615516666666668	0.6429500000000008	8198.4609375	123194.68935412589	0	1176	0.04322909225447624	9.544037605146244	18.088075210292487	331.22430419921875	331.22705078125
909	331.2621765136719	14.5223					1	DETECTED	331.2622 m/z @14.52 [CD6591_2.mzXML]	331.2621765136719	14.5223	6.48555	16.277816666666666	9.792266666666666	13201.9921875	1665203.4205582899	0	1176	2.892505531270306	0.5912024831073814	5.050046918914665	331.26092529296875	331.2671203613281
910	332.05694580078125	2.33245					1	DETECTED	332.0569 m/z @2.33 [CD6591_2.mzXML]	332.05694580078125	2.33245	1.82585	19.798000000000002	17.972150000000003	81297.90625	3984989.3841533503	0	1176	0.6620146689271533	1.7497060661294457	2.5222664736949025	332.0539855957031	332.0581359863281
911	332.1633605957031	10.002366666666667					1	DETECTED	332.1634 m/z @10.00 [CD6591_2.mzXML]	332.1633605957031	10.002366666666667	8.28975	10.606066666666667	2.3163166666666672	119862.6640625	2931485.6564414646	1	1176	0.3388421226664562	1.2841007442984762	1.9239764682749265	332.16265869140625	332.1695251464844
912	332.2416687011719	10.81465					1	DETECTED	332.2417 m/z @10.81 [CD6591_2.mzXML]	332.2416687011719	10.81465	10.709333333333332	10.902866666666666	0.19353333333333467	18292.5	138993.46619653405	0	1176	0.12552655823937364	0.9188162683968867	0.8376325367937733	332.2413635253906	332.242431640625
913	332.839111328125	1.7380666666666669					1	DETECTED	332.8391 m/z @1.74 [CD6591_2.mzXML]	332.839111328125	1.7380666666666669	1.67395	1.7976833333333333	0.12373333333333325	12908.640625	78505.04321606454	0	1176	0.2736058423317671	0.9649077203015307	0.9298154406030614	332.8385314941406	332.8391418457031
914	333.05126953125	2.35995					1	DETECTED	333.0513 m/z @2.36 [CD6591_2.mzXML]	333.05126953125	2.35995	1.8964333333333334	14.268933333333333	12.372499999999999	47878.91796875	4141301.8224861748	0	1176	0.6004266519907482	1.6541411266812218	2.096821257801751	333.0503234863281	333.05584716796875
915	333.150146484375	13.4349					1	DETECTED	333.1501 m/z @13.43 [CD6591_2.mzXML]	333.150146484375	13.4349	10.62265	15.345949999999998	4.723299999999998	10746.5888671875	805032.2887616878	0	1176	0.1699999771188434	0.836234819392707	0.545293636229701	333.1401672363281	333.1515197753906
916	333.1669616699219	10.052883333333334					1	DETECTED	333.1670 m/z @10.05 [CD6591_2.mzXML]	333.1669616699219	10.052883333333334	9.8171	15.256333333333334	5.439233333333334	16971.75	1310242.022166992	0	1176	0.30931252839793366	11.394296071716223	20.606611715106286	333.1614685058594	333.1722106933594
917	333.2027587890625	12.401616666666666					1	DETECTED	333.2028 m/z @12.40 [CD6591_2.mzXML]	333.2027587890625	12.401616666666666	9.155933333333333	12.641516666666666	3.4855833333333326	15336.0693359375	697645.0734727173	0	1176	0.10288985906788461	0.5369567784904052	0.07391355698081058	333.2019958496094	333.2059326171875
918	334.13916015625	9.732					1	DETECTED	334.1392 m/z @9.73 [CD6591_2.mzXML]	334.13916015625	9.732	9.6984	13.141083333333334	3.442683333333335	11245.42578125	491210.7043978272	0	1176	0.08112641487981165	51.230406746031996	101.46081349206399	334.1329345703125	334.13946533203125
919	334.16845703125	14.08415					1	DETECTED	334.1685 m/z @14.08 [CD6591_2.mzXML]	334.16845703125	14.08415	9.902733333333334	15.04185	5.139116666666666	6186.03076171875	789503.4086146852	0	1176	0.3604280735501302	0.6145186041413397	0.23064924993210464	334.1591796875	334.1697998046875
920	334.91455078125	1.5978999999999999					1	DETECTED	334.9146 m/z @1.60 [CD6591_2.mzXML]	334.91455078125	1.5978999999999999	1.56875	1.6587666666666665	0.09001666666666641	58654.08203125	203273.42193261717	0	1176	0.05734960625801011	1.5440251572327113	2.2927498922625538	334.91400146484375	334.91455078125
921	335.1233215332031	10.341116666666666					1	DETECTED	335.1233 m/z @10.34 [CD6591_2.mzXML]	335.1233215332031	10.341116666666666	9.64665	10.674000000000001	1.027350000000002	7137.78125	135138.63258227543	0	1176	0.10638894704386992	0.7396683306134214	0.18667672178355796	335.1190490722656	335.12432861328125
922	335.16595458984375	14.146416666666665					1	DETECTED	335.1660 m/z @14.15 [CD6591_2.mzXML]	335.16595458984375	14.146416666666665	11.023233333333334	16.62666666666667	5.603433333333335	125066.8984375	4400697.806812379	0	1176	0.2592013605018444	0.8742439783232149	0.2773659248775927	335.1646728515625	335.1670837402344
923	335.21826171875	12.57525					1	DETECTED	335.2183 m/z @12.58 [CD6591_2.mzXML]	335.21826171875	12.57525	6.612133333333333	18.115833333333335	11.503700000000002	29447.2265625	1455728.7425121458	0	1176	0.10725641834480015	0.964571099564825	30.542464167666168	335.2107238769531	335.2274475097656
924	336.0746154785156	16.369783333333334					1	DETECTED	336.0746 m/z @16.37 [CD6591_2.mzXML]	336.0746154785156	16.369783333333334	9.4788	19.761666666666667	10.282866666666667	3190.415283203125	874161.6868212285	0	1176	6.411199671589321	0.7461102551885433	0.49222051037708675	336.0731506347656	336.0754699707031
925	336.16949462890625	14.1928					1	DETECTED	336.1695 m/z @14.19 [CD6591_2.mzXML]	336.16949462890625	14.1928	11.941833333333333	15.58015	3.6383166666666664	25195.029296875	1415616.326865784	0	1176	0.2861819312054088	0.6927294553246774	0.3196352619802871	336.1686096191406	336.1705017089844
926	336.2523498535156	12.178133333333333					1	DETECTED	336.2523 m/z @12.18 [CD6591_2.mzXML]	336.2523498535156	12.178133333333333	11.925266666666666	17.050333333333334	5.125066666666669	9425.158203125	757884.2715622871	0	1176	0.07424506239378736	10.133930925388837	19.267861850777674	336.24462890625	336.2603759765625
927	336.6634826660156	13.141083333333334					1	DETECTED	336.6635 m/z @13.14 [CD6591_2.mzXML]	336.6634826660156	13.141083333333334	12.9623	14.538649999999999	1.576349999999998	26466.548828125	560860.5226054075	0	1176	0.27657041042971287	2.1531457553213307	3.605418865782263	336.6626281738281	336.6645202636719
928	336.88714599609375	1.5538999999999998					1	DETECTED	336.8871 m/z @1.55 [CD6591_2.mzXML]	336.88714599609375	1.5538999999999998	1.48095	1.5832333333333333	0.10228333333333328	11373.4580078125	38245.60855358884	0	1176	0.047434714980911785	0.7010509481379952	0.4021018962759903	336.8857727050781	336.8874816894531
929	337.061279296875	1.86835					1	DETECTED	337.0613 m/z @1.87 [CD6591_2.mzXML]	337.061279296875	1.86835	1.6437166666666667	18.3915	16.747783333333334	945973.0625	2.3391703252907503E7	1	1176	0.41727403939593244	6.439053142632309	9.788471307045407	337.06024169921875	337.0712585449219
930	337.16644287109375	14.146416666666665					1	DETECTED	337.1664 m/z @14.15 [CD6591_2.mzXML]	337.16644287109375	14.146416666666665	11.615516666666668	15.54375	3.9282333333333312	41652.38671875	1292920.8833580944	0	1176	0.24483120564585548	0.7170323866417332	0.31868564464539695	337.16473388671875	337.1673278808594
931	337.1814880371094	12.57525					1	DETECTED	337.1815 m/z @12.58 [CD6591_2.mzXML]	337.1814880371094	12.57525	12.488916666666666	13.91875	1.4298333333333328	60748.61328125	975236.6797122791	0	1176	0.20423722110811582	3.4008990191959074	5.460072267593909	337.18017578125	337.1820983886719
932	338.2315673828125	12.454233333333333					1	DETECTED	338.2316 m/z @12.45 [CD6591_2.mzXML]	338.2315673828125	12.454233333333333	0.10118333333333333	19.9995	19.898316666666666	386469.96875	1.715665837802914E7	0	1176	0.11865276730223151	4.7337098994004725	2.027997578585762	338.2304992675781	338.23297119140625
933	338.34063720703125	12.57525					1	DETECTED	338.3406 m/z @12.58 [CD6591_2.mzXML]	338.34063720703125	12.57525	4.17105	14.93895	10.767900000000001	213656.40625	7356437.008028994	0	1176	0.36459916716491847	0.8023102495423436	0.974889133360909	338.3404235839844	338.34228515625
934	339.1617736816406	14.146416666666665					1	DETECTED	339.1618 m/z @14.15 [CD6591_2.mzXML]	339.1617736816406	14.146416666666665	14.051383333333332	14.922066666666666	0.8706833333333339	17960.33984375	302356.97669909685	0	1176	0.19320564075657387	4.292526386918137	7.16118820029253	339.1610412597656	339.1631164550781
935	339.23492431640625	12.471566666666666					1	DETECTED	339.2349 m/z @12.47 [CD6591_2.mzXML]	339.23492431640625	12.471566666666666	0.1193	19.981333333333335	19.862033333333336	72977.796875	3488130.939117705	0	1176	0.5800687482900706	3.76949814144508	1.0710790901787821	339.23193359375	339.23651123046875
936	339.2881164550781	13.969349999999999					1	DETECTED	339.2881 m/z @13.97 [CD6591_2.mzXML]	339.2881164550781	13.969349999999999	13.213116666666668	14.72085	1.5077333333333325	13249.0283203125	450103.03715582256	0	1176	0.33323373444889626	0.99687045444528	1.0127120698419663	339.28729248046875	339.2891845703125
937	339.343994140625	12.57525					1	DETECTED	339.3440 m/z @12.58 [CD6591_2.mzXML]	339.343994140625	12.57525	12.125666666666666	13.814616666666666	1.6889500000000002	48807.203125	1183345.6640375985	0	1176	0.44903675860873626	1.2988419232644668	0.9851599703652906	339.335205078125	339.3452453613281
938	340.0398864746094	10.457966666666666					1	DETECTED	340.0399 m/z @10.46 [CD6591_2.mzXML]	340.0398864746094	10.457966666666666	9.766183333333334	11.023233333333334	1.2570499999999996	74496.1015625	734336.8304808349	0	1176	0.0973084820602299	0.8376240273468538	0.6289435475871393	340.0388488769531	340.0413818359375
939	340.24688720703125	11.175933333333335					1	DETECTED	340.2469 m/z @11.18 [CD6591_2.mzXML]	340.24688720703125	11.175933333333335	10.867866666666666	15.220233333333335	4.3523666666666685	16533.6328125	838526.3684040527	0	1176	0.04971563902125098	7.064001298420211	53.23059590906078	340.2377014160156	340.25640869140625
940	340.7810974121094	1.7380666666666669					1	DETECTED	340.7811 m/z @1.74 [CD6591_2.mzXML]	340.7810974121094	1.7380666666666669	1.70545	1.7835833333333333	0.07813333333333339	15300.8115234375	43641.70550769045	0	1176	0.06289685755756991	1.197751660705151	1.395503321410302	340.7807312011719	340.78155517578125
941	340.9309387207031	1.62845					1	DETECTED	340.9309 m/z @1.63 [CD6591_2.mzXML]	340.9309387207031	1.62845	1.5978999999999999	1.67395	0.07605000000000017	35541.52734375	106568.50746313485	0	1176	0.05555637996586471	1.2446808510638294	1.5406501233627001	340.93072509765625	340.9314270019531
942	341.03070068359375	11.586283333333334					1	DETECTED	341.0307 m/z @11.59 [CD6591_2.mzXML]	341.03070068359375	11.586283333333334	11.513266666666668	12.125666666666666	0.6123999999999974	87258.8515625	855836.1645667109	0	1176	0.1550912852601769	3.433901599378294	3.423827274444578	341.0282897949219	341.0313720703125
943	341.1772766113281	12.608133333333335					1	DETECTED	341.1773 m/z @12.61 [CD6591_2.mzXML]	341.1772766113281	12.608133333333335	12.5587	17.418666666666663	4.859966666666663	5211.8994140625	445743.10296395846	0	1176	1.135662325748605	49.15677680377466	68.88702617972062	341.1761169433594	341.18719482421875
944	341.1976318359375	12.29785					1	DETECTED	341.1976 m/z @12.30 [CD6591_2.mzXML]	341.1976318359375	12.29785	1.5250666666666668	16.719	15.193933333333334	6565.0078125	2316140.670217042	0	1176	0.28870012029677383	0.7051999870042871	0.20268108665746162	341.18792724609375	341.1997375488281
945	341.3515625	13.91875					1	DETECTED	341.3516 m/z @13.92 [CD6591_2.mzXML]	341.3515625	13.91875	13.730083333333333	14.737883333333334	1.0078000000000014	12442.8046875	280450.114022797	0	1176	0.2699716784153008	2.670848056537111	3.689465008183289	341.3501892089844	341.3524169921875
946	342.0141906738281	9.019883333333333					1	DETECTED	342.0142 m/z @9.02 [CD6591_2.mzXML]	342.0141906738281	9.019883333333333	1.2339333333333333	18.115833333333335	16.8819	4966.72900390625	1718320.9092814021	0	1176	5.933489829493529	1.0841258934362539	1.6705549297190614	342.01226806640625	342.0157165527344
947	342.0368957519531	10.428183333333333					1	DETECTED	342.0369 m/z @10.43 [CD6591_2.mzXML]	342.0368957519531	10.428183333333333	10.124083333333335	14.620833333333334	4.496749999999999	24187.6015625	914171.7825606996	0	1176	0.11142775589057052	7.393538309766564	0.619133557789352	342.0334167480469	342.0379943847656
948	342.2264099121094	12.349683333333333					1	DETECTED	342.2264 m/z @12.35 [CD6591_2.mzXML]	342.2264099121094	12.349683333333333	12.3148	12.471566666666666	0.15676666666666605	10786.9013671875	57044.74800512688	0	1176	0.0839230525140362	2.2470138557095107	3.494027711419021	342.2259826660156	342.2271423339844
949	342.2622375488281	11.325516666666665					1	DETECTED	342.2622 m/z @11.33 [CD6591_2.mzXML]	342.2622375488281	11.325516666666665	11.292966666666667	11.615516666666668	0.32255000000000145	47886.85546875	438706.72669433686	0	1176	0.11645381563574908	4.954685099846603	8.909370199693207	342.2618408203125	342.2632751464844
950	342.8679504394531	1.70545					1	DETECTED	342.8680 m/z @1.71 [CD6591_2.mzXML]	342.8679504394531	1.70545	1.67395	1.8117333333333332	0.13778333333333315	21062.568359375	112099.07024987793	0	1176	0.1021063388500425	2.1870370370370438	3.3740740740740875	342.8672180175781	342.8680725097656
951	343.16412353515625	11.789800000000001					1	DETECTED	343.1641 m/z @11.79 [CD6591_2.mzXML]	343.16412353515625	11.789800000000001	11.72265	14.904883333333334	3.1822333333333344	11912.60546875	318375.106036926	0	1176	0.0828086552856373	23.694961528914806	46.38992305782961	343.1597900390625	343.1647033691406
952	343.1922607421875	12.29785					1	DETECTED	343.1923 m/z @12.30 [CD6591_2.mzXML]	343.1922607421875	12.29785	12.1956	16.31468333333333	4.1190833333333305	25550.916015625	910608.4410689087	0	1176	0.2013433106702731	12.678564802979508	19.598828778462313	343.1844787597656	343.1946105957031
953	343.2947082519531	12.075					1	DETECTED	343.2947 m/z @12.07 [CD6591_2.mzXML]	343.2947082519531	12.075	11.99295	13.227433333333332	1.2344833333333316	13021.3271484375	274947.2885554808	0	1176	0.09033083841718437	7.5227503554743995	1.0805100602900202	343.28631591796875	343.2958679199219
954	344.2787170410156	11.49695					1	DETECTED	344.2787 m/z @11.50 [CD6591_2.mzXML]	344.2787170410156	11.49695	11.464116666666666	11.858183333333333	0.39406666666666723	38126.609375	266459.1186168229	0	1176	0.09912504458184834	4.046596866250303	6.2419917083180785	344.2774963378906	344.2790222167969
955	344.6497497558594	13.184233333333333					1	DETECTED	344.6497 m/z @13.18 [CD6591_2.mzXML]	344.6497497558594	13.184233333333333	12.9623	13.564283333333332	0.6019833333333313	17413.3984375	244475.29677416972	0	1176	0.17296750254829085	1.3562255932712537	1.4841322957528091	344.6485900878906	344.6510925292969
956	344.8752136230469	1.56875					1	DETECTED	344.8752 m/z @1.57 [CD6591_2.mzXML]	344.8752136230469	1.56875	1.4503833333333334	1.6896666666666667	0.2392833333333333	180124.234375	1021474.4394443358	0	1176	0.09582893470260889	0.6958407236794936	0.38468875577696565	344.8653564453125	344.87548828125
957	345.879150390625	1.5538999999999998					1	DETECTED	345.8792 m/z @1.55 [CD6591_2.mzXML]	345.879150390625	1.5538999999999998	1.4660499999999999	1.5832333333333333	0.11718333333333342	12517.2607421875	51932.81726049804	0	1176	0.11094248948151875	0.6669512426484544	0.3339024852969088	345.87774658203125	345.87933349609375
958	346.0087585449219	4.784383333333333					1	DETECTED	346.0088 m/z @4.78 [CD6591_2.mzXML]	346.0087585449219	4.784383333333333	0.10118333333333333	19.9995	19.898316666666666	54071.0078125	1.3916480896492304E7	0	1176	2.0697885241133482	3.701953183951773	6.713855557428774	346.0072021484375	346.0101013183594
959	346.27276611328125	13.697000000000001					1	DETECTED	346.2728 m/z @13.70 [CD6591_2.mzXML]	346.27276611328125	13.697000000000001	13.613916666666666	14.4899	0.875983333333334	21217.111328125	304767.6157252196	0	1176	0.13182943980825357	5.2717151454362385	4.251335407705855	346.272216796875	346.2752990722656
960	346.2939147949219	12.7902					1	DETECTED	346.2939 m/z @12.79 [CD6591_2.mzXML]	346.2939147949219	12.7902	11.354866666666668	12.91765	1.562783333333332	10526.6259765625	433249.8530659176	0	1176	0.1425115757143942	0.5443973525313515	0.088794705062703	346.2935791015625	346.2997131347656
961	346.32977294921875	11.67555					1	DETECTED	346.3298 m/z @11.68 [CD6591_2.mzXML]	346.32977294921875	11.67555	11.615516666666668	11.72265	0.10713333333333175	7298.96484375	37966.002105712876	0	1176	0.12926050258652566	0.8922820655191718	0.7845641310383435	346.3296813964844	346.33087158203125
962	346.9081726074219	1.56875					1	DETECTED	346.9082 m/z @1.57 [CD6591_2.mzXML]	346.9081726074219	1.56875	1.4957333333333334	1.6128500000000001	0.11711666666666676	12225.28515625	62269.65320935055	0	1176	0.10768634102626029	0.8019858479799132	0.6039716959598264	346.90777587890625	346.9088134765625
963	347.0185546875	4.186766666666666					1	DETECTED	347.0186 m/z @4.19 [CD6591_2.mzXML]	347.0185546875	4.186766666666666	3.610783333333333	17.62066666666667	14.009883333333335	3964.955078125	1325839.7060652769	0	1176	4.151386833740882	12.161708961486156	23.32341792297231	347.0096435546875	347.0197448730469
964	347.2210388183594	11.091800000000001					1	DETECTED	347.2210 m/z @11.09 [CD6591_2.mzXML]	347.2210388183594	11.091800000000001	11.091800000000001	12.5587	1.466899999999999	12121.830078125	306732.34918566875	0	1176	0.016288399547759624	null	null	347.21697998046875	347.2215881347656
965	348.8131408691406	1.7380666666666669					1	DETECTED	348.8131 m/z @1.74 [CD6591_2.mzXML]	348.8131408691406	1.7380666666666669	1.6896666666666667	1.7690166666666667	0.07935000000000003	14618.294921875	55773.94088464368	0	1176	0.08867428096549501	0.8197314049586742	0.6394628099173486	348.8121032714844	348.813232421875
966	348.8686218261719	1.56875					1	DETECTED	348.8686 m/z @1.57 [CD6591_2.mzXML]	348.8686218261719	1.56875	1.4503833333333334	1.56875	0.11836666666666673	10746.2744140625	46015.80423095706	0	1176	0.07032795537936543	0.5	null	348.8670959472656	348.8691711425781
967	349.0173034667969	3.365866666666667					1	DETECTED	349.0173 m/z @3.37 [CD6591_2.mzXML]	349.0173034667969	3.365866666666667	2.5383333333333336	19.68883333333333	17.150499999999997	2522.947265625	947330.878788086	0	1176	0.855327331995364	10.362422460323854	19.72484492064771	349.0154724121094	349.0186767578125
968	349.1388244628906	10.62265					1	DETECTED	349.1388 m/z @10.62 [CD6591_2.mzXML]	349.1388244628906	10.62265	10.0879	10.674000000000001	0.5861000000000018	1967.015869140625	36583.52703912356	0	1176	0.0766988690774717	0.54801309022908	0.09602618045815997	349.13787841796875	349.1400146484375
969	349.23406982421875	12.723450000000001					1	DETECTED	349.2341 m/z @12.72 [CD6591_2.mzXML]	349.23406982421875	12.723450000000001	12.657916666666667	12.757133333333334	0.09921666666666695	7282.779296875	29017.333341552618	0	1176	0.07226744297968324	0.7569938962360003	0.5139877924720005	349.2331848144531	349.23406982421875
970	350.089599609375	16.058316666666666					1	DETECTED	350.0896 m/z @16.06 [CD6591_2.mzXML]	350.089599609375	16.058316666666666	9.6984	19.287	9.5886	3282.582763671875	881647.2448429873	0	1176	1.7310503845376939	0.7538306319527247	0.5076612639054494	350.0888977050781	350.0929870605469
971	350.80975341796875	1.7380666666666669					1	DETECTED	350.8098 m/z @1.74 [CD6591_2.mzXML]	350.80975341796875	1.7380666666666669	1.3975	18.775	17.377499999999998	19571.27734375	5192467.59343988	0	1176	0.08394334408630333	25.512626015464402	50.0252520309288	350.80963134765625	350.8184509277344
972	350.8921203613281	1.5978999999999999					1	DETECTED	350.8921 m/z @1.60 [CD6591_2.mzXML]	350.8921203613281	1.5978999999999999	1.56875	1.6587666666666665	0.09001666666666641	64514.33203125	209383.13311962885	0	1176	0.05618802215673546	1.6193201518805007	2.080149228221029	350.8915710449219	350.89227294921875
973	350.98590087890625	1.67395					1	DETECTED	350.9859 m/z @1.67 [CD6591_2.mzXML]	350.98590087890625	1.67395	1.67395	18.830499999999997	17.156549999999996	7542.33154296875	1122624.2640509943	0	1176	3.1051964820035516	null	null	350.9844665527344	350.9936218261719
974	351.08697509765625	16.222783333333332					1	DETECTED	351.0870 m/z @16.22 [CD6591_2.mzXML]	351.08697509765625	16.222783333333332	10.052883333333334	19.159166666666668	9.106283333333334	2486.20361328125	563864.5437166137	0	1176	1.3966323166701855	0.7379603667266355	0.4759207334532709	351.0849304199219	351.0902404785156
975	351.1613464355469	14.441983333333333					1	DETECTED	351.1613 m/z @14.44 [CD6591_2.mzXML]	351.1613464355469	14.441983333333333	14.018550000000001	15.04185	1.023299999999999	9664.9755859375	272828.4651685179	0	1176	0.4255576010077977	1.208336613398413	0.5626052552197149	351.160888671875	351.1678466796875
976	351.2129821777344	12.454233333333333					1	DETECTED	351.2130 m/z @12.45 [CD6591_2.mzXML]	351.2129821777344	12.454233333333333	11.841083333333334	12.608133333333335	0.7670500000000011	6950.8857421875	140205.50089257833	0	1176	0.09564580045780247	0.6254994699502586	0.2509989399005172	351.2128601074219	351.2153625488281
977	351.22833251953125	13.697000000000001					1	DETECTED	351.2283 m/z @13.70 [CD6591_2.mzXML]	351.22833251953125	13.697000000000001	9.364316666666667	14.506183333333333	5.141866666666665	41807.2578125	1344340.3073560165	0	1176	0.20895450737547883	0.554005132886764	4.587703290380049	351.2196960449219	351.2288818359375
978	352.16534423828125	9.969249999999999					1	DETECTED	352.1653 m/z @9.97 [CD6591_2.mzXML]	352.16534423828125	9.969249999999999	9.935766666666666	14.803866666666666	4.8681	16910.310546875	463931.91869506857	0	1176	0.07724244431467575	3.8304571094681297	5.177058219192297	352.16448974609375	352.1658020019531
979	352.23150634765625	13.713433333333334					1	DETECTED	352.2315 m/z @13.71 [CD6591_2.mzXML]	352.23150634765625	13.713433333333334	12.2468	13.713433333333334	1.4666333333333341	10150.974609375	471110.0762279057	0	1176	1.4451751889141011	0.5	null	352.22369384765625	352.23150634765625
980	352.89654541015625	1.67395					1	DETECTED	352.8965 m/z @1.67 [CD6591_2.mzXML]	352.89654541015625	1.67395	1.4660499999999999	1.7380666666666669	0.272016666666667	33104.00390625	156240.94697692874	0	1176	0.07200522209344151	0.654200737534071	2.029419158291895	352.8963928222656	352.9000244140625
981	353.0351257324219	1.86835					1	DETECTED	353.0351 m/z @1.87 [CD6591_2.mzXML]	353.0351257324219	1.86835	1.6587666666666665	17.62066666666667	15.961900000000002	363454.90625	8796394.002797732	0	1176	0.42880472426667127	5.112482445014806	8.194632735758228	353.0298156738281	353.0364685058594
982	353.1778259277344	15.165899999999999					1	DETECTED	353.1778 m/z @15.17 [CD6591_2.mzXML]	353.1778259277344	15.165899999999999	9.919133333333333	17.289833333333334	7.370700000000001	7340.25537109375	1165239.0355939032	0	1176	0.9246133417655553	0.6582555852120374	0.313465423617773	353.1748962402344	353.1787109375
983	353.2438659667969	14.473783333333333					1	DETECTED	353.2439 m/z @14.47 [CD6591_2.mzXML]	353.2438659667969	14.473783333333333	10.341116666666666	15.094216666666666	4.7531	6194.38720703125	694378.0654804687	0	1176	2.94290576109492	0.5750645265365381	0.1507237055921463	353.2340393066406	353.2463073730469
984	353.2651062011719	13.663733333333333					1	DETECTED	353.2651 m/z @13.66 [CD6591_2.mzXML]	353.2651062011719	13.663733333333333	12.471566666666666	13.95305	1.4814833333333333	14753.638671875	369634.1048609619	0	1176	0.11045137073754319	0.6213406962113797	0.21742633427927413	353.26446533203125	353.2660217285156
985	355.0830383300781	12.026283333333334					1	DETECTED	355.0830 m/z @12.03 [CD6591_2.mzXML]	355.0830383300781	12.026283333333334	1.62845	16.1131	14.484649999999998	13307.94140625	1473896.9484801325	0	1176	0.06086064452129314	0.6965225127029668	0.3930450254059338	355.0810241699219	355.0899963378906
986	355.26239013671875	12.2468					1	DETECTED	355.2624 m/z @12.25 [CD6591_2.mzXML]	355.26239013671875	12.2468	11.72265	14.637483333333334	2.914833333333334	88946.71875	1193676.9521716293	1	1176	0.1237834622335825	1.081486382420984	2.047247034935384	355.259033203125	355.262939453125
987	355.2829284667969	13.3883					1	DETECTED	355.2829 m/z @13.39 [CD6591_2.mzXML]	355.2829284667969	13.3883	7.805350000000001	13.547433333333334	5.742083333333333	7669.09130859375	650767.9455587161	0	1176	0.20026342911245898	0.5142517247452811	0.028503449490562327	355.28216552734375	355.2839050292969
988	356.0345458984375	10.250666666666666					1	DETECTED	356.0345 m/z @10.25 [CD6591_2.mzXML]	356.0345458984375	10.250666666666666	10.232716666666667	18.445833333333333	8.213116666666666	3231.615478515625	355911.7404356996	0	1176	0.08072305765504773	228.7776230269391	456.5552460538782	356.0289001464844	356.03680419921875
989	356.071533203125	10.0879					1	DETECTED	356.0715 m/z @10.09 [CD6591_2.mzXML]	356.071533203125	10.0879	10.052883333333334	10.95505	0.9021666666666661	11854.0478515625	148629.47905413847	0	1176	0.08493297723941318	12.881960970966597	11.632214479236927	356.0704650878906	356.0722961425781
990	356.9086608886719	1.62845					1	DETECTED	356.9087 m/z @1.63 [CD6591_2.mzXML]	356.9086608886719	1.62845	1.5832333333333333	1.6587666666666665	0.07553333333333323	47768.09765625	161201.88662695314	0	1176	0.06382245792799446	0.835237744194617	0.6704754883892341	356.9086608886719	356.9094543457031
991	357.10516357421875	10.341116666666666					1	DETECTED	357.1052 m/z @10.34 [CD6591_2.mzXML]	357.10516357421875	10.341116666666666	8.715	10.394316666666667	1.6793166666666668	2596.376220703125	103635.59673373411	0	1176	0.07336572935649421	0.5163579898941242	0.0327159797882483	357.10186767578125	357.1064147949219
992	357.27752685546875	12.674116666666666					1	DETECTED	357.2775 m/z @12.67 [CD6591_2.mzXML]	357.27752685546875	12.674116666666666	11.75595	16.424883333333334	4.668933333333333	196811.625	3195156.0087464955	1	1176	0.42111088487428106	0.9219921920630273	0.5461748099089699	357.276123046875	357.2801208496094
993	357.2989807128906	13.969349999999999					1	DETECTED	357.2990 m/z @13.97 [CD6591_2.mzXML]	357.2989807128906	13.969349999999999	0.5586333333333333	15.238183333333334	14.67955	26733.9765625	1512698.715643585	0	1176	0.18672260675108276	0.5348918681793748	2.6756072777868796	357.2982482910156	357.3004455566406
994	358.0688171386719	10.0879					1	DETECTED	358.0688 m/z @10.09 [CD6591_2.mzXML]	358.0688171386719	10.0879	10.070383333333332	17.658	7.587616666666669	3946.90966796875	343348.80703674327	0	1176	0.10911247861499085	216.58277830636723	432.16555661273446	358.0594787597656	358.0696716308594
995	358.25750732421875	11.023233333333334					1	DETECTED	358.2575 m/z @11.02 [CD6591_2.mzXML]	358.25750732421875	11.023233333333334	10.972566666666667	11.142516666666667	0.16995000000000005	29457.591796875	189286.59665673782	0	1176	0.3500603631741015	1.6771381578947455	2.25191928892443	358.2563781738281	358.258056640625
996	358.2940368652344	11.586283333333334					1	DETECTED	358.2940 m/z @11.59 [CD6591_2.mzXML]	358.2940368652344	11.586283333333334	11.572033333333334	14.223066666666666	2.6510333333333325	22166.1875	702087.775606812	0	1176	3.3118608113247276	93.01871345028884	185.03742690057769	358.2939147949219	358.3025207519531
997	359.0430908203125	1.8400166666666666					1	DETECTED	359.0431 m/z @1.84 [CD6591_2.mzXML]	359.0430908203125	1.8400166666666666	1.6437166666666667	4.98785	3.344133333333333	430699.90625	8729204.129977105	0	1176	0.41908476342483403	2.2707847617094767	5.040173782167517	359.0421447753906	359.04412841796875
998	359.16552734375	13.832016666666668					1	DETECTED	359.1655 m/z @13.83 [CD6591_2.mzXML]	359.16552734375	13.832016666666668	12.90265	14.6709	1.76825	10408.0703125	391977.4450354005	0	1176	0.25809837490950116	0.9513198952691779	0.9026397905383559	359.1650390625	359.1667785644531
999	360.23785400390625	4.21835					1	DETECTED	360.2379 m/z @4.22 [CD6591_2.mzXML]	360.23785400390625	4.21835	3.1831666666666667	5.266983333333333	2.0838166666666664	3702.9580078125	233377.53812130739	0	1176	0.669956090324241	1.006496433803996	1.0129928676079918	360.2364196777344	360.2388610839844
1000	360.32269287109375	12.57525					1	DETECTED	360.3227 m/z @12.58 [CD6591_2.mzXML]	360.32269287109375	12.57525	12.178133333333333	12.7902	0.6120666666666672	12618.2890625	288739.50530102575	0	1176	0.14087452424149483	0.7706383514500352	0.5412767029000706	360.3221130371094	360.3235168457031
1001	360.8388671875	1.7690166666666667					1	DETECTED	360.8389 m/z @1.77 [CD6591_2.mzXML]	360.8388671875	1.7690166666666667	1.6896666666666667	1.7690166666666667	0.07935000000000003	14740.4736328125	56220.404227050916	0	1176	0.07858617176671334	0.5	null	360.83843994140625	360.8390808105469
1002	361.1996765136719	11.175933333333335					1	DETECTED	361.1997 m/z @11.18 [CD6591_2.mzXML]	361.1996765136719	11.175933333333335	11.12575	11.209200000000001	0.08345000000000091	19639.08984375	77057.14063769595	0	1176	0.06662206512910629	0.8314513450680685	0.6629026901361369	361.1994323730469	361.2000427246094
1003	361.3120422363281	12.608133333333335					1	DETECTED	361.3120 m/z @12.61 [CD6591_2.mzXML]	361.3120422363281	12.608133333333335	11.773	15.52585	3.7528500000000005	11479.62109375	789003.4590942992	0	1176	0.5068308678764897	1.8644138976212459	3.086653390392687	361.31048583984375	361.31390380859375
1004	362.8858947753906	1.56875					1	DETECTED	362.8859 m/z @1.57 [CD6591_2.mzXML]	362.8858947753906	1.56875	1.5103333333333333	1.5832333333333333	0.07289999999999996	20082.93359375	56744.45833349607	0	1176	0.04810886909736012	0.6239657631954335	0.2479315263908671	362.88555908203125	362.88653564453125
1005	362.92535400390625	1.6437166666666667					1	DETECTED	362.9254 m/z @1.64 [CD6591_2.mzXML]	362.92535400390625	1.6437166666666667	1.5978999999999999	1.7217666666666667	0.12386666666666679	100798.7421875	323276.5129106446	0	1176	0.05197024095685521	1.1852761121171236	1.1972699892556415	362.9251403808594	362.9259948730469
1006	363.1114501953125	1.4660499999999999					1	DETECTED	363.1115 m/z @1.47 [CD6591_2.mzXML]	363.1114501953125	1.4660499999999999	1.4156166666666665	17.23483333333333	15.819216666666664	10835.9189453125	2771864.4318014216	0	1176	10.695108695631246	156.8329477858559	213.15422772405688	363.1085205078125	363.1121826171875
1007	363.21539306640625	11.30985					1	DETECTED	363.2154 m/z @11.31 [CD6591_2.mzXML]	363.21539306640625	11.30985	1.9242166666666667	11.807066666666666	9.88285	117297.9140625	3158197.14490039	1	1176	0.06970062224714546	1.4148985018747933	0.42608814564109504	363.2062072753906	363.2163391113281
1008	365.1986999511719	14.237950000000001					1	DETECTED	365.1987 m/z @14.24 [CD6591_2.mzXML]	365.1986999511719	14.237950000000001	14.051383333333332	15.165899999999999	1.1145166666666668	6614.6767578125	217609.59330096463	0	1176	0.5624605142574666	2.986912631766974	3.311464423627574	365.1981506347656	365.2001953125
1009	365.2308349609375	11.15915					1	DETECTED	365.2308 m/z @11.16 [CD6591_2.mzXML]	365.2308349609375	11.15915	11.091800000000001	12.3148	1.222999999999999	5286.23291015625	262429.8942001339	0	1176	1.2838656659991567	9.079435783222054	17.15887156644411	365.2289733886719	365.231201171875
1010	366.18408203125	14.1928					1	DETECTED	366.1841 m/z @14.19 [CD6591_2.mzXML]	366.18408203125	14.1928	8.322733333333334	15.274166666666668	6.951433333333334	10737.6171875	838626.169108856	0	1176	0.22205536884125543	0.5910064668467321	0.1846389945017215	366.183837890625	366.19122314453125
1011	366.20562744140625	9.412233333333335					1	DETECTED	366.2056 m/z @9.41 [CD6591_2.mzXML]	366.20562744140625	9.412233333333335	9.3803	9.4788	0.09849999999999959	4944.91650390625	16659.48181945792	0	1176	0.23820618457596865	1.5422755741126624	2.0845511482253247	366.20526123046875	366.2059020996094
1012	367.1236572265625	10.472633333333333					1	DETECTED	367.1237 m/z @10.47 [CD6591_2.mzXML]	367.1236572265625	10.472633333333333	1.86835	11.15915	9.2908	137025.28125	3098370.6544362833	1	1176	0.09609715733968827	1.4274394945752098	0.014515442137595662	367.1197814941406	367.1241760253906
1013	367.14947509765625	8.189066666666667					1	DETECTED	367.1495 m/z @8.19 [CD6591_2.mzXML]	367.14947509765625	8.189066666666667	8.03405	12.524049999999999	4.489999999999998	4534.96826171875	516061.5183551025	0	1176	0.49056108592777825	14.482313729706487	27.964627459412974	367.1494445800781	367.1558532714844
1014	367.1932373046875	13.646683333333334					1	DETECTED	367.1932 m/z @13.65 [CD6591_2.mzXML]	367.1932373046875	13.646683333333334	13.630283333333333	14.737883333333334	1.1076000000000015	10874.419921875	226945.71033416747	0	1176	0.1429657087734686	33.76829268292511	66.53658536585021	367.1877136230469	367.1940002441406
1015	367.9906921386719	4.784383333333333					1	DETECTED	367.9907 m/z @4.78 [CD6591_2.mzXML]	367.9906921386719	4.784383333333333	2.456733333333333	18.775	16.318266666666666	8136.8505859375	2175532.2540391847	0	1176	2.34656927170584	3.284834998272414	5.545698956030715	367.9894104003906	367.9925231933594
1016	368.2782897949219	11.464116666666666					1	DETECTED	368.2783 m/z @11.46 [CD6591_2.mzXML]	368.2782897949219	11.464116666666666	11.447849999999999	12.212566666666667	0.7647166666666685	50668.12890625	411150.9529725358	0	1176	0.08319580926732506	23.50563524590172	13.261923242869312	368.27752685546875	368.2786865234375
1017	368.6263427734375	11.091800000000001					1	DETECTED	368.6263 m/z @11.09 [CD6591_2.mzXML]	368.6263427734375	11.091800000000001	10.018933333333333	12.349683333333333	2.33075	8768.140625	694648.4191634521	0	1176	2.2596804901661116	1.0862253774933188	1.1724507549866376	368.6258239746094	368.6268005371094
1018	368.870361328125	1.6896666666666667					1	DETECTED	368.8704 m/z @1.69 [CD6591_2.mzXML]	368.870361328125	1.6896666666666667	1.62845	1.7535999999999998	0.12514999999999987	20526.19140625	97904.4193294678	0	1176	0.22964885452380002	1.0221889463653673	1.0443778927307348	368.869873046875	368.8782043457031
1019	369.00872802734375	1.8964333333333334					1	DETECTED	369.0087 m/z @1.90 [CD6591_2.mzXML]	369.00872802734375	1.8964333333333334	1.7976833333333333	2.77455	0.9768666666666668	20916.447265625	569106.4110098877	0	1176	0.5375687694891533	4.946160337552738	6.612993272779905	369.0076599121094	369.009765625
1020	369.1207275390625	10.472633333333333					1	DETECTED	369.1207 m/z @10.47 [CD6591_2.mzXML]	369.1207275390625	10.472633333333333	10.412416666666667	10.639666666666667	0.22724999999999973	44682.484375	284974.5300330823	0	1176	0.09906279266990126	1.7670585241315202	2.1047199791346203	369.1192626953125	369.1209716796875
1021	369.3503112792969	12.57525					1	DETECTED	369.3503 m/z @12.58 [CD6591_2.mzXML]	369.3503112792969	12.57525	0.1926	19.9995	19.806900000000002	127707.1796875	1.0301893774141677E7	1	1176	0.267006418308009	1.720920675137652	1.3886402102015951	369.3490905761719	369.353759765625
1022	370.0863037109375	11.807066666666666					1	DETECTED	370.0863 m/z @11.81 [CD6591_2.mzXML]	370.0863037109375	11.807066666666666	11.773	12.160449999999999	0.3874499999999994	121574.203125	887676.4868803686	0	1176	0.0920782431796141	4.850404951472451	5.831472614763659	370.08599853515625	370.0867614746094
1023	370.1241455078125	10.472633333333333					1	DETECTED	370.1241 m/z @10.47 [CD6591_2.mzXML]	370.1241455078125	10.472633333333333	10.412416666666667	10.560550000000001	0.1481333333333339	8738.3330078125	47540.39189624056	0	1176	0.0830177936996499	1.2300027677830347	1.4600055355660697	370.12371826171875	370.1243896484375
1024	370.2938537597656	11.630583333333334					1	DETECTED	370.2939 m/z @11.63 [CD6591_2.mzXML]	370.2938537597656	11.630583333333334	11.601033333333334	11.75595	0.1549166666666668	74637.4375	454055.3165488276	0	1176	0.12207515584259276	2.6212633953750366	4.242526790750073	370.2938537597656	370.2943115234375
1025	370.3536376953125	12.57525					1	DETECTED	370.3536 m/z @12.58 [CD6591_2.mzXML]	370.3536376953125	12.57525	0.5404166666666667	16.737333333333332	16.196916666666667	41149.3828125	8402367.888434935	0	1176	0.5293831118227921	0.64893322299701	3.582488516367284	370.3531188964844	370.3567810058594
1026	371.09002685546875	11.807066666666666					1	DETECTED	371.0900 m/z @11.81 [CD6591_2.mzXML]	371.09002685546875	11.807066666666666	11.789800000000001	11.941833333333333	0.1520333333333319	23542.78125	119404.73233129786	0	1176	0.11679018554528042	4.40250965251021	7.805019305020418	371.0893249511719	371.090087890625
1027	371.2970275878906	11.630583333333334					1	DETECTED	371.2970 m/z @11.63 [CD6591_2.mzXML]	371.2970275878906	11.630583333333334	11.601033333333334	11.75595	0.1549166666666668	22864.033203125	108527.42877929658	0	1176	0.05950278451961388	2.6212633953750366	4.599935139186367	371.2970275878906	371.29803466796875
1028	371.314697265625	0.8690166666666667					1	DETECTED	371.3147 m/z @0.87 [CD6591_2.mzXML]	371.314697265625	0.8690166666666667	0.10118333333333333	19.9995	19.898316666666666	20615.447265625	1.0446205160202647E7	0	1176	17.56358855384125	0.9114931336268269	0.8158786329308798	371.313232421875	371.31658935546875
1029	372.0833740234375	11.807066666666666					1	DETECTED	372.0834 m/z @11.81 [CD6591_2.mzXML]	372.0833740234375	11.807066666666666	11.807066666666666	12.026283333333334	0.21921666666666795	44939.41015625	231410.55372070355	0	1176	0.1945515355975136	null	null	372.0828552246094	372.0840148925781
1030	372.3095703125	11.773					1	DETECTED	372.3096 m/z @11.77 [CD6591_2.mzXML]	372.3095703125	11.773	0.17425	19.8715	19.69725	27637.6796875	3084738.044712677	0	1176	0.6342213715933003	0.7117350533835768	2.952131487756144	372.3089599609375	372.3195495605469
1031	373.2730407714844	12.2468					1	DETECTED	373.2730 m/z @12.25 [CD6591_2.mzXML]	373.2730407714844	12.2468	11.75595	12.6903	0.9343500000000002	67865.546875	840080.9288391105	0	1176	0.10057847152395816	1.0211072856904644	3.4839572176710933	373.2718811035156	373.2739562988281
1032	374.3255615234375	12.1956					1	DETECTED	374.3256 m/z @12.20 [CD6591_2.mzXML]	374.3255615234375	12.1956	11.586283333333334	14.787283333333333	3.2009999999999987	7538.4091796875	588614.4987392579	0	1176	0.6168914872128113	2.6267129844908226	4.253425968981645	374.32464599609375	374.32708740234375
1033	375.016845703125	1.8820833333333333					1	DETECTED	375.0168 m/z @1.88 [CD6591_2.mzXML]	375.016845703125	1.8820833333333333	1.6587666666666665	4.0296666666666665	2.3709	193123.15625	4095897.827838196	0	1176	0.29023725585252946	1.903805917404221	3.594870872565728	375.0157165527344	375.0198059082031
1034	375.2881774902344	12.723450000000001					1	DETECTED	375.2882 m/z @12.72 [CD6591_2.mzXML]	375.2881774902344	12.723450000000001	12.010250000000001	12.97715	0.966899999999999	14663.5478515625	314604.12903222686	0	1176	0.7130132772794155	0.6778603477285462	0.3557206954570924	375.2859191894531	375.2889404296875
1035	376.6240234375	10.590266666666668					1	DETECTED	376.6240 m/z @10.59 [CD6591_2.mzXML]	376.6240234375	10.590266666666668	10.487066666666667	11.0403	0.553233333333333	75416.6484375	554631.2892965093	2	1176	0.08314058391552948	4.054127582202353	2.316870253127519	376.6208801269531	376.625
1036	377.14483642578125	9.83455					1	DETECTED	377.1448 m/z @9.83 [CD6591_2.mzXML]	377.14483642578125	9.83455	9.800183333333333	9.868633333333333	0.06845000000000034	1915.0826416015625	6187.302097473278	0	1176	0.057355119520869025	0.9958777885547936	0.9917555771095872	377.14483642578125	377.1452941894531
1037	377.2647705078125	13.343416666666666					1	DETECTED	377.2648 m/z @13.34 [CD6591_2.mzXML]	377.2647705078125	13.343416666666666	12.488916666666666	13.564283333333332	1.0753666666666657	10934.0009765625	260293.84405017097	0	1176	0.06564200917255825	0.6292373707821334	0.25847474156426675	377.2640380859375	377.2657470703125
1038	377.62847900390625	10.590266666666668					1	DETECTED	377.6285 m/z @10.59 [CD6591_2.mzXML]	377.62847900390625	10.590266666666668	9.629633333333334	12.349683333333333	2.7200499999999987	6862.49169921875	333648.76388531504	0	1176	2.686722523033662	1.415758700857072	1.831517401714144	377.6283264160156	377.6339111328125
1039	378.0301513671875	16.204666666666665					1	DETECTED	378.0302 m/z @16.20 [CD6591_2.mzXML]	378.0301513671875	16.204666666666665	15.292300000000001	18.354666666666667	3.062366666666666	1819.93603515625	171633.76622842407	0	1176	0.7699728050805863	1.6782543568009989	2.3565087136019978	378.0263977050781	378.032958984375
1040	378.2392578125	12.384183333333334					1	DETECTED	378.2393 m/z @12.38 [CD6591_2.mzXML]	378.2392578125	12.384183333333334	11.958916666666665	12.822883333333333	0.8639666666666681	24326.6875	271344.20938000584	0	1176	0.11675390820546738	1.0157940116005602	3.742698321639057	378.23846435546875	378.2409973144531
1041	378.8992004394531	1.6437166666666667					1	DETECTED	378.8992 m/z @1.64 [CD6591_2.mzXML]	378.8992004394531	1.6437166666666667	1.5978999999999999	2.9031666666666665	1.3052666666666666	60769.1015625	1686114.3202468262	0	1176	0.047578812634209156	13.97144838411641	28.629796645537127	378.8992004394531	378.9040832519531
1042	379.28082275390625	13.969349999999999					1	DETECTED	379.2808 m/z @13.97 [CD6591_2.mzXML]	379.28082275390625	13.969349999999999	13.613916666666666	15.220233333333335	1.6063166666666682	26998.712890625	580198.0750563351	0	1176	0.20569565245325272	1.5968097410165	4.242977829676547	379.2791442871094	379.2827453613281
1043	380.2547607421875	12.641516666666666					1	DETECTED	380.2548 m/z @12.64 [CD6591_2.mzXML]	380.2547607421875	12.641516666666666	11.370133333333333	13.021733333333334	1.6516000000000002	37372.8046875	740365.8181701669	0	1176	0.11140843738452588	0.5788102453018592	4.586726363657503	380.25311279296875	380.2641906738281
1044	381.02496337890625	1.82585					1	DETECTED	381.0250 m/z @1.83 [CD6591_2.mzXML]	381.02496337890625	1.82585	1.6437166666666667	3.6873	2.0435833333333333	153657.421875	2692877.076349943	0	1176	0.17840739151366525	2.040685711107048	2.863187179580351	381.024169921875	381.0292053222656
1045	383.1148681640625	1.7835833333333333					1	DETECTED	383.1149 m/z @1.78 [CD6591_2.mzXML]	383.1148681640625	1.7835833333333333	1.7380666666666669	9.364316666666667	7.626250000000001	258890.5625	2829858.009436462	0	1176	0.07486061100368824	5.268900070902528	7.885721970286824	383.11431884765625	383.1192626953125
1046	383.9590148925781	13.51515					1	DETECTED	383.9590 m/z @13.52 [CD6591_2.mzXML]	383.9590148925781	13.51515	2.8456833333333336	13.51515	10.669466666666667	2418.270751953125	875545.6278899537	0	1176	9.138772363305758	0.5	null	383.9590148925781	383.966552734375
1047	384.1188659667969	1.9103833333333333					1	DETECTED	384.1189 m/z @1.91 [CD6591_2.mzXML]	384.1188659667969	1.9103833333333333	1.9103833333333333	9.124966666666667	7.214583333333334	12825.5546875	1229867.754092041	0	1176	7.147335474766491	null	null	384.11322021484375	384.1191711425781
1048	385.2725524902344	12.774000000000001					1	DETECTED	385.2726 m/z @12.77 [CD6591_2.mzXML]	385.2725524902344	12.774000000000001	12.774000000000001	12.855416666666667	0.0814166666666658	5481.3779296875	20167.712071655114	0	1176	0.07640885382676466	null	null	385.2703552246094	385.2725524902344
1049	385.3086242675781	14.604999999999999					1	DETECTED	385.3086 m/z @14.60 [CD6591_2.mzXML]	385.3086242675781	14.604999999999999	10.178033333333333	17.308333333333334	7.1303	26299.337890625	2470828.822744749	0	1176	1.194095499760989	0.8071349428703146	1.8767384319340676	385.3061828613281	385.3118591308594
1050	386.08001708984375	10.885466666666668					1	DETECTED	386.0800 m/z @10.89 [CD6591_2.mzXML]	386.08001708984375	10.885466666666668	0.33963333333333334	19.926333333333332	19.5867	3995.546875	1554088.0116367184	0	1176	6.770817813563671	0.9286463848281311	3.174478955889204	386.07611083984375	386.0831298828125
1051	386.31201171875	14.331516666666666					1	DETECTED	386.3120 m/z @14.33 [CD6591_2.mzXML]	386.31201171875	14.331516666666666	12.488916666666666	15.7455	3.2565833333333334	5339.16015625	390538.4202588502	0	1176	0.9765385322298901	0.8836924273671266	0.7673848547342532	386.3108215332031	386.313720703125
1052	386.3250732421875	12.723450000000001					1	DETECTED	386.3251 m/z @12.72 [CD6591_2.mzXML]	386.3250732421875	12.723450000000001	12.674116666666666	12.80655	0.13243333333333318	9320.2109375	48954.73745800808	0	1176	0.06131418305609415	1.3422297297296828	1.6844594594593654	386.3241882324219	386.3253479003906
1053	387.1789855957031	11.557733333333335					1	DETECTED	387.1790 m/z @11.56 [CD6591_2.mzXML]	387.1789855957031	11.557733333333335	11.513266666666668	12.1956	0.6823333333333323	184913.96875	1446026.8412957757	0	1176	0.09372162866727685	3.1954946751258815	4.059608389440565	387.17803955078125	387.1812438964844
1054	388.07684326171875	10.885466666666668					1	DETECTED	388.0768 m/z @10.89 [CD6591_2.mzXML]	388.07684326171875	10.885466666666668	0.1193	19.926333333333332	19.807033333333333	4077.098388671875	1521005.2887264693	0	1176	5.350628779113922	0.919873987956097	1.64589547272011	388.0748596191406	388.0799560546875
1055	388.3056945800781	12.454233333333333					1	DETECTED	388.3057 m/z @12.45 [CD6591_2.mzXML]	388.3056945800781	12.454233333333333	11.908833333333332	12.57525	0.6664166666666684	3452.708740234375	100762.81870574957	0	1176	0.08647474408467204	0.61094303874832	0.22188607749664005	388.3032531738281	388.3056945800781
1056	388.7110595703125	2.008016666666667					1	DETECTED	388.7111 m/z @2.01 [CD6591_2.mzXML]	388.7110595703125	2.008016666666667	1.7217666666666667	2.1497666666666664	0.4279999999999997	10535.9072265625	165072.71984094227	0	1176	0.2657220768566839	0.7475982532751083	0.47385441388399024	388.71014404296875	388.7126159667969
1057	390.9914855957031	1.86835					1	DETECTED	390.9915 m/z @1.87 [CD6591_2.mzXML]	390.9914855957031	1.86835	1.6896666666666667	2.4838333333333336	0.7941666666666669	30381.009765625	636414.0043691408	0	1176	0.22705244025179083	2.222274041600598	2.7987490940502444	390.99005126953125	390.99261474609375
1058	391.2831726074219	12.29785					1	DETECTED	391.2832 m/z @12.30 [CD6591_2.mzXML]	391.2831726074219	12.29785	0.10118333333333333	19.9995	19.898316666666666	11708.5595703125	6354785.63695832	0	1176	10.52995682104874	0.8157276578300081	0.12922519343729139	391.27435302734375	391.28546142578125
1059	393.29583740234375	1.6437166666666667					1	DETECTED	393.2958 m/z @1.64 [CD6591_2.mzXML]	393.29583740234375	1.6437166666666667	0.1193	19.981333333333335	19.862033333333336	16551.892578125	4523627.820217658	0	1176	4.214867168316469	14.14735113706034	10.076419297759989	393.2947082519531	393.2991638183594
1060	394.2940673828125	11.630583333333334					1	DETECTED	394.2941 m/z @11.63 [CD6591_2.mzXML]	394.2940673828125	11.630583333333334	1.5832333333333333	18.3365	16.75326666666667	16990.056640625	1506061.3035553584	0	1176	0.0610906535388267	1.1040320767967389	1.214993539393207	394.2928161621094	394.30279541015625
1061	394.79205322265625	1.7535999999999998					1	DETECTED	394.7921 m/z @1.75 [CD6591_2.mzXML]	394.79205322265625	1.7535999999999998	1.6896666666666667	1.7535999999999998	0.06393333333333318	9574.548828125	23198.485943115193	0	1176	0.040403963566322254	0.5	null	394.7917175292969	394.79205322265625
1062	396.3099670410156	11.70665					1	DETECTED	396.3100 m/z @11.71 [CD6591_2.mzXML]	396.3099670410156	11.70665	3.92015	11.841083333333334	7.920933333333334	8436.2509765625	1745337.4298929444	0	1176	0.07204341880347798	0.5086324621674265	0.017264924334853122	396.30804443359375	396.3099670410156
1063	396.9989929199219	1.82585					1	DETECTED	396.9990 m/z @1.83 [CD6591_2.mzXML]	396.9989929199219	1.82585	1.6437166666666667	11.091800000000001	9.448083333333335	54154.0625	3386541.1739206547	0	1176	0.18623883940898578	25.800097394953102	2.537170111371888	396.9894714355469	397.00030517578125
1064	397.4143371582031	12.29785					1	DETECTED	397.4143 m/z @12.30 [CD6591_2.mzXML]	397.4143371582031	12.29785	12.108683333333333	14.035083333333334	1.926400000000001	44998.7578125	1118208.4306069352	0	1176	0.1685874599711461	3.1223060078370617	4.749960796143232	397.4129333496094	397.4156188964844
1065	398.3253173828125	11.858183333333333					1	DETECTED	398.3253 m/z @11.86 [CD6591_2.mzXML]	398.3253173828125	11.858183333333333	11.789800000000001	12.058449999999999	0.2686499999999974	29873.296875	217985.80457763618	0	1176	0.11470653257635632	1.9642944187180458	2.054402559288597	398.3249816894531	398.3259582519531
1066	398.76025390625	13.51515					1	DETECTED	398.7603 m/z @13.52 [CD6591_2.mzXML]	398.76025390625	13.51515	12.108683333333333	15.9477	3.839016666666666	27945.455078125	1271960.4403921813	0	1176	0.5056698074374353	1.0593931911535182	1.1006684867729053	398.7592468261719	398.7625427246094
1067	400.3410949707031	11.975999999999999					1	DETECTED	400.3411 m/z @11.98 [CD6591_2.mzXML]	400.3410949707031	11.975999999999999	11.925266666666666	12.624716666666666	0.6994500000000006	163276.40625	1185969.2546317156	1	1176	0.10200134158555407	3.518709532372222	5.83203967482988	400.3398742675781	400.3426513671875
1068	400.82635498046875	1.7535999999999998					1	DETECTED	400.8264 m/z @1.75 [CD6591_2.mzXML]	400.82635498046875	1.7535999999999998	1.67395	17.161	15.487050000000002	20258.650390625	5266877.130769227	0	1176	15.479229708224965	97.21939736346545	193.43879472693087	400.8258972167969	400.82763671875
1069	401.8661804199219	1.5538999999999998					1	DETECTED	401.8662 m/z @1.55 [CD6591_2.mzXML]	401.8661804199219	1.5538999999999998	1.48095	1.5832333333333333	0.10228333333333328	6804.43408203125	24015.100622985832	0	1176	0.06194747464674055	0.7010509481379952	0.4021018962759903	401.86407470703125	401.8678283691406
1070	402.8829650878906	1.5250666666666668					1	DETECTED	402.8830 m/z @1.53 [CD6591_2.mzXML]	402.8829650878906	1.5250666666666668	1.4957333333333334	1.5538999999999998	0.05816666666666648	3849.78125	8890.430162719706	0	1176	0.04099555105279129	0.9914772727272662	0.9829545454545322	402.8800354003906	402.8829650878906
1071	402.90191650390625	1.5978999999999999					1	DETECTED	402.9019 m/z @1.60 [CD6591_2.mzXML]	402.90191650390625	1.5978999999999999	1.56875	13.3579	11.789150000000001	47442.91015625	3246571.3499024054	0	1176	0.057068045791639044	202.21526586621076	367.1651959367007	402.8932189941406	402.9019775390625
1072	403.0069885253906	1.8820833333333333					1	DETECTED	403.0070 m/z @1.88 [CD6591_2.mzXML]	403.0069885253906	1.8820833333333333	1.6587666666666665	2.3876666666666666	0.7289000000000001	175945.796875	2797414.8964890135	0	1176	0.24401370099621444	1.5362750653555952	2.0627594270503202	403.0064392089844	403.00799560546875
1073	404.2057189941406	11.557733333333335					1	DETECTED	404.2057 m/z @11.56 [CD6591_2.mzXML]	404.2057189941406	11.557733333333335	11.543266666666666	11.789800000000001	0.2465333333333355	16593.109375	93675.95679956059	0	1176	0.05579700982531044	8.520737327187598	16.041474654375197	404.2049255371094	404.2070007324219
1074	405.1354675292969	10.531333333333333					1	DETECTED	405.1355 m/z @10.53 [CD6591_2.mzXML]	405.1354675292969	10.531333333333333	10.501733333333334	14.3159	3.814166666666665	23041.8203125	494900.0816036983	0	1176	0.0808160595482299	3.8576246127315135	5.311402054268559	405.1290588378906	405.1354675292969
1075	406.2005920410156	10.989566666666667					1	DETECTED	406.2006 m/z @10.99 [CD6591_2.mzXML]	406.2005920410156	10.989566666666667	10.937800000000001	15.328149999999999	4.390349999999998	7657.45556640625	380934.2680972288	0	1176	0.05791100796632698	42.40518351577675	83.8103670315535	406.1935729980469	406.20318603515625
1076	406.7467956542969	13.3579					1	DETECTED	406.7468 m/z @13.36 [CD6591_2.mzXML]	406.7467956542969	13.3579	11.72265	15.399416666666667	3.6767666666666674	15310.00390625	1120429.318141144	0	1176	1.007728898573447	1.103995140160076	5.758432374964341	406.74493408203125	406.7488708496094
1077	407.7658996582031	14.1618					1	DETECTED	407.7659 m/z @14.16 [CD6591_2.mzXML]	407.7658996582031	14.1618	14.115483333333334	14.68715	0.5716666666666672	5178.83544921875	86470.44694366472	0	1176	0.4726537264924797	6.171284634760814	11.342569269521627	407.7635192871094	407.7676086425781
1078	408.220947265625	8.679833333333333					1	DETECTED	408.2209 m/z @8.68 [CD6591_2.mzXML]	408.220947265625	8.679833333333333	4.98785	8.768266666666667	3.7804166666666674	3915.5478515625	280770.80928991706	0	1176	0.0850258946217668	0.5119763993156344	0.02395279863126896	408.2201843261719	408.221923828125
1079	408.768798828125	1.7535999999999998					1	DETECTED	408.7688 m/z @1.75 [CD6591_2.mzXML]	408.768798828125	1.7535999999999998	1.70545	13.730083333333333	12.024633333333334	25480.4921875	4688257.698723327	0	1176	0.08128820463012909	124.94893249860284	246.92938549831845	408.768310546875	408.77496337890625
1080	408.91839599609375	1.62845					1	DETECTED	408.9184 m/z @1.63 [CD6591_2.mzXML]	408.91839599609375	1.62845	1.5832333333333333	16.0949	14.511666666666667	56803.01171875	1346032.2634242554	0	1176	0.05177531362381882	1.008840082375798	0.8807996576907108	408.91754150390625	408.9239196777344
1081	409.1610412597656	11.557733333333335					1	DETECTED	409.1610 m/z @11.56 [CD6591_2.mzXML]	409.1610412597656	11.557733333333335	11.513266666666668	12.091516666666667	0.5782499999999988	129004.296875	995637.8328574216	0	1176	0.1458457500559387	4.135290730014311	4.350794714590533	409.1603698730469	409.1630554199219
1082	409.1868591308594	9.185066666666668					1	DETECTED	409.1869 m/z @9.19 [CD6591_2.mzXML]	409.1868591308594	9.185066666666668	9.141	12.366866666666665	3.225866666666665	84615.6796875	631451.8981809675	0	1176	0.05560138051589192	32.41645399322216	2.1027990709338362	409.18060302734375	409.18780517578125
1083	409.2412414550781	9.054283333333332					1	DETECTED	409.2412 m/z @9.05 [CD6591_2.mzXML]	409.2412414550781	9.054283333333332	8.9838	9.107333333333335	0.12353333333333438	4055.8740234375	17476.69624264521	0	1176	0.0764644722080785	0.8763301016789091	0.7526602033578184	409.24102783203125	409.241943359375
1084	410.2537536621094	4.265816666666667					1	DETECTED	410.2538 m/z @4.27 [CD6591_2.mzXML]	410.2537536621094	4.265816666666667	2.0646666666666667	4.800933333333333	2.7362666666666664	2590.43212890625	219867.71090573116	0	1176	0.738076619603806	0.6215538847117793	0.2431077694235587	410.25189208984375	410.262451171875
1085	410.3249206542969	12.723450000000001					1	DETECTED	410.3249 m/z @12.72 [CD6591_2.mzXML]	410.3249206542969	12.723450000000001	12.1956	12.774000000000001	0.5784000000000002	15889.8818359375	175969.2942269291	0	1176	0.11698234703352739	0.5478829212844551	0.0957658425689104	410.32421875	410.3262939453125
1086	410.7606506347656	13.037016666666666					1	DETECTED	410.7607 m/z @13.04 [CD6591_2.mzXML]	410.7606506347656	13.037016666666666	1.70545	15.399416666666667	13.693966666666668	11592.005859375	4687103.958108462	0	1176	0.5343129284546073	0.6435803246892667	0.16794421957849281	410.75787353515625	410.76690673828125
1087	410.85528564453125	1.6896666666666667					1	DETECTED	410.8553 m/z @1.69 [CD6591_2.mzXML]	410.85528564453125	1.6896666666666667	1.6587666666666665	13.763583333333335	12.104816666666668	24390.71484375	3807133.149153809	0	1176	0.05631737804195547	195.87081984897426	390.7416396979486	410.8544006347656	410.85546875
1088	412.28375244140625	11.941833333333333					1	DETECTED	412.2838 m/z @11.94 [CD6591_2.mzXML]	412.28375244140625	11.941833333333333	10.501733333333334	12.178133333333333	1.6763999999999992	19809.142578125	419955.56344659417	0	1176	0.1056122787428837	0.5860760274891341	0.15961130247183777	412.274169921875	412.2851867675781
1089	412.97271728515625	1.82585					1	DETECTED	412.9727 m/z @1.83 [CD6591_2.mzXML]	412.97271728515625	1.82585	1.7835833333333333	2.24825	0.4646666666666668	16063.7998046875	242353.85650634766	0	1176	0.25051367349442466	5.496845425867508	9.993690851735016	412.9715270996094	412.9739074707031
1090	413.1415710449219	9.3803					1	DETECTED	413.1416 m/z @9.38 [CD6591_2.mzXML]	413.1415710449219	9.3803	9.316316666666667	14.787283333333333	5.470966666666666	6058.92724609375	828832.1171690674	0	1176	5.377573408690818	42.7530606928891	84.5061213857782	413.1352844238281	413.1504211425781
1091	413.2658386230469	1.62845					1	DETECTED	413.2658 m/z @1.63 [CD6591_2.mzXML]	413.2658386230469	1.62845	0.32095	19.981333333333335	19.660383333333336	9617.728515625	2305984.593956421	0	1176	12.6965365714367	3.9110553772455243	6.172095019511373	413.26141357421875	413.2684326171875
1092	413.3401184082031	14.1928					1	DETECTED	413.3401 m/z @14.19 [CD6591_2.mzXML]	413.3401184082031	14.1928	12.058449999999999	17.068833333333334	5.010383333333335	9583.1513671875	913291.2819147652	0	1176	0.24130155240341367	1.1114476740795942	4.86293599731603	413.3350830078125	413.3419189453125
1093	414.2994079589844	12.212566666666667					1	DETECTED	414.2994 m/z @12.21 [CD6591_2.mzXML]	414.2994079589844	12.212566666666667	11.615516666666668	15.382083333333332	3.766566666666664	191658.53125	2403391.106501285	1	1176	0.11985346298392585	0.7691047721995506	0.6000089156352891	414.29425048828125	414.3023986816406
1094	415.21044921875	11.908833333333332					1	DETECTED	415.2104 m/z @11.91 [CD6591_2.mzXML]	415.21044921875	11.908833333333332	11.841083333333334	12.143049999999999	0.30196666666666516	93218.3828125	711188.2691992153	1	1176	0.1406834792055811	2.9218374415707546	2.4193331306300463	415.20989990234375	415.2108154296875
1095	415.28045654296875	12.674116666666666					1	DETECTED	415.2805 m/z @12.67 [CD6591_2.mzXML]	415.28045654296875	12.674116666666666	12.091516666666667	13.006766666666666	0.9152499999999986	54876.3125	836586.7907089859	0	1176	0.16770381653624433	0.722097251198354	0.3178288081309212	415.2792663574219	415.281494140625
1096	415.30279541015625	12.212566666666667					1	DETECTED	415.3028 m/z @12.21 [CD6591_2.mzXML]	415.30279541015625	12.212566666666667	3.8738	15.04185	11.168050000000001	50406.3515625	2662533.892637572	0	1176	0.1250215038292133	3.5049231403323136	0.5041484997810362	415.2933349609375	415.30450439453125
1097	416.21337890625	11.858183333333333					1	DETECTED	416.2134 m/z @11.86 [CD6591_2.mzXML]	416.21337890625	11.858183333333333	11.841083333333334	12.058449999999999	0.21736666666666515	23565.28125	168191.33881628327	0	1176	0.12887063141814892	6.3557504873296775	11.848229143618347	416.2130432128906	416.2147216796875
1098	416.2837219238281	12.674116666666666					1	DETECTED	416.2837 m/z @12.67 [CD6591_2.mzXML]	416.2837219238281	12.674116666666666	10.726433333333334	12.839366666666667	2.1129333333333324	16929.8125	433890.69784936536	0	1176	0.12061388539007467	0.5424221938884659	0.0848443877769318	416.2827453613281	416.287841796875
1099	416.3060607910156	12.22955					1	DETECTED	416.3061 m/z @12.23 [CD6591_2.mzXML]	416.3060607910156	12.22955	12.125666666666666	14.704283333333333	2.578616666666667	6581.279296875	257446.2812994385	0	1176	0.14892191890635864	12.411118241617121	23.822236483234242	416.3049621582031	416.3148498535156
1100	417.001708984375	1.8820833333333333					1	DETECTED	417.0017 m/z @1.88 [CD6591_2.mzXML]	417.001708984375	1.8820833333333333	1.7690166666666667	2.7606166666666665	0.9915999999999998	75448.8359375	1332628.165336914	0	1176	0.19452609698727574	2.9340788739740384	4.104729704386621	416.9992980957031	417.00396728515625
1101	418.7476806640625	12.91765					1	DETECTED	418.7477 m/z @12.92 [CD6591_2.mzXML]	418.7476806640625	12.91765	11.645183333333334	14.29985	2.6546666666666656	8541.0615234375	536417.8275907591	0	1176	1.1781233379298381	1.0431183528055743	0.6201922479837458	418.7438659667969	418.7484436035156
1102	418.8794250488281	1.5978999999999999					1	DETECTED	418.8794 m/z @1.60 [CD6591_2.mzXML]	418.8794250488281	1.5978999999999999	1.56875	1.62845	0.059699999999999864	42099.19921875	100583.25878613268	0	1176	0.05394308221783772	1.0240137221269348	0.9835577937571968	418.87872314453125	418.8802185058594
1103	418.98077392578125	1.7976833333333333					1	DETECTED	418.9808 m/z @1.80 [CD6591_2.mzXML]	418.98077392578125	1.7976833333333333	1.6587666666666665	17.08716666666667	15.428400000000002	33174.5546875	2063401.8856160585	0	1176	0.4620908287174208	2.5753599830302516	3.818877477167274	418.9736022949219	418.98193359375
1104	419.31451416015625	12.5587					1	DETECTED	419.3145 m/z @12.56 [CD6591_2.mzXML]	419.31451416015625	12.5587	0.10118333333333333	19.963	19.861816666666666	5223.88525390625	1434110.6259648136	0	1176	0.5235109820845363	0.7971820226342596	1.4147019649996686	419.309814453125	419.3183288574219
1105	420.15826416015625	11.15915					1	DETECTED	420.1583 m/z @11.16 [CD6591_2.mzXML]	420.15826416015625	11.15915	10.487066666666667	11.15915	0.6720833333333331	4953.18994140625	98135.94318688949	0	1176	0.051949851801392555	0.5	null	420.1573791503906	420.1597595214844
1106	420.884033203125	1.6587666666666665					1	DETECTED	420.8840 m/z @1.66 [CD6591_2.mzXML]	420.884033203125	1.6587666666666665	1.6437166666666667	1.7380666666666669	0.09435000000000016	39048.16015625	121880.0946853026	0	1176	0.04682243129590691	3.134551495016661	4.612856146734532	420.88348388671875	420.8844909667969
1107	421.7820129394531	14.146416666666665					1	DETECTED	421.7820 m/z @14.15 [CD6591_2.mzXML]	421.7820129394531	14.146416666666665	14.002233333333333	15.059500000000002	1.0572666666666688	22574.595703125	454554.5132185673	0	1176	0.22946788889438707	3.300912144437507	4.386054910517818	421.7801208496094	421.7839050292969
1108	424.34112548828125	11.908833333333332					1	DETECTED	424.3411 m/z @11.91 [CD6591_2.mzXML]	424.34112548828125	11.908833333333332	10.691650000000001	12.401616666666666	1.7099666666666646	156357.90625	1720202.030009521	1	1176	0.10784458858678647	0.6021508064772678	2.873874400292337	424.3341064453125	424.3426513671875
1109	424.8959655761719	1.62845					1	DETECTED	424.8960 m/z @1.63 [CD6591_2.mzXML]	424.8959655761719	1.62845	1.5832333333333333	1.6587666666666665	0.07553333333333323	81214.484375	249519.9464199219	0	1176	0.054020163320142256	0.835237744194617	0.6704754883892341	424.8953857421875	424.8966369628906
1110	426.35662841796875	12.010250000000001					1	DETECTED	426.3566 m/z @12.01 [CD6591_2.mzXML]	426.35662841796875	12.010250000000001	11.975999999999999	12.57525	0.5992500000000014	221665.390625	1441741.9167783218	1	1176	0.07519035867168355	3.767951072859043	4.804143724050981	426.3548889160156	426.3570556640625
1111	426.82891845703125	1.6896666666666667					1	DETECTED	426.8289 m/z @1.69 [CD6591_2.mzXML]	426.82891845703125	1.6896666666666667	1.67395	1.7690166666666667	0.09506666666666663	20333.955078125	86872.95314990245	0	1176	0.11385293887666426	3.0243902439024506	5.048780487804901	426.8288269042969	426.8293762207031
1112	427.0548095703125	9.396316666666667					1	DETECTED	427.0548 m/z @9.40 [CD6591_2.mzXML]	427.0548095703125	9.396316666666667	9.316316666666667	9.6984	0.3820833333333322	30029.119140625	194225.46118301334	0	1176	0.08856261126228482	1.6338368901921867	1.9803477116937533	427.053955078125	427.05609130859375
1113	427.431884765625	12.657916666666667					1	DETECTED	427.4319 m/z @12.66 [CD6591_2.mzXML]	427.431884765625	12.657916666666667	12.366866666666665	14.637483333333334	2.270616666666669	4349.46484375	339486.7574132082	0	1176	1.2306149108829452	3.9007329782969475	6.801465956593895	427.4304504394531	427.4329528808594
1114	428.3725280761719	12.143049999999999					1	DETECTED	428.3725 m/z @12.14 [CD6591_2.mzXML]	428.3725280761719	12.143049999999999	1.0879	12.41905	11.331150000000001	43221.23828125	3025126.7479625246	0	1176	0.07822325095610339	0.5116608530990372	0.016967274598579385	428.3627624511719	428.3780517578125
1115	428.8257751464844	1.70545					1	DETECTED	428.8258 m/z @1.71 [CD6591_2.mzXML]	428.8257751464844	1.70545	1.67395	1.7690166666666667	0.09506666666666663	12273.6298828125	52980.9594875489	0	1176	0.07028307209009443	1.508994708994715	2.01798941798943	428.8257751464844	428.8273010253906
1116	429.0514221191406	9.396316666666667					1	DETECTED	429.0514 m/z @9.40 [CD6591_2.mzXML]	429.0514221191406	9.396316666666667	9.332266666666667	9.512366666666667	0.18009999999999948	12484.8095703125	65438.07355154395	0	1176	0.07061255222407503	1.333851319324503	2.2396382998901907	429.05047607421875	429.05230712890625
1117	429.29888916015625	12.5587					1	DETECTED	429.2989 m/z @12.56 [CD6591_2.mzXML]	429.29888916015625	12.5587	12.541316666666667	12.70665	0.1653333333333329	12769.3671875	77257.4723713374	0	1176	0.11410813593199975	4.7555129434324614	8.511025886864923	429.29754638671875	429.2992858886719
1118	429.37554931640625	12.143049999999999					1	DETECTED	429.3755 m/z @12.14 [CD6591_2.mzXML]	429.37554931640625	12.143049999999999	11.572033333333334	15.024783333333334	3.45275	10357.40625	1004554.2443448785	0	1176	1.8499130773546284	3.0233355710574785	4.6140619907042035	429.3699035644531	429.37554931640625
1119	429.7678527832031	14.131033333333333					1	DETECTED	429.7679 m/z @14.13 [CD6591_2.mzXML]	429.7678527832031	14.131033333333333	14.035083333333334	14.68715	0.6520666666666664	17350.369140625	237650.28061425785	0	1176	0.14694520724418147	3.3979503213479783	3.0269509333950904	429.7671813964844	429.7684631347656
1120	430.2941589355469	11.941833333333333					1	DETECTED	430.2942 m/z @11.94 [CD6591_2.mzXML]	430.2941589355469	11.941833333333333	11.370133333333333	12.178133333333333	0.8079999999999998	22222.71875	388707.6346173097	0	1176	0.24301497235310698	0.7066643344411405	0.4133286688822809	430.2919616699219	430.2959289550781
1121	430.3887939453125	13.3883					1	DETECTED	430.3888 m/z @13.39 [CD6591_2.mzXML]	430.3887939453125	13.3883	0.13776666666666668	19.9995	19.861733333333333	15459.8603515625	2365388.632303986	0	1176	0.43644723781360106	1.0293301819258642	0.7156267005857908	430.3861083984375	430.39093017578125
1122	430.91278076171875	1.6437166666666667					1	DETECTED	430.9128 m/z @1.64 [CD6591_2.mzXML]	430.91278076171875	1.6437166666666667	1.5978999999999999	1.67395	0.07605000000000017	134997.265625	361705.430607422	0	1176	0.045331795280467935	0.8299381593306645	0.6788674293310715	430.91259765625	430.9135437011719
1123	431.177490234375	12.57525					1	DETECTED	431.1775 m/z @12.58 [CD6591_2.mzXML]	431.177490234375	12.57525	9.185066666666668	12.886966666666666	3.7018999999999984	32147.587890625	802634.7659925531	0	1176	0.16875883008500914	0.5460839114088938	0.10056306656028935	431.1685791015625	431.1781005859375
1124	431.2759094238281	12.280966666666666					1	DETECTED	431.2759 m/z @12.28 [CD6591_2.mzXML]	431.2759094238281	12.280966666666666	12.091516666666667	12.641516666666666	0.5499999999999989	49522.765625	467201.64644042915	0	1176	0.12844923312822232	1.58736548417473	1.2711664563911853	431.2749328613281	431.2774658203125
1125	431.2982482910156	11.941833333333333					1	DETECTED	431.2982 m/z @11.94 [CD6591_2.mzXML]	431.2982482910156	11.941833333333333	2.5383333333333336	12.026283333333334	9.48795	6672.71533203125	1448274.8932163087	0	1176	0.14109309399333902	0.5044903493380125	0.008980698676024922	431.2962951660156	431.2982482910156
1126	431.3140563964844	12.723450000000001					1	DETECTED	431.3141 m/z @12.72 [CD6591_2.mzXML]	431.3140563964844	12.723450000000001	12.6903	12.839366666666667	0.14906666666666624	21808.341796875	103369.07673193359	0	1176	0.06638086246334929	2.248366013071828	3.496732026143656	431.3137512207031	431.32061767578125
1127	432.309814453125	12.212566666666667					1	DETECTED	432.3098 m/z @12.21 [CD6591_2.mzXML]	432.309814453125	12.212566666666667	11.416166666666667	14.704283333333333	3.2881166666666655	152620.296875	1762571.6370681168	1	1176	0.08167549091406201	0.8575688362583814	0.48463466277048795	432.3083801269531	432.3193664550781
1128	432.975830078125	1.8820833333333333					1	DETECTED	432.9758 m/z @1.88 [CD6591_2.mzXML]	432.975830078125	1.8820833333333333	1.7380666666666669	2.443166666666667	0.7051000000000001	42401.59765625	786751.9371279298	0	1176	0.3629234107688868	2.2911567047180914	3.4611789574661778	432.9753723144531	432.9786376953125
1129	433.3136291503906	12.2468					1	DETECTED	433.3136 m/z @12.25 [CD6591_2.mzXML]	433.3136291503906	12.2468	11.66055	12.57525	0.9146999999999998	33943.578125	389529.36574414023	0	1176	0.6567211449771477	null	7.116790291724003	433.3106994628906	433.314697265625
1130	435.3324890136719	10.501733333333334					1	DETECTED	435.3325 m/z @10.50 [CD6591_2.mzXML]	435.3324890136719	10.501733333333334	10.472633333333333	11.690833333333334	1.2182000000000013	9267.173828125	185669.28781344628	0	1176	0.08253404516104546	20.931271477662204	5.995812498524684	435.33099365234375	435.3335876464844
1131	437.1923828125	11.858183333333333					1	DETECTED	437.1924 m/z @11.86 [CD6591_2.mzXML]	437.1923828125	11.858183333333333	11.823983333333333	12.1956	0.37161666666666804	55648.6484375	475545.7373198232	0	1176	0.11879818549448551	4.952839041544933	7.2777734767726665	437.1917419433594	437.193359375
1132	438.2340393066406	10.286783333333334					1	DETECTED	438.2340 m/z @10.29 [CD6591_2.mzXML]	438.2340393066406	10.286783333333334	10.268666666666666	10.341116666666666	0.0724499999999999	4054.07861328125	12129.966787902782	0	1176	0.04116976621696544	1.9995400183991507	2.9990800367983015	438.2340393066406	438.23516845703125
1133	438.9841003417969	1.8820833333333333					1	DETECTED	438.9841 m/z @1.88 [CD6591_2.mzXML]	438.9841003417969	1.8820833333333333	1.6896666666666667	2.33245	0.6427833333333335	41313.4453125	661966.8632934572	0	1176	0.14981075301227675	1.7265626179038753	2.209445291181535	438.9822082519531	438.9848937988281
1134	439.1438903808594	14.223066666666666					1	DETECTED	439.1439 m/z @14.22 [CD6591_2.mzXML]	439.1438903808594	14.223066666666666	7.643533333333334	14.922066666666666	7.278533333333332	2362.766357421875	446411.01987786865	0	1176	7.044636103451936	0.5531192688437883	0.10623853768757663	439.1428527832031	439.1472473144531
1135	440.8699951171875	1.62845					1	DETECTED	440.8700 m/z @1.63 [CD6591_2.mzXML]	440.8699951171875	1.62845	1.5832333333333333	1.6587666666666665	0.07553333333333323	30665.341796875	88796.6000737305	0	1176	0.05030638471052118	0.835237744194617	0.6370528962267435	440.8691711425781	440.8704833984375
1136	442.8779296875	1.56875					1	DETECTED	442.8779 m/z @1.57 [CD6591_2.mzXML]	442.8779296875	1.56875	1.4660499999999999	1.5832333333333333	0.11718333333333342	15852.865234375	70142.80630590822	0	1176	0.09672219282845052	0.5705128205128196	0.13784333105947905	442.8777770996094	442.87908935546875
1137	443.4198913574219	12.212566666666667					1	DETECTED	443.4199 m/z @12.21 [CD6591_2.mzXML]	443.4198913574219	12.212566666666667	12.108683333333333	12.70665	0.5979666666666663	7556.513671875	118896.49089239526	0	1176	0.26008084422345057	2.8780683459008305	4.756136691801661	443.4159240722656	443.4214172363281
1138	444.2374267578125	8.322733333333334					1	DETECTED	444.2374 m/z @8.32 [CD6591_2.mzXML]	444.2374267578125	8.322733333333334	7.30075	8.469966666666666	1.1692166666666663	1945.9608154296875	60415.34142071531	0	1176	0.34435798639415616	0.5720331381790305	0.144066276358061	444.23486328125	444.24542236328125
1139	445.3662414550781	12.947733333333334					1	DETECTED	445.3662 m/z @12.95 [CD6591_2.mzXML]	445.3662414550781	12.947733333333334	11.841083333333334	15.076916666666667	3.235833333333334	15120.5390625	888096.7448398431	0	1176	1.1222415508824621	1.362846807296697	2.206681899476729	445.3648986816406	445.36956787109375
1140	446.2525329589844	11.572033333333334					1	DETECTED	446.2525 m/z @11.57 [CD6591_2.mzXML]	446.2525329589844	11.572033333333334	8.85815	12.178133333333333	3.319983333333333	195426.0	3245722.620627045	0	1176	0.11622101465877499	0.566316966387272	4.267278075728539	446.25067138671875	446.2541198730469
1141	446.88653564453125	1.6437166666666667					1	DETECTED	446.8865 m/z @1.64 [CD6591_2.mzXML]	446.88653564453125	1.6437166666666667	1.5978999999999999	1.6896666666666667	0.09176666666666677	71924.9296875	178885.38148657227	0	1176	0.036190396993243334	1.0049373104331398	0.9054201733409424	446.8860168457031	446.8872375488281
1142	447.3457336425781	14.1928					1	DETECTED	447.3457 m/z @14.19 [CD6591_2.mzXML]	447.3457336425781	14.1928	11.858183333333333	17.859333333333332	6.001149999999999	8126.50244140625	839226.9430599061	0	1176	0.7154202755526029	1.2852538246821386	0.40320859406218723	447.3423156738281	447.3475646972656
1143	448.3045349121094	11.941833333333333					1	DETECTED	448.3045 m/z @11.94 [CD6591_2.mzXML]	448.3045349121094	11.941833333333333	11.908833333333332	14.441983333333333	2.533150000000001	24703.18359375	967054.367968018	0	1176	0.11038355130028954	38.381060606059165	4.723456828163414	448.3040466308594	448.3051452636719
1144	449.20062255859375	12.29785					1	DETECTED	449.2006 m/z @12.30 [CD6591_2.mzXML]	449.20062255859375	12.29785	2.81735	12.608133333333335	9.790783333333335	11735.767578125	1572514.2124504396	0	1176	0.20263980755964717	0.5163642916161244	0.032728583232248754	449.1999206542969	449.2077941894531
1145	449.3609619140625	12.871566666666666					1	DETECTED	449.3610 m/z @12.87 [CD6591_2.mzXML]	449.3609619140625	12.871566666666666	12.212566666666667	14.284116666666668	2.0715500000000002	8364.607421875	428448.9330104978	0	1176	0.08921568064270957	1.5717374810318692	2.1434749620637383	449.3607177734375	449.36260986328125
1146	450.320556640625	12.29785					1	DETECTED	450.3206 m/z @12.30 [CD6591_2.mzXML]	450.320556640625	12.29785	11.66055	12.608133333333335	0.9475833333333341	72271.8828125	1011024.5102937031	0	1176	0.1260611682046786	0.72986013415904	0.3506137501408388	450.31829833984375	450.3212890625
1147	450.356689453125	13.021733333333334					1	DETECTED	450.3567 m/z @13.02 [CD6591_2.mzXML]	450.356689453125	13.021733333333334	0.10118333333333333	19.9995	19.898316666666666	52621.78125	2767763.586718081	0	1176	0.13711207588338858	1.1536645729856632	11.360766242935691	450.3533020019531	450.363037109375
1148	451.32379150390625	12.29785					1	DETECTED	451.3238 m/z @12.30 [CD6591_2.mzXML]	451.32379150390625	12.29785	11.66055	12.471566666666666	0.8110166666666654	22857.064453125	348291.1877337648	0	1176	0.10943232766929434	0.6362911240127614	0.31046267621122864	451.3234558105469	451.3246154785156
1149	453.2959289550781	12.723450000000001					1	DETECTED	453.2959 m/z @12.72 [CD6591_2.mzXML]	453.2959289550781	12.723450000000001	12.70665	14.620833333333334	1.9141833333333338	8614.947265625	402247.54755493166	0	1176	0.07590626283934476	56.9697420634863	112.9394841269726	453.29315185546875	453.2972412109375
1150	453.3433837890625	10.501733333333334					1	DETECTED	453.3434 m/z @10.50 [CD6591_2.mzXML]	453.3433837890625	10.501733333333334	6.177266666666667	17.344833333333334	11.167566666666666	133957.640625	1783816.459608952	0	1176	0.09077944871203947	2.887059243496946	3.8497210926846113	453.3404235839844	453.3468933105469
1151	454.29144287109375	13.067866666666667					1	DETECTED	454.2914 m/z @13.07 [CD6591_2.mzXML]	454.29144287109375	13.067866666666667	12.774000000000001	15.059500000000002	2.2855000000000008	30009.3515625	407314.2832597352	0	1176	0.041941683086884396	3.6557411488736418	0.8530827370745065	454.290283203125	454.2991027832031
1152	454.38848876953125	12.160449999999999					1	DETECTED	454.3885 m/z @12.16 [CD6591_2.mzXML]	454.38848876953125	12.160449999999999	12.143049999999999	12.2639	0.12085000000000079	4032.107421875	22167.698014648362	0	1176	0.12228989421874381	3.4727011494252493	5.945402298850499	454.3876037597656	454.3904113769531
1153	454.9583435058594	1.82585					1	DETECTED	454.9583 m/z @1.83 [CD6591_2.mzXML]	454.9583435058594	1.82585	1.6896666666666667	2.2901666666666665	0.6004999999999998	21822.755859375	432141.79220019554	0	1176	0.17267433841580648	2.2047485007954957	4.241633687191649	454.9567565917969	454.958984375
1154	458.3470153808594	11.615516666666668					1	DETECTED	458.3470 m/z @11.62 [CD6591_2.mzXML]	458.3470153808594	11.615516666666668	11.557733333333335	13.052416666666666	1.494683333333331	8345.54296875	255922.2293918454	0	1176	0.13695331592859006	12.933516008076184	24.86703201615237	458.34112548828125	458.34765625
1155	458.8564453125	1.5538999999999998					1	DETECTED	458.8564 m/z @1.55 [CD6591_2.mzXML]	458.8564453125	1.5538999999999998	1.4503833333333334	6.1954	4.745016666666666	50530.23046875	1908833.1514502564	0	1176	0.0745361032632248	26.27795368472401	54.53523235938885	458.8528747558594	458.856689453125
1156	459.2471618652344	13.184233333333333					1	DETECTED	459.2472 m/z @13.18 [CD6591_2.mzXML]	459.2471618652344	13.184233333333333	12.641516666666666	13.763583333333335	1.1220666666666688	24564.09375	479906.17120629945	0	1176	0.21487778653168021	2.310531951368524	2.8058687461647636	459.2452697753906	459.2484436035156
1157	460.96533203125	1.7976833333333333					1	DETECTED	460.9653 m/z @1.80 [CD6591_2.mzXML]	460.96533203125	1.7976833333333333	1.6587666666666665	13.450466666666667	11.7917	19847.4296875	2761156.05803064	0	1176	0.14549430003715558	42.44163167366523	2.2725529281051005	460.9636535644531	460.9676513671875
1158	461.0602111816406	9.185066666666668					1	DETECTED	461.0602 m/z @9.19 [CD6591_2.mzXML]	461.0602111816406	9.185066666666668	9.019883333333333	10.018933333333333	0.9990500000000004	7753.6318359375	90842.99655895987	0	1176	0.08103228559564002	3.1974662276512977	6.968772283257987	461.05804443359375	461.06268310546875
1159	463.2136535644531	12.29785					1	DETECTED	463.2137 m/z @12.30 [CD6591_2.mzXML]	463.2136535644531	12.29785	12.22955	12.366866666666665	0.1373166666666652	4481.72705078125	26436.53778771952	0	1176	null	1.0052464616886077	1.0104929233772153	463.21246337890625	463.214111328125
1160	463.33917236328125	12.6903					1	DETECTED	463.3392 m/z @12.69 [CD6591_2.mzXML]	463.33917236328125	12.6903	3.9047666666666667	14.331516666666666	10.426749999999998	4767.81591796875	1451092.7410557556	0	1176	1.3226833073896227	0.59340449830403	0.18680899660806002	463.3363342285156	463.3471374511719
1161	464.21807861328125	10.590266666666668					1	DETECTED	464.2181 m/z @10.59 [CD6591_2.mzXML]	464.21807861328125	10.590266666666668	10.472633333333333	10.76165	0.2890166666666669	18474.78125	117340.13454675302	0	1176	0.09704091098992684	2.3535305006669422	4.136425711657141	464.2166442871094	464.2190246582031
1162	466.23345947265625	11.75595					1	DETECTED	466.2335 m/z @11.76 [CD6591_2.mzXML]	466.23345947265625	11.75595	0.4125833333333333	11.858183333333333	11.445599999999999	5624.72705078125	964248.1240443115	0	1176	0.1085836724321485	0.5045063047125926	0.009012609425185279	466.2320556640625	466.24334716796875
1163	466.3152160644531	11.975999999999999					1	DETECTED	466.3152 m/z @11.98 [CD6591_2.mzXML]	466.3152160644531	11.975999999999999	1.0697666666666668	12.332316666666665	11.26255	49605.28125	4826930.24750415	0	1176	0.12029334056503416	0.512305206806837	0.018680939081780173	466.31378173828125	466.32476806640625
1164	467.1517028808594	11.630583333333334					1	DETECTED	467.1517 m/z @11.63 [CD6591_2.mzXML]	467.1517028808594	11.630583333333334	11.615516666666668	11.72265	0.10713333333333175	13790.109375	51310.1818151854	0	1176	0.08083952379947057	3.5553097345134037	6.110619469026807	467.15087890625	467.1517028808594
1165	467.3729248046875	13.697000000000001					1	DETECTED	467.3729 m/z @13.70 [CD6591_2.mzXML]	467.3729248046875	13.697000000000001	13.285083333333334	14.002233333333333	0.7171499999999984	3164.64404296875	96642.94628845216	0	1176	0.25590991052169265	0.8705037426663954	0.7410074853327907	467.37060546875	467.3752136230469
1166	468.2187805175781	12.212566666666667					1	DETECTED	468.2188 m/z @12.21 [CD6591_2.mzXML]	468.2187805175781	12.212566666666667	2.9623	16.149783333333332	13.187483333333333	10940.8837890625	2554609.825963226	0	1176	0.0721001913109518	0.7128163872753216	0.42563277455064324	468.2139892578125	468.2219543457031
1167	468.24835205078125	11.858183333333333					1	DETECTED	468.2484 m/z @11.86 [CD6591_2.mzXML]	468.24835205078125	11.858183333333333	10.268666666666666	11.892016666666667	1.6233500000000003	8133.5078125	217468.6540305478	0	1176	0.12343707849749919	0.5106426481844587	0.02128529636891749	468.2457580566406	468.2496643066406
1168	468.3070068359375	12.657916666666667					1	DETECTED	468.3070 m/z @12.66 [CD6591_2.mzXML]	468.3070068359375	12.657916666666667	12.488916666666666	13.4349	0.9459833333333343	196477.03125	2042712.3175726358	1	1176	0.12286815943921425	1.4632838286299963	2.3548508934651475	468.3061828613281	468.30877685546875
1169	469.3279724121094	12.026283333333334					1	DETECTED	469.3280 m/z @12.03 [CD6591_2.mzXML]	469.3279724121094	12.026283333333334	11.773	15.489916666666666	3.716916666666666	9838.7607421875	797728.3576611936	0	1176	0.2896063824077295	6.72085231468529	12.305180798598055	469.3268127441406	469.3297424316406
1170	469.38812255859375	12.29785					1	DETECTED	469.3881 m/z @12.30 [CD6591_2.mzXML]	469.38812255859375	12.29785	12.091516666666667	12.947733333333334	0.8562166666666666	8265.0009765625	241748.11142095985	0	1176	0.4136909794278196	2.074838449111471	3.1496768982229417	469.3860778808594	469.3886413574219
1171	471.26983642578125	12.29785					1	DETECTED	471.2698 m/z @12.30 [CD6591_2.mzXML]	471.26983642578125	12.29785	12.2468	12.349683333333333	0.10288333333333277	8920.3583984375	31303.17407446324	0	1176	0.08455304275098818	1.0076722167809273	1.0153444335618549	471.2698059082031	471.27093505859375
1172	471.7366027832031	9.902733333333334					1	DETECTED	471.7366 m/z @9.90 [CD6591_2.mzXML]	471.7366027832031	9.902733333333334	5.039633333333333	9.985316666666668	4.945683333333335	3074.590576171875	269081.24998529063	0	1176	0.04646442800484607	0.5084908117593031	0.016981623518606215	471.7366027832031	471.7453308105469
1173	472.2480163574219	11.630583333333334					1	DETECTED	472.2480 m/z @11.63 [CD6591_2.mzXML]	472.2480163574219	11.630583333333334	11.528766666666666	11.630583333333334	0.101816666666668	11321.1484375	50161.15127832051	0	1176	0.0974887382005889	0.5	null	472.247802734375	472.24969482421875
1174	472.3022155761719	12.212566666666667					1	DETECTED	472.3022 m/z @12.21 [CD6591_2.mzXML]	472.3022155761719	12.212566666666667	11.645183333333334	12.674116666666666	1.0289333333333328	116365.359375	1339751.6540102563	1	1176	0.137291808839203	0.8736576867287412	0.5238218516919543	472.30010986328125	472.3055419921875
1175	474.2839660644531	11.908833333333332					1	DETECTED	474.2840 m/z @11.91 [CD6591_2.mzXML]	474.2839660644531	11.908833333333332	7.679366666666667	12.5587	4.879333333333333	234682.96875	3691108.4402116043	1	1176	0.1003441071533917	2.020557091368322	3.0767995130701	474.27899169921875	474.2845153808594
1176	474.8336486816406	1.5538999999999998					1	DETECTED	474.8336 m/z @1.55 [CD6591_2.mzXML]	474.8336486816406	1.5538999999999998	1.4660499999999999	1.5978999999999999	0.13185000000000002	44575.59765625	180953.61610742184	0	1176	0.04524238609422171	0.750426863972681	0.5059678181778814	474.83306884765625	474.83441162109375
1177	475.32525634765625	10.501733333333334					1	DETECTED	475.3253 m/z @10.50 [CD6591_2.mzXML]	475.32525634765625	10.501733333333334	8.256683333333333	10.779416666666666	2.522733333333333	49643.72265625	415288.94025409105	0	1176	0.09912098042418549	1.49052428763411	2.981913969473688	475.32147216796875	475.3266296386719
1178	476.9396667480469	1.8117333333333332					1	DETECTED	476.9397 m/z @1.81 [CD6591_2.mzXML]	476.9396667480469	1.8117333333333332	1.7835833333333333	2.2623333333333333	0.47875	13621.6884765625	162070.5273935547	0	1176	0.13673614304185877	8.503552397868592	14.310230970810123	476.93682861328125	476.943115234375
1179	477.1033630371094	4.37715					1	DETECTED	477.1034 m/z @4.38 [CD6591_2.mzXML]	477.1033630371094	4.37715	3.4880666666666666	4.602083333333334	1.114016666666667	3321.315185546875	94605.6364338379	0	1176	0.6225951239689316	0.6264973287093448	0.2881692454006868	477.09979248046875	477.10516357421875
1180	478.2911376953125	12.871566666666666					1	DETECTED	478.2911 m/z @12.87 [CD6591_2.mzXML]	478.2911376953125	12.871566666666666	12.774000000000001	13.4349	0.6608999999999998	82846.1640625	999497.7006518545	0	1176	0.14733537932843888	3.3869149299624595	16.093054224984794	478.2907409667969	478.2917175292969
1181	478.3273010253906	13.141083333333334					1	DETECTED	478.3273 m/z @13.14 [CD6591_2.mzXML]	478.3273010253906	13.141083333333334	11.72265	15.672283333333333	3.949633333333333	93708.8515625	2481610.675806823	0	1176	0.15067522720193693	1.1496313267706335	1.2932032498899915	478.3263854980469	478.33575439453125
1182	478.3873596191406	12.57525					1	DETECTED	478.3874 m/z @12.58 [CD6591_2.mzXML]	478.3873596191406	12.57525	9.107333333333335	19.725166666666667	10.617833333333332	11559.669921875	1894463.309907074	0	1176	0.30690300560163486	1.1215741359097386	1.349379489025542	478.38580322265625	478.3934326171875
1183	478.841552734375	1.6896666666666667					1	DETECTED	478.8416 m/z @1.69 [CD6591_2.mzXML]	478.841552734375	1.6896666666666667	1.6587666666666665	14.237950000000001	12.579183333333335	7338.119140625	3172177.26355188	0	1176	0.067430701794986	203.54665587917918	406.09331175835837	478.841552734375	478.8486633300781
1184	479.2945251464844	12.871566666666666					1	DETECTED	479.2945 m/z @12.87 [CD6591_2.mzXML]	479.2945251464844	12.871566666666666	4.585416666666666	12.97715	8.391733333333335	19118.787109375	1803421.346620178	0	1176	0.06509828434059628	0.5063710730154134	0.012742146030826572	479.2942199707031	479.29779052734375
1185	480.2121887207031	11.66055					1	DETECTED	480.2122 m/z @11.66 [CD6591_2.mzXML]	480.2121887207031	11.66055	10.972566666666667	12.026283333333334	1.0537166666666664	8549.3876953125	279925.63333251956	0	1176	0.09248020741629226	0.7658010126214295	0.531602025242859	480.2100830078125	480.2138977050781
1186	480.3436584472656	13.4349					1	DETECTED	480.3437 m/z @13.43 [CD6591_2.mzXML]	480.3436584472656	13.4349	13.3291	17.896166666666666	4.5670666666666655	77723.390625	1301612.1085367443	0	1176	0.19873141496361768	2.773377873347724	3.2958979169455827	480.34320068359375	480.34771728515625
1187	482.3227233886719	12.871566666666666					1	DETECTED	482.3227 m/z @12.87 [CD6591_2.mzXML]	482.3227233886719	12.871566666666666	12.723450000000001	14.787283333333333	2.0638333333333314	48557.125	854917.7153060304	0	1176	0.10884671441069393	7.087903735699185	1.6745250350736207	482.3221740722656	482.32415771484375
1188	482.3590087890625	13.713433333333334					1	DETECTED	482.3590 m/z @13.71 [CD6591_2.mzXML]	482.3590087890625	13.713433333333334	13.4349	15.562083333333334	2.127183333333333	72832.6015625	1528357.3226381517	0	1176	0.24052716811921115	3.1332049485137783	3.8172752442508084	482.3506164550781	482.3636779785156
1189	482.9956359863281	5.744483333333333					1	DETECTED	482.9956 m/z @5.74 [CD6591_2.mzXML]	482.9956359863281	5.744483333333333	0.10118333333333333	8.85815	8.756966666666667	2175.83447265625	501460.9226323549	0	1176	0.17827752049611068	0.7758728639862019	0.551745727972404	482.9931335449219	482.99993896484375
1190	483.3262939453125	12.91765					1	DETECTED	483.3263 m/z @12.92 [CD6591_2.mzXML]	483.3262939453125	12.91765	1.9519666666666666	13.052416666666666	11.100449999999999	11865.7744140625	4356983.469398557	0	1176	0.1171998662887983	0.5061449278886708	0.01228985577734166	483.32513427734375	483.3345947265625
1191	483.3619079589844	13.713433333333334					1	DETECTED	483.3619 m/z @13.71 [CD6591_2.mzXML]	483.3619079589844	13.713433333333334	13.680516666666668	14.538649999999999	0.8581333333333312	17363.453125	322179.9845163568	0	1176	0.13453741004769348	13.034936708860624	25.069873417721247	483.36181640625	483.3653259277344
1192	484.081298828125	11.175933333333335					1	DETECTED	484.0813 m/z @11.18 [CD6591_2.mzXML]	484.081298828125	11.175933333333335	10.726433333333334	11.958916666666665	1.232483333333331	220612.90625	2621039.1518630343	1	1176	0.1622522357795173	1.0048526429216904	0.732466059613928	484.0776062011719	484.0835876464844
1193	486.0774230957031	11.175933333333335					1	DETECTED	486.0774 m/z @11.18 [CD6591_2.mzXML]	486.0774230957031	11.175933333333335	1.1428	11.276100000000001	10.133300000000002	72777.96875	5692454.091987611	1	1176	0.10434081281350771	0.504991793856356	0.009983587712711864	486.0769348144531	486.0814514160156
1194	486.8658142089844	1.6128500000000001					1	DETECTED	486.8658 m/z @1.61 [CD6591_2.mzXML]	486.8658142089844	1.6128500000000001	1.5832333333333333	1.6437166666666667	0.060483333333333444	21382.755859375	61526.339979492244	0	1176	0.05585395892446421	1.0211029825548634	1.0422059651097269	486.865234375	486.8677062988281
1195	487.30157470703125	12.57525					1	DETECTED	487.3016 m/z @12.58 [CD6591_2.mzXML]	487.30157470703125	12.57525	12.541316666666667	12.624716666666666	0.08339999999999925	6566.798828125	20233.718258056168	0	1176	0.044270322091229275	1.228880157170903	1.4577603143418059	487.30145263671875	487.3048400878906
1196	487.3192138671875	14.223066666666666					1	DETECTED	487.3192 m/z @14.22 [CD6591_2.mzXML]	487.3192138671875	14.223066666666666	13.680516666666668	16.8665	3.185983333333331	262910.5	9348819.870700201	1	1176	0.47232385311173175	1.518887681802304	2.1490202437995767	487.31732177734375	487.320556640625
1197	487.33843994140625	12.739966666666668					1	DETECTED	487.3384 m/z @12.74 [CD6591_2.mzXML]	487.33843994140625	12.739966666666668	12.657916666666667	13.021733333333334	0.3638166666666667	5215.42578125	88619.74881274399	0	1176	0.06658328706555139	2.2170424537883235	3.4340849075766475	487.3374328613281	487.3394775390625
1198	488.2679443359375	12.212566666666667					1	DETECTED	488.2679 m/z @12.21 [CD6591_2.mzXML]	488.2679443359375	12.212566666666667	11.789800000000001	12.384183333333334	0.594383333333333	10095.060546875	129609.27221557626	0	1176	0.07622003369365338	0.7029685405661128	0.40593708113222554	488.2637939453125	488.2679443359375
1199	488.297119140625	11.975999999999999					1	DETECTED	488.2971 m/z @11.98 [CD6591_2.mzXML]	488.297119140625	11.975999999999999	11.908833333333332	12.143049999999999	0.23421666666666674	25885.890625	200112.08643042023	0	1176	0.16097644015257195	1.743548387096765	2.8449340593740335	488.2964782714844	488.29779052734375
1200	489.3352355957031	15.52585					1	DETECTED	489.3352 m/z @15.53 [CD6591_2.mzXML]	489.3352355957031	15.52585	13.4349	18.09733333333333	4.662433333333331	34356.1484375	2861003.3963771984	0	1176	1.1402097606864423	0.9644606224739306	1.1224398751032154	489.33184814453125	489.3395690917969
1201	490.2887878417969	12.657916666666667					1	DETECTED	490.2888 m/z @12.66 [CD6591_2.mzXML]	490.2887878417969	12.657916666666667	12.5587	12.822883333333333	0.26418333333333344	16065.0546875	146468.15385290587	0	1176	0.21405227528204307	1.33134554006383	1.66269108012766	490.2884521484375	490.2900085449219
1202	490.33880615234375	15.345949999999998					1	DETECTED	490.3388 m/z @15.35 [CD6591_2.mzXML]	490.33880615234375	15.345949999999998	13.713433333333334	15.929566666666666	2.2161333333333317	8558.2587890625	543638.2550001829	0	1176	0.6648986733526403	0.6787475370338236	0.6389330701861325	490.3360900878906	490.3406677246094
1203	490.4239807128906	12.774000000000001					1	DETECTED	490.4240 m/z @12.77 [CD6591_2.mzXML]	490.4239807128906	12.774000000000001	12.108683333333333	13.780683333333334	1.6720000000000006	17291.67578125	705337.1466331787	0	1176	0.5897335647855293	1.2565445026178	2.472304416214004	490.4221496582031	490.42657470703125
1204	491.3701171875	12.366866666666665					1	DETECTED	491.3701 m/z @12.37 [CD6591_2.mzXML]	491.3701171875	12.366866666666665	11.908833333333332	18.592333333333332	6.6835	6897.1591796875	743281.909161255	0	1176	0.3153840592401682	7.295866385270367	13.591732770540734	491.36602783203125	491.3760681152344
1205	491.55560302734375	13.141083333333334					1	DETECTED	491.5556 m/z @13.14 [CD6591_2.mzXML]	491.55560302734375	13.141083333333334	13.006766666666666	19.414833333333334	6.408066666666668	21934.4140625	641454.0928309939	0	1176	0.20957503809481182	23.85432435786043	2.964243385203049	491.55560302734375	491.56103515625
1206	492.883056640625	1.62845					1	DETECTED	492.8831 m/z @1.63 [CD6591_2.mzXML]	492.883056640625	1.62845	1.5832333333333333	1.6437166666666667	0.060483333333333444	34901.37890625	80966.92779199239	0	1176	0.0610695477987524	0.6650789854417676	0.34360871857527325	492.88201904296875	492.8837585449219
1207	493.7791748046875	13.141083333333334					1	DETECTED	493.7792 m/z @13.14 [CD6591_2.mzXML]	493.7791748046875	13.141083333333334	13.126733333333334	13.343416666666666	0.21668333333333223	21043.83203125	167780.02346997	0	1176	0.14348379670425082	7.549941927990509	14.099883855981018	493.7779235839844	493.7792053222656
1208	494.3227233886719	12.774000000000001					1	DETECTED	494.3227 m/z @12.77 [CD6591_2.mzXML]	494.3227233886719	12.774000000000001	12.608133333333335	14.538649999999999	1.930516666666664	267653.28125	2939071.0413530227	1	1176	0.12016718979892183	1.502249818485809	1.6654106042704158	494.3206787109375	494.324951171875
1209	496.3374328613281	13.141083333333334					1	DETECTED	496.3374 m/z @13.14 [CD6591_2.mzXML]	496.3374328613281	13.141083333333334	10.106150000000001	18.263333333333332	8.15718333333333	7150627.5	1.1254915910234216E8	1	1176	0.18442490309728043	1.783235331098178	1.9084728548452983	496.3351745605469	496.3422546386719
1210	497.34161376953125	13.141083333333334					1	DETECTED	497.3416 m/z @13.14 [CD6591_2.mzXML]	497.34161376953125	13.141083333333334	6.249816666666666	15.654266666666667	9.40445	1558418.875	2.8200781177743156E7	0	1176	0.14671955776614354	null	3.885311656028011	497.34063720703125	497.3443298339844
1211	498.3443603515625	13.141083333333334					1	DETECTED	498.3444 m/z @13.14 [CD6591_2.mzXML]	498.3443603515625	13.141083333333334	13.037016666666666	15.52585	2.488833333333334	234495.171875	3760723.699458008	0	1176	0.1346777030321551	11.957879564381646	22.91575912876329	498.34356689453125	498.34765625
1212	499.34716796875	13.1553					1	DETECTED	499.3472 m/z @13.16 [CD6591_2.mzXML]	499.34716796875	13.1553	12.97715	13.746783333333333	0.7696333333333332	27871.63671875	428721.7083149415	0	1176	0.1675478055769446	2.1600711011319986	2.9186948415707548	499.34478759765625	499.34808349609375
1213	500.0759582519531	10.937800000000001					1	DETECTED	500.0760 m/z @10.94 [CD6591_2.mzXML]	500.0759582519531	10.937800000000001	9.124966666666667	11.0574	1.9324333333333321	8513.6708984375	250507.18273101764	0	1176	1.5508019897939533	0.5329870368667826	0.11219396999809668	500.07366943359375	500.0794982910156
1214	500.26593017578125	8.822216666666666					1	DETECTED	500.2659 m/z @8.82 [CD6591_2.mzXML]	500.26593017578125	8.822216666666666	8.804516666666666	8.876133333333334	0.07161666666666733	2873.167236328125	8152.228885498136	0	1176	0.07064440336471911	2.023069679849405	3.0461393596988096	500.26458740234375	500.2664489746094
1215	500.27947998046875	11.908833333333332					1	DETECTED	500.2795 m/z @11.91 [CD6591_2.mzXML]	500.27947998046875	11.908833333333332	11.841083333333334	12.91765	1.0765666666666664	16464.623046875	307961.6400529776	0	1176	0.6463290059029578	7.945141451414697	2.0106294092493466	500.2729187011719	500.28131103515625
1216	500.4298400878906	13.51515					1	DETECTED	500.4298 m/z @13.52 [CD6591_2.mzXML]	500.4298400878906	13.51515	13.4824	14.604999999999999	1.1225999999999985	5403.9755859375	120332.23314563002	0	1176	0.20118307416688985	17.13893129770987	33.27786259541974	500.42852783203125	500.4328308105469
1217	501.1888732910156	13.184233333333333					1	DETECTED	501.1889 m/z @13.18 [CD6591_2.mzXML]	501.1888732910156	13.184233333333333	13.067866666666667	13.763583333333335	0.6957166666666676	21693.521484375	291152.8131121524	0	1176	0.21689931040123156	2.98932970495562	2.117337720556506	501.1854553222656	501.1929016113281
1218	502.1105041503906	10.268666666666666					1	DETECTED	502.1105 m/z @10.27 [CD6591_2.mzXML]	502.1105041503906	10.268666666666666	10.106150000000001	10.575349999999998	0.4691999999999972	11120.71875	120438.44167120369	0	1176	0.15749582900618364	1.4435442518716082	1.232425405614809	502.109619140625	502.1128234863281
1219	502.29119873046875	12.822883333333333					1	DETECTED	502.2912 m/z @12.82 [CD6591_2.mzXML]	502.29119873046875	12.822883333333333	12.674116666666666	13.198533333333334	0.5244166666666672	55537.65625	438953.57052905037	0	1176	0.30306105120715365	1.7867834890457939	2.9493986895660895	502.28973388671875	502.292724609375
1220	502.32659912109375	12.90265					1	DETECTED	502.3266 m/z @12.90 [CD6591_2.mzXML]	502.32659912109375	12.90265	0.9236166666666666	13.814616666666666	12.891	20716.970703125	7945191.481981931	0	1176	12.109810292715734	0.5380651193335021	0.07613023866700426	502.3188781738281	502.32916259765625
1221	502.4087829589844	4.36125					1	DETECTED	502.4088 m/z @4.36 [CD6591_2.mzXML]	502.4087829589844	4.36125	3.3965166666666664	4.8683000000000005	1.471783333333334	2599.196044921875	104564.59592639159	0	1176	0.4383444773686209	0.7627928270333773	0.5255856540667545	502.4078674316406	502.4136657714844
1222	502.46435546875	13.3291					1	DETECTED	502.4644 m/z @13.33 [CD6591_2.mzXML]	502.46435546875	13.3291	12.22955	13.866633333333334	1.6370833333333348	6089.06005859375	321082.699848938	0	1176	1.106025352384611	0.7444333287860188	0.598123790770516	502.4604187011719	502.4648742675781
1223	503.2942810058594	12.80655					1	DETECTED	503.2943 m/z @12.81 [CD6591_2.mzXML]	503.2942810058594	12.80655	12.2639	12.90265	0.6387499999999999	11708.521484375	188152.59802819812	0	1176	0.06868777853635777	0.5885469455450104	0.17709389109002088	503.2926330566406	503.2978515625
1224	504.1076965332031	10.286783333333334					1	DETECTED	504.1077 m/z @10.29 [CD6591_2.mzXML]	504.1076965332031	10.286783333333334	10.196416666666666	10.376299999999999	0.17988333333333273	3882.321044921875	24312.121109191958	0	1176	0.12682828288280312	0.9952969383990963	0.9905938767981926	504.1056213378906	504.1080017089844
1225	504.2392883300781	12.212566666666667					1	DETECTED	504.2393 m/z @12.21 [CD6591_2.mzXML]	504.2392883300781	12.212566666666667	0.5767833333333333	12.41905	11.842266666666667	22393.708984375	1796175.61774463	0	1176	0.06726853751803574	0.5088727732125182	5.524235456431997	504.2385559082031	504.2411193847656
1226	504.34197998046875	13.270733333333334					1	DETECTED	504.3420 m/z @13.27 [CD6591_2.mzXML]	504.34197998046875	13.270733333333334	13.198533333333334	14.035083333333334	0.8365500000000008	9788.16796875	188094.36500042706	0	1176	0.0870238031117676	5.793282548476421	10.586565096952842	504.3393859863281	504.3440856933594
1227	504.97821044921875	3.4425833333333333					1	DETECTED	504.9782 m/z @3.44 [CD6591_2.mzXML]	504.97821044921875	3.4425833333333333	2.9031666666666665	5.995816666666667	3.092650000000001	1841.2484130859375	159784.01136740117	0	1176	0.5189720366478539	2.8666615170709093	4.733323034141819	504.9749755859375	504.9834289550781
1228	505.3487854003906	12.454233333333333					1	DETECTED	505.3488 m/z @12.45 [CD6591_2.mzXML]	505.3487854003906	12.454233333333333	12.4368	12.871566666666666	0.4347666666666665	6404.83203125	86420.39149255384	0	1176	0.4335247639115014	12.469407265774636	23.938814531549273	505.3459167480469	505.3507080078125
1229	506.3592529296875	14.268933333333333					1	DETECTED	506.3593 m/z @14.27 [CD6591_2.mzXML]	506.3592529296875	14.268933333333333	11.823983333333333	15.399416666666667	3.5754333333333346	11690.7978515625	702815.4200280457	0	1176	0.34428066710839644	0.7098285872113858	0.20596025637832932	506.3548583984375	506.3619689941406
1230	508.3374938964844	13.067866666666667					1	DETECTED	508.3375 m/z @13.07 [CD6591_2.mzXML]	508.3374938964844	13.067866666666667	12.9623	17.308333333333334	4.346033333333333	11637.1591796875	551438.5889544678	0	1176	4.338748337693499	20.584306915061628	40.168613830123256	508.3281555175781	508.3415222167969
1231	508.3743591308594	13.969349999999999					1	DETECTED	508.3744 m/z @13.97 [CD6591_2.mzXML]	508.3743591308594	13.969349999999999	11.841083333333334	15.45385	3.6127666666666656	28209.255859375	1090896.2963769836	0	1176	0.8299501231740347	0.9413797823405161	0.6501603276180803	508.3708190917969	508.3767395019531
1232	509.3935852050781	12.212566666666667					1	DETECTED	509.3936 m/z @12.21 [CD6591_2.mzXML]	509.3935852050781	12.212566666666667	12.1956	12.41905	0.2234499999999997	16638.1171875	108797.97774993903	0	1176	0.13171149645280167	6.584970530451807	9.378756427804399	509.39019775390625	509.39404296875
1233	510.3537292480469	13.51515					1	DETECTED	510.3537 m/z @13.52 [CD6591_2.mzXML]	510.3537292480469	13.51515	4.602083333333334	15.292300000000001	10.690216666666668	62423.69921875	2022370.5144028945	0	1176	0.26456219963790595	0.5046028260815447	1.6623546863688612	510.3523254394531	510.3624267578125
1234	512.3333740234375	11.958916666666665					1	DETECTED	512.3334 m/z @11.96 [CD6591_2.mzXML]	512.3333740234375	11.958916666666665	11.875	12.839366666666667	0.9643666666666668	34558.625	514539.26558380167	0	1176	0.10913947887117814	3.250246178713533	3.4195122048871185	512.3320922851562	512.3348388671875
1235	515.2081909179688	12.91765					1	DETECTED	515.2082 m/z @12.92 [CD6591_2.mzXML]	515.2081909179688	12.91765	12.91765	13.052416666666666	0.1347666666666658	8853.6865234375	40438.86674304234	0	1176	0.1021935000309977	null	null	515.20751953125	515.2088012695312
1236	515.3114624023438	13.1553					1	DETECTED	515.3115 m/z @13.16 [CD6591_2.mzXML]	515.3114624023438	13.1553	12.992133333333333	13.466516666666667	0.4743833333333338	72013.4296875	742863.7596906745	0	1176	0.15201902518347765	1.4523071768468685	2.4059513399040156	515.3085327148438	515.3131713867188
1237	515.3494873046875	16.204666666666665					1	DETECTED	515.3495 m/z @16.20 [CD6591_2.mzXML]	515.3494873046875	16.204666666666665	15.435966666666667	16.755833333333335	1.3198666666666679	1840.244384765625	104053.99738400284	0	1176	0.48090078606379905	0.858505702267902	0.717011404535804	515.34912109375	515.3561401367188
1238	515.4122314453125	12.70665					1	DETECTED	515.4122 m/z @12.71 [CD6591_2.mzXML]	515.4122314453125	12.70665	12.091516666666667	12.70665	0.6151333333333326	4441.26123046875	86827.5882597046	0	1176	0.10283743111071608	0.5	null	515.4098510742188	515.4122314453125
1239	516.0719604492188	10.656633333333334					1	DETECTED	516.0720 m/z @10.66 [CD6591_2.mzXML]	516.0719604492188	10.656633333333334	9.68155	10.797033333333333	1.1154833333333336	9365.513671875	157159.32517333952	0	1176	1.0231674293084918	1.8234995649723	2.786124565361197	516.0692138671875	516.076416015625
1240	516.3037719726562	12.774000000000001					1	DETECTED	516.3038 m/z @12.77 [CD6591_2.mzXML]	516.3037719726562	12.774000000000001	2.0787666666666667	13.006766666666666	10.927999999999999	25564.8671875	1748565.5793898916	0	1176	0.12430120263315203	0.5108817946935862	2.3135937535942674	516.3030395507812	516.3111572265625
1241	517.3671264648438	14.820466666666666					1	DETECTED	517.3671 m/z @14.82 [CD6591_2.mzXML]	517.3671264648438	14.820466666666666	14.473783333333333	16.204666666666665	1.730883333333331	16848.474609375	642442.1468521113	0	1176	0.5001187404464567	1.815411356673643	2.506958091622915	517.3651733398438	517.3685302734375
1242	518.068359375	9.732					1	DETECTED	518.0684 m/z @9.73 [CD6591_2.mzXML]	518.068359375	9.732	9.6984	10.691650000000001	0.9932500000000015	3420.286376953125	123816.50647485358	0	1176	0.12002822660208778	14.78050595238104	28.56101190476208	518.0662231445312	518.0693969726562
1243	518.3202514648438	13.141083333333334					1	DETECTED	518.3203 m/z @13.14 [CD6591_2.mzXML]	518.3202514648438	13.141083333333334	7.893933333333334	14.554766666666666	6.660833333333332	414887.125	2.2143908693329833E7	1	1176	0.21171596784311753	0.6381599859402508	4.238009297398948	518.3176879882812	518.3257446289062
1244	518.3702392578125	15.024783333333334					1	DETECTED	518.3702 m/z @15.02 [CD6591_2.mzXML]	518.3702392578125	15.024783333333334	14.620833333333334	15.399416666666667	0.7785833333333336	5276.1904296875	146626.00955236814	0	1176	0.3665729721683384	0.9637125056731447	0.9274250113462893	518.3685913085938	518.3702392578125
1245	518.4580688476562	12.723450000000001					1	DETECTED	518.4581 m/z @12.72 [CD6591_2.mzXML]	518.4580688476562	12.723450000000001	7.9817833333333335	17.56566666666667	9.583883333333336	64844.21875	5107419.515419192	0	1176	1.232446178762169	1.5857769539320912	1.6766476166478939	518.4573974609375	518.46337890625
1246	519.3236694335938	13.141083333333334					1	DETECTED	519.3237 m/z @13.14 [CD6591_2.mzXML]	519.3236694335938	13.141083333333334	12.947733333333334	14.441983333333333	1.4942499999999992	112995.921875	2133425.498342527	0	1176	0.21064003158831035	1.8233055012008257	2.523390029599641	519.3223266601562	519.3241577148438
1247	519.4609985351562	12.57525					1	DETECTED	519.4610 m/z @12.58 [CD6591_2.mzXML]	519.4609985351562	12.57525	11.773	14.473783333333333	2.7007833333333338	20947.0	1493525.513487549	0	1176	0.3725208028077027	1.6832554274436466	3.868942588597706	519.46044921875	519.462890625
1248	520.234619140625	11.941833333333333					1	DETECTED	520.2346 m/z @11.94 [CD6591_2.mzXML]	520.234619140625	11.941833333333333	11.925266666666666	12.010250000000001	0.08498333333333541	11097.7841796875	45594.364974365584	0	1176	0.09426905004816355	2.564889336015995	4.12977867203199	520.2340087890625	520.234619140625
1249	520.3369140625	12.91765					1	DETECTED	520.3369 m/z @12.92 [CD6591_2.mzXML]	520.3369140625	12.91765	11.15915	16.0764	4.917249999999999	2233022.0	2.6751736542289622E7	1	1176	0.12972817021036676	1.787872727650568	1.9879945558466317	520.3367919921875	520.341064453125
1250	521.3413696289062	12.947733333333334					1	DETECTED	521.3414 m/z @12.95 [CD6591_2.mzXML]	521.3413696289062	12.947733333333334	12.042133333333334	14.904883333333334	2.86275	571920.3125	7241976.608670168	0	1176	0.1225197906772415	5.448273779360284	9.094615149657587	521.3403930664062	521.3431396484375
1251	522.35400390625	13.3291					1	DETECTED	522.3540 m/z @13.33 [CD6591_2.mzXML]	522.35400390625	13.3291	11.75595	15.708866666666667	3.952916666666667	770765.625	1.342671840240162E7	1	1176	0.17560464165728007	2.068166846557528	2.178381515294857	522.344482421875	522.357177734375
1252	523.34619140625	12.90265					1	DETECTED	523.3462 m/z @12.90 [CD6591_2.mzXML]	523.34619140625	12.90265	12.90265	13.021733333333334	0.1190833333333341	13614.6181640625	67287.74992626956	0	1176	0.11725588498313044	null	null	523.3460083007812	523.3468627929688
1253	523.3574829101562	13.3291					1	DETECTED	523.3575 m/z @13.33 [CD6591_2.mzXML]	523.3574829101562	13.3291	12.125666666666666	19.013166666666667	6.887500000000001	215094.671875	4486208.999928041	0	1176	0.17588258864280348	2.0790015624013725	3.6232224985835018	523.35400390625	523.3593139648438
1254	524.3690185546875	14.223066666666666					1	DETECTED	524.3690 m/z @14.22 [CD6591_2.mzXML]	524.3690185546875	14.223066666666666	10.0879	17.840833333333332	7.752933333333333	1367777.0	4.96402966980726E7	1	1176	0.3212706464788244	0.7097047090903706	1.7683823579420945	524.3591918945312	524.3737182617188
1255	525.373291015625	14.223066666666666					1	DETECTED	525.3733 m/z @14.22 [CD6591_2.mzXML]	525.373291015625	14.223066666666666	6.756466666666666	16.4434	9.686933333333334	333741.75	1.3912911082741216E7	0	1176	0.3866735258950733	0.687590128660229	9.760643525368476	525.3710327148438	525.3768310546875
1256	526.2908935546875	12.7902					1	DETECTED	526.2909 m/z @12.79 [CD6591_2.mzXML]	526.2908935546875	12.7902	12.6903	19.615833333333335	6.925533333333334	35414.78125	1832838.699025451	0	1176	0.1235334381423403	34.66232899566238	15.224658281936652	526.2900390625	526.2921142578125
1257	527.3109130859375	13.097866666666667					1	DETECTED	527.3109 m/z @13.10 [CD6591_2.mzXML]	527.3109130859375	13.097866666666667	12.947733333333334	13.184233333333333	0.2364999999999995	9862.232421875	94502.86646288994	0	1176	0.11794476561490086	0.7876332149200722	0.5752664298401444	527.3103637695312	527.3133544921875
1258	527.3778686523438	14.223066666666666					1	DETECTED	527.3779 m/z @14.22 [CD6591_2.mzXML]	527.3778686523438	14.223066666666666	13.646683333333334	14.922066666666666	1.2753833333333322	8880.6455078125	233200.33515447986	0	1176	0.10533092396800292	1.1063672902871362	1.2127345805742724	527.3763427734375	527.3798828125
1259	528.3193969726562	13.285083333333334					1	DETECTED	528.3194 m/z @13.29 [CD6591_2.mzXML]	528.3193969726562	13.285083333333334	13.227433333333332	13.40345	0.17601666666666738	18826.8671875	114573.02936474647	0	1176	0.028509883056047514	1.5265972824515177	2.0531945649030354	528.3179321289062	528.3198852539062
1260	532.3360595703125	13.4824					1	DETECTED	532.3361 m/z @13.48 [CD6591_2.mzXML]	532.3360595703125	13.4824	13.4349	13.746783333333333	0.3118833333333324	4281.58154296875	46031.46541906723	0	1176	0.20812880510539777	3.28298245614038	5.56596491228076	532.3339233398438	532.3372802734375
1261	533.3610229492188	14.1928					1	DETECTED	533.3610 m/z @14.19 [CD6591_2.mzXML]	533.3610229492188	14.1928	13.730083333333333	14.704283333333333	0.9741999999999997	6689.67431640625	184038.53163220233	0	1176	0.4729560105182653	1.0526960342902412	2.23776449702702	533.3590698242188	533.36376953125
1262	534.2944946289062	13.184233333333333					1	DETECTED	534.2945 m/z @13.18 [CD6591_2.mzXML]	534.2944946289062	13.184233333333333	12.947733333333334	13.450466666666667	0.5027333333333335	15513.263671875	198789.4395511473	0	1176	0.08700056439078274	1.0628611698379167	1.1257223396758334	534.292236328125	534.2974243164062
1263	535.1248779296875	11.543266666666666					1	DETECTED	535.1249 m/z @11.54 [CD6591_2.mzXML]	535.1248779296875	11.543266666666666	8.85815	11.630583333333334	2.7724333333333337	12007.7978515625	619858.8315471805	0	1176	0.10423123255513467	0.5162593804117763	0.032518760823552574	535.1151123046875	535.1265869140625
1264	535.9087524414062	19.889666666666667					1	DETECTED	535.9088 m/z @19.89 [CD6591_2.mzXML]	535.9087524414062	19.889666666666667	0.10118333333333333	19.981333333333335	19.88015	1609.66455078125	870495.0497142944	0	1176	0.6213801332100779	0.5023161620100581	0.004632324020116174	535.9019775390625	535.9127807617188
1265	536.3046875	13.270733333333334					1	DETECTED	536.3047 m/z @13.27 [CD6591_2.mzXML]	536.3046875	13.270733333333334	13.097866666666667	13.3579	0.2600333333333342	10672.361328125	72080.68743701234	0	1176	0.038346184238726266	0.7521210952564582	0.5042421905129163	536.3040771484375	536.3082885742188
1266	539.1062622070312	1.82585					1	DETECTED	539.1063 m/z @1.83 [CD6591_2.mzXML]	539.1062622070312	1.82585	1.8117333333333332	2.443166666666667	0.6314333333333337	13502.0751953125	140936.97573205573	0	1176	0.0678612226800821	22.364817001180477	16.282793684854834	539.0974731445312	539.1121826171875
1267	539.3103637695312	12.91765					1	DETECTED	539.3104 m/z @12.92 [CD6591_2.mzXML]	539.3103637695312	12.91765	8.03405	13.112433333333334	5.078383333333333	13559.3720703125	1555734.590725586	0	1176	0.0925739177652094	0.5199425969912906	0.0398851939825812	539.3103637695312	539.3170776367188
1268	542.31982421875	12.91765					1	DETECTED	542.3198 m/z @12.92 [CD6591_2.mzXML]	542.31982421875	12.91765	7.911466666666667	17.032	9.120533333333334	179059.21875	3257557.6205449267	1	1176	0.1973131019738812	0.7904017312642518	1.0108528943626558	542.3180541992188	542.3231811523438
1269	544.3377075195312	12.871566666666666					1	DETECTED	544.3377 m/z @12.87 [CD6591_2.mzXML]	544.3377075195312	12.871566666666666	12.143049999999999	14.837366666666666	2.6943166666666674	539908.8125	6244321.646717335	1	1176	0.1044202452427605	1.373038424046691	3.4800432704161874	544.3356323242188	544.33984375
1270	546.35400390625	13.067866666666667					1	DETECTED	546.3540 m/z @13.07 [CD6591_2.mzXML]	546.35400390625	13.067866666666667	11.023233333333334	16.058316666666666	5.035083333333333	79789.1640625	2823960.991653353	0	1176	1.0974373901994277	1.3928399672461513	15.989149482665129	546.3494873046875	546.3585205078125
1271	548.3694458007812	13.4349					1	DETECTED	548.3694 m/z @13.43 [CD6591_2.mzXML]	548.3694458007812	13.4349	13.373083333333334	13.832016666666668	0.4589333333333343	11864.5625	153246.4155781254	0	1176	0.05048597840253244	3.7120517659746395	6.522970050512689	548.3677368164062	548.3718872070312
1272	550.448486328125	12.57525					1	DETECTED	550.4485 m/z @12.58 [CD6591_2.mzXML]	550.448486328125	12.57525	12.160449999999999	14.253116666666667	2.092666666666668	11616.046875	550921.6935850836	0	1176	0.5369347633954256	2.5225008036001215	7.207843854024374	550.44580078125	550.449951171875
1273	555.4105224609375	13.141083333333334					1	DETECTED	555.4105 m/z @13.14 [CD6591_2.mzXML]	555.4105224609375	13.141083333333334	7.15625	17.455	10.298749999999998	8349.021484375	1712164.7282725524	0	1176	0.2064893965508947	0.8604040769723464	0.720808153944693	555.4067993164062	555.419189453125
1274	563.4267578125	13.849216666666667					1	DETECTED	563.4268 m/z @13.85 [CD6591_2.mzXML]	563.4267578125	13.849216666666667	13.680516666666668	14.888566666666666	1.2080499999999983	4493.39794921875	150231.4347445677	0	1176	0.19937360334649767	3.58046828689983	6.16093657379966	563.423583984375	563.432861328125
1275	566.3194580078125	12.871566666666666					1	DETECTED	566.3195 m/z @12.87 [CD6591_2.mzXML]	566.3194580078125	12.871566666666666	12.739966666666668	13.082500000000001	0.3425333333333338	43259.77734375	352464.62051757734	0	1176	0.10998140708358761	1.3014184397163253	2.9023130586017216	566.3192138671875	566.32080078125
1276	568.337890625	12.822883333333333					1	DETECTED	568.3379 m/z @12.82 [CD6591_2.mzXML]	568.337890625	12.822883333333333	9.4788	14.441983333333333	4.963183333333333	102609.609375	1909680.1379802213	0	1176	0.10712309746421944	1.8772669990853008	1.6666636291789092	568.3333740234375	568.3405151367188
1277	570.3534545898438	13.067866666666667					1	DETECTED	570.3535 m/z @13.07 [CD6591_2.mzXML]	570.3534545898438	13.067866666666667	10.376299999999999	13.097866666666667	2.721566666666668	15210.5341796875	741838.2753691403	0	1176	0.10923876524335441	0.5055729624630017	0.011145924926003197	570.3530883789062	570.3544921875
1278	574.4845581054688	12.57525					1	DETECTED	574.4846 m/z @12.58 [CD6591_2.mzXML]	574.4845581054688	12.57525	11.823983333333333	14.441983333333333	2.6180000000000003	12070.9560546875	742277.3454206543	0	1176	1.2277931921271907	1.2938180397745331	2.027981302297557	574.480712890625	574.4886474609375
1279	583.2548217773438	11.209200000000001					1	DETECTED	583.2548 m/z @11.21 [CD6591_2.mzXML]	583.2548217773438	11.209200000000001	10.560550000000001	15.76405	5.203499999999998	12539.2265625	697267.9199929803	0	1176	0.6576580419547184	4.011022893702304	7.022045787404608	583.248046875	583.2567138671875
1280	585.268310546875	10.989566666666667					1	DETECTED	585.2683 m/z @10.99 [CD6591_2.mzXML]	585.268310546875	10.989566666666667	10.323200000000002	13.697000000000001	3.3737999999999992	84328.0859375	1497591.3682997408	1	1176	0.08925818383684359	2.0489574070708727	26.530275361772997	585.2657470703125	585.2723388671875
1281	588.8135986328125	1.5538999999999998					1	DETECTED	588.8136 m/z @1.55 [CD6591_2.mzXML]	588.8135986328125	1.5538999999999998	1.5103333333333333	19.670666666666666	18.160333333333334	6091.46240234375	1504654.1921111448	0	1176	0.0666207606679392	208.42004590665712	415.84009181331425	588.8119506835938	588.8200073242188
1282	590.3201904296875	12.871566666666666					1	DETECTED	590.3202 m/z @12.87 [CD6591_2.mzXML]	590.3201904296875	12.871566666666666	12.7902	15.435966666666667	2.645766666666667	7408.04248046875	248202.64522143514	0	1176	0.05626937352738892	16.25829578041801	31.516591560836023	590.3170776367188	590.327392578125
1283	591.3160400390625	11.773					1	DETECTED	591.3160 m/z @11.77 [CD6591_2.mzXML]	591.3160400390625	11.773	10.428183333333333	12.608133333333335	2.1799500000000016	16610.197265625	335440.1237600705	0	1176	0.07795924016821054	0.8281763634399636	0.6678176855491238	591.3123779296875	591.3187866210938
1284	593.3316040039062	11.823983333333333					1	DETECTED	593.3316 m/z @11.82 [CD6591_2.mzXML]	593.3316040039062	11.823983333333333	10.457966666666666	12.091516666666667	1.6335500000000014	16024.3134765625	620905.0530385746	0	1176	0.07669268261162365	0.5979246226864	0.1958492453728001	593.33154296875	593.3333740234375
1285	599.4340209960938	14.1928					1	DETECTED	599.4340 m/z @14.19 [CD6591_2.mzXML]	599.4340209960938	14.1928	14.099966666666667	14.538649999999999	0.43868333333333176	4699.81396484375	53796.67146789533	0	1176	0.10399052830552868	2.3627468581687587	3.7254937163375175	599.4285278320312	599.4344482421875
1286	626.3529052734375	11.941833333333333					1	DETECTED	626.3529 m/z @11.94 [CD6591_2.mzXML]	626.3529052734375	11.941833333333333	6.938	12.22955	5.29155	3791.537841796875	694366.3738721925	0	1176	0.23962511371453132	0.5287496252872798	0.05749925057455945	626.34423828125	626.361572265625
1287	629.1522216796875	2.4703					1	DETECTED	629.1522 m/z @2.47 [CD6591_2.mzXML]	629.1522216796875	2.4703	1.8539999999999999	3.5955166666666667	1.7415166666666668	18547.470703125	598135.030020294	0	1176	0.3026213750281306	1.2361779396469625	1.6001207006846392	629.1486206054688	629.1563720703125
1288	637.0919189453125	9.952466666666668					1	DETECTED	637.0919 m/z @9.95 [CD6591_2.mzXML]	637.0919189453125	9.952466666666668	8.138033333333333	10.106150000000001	1.9681166666666687	6011.951171875	117576.77787722797	0	1176	0.12548799451664472	0.5423502287215476	0.149901490381379	637.088623046875	637.0979614257812
1289	639.0878295898438	9.952466666666668					1	DETECTED	639.0878 m/z @9.95 [CD6591_2.mzXML]	639.0878295898438	9.952466666666668	4.0454	17.308333333333334	13.262933333333333	2551.040771484375	668520.5148797608	0	1176	0.08689131296184627	1.12263277881859	1.2452655576371798	639.07958984375	639.0958251953125
1290	651.13525390625	1.86835					1	DETECTED	651.1353 m/z @1.87 [CD6591_2.mzXML]	651.13525390625	1.86835	1.8400166666666666	10.972566666666667	9.13255	18180.7734375	1070548.190982178	0	1176	0.522687931959376	161.1626470588236	2.5263861328028985	651.1253051757812	651.1452026367188
1291	673.1158447265625	1.8539999999999999					1	DETECTED	673.1158 m/z @1.85 [CD6591_2.mzXML]	673.1158447265625	1.8539999999999999	1.8539999999999999	2.443166666666667	0.5891666666666671	13600.361328125	137439.27698565682	0	1176	0.3149937413931958	null	null	673.10888671875	673.1206665039062
1292	675.540771484375	13.343416666666666					1	DETECTED	675.5408 m/z @13.34 [CD6591_2.mzXML]	675.540771484375	13.343416666666666	13.141083333333334	13.866633333333334	0.7255500000000001	3569.86669921875	102737.03836395267	0	1176	0.36337491587696746	1.7929571663921051	2.5859143327842102	675.5372924804688	675.54736328125
[truncated: 10 more rows]
