# Supplementary material for: MSFC: a new feature construction method for accurate diagnosis of mass spectrometry data
Source: Sci Rep. 2023 Sep 21;13:15694. doi: 10.1038/s41598-023-42395-5 (PMC10514077; doi:10.1038/s41598-023-42395-5)
Supplement: Supplementary file 1 — Supplementary Information. [file 41598_2023_42395_MOESM1_ESM.zip › dataset/CHD dataset/2-batch/P/CD6594_2.mzXML_chromatograms.csv]

row ID	row m/z	row retention time	row identity (main ID)	row identity (all IDs)	row identity (main ID + details)	row comment	row number of detected peaks	CD6594_2.mzXML Peak status	CD6594_2.mzXML Peak name	CD6594_2.mzXML Peak m/z	CD6594_2.mzXML Peak RT	CD6594_2.mzXML Peak RT start	CD6594_2.mzXML Peak RT end	CD6594_2.mzXML Peak duration time	CD6594_2.mzXML Peak height	CD6594_2.mzXML Peak area	CD6594_2.mzXML Peak charge	CD6594_2.mzXML Peak # data points	CD6594_2.mzXML Peak FWHM	CD6594_2.mzXML Peak tailing factor	CD6594_2.mzXML Peak asymmetry factor	CD6594_2.mzXML Peak m/z min	CD6594_2.mzXML Peak m/z max
1	55.05397033691406	11.296066666666666					1	DETECTED	55.0540 m/z @11.30 [CD6594_2.mzXML]	55.05397033691406	11.296066666666666	0.10118333333333333	20.002666666666666	19.90148333333333	2654.973388671875	1092789.1063162538	0	1170	7.834823426870356	0.8888651511925835	0.5625965198444564	55.049678802490234	55.05426025390625
2	57.06965637207031	6.559266666666667					1	DETECTED	57.0697 m/z @6.56 [CD6594_2.mzXML]	57.06965637207031	6.559266666666667	0.39601666666666663	19.874000000000002	19.477983333333334	1122.9241943359375	814694.1411052702	0	1170	5.8324812587707875	1.580171446341892	2.1603428926837847	57.060874938964844	57.07936477661133
3	60.080528259277344	14.932799999999999					1	DETECTED	60.0805 m/z @14.93 [CD6594_2.mzXML]	60.080528259277344	14.932799999999999	0.10118333333333333	20.002666666666666	19.90148333333333	130771.8046875	3.2150732406551793E7	0	1170	5.114665802384948	0.8657874987536159	0.3509129770023127	60.08040237426758	60.08845901489258
4	61.03943634033203	1.8422333333333334					1	DETECTED	61.0394 m/z @1.84 [CD6594_2.mzXML]	61.03943634033203	1.8422333333333334	0.10118333333333333	20.002666666666666	19.90148333333333	333491.21875	3570819.661666903	0	1170	0.03843449308168645	2.6407009547085996	3.0731877980880693	61.031986236572266	61.039669036865234
5	61.0838623046875	12.460916666666666					1	DETECTED	61.0839 m/z @12.46 [CD6594_2.mzXML]	61.0838623046875	12.460916666666666	0.4329	19.453833333333332	19.020933333333332	3891.1474609375	1229166.6558107128	0	1170	2.313710036561192	0.790692840742655	4.187428225777241	61.08344268798828	61.09025955200195
6	68.98213195800781	1.51295					1	DETECTED	68.9821 m/z @1.51 [CD6594_2.mzXML]	68.98213195800781	1.51295	1.4530666666666667	16.655616666666667	15.20255	7522.83740234375	1891470.5362450257	0	1170	0.13902312212067613	126.9347342053995	252.86946841079896	68.98202514648438	68.99185180664062
7	69.0333251953125	1.9960166666666666					1	DETECTED	69.0333 m/z @2.00 [CD6594_2.mzXML]	69.0333251953125	1.9960166666666666	1.8422333333333334	6.0739	4.2316666666666665	4960.36572265625	300798.97347637935	0	1170	0.08620508512599567	13.758534735016813	25.149772083717703	69.03325653076172	69.0341567993164
8	69.0697021484375	7.081583333333333					1	DETECTED	69.0697 m/z @7.08 [CD6594_2.mzXML]	69.0697021484375	7.081583333333333	0.10118333333333333	20.002666666666666	19.90148333333333	7428.1435546875	4273378.162661926	0	1170	12.738787053835075	1.4255259966000038	1.1283551212456542	69.06945037841797	69.06991577148438
9	70.98042297363281	1.4832833333333333					1	DETECTED	70.9804 m/z @1.48 [CD6594_2.mzXML]	70.98042297363281	1.4832833333333333	1.4370833333333333	14.568299999999999	13.131216666666665	4820.74609375	1194656.7221380002	0	1170	0.12673493368068378	142.1127344877344	283.22546897546886	70.9717788696289	70.98043823242188
10	72.0489501953125	14.049933333333334					1	DETECTED	72.0490 m/z @14.05 [CD6594_2.mzXML]	72.0489501953125	14.049933333333334	0.8888333333333333	19.72716666666667	18.838333333333335	4053.398681640625	1133904.4518835146	0	1170	4.7624537256507455	0.715682326451943	1.074528128818726	72.04401397705078	72.0577163696289
11	72.08061218261719	1.8975					1	DETECTED	72.0806 m/z @1.90 [CD6594_2.mzXML]	72.08061218261719	1.8975	1.8563666666666667	9.043783333333332	7.187416666666666	30765.5625	801070.4720124509	0	1170	0.13081023748624787	15.529381681576664	18.371435738926017	72.08035278320312	72.08084106445312
12	73.04534149169922	14.364833333333333					1	DETECTED	73.0453 m/z @14.36 [CD6594_2.mzXML]	73.04534149169922	14.364833333333333	0.10118333333333333	20.002666666666666	19.90148333333333	15113.67578125	4051502.8206198732	0	1170	2.98213072112984	0.690649864355276	1.0385191995201875	73.03823852539062	73.04837799072266
13	75.9477767944336	2.4378333333333333					1	DETECTED	75.9478 m/z @2.44 [CD6594_2.mzXML]	75.9477767944336	2.4378333333333333	2.282966666666667	12.64295	10.359983333333334	3831.451416015625	712197.6864530945	0	1170	0.34688899999331024	33.44807361170904	4.260321510800949	75.93833923339844	75.9561767578125
14	80.94758605957031	1.7563333333333333					1	DETECTED	80.9476 m/z @1.76 [CD6594_2.mzXML]	80.94758605957031	1.7563333333333333	1.6474166666666668	7.693566666666666	6.04615	177767.734375	2169793.414496978	0	1170	0.08857737101726881	3.253797617823322	1.0535738799765446	80.94750213623047	80.94998168945312
15	81.03338623046875	2.6620333333333335					1	DETECTED	81.0334 m/z @2.66 [CD6594_2.mzXML]	81.03338623046875	2.6620333333333335	1.3277	9.7323	8.4046	1972.547119140625	495713.3785801086	0	1170	1.668370299548629	3.149362977766675	5.29872595553335	81.03316497802734	81.0335693359375
16	81.06962585449219	7.1895999999999995					1	DETECTED	81.0696 m/z @7.19 [CD6594_2.mzXML]	81.06962585449219	7.1895999999999995	0.10118333333333333	20.002666666666666	19.90148333333333	4337.53662109375	1917095.7847080084	0	1170	19.076177780910196	1.403803153031354	1.5523395376209908	81.06890106201172	81.07306671142578
17	82.01744079589844	1.4982					1	DETECTED	82.0174 m/z @1.50 [CD6594_2.mzXML]	82.01744079589844	1.4982	1.4187166666666668	16.19685	14.778133333333335	5275.35693359375	965821.3249898682	0	1170	14.72875985674124	92.96372405116401	174.419450812362	82.0129623413086	82.02372741699219
18	82.94468688964844	1.7563333333333333					1	DETECTED	82.9447 m/z @1.76 [CD6594_2.mzXML]	82.94468688964844	1.7563333333333333	1.67765	12.758666666666667	11.081016666666667	66989.4296875	2065449.1659863892	0	1170	0.012749580035424923	70.41527218809584	139.83054437619168	82.94208526611328	82.95172119140625
19	83.02130889892578	1.8132333333333333					1	DETECTED	83.0213 m/z @1.81 [CD6594_2.mzXML]	83.02130889892578	1.8132333333333333	0.28565	19.874000000000002	19.588350000000002	1234166.25	6222480.483542791	0	1170	0.048319948311112526	0.6726591145480306	3.004832762711658	83.02127075195312	83.02958679199219
20	83.04896545410156	18.597666666666665					1	DETECTED	83.0490 m/z @18.60 [CD6594_2.mzXML]	83.04896545410156	18.597666666666665	0.10118333333333333	20.002666666666666	19.90148333333333	2289.41357421875	1564835.0375310986	0	1170	12.02597596741862	0.5379801926312119	0.07596038526242384	83.0488510131836	83.04927062988281
21	83.0853500366211	11.325533333333334					1	DETECTED	83.0854 m/z @11.33 [CD6594_2.mzXML]	83.0853500366211	11.325533333333334	0.10118333333333333	20.002666666666666	19.90148333333333	10217.1337890625	4571894.177840638	0	1170	13.309129874743746	0.8865316625610093	1.193355474860563	83.0851058959961	83.08563232421875
22	84.0442886352539	2.6620333333333335					1	DETECTED	84.0443 m/z @2.66 [CD6594_2.mzXML]	84.0442886352539	2.6620333333333335	0.21171666666666666	19.984333333333332	19.772616666666664	12733.2333984375	2369703.073419402	0	1170	1.0548041011452494	2.3841092376641164	4.187388318447044	84.04399108886719	84.0531997680664
23	84.61949157714844	1.51295					1	DETECTED	84.6195 m/z @1.51 [CD6594_2.mzXML]	84.61949157714844	1.51295	1.4370833333333333	17.518833333333337	16.081750000000003	4351.66259765625	922413.3172418519	0	1170	0.10790977647175493	105.98692882249551	210.97385764499103	84.61599731445312	84.61957550048828
24	84.95934295654297	1.4982					1	DETECTED	84.9593 m/z @1.50 [CD6594_2.mzXML]	84.95934295654297	1.4982	0.10118333333333333	20.002666666666666	19.90148333333333	1230832.75	2.0895687802257694E7	0	1170	0.12224657773394787	1.7070051495874619	2.3475994826517743	84.94965362548828	84.95974731445312
25	85.02827453613281	1.9394					1	DETECTED	85.0283 m/z @1.94 [CD6594_2.mzXML]	85.02827453613281	1.9394	1.8132333333333333	11.881833333333333	10.0686	86240.1328125	4821382.725304569	0	1170	0.2097736483074597	15.458478248212492	14.361170928135246	85.01868438720703	85.0284652709961
26	85.06454467773438	6.64935					1	DETECTED	85.0645 m/z @6.65 [CD6594_2.mzXML]	85.06454467773438	6.64935	0.1195	19.984333333333332	19.864833333333333	4647.22802734375	2464870.9894496473	0	1170	18.618552567205626	1.5210788405042486	1.2515446941504205	85.06439971923828	85.06485748291016
27	85.96302795410156	1.51295					1	DETECTED	85.9630 m/z @1.51 [CD6594_2.mzXML]	85.96302795410156	1.51295	1.4370833333333333	16.1231	14.686016666666667	6218.65869140625	1500485.478547058	0	1170	0.1360036667524498	96.78833479789094	192.57666959578188	85.95922088623047	85.97216033935547
28	86.06000518798828	2.7190833333333333					1	DETECTED	86.0600 m/z @2.72 [CD6594_2.mzXML]	86.06000518798828	2.7190833333333333	0.10118333333333333	19.9295	19.828316666666666	8326.4453125	1403015.3511348562	0	1170	0.48518114520046884	4.646456192527546	2.3033832858298866	86.05968475341797	86.06784057617188
29	86.09634399414062	3.9573833333333335					1	DETECTED	86.0963 m/z @3.96 [CD6594_2.mzXML]	86.09634399414062	3.9573833333333335	2.9100166666666665	19.709	16.798983333333332	93641.0	6451750.445567564	1	1170	0.9962559266839612	0.9903370156467333	0.8162989679753312	86.09610748291016	86.1016616821289
30	86.95262908935547	11.370066666666666					1	DETECTED	86.9526 m/z @11.37 [CD6594_2.mzXML]	86.95262908935547	11.370066666666666	0.3408166666666667	19.837333333333333	19.49651666666667	6159.5673828125	2665636.1365737594	0	1170	0.8487096898574809	0.8838550520963198	0.3677536765887783	86.95183563232422	86.95567321777344
31	87.04407501220703	3.862283333333333					1	DETECTED	87.0441 m/z @3.86 [CD6594_2.mzXML]	87.04407501220703	3.862283333333333	0.10118333333333333	19.8555	19.754316666666664	3539.395263671875	1627677.6922244872	0	1170	3.0994203590008427	2.6261355277268175	4.252271055453635	87.04339599609375	87.0442123413086
32	87.08018493652344	6.64935					1	DETECTED	87.0802 m/z @6.65 [CD6594_2.mzXML]	87.08018493652344	6.64935	0.10118333333333333	20.002666666666666	19.90148333333333	112286.515625	6.198184788635909E7	1	1170	16.089668834771206	1.8835288341135608	1.3407004927758113	87.08015441894531	87.08045959472656
33	88.0835952758789	7.099566666666666					1	DETECTED	88.0836 m/z @7.10 [CD6594_2.mzXML]	88.0835952758789	7.099566666666666	0.10118333333333333	20.002666666666666	19.90148333333333	6759.2890625	3393269.890751068	0	1170	4.531798127465851	1.4218629064331523	1.6419217461257605	88.07489776611328	88.08634948730469
34	88.95258331298828	1.4982					1	DETECTED	88.9526 m/z @1.50 [CD6594_2.mzXML]	88.95258331298828	1.4982	1.4370833333333333	12.576699999999999	11.139616666666665	16868.046875	2247524.242532379	0	1170	0.12364033522010787	91.13403326970268	181.26806653940537	88.95242309570312	88.95790100097656
35	88.96822357177734	11.511016666666666					1	DETECTED	88.9682 m/z @11.51 [CD6594_2.mzXML]	88.96822357177734	11.511016666666666	0.61535	19.947666666666667	19.332316666666667	16522.728515625	2855007.4925470604	0	1170	1.5565264902797402	5.373737069811998	10.394033640508964	88.96809387207031	88.96857452392578
36	89.0595932006836	10.189133333333332					1	DETECTED	89.0596 m/z @10.19 [CD6594_2.mzXML]	89.0595932006836	10.189133333333332	0.10118333333333333	20.002666666666666	19.90148333333333	20020.783203125	4430316.534683616	0	1170	0.892789739684158	1.191267790306773	1.758785209852323	89.05941009521484	89.05986785888672
37	90.0548324584961	1.8132333333333333					1	DETECTED	90.0548 m/z @1.81 [CD6594_2.mzXML]	90.0548324584961	1.8132333333333333	0.10118333333333333	20.002666666666666	19.90148333333333	158920.53125	5521164.297193943	0	1170	0.14973135204870425	1.1552154982249376	5.088252981314779	90.04631805419922	90.06014251708984
38	90.97636413574219	1.67765					1	DETECTED	90.9764 m/z @1.68 [CD6594_2.mzXML]	90.97636413574219	1.67765	1.5576166666666666	2.2399	0.6822833333333334	388938.46875	3335639.1119960947	0	1170	0.12350745604840707	1.1177345067251934	1.2168548186454287	90.97635650634766	90.97664642333984
39	91.03886413574219	10.2948					1	DETECTED	91.0389 m/z @10.29 [CD6594_2.mzXML]	91.03886413574219	10.2948	0.10118333333333333	20.002666666666666	19.90148333333333	41615.1640625	2.188560203164797E7	0	1170	14.538680924018557	1.0526804863261787	0.3261550882127585	91.02940368652344	91.03904724121094
40	91.05419921875	9.205566666666666					1	DETECTED	91.0542 m/z @9.21 [CD6594_2.mzXML]	91.05419921875	9.205566666666666	0.10118333333333333	20.002666666666666	19.90148333333333	52745.84765625	1.1626316065684734E7	0	1170	6.9513632633508475	1.1153138833102783	28.69566643843382	91.0448989868164	91.06021118164062
41	92.04216766357422	10.672033333333333					1	DETECTED	92.0422 m/z @10.67 [CD6594_2.mzXML]	92.04216766357422	10.672033333333333	0.15635000000000002	19.7455	19.58915	1923.9957275390625	1003954.8484157713	0	1170	15.260590723052433	0.9314254423155255	0.8628508846310511	92.0417251586914	92.04569244384766
42	93.0698471069336	8.316333333333334					1	DETECTED	93.0698 m/z @8.32 [CD6594_2.mzXML]	93.0698471069336	8.316333333333334	0.13773333333333332	20.002666666666666	19.864933333333333	7965.07861328125	1172548.7968254697	0	1170	0.6639929798876185	1.5800344703563416	7.637981357067721	93.0693359375	93.07406616210938
43	94.04131317138672	8.332433333333334					1	DETECTED	94.0413 m/z @8.33 [CD6594_2.mzXML]	94.04131317138672	8.332433333333334	3.3326	17.279833333333332	13.947233333333333	10428.953125	828719.9064690245	0	1170	0.21316795928659538	3.639543889922088	4.654638027404578	94.03960418701172	94.04975128173828
44	95.04915618896484	8.3003					1	DETECTED	95.0492 m/z @8.30 [CD6594_2.mzXML]	95.04915618896484	8.3003	0.8524666666666667	11.148249999999999	10.295783333333333	8294.154296875	700984.8945243529	0	1170	0.2018986695128131	0.691193188175532	0.1125627858735328	95.04126739501953	95.05689239501953
45	95.085205078125	11.649483333333334					1	DETECTED	95.0852 m/z @11.65 [CD6594_2.mzXML]	95.085205078125	11.649483333333334	0.1195	20.002666666666666	19.883166666666668	2612.145263671875	1373643.3312131953	0	1170	18.83784357205071	0.8622374418002917	0.7244748836005832	95.08480072021484	95.08983612060547
46	96.92156219482422	1.72515					1	DETECTED	96.9216 m/z @1.73 [CD6594_2.mzXML]	96.92156219482422	1.72515	1.6474166666666668	2.3112500000000002	0.6638333333333335	106848.8125	1217214.1039255366	0	1170	0.09106591499587169	4.618304531356842	2.3656668698561925	96.92152404785156	96.92184448242188
47	97.02821350097656	1.92545					1	DETECTED	97.0282 m/z @1.93 [CD6594_2.mzXML]	97.02821350097656	1.92545	0.17479999999999998	19.9295	19.7547	24558.826171875	3419282.7767374273	0	1170	9.779122568133875	5.804462767022429	7.744741425028751	97.01983642578125	97.028564453125
48	97.06473541259766	7.567466666666666					1	DETECTED	97.0647 m/z @7.57 [CD6594_2.mzXML]	97.06473541259766	7.567466666666666	0.15635000000000002	20.002666666666666	19.846316666666667	3443.168212890625	1957211.938850344	0	1170	13.115804891294244	1.338955892836662	1.677911785673324	97.06005096435547	97.06502532958984
49	97.1009292602539	11.9147					1	DETECTED	97.1009 m/z @11.91 [CD6594_2.mzXML]	97.1009292602539	11.9147	0.23043333333333335	20.002666666666666	19.772233333333332	4113.63330078125	1989173.1279754038	0	1170	5.766306640280458	0.8461050187146248	5.114503295126646	97.09230041503906	97.10704803466797
50	98.9185562133789	1.7563333333333333					1	DETECTED	98.9186 m/z @1.76 [CD6594_2.mzXML]	98.9185562133789	1.7563333333333333	1.6624166666666667	2.3112500000000002	0.6488333333333336	31147.373046875	418136.7447203368	0	1170	0.083325797691844	3.4543034605146428	5.9086069210292855	98.91754150390625	98.91878509521484
51	98.98409271240234	2.0390333333333333					1	DETECTED	98.9841 m/z @2.04 [CD6594_2.mzXML]	98.98409271240234	2.0390333333333333	0.10118333333333333	20.002666666666666	19.90148333333333	24597.693359375	4868077.768421907	0	1170	11.086077344069661	3.8089880803698994	9.287107732583873	98.98108673095703	98.98438262939453
52	98.99542236328125	1.79905					1	DETECTED	98.9954 m/z @1.80 [CD6594_2.mzXML]	98.99542236328125	1.79905	1.6474166666666668	9.592466666666667	7.94505	38753.9921875	3293523.52146045	0	1170	0.05825801879497594	26.19823038030337	51.39646076060674	98.9906234741211	99.00362396240234
53	99.04393768310547	1.9394					1	DETECTED	99.0439 m/z @1.94 [CD6594_2.mzXML]	99.04393768310547	1.9394	0.19338333333333332	19.052333333333333	18.85895	27719.8828125	4004589.6626088857	0	1170	0.5298519394464605	5.357810132883575	29.905310192644066	99.03907012939453	99.04436492919922
54	100.07543182373047	8.813883333333333					1	DETECTED	100.0754 m/z @8.81 [CD6594_2.mzXML]	100.07543182373047	8.813883333333333	0.10118333333333333	20.002666666666666	19.90148333333333	293869.375	4651062.219989325	1	1170	0.14851558589692182	1.4846292053390528	1.5309742938982198	100.0750503540039	100.0760498046875
55	101.0080795288086	1.4982					1	DETECTED	101.0081 m/z @1.50 [CD6594_2.mzXML]	101.0080795288086	1.4982	0.7611333333333333	19.910666666666668	19.149533333333334	714829.125	1.109235455747777E7	1	1170	0.12958069824823615	1.6859973890823254	2.263315000068306	101.00724792480469	101.0089340209961
56	101.0586166381836	14.29855					1	DETECTED	101.0586 m/z @14.30 [CD6594_2.mzXML]	101.0586166381836	14.29855	0.46941666666666665	19.874000000000002	19.404583333333335	9211.228515625	5128855.903730103	0	1170	10.187974986542605	0.7015834928195067	0.40316698563901343	101.05501556396484	101.0598373413086
57	101.095947265625	7.243833333333333					1	DETECTED	101.0959 m/z @7.24 [CD6594_2.mzXML]	101.095947265625	7.243833333333333	0.10118333333333333	20.002666666666666	19.90148333333333	19138.6640625	1.066253585761792E7	0	1170	13.897608585613145	1.3931442345161342	1.3485979374967612	101.09556579589844	101.09626007080078
58	101.55784606933594	8.047933333333333					1	DETECTED	101.5578 m/z @8.05 [CD6594_2.mzXML]	101.55784606933594	8.047933333333333	3.783066666666667	19.709	15.925933333333333	11392.2919921875	5402899.193984223	0	1170	3.608740610622082	1.867107998686946	2.734215997373892	101.55208587646484	101.5676040649414
59	102.00914764404297	1.51295					1	DETECTED	102.0091 m/z @1.51 [CD6594_2.mzXML]	102.00914764404297	1.51295	1.4187166666666668	16.821666666666665	15.402949999999999	55881.71875	1973436.8360006413	0	1170	0.14345282617187993	48.6408209001615	101.76142837895507	102.00872802734375	102.00923156738281
60	102.04638671875	8.348383333333334					1	DETECTED	102.0464 m/z @8.35 [CD6594_2.mzXML]	102.04638671875	8.348383333333334	0.37784999999999996	19.984333333333332	19.606483333333333	20721.67578125	3550501.489439087	0	1170	5.794986169430375	8.822491236226277	0.8824866146992221	102.04258728027344	102.05606079101562
61	102.0912857055664	1.8132333333333333					1	DETECTED	102.0913 m/z @1.81 [CD6594_2.mzXML]	102.0912857055664	1.8132333333333333	0.10118333333333333	19.892333333333333	19.79115	11069.8681640625	1917900.3065833745	0	1170	16.802770450221242	5.419841782726446	7.296512686954617	102.08173370361328	102.09954833984375
62	102.12739562988281	12.239766666666666					1	DETECTED	102.1274 m/z @12.24 [CD6594_2.mzXML]	102.12739562988281	12.239766666666666	0.28565	19.837333333333333	19.551683333333333	6020.3232421875	1867347.850098694	0	1170	3.7415784726959647	0.817780346240556	1.9030360132076263	102.1182861328125	102.12801361083984
63	102.97006225585938	1.5427333333333333					1	DETECTED	102.9701 m/z @1.54 [CD6594_2.mzXML]	102.97006225585938	1.5427333333333333	1.4005666666666667	17.829666666666665	16.4291	260268.71875	3700410.518351043	0	1170	0.21816910478151108	1.405136802536747	1.2032970670776992	102.96965789794922	102.97037506103516
64	103.03880310058594	1.9674					1	DETECTED	103.0388 m/z @1.97 [CD6594_2.mzXML]	103.03880310058594	1.9674	0.1195	20.002666666666666	19.883166666666668	89635.7578125	6062946.4321108395	0	1170	0.2798611353318694	1.9983968591637438	11.497863950884536	103.03843688964844	103.04212188720703
65	103.05406951904297	8.348383333333334					1	DETECTED	103.0541 m/z @8.35 [CD6594_2.mzXML]	103.05406951904297	8.348383333333334	3.1791	8.5856	5.406499999999999	181581.140625	6988578.762987787	1	1170	0.19686903266158318	0.5236594492017244	0.4638113818825274	103.0440902709961	103.06358337402344
66	103.07522583007812	10.966066666666668					1	DETECTED	103.0752 m/z @10.97 [CD6594_2.mzXML]	103.07522583007812	10.966066666666668	0.10118333333333333	20.002666666666666	19.90148333333333	85904.765625	1.6554460067545377E7	1	1170	0.4055472347563249	2.661565106108883	4.5476809898390815	103.07046508789062	103.07547760009766
67	104.0575180053711	8.348383333333334					1	DETECTED	104.0575 m/z @8.35 [CD6594_2.mzXML]	104.0575180053711	8.348383333333334	3.4564999999999997	9.5744	6.117900000000001	14136.505859375	870277.0952597659	0	1170	0.20351751692927955	0.6253113150013798	3.4020393181917035	104.04930877685547	104.05767059326172
68	104.07048034667969	1.87					1	DETECTED	104.0705 m/z @1.87 [CD6594_2.mzXML]	104.07048034667969	1.87	0.1195	20.002666666666666	19.883166666666668	53965.35546875	5170567.43808129	0	1170	11.721083154700304	11.047888529861131	16.680986724973447	104.0661849975586	104.07880401611328
69	104.10669708251953	1.7709166666666667					1	DETECTED	104.1067 m/z @1.77 [CD6594_2.mzXML]	104.10669708251953	1.7709166666666667	1.69325	14.482249999999999	12.788999999999998	609716.875	4769034.808700837	1	1170	0.0594826100382293	2.6153128729073307	2.9537902146202604	104.10655975341797	104.10700988769531
70	104.96317291259766	11.618166666666667					1	DETECTED	104.9632 m/z @11.62 [CD6594_2.mzXML]	104.96317291259766	11.618166666666667	0.10118333333333333	20.002666666666666	19.90148333333333	14701.88671875	2541314.5605915207	0	1170	11.661486996150217	0.8934877219002823	0.2578291914146929	104.96284484863281	104.96613311767578
71	105.00312042236328	1.5576166666666666					1	DETECTED	105.0031 m/z @1.56 [CD6594_2.mzXML]	105.00312042236328	1.5576166666666666	1.4187166666666668	1.69325	0.2745333333333331	21683.1171875	208821.83098693844	0	1170	0.13327217325716023	0.9743790140197338	0.9681048642792157	105.00300598144531	105.00331115722656
72	105.07147216796875	13.880983333333335					1	DETECTED	105.0715 m/z @13.88 [CD6594_2.mzXML]	105.07147216796875	13.880983333333335	0.10118333333333333	20.002666666666666	19.90148333333333	85416.984375	1.5798944659352956E7	1	1170	1.7672476141463171	1.0587542871015745	1.0000550776330142	105.0698013305664	105.07315826416016
73	105.11007690429688	1.7563333333333333					1	DETECTED	105.1101 m/z @1.76 [CD6594_2.mzXML]	105.11007690429688	1.7563333333333333	1.7563333333333333	1.8132333333333333	0.05689999999999995	25394.48046875	67634.77049707033	0	1170	0.05807705121059836	null	null	105.11007690429688	105.11021423339844
74	106.04981231689453	1.8132333333333333					1	DETECTED	106.0498 m/z @1.81 [CD6594_2.mzXML]	106.04981231689453	1.8132333333333333	0.37784999999999996	8.849066666666666	8.471216666666665	10192.962890625	617302.5347543027	0	1170	1.5088807118021998	1.4207008917645625	1.176967304247769	106.04940795898438	106.05020904541016
75	106.0748062133789	13.845816666666668					1	DETECTED	106.0748 m/z @13.85 [CD6594_2.mzXML]	106.0748062133789	13.845816666666668	0.10118333333333333	19.819000000000003	19.717816666666668	3450.3671875	1311196.2320357969	0	1170	5.776002539084185	0.7172914761882819	0.10737848127286999	106.06481170654297	106.08179473876953
76	106.95037841796875	1.67765					1	DETECTED	106.9504 m/z @1.68 [CD6594_2.mzXML]	106.95037841796875	1.67765	1.58695	10.672033333333333	9.085083333333333	51042.8984375	2733003.3632881464	0	1170	0.14644691746421779	50.08314957736126	1.3491045972016253	106.95030975341797	106.95156860351562
77	106.96319580078125	1.51295					1	DETECTED	106.9632 m/z @1.51 [CD6594_2.mzXML]	106.96319580078125	1.51295	1.4370833333333333	13.5873	12.150216666666667	7515.29541015625	2232752.5917777102	0	1170	0.11163642341489544	80.07612038664315	159.1522407732863	106.96299743652344	106.96393585205078
78	107.01569366455078	13.326733333333333					1	DETECTED	107.0157 m/z @13.33 [CD6594_2.mzXML]	107.01569366455078	13.326733333333333	11.63375	16.086333333333332	4.452583333333333	2300.314208984375	397337.48418463126	0	1170	3.6660830888805123	1.3150109766782496	1.6300219533564995	107.01139068603516	107.01602935791016
79	107.0489730834961	9.079416666666667					1	DETECTED	107.0490 m/z @9.08 [CD6594_2.mzXML]	107.0489730834961	9.079416666666667	0.15635000000000002	19.947666666666667	19.791316666666667	3884.505126953125	1136234.440685242	0	1170	2.670297426230478	1.1089974672384681	2.599154622549485	107.04842376708984	107.05249786376953
80	108.08065795898438	7.657566666666667					1	DETECTED	108.0807 m/z @7.66 [CD6594_2.mzXML]	108.08065795898438	7.657566666666667	0.13773333333333332	20.002666666666666	19.864933333333333	2651.335693359375	1553772.7432271729	0	1170	9.060148554317445	1.3208360114364237	1.6416720228728472	108.07962036132812	108.08113861083984
81	109.02827453613281	1.9960166666666666					1	DETECTED	109.0283 m/z @2.00 [CD6594_2.mzXML]	109.02827453613281	1.9960166666666666	1.8836000000000002	15.682016666666668	13.798416666666668	6371.978515625	996803.8490443422	0	1170	0.11988668429355775	61.37175685693122	16.864909720233797	109.02613067626953	109.0313720703125
82	109.06227111816406	1.6324333333333334					1	DETECTED	109.0623 m/z @1.63 [CD6594_2.mzXML]	109.06227111816406	1.6324333333333334	1.58695	16.95	15.36305	5449.095703125	919318.0075646974	0	1170	6.81160035207257	168.88658849395387	178.3542069477364	109.06021881103516	109.0667495727539
83	109.1009292602539	11.68105					1	DETECTED	109.1009 m/z @11.68 [CD6594_2.mzXML]	109.1009292602539	11.68105	0.15635000000000002	19.984333333333332	19.827983333333332	5378.0576171875	1447669.1355872494	0	1170	4.275225978162098	0.8602385890015936	0.2803414444945336	109.10025024414062	109.10877227783203
84	111.04407501220703	1.92545					1	DETECTED	111.0441 m/z @1.93 [CD6594_2.mzXML]	111.04407501220703	1.92545	0.1195	20.002666666666666	19.883166666666668	6921.85986328125	3295875.852363953	0	1170	2.47408235923203	5.504905082274334	6.544124146772776	111.03667449951172	111.05352783203125
85	111.05614471435547	4.83615					1	DETECTED	111.0561 m/z @4.84 [CD6594_2.mzXML]	111.05614471435547	4.83615	0.3594833333333333	19.763666666666666	19.404183333333332	4564.6787109375	2603329.1277897945	0	1170	4.433200537205343	2.1672580044676097	3.3345160089352195	111.05451965332031	111.06466674804688
86	112.03670501708984	1.7709166666666667					1	DETECTED	112.0367 m/z @1.77 [CD6594_2.mzXML]	112.03670501708984	1.7709166666666667	1.4005666666666667	15.4436	14.043033333333334	139911.609375	2797479.9234275525	0	1170	0.35825078999744986	2.462015014917248	null	112.02800750732422	112.0418701171875
87	112.05050659179688	5.557933333333334					1	DETECTED	112.0505 m/z @5.56 [CD6594_2.mzXML]	112.05050659179688	5.557933333333334	0.1195	19.910666666666668	19.79116666666667	1864.819580078125	1089012.7126756287	0	1170	9.331929100784809	1.8195650708230926	2.6391301416461848	112.05010986328125	112.05105590820312
88	113.02081298828125	2.2399					1	DETECTED	113.0208 m/z @2.24 [CD6594_2.mzXML]	113.02081298828125	2.2399	0.15635000000000002	19.966	19.80965	240445.796875	9440743.722409122	0	1170	0.9755295182882688	2.253924716578913	3.7694752311656736	113.01497650146484	113.0234375
89	113.035888671875	1.4530666666666667					1	DETECTED	113.0359 m/z @1.45 [CD6594_2.mzXML]	113.035888671875	1.4530666666666667	1.4187166666666668	17.537	16.11828333333333	6817.27197265625	1358446.9113895271	0	1170	0.06882258748439063	221.89356882657614	419.05541548414	113.0345458984375	113.038330078125
90	113.05953216552734	10.206783333333334					1	DETECTED	113.0595 m/z @10.21 [CD6594_2.mzXML]	113.05953216552734	10.206783333333334	0.1195	20.002666666666666	19.883166666666668	4525.91015625	1215063.628896302	0	1170	4.411600529904981	0.9855560714232606	1.0909169742465026	113.05760955810547	113.06002044677734
91	114.0549545288086	2.633666666666667					1	DETECTED	114.0550 m/z @2.63 [CD6594_2.mzXML]	114.0549545288086	2.633666666666667	0.10118333333333333	19.8555	19.754316666666664	21755.759765625	2604876.225472991	0	1170	0.45078789880563797	1.8677204571418728	1.9867693057393208	114.05451202392578	114.05534362792969
92	114.06597137451172	1.8132333333333333					1	DETECTED	114.0660 m/z @1.81 [CD6594_2.mzXML]	114.06597137451172	1.8132333333333333	0.39601666666666663	19.837333333333333	19.441316666666665	560131.1875	6185338.175617678	0	1170	0.04585067815531718	0.6659450828747792	6.8649922058282	114.06580352783203	114.06669616699219
93	114.08810424804688	2.8060666666666667					1	DETECTED	114.0881 m/z @2.81 [CD6594_2.mzXML]	114.08810424804688	2.8060666666666667	0.10118333333333333	19.947666666666667	19.84648333333333	14088.1279296875	3147395.3753779926	0	1170	9.678605518174066	3.8805269567046294	4.636075816616366	114.08810424804688	114.09561157226562
94	114.89242553710938	1.7090166666666666					1	DETECTED	114.8924 m/z @1.71 [CD6594_2.mzXML]	114.89242553710938	1.7090166666666666	1.67765	19.581166666666665	17.903516666666665	18797.9765625	3029929.767783966	0	1170	0.07536030355401446	285.39080765143575	569.7816153028715	114.89215087890625	114.89885711669922
95	114.98773193359375	1.4982					1	DETECTED	114.9877 m/z @1.50 [CD6594_2.mzXML]	114.98773193359375	1.4982	1.4187166666666668	11.355333333333334	9.936616666666668	34401.05078125	1883887.7542080078	0	1170	0.16260849895288865	59.4219934207625	125.30254100391313	114.98745727539062	114.98799133300781
96	115.03662872314453	1.8422333333333334					1	DETECTED	115.0366 m/z @1.84 [CD6594_2.mzXML]	115.03662872314453	1.8422333333333334	0.1195	20.002666666666666	19.883166666666668	34654.09375	2018426.5044154064	0	1170	0.027946677363763994	2.0770055048003835	22.17726411365752	115.03633880615234	115.0391845703125
97	115.05427551269531	9.205566666666666					1	DETECTED	115.0543 m/z @9.21 [CD6594_2.mzXML]	115.05427551269531	9.205566666666666	0.2673166666666667	19.472166666666666	19.20485	31328.818359375	2525070.6363032847	0	1170	2.5228022332244517	0.5598615990065705	3.2075122306672714	115.04998779296875	115.0621337890625
98	115.06945037841797	1.8132333333333333					1	DETECTED	115.0695 m/z @1.81 [CD6594_2.mzXML]	115.06945037841797	1.8132333333333333	0.15635000000000002	19.9295	19.77315	14325.734375	1498582.2797548217	0	1170	8.195635529487223	4.250188481019166	8.599190603419238	115.0665283203125	115.07810974121094
99	115.11146545410156	11.511016666666666					1	DETECTED	115.1115 m/z @11.51 [CD6594_2.mzXML]	115.11146545410156	11.511016666666666	0.10118333333333333	20.002666666666666	19.90148333333333	4657.1650390625	2079194.6753430197	0	1170	10.868923270875332	0.8721198089367358	0.41234407501751025	115.10782623291016	115.11241912841797
100	116.05766296386719	9.191066666666668					1	DETECTED	116.0577 m/z @9.19 [CD6594_2.mzXML]	116.05766296386719	9.191066666666668	9.161733333333332	9.280816666666668	0.11908333333333587	3074.45556640625	16238.680609985582	0	1170	0.056860324912827664	2.0298295454544437	3.059659090908887	116.04960632324219	116.05786895751953
101	116.07030487060547	1.8563666666666667					1	DETECTED	116.0703 m/z @1.86 [CD6594_2.mzXML]	116.07030487060547	1.8563666666666667	0.1195	19.947666666666667	19.828166666666668	2514970.5	1.6776919366071966E7	1	1170	0.041975994656609394	6.358493955196467	4.187520942948455	116.07023620605469	116.07081604003906
102	116.43675231933594	1.51295					1	DETECTED	116.4368 m/z @1.51 [CD6594_2.mzXML]	116.43675231933594	1.51295	1.4370833333333333	11.618166666666667	10.181083333333333	7471.203125	1658286.5645568846	0	1170	0.13153884825826023	67.09852811950783	133.19705623901567	116.43624877929688	116.44623565673828
103	116.98558044433594	1.4982					1	DETECTED	116.9856 m/z @1.50 [CD6594_2.mzXML]	116.98558044433594	1.4982	0.10118333333333333	20.002666666666666	19.90148333333333	2066748.25	3.861931579031304E7	0	1170	0.1387806358975785	1.684852066145736	2.269197960662686	116.98539733886719	116.9860610961914
104	117.05450439453125	1.9960166666666666					1	DETECTED	117.0545 m/z @2.00 [CD6594_2.mzXML]	117.05450439453125	1.9960166666666666	0.32236666666666663	18.342499999999998	18.02013333333333	70782.9375	1.6233223541215029E7	0	1170	0.8521103720560401	5.4377420155920175	19.06960778000074	117.0493392944336	117.05745697021484
105	117.09073638916016	11.463233333333333					1	DETECTED	117.0907 m/z @11.46 [CD6594_2.mzXML]	117.09073638916016	11.463233333333333	0.10118333333333333	19.690833333333334	19.58965	72311.078125	4055754.8506372957	0	1170	0.22686858802419074	3.156878321238729	6.533051939886883	117.09060668945312	117.09140014648438
106	117.98909759521484	1.5427333333333333					1	DETECTED	117.9891 m/z @1.54 [CD6594_2.mzXML]	117.98909759521484	1.5427333333333333	1.4187166666666668	17.738333333333333	16.319616666666665	24260.130859375	2561639.302223663	0	1170	0.16845473532334698	65.79606235721016	130.59212471442032	117.9887466430664	117.9923095703125
107	118.06468963623047	9.205566666666666					1	DETECTED	118.0647 m/z @9.21 [CD6594_2.mzXML]	118.06468963623047	9.205566666666666	1.9815666666666667	9.851033333333334	7.869466666666667	738920.25	6657096.152085214	1	1170	0.09630410118350419	0.46933076752177055	1.1988387030685432	118.0577392578125	118.06535339355469
108	118.08599090576172	1.8975					1	DETECTED	118.0860 m/z @1.90 [CD6594_2.mzXML]	118.08599090576172	1.8975	0.10118333333333333	20.002666666666666	19.90148333333333	983199.625	3.634531493592106E7	1	1170	0.18652885957772636	0.9091112991442202	5.5413937250416945	118.08570098876953	118.08639526367188
109	118.97881317138672	11.618166666666667					1	DETECTED	118.9788 m/z @11.62 [CD6594_2.mzXML]	118.97881317138672	11.618166666666667	0.17479999999999998	19.9295	19.7547	30351.21484375	3195183.7947630268	0	1170	0.41931133736622606	2.1685507359020697	8.377723474100726	118.97820281982422	118.98458099365234
110	119.01885986328125	1.51295					1	DETECTED	119.0189 m/z @1.51 [CD6594_2.mzXML]	119.01885986328125	1.51295	1.4187166666666668	10.581566666666667	9.16285	157756.65625	2100520.7026847536	0	1170	0.28560687213725333	1.7030358965916048	1.779422731822628	119.01837158203125	119.01950073242188
111	119.04610443115234	11.280100000000001					1	DETECTED	119.0461 m/z @11.28 [CD6594_2.mzXML]	119.04610443115234	11.280100000000001	1.1084166666666666	11.280100000000001	10.171683333333334	8026.00146484375	1496691.9025232852	0	1170	7.453365443183741	0.5	null	119.04496002197266	119.04936218261719
112	119.0683822631836	9.205566666666666					1	DETECTED	119.0684 m/z @9.21 [CD6594_2.mzXML]	119.0683822631836	9.205566666666666	7.8380833333333335	10.312316666666668	2.474233333333334	39540.046875	672663.0806107179	0	1170	0.11558303345763754	0.6047401850876477	0.12689697583282422	119.06825256347656	119.07311248779297
113	119.08946990966797	1.8836000000000002					1	DETECTED	119.0895 m/z @1.88 [CD6594_2.mzXML]	119.08946990966797	1.8836000000000002	0.37784999999999996	19.819000000000003	19.441150000000004	37643.48828125	1991179.281464966	0	1170	0.3914133916147886	3.1644690892826497	0.48384252671674527	119.08512878417969	119.08980560302734
114	119.15406799316406	14.585583333333334					1	DETECTED	119.1541 m/z @14.59 [CD6594_2.mzXML]	119.15406799316406	14.585583333333334	0.10118333333333333	20.002666666666666	19.90148333333333	52854.2109375	1.2288929493839446E7	0	1170	1.137471181550053	0.9406636847514506	0.9764702532785012	119.15373992919922	119.16361236572266
115	119.50936889648438	8.3643					1	DETECTED	119.5094 m/z @8.36 [CD6594_2.mzXML]	119.50936889648438	8.3643	8.184766666666667	8.396183333333333	0.2114166666666666	2081.88818359375	19384.7713765868	0	1170	0.1413263461509775	0.5887950241366496	0.17759004827329933	119.50930786132812	119.5185317993164
116	120.06548309326172	1.8132333333333333					1	DETECTED	120.0655 m/z @1.81 [CD6594_2.mzXML]	120.06548309326172	1.8132333333333333	1.7563333333333333	8.3643	6.607966666666667	41347.23046875	1012493.9210139159	0	1170	0.12285687652771649	16.024605621512038	6.47132416968131	120.0652084350586	120.06974792480469
117	120.08049011230469	8.348383333333334					1	DETECTED	120.0805 m/z @8.35 [CD6594_2.mzXML]	120.08049011230469	8.348383333333334	0.9437166666666666	19.23483333333333	18.291116666666664	617963.125	1.5739941550072305E7	1	1170	0.252413765334218	0.8195795002274008	0.3919528899652217	120.08013153076172	120.08641052246094
118	120.159912109375	12.493233333333334					1	DETECTED	120.1599 m/z @12.49 [CD6594_2.mzXML]	120.159912109375	12.493233333333334	9.382083333333332	19.984333333333332	10.60225	13398.2861328125	1516720.99741446	0	1170	5.781125138758123	1.745262620290302	1.070764202497613	120.15705871582031	120.159912109375
119	120.98062133789062	1.51295					1	DETECTED	120.9806 m/z @1.51 [CD6594_2.mzXML]	120.98062133789062	1.51295	1.4187166666666668	15.280316666666666	13.8616	27217.95703125	3257460.6583135678	0	1170	0.14306912155196105	73.54934559603832	2.110962596649517	120.97085571289062	120.98548889160156
120	121.02806091308594	12.4125					1	DETECTED	121.0281 m/z @12.41 [CD6594_2.mzXML]	121.02806091308594	12.4125	0.15635000000000002	20.002666666666666	19.846316666666667	14293.1884765625	6371361.790115123	0	1170	7.530863203404046	0.8096472655224792	0.38820765718520084	121.02789306640625	121.0360107421875
121	121.07173156738281	1.8422333333333334					1	DETECTED	121.0717 m/z @1.84 [CD6594_2.mzXML]	121.07173156738281	1.8422333333333334	0.10118333333333333	19.9295	19.828316666666666	1042302.8125	1.0346786501333706E7	0	1170	0.03962276893813299	2.6405845482040315	2.3615150788133725	121.06433868408203	121.0798568725586
122	121.08409118652344	8.348383333333334					1	DETECTED	121.0841 m/z @8.35 [CD6594_2.mzXML]	121.08409118652344	8.348383333333334	7.873683333333333	15.810466666666667	7.9367833333333335	34530.87890625	2173371.371062011	0	1170	0.2784281290956603	0.8515170040962599	0.5294157245418251	121.08390808105469	121.08700561523438
123	121.98696899414062	11.618166666666667					1	DETECTED	121.9870 m/z @11.62 [CD6594_2.mzXML]	121.98696899414062	11.618166666666667	10.998516666666665	16.932	5.933483333333333	9911.345703125	752239.449291107	0	1170	0.21047564664859486	4.787769977675556	0.2408340244526755	121.98652648925781	121.98741149902344
124	122.05755615234375	8.796733333333332					1	DETECTED	122.0576 m/z @8.80 [CD6594_2.mzXML]	122.05755615234375	8.796733333333332	8.65545	9.061883333333332	0.4064333333333323	7661.65234375	78926.97113186654	0	1170	0.14555769762311144	1.4383626282883186	1.876725256576637	122.05738830566406	122.05774688720703
125	122.09627532958984	12.610133333333332					1	DETECTED	122.0963 m/z @12.61 [CD6594_2.mzXML]	122.09627532958984	12.610133333333332	0.10118333333333333	19.966	19.864816666666666	8299.8623046875	2417017.39312219	0	1170	3.2333232379689747	1.249082296952823	1.4462517762291784	122.08734130859375	122.09686279296875
126	122.92422485351562	1.67765					1	DETECTED	122.9242 m/z @1.68 [CD6594_2.mzXML]	122.92422485351562	1.67765	0.9621833333333334	18.9065	17.94431666666667	31103.267578125	1987448.8559111326	0	1170	0.1072457922683352	9.752500954855018	18.852728208753298	122.92422485351562	122.93228912353516
127	123.0441665649414	3.8463166666666666					1	DETECTED	123.0442 m/z @3.85 [CD6594_2.mzXML]	123.0441665649414	3.8463166666666666	0.1195	19.984333333333332	19.864833333333333	2549.802490234375	1114574.0741664427	0	1170	0.27229464595253416	2.6651208135629605	4.33024162712592	123.04208374023438	123.04444885253906
128	123.05534362792969	3.3017833333333333					1	DETECTED	123.0553 m/z @3.30 [CD6594_2.mzXML]	123.05534362792969	3.3017833333333333	0.23043333333333335	19.782	19.551566666666666	3474.820068359375	1126046.9151072998	0	1170	0.6385744780714555	3.1828946011797203	5.365789202359441	123.04700469970703	123.0555648803711
129	124.0367660522461	1.87					1	DETECTED	124.0368 m/z @1.87 [CD6594_2.mzXML]	124.0367660522461	1.87	0.10118333333333333	20.002666666666666	19.90148333333333	9705.5595703125	1817711.5975843796	0	1170	0.9525626054654093	6.758424029597594	10.985389146927144	124.02710723876953	124.04258728027344
130	124.05036926269531	9.521816666666666					1	DETECTED	124.0504 m/z @9.52 [CD6594_2.mzXML]	124.05036926269531	9.521816666666666	9.469383333333333	9.5744	0.10501666666666765	3979.8876953125	17267.111222290212	0	1170	0.0856092786815239	1.0014303877940378	1.0028607755880756	124.05036926269531	124.05061340332031
131	124.9757080078125	1.5427333333333333					1	DETECTED	124.9757 m/z @1.54 [CD6594_2.mzXML]	124.9757080078125	1.5427333333333333	1.4370833333333333	17.701833333333333	16.26475	3093.576904296875	985284.4628678588	0	1170	16.23431959390046	76.97468054898248	152.94936109796492	124.97129821777344	124.97574615478516
132	125.01512145996094	10.45875					1	DETECTED	125.0151 m/z @10.46 [CD6594_2.mzXML]	125.01512145996094	10.45875	1.7563333333333333	18.724833333333333	16.9685	47641.60546875	1711334.6114248976	0	1170	0.43913170381760835	0.5239630070517888	0.019469632873783994	125.01463317871094	125.02324676513672
133	125.02617645263672	14.482249999999999					1	DETECTED	125.0262 m/z @14.48 [CD6594_2.mzXML]	125.02617645263672	14.482249999999999	0.1195	19.9295	19.810000000000002	7944.4375	1902107.9230872793	0	1170	1.1354015104912598	0.8003256154578487	0.20131745128988834	125.02564239501953	125.03496551513672
134	125.05699157714844	1.6624166666666667					1	DETECTED	125.0570 m/z @1.66 [CD6594_2.mzXML]	125.05699157714844	1.6624166666666667	1.1268666666666667	19.2165	18.08963333333333	8088.9609375	1250303.5942836301	0	1170	0.12082664079663408	16.888837021130925	32.77767404226185	125.05042266845703	125.06007385253906
135	125.10714721679688	9.114416666666667					1	DETECTED	125.1071 m/z @9.11 [CD6594_2.mzXML]	125.10714721679688	9.114416666666667	7.9264833333333335	9.235066666666667	1.308583333333333	3900.958984375	200475.05472314463	0	1170	1.2460478912198258	0.55078146921825	0.10156293843649991	125.0976333618164	125.10746002197266
136	126.05238342285156	1.7850499999999998					1	DETECTED	126.0524 m/z @1.79 [CD6594_2.mzXML]	126.05238342285156	1.7850499999999998	0.19338333333333332	19.984333333333332	19.79095	12956.697265625	1411228.5785990597	0	1170	0.09642058073151105	5.6873419571820785	2.0743472624563144	126.04340362548828	126.05695343017578
137	126.09129333496094	9.114416666666667					1	DETECTED	126.0913 m/z @9.11 [CD6594_2.mzXML]	126.09129333496094	9.114416666666667	9.079416666666667	18.942666666666664	9.863249999999997	2916.9853515625	659105.6218402098	0	1170	0.05316337810005933	140.9035714285708	280.8071428571416	126.08905792236328	126.09129333496094
138	127.01206970214844	10.444933333333333					1	DETECTED	127.0121 m/z @10.44 [CD6594_2.mzXML]	127.01206970214844	10.444933333333333	10.401116666666667	17.903333333333332	7.502216666666666	15934.6318359375	476090.1839530644	0	1170	0.13152922830723668	2.4178354930472894	3.4225404175364496	127.01187896728516	127.02191162109375
139	127.03881072998047	1.9533833333333335					1	DETECTED	127.0388 m/z @1.95 [CD6594_2.mzXML]	127.03881072998047	1.9533833333333335	1.7850499999999998	18.543333333333333	16.758283333333335	71701.6953125	6589523.973583796	0	1170	0.2513991254189971	29.733634039518744	23.71637076063226	127.02948760986328	127.03976440429688
140	127.05030059814453	5.610766666666667					1	DETECTED	127.0503 m/z @5.61 [CD6594_2.mzXML]	127.05030059814453	5.610766666666667	0.10118333333333333	20.002666666666666	19.90148333333333	7469.337890625	3430452.320760159	0	1170	8.55789896450665	1.5086102383075803	2.005329946847908	127.04903411865234	127.05419158935547
141	128.01052856445312	1.7563333333333333					1	DETECTED	128.0105 m/z @1.76 [CD6594_2.mzXML]	128.01052856445312	1.7563333333333333	1.7407666666666666	19.782	18.041233333333334	7961.65625	2871387.3835787354	0	1170	14.141533638295414	289.24267509286716	471.34027980496677	128.0082550048828	128.01760864257812
142	128.07037353515625	1.9114499999999999					1	DETECTED	128.0704 m/z @1.91 [CD6594_2.mzXML]	128.07037353515625	1.9114499999999999	0.9989166666666667	19.690833333333334	18.691916666666668	14611.1796875	2588847.929314575	0	1170	0.6243714425878995	3.7985133723650555	6.98321030310494	128.06112670898438	128.07089233398438
143	129.0135955810547	16.3441					1	DETECTED	129.0136 m/z @16.34 [CD6594_2.mzXML]	129.0135955810547	16.3441	0.10118333333333333	19.8555	19.754316666666664	9239.359375	3617510.2290115976	0	1170	6.504846237919885	0.6080901931611215	0.23520695910360095	129.01007080078125	129.01873779296875
144	129.05447387695312	1.9815666666666667					1	DETECTED	129.0545 m/z @1.98 [CD6594_2.mzXML]	129.05447387695312	1.9815666666666667	0.10118333333333333	20.002666666666666	19.90148333333333	12977.2880859375	5609713.087958013	0	1170	6.6758152535231785	5.291868679258662	5.197544535209718	129.04983520507812	129.05503845214844
145	130.0498504638672	9.715483333333333					1	DETECTED	130.0499 m/z @9.72 [CD6594_2.mzXML]	130.0498504638672	9.715483333333333	0.1195	20.002666666666666	19.883166666666668	20974.685546875	2853043.637402927	0	1170	6.641908065027353	1.0061752540687714	0.1772648036846016	130.0491943359375	130.0511474609375
146	130.06500244140625	10.5265					1	DETECTED	130.0650 m/z @10.53 [CD6594_2.mzXML]	130.06500244140625	10.5265	0.2673166666666667	19.947666666666667	19.68035	31566.783203125	1588874.333181823	0	1170	1.4331494828285702	0.5946111771671913	0.22160769290963575	130.06443786621094	130.0719451904297
147	130.08604431152344	2.38165					1	DETECTED	130.0860 m/z @2.38 [CD6594_2.mzXML]	130.08604431152344	2.38165	0.3594833333333333	19.581166666666665	19.22168333333333	11628.021484375	1894320.162523773	0	1170	0.9615323096450741	7.56338792375035	2.350047656574421	130.0856170654297	130.08663940429688
148	130.1085968017578	1.8422333333333334					1	DETECTED	130.1086 m/z @1.84 [CD6594_2.mzXML]	130.1085968017578	1.8422333333333334	1.8132333333333333	13.453666666666667	11.640433333333334	165965.359375	2036635.108566712	0	1170	0.1617977927056804	4.337643094789673	6.132884120076435	130.10354614257812	130.108642578125
149	130.9325408935547	1.5576166666666666					1	DETECTED	130.9325 m/z @1.56 [CD6594_2.mzXML]	130.9325408935547	1.5576166666666666	1.4682666666666668	17.077833333333334	15.609566666666668	10092.404296875	5549155.028478028	0	1170	15.575446904896095	87.35068084312647	173.70136168625294	130.9228973388672	130.93307495117188
150	130.9647216796875	1.4982					1	DETECTED	130.9647 m/z @1.50 [CD6594_2.mzXML]	130.9647216796875	1.4982	0.10118333333333333	19.9295	19.828316666666666	1052220.0	1.372527435673346E7	0	1170	0.13001759308190497	1.7137903866841167	2.4058533943124147	130.95726013183594	130.96543884277344
151	131.01881408691406	1.4832833333333333					1	DETECTED	131.0188 m/z @1.48 [CD6594_2.mzXML]	131.01881408691406	1.4832833333333333	1.4370833333333333	1.6020666666666665	0.16498333333333326	24731.990234375	174407.75574633788	0	1170	0.0877179062179243	1.785533910533909	2.571067821067818	131.0186004638672	131.0188751220703
152	131.0470428466797	17.115000000000002					1	DETECTED	131.0470 m/z @17.12 [CD6594_2.mzXML]	131.0470428466797	17.115000000000002	3.19435	17.115000000000002	13.920650000000002	3878.27783203125	1367725.5523653869	0	1170	8.935867791614596	0.5	null	131.04681396484375	131.0535430908203
153	131.0683135986328	10.513033333333334					1	DETECTED	131.0683 m/z @10.51 [CD6594_2.mzXML]	131.0683135986328	10.513033333333334	1.3821833333333333	17.903333333333332	16.52115	3734.480712890625	1341601.3792120975	0	1170	0.06920058555863307	0.9046885010705464	0.8093770021410929	131.0634765625	131.07046508789062
154	131.0814666748047	2.7190833333333333					1	DETECTED	131.0815 m/z @2.72 [CD6594_2.mzXML]	131.0814666748047	2.7190833333333333	2.0677	14.777700000000001	12.71	4033.48486328125	1147006.9398623353	0	1170	0.9010082083118678	9.756159967249188	18.512319934498375	131.07302856445312	131.0860137939453
155	131.4404754638672	11.230983333333334					1	DETECTED	131.4405 m/z @11.23 [CD6594_2.mzXML]	131.4404754638672	11.230983333333334	3.379	11.230983333333334	7.851983333333335	16454.994140625	3793921.2387086186	0	1170	75.7298663585978	0.5	null	131.4404754638672	131.44322204589844
156	131.95025634765625	19.325833333333332					1	DETECTED	131.9503 m/z @19.33 [CD6594_2.mzXML]	131.95025634765625	19.325833333333332	0.10118333333333333	20.002666666666666	19.90148333333333	4475.57080078125	2311956.583846526	0	1170	12.409507390630338	0.5176032680265528	0.035206536053105496	131.9498291015625	131.95089721679688
157	131.96109008789062	11.542116666666667					1	DETECTED	131.9611 m/z @11.54 [CD6594_2.mzXML]	131.96109008789062	11.542116666666667	0.7611333333333333	19.910666666666668	19.149533333333334	13245.4384765625	3233177.190091006	0	1170	1.172113529242866	2.2294500596211404	2.382765963985041	131.9606475830078	131.96170043945312
158	131.97593688964844	2.1397833333333334					1	DETECTED	131.9759 m/z @2.14 [CD6594_2.mzXML]	131.97593688964844	2.1397833333333334	1.4370833333333333	2.1397833333333334	0.7027000000000001	29192.888671875	593134.1299771728	0	1170	0.6200027570323019	0.5	null	131.968017578125	131.97593688964844
159	132.0442352294922	9.521816666666666					1	DETECTED	132.0442 m/z @9.52 [CD6594_2.mzXML]	132.0442352294922	9.521816666666666	9.176616666666666	10.45875	1.2821333333333342	39676.49609375	442412.51598785416	0	1170	0.09835291652978206	0.9769111979732089	8.399741835071058	132.04383850097656	132.04449462890625
160	132.06532287597656	2.5631666666666666					1	DETECTED	132.0653 m/z @2.56 [CD6594_2.mzXML]	132.06532287597656	2.5631666666666666	2.0533166666666665	9.097000000000001	7.043683333333335	117514.453125	6613223.572346557	0	1170	0.6721470407223942	2.8545287687470013	2.6397600941752253	132.06517028808594	132.06568908691406
161	132.0764617919922	1.8422333333333334					1	DETECTED	132.0765 m/z @1.84 [CD6594_2.mzXML]	132.0764617919922	1.8422333333333334	1.8132333333333333	10.672033333333333	8.8588	599973.0	4194471.190409426	0	1170	0.03096658994085444	2.6618789675954404	2.882771508313545	132.07591247558594	132.08639526367188
162	132.09153747558594	3.64185					1	DETECTED	132.0915 m/z @3.64 [CD6594_2.mzXML]	132.09153747558594	3.64185	3.4871833333333333	4.517016666666667	1.0298333333333334	2462.4306640625	96012.88149316408	0	1170	0.6806195748945458	3.3292025862069	5.6584051724138	132.08724975585938	132.09153747558594
163	132.10166931152344	4.021283333333333					1	DETECTED	132.1017 m/z @4.02 [CD6594_2.mzXML]	132.10166931152344	4.021283333333333	0.10118333333333333	19.581166666666665	19.47998333333333	1350535.625	8.784847136692399E7	1	1170	1.094009082707204	0.911665646683123	0.6622017725524517	132.10130310058594	132.10459899902344
164	132.11276245117188	3.8941333333333334					1	DETECTED	132.1128 m/z @3.89 [CD6594_2.mzXML]	132.11276245117188	3.8941333333333334	3.4564999999999997	4.452416666666666	0.9959166666666666	2393.865234375	92370.13581793211	0	1170	0.15352152417977472	1.1378437047756862	1.2756874095513724	132.1117401123047	132.11607360839844
165	132.12608337402344	17.6835					1	DETECTED	132.1261 m/z @17.68 [CD6594_2.mzXML]	132.12608337402344	17.6835	3.5485333333333333	17.6835	14.134966666666665	2688.8935546875	1617178.98554422	0	1170	13.894260370397733	0.5	null	132.11709594726562	132.13552856445312
166	132.4550323486328	3.9730833333333333					1	DETECTED	132.4550 m/z @3.97 [CD6594_2.mzXML]	132.4550323486328	3.9730833333333333	3.3943833333333333	4.6159	1.2215166666666666	3391.25439453125	184429.11940213013	0	1170	0.626720827718942	1.055397154541789	1.1107943090835781	132.45486450195312	132.45521545410156
167	132.76507568359375	4.084933333333334					1	DETECTED	132.7651 m/z @4.08 [CD6594_2.mzXML]	132.76507568359375	4.084933333333334	3.240533333333333	4.4042	1.1636666666666673	4748.31689453125	227958.8294580689	0	1170	0.8452203803815315	0.6890494236538763	0.3926145547608743	132.7649383544922	132.76559448242188
168	132.95774841308594	11.618166666666667					1	DETECTED	132.9577 m/z @11.62 [CD6594_2.mzXML]	132.95774841308594	11.618166666666667	0.10118333333333333	20.002666666666666	19.90148333333333	505376.9375	6.1651597040532365E7	0	1170	1.218693659836683	4.139940262947885	5.737965906171929	132.95765686035156	132.96055603027344
169	132.998046875	1.4982					1	DETECTED	132.9980 m/z @1.50 [CD6594_2.mzXML]	132.998046875	1.4982	1.4370833333333333	15.191516666666667	13.754433333333333	22516.91796875	3903294.9413917856	0	1170	0.06830441233525852	112.52604308699202	224.05208617398404	132.99249267578125	132.99806213378906
170	133.0341033935547	1.4982					1	DETECTED	133.0341 m/z @1.50 [CD6594_2.mzXML]	133.0341033935547	1.4982	0.2673166666666667	19.966	19.698683333333335	686883.9375	1.3707966890775625E7	0	1170	0.13171986257399237	1.6711303969679896	2.228562121844829	133.03147888183594	133.03460693359375
171	133.04930114746094	1.9815666666666667					1	DETECTED	133.0493 m/z @1.98 [CD6594_2.mzXML]	133.04930114746094	1.9815666666666667	1.92545	9.469383333333333	7.543933333333333	14394.9013671875	1027884.1875611271	0	1170	1.0489880936318423	45.75896154093029	36.34567239082337	133.0486297607422	133.0586395263672
172	133.05979919433594	2.4517333333333338					1	DETECTED	133.0598 m/z @2.45 [CD6594_2.mzXML]	133.05979919433594	2.4517333333333338	2.4100333333333332	10.1002	7.690166666666666	6323.12939453125	687097.6210427551	0	1170	0.41407435997938435	92.20823341326825	183.4164668265365	133.0596160888672	133.0690155029297
173	133.07989501953125	1.8422333333333334					1	DETECTED	133.0799 m/z @1.84 [CD6594_2.mzXML]	133.07989501953125	1.8422333333333334	1.8278833333333333	9.205566666666666	7.377683333333333	23564.041015625	3025649.055684906	0	1170	7.4000573054274685	257.06213704994036	509.2302873412309	133.07989501953125	133.08514404296875
174	133.10508728027344	4.021283333333333					1	DETECTED	133.1051 m/z @4.02 [CD6594_2.mzXML]	133.10508728027344	4.021283333333333	1.51295	10.738866666666667	9.225916666666667	60351.09375	4430957.11610025	0	1170	1.0436430808808805	0.8896682395054953	0.3781211778175524	133.09661865234375	133.10536193847656
175	133.95828247070312	11.280100000000001					1	DETECTED	133.9583 m/z @11.28 [CD6594_2.mzXML]	133.95828247070312	11.280100000000001	0.10118333333333333	19.892333333333333	19.79115	9002.0419921875	1838937.9585099176	0	1170	1.862756457682627	1.2048496220892304	0.757339194245274	133.9578857421875	133.96652221679688
176	134.01837158203125	1.7563333333333333					1	DETECTED	134.0184 m/z @1.76 [CD6594_2.mzXML]	134.01837158203125	1.7563333333333333	1.69325	1.79905	0.10580000000000012	19555.34375	78216.5864443359	0	1170	0.06529015151669126	0.8385733157199474	0.5605572004164135	134.0182342529297	134.01852416992188
177	134.03515625	1.4982					1	DETECTED	134.0352 m/z @1.50 [CD6594_2.mzXML]	134.03515625	1.4982	1.4187166666666668	18.9975	17.57878333333333	58754.2109375	1785721.3492185364	0	1170	0.15727711579872827	100.88020805167875	476.94282244418645	134.03424072265625	134.04505920410156
178	134.05992126464844	10.1002					1	DETECTED	134.0599 m/z @10.10 [CD6594_2.mzXML]	134.05992126464844	10.1002	7.3339	18.525	11.191099999999999	21466.173828125	1197247.9285365292	0	1170	0.47328906277731875	1.044218272550879	1.105912294387219	134.05941772460938	134.066650390625
179	134.10598754882812	4.005116666666667					1	DETECTED	134.1060 m/z @4.01 [CD6594_2.mzXML]	134.10598754882812	4.005116666666667	3.0437999999999996	8.9719	5.928100000000001	3679.446533203125	412426.0672904663	0	1170	0.8585475720943232	3.0833232198893863	5.166646439778772	134.09654235839844	134.10646057128906
180	134.958251953125	11.618166666666667					1	DETECTED	134.9583 m/z @11.62 [CD6594_2.mzXML]	134.958251953125	11.618166666666667	0.10118333333333333	20.002666666666666	19.90148333333333	63572.06640625	1.0797917081258288E7	0	1170	1.4964720577931327	0.8793754225318222	5.790560320620188	134.95785522460938	134.95896911621094
181	135.00384521484375	1.51295					1	DETECTED	135.0038 m/z @1.51 [CD6594_2.mzXML]	135.00384521484375	1.51295	1.4187166666666668	11.431216666666668	10.012500000000001	106302.2421875	2134961.337797578	0	1170	0.3077241030901656	5.722452563858502	5.873146373630658	134.9957733154297	135.0041046142578
182	135.03170776367188	1.58695					1	DETECTED	135.0317 m/z @1.59 [CD6594_2.mzXML]	135.03170776367188	1.58695	1.58695	18.870333333333335	17.283383333333333	40387.5390625	1990385.6876678164	0	1170	0.04994456782280454	null	null	135.030517578125	135.03236389160156
183	135.0631561279297	10.028416666666667					1	DETECTED	135.0632 m/z @10.03 [CD6594_2.mzXML]	135.0631561279297	10.028416666666667	0.4329	19.947666666666667	19.514766666666667	2885.913330078125	1103750.7389187925	0	1170	0.36718606052859926	1.016868989163342	1.0337379783266838	135.0547332763672	135.06532287597656
184	135.08006286621094	11.618166666666667					1	DETECTED	135.0801 m/z @11.62 [CD6594_2.mzXML]	135.08006286621094	11.618166666666667	9.079416666666667	12.29285	3.2134333333333327	9916.5498046875	538956.4133907168	0	1170	0.23703159684000852	0.625505427054342	0.27276157045552984	135.0797576904297	135.0802764892578
185	135.10140991210938	9.399266666666668					1	DETECTED	135.1014 m/z @9.40 [CD6594_2.mzXML]	135.10140991210938	9.399266666666668	9.330816666666667	9.504583333333333	0.17376666666666551	5117.59912109375	26722.840077239915	0	1170	0.11475832923829188	1.2692963233503627	1.4407497253105213	135.10108947753906	135.10162353515625
186	136.0478057861328	1.79905					1	DETECTED	136.0478 m/z @1.80 [CD6594_2.mzXML]	136.0478057861328	1.79905	1.7850499999999998	16.895	15.10995	117458.6015625	1332841.2956044923	0	1170	0.0358139808239184	9.0406703645798	15.51627335671501	136.04763793945312	136.05612182617188
187	136.0616455078125	7.730083333333334					1	DETECTED	136.0616 m/z @7.73 [CD6594_2.mzXML]	136.0616455078125	7.730083333333334	0.10118333333333333	20.002666666666666	19.90148333333333	2694.167724609375	1323930.3148778994	0	1170	12.19302765651291	1.304348158537491	1.6086963170749822	136.06085205078125	136.06227111816406
188	136.07550048828125	9.699116666666667					1	DETECTED	136.0755 m/z @9.70 [CD6594_2.mzXML]	136.07550048828125	9.699116666666667	0.3040333333333333	19.9295	19.625466666666668	10627.072265625	1789670.465194794	0	1170	5.686795561619329	1.667200739528577	1.9996929457366974	136.0686492919922	136.075927734375
189	136.9536895751953	11.572466666666665					1	DETECTED	136.9537 m/z @11.57 [CD6594_2.mzXML]	136.9536895751953	11.572466666666665	0.23043333333333335	19.984333333333332	19.753899999999998	25002.3359375	4358017.985782557	0	1170	1.724691556210944	1.3669762672757213	6.6762291373818625	136.953369140625	136.9546356201172
190	136.96910095214844	1.6020666666666665					1	DETECTED	136.9691 m/z @1.60 [CD6594_2.mzXML]	136.96910095214844	1.6020666666666665	1.5576166666666666	10.80615	9.248533333333334	22999.126953125	1163606.3513129884	0	1170	0.07983936409133507	1.5822668220753147	2.0433654371246774	136.9660186767578	136.9694061279297
191	137.0457305908203	3.3635499999999996					1	DETECTED	137.0457 m/z @3.36 [CD6594_2.mzXML]	137.0457305908203	3.3635499999999996	1.92545	8.6912	6.765750000000001	9521.701171875	715482.5111087037	0	1170	0.42780344740074083	2.352322508865866	3.7381513932525476	137.04522705078125	137.0460205078125
192	137.1322021484375	7.00945					1	DETECTED	137.1322 m/z @7.01 [CD6594_2.mzXML]	137.1322021484375	7.00945	0.10118333333333333	20.002666666666666	19.90148333333333	7717.85546875	3401445.73755063	0	1170	6.941338576836823	1.440410763915695	0.8000241504828067	137.13180541992188	137.13270568847656
193	138.05230712890625	1.87					1	DETECTED	138.0523 m/z @1.87 [CD6594_2.mzXML]	138.05230712890625	1.87	0.10118333333333333	20.002666666666666	19.90148333333333	239725.15625	2257067.1341297897	0	1170	0.04272567220276735	4.974235655186528	10.568481184746194	138.05206298828125	138.0552520751953
194	138.9060516357422	1.7563333333333333					1	DETECTED	138.9061 m/z @1.76 [CD6594_2.mzXML]	138.9060516357422	1.7563333333333333	1.69325	2.125366666666667	0.4321166666666669	34682.4609375	510073.4610810547	0	1170	0.12563275800810714	3.4249669749009244	5.849933949801849	138.90602111816406	138.90625
195	139.04183959960938	14.431566666666667					1	DETECTED	139.0418 m/z @14.43 [CD6594_2.mzXML]	139.04183959960938	14.431566666666667	0.13773333333333332	20.002666666666666	19.864933333333333	130073.515625	1.915479172275666E7	1	1170	3.70799284755309	0.8155174441644941	0.5433339422279253	139.03561401367188	139.05029296875
196	139.05397033691406	10.206783333333334					1	DETECTED	139.0540 m/z @10.21 [CD6594_2.mzXML]	139.05397033691406	10.206783333333334	0.23043333333333335	11.081466666666667	10.851033333333334	3190.18896484375	1189104.8993335874	0	1170	10.09265833031422	0.5438378431657537	0.08767568633150737	139.0538330078125	139.05545043945312
197	140.04124450683594	14.482249999999999					1	DETECTED	140.0412 m/z @14.48 [CD6594_2.mzXML]	140.04124450683594	14.482249999999999	9.146616666666667	16.50861666666667	7.362000000000002	7154.0419921875	1052914.1717574466	0	1170	2.5013863859332037	0.6898899849439932	0.4125618145882993	140.0409393310547	140.0496063232422
198	140.06781005859375	1.7850499999999998					1	DETECTED	140.0678 m/z @1.79 [CD6594_2.mzXML]	140.06781005859375	1.7850499999999998	0.7246	19.490333333333336	18.765733333333337	516017.53125	3540448.813961823	1	1170	0.050988534833014354	1.0720453159967362	3.772187316233141	140.06753540039062	140.07142639160156
199	140.95059204101562	11.296066666666666					1	DETECTED	140.9506 m/z @11.30 [CD6594_2.mzXML]	140.95059204101562	11.296066666666666	0.5060333333333333	19.34416666666667	18.838133333333335	2606.71533203125	1139448.2678725584	0	1170	17.680762631812815	0.87294138726788	0.7458827745357601	140.95059204101562	140.95269775390625
200	141.00997924804688	10.444933333333333					1	DETECTED	141.0100 m/z @10.44 [CD6594_2.mzXML]	141.00997924804688	10.444933333333333	0.37784999999999996	11.197883333333333	10.820033333333333	31356.083984375	755075.9609714058	0	1170	0.07963162025715498	0.5225916932368897	0.0250416844838147	141.00965881347656	141.01748657226562
201	141.03854370117188	14.364833333333333					1	DETECTED	141.0385 m/z @14.36 [CD6594_2.mzXML]	141.03854370117188	14.364833333333333	1.4982	16.270583333333335	14.772383333333334	4468.7734375	1324837.8654337153	0	1170	3.344758723851987	0.5740578343467212	0.10876528294114815	141.03819274902344	141.04092407226562
202	141.05206298828125	9.313600000000001					1	DETECTED	141.0521 m/z @9.31 [CD6594_2.mzXML]	141.05206298828125	9.313600000000001	1.9114499999999999	9.868500000000001	7.957050000000001	21081.1875	729463.5585127553	0	1170	0.11904324506214259	0.6152885125034327	0.46530746310682636	141.05172729492188	141.0550079345703
203	141.09095764160156	5.469449999999999					1	DETECTED	141.0910 m/z @5.47 [CD6594_2.mzXML]	141.09095764160156	5.469449999999999	0.10118333333333333	20.002666666666666	19.90148333333333	2275.272705078125	1514508.4716785285	0	1170	4.895099550794564	1.8536228329442155	2.7072456658884314	141.0901641845703	141.09144592285156
204	142.04730224609375	1.8132333333333333					1	DETECTED	142.0473 m/z @1.81 [CD6594_2.mzXML]	142.04730224609375	1.8132333333333333	1.7407666666666666	19.9295	18.188733333333335	18588.9375	941312.6971866455	0	1170	0.12489177640389282	2.811387148976737	3.4969947636960104	142.03758239746094	142.04983520507812
205	142.0648956298828	9.176616666666666					1	DETECTED	142.0649 m/z @9.18 [CD6594_2.mzXML]	142.0648956298828	9.176616666666666	1.0535	12.29285	11.23935	40358.3125	1499032.042168213	0	1170	0.14181885448501674	0.5156234697099549	2.388303215075527	142.05526733398438	142.06565856933594
206	143.00701904296875	10.472583333333334					1	DETECTED	143.0070 m/z @10.47 [CD6594_2.mzXML]	143.00701904296875	10.472583333333334	1.4370833333333333	10.854733333333334	9.41765	8102.61181640625	1222142.016006775	0	1170	8.989695179355685	0.5211471418294504	0.015096605409842659	143.0012969970703	143.01370239257812
207	143.03103637695312	1.79905					1	DETECTED	143.0310 m/z @1.80 [CD6594_2.mzXML]	143.03103637695312	1.79905	0.59715	19.782	19.18485	806692.125	6687214.850139321	0	1170	0.06434553250710207	3.231619593505432	2.359076322534287	143.0243682861328	143.04066467285156
208	143.0728302001953	9.191066666666668					1	DETECTED	143.0728 m/z @9.19 [CD6594_2.mzXML]	143.0728302001953	9.191066666666668	0.10118333333333333	20.002666666666666	19.90148333333333	44124.109375	2896073.475586244	0	1170	0.10789068387523315	1.1970312192991528	0.10936260466572596	143.06471252441406	143.0817108154297
209	143.10638427734375	11.09805					1	DETECTED	143.1064 m/z @11.10 [CD6594_2.mzXML]	143.10638427734375	11.09805	0.13773333333333332	19.106833333333334	18.9691	4282.87109375	1480075.8583674314	0	1170	1.6358308263081138	0.8653536470205392	0.807831785209441	143.10205078125	143.11630249023438
210	144.03456115722656	1.7850499999999998					1	DETECTED	144.0346 m/z @1.79 [CD6594_2.mzXML]	144.03456115722656	1.7850499999999998	1.7709166666666667	9.451583333333334	7.680666666666667	23425.037109375	2368677.974760956	0	1170	7.441864391638215	267.2212761997891	531.8739189406178	144.03448486328125	144.04443359375
211	144.0570831298828	1.8132333333333333					1	DETECTED	144.0571 m/z @1.81 [CD6594_2.mzXML]	144.0570831298828	1.8132333333333333	0.10118333333333333	19.947666666666667	19.84648333333333	6354.20166015625	1333713.014161987	0	1170	4.470266466626934	5.421643111199639	9.878494397155139	144.0570831298828	144.06590270996094
212	144.08041381835938	9.191066666666668					1	DETECTED	144.0804 m/z @9.19 [CD6594_2.mzXML]	144.08041381835938	9.191066666666668	8.234733333333333	17.701833333333333	9.4671	509804.4375	4273957.560680485	0	1170	0.1024654315492679	1.7265199192762486	1.7270339524120755	144.07406616210938	144.08718872070312
213	144.10171508789062	1.87					1	DETECTED	144.1017 m/z @1.87 [CD6594_2.mzXML]	144.10171508789062	1.87	0.15635000000000002	19.910666666666668	19.754316666666668	50770.38671875	1546908.7200567015	0	1170	0.047855809463433596	0.5948020637196474	0.09891251119056071	144.10133361816406	144.109375
214	144.13807678222656	10.934383333333333					1	DETECTED	144.1381 m/z @10.93 [CD6594_2.mzXML]	144.13807678222656	10.934383333333333	10.83855	11.064833333333333	0.22628333333333295	3583.318359375	30489.335063385137	0	1170	0.14508344179100696	1.1806086956521733	1.3612173913043468	144.13771057128906	144.13827514648438
215	144.98074340820312	1.4982					1	DETECTED	144.9807 m/z @1.50 [CD6594_2.mzXML]	144.98074340820312	1.4982	1.4370833333333333	18.651999999999997	17.214916666666664	34449.328125	2309090.1455720807	0	1170	10.313501871384053	79.59488116448375	198.39526031498838	144.97723388671875	144.98110961914062
216	144.99183654785156	1.8132333333333333					1	DETECTED	144.9918 m/z @1.81 [CD6594_2.mzXML]	144.99183654785156	1.8132333333333333	1.4187166666666668	18.67	17.251283333333333	51032.61328125	1892652.207262207	0	1170	17.236201195107338	21.863820708884305	42.63075853674818	144.99143981933594	144.99205017089844
217	145.0492401123047	1.9394					1	DETECTED	145.0492 m/z @1.94 [CD6594_2.mzXML]	145.0492401123047	1.9394	0.10118333333333333	20.002666666666666	19.90148333333333	303607.4375	1.6313322320967954E7	0	1170	0.21235400674699756	2.381856019782305	6.3647186910178615	145.04666137695312	145.0512237548828
218	145.08399963378906	9.191066666666668					1	DETECTED	145.0840 m/z @9.19 [CD6594_2.mzXML]	145.08399963378906	9.191066666666668	0.15635000000000002	18.724833333333333	18.568483333333333	43784.91796875	6702951.680877867	0	1170	0.10629271422593334	0.5113580628855232	0.017237197447411954	145.08372497558594	145.0888671875
219	146.05967712402344	9.205566666666666					1	DETECTED	146.0597 m/z @9.21 [CD6594_2.mzXML]	146.05967712402344	9.205566666666666	0.15635000000000002	19.23483333333333	19.07848333333333	548059.625	5394058.814685191	1	1170	0.10196462626263525	1.6850162870166698	1.2651940498559249	146.05227661132812	146.06033325195312
220	146.08102416992188	2.2399					1	DETECTED	146.0810 m/z @2.24 [CD6594_2.mzXML]	146.08102416992188	2.2399	0.39601666666666663	19.910666666666668	19.51465	56519.48046875	6285799.375146605	0	1170	1.1754207099604972	1.388846765337129	0.9075281803266075	146.07113647460938	146.08140563964844
221	146.1173553466797	1.8132333333333333					1	DETECTED	146.1174 m/z @1.81 [CD6594_2.mzXML]	146.1173553466797	1.8132333333333333	1.79905	9.610516666666665	7.811466666666665	61166.875	7093165.373113495	0	1170	0.06501928146425517	261.61591960052107	516.219547807798	146.1171112060547	146.11764526367188
222	147.0137481689453	1.4982					1	DETECTED	147.0137 m/z @1.50 [CD6594_2.mzXML]	147.0137481689453	1.4982	1.4682666666666668	18.724833333333333	17.256566666666664	187544.65625	4174581.2983450303	0	1170	0.16864047305415863	173.3981331196387	358.03993222330797	147.00759887695312	147.0142364501953
223	147.063232421875	9.205566666666666					1	DETECTED	147.0632 m/z @9.21 [CD6594_2.mzXML]	147.063232421875	9.205566666666666	0.10118333333333333	20.002666666666666	19.90148333333333	45411.4609375	3219142.7597140493	0	1170	0.1006822940715768	1.1050651144962447	0.04285470961323893	147.053955078125	147.06600952148438
224	147.07627868652344	1.8422333333333334					1	DETECTED	147.0763 m/z @1.84 [CD6594_2.mzXML]	147.07627868652344	1.8422333333333334	1.7563333333333333	10.72205	8.965716666666665	192368.796875	5544139.691483433	0	1170	0.17247719498167036	8.817900607314899	6.666532071069797	147.0759735107422	147.08029174804688
225	147.1125946044922	1.57225					1	DETECTED	147.1126 m/z @1.57 [CD6594_2.mzXML]	147.1125946044922	1.57225	0.61535	14.830216666666667	14.214866666666667	140390.0	3211015.4360862426	0	1170	0.1302088447603258	6.212885581602519	5.327241841869374	147.11224365234375	147.1168670654297
226	148.03919982910156	9.93975					1	DETECTED	148.0392 m/z @9.94 [CD6594_2.mzXML]	148.03919982910156	9.93975	0.19338333333333332	19.7455	19.552116666666667	46895.99609375	2896530.1778070987	0	1170	7.910358591274974	0.5610069479731655	0.019495878595721914	148.03866577148438	148.04296875
227	148.0602569580078	1.8132333333333333					1	DETECTED	148.0603 m/z @1.81 [CD6594_2.mzXML]	148.0602569580078	1.8132333333333333	0.59715	19.672666666666665	19.075516666666665	51431.05859375	2766473.7551407483	0	1170	0.15774805206440368	1.1077898735065683	1.1185379999017897	148.05923461914062	148.0678253173828
228	148.08221435546875	17.9585					1	DETECTED	148.0822 m/z @17.96 [CD6594_2.mzXML]	148.08221435546875	17.9585	0.17479999999999998	20.002666666666666	19.827866666666665	4529.69482421875	1712812.821000336	0	1170	2.727802723981739	0.5574730417929527	0.29902166215266	148.07456970214844	148.08287048339844
229	148.93490600585938	1.7563333333333333					1	DETECTED	148.9349 m/z @1.76 [CD6594_2.mzXML]	148.93490600585938	1.7563333333333333	1.67765	14.743666666666666	13.066016666666666	64294.3125	3810785.293522888	0	1170	0.11738837031116311	59.95987135068227	1.160699061025171	148.93482971191406	148.93507385253906
230	149.011962890625	1.4982					1	DETECTED	149.0120 m/z @1.50 [CD6594_2.mzXML]	149.011962890625	1.4982	0.23043333333333335	19.8555	19.625066666666665	164403.75	7987015.758195251	0	1170	0.15370760135013062	81.64523742596997	null	149.0019989013672	149.01211547851562
231	149.02293395996094	12.444600000000001					1	DETECTED	149.0229 m/z @12.44 [CD6594_2.mzXML]	149.02293395996094	12.444600000000001	0.10118333333333333	20.002666666666666	19.90148333333333	153176.421875	4.520534818626016E7	1	1170	11.550579950332898	0.5450114293316953	0.039370191333954245	149.02284240722656	149.0233917236328
232	149.0785675048828	16.711333333333332					1	DETECTED	149.0786 m/z @16.71 [CD6594_2.mzXML]	149.0785675048828	16.711333333333332	0.1195	19.966	19.846500000000002	7797.88525390625	2913057.8341412344	0	1170	10.264358927979224	0.5980803809102873	0.19616076182057451	149.0782928466797	149.07867431640625
233	149.09593200683594	9.699116666666667					1	DETECTED	149.0959 m/z @9.70 [CD6594_2.mzXML]	149.09593200683594	9.699116666666667	9.646783333333333	9.715483333333333	0.06869999999999976	7839.5791015625	23508.096174804432	0	1170	0.06371142943809183	0.6563694267515899	0.3127388535031799	149.0959014892578	149.0960235595703
234	149.96084594726562	7.730083333333334					1	DETECTED	149.9608 m/z @7.73 [CD6594_2.mzXML]	149.96084594726562	7.730083333333334	0.7246	8.41245	7.68785	2962.34912109375	738465.9783973084	0	1170	1.8018838720388084	0.548702326035082	0.09740465207016397	149.96022033691406	149.9610137939453
235	149.9969940185547	11.780750000000001					1	DETECTED	149.9970 m/z @11.78 [CD6594_2.mzXML]	149.9969940185547	11.780750000000001	0.1195	19.947666666666667	19.828166666666668	11728.6005859375	4788171.834152833	0	1170	6.507466186649857	0.8501732947439883	10.272238600801685	149.9923858642578	150.0052032470703
236	150.00852966308594	19.23483333333333					1	DETECTED	150.0085 m/z @19.23 [CD6594_2.mzXML]	150.00852966308594	19.23483333333333	0.10118333333333333	19.837333333333333	19.73615	6331.05712890625	5042586.721060669	0	1170	18.36978797203206	0.5157445129392458	0.03148902587849171	150.00746154785156	150.01568603515625
237	150.02630615234375	12.444600000000001					1	DETECTED	150.0263 m/z @12.44 [CD6594_2.mzXML]	150.02630615234375	12.444600000000001	0.13773333333333332	19.966	19.828266666666668	15126.75390625	4308537.228867429	0	1170	0.10647510583575936	0.8055773741488491	1.3201629200242502	150.02000427246094	150.0269012451172
238	150.05824279785156	2.6761333333333335					1	DETECTED	150.0582 m/z @2.68 [CD6594_2.mzXML]	150.05824279785156	2.6761333333333335	1.7090166666666666	19.984333333333332	18.275316666666665	50861.296875	2571909.5672817375	0	1170	0.20095325141310338	0.7582289909517863	1.4767461214240742	150.0503692626953	150.0663299560547
239	150.93197631835938	1.7563333333333333					1	DETECTED	150.9320 m/z @1.76 [CD6594_2.mzXML]	150.93197631835938	1.7563333333333333	1.69325	1.7709166666666667	0.07766666666666677	23670.220703125	92299.52933007806	0	1170	0.09465876109033422	0.6155878467635407	0.23117569352708134	150.9319610595703	150.9320831298828
240	150.96836853027344	11.431216666666668					1	DETECTED	150.9684 m/z @11.43 [CD6594_2.mzXML]	150.96836853027344	11.431216666666668	0.19338333333333332	20.002666666666666	19.809283333333333	14413.12890625	2540488.033489807	0	1170	0.6004687536338462	0.7030566640509758	0.6096352936764048	150.96815490722656	150.9767608642578
241	151.03878784179688	10.854733333333334					1	DETECTED	151.0388 m/z @10.85 [CD6594_2.mzXML]	151.03878784179688	10.854733333333334	1.1635833333333332	19.7455	18.581916666666668	11065.25	2668162.862817352	0	1170	9.472425406962287	0.9587054511934429	0.9174109023868855	151.0317840576172	151.0452880859375
242	151.11146545410156	10.789283333333334					1	DETECTED	151.1115 m/z @10.79 [CD6594_2.mzXML]	151.11146545410156	10.789283333333334	0.23043333333333335	19.966	19.735566666666667	5170.62255859375	1151869.1211034546	0	1170	0.080908967307602	0.9345509533077309	0.8824131148553395	151.1104736328125	151.1119384765625
243	152.0218048095703	1.79905					1	DETECTED	152.0218 m/z @1.80 [CD6594_2.mzXML]	152.0218048095703	1.79905	1.7850499999999998	10.854733333333334	9.069683333333334	75185.609375	4145406.4191251234	0	1170	0.026637214025061473	9.581112215191318	623.977412967776	152.0217742919922	152.03179931640625
244	152.03610229492188	9.699116666666667					1	DETECTED	152.0361 m/z @9.70 [CD6594_2.mzXML]	152.03610229492188	9.699116666666667	2.01015	10.8868	8.87665	6507.40966796875	979641.5813290402	0	1170	6.443502351784204	0.5772329615162851	0.15446592303257034	152.0318145751953	152.04251098632812
245	152.0470733642578	19.636166666666668					1	DETECTED	152.0471 m/z @19.64 [CD6594_2.mzXML]	152.0470733642578	19.636166666666668	0.1195	20.002666666666666	19.883166666666668	2443.37646484375	1219664.797703734	0	1170	13.78355341316307	0.5093894107600341	0.01877882152006824	152.0464630126953	152.04794311523438
246	152.9468231201172	1.6020666666666665					1	DETECTED	152.9468 m/z @1.60 [CD6594_2.mzXML]	152.9468231201172	1.6020666666666665	1.5427333333333333	13.5873	12.044566666666668	96836.6015625	3649084.874459657	0	1170	0.1112609254662491	1.9404456042219695	2.7116369963293576	152.9464569091797	152.9468994140625
247	153.04055786132812	4.005116666666667					1	DETECTED	153.0406 m/z @4.01 [CD6594_2.mzXML]	153.04055786132812	4.005116666666667	3.028833333333333	4.19615	1.1673166666666672	3047.353271484375	98650.37000604246	0	1170	0.6278112613921141	0.5978370350137425	0.19567407002748516	153.0404052734375	153.04087829589844
248	153.057373046875	13.828583333333334					1	DETECTED	153.0574 m/z @13.83 [CD6594_2.mzXML]	153.057373046875	13.828583333333334	0.5425166666666666	19.563	19.02048333333333	78325.015625	1.2268385816034999E7	1	1170	2.3951820784443854	0.7017335684767462	0.30971216630552423	153.05174255371094	153.06605529785156
249	154.02635192871094	1.87					1	DETECTED	154.0264 m/z @1.87 [CD6594_2.mzXML]	154.02635192871094	1.87	1.4682666666666668	10.6402	9.171933333333333	25360.412109375	1905318.4794712525	0	1170	0.06109726607719135	0.9554318240534442	21.542508800759943	154.0170135498047	154.02684020996094
250	154.05694580078125	12.725316666666666					1	DETECTED	154.0569 m/z @12.73 [CD6594_2.mzXML]	154.05694580078125	12.725316666666666	1.67765	19.0155	17.33785	4513.71923828125	1463980.9436758724	0	1170	2.075290246161863	0.7846837944664031	1.6331596918589688	154.0469512939453	154.06155395507812
251	154.08389282226562	3.8307166666666665					1	DETECTED	154.0839 m/z @3.83 [CD6594_2.mzXML]	154.08389282226562	3.8307166666666665	3.013916666666667	18.979	15.965083333333332	6242.009765625	914905.0119421082	0	1170	0.7796708568887221	9.77294523343128	22.932410404734956	154.0759735107422	154.08651733398438
252	154.29278564453125	14.932799999999999					1	DETECTED	154.2928 m/z @14.93 [CD6594_2.mzXML]	154.29278564453125	14.932799999999999	9.280816666666668	19.2165	9.935683333333332	1830.822509765625	554194.2912333985	0	1170	0.25868384417200474	0.8789554699087934	0.7579109398175868	154.29212951660156	154.2933349609375
253	154.95521545410156	11.478916666666667					1	DETECTED	154.9552 m/z @11.48 [CD6594_2.mzXML]	154.95521545410156	11.478916666666667	7.063583333333333	19.4175	12.353916666666667	3418.23681640625	935250.1679379274	0	1170	3.7512065288255716	1.398978937037596	1.7979578740751925	154.9549560546875	154.96395874023438
254	155.02821350097656	2.7190833333333333					1	DETECTED	155.0282 m/z @2.72 [CD6594_2.mzXML]	155.02821350097656	2.7190833333333333	1.7850499999999998	17.646666666666665	15.861616666666665	10043.2451171875	1758107.2195909729	0	1170	0.4797488387382156	8.490926448021124	15.981852896042248	155.025634765625	155.0316162109375
255	155.05859375	2.5492500000000002					1	DETECTED	155.0586 m/z @2.55 [CD6594_2.mzXML]	155.05859375	2.5492500000000002	1.4982	15.7554	14.2572	4371.17138671875	1864473.2362788392	0	1170	8.530143886451787	6.782360496646209	12.564720993292418	155.05404663085938	155.06809997558594
256	155.07879638671875	1.67765					1	DETECTED	155.0788 m/z @1.68 [CD6594_2.mzXML]	155.07879638671875	1.67765	1.58695	1.72515	0.13819999999999988	10555.6123046875	54141.16160876463	0	1170	0.12897877715846517	0.7618522601984558	0.5237045203969115	155.07855224609375	155.0790557861328
257	155.10633850097656	7.099566666666666					1	DETECTED	155.1063 m/z @7.10 [CD6594_2.mzXML]	155.10633850097656	7.099566666666666	0.3408166666666667	19.984333333333332	19.643516666666667	6380.46875	3207704.206412505	0	1170	9.901830061774646	1.4531915418284942	1.4335873888139505	155.10597229003906	155.1152801513672
258	155.13050842285156	14.932799999999999					1	DETECTED	155.1305 m/z @14.93 [CD6594_2.mzXML]	155.13050842285156	14.932799999999999	0.10118333333333333	20.002666666666666	19.90148333333333	527536.8125	1.1062344885874346E8	0	1170	0.821803903437246	1.7129150047700579	0.344092979435898	155.13035583496094	155.131103515625
259	156.0417938232422	1.7709166666666667					1	DETECTED	156.0418 m/z @1.77 [CD6594_2.mzXML]	156.0417938232422	1.7709166666666667	1.7407666666666666	10.365383333333334	8.624616666666668	179036.921875	1985036.6938900757	0	1170	0.06907364162829555	139.84431665184536	1.3814078013393642	156.04165649414062	156.04200744628906
260	156.0765838623047	1.87					1	DETECTED	156.0766 m/z @1.87 [CD6594_2.mzXML]	156.0765838623047	1.87	1.52815	15.298583333333333	13.770433333333333	25178.779296875	1566691.3318663023	0	1170	0.3385655200352098	1.4633178185581353	1.869174489079626	156.0677947998047	156.07705688476562
261	156.1340789794922	14.9495					1	DETECTED	156.1341 m/z @14.95 [CD6594_2.mzXML]	156.1340789794922	14.9495	0.1195	19.9295	19.810000000000002	27221.208984375	6281785.517498805	0	1170	5.920638034369704	0.6804072441083658	0.7204390931461853	156.13290405273438	156.13455200195312
262	157.12770080566406	14.932799999999999					1	DETECTED	157.1277 m/z @14.93 [CD6594_2.mzXML]	157.12770080566406	14.932799999999999	0.10118333333333333	20.002666666666666	19.90148333333333	146066.875	3.139244927504124E7	0	1170	5.415913966295175	0.8617379032760889	0.33887028310223166	157.12283325195312	157.12847900390625
263	158.13121032714844	14.8646					1	DETECTED	158.1312 m/z @14.86 [CD6594_2.mzXML]	158.13121032714844	14.8646	0.1195	19.9295	19.810000000000002	8598.0556640625	2311257.9874555063	0	1170	4.914821584758592	0.6717485808844973	0.7269622444613747	158.1306610107422	158.13226318359375
264	158.15359497070312	11.713249999999999					1	DETECTED	158.1536 m/z @11.71 [CD6594_2.mzXML]	158.15359497070312	11.713249999999999	2.25435	11.865533333333333	9.611183333333333	11895.45703125	868554.5622251583	0	1170	9.672554677966911	0.5080497379892659	0.016099475978531848	158.15333557128906	158.16104125976562
265	158.92767333984375	1.5576166666666666					1	DETECTED	158.9277 m/z @1.56 [CD6594_2.mzXML]	158.92767333984375	1.5576166666666666	1.4370833333333333	13.638233333333334	12.20115	25751.51171875	2119960.2428669436	0	1170	0.058545702814758016	0.8466963884164153	0.6027599227021232	158.92176818847656	158.92904663085938
266	158.96365356445312	1.67765					1	DETECTED	158.9637 m/z @1.68 [CD6594_2.mzXML]	158.96365356445312	1.67765	1.57225	12.64295	11.0707	368866.78125	2.7926111373617254E7	0	1170	0.10920146858741986	51.78135005828382	108.72948470399372	158.96363830566406	158.97274780273438
267	159.07498168945312	1.7850499999999998					1	DETECTED	159.0750 m/z @1.79 [CD6594_2.mzXML]	159.07498168945312	1.7850499999999998	1.4005666666666667	17.353333333333335	15.952766666666669	45746.64453125	3364440.1565550542	0	1170	0.5480217567494339	2.6531001950978257	3.1638378162179346	159.0649871826172	159.07937622070312
268	159.0915985107422	9.205566666666666					1	DETECTED	159.0916 m/z @9.21 [CD6594_2.mzXML]	159.0915985107422	9.205566666666666	0.32236666666666663	10.822633333333332	10.500266666666665	51157.55078125	1061674.7761599438	0	1170	0.10988377795403181	0.5383789353972857	0.03536678541204249	159.09146118164062	159.10157775878906
269	159.14903259277344	8.849066666666666					1	DETECTED	159.1490 m/z @8.85 [CD6594_2.mzXML]	159.14903259277344	8.849066666666666	3.62615	9.628883333333333	6.002733333333333	26837.796875	800945.0976731571	0	1170	0.2682747223660549	1.1298386668479266	1.2664935636536627	159.14877319335938	159.1496124267578
270	159.98199462890625	11.263766666666667					1	DETECTED	159.9820 m/z @11.26 [CD6594_2.mzXML]	159.98199462890625	11.263766666666667	0.10118333333333333	20.002666666666666	19.90148333333333	6844.86279296875	2208114.353463837	0	1170	16.70238067382756	0.891437167322379	9.348175210277644	159.98121643066406	159.9824981689453
271	160.060302734375	2.6761333333333335					1	DETECTED	160.0603 m/z @2.68 [CD6594_2.mzXML]	160.060302734375	2.6761333333333335	1.8278833333333333	18.942666666666664	17.11478333333333	218378.75	1.3853888580375623E7	1	1170	0.6851888096582801	1.6165662033122323	1.8919891908790867	160.05615234375	160.06729125976562
272	160.07559204101562	9.205566666666666					1	DETECTED	160.0756 m/z @9.21 [CD6594_2.mzXML]	160.07559204101562	9.205566666666666	0.13773333333333332	19.672666666666665	19.53493333333333	24190.56640625	1851479.5544855646	0	1170	0.12368965012227662	0.54729312864853	3.738726655472045	160.0751953125	160.08477783203125
273	160.13311767578125	10.1002					1	DETECTED	160.1331 m/z @10.10 [CD6594_2.mzXML]	160.13311767578125	10.1002	1.9960166666666666	10.22405	8.228033333333334	5145.00732421875	1502847.6619012759	0	1170	0.17564187590124725	0.5076411153910224	0.015282230782044775	160.13259887695312	160.13328552246094
274	161.02365112304688	12.29285					1	DETECTED	161.0237 m/z @12.29 [CD6594_2.mzXML]	161.02365112304688	12.29285	1.4530666666666667	16.655616666666667	15.20255	55980.85546875	9585828.393831795	0	1170	2.5476398772846878	1.9640900838635509	3.053997863967945	161.01406860351562	161.02928161621094
275	161.06378173828125	2.7046333333333332					1	DETECTED	161.0638 m/z @2.70 [CD6594_2.mzXML]	161.06378173828125	2.7046333333333332	2.01015	19.9295	17.91935	11021.607421875	1762427.136729951	0	1170	0.9920821160841693	11.681322581710413	20.38066095594588	161.0587158203125	161.06443786621094
276	161.98106384277344	19.8555					1	DETECTED	161.9811 m/z @19.86 [CD6594_2.mzXML]	161.98106384277344	19.8555	0.10118333333333333	20.002666666666666	19.90148333333333	3944.6005859375	1867661.8729211427	0	1170	18.813886465745284	0.5037249242570612	0.011004200338984938	161.98033142089844	161.98800659179688
277	162.0978546142578	16.3441					1	DETECTED	162.0979 m/z @16.34 [CD6594_2.mzXML]	162.0978546142578	16.3441	9.313600000000001	19.325833333333332	10.01223333333333	9384.0625	2031495.394437194	0	1170	2.098470622424392	0.7120569897826137	0.5333759751668071	162.0971221923828	162.09823608398438
278	162.11183166503906	1.8132333333333333					1	DETECTED	162.1118 m/z @1.81 [CD6594_2.mzXML]	162.11183166503906	1.8132333333333333	1.7563333333333333	8.348383333333334	6.592050000000001	2340552.25	1.3712834587926438E7	1	1170	0.0765669913356426	2.66732877787488	3.6066679129711736	162.11181640625	162.11277770996094
279	162.99114990234375	1.4982					1	DETECTED	162.9911 m/z @1.50 [CD6594_2.mzXML]	162.99114990234375	1.4982	0.3594833333333333	19.837333333333333	19.47785	356724.4375	6949031.380214604	0	1170	0.13363160716457845	1.6915329389551155	2.326077023319127	162.98341369628906	162.99343872070312
280	163.0389404296875	10.8868					1	DETECTED	163.0389 m/z @10.89 [CD6594_2.mzXML]	163.0389404296875	10.8868	0.10118333333333333	20.002666666666666	19.90148333333333	34690.0390625	3655024.359747806	0	1170	0.1952877852396373	0.873151345204615	30.817175102914373	163.02947998046875	163.0454864501953
281	163.05990600585938	1.9960166666666666					1	DETECTED	163.0599 m/z @2.00 [CD6594_2.mzXML]	163.05990600585938	1.9960166666666666	0.7978500000000001	19.307333333333336	18.509483333333336	102906.921875	9511515.68260504	0	1170	0.26391098748666764	4.741927183605466	18.72624724583402	163.05958557128906	163.06362915039062
282	163.09437561035156	15.66375					1	DETECTED	163.0944 m/z @15.66 [CD6594_2.mzXML]	163.09437561035156	15.66375	0.15635000000000002	19.654333333333334	19.497983333333334	19044.501953125	4704156.124889066	0	1170	2.4791342576719675	0.8244512287132844	0.6528407579856779	163.0903778076172	163.0969696044922
283	163.11563110351562	1.8132333333333333					1	DETECTED	163.1156 m/z @1.81 [CD6594_2.mzXML]	163.11563110351562	1.8132333333333333	1.7709166666666667	2.0390333333333333	0.26811666666666656	108537.375	615239.9672885748	0	1170	0.16490212838274876	3.1679795194958715	5.335959038991743	163.115478515625	163.11585998535156
284	163.9765625	19.672666666666665					1	DETECTED	163.9766 m/z @19.67 [CD6594_2.mzXML]	163.9765625	19.672666666666665	0.10118333333333333	20.002666666666666	19.90148333333333	52954.36328125	2.094016295105411E7	1	1170	1.8528746502122289	0.5102911955343027	0.02102005852023508	163.97613525390625	163.9769287109375
285	163.9945068359375	1.4982					1	DETECTED	163.9945 m/z @1.50 [CD6594_2.mzXML]	163.9945068359375	1.4982	1.4982	1.6020666666666665	0.10386666666666655	10414.751953125	51550.604553466794	0	1170	0.2434765686860898	null	null	163.99444580078125	163.99472045898438
286	164.09153747558594	2.1543833333333335					1	DETECTED	164.0915 m/z @2.15 [CD6594_2.mzXML]	164.09153747558594	2.1543833333333335	1.9114499999999999	16.986666666666668	15.075216666666668	7439.94384765625	1133335.069736328	0	1170	1.0325001895860075	5.147780488024226	10.37011865658321	164.09136962890625	164.0979461669922
287	164.92962646484375	1.6624166666666667					1	DETECTED	164.9296 m/z @1.66 [CD6594_2.mzXML]	164.92962646484375	1.6624166666666667	1.6173333333333335	18.396666666666665	16.77933333333333	30828.955078125	3057809.5101271053	0	1170	0.04789594325065272	186.09242144177526	343.4548751102077	164.9200897216797	164.93017578125
288	164.98406982421875	11.463233333333333					1	DETECTED	164.9841 m/z @11.46 [CD6594_2.mzXML]	164.98406982421875	11.463233333333333	0.10118333333333333	20.002666666666666	19.90148333333333	124586.8515625	1.699502241632961E7	1	1170	1.3059061538877312	0.8832925874676821	9.160213648960996	164.97659301757812	164.98489379882812
289	165.02447509765625	1.4982					1	DETECTED	165.0245 m/z @1.50 [CD6594_2.mzXML]	165.02447509765625	1.4982	1.4370833333333333	1.6173333333333335	0.18025000000000024	7786.38671875	53643.3646417847	0	1170	0.1142077835211377	1.474638669211891	1.7760544964817502	165.0239715576172	165.0246124267578
290	165.0548858642578	3.8463166666666666					1	DETECTED	165.0549 m/z @3.85 [CD6594_2.mzXML]	165.0548858642578	3.8463166666666666	3.013916666666667	10.581566666666667	7.56765	7729.46044921875	878095.9650869139	0	1170	0.4667153574062377	4.5456811629024525	0.4712374794460628	165.05406188964844	165.05593872070312
291	165.15969848632812	17.151833333333332					1	DETECTED	165.1597 m/z @17.15 [CD6594_2.mzXML]	165.15969848632812	17.151833333333332	0.39601666666666663	19.782	19.385983333333332	15655.275390625	5217027.882878088	0	1170	3.9715819259136467	0.7109582294613165	0.33477799496585164	165.15005493164062	165.1608123779297
292	165.58985900878906	8.3643					1	DETECTED	165.5899 m/z @8.36 [CD6594_2.mzXML]	165.58985900878906	8.3643	7.978483333333333	8.51515	0.5366666666666671	5511.9462890625	104287.34619546495	0	1170	0.3466063317113619	0.6954944058058664	0.3909888116117328	165.5895538330078	165.58990478515625
293	166.0260467529297	2.367566666666667					1	DETECTED	166.0260 m/z @2.37 [CD6594_2.mzXML]	166.0260467529297	2.367566666666667	1.8563666666666667	8.41245	6.5560833333333335	25361.546875	1724347.629709899	0	1170	0.9102845792178185	2.5237233877111827	3.6738579665807167	166.0224151611328	166.0285186767578
294	166.0523681640625	13.342183333333333					1	DETECTED	166.0524 m/z @13.34 [CD6594_2.mzXML]	166.0523681640625	13.342183333333333	1.9674	19.7455	17.7781	26425.828125	1.0004662906376008E7	0	1170	17.747808249432552	1.1371049850455341	1.274900118440465	166.04489135742188	166.06048583984375
295	166.07057189941406	13.113833333333334					1	DETECTED	166.0706 m/z @13.11 [CD6594_2.mzXML]	166.07057189941406	13.113833333333334	8.047933333333333	13.113833333333334	5.065900000000001	28223.626953125	2814613.8500521854	0	1170	4.803179773361487	0.5	null	166.06509399414062	166.07498168945312
296	166.0859375	8.348383333333334					1	DETECTED	166.0859 m/z @8.35 [CD6594_2.mzXML]	166.0859375	8.348383333333334	0.15635000000000002	19.198333333333334	19.041983333333334	2105435.75	4.849427365539956E7	1	1170	0.3237923618464542	0.8527460617359538	0.4103888503245215	166.0852813720703	166.08689880371094
297	166.11001586914062	13.4049					1	DETECTED	166.1100 m/z @13.40 [CD6594_2.mzXML]	166.11001586914062	13.4049	8.06515	13.4049	5.33975	24106.1640625	3870044.1649224856	0	1170	5.0895116645243075	0.5	null	166.10003662109375	166.11001586914062
298	166.1224822998047	9.079416666666667					1	DETECTED	166.1225 m/z @9.08 [CD6594_2.mzXML]	166.1224822998047	9.079416666666667	8.099683333333333	9.114416666666667	1.014733333333334	32980.27734375	794650.3050318311	0	1170	0.9528886144336219	0.5238589376645358	0.046718556963288645	166.11273193359375	166.12896728515625
299	166.57977294921875	12.956433333333333					1	DETECTED	166.5798 m/z @12.96 [CD6594_2.mzXML]	166.57977294921875	12.956433333333333	8.030783333333334	12.956433333333333	4.925649999999999	24774.87890625	3836828.6955374754	0	1170	4.979750951268443	0.5	null	166.57977294921875	166.58432006835938
300	166.98452758789062	11.511016666666666					1	DETECTED	166.9845 m/z @11.51 [CD6594_2.mzXML]	166.98452758789062	11.511016666666666	0.10118333333333333	20.002666666666666	19.90148333333333	63727.546875	9983499.89775521	0	1170	1.3972285772388808	0.836896506438169	0.6958602748874084	166.98355102539062	166.98561096191406
301	167.0312957763672	1.9114499999999999					1	DETECTED	167.0313 m/z @1.91 [CD6594_2.mzXML]	167.0312957763672	1.9114499999999999	1.7563333333333333	9.851033333333334	8.0947	25542.587890625	1104964.8488799732	0	1170	7.773645216973666	2.7592041734751	2.3128189984809797	167.0215606689453	167.0340576171875
302	167.07330322265625	1.79905					1	DETECTED	167.0733 m/z @1.80 [CD6594_2.mzXML]	167.07330322265625	1.79905	1.79905	11.1813	9.38225	17163.599609375	2411463.303293732	0	1170	8.420184841547607	null	null	167.0675048828125	167.07330322265625
303	167.08941650390625	8.348383333333334					1	DETECTED	167.0894 m/z @8.35 [CD6594_2.mzXML]	167.08941650390625	8.348383333333334	2.925316666666667	9.7323	6.806983333333333	142543.328125	3431036.1345967976	0	1170	0.2716257132373947	0.94484747785827	0.4891974507581097	167.08120727539062	167.0899658203125
304	168.0903778076172	8.348383333333334					1	DETECTED	168.0904 m/z @8.35 [CD6594_2.mzXML]	168.0903778076172	8.348383333333334	7.639483333333334	10.902683333333332	3.2631999999999985	5041.40771484375	270199.97797003144	0	1170	0.29710126992991803	2.3015940189025215	0.4550577803810838	168.08120727539062	168.09649658203125
305	168.98001098632812	11.780750000000001					1	DETECTED	168.9800 m/z @11.78 [CD6594_2.mzXML]	168.98001098632812	11.780750000000001	0.10118333333333333	20.002666666666666	19.90148333333333	24515.375	3921587.0391115434	0	1170	1.5208380673284427	0.831868437824186	4.995282163417454	168.9796600341797	168.98074340820312
306	169.0050506591797	10.45875					1	DETECTED	169.0051 m/z @10.46 [CD6594_2.mzXML]	169.0050506591797	10.45875	1.6474166666666668	16.031383333333334	14.383966666666668	40055.0546875	1666670.9084155285	0	1170	0.09192532005386056	1.8610475956690253	2.176634549902522	168.99554443359375	169.00527954101562
307	169.03553771972656	2.9844999999999997					1	DETECTED	169.0355 m/z @2.98 [CD6594_2.mzXML]	169.03553771972656	2.9844999999999997	1.9674	18.797666666666665	16.830266666666663	61716.7734375	3192566.740125977	0	1170	0.2978194789544486	1.0801255094965254	0.8137615752999607	169.02777099609375	169.0362091064453
308	169.0490264892578	10.854733333333334					1	DETECTED	169.0490 m/z @10.85 [CD6594_2.mzXML]	169.0490264892578	10.854733333333334	1.72515	18.9065	17.181350000000002	843912.5	1.015058988797329E7	1	1170	0.15996736385023702	0.514755979805779	0.018849186254207492	169.04672241210938	169.0584716796875
309	169.09449768066406	1.6624166666666667					1	DETECTED	169.0945 m/z @1.66 [CD6594_2.mzXML]	169.09449768066406	1.6624166666666667	0.39601666666666663	8.796733333333332	8.400716666666666	16435.607421875	2708693.067966126	0	1170	7.012812661232412	3.309180696256952	5.579175157644104	169.0850372314453	169.09727478027344
310	170.03646850585938	10.444933333333333					1	DETECTED	170.0365 m/z @10.44 [CD6594_2.mzXML]	170.03646850585938	10.444933333333333	1.7709166666666667	10.499633333333332	8.728716666666665	8275.5625	1478733.1460030514	0	1170	0.07829419839893603	0.5031530951635247	0.006306190327049403	170.03268432617188	170.04254150390625
311	170.05992126464844	9.205566666666666					1	DETECTED	170.0599 m/z @9.21 [CD6594_2.mzXML]	170.05992126464844	9.205566666666666	9.114416666666667	11.09805	1.9836333333333336	132475.59375	1623235.7956013202	0	1170	0.09307648278064384	1.7245311068752078	1.2825760182325054	170.05259704589844	170.06045532226562
312	170.0962371826172	1.21825					1	DETECTED	170.0962 m/z @1.22 [CD6594_2.mzXML]	170.0962371826172	1.21825	0.10118333333333333	20.002666666666666	19.90148333333333	7637.498046875	5589328.347535099	0	1170	15.644269181375378	8.907921043208402	16.815842086416804	170.0955047607422	170.0968017578125
313	171.00204467773438	10.472583333333334					1	DETECTED	171.0020 m/z @10.47 [CD6594_2.mzXML]	171.00204467773438	10.472583333333334	4.85355	10.540083333333333	5.686533333333333	12302.400390625	2173432.300077759	0	1170	0.11151096904402458	0.5060063712026386	0.012012742405277122	171.00070190429688	171.00233459472656
314	171.03286743164062	1.5576166666666666					1	DETECTED	171.0329 m/z @1.56 [CD6594_2.mzXML]	171.03286743164062	1.5576166666666666	1.4530666666666667	17.29866666666667	15.845600000000003	7368.796875	1727911.424740021	0	1170	0.10940892218270104	75.7800095648016	150.5600191296032	171.0276336669922	171.03318786621094
315	171.06333923339844	9.205566666666666					1	DETECTED	171.0633 m/z @9.21 [CD6594_2.mzXML]	171.06333923339844	9.205566666666666	5.4167000000000005	10.95025	5.53355	12066.880859375	1819771.800508484	0	1170	0.09462661157676244	0.7302381538894659	0.46047630777893167	171.05349731445312	171.0691680908203
316	171.14903259277344	1.2727499999999998					1	DETECTED	171.1490 m/z @1.27 [CD6594_2.mzXML]	171.14903259277344	1.2727499999999998	0.10118333333333333	19.966	19.864816666666666	7863.3818359375	4547571.716152955	0	1170	15.08861094111105	8.47788573704726	9.2309505828848	171.14817810058594	171.15264892578125
317	172.03680419921875	9.504583333333333					1	DETECTED	172.0368 m/z @9.50 [CD6594_2.mzXML]	172.03680419921875	9.504583333333333	2.4517333333333338	10.472583333333334	8.020850000000001	8072.54638671875	1207620.87933313	0	1170	0.09518803883849358	0.5686247403531907	0.13724948070638138	172.03343200683594	172.0401611328125
318	172.13314819335938	10.2414					1	DETECTED	172.1331 m/z @10.24 [CD6594_2.mzXML]	172.13314819335938	10.2414	10.045983333333334	10.966066666666668	0.9200833333333343	12975.0302734375	152576.9092583927	0	1170	0.10323957901399972	2.354157782515995	7.5521519810458395	172.1326904296875	172.1333465576172
319	172.98715209960938	1.4982					1	DETECTED	172.9872 m/z @1.50 [CD6594_2.mzXML]	172.98715209960938	1.4982	1.4187166666666668	1.52815	0.10943333333333305	5245.16845703125	28530.95736145016	0	1170	0.14631647042279217	0.6884042776263367	0.3768085552526735	172.97799682617188	172.98715209960938
320	173.02072143554688	16.43555					1	DETECTED	173.0207 m/z @16.44 [CD6594_2.mzXML]	173.02072143554688	16.43555	8.8314	19.966	11.1346	4817.908203125	1511533.942308075	0	1170	2.1044954122703583	0.7321396868815057	0.3995249024975225	173.01966857910156	173.02102661132812
321	173.04176330566406	1.8975					1	DETECTED	173.0418 m/z @1.90 [CD6594_2.mzXML]	173.04176330566406	1.8975	1.7850499999999998	12.9246	11.13955	12518.6220703125	1371410.2030983276	0	1170	0.1207789843380922	49.53112494441967	98.06224988883935	173.04124450683594	173.04652404785156
322	173.1168212890625	0.19338333333333332					1	DETECTED	173.1168 m/z @0.19 [CD6594_2.mzXML]	173.1168212890625	0.19338333333333332	0.10118333333333333	19.819000000000003	19.717816666666668	2942.03759765625	1665906.2760778205	0	1170	6.43243883709836	106.92959146782358	212.8591829356472	173.1146697998047	173.11785888671875
323	173.96092224121094	11.463233333333333					1	DETECTED	173.9609 m/z @11.46 [CD6594_2.mzXML]	173.96092224121094	11.463233333333333	0.21171666666666666	20.002666666666666	19.79095	7959.7861328125	1886818.5889245921	0	1170	0.6312604844339056	0.8794792109508198	0.7342320656972878	173.9598846435547	173.9619598388672
324	174.07875061035156	15.226883333333335					1	DETECTED	174.0788 m/z @15.23 [CD6594_2.mzXML]	174.07875061035156	15.226883333333335	9.025883333333333	18.7615	9.735616666666669	9624.9111328125	2023774.678425111	0	1170	2.466309362146724	0.8905868457489209	0.6361395116385057	174.07794189453125	174.07908630371094
325	174.12747192382812	0.8705999999999999					1	DETECTED	174.1275 m/z @0.87 [CD6594_2.mzXML]	174.12747192382812	0.8705999999999999	0.10118333333333333	19.966	19.864816666666666	2513.62109375	1678200.135093811	0	1170	8.645291337861556	12.909011155637387	24.818022311274778	174.12046813964844	174.12844848632812
326	174.93772888183594	1.6624166666666667					1	DETECTED	174.9377 m/z @1.66 [CD6594_2.mzXML]	174.93772888183594	1.6624166666666667	1.58695	1.79905	0.21209999999999996	85988.859375	532048.2030756836	0	1170	0.08368266467942687	1.4223957414203732	1.7562668494771394	174.93763732910156	174.93792724609375
327	174.99139404296875	1.4982					1	DETECTED	174.9914 m/z @1.50 [CD6594_2.mzXML]	174.99139404296875	1.4982	0.24876666666666666	19.984333333333332	19.735566666666664	33155.3203125	2916749.313815215	0	1170	1.003300862315839	3.421052686818716	1.3385621694830212	174.99058532714844	174.9923858642578
328	175.00831604003906	14.066566666666667					1	DETECTED	175.0083 m/z @14.07 [CD6594_2.mzXML]	175.00831604003906	14.066566666666667	8.284	18.360500000000002	10.076500000000001	5138.28125	1326550.7790619526	0	1170	3.810033261305483	0.8712826484202518	0.7425652968405038	175.00730895996094	175.00950622558594
329	175.03138732910156	3.1035833333333334					1	DETECTED	175.0314 m/z @3.10 [CD6594_2.mzXML]	175.03138732910156	3.1035833333333334	2.3251166666666667	13.570500000000001	11.245383333333335	4434.72509765625	1600221.2202075808	0	1170	0.2647653858804411	7.2227776826239625	13.445555365247925	175.02366638183594	175.04002380371094
330	175.07510375976562	15.280316666666666					1	DETECTED	175.0751 m/z @15.28 [CD6594_2.mzXML]	175.07510375976562	15.280316666666666	9.313600000000001	19.763666666666666	10.450066666666665	13048.966796875	2813579.3083456717	0	1170	2.960590722790867	0.7831911088230536	0.6062087370635636	175.0741424560547	175.0753631591797
331	175.08995056152344	1.3640833333333333					1	DETECTED	175.0900 m/z @1.36 [CD6594_2.mzXML]	175.08995056152344	1.3640833333333333	0.10118333333333333	19.966	19.864816666666666	2150.405029296875	1268442.2164283446	0	1170	5.628625120290511	7.8647623195291265	14.729524639058255	175.0886688232422	175.09664916992188
332	175.11880493164062	1.8132333333333333					1	DETECTED	175.1188 m/z @1.81 [CD6594_2.mzXML]	175.11880493164062	1.8132333333333333	1.6020666666666665	19.198333333333334	17.59626666666667	35676.11328125	1897834.0029524844	0	1170	null	4.191377392356439	7.13550664102098	175.1117706298828	175.1204833984375
333	176.07054138183594	10.5265					1	DETECTED	176.0705 m/z @10.53 [CD6594_2.mzXML]	176.07054138183594	10.5265	8.762216666666665	15.173716666666667	6.411500000000002	26706.13671875	504527.1027367555	0	1170	1.5014439698054272	0.5675318007461401	0.09978718536934901	176.07020568847656	176.0784149169922
334	176.12815856933594	1.87					1	DETECTED	176.1282 m/z @1.87 [CD6594_2.mzXML]	176.12815856933594	1.87	0.8705999999999999	14.533933333333332	13.663333333333332	47089.8203125	2621728.4021968986	0	1170	0.04714094756687892	6.835768127543191	12.671536255086382	176.12586975097656	176.1284942626953
335	176.97056579589844	1.4982					1	DETECTED	176.9706 m/z @1.50 [CD6594_2.mzXML]	176.97056579589844	1.4982	1.4370833333333333	1.6173333333333335	0.18025000000000024	26582.92578125	182764.24794458013	0	1170	0.12862113130216102	1.474638669211891	1.9492773384237816	176.97042846679688	176.97079467773438
336	177.0011749267578	11.572466666666665					1	DETECTED	177.0012 m/z @11.57 [CD6594_2.mzXML]	177.0011749267578	11.572466666666665	1.4187166666666668	17.9585	16.539783333333332	6636.794921875	1902627.235020082	0	1170	0.053448104282011855	0.8155020691385254	4.066630543661398	176.99456787109375	177.00714111328125
337	177.07545471191406	1.92545					1	DETECTED	177.0755 m/z @1.93 [CD6594_2.mzXML]	177.07545471191406	1.92545	1.8278833333333333	10.581566666666667	8.753683333333335	24632.8359375	992188.6141658324	0	1170	0.20557483972701251	44.81894833061367	6.131392255800534	177.07386779785156	177.07635498046875
338	177.0869140625	9.556966666666666					1	DETECTED	177.0869 m/z @9.56 [CD6594_2.mzXML]	177.0869140625	9.556966666666666	1.3277	9.646783333333333	8.319083333333333	5216.880859375	1010039.4209232794	0	1170	6.068149297859611	0.5054571488751529	0.024342651855660036	177.08631896972656	177.08746337890625
339	177.16317749023438	12.610133333333332					1	DETECTED	177.1632 m/z @12.61 [CD6594_2.mzXML]	177.16317749023438	12.610133333333332	0.23043333333333335	19.984333333333332	19.753899999999998	4529.02490234375	1739944.8551785592	0	1170	9.504505920539076	0.7978343578600451	2.3705029416472487	177.15887451171875	177.17152404785156
340	177.9556121826172	6.685083333333334					1	DETECTED	177.9556 m/z @6.69 [CD6594_2.mzXML]	177.9556121826172	6.685083333333334	0.10118333333333333	20.002666666666666	19.90148333333333	2744.30224609375	1292492.5620902707	0	1170	2.913771709302856	1.5113749702557244	2.0227499405114493	177.9465789794922	177.95631408691406
341	178.96360778808594	11.263766666666667					1	DETECTED	178.9636 m/z @11.26 [CD6594_2.mzXML]	178.96360778808594	11.263766666666667	0.10118333333333333	19.892333333333333	19.79115	4328.88232421875	1349785.1780335396	0	1170	0.8098521333159212	0.8864950616270127	0.8727448523631942	178.9615936279297	178.9643096923828
342	179.0401611328125	1.4982					1	DETECTED	179.0402 m/z @1.50 [CD6594_2.mzXML]	179.0401611328125	1.4982	1.4370833333333333	1.6020666666666665	0.16498333333333326	9594.2861328125	66896.86652453612	0	1170	0.13869522375220966	1.3497409326424856	1.699481865284971	179.03982543945312	179.04025268554688
343	179.0542449951172	15.425583333333332					1	DETECTED	179.0542 m/z @15.43 [CD6594_2.mzXML]	179.0542449951172	15.425583333333332	9.365083333333333	18.543333333333333	9.17825	4111.26220703125	908379.2487771007	0	1170	2.3791881097655683	0.7572188763303359	0.5144377526606718	179.05343627929688	179.058837890625
344	179.07015991210938	10.513033333333334					1	DETECTED	179.0702 m/z @10.51 [CD6594_2.mzXML]	179.07015991210938	10.513033333333334	0.1195	19.984333333333332	19.864833333333333	59744.25	2030555.6993229366	0	1170	0.09900548415915367	0.5188883967559066	0.014414219169667793	179.06240844726562	179.07052612304688
345	180.08653259277344	2.60555					1	DETECTED	180.0865 m/z @2.61 [CD6594_2.mzXML]	180.08653259277344	2.60555	0.23043333333333335	19.837333333333333	19.6069	2949.665283203125	1143539.9206753236	0	1170	3.5482821811818512	4.127565663441095	1.0546732683117723	180.0793914794922	180.08848571777344
346	180.1016845703125	11.832166666666666					1	DETECTED	180.1017 m/z @11.83 [CD6594_2.mzXML]	180.1016845703125	11.832166666666666	3.3326	12.543000000000001	9.210400000000002	14747.5869140625	629960.1324148556	0	1170	0.13925505212737477	1.0043387809305593	1.0408143258984799	180.10122680664062	180.10208129882812
347	180.13819885253906	9.6823					1	DETECTED	180.1382 m/z @9.68 [CD6594_2.mzXML]	180.13819885253906	9.6823	9.628883333333333	10.153533333333334	0.5246500000000012	106295.4609375	538442.9520599052	0	1170	0.06392774484374364	1.7771582382477942	2.655135253877153	180.1378631591797	180.13873291015625
348	180.903564453125	1.6624166666666667					1	DETECTED	180.9036 m/z @1.66 [CD6594_2.mzXML]	180.903564453125	1.6624166666666667	1.6474166666666668	2.1543833333333335	0.5069666666666668	14179.18359375	179669.6614319458	0	1170	0.04403776929476777	16.898888888889005	32.79777777777801	180.9029998779297	180.90390014648438
349	181.0489044189453	12.444600000000001					1	DETECTED	181.0489 m/z @12.44 [CD6594_2.mzXML]	181.0489044189453	12.444600000000001	0.10118333333333333	20.002666666666666	19.90148333333333	4277.408203125	1482200.0752155154	0	1170	5.410742017348319	0.8061578034174761	1.7631338749977774	181.04830932617188	181.0502166748047
350	181.07168579101562	9.521816666666666					1	DETECTED	181.0717 m/z @9.52 [CD6594_2.mzXML]	181.07168579101562	9.521816666666666	4.54985	12.825833333333332	8.275983333333333	187981.28125	1816423.0218427137	0	1170	0.09354895630288063	2.4689922568898504	1.6525045278165693	181.0698699951172	181.07533264160156
351	181.08541870117188	11.542116666666667					1	DETECTED	181.0854 m/z @11.54 [CD6594_2.mzXML]	181.08541870117188	11.542116666666667	3.6572	17.206500000000002	13.549300000000002	435005.125	4927687.886387517	1	1170	0.09230894077183471	3.3400277283979634	4.499894405969696	181.0770721435547	181.0859375
352	182.02346801757812	11.947733333333334					1	DETECTED	182.0235 m/z @11.95 [CD6594_2.mzXML]	182.02346801757812	11.947733333333334	0.8341833333333334	19.690833333333334	18.856650000000002	2608.44970703125	1167619.6775938724	0	1170	14.064643436114894	0.8483630343139682	0.6967260686279362	182.02273559570312	182.0247802734375
353	182.0811767578125	3.9099					1	DETECTED	182.0812 m/z @3.91 [CD6594_2.mzXML]	182.0811767578125	3.9099	1.8975	11.63375	9.736249999999998	122083.1171875	7066846.201557751	1	1170	0.39613843073109356	0.658787860191727	0.2592562811231157	182.07528686523438	182.0889434814453
354	182.14976501464844	17.151833333333332					1	DETECTED	182.1498 m/z @17.15 [CD6594_2.mzXML]	182.14976501464844	17.151833333333332	0.10118333333333333	20.002666666666666	19.90148333333333	66741.84375	1.9476587429899756E7	1	1170	7.352013562050708	0.7912284434563154	0.1733510212387065	182.14483642578125	182.15089416503906
355	182.96249389648438	1.4982					1	DETECTED	182.9625 m/z @1.50 [CD6594_2.mzXML]	182.96249389648438	1.4982	1.4530666666666667	1.6624166666666667	0.20934999999999993	9083.265625	58131.86380224609	0	1170	0.09022583603442769	2.319239290989664	3.6384785819793275	182.9561309814453	182.96249389648438
356	183.04896545410156	16.711333333333332					1	DETECTED	183.0490 m/z @16.71 [CD6594_2.mzXML]	183.04896545410156	16.711333333333332	8.866266666666666	19.966	11.099733333333335	5021.36669921875	1411872.3510454106	0	1170	1.32243598688515	0.7074339712430744	0.4557247791020163	183.0483856201172	183.04945373535156
357	183.08009338378906	11.849016666666667					1	DETECTED	183.0801 m/z @11.85 [CD6594_2.mzXML]	183.08009338378906	11.849016666666667	2.0533166666666665	12.310083333333333	10.256766666666667	57610.25	1918053.9101712639	0	1170	0.10521684715835988	0.5179605918026857	0.024981599220867352	183.07962036132812	183.08494567871094
358	183.1531982421875	17.867					1	DETECTED	183.1532 m/z @17.87 [CD6594_2.mzXML]	183.1531982421875	17.867	0.15635000000000002	20.002666666666666	19.846316666666667	4624.265625	1669997.8758705142	0	1170	3.2598281406260146	0.5602932886897619	0.12202620184953707	183.1522674560547	183.1566162109375
359	184.0727081298828	13.003433333333334					1	DETECTED	184.0727 m/z @13.00 [CD6594_2.mzXML]	184.0727081298828	13.003433333333334	1.4682666666666668	15.017716666666667	13.54945	39047.1015625	3062547.376623141	0	1170	0.3346495073092459	2.073591391545516	1.8174002458564884	184.0723114013672	184.07456970214844
360	184.0940399169922	1.7850499999999998					1	DETECTED	184.0940 m/z @1.79 [CD6594_2.mzXML]	184.0940399169922	1.7850499999999998	0.7246	7.549316666666667	6.824716666666667	293865.71875	3316007.7376921396	0	1170	0.03939419587208293	98.36207550154072	1.0359490550703596	184.09393310546875	184.0966796875
361	185.04164123535156	1.79905					1	DETECTED	185.0416 m/z @1.80 [CD6594_2.mzXML]	185.04164123535156	1.79905	0.4329	17.408833333333334	16.975933333333334	358358.5	7095871.874344298	1	1170	0.0696866106238061	7.323574560652829	5.820018389948849	185.03872680664062	185.04751586914062
362	185.11663818359375	10.772549999999999					1	DETECTED	185.1166 m/z @10.77 [CD6594_2.mzXML]	185.11663818359375	10.772549999999999	0.37784999999999996	17.829666666666665	17.451816666666666	2534.8740234375	875240.6423759462	0	1170	0.08540566350688295	0.83945744786606	0.6789148957321199	185.1141815185547	185.11790466308594
363	185.12820434570312	9.114416666666667					1	DETECTED	185.1282 m/z @9.11 [CD6594_2.mzXML]	185.12820434570312	9.114416666666667	6.703033333333334	9.992916666666668	3.289883333333334	20565.26171875	285811.7990221561	0	1170	0.0911822993375182	2.0957033027486296	1.8099578303005084	185.1277618408203	185.13241577148438
364	186.07321166992188	1.7563333333333333					1	DETECTED	186.0732 m/z @1.76 [CD6594_2.mzXML]	186.07321166992188	1.7563333333333333	0.23043333333333335	19.947666666666667	19.717233333333333	17445.9296875	1411437.718416992	0	1170	0.47673886827043765	1.8754362494127217	2.7735139560405324	186.0729217529297	186.07650756835938
365	186.2211151123047	11.415750000000001					1	DETECTED	186.2211 m/z @11.42 [CD6594_2.mzXML]	186.2211151123047	11.415750000000001	10.045983333333334	16.913166666666665	6.867183333333331	10402.96484375	1127934.789095306	0	1170	0.10392302863992953	2.5066982211082167	4.013396442216433	186.2207489013672	186.22239685058594
366	186.9113006591797	1.6624166666666667					1	DETECTED	186.9113 m/z @1.66 [CD6594_2.mzXML]	186.9113006591797	1.6624166666666667	1.6324333333333334	1.72515	0.09271666666666656	13491.7490234375	53268.376734619174	0	1170	0.07077009780479515	1.5461367426347996	2.092273485269599	186.9113006591797	186.9116973876953
367	186.92239379882812	1.5576166666666666					1	DETECTED	186.9224 m/z @1.56 [CD6594_2.mzXML]	186.92239379882812	1.5576166666666666	1.4530666666666667	1.6020666666666665	0.1489999999999998	15279.080078125	83002.18985766599	0	1170	0.08946237377857602	0.7125777140124339	0.42515542802486767	186.9222869873047	186.92271423339844
368	187.05747985839844	1.87					1	DETECTED	187.0575 m/z @1.87 [CD6594_2.mzXML]	187.05747985839844	1.87	0.61535	9.313600000000001	8.698250000000002	41456.27734375	1654386.7227713927	0	1170	0.07799916611943103	0.5775509018771037	0.1341236339096657	187.0571746826172	187.0662384033203
369	187.0711212158203	2.60555					1	DETECTED	187.0711 m/z @2.61 [CD6594_2.mzXML]	187.0711212158203	2.60555	0.6699666666666667	5.5755333333333335	4.905566666666667	11981.4248046875	1138204.23718811	0	1170	1.1324321355446578	1.2672062685667544	0.8858924928459098	187.0706329345703	187.07388305664062
370	187.12611389160156	0.45128333333333337					1	DETECTED	187.1261 m/z @0.45 [CD6594_2.mzXML]	187.12611389160156	0.45128333333333337	0.10118333333333333	20.002666666666666	19.90148333333333	3528.488525390625	2445536.731717132	0	1170	4.849261520752449	28.422569741978478	55.84513948395696	187.1224365234375	187.133056640625
371	187.4725341796875	9.205566666666666					1	DETECTED	187.4725 m/z @9.21 [CD6594_2.mzXML]	187.4725341796875	9.205566666666666	6.883733333333334	9.265216666666667	2.3814833333333336	4917.2373046875	387288.49125793466	0	1170	0.09292804537122912	0.5128454525877543	0.025690905175508438	187.472412109375	187.4786376953125
372	188.03497314453125	2.0390333333333333					1	DETECTED	188.0350 m/z @2.04 [CD6594_2.mzXML]	188.03497314453125	2.0390333333333333	1.9674	14.830216666666667	12.862816666666667	4972.0849609375	1241124.0591844176	0	1170	0.059584816741517166	89.78234062354599	178.56468124709195	188.027099609375	188.04347229003906
373	188.0701904296875	9.191066666666668					1	DETECTED	188.0702 m/z @9.19 [CD6594_2.mzXML]	188.0701904296875	9.191066666666668	2.6620333333333335	11.1813	8.519266666666667	1951500.75	1.5261153022965897E7	1	1170	0.1055594208560926	1.583071677329152	1.674288024387622	188.06765747070312	188.0787353515625
374	189.0236358642578	13.828583333333334					1	DETECTED	189.0236 m/z @13.83 [CD6594_2.mzXML]	189.0236358642578	13.828583333333334	10.966066666666668	15.516716666666667	4.550649999999999	7067.42822265625	656832.2605942994	0	1170	1.4796341095629089	0.7948687343887372	0.6179475707171959	189.02328491210938	189.02456665039062
375	189.0467071533203	1.4370833333333333					1	DETECTED	189.0467 m/z @1.44 [CD6594_2.mzXML]	189.0467071533203	1.4370833333333333	1.4187166666666668	10.416216666666665	8.997499999999999	6302.6748046875	893537.3468095702	0	1170	8.976341959533643	244.94101633394155	488.88203266788304	189.0464630126953	189.0560302734375
376	189.07362365722656	9.205566666666666					1	DETECTED	189.0736 m/z @9.21 [CD6594_2.mzXML]	189.07362365722656	9.205566666666666	9.130666666666666	10.312316666666668	1.1816500000000012	192449.375	1390749.0431947645	0	1170	0.10155898206741121	9.142864430779362	1.5102732189282457	189.0732421875	189.0738983154297
377	189.0868377685547	2.6761333333333335					1	DETECTED	189.0868 m/z @2.68 [CD6594_2.mzXML]	189.0868377685547	2.6761333333333335	1.8422333333333334	18.360500000000002	16.51826666666667	53755.71484375	5080080.657269258	0	1170	0.8698531882740106	2.0162475996037004	3.407834172303003	189.08609008789062	189.0913543701172
378	189.15928649902344	1.7090166666666666					1	DETECTED	189.1593 m/z @1.71 [CD6594_2.mzXML]	189.15928649902344	1.7090166666666666	1.58695	12.049616666666667	10.462666666666667	10433.4501953125	2980200.7167507927	0	1170	10.099875395468025	42.85636264336433	82.9872801154196	189.15921020507812	189.1636962890625
379	190.077392578125	9.191066666666668					1	DETECTED	190.0774 m/z @9.19 [CD6594_2.mzXML]	190.077392578125	9.191066666666668	9.114416666666667	10.902683333333332	1.7882666666666651	8050.3916015625	179233.01297650134	0	1170	1.6575142371174447	11.665144596651318	21.32192928869303	190.07728576660156	190.08627319335938
380	190.08946228027344	9.93975					1	DETECTED	190.0895 m/z @9.94 [CD6594_2.mzXML]	190.08946228027344	9.93975	2.38165	16.95	14.568349999999999	5120.4755859375	759976.5382605286	0	1170	0.1042736294964346	0.9637574258080734	0.015294483347402812	190.08920288085938	190.0979461669922
381	190.1435546875	10.383566666666667					1	DETECTED	190.1436 m/z @10.38 [CD6594_2.mzXML]	190.1435546875	10.383566666666667	0.2673166666666667	19.910666666666668	19.64335	10372.275390625	1239019.5280090948	0	1170	0.33673757838233165	1.0083352916762607	0.938748558398806	190.14230346679688	190.14402770996094
382	190.96803283691406	13.655399999999998					1	DETECTED	190.9680 m/z @13.66 [CD6594_2.mzXML]	190.96803283691406	13.655399999999998	0.17479999999999998	20.002666666666666	19.827866666666665	5999.62060546875	1493420.0459551697	0	1170	2.3037788877597194	0.6965573219236681	1.0454691346994254	190.96258544921875	190.975830078125
383	190.98037719726562	11.478916666666667					1	DETECTED	190.9804 m/z @11.48 [CD6594_2.mzXML]	190.98037719726562	11.478916666666667	1.5427333333333333	17.0415	15.498766666666667	5830.82373046875	2131098.827742125	0	1170	0.21936342350142723	0.7799154940444939	0.4478553034356892	190.97982788085938	190.9889678955078
384	191.03990173339844	1.7709166666666667					1	DETECTED	191.0399 m/z @1.77 [CD6594_2.mzXML]	191.03990173339844	1.7709166666666667	1.4187166666666668	16.160016666666667	14.7413	95759.6171875	4089090.1549538886	0	1170	0.41449564219258916	4.80827648836447	0.13739775534600615	191.0308837890625	191.04193115234375
385	191.0762176513672	1.67765					1	DETECTED	191.0762 m/z @1.68 [CD6594_2.mzXML]	191.0762176513672	1.67765	1.58695	6.0739	4.48695	36236.09375	1887710.191909424	0	1170	0.14888801771101834	24.735115766262403	48.47023153252481	191.07615661621094	191.08180236816406
386	191.09112548828125	1.92545					1	DETECTED	191.0911 m/z @1.93 [CD6594_2.mzXML]	191.09112548828125	1.92545	1.8975	2.4378333333333333	0.5403333333333333	9240.3876953125	100529.59224414067	0	1170	0.14954495015871072	9.666070363744733	18.332140727489467	191.09072875976562	191.09153747558594
387	192.0077362060547	11.340133333333334					1	DETECTED	192.0077 m/z @11.34 [CD6594_2.mzXML]	192.0077362060547	11.340133333333334	0.10118333333333333	19.874000000000002	19.772816666666667	2584.375732421875	1254369.9097516476	0	1170	5.330289935865727	0.8796558693946794	0.7593117387893591	192.00709533691406	192.01358032226562
388	192.04306030273438	1.7709166666666667					1	DETECTED	192.0431 m/z @1.77 [CD6594_2.mzXML]	192.04306030273438	1.7709166666666667	1.7709166666666667	10.95025	9.179333333333334	4322.69140625	1600864.7037495116	0	1170	9.156380154349877	null	null	192.03431701660156	192.04306030273438
389	192.0652618408203	9.382083333333332					1	DETECTED	192.0653 m/z @9.38 [CD6594_2.mzXML]	192.0652618408203	9.382083333333332	5.6814	9.416616666666666	3.735216666666666	2239.03466796875	237041.3092814025	0	1170	1.811241576874015	0.5046658049639482	0.009331609927896374	192.06466674804688	192.06570434570312
390	192.13400268554688	4.324066666666667					1	DETECTED	192.1340 m/z @4.32 [CD6594_2.mzXML]	192.13400268554688	4.324066666666667	3.4407833333333335	6.4155999999999995	2.974816666666666	1757.484130859375	153245.77396530146	0	1170	0.505184865596473	1.6839538087061527	2.3679076174123055	192.13333129882812	192.13595581054688
391	192.96116638183594	2.1971166666666666					1	DETECTED	192.9612 m/z @2.20 [CD6594_2.mzXML]	192.96116638183594	2.1971166666666666	2.0677	17.500666666666667	15.432966666666667	7877.08349609375	883089.4876407774	0	1170	0.07380185943544104	59.625112685125536	104.70949581943341	192.96095275878906	192.96510314941406
392	193.00192260742188	1.57225					1	DETECTED	193.0019 m/z @1.57 [CD6594_2.mzXML]	193.00192260742188	1.57225	1.4187166666666668	18.470000000000002	17.051283333333334	5670.94873046875	1299925.9559789426	0	1170	10.420733623539139	55.5295809813288	86.2257352690285	193.0001220703125	193.00885009765625
393	193.0557098388672	1.4982					1	DETECTED	193.0557 m/z @1.50 [CD6594_2.mzXML]	193.0557098388672	1.4982	1.4370833333333333	9.83355	8.396466666666667	10626.3642578125	2921246.6146469424	0	1170	8.355731167626768	68.69211889828193	136.38423779656387	193.04920959472656	193.05572509765625
394	193.08572387695312	10.513033333333334					1	DETECTED	193.0857 m/z @10.51 [CD6594_2.mzXML]	193.08572387695312	10.513033333333334	7.9264833333333335	11.898433333333333	3.9719499999999996	55842.72265625	1370336.5730625608	0	1170	0.09250819407290578	0.5337989596786114	0.05143641465039238	193.08535766601562	193.0882110595703
395	194.03341674804688	16.839833333333335					1	DETECTED	194.0334 m/z @16.84 [CD6594_2.mzXML]	194.03341674804688	16.839833333333335	3.814583333333333	19.8555	16.040916666666668	3728.182861328125	1142218.6361311644	0	1170	1.9599350005858298	0.6157623334165051	0.23152466683301004	194.0315399169922	194.03640747070312
396	194.08912658691406	10.4862					1	DETECTED	194.0891 m/z @10.49 [CD6594_2.mzXML]	194.08912658691406	10.4862	3.5795166666666662	19.453833333333332	15.874316666666665	7541.5205078125	2048110.3901227114	0	1170	6.958886083586762	1.1491996882246904	1.2983993764493809	194.08106994628906	194.08941650390625
397	194.1173095703125	8.13385					1	DETECTED	194.1173 m/z @8.13 [CD6594_2.mzXML]	194.1173095703125	8.13385	0.15635000000000002	19.490333333333336	19.333983333333336	4963.49560546875	1038798.1053432007	0	1170	2.01943416307837	1.211782095476862	0.554699870263946	194.1166229248047	194.1182403564453
398	194.96324157714844	14.8646					1	DETECTED	194.9632 m/z @14.86 [CD6594_2.mzXML]	194.96324157714844	14.8646	2.1686833333333335	15.957783333333333	13.7891	4019.333740234375	1624312.0897591864	0	1170	3.834569883711966	0.5430525562680915	0.08610511253618296	194.95851135253906	194.96351623535156
399	194.9766082763672	11.9147					1	DETECTED	194.9766 m/z @11.91 [CD6594_2.mzXML]	194.9766082763672	11.9147	11.197883333333333	14.743666666666666	3.5457833333333326	12884.5244140625	772976.4568702703	0	1170	0.2998927532496989	2.4732846613499504	1.8714313130989684	194.9751434326172	194.97718811035156
400	195.0297393798828	17.0415					1	DETECTED	195.0297 m/z @17.04 [CD6594_2.mzXML]	195.0297393798828	17.0415	0.17479999999999998	19.984333333333332	19.80953333333333	7318.7548828125	3106318.5989287104	0	1170	2.930566548944279	0.587237969885435	1.3070949563674497	195.02911376953125	195.0328826904297
401	195.06500244140625	10.902683333333332					1	DETECTED	195.0650 m/z @10.90 [CD6594_2.mzXML]	195.06500244140625	10.902683333333332	10.738866666666667	16.031383333333334	5.292516666666668	15843.0107421875	1395605.9700747072	0	1170	0.1239183633636678	16.153779631702214	31.307559263404425	195.0641326904297	195.0710906982422
402	195.08737182617188	0.15635000000000002					1	DETECTED	195.0874 m/z @0.16 [CD6594_2.mzXML]	195.08737182617188	0.15635000000000002	0.10118333333333333	20.002666666666666	19.90148333333333	35137.8671875	1.035959974911329E7	0	1170	6.679711519531594	132.56442211682693	42.10987117370182	195.08673095703125	195.0966796875
403	195.1012420654297	11.542116666666667					1	DETECTED	195.1012 m/z @11.54 [CD6594_2.mzXML]	195.1012420654297	11.542116666666667	1.6020666666666665	17.353333333333335	15.75126666666667	15962.09375	3818387.5116731864	0	1170	0.08047275447893831	0.7923132512747255	0.5846265025494508	195.09805297851562	195.1025848388672
404	195.1739044189453	12.610133333333332					1	DETECTED	195.1739 m/z @12.61 [CD6594_2.mzXML]	195.1739044189453	12.610133333333332	10.75575	12.626433333333333	1.8706833333333321	7557.42529296875	596333.1871207276	0	1170	0.03029932013393477	0.5043949920458736	0.008789984091747182	195.1709442138672	195.17404174804688
405	196.00262451171875	19.198333333333334					1	DETECTED	196.0026 m/z @19.20 [CD6594_2.mzXML]	196.00262451171875	19.198333333333334	0.10118333333333333	19.966	19.864816666666666	6072.3017578125	2360241.066825287	0	1170	18.62300579849441	0.5200989851016163	0.07931236782281827	196.00169372558594	196.00323486328125
406	196.06031799316406	10.135833333333332					1	DETECTED	196.0603 m/z @10.14 [CD6594_2.mzXML]	196.06031799316406	10.135833333333332	8.883816666666666	17.188166666666667	8.304350000000001	4969.6875	827651.7872815246	0	1170	1.021146821403553	3.3163895581794725	0.6923925362002172	196.06008911132812	196.06915283203125
407	196.0983123779297	14.568299999999999					1	DETECTED	196.0983 m/z @14.57 [CD6594_2.mzXML]	196.0983123779297	14.568299999999999	0.3040333333333333	19.088666666666665	18.784633333333332	6991.24365234375	1843200.4611488953	0	1170	1.558092170108674	0.6584507206819838	0.35850112976230286	196.08985900878906	196.09910583496094
408	196.86495971679688	2.02485					1	DETECTED	196.8650 m/z @2.02 [CD6594_2.mzXML]	196.86495971679688	2.02485	1.7090166666666666	2.211316666666667	0.5023000000000002	20986.423828125	318523.81083105464	0	1170	0.22405950631530414	0.7951978891820587	0.6664751992988822	196.8645782470703	196.8651123046875
409	196.9558868408203	11.340133333333334					1	DETECTED	196.9559 m/z @11.34 [CD6594_2.mzXML]	196.9558868408203	11.340133333333334	10.902683333333332	20.002666666666666	9.099983333333334	6839.0751953125	921202.8866887819	0	1170	0.8723041770918076	10.40116965748462	20.968359879237337	196.95436096191406	196.9651336669922
410	197.0645751953125	15.589616666666666					1	DETECTED	197.0646 m/z @15.59 [CD6594_2.mzXML]	197.0645751953125	15.589616666666666	8.796733333333332	19.72716666666667	10.930433333333337	9716.1884765625	2198076.4125670493	0	1170	2.93299599252137	0.7877886523607645	0.6423408075427893	197.05511474609375	197.0671844482422
411	197.10040283203125	1.7563333333333333					1	DETECTED	197.1004 m/z @1.76 [CD6594_2.mzXML]	197.10040283203125	1.7563333333333333	1.69325	1.7563333333333333	0.06308333333333338	21278.69140625	48030.566421386655	0	1170	0.05170735489877454	0.5	null	197.100341796875	197.1005096435547
412	197.1282196044922	9.749116666666668					1	DETECTED	197.1282 m/z @9.75 [CD6594_2.mzXML]	197.1282196044922	9.749116666666668	9.250033333333333	9.851033333333334	0.6010000000000009	9677.2763671875	113343.16387493929	0	1170	0.09475966798965452	0.6021038570712964	0.27105213947575546	197.12814331054688	197.12857055664062
413	198.031494140625	10.444933333333333					1	DETECTED	198.0315 m/z @10.44 [CD6594_2.mzXML]	198.031494140625	10.444933333333333	1.2909833333333334	11.09805	9.807066666666667	84147.234375	1279160.5655874345	0	1170	0.0871743639251168	3.3919249520501884	2.7416018091037344	198.03111267089844	198.04013061523438
414	198.0970001220703	8.6205					1	DETECTED	198.0970 m/z @8.62 [CD6594_2.mzXML]	198.0970001220703	8.6205	2.2973166666666667	10.2948	7.997483333333333	2548.376708984375	678508.1498039245	0	1170	5.408049470442627	0.6323937573637751	0.2647875147275503	198.0961151123047	198.0978546142578
415	198.86183166503906	1.9394					1	DETECTED	198.8618 m/z @1.94 [CD6594_2.mzXML]	198.86183166503906	1.9394	1.7709166666666667	17.133333333333333	15.362416666666666	20669.685546875	1899897.6306086425	0	1170	0.24009101065273986	45.59031556039173	1.5585059811515998	198.8583221435547	198.8623046875
416	198.9398193359375	1.5576166666666666					1	DETECTED	198.9398 m/z @1.56 [CD6594_2.mzXML]	198.9398193359375	1.5576166666666666	1.4370833333333333	15.069533333333334	13.63245	228613.453125	3535167.8972060545	0	1170	0.11118590024188069	0.8957528404339812	0.6196308645649405	198.9339599609375	198.94004821777344
417	199.01698303222656	13.915633333333334					1	DETECTED	199.0170 m/z @13.92 [CD6594_2.mzXML]	199.01698303222656	13.915633333333334	9.8864	19.4175	9.5311	1733.715576171875	611647.3832897032	0	1170	5.047123683958775	1.1827436154107067	1.3654872308214132	199.01193237304688	199.01856994628906
418	199.1438751220703	8.8314					1	DETECTED	199.1439 m/z @8.83 [CD6594_2.mzXML]	199.1438751220703	8.8314	8.74415	8.9185	0.17435000000000045	9742.96484375	62784.14970590227	0	1170	0.11518342805037918	1.0286369314185166	0.980428700211375	199.14378356933594	199.14414978027344
419	200.02847290039062	10.444933333333333					1	DETECTED	200.0285 m/z @10.44 [CD6594_2.mzXML]	200.02847290039062	10.444933333333333	10.401116666666667	10.72205	0.3209333333333326	24708.203125	162368.41300500504	0	1170	0.07757394422675823	2.5896805742533204	3.9893278710843423	200.02830505371094	200.0288543701172
420	200.04010009765625	1.69325					1	DETECTED	200.0401 m/z @1.69 [CD6594_2.mzXML]	200.04010009765625	1.69325	1.6324333333333334	3.5795166666666662	1.9470833333333328	14676.1318359375	358295.1973085937	0	1170	0.1751177007907443	16.0078103590025	31.015620718005003	200.04000854492188	200.0445098876953
421	200.12796020507812	1.9394					1	DETECTED	200.1280 m/z @1.94 [CD6594_2.mzXML]	200.12796020507812	1.9394	1.8836000000000002	9.8864	8.0028	8041.17333984375	568621.3051886291	0	1170	0.18128468292474476	71.70967741935503	142.41935483871006	200.12757873535156	200.13565063476562
422	200.93760681152344	1.5576166666666666					1	DETECTED	200.9376 m/z @1.56 [CD6594_2.mzXML]	200.93760681152344	1.5576166666666666	1.4530666666666667	1.6173333333333335	0.16426666666666678	28009.86328125	178970.60806030277	0	1170	0.11136867790280625	0.785589032360913	0.571178064721826	200.93748474121094	200.93768310546875
423	200.97315979003906	1.51295					1	DETECTED	200.9732 m/z @1.51 [CD6594_2.mzXML]	200.97315979003906	1.51295	1.4530666666666667	18.470000000000002	17.016933333333334	38391.08203125	1.3949314077020539E7	0	1170	0.12537710868310614	142.08405232396336	283.1681046479268	200.9728240966797	200.97422790527344
424	201.01576232910156	1.8836000000000002					1	DETECTED	201.0158 m/z @1.88 [CD6594_2.mzXML]	201.01576232910156	1.8836000000000002	1.7563333333333333	14.585583333333334	12.82925	49168.4140625	1206745.0427413331	0	1170	0.11232363447310556	50.4030251440544	99.80605028810882	201.01161193847656	201.0161895751953
425	201.11187744140625	1.30915					1	DETECTED	201.1119 m/z @1.31 [CD6594_2.mzXML]	201.11187744140625	1.30915	0.10118333333333333	20.002666666666666	19.90148333333333	37258.15625	2.863373036477589E7	1	1170	2.5902963113072497	8.237596236099229	0.22531392544833415	201.11129760742188	201.11233520507812
426	201.79791259765625	1.7850499999999998					1	DETECTED	201.7979 m/z @1.79 [CD6594_2.mzXML]	201.79791259765625	1.7850499999999998	1.7709166666666667	2.02485	0.2539333333333331	12584.0390625	79318.50881475832	0	1170	0.06767180255013017	8.98349056603787	16.96698113207574	201.79788208007812	201.79844665527344
427	202.11541748046875	19.984333333333332					1	DETECTED	202.1154 m/z @19.98 [CD6594_2.mzXML]	202.11541748046875	19.984333333333332	0.1195	20.002666666666666	19.883166666666668	4929.42626953125	3171625.8000364373	0	1170	2.300814933754534	0.500461451979629	9.229039592580401E-4	202.10696411132812	202.1158447265625
428	202.97073364257812	1.52815					1	DETECTED	202.9707 m/z @1.53 [CD6594_2.mzXML]	202.97073364257812	1.52815	1.4370833333333333	1.5576166666666666	0.12053333333333338	12905.330078125	64357.11165124505	0	1170	0.20031638539225605	0.6617862371888732	0.3189650582326332	202.9705810546875	202.97100830078125
429	203.05184936523438	1.7850499999999998					1	DETECTED	203.0518 m/z @1.79 [CD6594_2.mzXML]	203.05184936523438	1.7850499999999998	1.6474166666666668	18.960833333333333	17.313416666666665	3604685.75	4.061814563225955E7	1	1170	0.07424745906622876	5.145168554060862	7.00887007869652	203.0518035888672	203.05374145507812
430	203.06446838378906	1.79905					1	DETECTED	203.0645 m/z @1.80 [CD6594_2.mzXML]	203.06446838378906	1.79905	1.7563333333333333	1.8422333333333334	0.08590000000000009	14538.197265625	51551.48510424815	0	1170	0.06133269628671867	1.0054623488099876	1.0109246976199753	203.0624542236328	203.0667724609375
431	204.05551147460938	1.7850499999999998					1	DETECTED	204.0555 m/z @1.79 [CD6594_2.mzXML]	204.05551147460938	1.7850499999999998	1.7563333333333333	11.618166666666667	9.861833333333333	190252.015625	2872260.320887452	0	1170	0.07728289697314494	37.38600954112772	14.855497723566016	204.05224609375	204.0636749267578
432	204.12278747558594	1.87					1	DETECTED	204.1228 m/z @1.87 [CD6594_2.mzXML]	204.12278747558594	1.87	1.8563666666666667	4.275866666666667	2.4195000000000007	558464.625	3553941.049665312	0	1170	0.044663848115852334	17.15022435275602	17.466840833368096	204.12261962890625	204.12359619140625
433	204.41619873046875	9.191066666666668					1	DETECTED	204.4162 m/z @9.19 [CD6594_2.mzXML]	204.41619873046875	9.191066666666668	9.146616666666667	9.250033333333333	0.10341666666666605	6101.38525390625	29426.671228271287	0	1170	0.12092722677089895	1.1632920884889002	1.3265841769778004	204.41598510742188	204.4163055419922
434	204.9567108154297	1.6173333333333335					1	DETECTED	204.9567 m/z @1.62 [CD6594_2.mzXML]	204.9567108154297	1.6173333333333335	1.57225	10.401116666666667	8.828866666666666	36224.59375	1845051.5687302249	0	1170	0.08793705799856544	97.9171903881695	194.83438077633903	204.94924926757812	204.956787109375
435	204.99620056152344	11.881833333333333					1	DETECTED	204.9962 m/z @11.88 [CD6594_2.mzXML]	204.99620056152344	11.881833333333333	11.131416666666667	16.674333333333333	5.542916666666667	5662.6015625	676882.9429706419	0	1170	1.6008863572693244	3.693225985563578	6.386451971127156	204.99533081054688	204.99774169921875
436	205.02439880371094	1.4370833333333333					1	DETECTED	205.0244 m/z @1.44 [CD6594_2.mzXML]	205.02439880371094	1.4370833333333333	1.4370833333333333	15.7371	14.300016666666666	7156.5732421875	1724184.7112721556	0	1170	0.03446233002213206	null	null	205.024169921875	205.03097534179688
437	205.0563201904297	1.79905					1	DETECTED	205.0563 m/z @1.80 [CD6594_2.mzXML]	205.0563201904297	1.79905	1.7407666666666666	15.103633333333333	13.362866666666665	38553.37109375	2361974.12329721	0	1170	0.10392604587389864	64.34741356888456	4.516340943063373	205.04696655273438	205.06605529785156
438	205.0707550048828	9.6823					1	DETECTED	205.0708 m/z @9.68 [CD6594_2.mzXML]	205.0707550048828	9.6823	9.146616666666667	9.749116666666668	0.6025000000000009	10386.2138671875	130642.82983312964	0	1170	0.08030133565511477	0.5623658255810348	0.12773618273481807	205.0706329345703	205.07498168945312
439	205.08541870117188	12.428633333333332					1	DETECTED	205.0854 m/z @12.43 [CD6594_2.mzXML]	205.08541870117188	12.428633333333332	0.10118333333333333	19.947666666666667	19.84648333333333	15420.1533203125	4297011.478888306	0	1170	9.948866579714256	0.9196161836837584	0.2048825265705773	205.07940673828125	205.0863800048828
440	205.0968017578125	9.191066666666668					1	DETECTED	205.0968 m/z @9.19 [CD6594_2.mzXML]	205.0968017578125	9.191066666666668	9.097000000000001	10.4862	1.3891999999999989	2292083.75	1.813406960657901E7	1	1170	0.10699212204625574	1.7784019669111435	1.7159723020799762	205.09652709960938	205.097412109375
441	205.12625122070312	1.87					1	DETECTED	205.1263 m/z @1.87 [CD6594_2.mzXML]	205.12625122070312	1.87	1.8563666666666667	9.250033333333333	7.393666666666666	58969.56640625	1057732.4028566282	0	1170	0.03685181524857928	268.9927755288472	21.782144964054652	205.1203155517578	205.1336212158203
442	205.98727416992188	11.385066666666667					1	DETECTED	205.9873 m/z @11.39 [CD6594_2.mzXML]	205.98727416992188	11.385066666666667	0.1195	20.002666666666666	19.883166666666668	19284.376953125	4419562.84925879	0	1170	0.9707146055553793	1.9683900016140143	5.473269585714926	205.98675537109375	205.99481201171875
443	206.08099365234375	10.2948					1	DETECTED	206.0810 m/z @10.29 [CD6594_2.mzXML]	206.08099365234375	10.2948	3.4718	19.947666666666667	16.47586666666667	30017.328125	1851390.977000518	0	1170	0.09576649674090199	0.5419852299377982	null	206.08084106445312	206.08934020996094
444	206.10015869140625	9.191066666666668					1	DETECTED	206.1002 m/z @9.19 [CD6594_2.mzXML]	206.10015869140625	9.191066666666668	9.097000000000001	10.276900000000001	1.1799	236026.921875	1850579.523667422	0	1170	0.10094608923288106	1.9904806761448244	1.717201449707033	206.09994506835938	206.10057067871094
445	206.38217163085938	9.205566666666666					1	DETECTED	206.3822 m/z @9.21 [CD6594_2.mzXML]	206.38217163085938	9.205566666666666	3.6729166666666666	9.220400000000001	5.547483333333335	7430.9853515625	480747.01198468043	0	1170	0.10769026443095697	0.5013405269927915	0.0026810539855829443	206.3770294189453	206.3823699951172
446	206.89340209960938	1.7563333333333333					1	DETECTED	206.8934 m/z @1.76 [CD6594_2.mzXML]	206.89340209960938	1.7563333333333333	1.67765	2.1110166666666665	0.43336666666666646	78871.5078125	525647.9076517329	0	1170	0.08942261165055876	0.9696739277598925	1.7142982761027978	206.89334106445312	206.89430236816406
447	206.99085998535156	16.821666666666665					1	DETECTED	206.9909 m/z @16.82 [CD6594_2.mzXML]	206.99085998535156	16.821666666666665	0.19338333333333332	19.984333333333332	19.79095	5445.76025390625	2088549.106938873	0	1170	1.5771483088033627	0.5950990130270012	0.18665255061898814	206.98731994628906	206.99681091308594
448	207.02627563476562	10.206783333333334					1	DETECTED	207.0263 m/z @10.21 [CD6594_2.mzXML]	207.02627563476562	10.206783333333334	1.4370833333333333	15.3169	13.879816666666667	14618.0546875	3188070.314380985	0	1170	0.08501901688569724	0.5546205077774421	0.5621675971278762	207.0162811279297	207.02635192871094
449	207.1040802001953	9.191066666666668					1	DETECTED	207.1041 m/z @9.19 [CD6594_2.mzXML]	207.1040802001953	9.191066666666668	5.717133333333334	10.010516666666666	4.293383333333332	9988.7578125	547676.8479122618	0	1170	0.7969286127128505	0.617942677848356	0.23588535569671204	207.0985565185547	207.1126708984375
450	208.04904174804688	15.976116666666666					1	DETECTED	208.0490 m/z @15.98 [CD6594_2.mzXML]	208.04904174804688	15.976116666666666	4.750583333333334	19.984333333333332	15.233749999999997	13145.369140625	3951377.2845095834	0	1170	2.143456694108407	0.7555350220587623	0.517918963442527	208.0431365966797	208.05865478515625
451	208.8904266357422	1.7563333333333333					1	DETECTED	208.8904 m/z @1.76 [CD6594_2.mzXML]	208.8904266357422	1.7563333333333333	1.67765	9.798766666666667	8.121116666666667	56060.15625	2915414.99977417	0	1170	0.08626860341902298	1.7358213596747147	1.8847771245001852	208.89024353027344	208.89402770996094
452	208.97857666015625	14.264833333333334					1	DETECTED	208.9786 m/z @14.26 [CD6594_2.mzXML]	208.97857666015625	14.264833333333334	11.081466666666667	15.90245	4.8209833333333325	7615.1533203125	979128.6917142337	0	1170	0.21259468125446546	0.7572145841404802	0.5144291682809603	208.9778289794922	208.9882049560547
453	209.03330993652344	1.4982					1	DETECTED	209.0333 m/z @1.50 [CD6594_2.mzXML]	209.03330993652344	1.4982	1.4187166666666668	12.940566666666665	11.521849999999999	32606.056640625	1035767.1418437499	0	1170	0.10162021489515283	72.47966030614403	1.1131758464831267	209.02755737304688	209.03334045410156
454	209.04525756835938	16.086333333333332					1	DETECTED	209.0453 m/z @16.09 [CD6594_2.mzXML]	209.04525756835938	16.086333333333332	0.10118333333333333	19.984333333333332	19.883149999999997	26810.455078125	6263609.2031401675	0	1170	7.315332475127326	0.745370656138143	0.5348444797124761	209.0442352294922	209.0457305908203
455	209.09185791015625	7.675566666666667					1	DETECTED	209.0919 m/z @7.68 [CD6594_2.mzXML]	209.09185791015625	7.675566666666667	2.38165	8.497683333333333	6.116033333333332	7680.61083984375	711819.9181470335	0	1170	0.5446136097663876	0.7133442752413337	0.16374379664693456	209.09149169921875	209.10044860839844
456	209.1167449951172	12.049616666666667					1	DETECTED	209.1167 m/z @12.05 [CD6594_2.mzXML]	209.1167449951172	12.049616666666667	11.602516666666666	12.257366666666666	0.6548499999999997	33272.12109375	343374.5660216064	0	1170	0.11841045903043046	0.7422619286795067	2.8662769976744764	209.11654663085938	209.1175537109375
457	210.93528747558594	11.1813					1	DETECTED	210.9353 m/z @11.18 [CD6594_2.mzXML]	210.93528747558594	11.1813	3.1791	18.123	14.943900000000001	10001.8955078125	2338579.2270827303	0	1170	0.7758098673362195	0.8317590755671174	0.6862670829577325	210.9342803955078	210.945068359375
458	211.0050048828125	11.0149					1	DETECTED	211.0050 m/z @11.01 [CD6594_2.mzXML]	211.0050048828125	11.0149	10.540083333333333	11.797733333333333	1.25765	6190.03173828125	275715.1387777713	0	1170	0.8605275975242623	1.3243532591526535	1.648706518305307	210.9969024658203	211.00535583496094
459	211.04193115234375	2.5771					1	DETECTED	211.0419 m/z @2.58 [CD6594_2.mzXML]	211.04193115234375	2.5771	2.1397833333333334	17.29866666666667	15.158883333333335	14037.3095703125	2610579.7017546385	0	1170	0.38539046098002805	17.33170090323564	1.446999314702868	211.0392303466797	211.04249572753906
460	211.07998657226562	14.34805					1	DETECTED	211.0800 m/z @14.35 [CD6594_2.mzXML]	211.07998657226562	14.34805	13.828583333333334	17.188166666666667	3.359583333333333	4052.77587890625	418584.56675503525	0	1170	0.18650440977948968	3.2336851899384005	5.467370379876801	211.07940673828125	211.08314514160156
461	211.13284301757812	7.74825					1	DETECTED	211.1328 m/z @7.75 [CD6594_2.mzXML]	211.13284301757812	7.74825	0.10118333333333333	20.002666666666666	19.90148333333333	4840.92822265625	3305981.701904536	0	1170	11.36195624810559	1.3012494987184628	1.602498997436926	211.12979125976562	211.13348388671875
462	211.14393615722656	10.276900000000001					1	DETECTED	211.1439 m/z @10.28 [CD6594_2.mzXML]	211.14393615722656	10.276900000000001	10.2414	10.401116666666667	0.15971666666666628	5833.9072265625	38396.930189330866	0	1170	0.11960645269932968	2.249530516431872	3.4990610328637435	211.14361572265625	211.144287109375
463	212.01954650878906	11.370066666666666					1	DETECTED	212.0195 m/z @11.37 [CD6594_2.mzXML]	212.01954650878906	11.370066666666666	11.31065	11.415750000000001	0.1051000000000002	12852.0185546875	48396.170780761866	0	1170	0.4446539533589142	0.8844319775596253	0.7688639551192507	212.0192413330078	212.01954650878906
464	212.8389129638672	1.9960166666666666					1	DETECTED	212.8389 m/z @2.00 [CD6594_2.mzXML]	212.8389129638672	1.9960166666666666	1.7090166666666666	2.25435	0.5453333333333334	13257.02734375	242464.98694677727	0	1170	0.34980824561310775	0.9500580720092919	0.900116144018584	212.83792114257812	212.83897399902344
465	213.17788696289062	10.5265					1	DETECTED	213.1779 m/z @10.53 [CD6594_2.mzXML]	213.17788696289062	10.5265	4.244116666666667	10.6252	6.381083333333333	5778.291015625	479647.5266979368	0	1170	0.3481245183349717	0.5078552990770487	0.01571059815409743	213.17755126953125	213.18582153320312
466	213.95887756347656	18.960833333333333					1	DETECTED	213.9589 m/z @18.96 [CD6594_2.mzXML]	213.95887756347656	18.960833333333333	0.1195	20.002666666666666	19.883166666666668	3814.251708984375	1336625.5267850042	0	1170	2.3019127535041655	0.5276475479442361	0.10851560139583256	213.9581298828125	213.9619598388672
467	214.8354949951172	1.7563333333333333					1	DETECTED	214.8355 m/z @1.76 [CD6594_2.mzXML]	214.8354949951172	1.7563333333333333	1.7090166666666666	2.0677	0.35868333333333324	11381.4208984375	156737.1289370117	0	1170	0.1515816012958071	3.790243043325113	6.580486086650226	214.83523559570312	214.83633422851562
468	214.91714477539062	1.5576166666666666					1	DETECTED	214.9171 m/z @1.56 [CD6594_2.mzXML]	214.91714477539062	1.5576166666666666	1.4187166666666668	13.4049	11.986183333333333	833781.25	6005115.019242584	0	1170	0.10032411287078591	0.8752686449922716	0.6176919651130238	214.9155731201172	214.9197540283203
469	214.9886474609375	1.5427333333333333					1	DETECTED	214.9886 m/z @1.54 [CD6594_2.mzXML]	214.9886474609375	1.5427333333333333	1.4530666666666667	15.407016666666667	13.95395	40178.21875	5350944.6174719855	0	1170	0.11456669800165953	77.81013011152426	154.62026022304852	214.9831085205078	214.99594116210938
470	215.01605224609375	1.9815666666666667					1	DETECTED	215.0161 m/z @1.98 [CD6594_2.mzXML]	215.01605224609375	1.9815666666666667	1.8975	10.45875	8.561250000000001	18690.18359375	1059504.4527752993	0	1170	1.48526387652653	11.49771559274685	19.188901273301894	215.01551818847656	215.0229949951172
471	215.92083740234375	1.5576166666666666					1	DETECTED	215.9208 m/z @1.56 [CD6594_2.mzXML]	215.92083740234375	1.5576166666666666	1.4682666666666668	1.6173333333333335	0.14906666666666668	22599.794921875	119651.95984960938	0	1170	null	0.8341727289684778	0.6683454579369557	215.92051696777344	215.9210968017578
472	216.12258911132812	1.9394					1	DETECTED	216.1226 m/z @1.94 [CD6594_2.mzXML]	216.12258911132812	1.9394	1.9394	6.1459	4.2065	6592.56396484375	409645.79079345695	0	1170	0.45822682415691807	null	null	216.12249755859375	216.1234588623047
473	216.9222412109375	1.7090166666666666					1	DETECTED	216.9222 m/z @1.71 [CD6594_2.mzXML]	216.9222412109375	1.7090166666666666	1.4682666666666668	14.881666666666666	13.4134	216077.703125	4773093.653524902	0	1170	0.10608506891013914	0.893492710945467	1.6900594467170258	216.9134063720703	216.9224853515625
474	216.95042419433594	1.5576166666666666					1	DETECTED	216.9504 m/z @1.56 [CD6594_2.mzXML]	216.95042419433594	1.5576166666666666	1.4370833333333333	18.63383333333333	17.196749999999998	129441.5234375	5787110.91019342	0	1170	0.11647034141908108	69.45376793869634	0.7021008074939441	216.9461669921875	216.95924377441406
475	217.04714965820312	10.918466666666665					1	DETECTED	217.0471 m/z @10.92 [CD6594_2.mzXML]	217.04714965820312	10.918466666666665	9.765350000000002	17.133333333333333	7.367983333333331	4731.677734375	490894.95093191543	0	1170	0.1279622121345838	3.194812609305223	38.083304779576935	217.04664611816406	217.0540008544922
476	217.08157348632812	1.87					1	DETECTED	217.0816 m/z @1.87 [CD6594_2.mzXML]	217.08157348632812	1.87	1.87	15.191516666666667	13.321516666666668	17374.421875	1082185.9477134706	0	1170	0.6540232455020725	null	null	217.07974243164062	217.0891876220703
477	217.1214599609375	18.960833333333333					1	DETECTED	217.1215 m/z @18.96 [CD6594_2.mzXML]	217.1214599609375	18.960833333333333	0.10118333333333333	20.002666666666666	19.90148333333333	11566.890625	2786871.744090788	0	1170	2.5590972526400826	0.5518405176588194	0.05730472946907434	217.1210479736328	217.12257385253906
478	217.9512481689453	1.4982					1	DETECTED	217.9512 m/z @1.50 [CD6594_2.mzXML]	217.9512481689453	1.4982	1.4530666666666667	1.5427333333333333	0.08966666666666656	12432.0830078125	53266.84941259758	0	1170	0.13534322352204153	0.9933530280649934	0.9867060561299866	217.95069885253906	217.9512481689453
479	218.0045166015625	11.165099999999999					1	DETECTED	218.0045 m/z @11.17 [CD6594_2.mzXML]	218.0045166015625	11.165099999999999	10.918466666666665	18.67	7.751533333333336	2435.53955078125	554955.0668204958	0	1170	7.547255800966534	15.714691174483034	30.42938234896607	218.00372314453125	218.0051727294922
480	218.13853454589844	1.9394					1	DETECTED	218.1385 m/z @1.94 [CD6594_2.mzXML]	218.13853454589844	1.9394	0.10118333333333333	20.002666666666666	19.90148333333333	38747.57421875	3766136.3009181265	0	1170	1.7566230044773419	4.698526628428451	12.73694121380742	218.13714599609375	218.1471405029297
481	218.2113494873047	10.383566666666667					1	DETECTED	218.2113 m/z @10.38 [CD6594_2.mzXML]	218.2113494873047	10.383566666666667	3.53315	10.4308	6.89765	8222.2861328125	1269392.9901484374	0	1170	0.07394190778678222	0.503447478863816	0.006894957727632061	218.20579528808594	218.21151733398438
482	218.91934204101562	1.72515					1	DETECTED	218.9193 m/z @1.73 [CD6594_2.mzXML]	218.91934204101562	1.72515	1.4530666666666667	1.79905	0.3459833333333333	65817.890625	605920.2746557613	0	1170	0.10751911772493727	0.6358039816232773	0.2920749760315717	218.9102020263672	218.91943359375
483	218.98358154296875	1.5427333333333333					1	DETECTED	218.9836 m/z @1.54 [CD6594_2.mzXML]	218.98358154296875	1.5427333333333333	1.4530666666666667	7.549316666666667	6.09625	17784.88671875	1537941.1593254395	0	1170	0.11268133254774604	33.99395910780673	66.98791821561346	218.98336791992188	218.99302673339844
484	219.02577209472656	1.7563333333333333					1	DETECTED	219.0258 m/z @1.76 [CD6594_2.mzXML]	219.02577209472656	1.7563333333333333	1.67765	18.816	17.13835	1568416.625	1.4389813672159305E7	1	1170	0.05869210468547781	5.484334386507589	7.270019788738839	219.01577758789062	219.027099609375
485	219.0432586669922	8.70895					1	DETECTED	219.0433 m/z @8.71 [CD6594_2.mzXML]	219.0432586669922	8.70895	8.67305	14.16485	5.4918	4144.77880859375	689466.3884417113	0	1170	2.4481887317742075	76.48746518105887	151.97493036211773	219.04302978515625	219.0511932373047
486	219.11715698242188	14.76075					1	DETECTED	219.1172 m/z @14.76 [CD6594_2.mzXML]	219.11715698242188	14.76075	9.220400000000001	19.472166666666666	10.251766666666665	9453.9833984375	1539291.586677216	0	1170	1.7639393647480919	0.9251912484469995	0.8283697131522042	219.11361694335938	219.11912536621094
487	219.1739501953125	11.325533333333334					1	DETECTED	219.1740 m/z @11.33 [CD6594_2.mzXML]	219.1739501953125	11.325533333333334	0.13773333333333332	19.984333333333332	19.8466	17493.119140625	1895077.2151249384	0	1170	0.614731598703866	3.7918427655987887	0.15180575788495548	219.16990661621094	219.17495727539062
488	220.02947998046875	1.7709166666666667					1	DETECTED	220.0295 m/z @1.77 [CD6594_2.mzXML]	220.02947998046875	1.7709166666666667	1.72515	13.880983333333335	12.155833333333335	85335.3203125	1539589.3486937257	0	1170	0.06560545943939422	4.740982340179154	7.686329432205079	220.02281188964844	220.03778076171875
489	220.11767578125	8.883816666666666					1	DETECTED	220.1177 m/z @8.88 [CD6594_2.mzXML]	220.11767578125	8.883816666666666	2.79155	16.47205	13.680499999999999	8147.3740234375	1296772.8529475096	0	1170	0.100237357224783	1.1227758688610696	0.018699556486314987	220.11181640625	220.1204833984375
490	220.9342498779297	1.6173333333333335					1	DETECTED	220.9342 m/z @1.62 [CD6594_2.mzXML]	220.9342498779297	1.6173333333333335	1.5576166666666666	12.3447	10.787083333333333	122166.390625	4640775.039280518	0	1170	0.09902597179027328	1.4822395480166208	1.7187148492504958	220.93125915527344	220.93447875976562
491	220.98158264160156	1.51295					1	DETECTED	220.9816 m/z @1.51 [CD6594_2.mzXML]	220.98158264160156	1.51295	1.4682666666666668	1.58695	0.11868333333333325	5453.20849609375	28356.76768261717	0	1170	0.03504008703205108	1.3280492353599438	1.6560984707198876	220.98046875	220.98158264160156
492	221.006591796875	16.17823333333333					1	DETECTED	221.0066 m/z @16.18 [CD6594_2.mzXML]	221.006591796875	16.17823333333333	1.4370833333333333	18.177833333333336	16.740750000000002	2218.422607421875	1137604.3061663518	0	1170	1.3377634833954364	0.5678237450945145	0.135647490189029	220.99691772460938	221.00717163085938
493	221.02426147460938	1.7709166666666667					1	DETECTED	221.0243 m/z @1.77 [CD6594_2.mzXML]	221.02426147460938	1.7709166666666667	1.7090166666666666	13.357750000000001	11.648733333333334	106182.25	2339110.3550516358	0	1170	0.055819390435672744	3.6171098851385977	5.6603034885824774	221.0175018310547	221.02915954589844
494	221.05300903320312	11.542116666666667					1	DETECTED	221.0530 m/z @11.54 [CD6594_2.mzXML]	221.05300903320312	11.542116666666667	2.6195999999999997	11.832166666666666	9.212566666666666	24591.306640625	2558259.3849450685	0	1170	0.11841427354335643	0.5144532679958558	0.02356458705582916	221.0504608154297	221.05332946777344
495	221.0809326171875	10.5265					1	DETECTED	221.0809 m/z @10.53 [CD6594_2.mzXML]	221.0809326171875	10.5265	10.472583333333334	10.772549999999999	0.2999666666666645	19994.7109375	135837.26427386407	0	1170	0.12086989075312538	2.7817619783616863	2.0003853434223826	221.08053588867188	221.08111572265625
496	221.0919189453125	8.5678					1	DETECTED	221.0919 m/z @8.57 [CD6594_2.mzXML]	221.0919189453125	8.5678	4.8016	9.280816666666668	4.479216666666669	3505.048583984375	253841.78799542255	0	1170	0.6964373893577225	0.5946599578708869	0.1893199157417737	221.0915985107422	221.0924072265625
497	222.0644989013672	16.10461666666667					1	DETECTED	222.0645 m/z @16.10 [CD6594_2.mzXML]	222.0644989013672	16.10461666666667	9.235066666666667	19.654333333333334	10.419266666666667	11992.1591796875	2638153.4350494985	0	1170	5.871095256607335	0.6904436008269724	0.3556411739170506	222.06410217285156	222.06484985351562
498	222.86744689941406	1.7407666666666666					1	DETECTED	222.8674 m/z @1.74 [CD6594_2.mzXML]	222.86744689941406	1.7407666666666666	1.67765	2.01015	0.3324999999999998	63202.55078125	658954.4394270015	0	1170	0.11703139305015586	2.634011090573019	4.268022181146038	222.86729431152344	222.86851501464844
499	222.99415588378906	13.68965					1	DETECTED	222.9942 m/z @13.69 [CD6594_2.mzXML]	222.99415588378906	13.68965	11.280100000000001	19.106833333333334	7.826733333333333	27395.38671875	4399199.559784546	0	1170	1.899534605842744	1.6241068525934999	2.3117059293680793	222.99383544921875	223.00027465820312
500	223.06105041503906	15.976116666666666					1	DETECTED	223.0611 m/z @15.98 [CD6594_2.mzXML]	223.06105041503906	15.976116666666666	9.592466666666667	19.380999999999997	9.78853333333333	25739.740234375	6177158.731677862	0	1170	2.4051375962631862	0.7382849009134147	0.4547199375424469	223.0606231689453	223.06378173828125
501	223.0960693359375	11.542116666666667					1	DETECTED	223.0961 m/z @11.54 [CD6594_2.mzXML]	223.0960693359375	11.542116666666667	0.10118333333333333	20.002666666666666	19.90148333333333	274964.75	6517191.849606357	1	1170	0.12249443748219946	0.5162971239003927	0.019139251667932854	223.09201049804688	223.0977325439453
502	224.9508819580078	11.7638					1	DETECTED	224.9509 m/z @11.76 [CD6594_2.mzXML]	224.9508819580078	11.7638	10.553799999999999	16.729666666666667	6.175866666666668	30780.619140625	2962063.1310559986	0	1170	0.9230064021737192	2.9853438102315706	2.065786818438275	224.95021057128906	224.95208740234375
503	225.0341339111328	1.7850499999999998					1	DETECTED	225.0341 m/z @1.79 [CD6594_2.mzXML]	225.0341339111328	1.7850499999999998	1.7563333333333333	15.55305	13.796716666666667	80613.546875	1915450.3997055057	0	1170	0.10762606539277142	240.22141613465024	4.9947238255203645	225.0269012451172	225.03697204589844
504	225.07559204101562	10.189133333333332					1	DETECTED	225.0756 m/z @10.19 [CD6594_2.mzXML]	225.07559204101562	10.189133333333332	0.4329	10.330133333333333	9.897233333333332	10696.076171875	1769601.419140381	0	1170	0.07923301978577513	0.5077045793298327	0.01290784140793932	225.07513427734375	225.0839080810547
505	226.04473876953125	2.0533166666666665					1	DETECTED	226.0447 m/z @2.05 [CD6594_2.mzXML]	226.04473876953125	2.0533166666666665	1.9394	14.795549999999999	12.85615	13687.953125	838918.6469791564	0	1170	0.16934881385383327	56.42787125091452	1.325482021788904	226.04446411132812	226.0518035888672
506	226.95091247558594	1.6474166666666668					1	DETECTED	226.9509 m/z @1.65 [CD6594_2.mzXML]	226.95091247558594	1.6474166666666668	0.7793333333333333	19.984333333333332	19.205	553119.4375	8242905.879602477	0	1170	0.08177505030820154	0.5099571499148461	1.8849103412013357	226.94650268554688	226.9527130126953
507	227.07908630371094	9.191066666666668					1	DETECTED	227.0791 m/z @9.19 [CD6594_2.mzXML]	227.07908630371094	9.191066666666668	9.114416666666667	9.628883333333333	0.5144666666666655	23840.572265625	177601.58955841063	0	1170	0.10377109057269962	3.3559469449879997	1.6252864982825888	227.07809448242188	227.0792236328125
508	227.12489318847656	1.8132333333333333					1	DETECTED	227.1249 m/z @1.81 [CD6594_2.mzXML]	227.12489318847656	1.8132333333333333	1.8132333333333333	6.307266666666666	4.494033333333332	65324.47265625	499500.2866624148	0	1170	0.01577771392269689	null	null	227.12460327148438	227.12705993652344
509	227.17529296875	9.765350000000002					1	DETECTED	227.1753 m/z @9.77 [CD6594_2.mzXML]	227.17529296875	9.765350000000002	0.28565	19.8555	19.56985	92972.03125	2763182.211533419	1	1170	0.16941542974673673	0.08701345655456483	1.3259658468348818	227.1739959716797	227.17591857910156
510	227.974365234375	11.814866666666667					1	DETECTED	227.9744 m/z @11.81 [CD6594_2.mzXML]	227.974365234375	11.814866666666667	0.15635000000000002	19.72716666666667	19.57081666666667	3758.316162109375	1411150.5969622806	0	1170	4.4202192552171	0.8393356215985167	0.26638652205239066	227.97352600097656	227.97532653808594
511	229.14309692382812	0.3408166666666667					1	DETECTED	229.1431 m/z @0.34 [CD6594_2.mzXML]	229.14309692382812	0.3408166666666667	0.10118333333333333	20.002666666666666	19.90148333333333	76026.0390625	5.7853039570393555E7	1	1170	3.3302525072332916	3.5682235020471684	6.270607855906415	229.14271545410156	229.1436309814453
512	229.15444946289062	1.8836000000000002					1	DETECTED	229.1544 m/z @1.88 [CD6594_2.mzXML]	229.15444946289062	1.8836000000000002	1.87	8.936233333333332	7.066233333333332	42311.3828125	9124578.208393859	0	1170	0.11480708032500808	259.7879901960773	518.5759803921546	229.15431213378906	229.1548309326172
513	230.1465606689453	1.1818833333333332					1	DETECTED	230.1466 m/z @1.18 [CD6594_2.mzXML]	230.1465606689453	1.1818833333333332	0.10118333333333333	19.910666666666668	19.809483333333333	11066.9716796875	7168581.455370856	0	1170	3.133383241763683	9.165116745319393	1.4460994823833	230.14523315429688	230.1470947265625
514	230.2472686767578	11.385066666666667					1	DETECTED	230.2473 m/z @11.39 [CD6594_2.mzXML]	230.2472686767578	11.385066666666667	11.325533333333334	15.534916666666668	4.209383333333333	173302.15625	1602507.8352163073	1	1170	0.09853123365988559	2.3225749480302005	2.4955627439963544	230.24671936035156	230.2478790283203
515	230.96603393554688	1.5576166666666666					1	DETECTED	230.9660 m/z @1.56 [CD6594_2.mzXML]	230.96603393554688	1.5576166666666666	1.4370833333333333	11.602516666666666	10.165433333333333	144918.28125	6234149.920221924	0	1170	0.11472850214636532	0.8633266276903296	0.6113885788598099	230.96560668945312	230.97254943847656
516	231.1369171142578	14.9495					1	DETECTED	231.1369 m/z @14.95 [CD6594_2.mzXML]	231.1369171142578	14.9495	0.10118333333333333	20.002666666666666	19.90148333333333	204844.046875	2.0544791070070475E7	1	1170	0.45309585408902997	0.8405610081511397	0.5722686557739187	231.13385009765625	231.14662170410156
517	231.25076293945312	11.370066666666666					1	DETECTED	231.2508 m/z @11.37 [CD6594_2.mzXML]	231.25076293945312	11.370066666666666	11.340133333333334	11.511016666666666	0.1708833333333324	28007.5703125	149535.2500329587	0	1170	0.09502308264956127	2.8543986636971916	4.708797327394383	231.2503662109375	231.25079345703125
518	232.07000732421875	10.22405					1	DETECTED	232.0700 m/z @10.22 [CD6594_2.mzXML]	232.07000732421875	10.22405	7.3339	10.347866666666667	3.0139666666666667	13049.919921875	584339.8608500978	0	1170	0.21728180806889874	0.5214204568390337	0.04589057642949569	232.06980895996094	232.07386779785156
519	232.14031982421875	14.932799999999999					1	DETECTED	232.1403 m/z @14.93 [CD6594_2.mzXML]	232.14031982421875	14.932799999999999	9.365083333333333	19.198333333333334	9.833250000000001	14320.669921875	1592607.3295566398	0	1170	0.6345462074025825	0.8074096214277326	0.5871937301634532	232.13949584960938	232.14076232910156
520	232.1543426513672	8.445933333333333					1	DETECTED	232.1543 m/z @8.45 [CD6594_2.mzXML]	232.1543426513672	8.445933333333333	7.766533333333333	13.4209	5.654366666666666	25563.552734375	838401.0141322328	0	1170	0.26588412469939016	0.7414017885077341	0.6148107759165741	232.1533660888672	232.16253662109375
521	232.89613342285156	1.7090166666666666					1	DETECTED	232.8961 m/z @1.71 [CD6594_2.mzXML]	232.89613342285156	1.7090166666666666	1.6624166666666667	1.8132333333333333	0.1508166666666666	133339.828125	786599.5516745595	0	1170	0.10458088639569052	1.6122858676792633	2.00635740564175	232.89599609375	232.8965301513672
522	232.9279327392578	1.5576166666666666					1	DETECTED	232.9279 m/z @1.56 [CD6594_2.mzXML]	232.9279327392578	1.5576166666666666	1.4370833333333333	1.6324333333333334	0.19535000000000013	72203.421875	454802.7944239502	0	1170	0.1137570719129195	0.8530651964407088	0.6341695965325889	232.9277801513672	232.92822265625
523	232.9855194091797	10.581566666666667					1	DETECTED	232.9855 m/z @10.58 [CD6594_2.mzXML]	232.9855194091797	10.581566666666667	10.2948	18.305333333333333	8.010533333333333	15924.923828125	1091476.4576236263	0	1170	0.14576245963400503	13.966988259909325	4.6819315030940265	232.9848175048828	232.98765563964844
524	233.13302612304688	14.932799999999999					1	DETECTED	233.1330 m/z @14.93 [CD6594_2.mzXML]	233.13302612304688	14.932799999999999	1.3457833333333333	19.253	17.907216666666667	8217.259765625	2412905.4255268257	0	1170	13.915650069339721	0.6589826562367751	0.1527661600907955	233.13247680664062	233.1366424560547
525	233.14682006835938	14.709783333333332					1	DETECTED	233.1468 m/z @14.71 [CD6594_2.mzXML]	233.14682006835938	14.709783333333332	0.6335333333333334	19.599666666666668	18.966133333333335	8888.20703125	1970529.947341125	0	1170	1.2171687112952227	0.9205327530043365	0.8395491492631988	233.1453094482422	233.15335083007812
526	234.89329528808594	1.7090166666666666					1	DETECTED	234.8933 m/z @1.71 [CD6594_2.mzXML]	234.89329528808594	1.7090166666666666	1.67765	8.9719	7.29425	47571.515625	1613942.5483689571	0	1170	0.16429853408555606	116.27391073326294	2.872947311203709	234.89308166503906	234.8970184326172
527	234.99655151367188	1.4832833333333333					1	DETECTED	234.9966 m/z @1.48 [CD6594_2.mzXML]	234.99655151367188	1.4832833333333333	1.4832833333333333	19.088666666666665	17.605383333333332	3912.970703125	1389466.2608183594	0	1170	9.948990980065854	null	null	234.9866485595703	234.9967498779297
528	235.0686798095703	11.9147					1	DETECTED	235.0687 m/z @11.91 [CD6594_2.mzXML]	235.0686798095703	11.9147	11.55725	12.03285	0.4756	16889.205078125	220974.51579199266	0	1170	0.13887707886695289	0.6652678696321164	0.3555419156447669	235.06350708007812	235.06884765625
529	235.0924835205078	2.6761333333333335					1	DETECTED	235.0925 m/z @2.68 [CD6594_2.mzXML]	235.0924835205078	2.6761333333333335	0.39601666666666663	19.910666666666668	19.51465	68615.796875	7896717.310594269	0	1170	1.5142611540720208	1.6236379291668346	4.251515917626674	235.08395385742188	235.09300231933594
530	235.168701171875	12.29285					1	DETECTED	235.1687 m/z @12.29 [CD6594_2.mzXML]	235.168701171875	12.29285	0.10118333333333333	19.966	19.864816666666666	13010.7353515625	1504876.6492584532	0	1170	0.15529793153545235	0.7885872400465486	0.6591286426059362	235.1677703857422	235.17044067382812
531	236.08004760742188	15.498416666666666					1	DETECTED	236.0800 m/z @15.50 [CD6594_2.mzXML]	236.08004760742188	15.498416666666666	10.117816666666666	18.63383333333333	8.516016666666665	3978.50634765625	776097.2964209898	0	1170	1.7287938780044154	0.7913631069645268	0.2524194927614877	236.0794677734375	236.08119201660156
532	236.0957794189453	2.5353					1	DETECTED	236.0958 m/z @2.54 [CD6594_2.mzXML]	236.0957794189453	2.5353	2.268666666666667	8.6205	6.351833333333333	4888.0732421875	599281.7320988463	0	1170	1.2814483647250805	11.911176397049644	6.953266143731298	236.0944366455078	236.09654235839844
533	236.11260986328125	10.312316666666668					1	DETECTED	236.1126 m/z @10.31 [CD6594_2.mzXML]	236.11260986328125	10.312316666666668	10.276900000000001	18.324333333333335	8.047433333333334	4604.794921875	621977.4296238709	0	1170	0.0855907788521666	113.61082352941254	226.22164705882508	236.11203002929688	236.114990234375
534	236.90786743164062	1.6474166666666668					1	DETECTED	236.9079 m/z @1.65 [CD6594_2.mzXML]	236.90786743164062	1.6474166666666668	1.58695	1.67765	0.0907	10106.3837890625	41133.38211450202	0	1170	0.06837863343301676	0.75	0.5	236.90786743164062	236.90867614746094
535	236.9313201904297	11.415750000000001					1	DETECTED	236.9313 m/z @11.42 [CD6594_2.mzXML]	236.9313201904297	11.415750000000001	1.4832833333333333	15.7371	14.253816666666667	2658.422119140625	1518238.5371759033	0	1170	4.717383638800216	0.7175365971527716	0.43507319430554325	236.92138671875	236.9325714111328
536	236.97132873535156	11.9147					1	DETECTED	236.9713 m/z @11.91 [CD6594_2.mzXML]	236.97132873535156	11.9147	11.197883333333333	15.103633333333333	3.9057499999999994	6301.9208984375	593418.2167942506	0	1170	1.3584759157387243	2.7243716431444587	4.080856741100297	236.97032165527344	236.97276306152344
537	237.07650756835938	14.620883333333333					1	DETECTED	237.0765 m/z @14.62 [CD6594_2.mzXML]	237.07650756835938	14.620883333333333	9.451583333333334	18.141166666666667	8.689583333333333	6713.5771484375	1729349.4017908934	0	1170	4.718220960145919	0.8404990359752127	0.8725719556799654	237.07591247558594	237.08578491210938
538	237.11158752441406	11.832166666666666					1	DETECTED	237.1116 m/z @11.83 [CD6594_2.mzXML]	237.11158752441406	11.832166666666666	0.19338333333333332	19.984333333333332	19.79095	15621.5205078125	2514669.5507612946	0	1170	0.12683474746164514	1.955569015210846	7.650081926970115	237.10977172851562	237.12054443359375
539	238.1069793701172	15.682016666666668					1	DETECTED	238.1070 m/z @15.68 [CD6594_2.mzXML]	238.1069793701172	15.682016666666668	0.2673166666666667	19.819000000000003	19.551683333333337	10498.501953125	2911188.445134278	0	1170	1.9123896276648118	0.8264255392272126	0.6138875707899698	238.10609436035156	238.10821533203125
540	238.9664764404297	11.9147					1	DETECTED	238.9665 m/z @11.91 [CD6594_2.mzXML]	238.9664764404297	11.9147	9.313600000000001	19.399166666666666	10.085566666666665	89552.5078125	7936390.582375853	1	1170	1.0609536765527405	2.6342104996870757	4.139588875955666	238.96578979492188	238.9712371826172
541	239.06373596191406	1.8563666666666667					1	DETECTED	239.0637 m/z @1.86 [CD6594_2.mzXML]	239.06373596191406	1.8563666666666667	1.58695	15.371233333333333	13.784283333333333	36417.86328125	2120972.1308890684	0	1170	0.03954400289832227	1.1443501211528935	6.665384825029297	239.05630493164062	239.06936645507812
542	239.09063720703125	10.513033333333334					1	DETECTED	239.0906 m/z @10.51 [CD6594_2.mzXML]	239.09063720703125	10.513033333333334	0.3408166666666667	11.148249999999999	10.807433333333332	1076857.25	1.1531541408475695E7	1	1170	0.09582775075871375	1.83355999649996	2.3340270824554126	239.09063720703125	239.0914306640625
543	239.96607971191406	12.152416666666666					1	DETECTED	239.9661 m/z @12.15 [CD6594_2.mzXML]	239.96607971191406	12.152416666666666	8.901116666666667	17.464	8.562883333333332	5504.56982421875	744226.783749847	0	1170	1.0789460682916747	1.3168399306943892	0.8958313151499037	239.96469116210938	239.9713897705078
544	240.094482421875	10.499633333333332					1	DETECTED	240.0945 m/z @10.50 [CD6594_2.mzXML]	240.094482421875	10.499633333333332	10.206783333333334	18.470000000000002	8.263216666666668	115385.6015625	2186822.7583706332	0	1170	0.0940679167145273	3.6532444888236055	5.029857917842496	240.0864715576172	240.10400390625
545	240.1455535888672	9.504583333333333					1	DETECTED	240.1456 m/z @9.50 [CD6594_2.mzXML]	240.1455535888672	9.504583333333333	9.469383333333333	9.957583333333334	0.48820000000000086	3822.177734375	43488.14549554451	0	1170	0.0720122291509977	6.934659090909167	11.753133359138987	240.1449432373047	240.1490936279297
546	240.96710205078125	12.016116666666667					1	DETECTED	240.9671 m/z @12.02 [CD6594_2.mzXML]	240.96710205078125	12.016116666666667	0.2673166666666667	19.0705	18.803183333333333	10488.451171875	1979584.7801040958	0	1170	0.6434690019934806	0.7787895642044224	5.130327372155249	240.96112060546875	240.96815490722656
547	241.0680694580078	10.312316666666668					1	DETECTED	241.0681 m/z @10.31 [CD6594_2.mzXML]	241.0680694580078	10.312316666666668	10.276900000000001	10.416216666666665	0.1393166666666641	7281.2421875	33974.64076525859	0	1170	0.12094152199494701	1.9668235294117415	2.977986401570985	241.06773376464844	241.06832885742188
548	241.0946502685547	10.5265					1	DETECTED	241.0947 m/z @10.53 [CD6594_2.mzXML]	241.0946502685547	10.5265	10.4862	10.610566666666667	0.12436666666666696	6287.16162109375	31465.40237597642	0	1170	0.06979545342765903	1.5430107526881671	2.0860215053763342	241.0942840576172	241.09556579589844
549	241.1066131591797	11.542116666666667					1	DETECTED	241.1066 m/z @11.54 [CD6594_2.mzXML]	241.1066131591797	11.542116666666667	1.8132333333333333	11.9147	10.101466666666667	77799.2265625	1591416.9294566659	0	1170	0.11170229243434449	0.5160819858823006	0.020952957344547524	241.09869384765625	241.10684204101562
550	242.01895141601562	2.0390333333333333					1	DETECTED	242.0190 m/z @2.04 [CD6594_2.mzXML]	242.01895141601562	2.0390333333333333	2.0390333333333333	17.60983333333333	15.570799999999998	3221.796142578125	1090497.8292321167	0	1170	15.143273282123392	null	null	242.01290893554688	242.02828979492188
551	242.92477416992188	1.6624166666666667					1	DETECTED	242.9248 m/z @1.66 [CD6594_2.mzXML]	242.92477416992188	1.6624166666666667	1.57225	1.79905	0.2268000000000001	190266.046875	1038592.8273132327	0	1170	0.06972692025312033	1.2576709796672825	1.2044015876899241	242.92477416992188	242.9252166748047
552	242.96224975585938	11.780750000000001					1	DETECTED	242.9622 m/z @11.78 [CD6594_2.mzXML]	242.96224975585938	11.780750000000001	1.52815	14.898916666666667	13.370766666666666	4799.3779296875	1087227.727902893	0	1170	1.2687781849675126	0.6520671179343125	0.30347101961616396	242.96160888671875	242.9673614501953
553	242.99484252929688	1.4832833333333333					1	DETECTED	242.9948 m/z @1.48 [CD6594_2.mzXML]	242.99484252929688	1.4832833333333333	1.4370833333333333	11.064833333333333	9.627749999999999	15438.19140625	769908.844284546	0	1170	0.06775445502587796	104.19642857142851	207.39285714285705	242.99166870117188	242.99508666992188
554	243.0233154296875	14.315499999999998					1	DETECTED	243.0233 m/z @14.32 [CD6594_2.mzXML]	243.0233154296875	14.315499999999998	9.765350000000002	17.6285	7.863149999999997	1678.6424560546875	435709.6807908324	0	1170	4.869316723862086	0.8640539322879469	0.7281078645758937	243.014404296875	243.02505493164062
555	244.11788940429688	9.556966666666666					1	DETECTED	244.1179 m/z @9.56 [CD6594_2.mzXML]	244.11788940429688	9.556966666666666	9.48725	9.5744	0.08715000000000117	2496.85302734375	10980.11614978038	0	1170	0.07768319699779802	0.6250298828592025	0.25005976571840505	244.1175994873047	244.11819458007812
556	244.19032287597656	11.478916666666667					1	DETECTED	244.1903 m/z @11.48 [CD6594_2.mzXML]	244.19032287597656	11.478916666666667	11.431216666666668	12.362	0.9307833333333324	9355.14453125	164633.7624971309	0	1170	null	9.756638714186085	18.51327742837217	244.18959045410156	244.19058227539062
557	244.20169067382812	9.114416666666667					1	DETECTED	244.2017 m/z @9.11 [CD6594_2.mzXML]	244.20169067382812	9.114416666666667	8.936233333333332	9.715483333333333	0.7792500000000011	23740.865234375	207361.40796823165	0	1170	0.09469277304394019	1.2479946078443693	0.8507361545104427	244.201416015625	244.2079315185547
558	245.0740966796875	1.8132333333333333					1	DETECTED	245.0741 m/z @1.81 [CD6594_2.mzXML]	245.0740966796875	1.8132333333333333	1.79905	12.186816666666665	10.387766666666666	16475.744140625	1361361.6487590636	0	1170	0.03945514539324946	72.60941319057139	730.5519342691167	245.0738983154297	245.08396911621094
559	245.22607421875	14.148516666666666					1	DETECTED	245.2261 m/z @14.15 [CD6594_2.mzXML]	245.22607421875	14.148516666666666	0.8524666666666667	15.9207	15.068233333333334	13686.41015625	1533294.6220514525	0	1170	0.5913454624223	0.5569892786415607	2.9075570747904327	245.22425842285156	245.22726440429688
560	246.15171813964844	11.9147					1	DETECTED	246.1517 m/z @11.91 [CD6594_2.mzXML]	246.15171813964844	11.9147	6.631349999999999	11.964666666666666	5.333316666666667	8242.59375	984364.234522217	0	1170	0.2887121609725618	0.504728691707597	0.009457383415194198	246.14511108398438	246.15216064453125
561	246.17005920410156	9.235066666666667					1	DETECTED	246.1701 m/z @9.24 [CD6594_2.mzXML]	246.17005920410156	9.235066666666667	0.1195	20.002666666666666	19.883166666666668	33073.125	4129683.038948979	0	1170	0.11761059292927634	1.1503896938467437	3.1485675224458967	246.16505432128906	246.17086791992188
562	246.2425079345703	10.934383333333333					1	DETECTED	246.2425 m/z @10.93 [CD6594_2.mzXML]	246.2425079345703	10.934383333333333	10.902683333333332	11.114583333333334	0.21190000000000175	9565.50390625	59481.91582922422	0	1170	0.10059256027346031	3.342271293375345	5.68454258675069	246.2422332763672	246.24269104003906
563	246.94363403320312	1.5576166666666666					1	DETECTED	246.9436 m/z @1.56 [CD6594_2.mzXML]	246.94363403320312	1.5576166666666666	1.4370833333333333	12.576699999999999	11.139616666666665	69013.78125	2754037.151383789	0	1170	0.10044466371447602	0.8273560564629007	0.6059452258633751	246.9381103515625	246.94393920898438
564	247.0462646484375	13.810716666666668					1	DETECTED	247.0463 m/z @13.81 [CD6594_2.mzXML]	247.0462646484375	13.810716666666668	7.711683333333334	16.839833333333335	9.128150000000002	2307.470458984375	747107.1536934813	0	1170	7.715096893528842	0.7483276038279291	0.496655207655858	247.0413818359375	247.04737854003906
565	247.09219360351562	2.5492500000000002					1	DETECTED	247.0922 m/z @2.55 [CD6594_2.mzXML]	247.09219360351562	2.5492500000000002	1.8422333333333334	9.868500000000001	8.026266666666668	76804.8984375	5294529.525161886	0	1170	0.8650984911789674	2.287323653263229	2.323085721154463	247.0912322998047	247.09768676757812
566	247.10757446289062	9.699116666666667					1	DETECTED	247.1076 m/z @9.70 [CD6594_2.mzXML]	247.10757446289062	9.699116666666667	9.6823	9.816116666666666	0.13381666666666625	4306.015625	22436.388840881355	0	1170	0.09652365421911036	3.978691774033571	5.016561972373336	247.10736083984375	247.1082763671875
567	247.1441650390625	9.220400000000001					1	DETECTED	247.1442 m/z @9.22 [CD6594_2.mzXML]	247.1441650390625	9.220400000000001	9.114416666666667	9.664883333333334	0.5504666666666669	69855.4921875	520914.47201135405	0	1170	0.10512797343812608	1.629552943992656	1.9795768158650766	247.14376831054688	247.1444854736328
568	247.24131774902344	12.610133333333332					1	DETECTED	247.2413 m/z @12.61 [CD6594_2.mzXML]	247.24131774902344	12.610133333333332	0.9989166666666667	16.252	15.253083333333333	7885.18017578125	962299.055442108	0	1170	0.18681108106150468	0.6568253685732044	0.3136507371464088	247.24095153808594	247.24598693847656
569	248.1476593017578	9.220400000000001					1	DETECTED	248.1477 m/z @9.22 [CD6594_2.mzXML]	248.1476593017578	9.220400000000001	3.814583333333333	9.399266666666668	5.584683333333334	9350.5927734375	508635.490273682	0	1170	0.11009303505785262	0.5165439079510034	0.03308781590200667	248.14718627929688	248.14923095703125
570	248.87005615234375	1.67765					1	DETECTED	248.8701 m/z @1.68 [CD6594_2.mzXML]	248.87005615234375	1.67765	1.6624166666666667	19.800666666666665	18.13825	33679.15625	9596214.012074461	0	1170	0.09877717392533625	595.3473741794272	1189.6947483588542	248.86968994140625	248.8724822998047
571	248.9767608642578	1.5576166666666666					1	DETECTED	248.9768 m/z @1.56 [CD6594_2.mzXML]	248.9767608642578	1.5576166666666666	1.4530666666666667	2.0966666666666667	0.6436	7923.6240234375	142850.2590394287	0	1170	0.0690715268427684	3.077953132472503	5.155906264945006	248.97567749023438	248.97714233398438
572	249.0030975341797	11.415750000000001					1	DETECTED	249.0031 m/z @11.42 [CD6594_2.mzXML]	249.0030975341797	11.415750000000001	1.9815666666666667	18.724833333333333	16.743266666666667	8607.8095703125	1926995.3025313718	0	1170	0.6010562745770738	0.8610500031581665	9.648121949715284	248.9979705810547	249.00477600097656
573	249.0506134033203	3.8941333333333334					1	DETECTED	249.0506 m/z @3.89 [CD6594_2.mzXML]	249.0506134033203	3.8941333333333334	1.7850499999999998	17.848166666666668	16.06311666666667	10863.2216796875	4783651.988179053	0	1170	15.65977828723155	3.12639552457905	6.105780896363882	249.04493713378906	249.0580291748047
574	249.1573028564453	9.781516666666667					1	DETECTED	249.1573 m/z @9.78 [CD6594_2.mzXML]	249.1573028564453	9.781516666666667	1.9394	10.72205	8.78265	14873.2138671875	1363904.890239777	0	1170	0.1322600195071324	0.5599668031802638	1.135098448124824	249.15606689453125	249.16281127929688
575	249.21714782714844	10.347866666666667					1	DETECTED	249.2171 m/z @10.35 [CD6594_2.mzXML]	249.21714782714844	10.347866666666667	10.117816666666666	18.068499999999997	7.95068333333333	6283.99169921875	523320.596617218	0	1170	0.21114551837391993	17.2803376077664	33.5606752155328	249.2167510986328	249.22120666503906
576	251.12501525878906	1.6624166666666667					1	DETECTED	251.1250 m/z @1.66 [CD6594_2.mzXML]	251.12501525878906	1.6624166666666667	0.1195	20.002666666666666	19.883166666666668	68672.03125	9730904.925486824	0	1170	0.2454966592915928	6.930474459501072	119.53135099908846	251.12396240234375	251.13038635253906
577	252.12840270996094	1.7709166666666667					1	DETECTED	252.1284 m/z @1.77 [CD6594_2.mzXML]	252.12840270996094	1.7709166666666667	0.45128333333333337	19.984333333333332	19.53305	10744.458984375	1989075.0139752184	0	1170	3.146315512370396	2.7448678055766664	3.962738211059943	252.12197875976562	252.13156127929688
578	253.0364227294922	11.572466666666665					1	DETECTED	253.0364 m/z @11.57 [CD6594_2.mzXML]	253.0364227294922	11.572466666666665	11.526833333333334	11.618166666666667	0.09133333333333304	10631.234375	42919.20710253897	0	1170	0.10286646192038518	1.0007304601899634	1.0014609203799267	253.0361328125	253.03729248046875
579	253.04689025878906	1.6020666666666665					1	DETECTED	253.0469 m/z @1.60 [CD6594_2.mzXML]	253.04689025878906	1.6020666666666665	1.57225	19.966	18.39375	4632.2744140625	2520411.982869658	0	1170	16.788003423465007	308.44745667971	589.6754850804289	253.04689025878906	253.0533905029297
580	254.17552185058594	14.34805					1	DETECTED	254.1755 m/z @14.35 [CD6594_2.mzXML]	254.17552185058594	14.34805	9.347900000000001	18.724833333333333	9.376933333333332	8964.5126953125	1760058.6859211428	0	1170	1.4189358750897068	0.9376652033772319	1.5889835383915047	254.1726837158203	254.17633056640625
581	254.82376098632812	1.9533833333333335					1	DETECTED	254.8238 m/z @1.95 [CD6594_2.mzXML]	254.82376098632812	1.9533833333333335	1.7090166666666666	2.1828999999999996	0.473883333333333	12904.7578125	176920.0023405761	0	1170	0.070755866130215	0.9696153321511376	0.9392306643022752	254.81427001953125	254.82435607910156
582	254.94212341308594	11.385066666666667					1	DETECTED	254.9421 m/z @11.39 [CD6594_2.mzXML]	254.94212341308594	11.385066666666667	10.918466666666665	19.617833333333333	8.699366666666668	5528.97705078125	862442.7452429199	0	1170	0.1209058033262913	9.322081725960825	17.64416345192165	254.94085693359375	254.9437713623047
583	254.99496459960938	10.870766666666666					1	DETECTED	254.9950 m/z @10.87 [CD6594_2.mzXML]	254.99496459960938	10.870766666666666	8.813883333333333	11.415750000000001	2.601866666666668	16904.7890625	514824.1601762699	0	1170	0.17958064181137523	0.6324779399252918	0.26495587985058355	254.99241638183594	254.99510192871094
584	255.12229919433594	11.542116666666667					1	DETECTED	255.1223 m/z @11.54 [CD6594_2.mzXML]	255.12229919433594	11.542116666666667	11.511016666666666	11.665249999999999	0.1542333333333321	21579.61328125	133982.54979858414	0	1170	0.17326752976776483	2.4796355841371445	3.9592711682742885	255.1220245361328	255.12245178222656
585	255.17173767089844	14.34805					1	DETECTED	255.1717 m/z @14.35 [CD6594_2.mzXML]	255.17173767089844	14.34805	8.901116666666667	19.8555	10.954383333333332	38117.03125	5909029.615301079	0	1170	1.2175214363060807	1.9531342620084025	0.9176645478572524	255.17083740234375	255.17262268066406
586	255.2310028076172	13.723433333333332					1	DETECTED	255.2310 m/z @13.72 [CD6594_2.mzXML]	255.2310028076172	13.723433333333332	0.10118333333333333	19.9295	19.828316666666666	2223.7861328125	1299127.967505524	0	1170	6.987802340136653	0.7277915420237724	0.45558308404754494	255.23016357421875	255.23309326171875
587	256.057373046875	1.8836000000000002					1	DETECTED	256.0574 m/z @1.88 [CD6594_2.mzXML]	256.057373046875	1.8836000000000002	1.87	4.053166666666667	2.1831666666666667	11684.9013671875	415655.69004699716	0	1170	0.7054942767085308	49.15409538119745	96.26863619994069	256.0572204589844	256.0584716796875
588	256.17462158203125	14.264833333333334					1	DETECTED	256.1746 m/z @14.26 [CD6594_2.mzXML]	256.17462158203125	14.264833333333334	4.388233333333333	18.63383333333333	14.2456	3305.32177734375	1060609.1181166687	0	1170	0.22130593549735522	0.721179353218719	0.4423587064374378	256.1712951660156	256.17626953125
589	256.2631530761719	11.325533333333334					1	DETECTED	256.2632 m/z @11.33 [CD6594_2.mzXML]	256.2631530761719	11.325533333333334	0.1195	19.984333333333332	19.864833333333333	77623.6015625	1938201.8368712468	0	1170	0.13874631558534745	0.5221430884006574	51.97355830964107	256.2616271972656	256.2646789550781
590	256.8206481933594	1.9533833333333335					1	DETECTED	256.8206 m/z @1.95 [CD6594_2.mzXML]	256.8206481933594	1.9533833333333335	1.7090166666666666	2.1543833333333335	0.4453666666666669	18917.564453125	249392.41929541016	0	1170	0.3140663126875225	0.9112672213886235	0.8358935378984135	256.8121643066406	256.82086181640625
591	257.0316467285156	15.9207					1	DETECTED	257.0316 m/z @15.92 [CD6594_2.mzXML]	257.0316467285156	15.9207	9.592466666666667	17.664833333333334	8.072366666666667	1536.3326416015625	437619.3800901182	0	1170	0.5969863661456625	0.637805706700659	0.275611413401318	257.02972412109375	257.03924560546875
592	257.07415771484375	1.8563666666666667					1	DETECTED	257.0742 m/z @1.86 [CD6594_2.mzXML]	257.07415771484375	1.8563666666666667	1.8422333333333334	4.533316666666667	2.6910833333333333	11139.640625	469703.37407482887	0	1170	0.3147363171637081	40.109615595511855	81.88182262787171	257.0735168457031	257.07513427734375
593	257.22625732421875	11.9992					1	DETECTED	257.2263 m/z @12.00 [CD6594_2.mzXML]	257.22625732421875	11.9992	11.9817	15.069533333333334	3.087833333333334	3714.10498046875	185700.99569140616	0	1170	0.0709220123506018	88.2238095238092	175.4476190476184	257.22564697265625	257.22686767578125
594	257.2470703125	12.3447					1	DETECTED	257.2471 m/z @12.34 [CD6594_2.mzXML]	257.2470703125	12.3447	0.13773333333333332	19.874000000000002	19.73626666666667	7015.51318359375	2044079.546068542	0	1170	7.681838988475495	1.3137306410333653	1.873533666438496	257.2459411621094	257.2488098144531
595	257.98065185546875	9.992916666666668					1	DETECTED	257.9807 m/z @9.99 [CD6594_2.mzXML]	257.98065185546875	9.992916666666668	9.781516666666667	10.416216666666665	0.6346999999999987	8402.2412109375	166000.17942254612	0	1170	0.3730816758521449	1.5011825922421838	1.923181328886754	257.9804382324219	257.9809265136719
596	258.0310974121094	15.052266666666666					1	DETECTED	258.0311 m/z @15.05 [CD6594_2.mzXML]	258.0310974121094	15.052266666666666	8.51515	18.9975	10.482349999999999	2635.225341796875	790355.7259421996	0	1170	1.0121671354536144	0.8017563808712811	0.6035127617425623	258.0295104980469	258.0409240722656
597	258.8988342285156	1.6624166666666667					1	DETECTED	258.8988 m/z @1.66 [CD6594_2.mzXML]	258.8988342285156	1.6624166666666667	1.58695	1.7563333333333333	0.16938333333333322	39487.12890625	171914.96010144043	0	1170	0.05625853230936295	1.1132327999480902	1.524237839465036	258.8985290527344	258.899169921875
598	258.9441833496094	1.51295					1	DETECTED	258.9442 m/z @1.51 [CD6594_2.mzXML]	258.9441833496094	1.51295	1.4370833333333333	1.57225	0.13516666666666666	7319.26318359375	43717.21995373533	0	1170	0.163214808690874	0.890817223198593	0.781634446397186	258.94329833984375	258.9441833496094
599	258.9723815917969	1.4832833333333333					1	DETECTED	258.9724 m/z @1.48 [CD6594_2.mzXML]	258.9723815917969	1.4832833333333333	1.4370833333333333	3.4254499999999997	1.9883666666666664	10630.75390625	391693.54592358397	0	1170	0.08766468315317799	21.519119769119758	42.038239538239516	258.97198486328125	258.9765625
600	258.99432373046875	10.738866666666667					1	DETECTED	258.9943 m/z @10.74 [CD6594_2.mzXML]	258.99432373046875	10.738866666666667	10.540083333333333	11.114583333333334	0.5745000000000005	3184.07421875	73435.2998748781	0	1170	0.15665469455287706	1.445040664039577	1.890081328079154	258.9941101074219	258.9952697753906
601	259.0273132324219	1.7850499999999998					1	DETECTED	259.0273 m/z @1.79 [CD6594_2.mzXML]	259.0273132324219	1.7850499999999998	1.7850499999999998	17.97683333333333	16.191783333333333	4913.96630859375	2241583.017417452	0	1170	14.246420244835422	null	null	259.0261535644531	259.0281066894531
602	259.09356689453125	11.832166666666666					1	DETECTED	259.0936 m/z @11.83 [CD6594_2.mzXML]	259.09356689453125	11.832166666666666	3.6885333333333334	12.135216666666668	8.446683333333334	11984.4189453125	791989.8749406735	0	1170	0.07766375282233007	0.5186065597255936	5.691282783003456	259.0932312011719	259.0942687988281
603	259.65771484375	13.190383333333333					1	DETECTED	259.6577 m/z @13.19 [CD6594_2.mzXML]	259.65771484375	13.190383333333333	13.066433333333332	13.621083333333333	0.5546500000000005	9883.087890625	136321.61893066412	0	1170	0.2140403585239259	2.2373941105284287	2.152433513451845	259.6488342285156	259.6587219238281
604	260.16766357421875	12.152416666666666					1	DETECTED	260.1677 m/z @12.15 [CD6594_2.mzXML]	260.16766357421875	12.152416666666666	12.03285	12.204383333333334	0.17153333333333443	3824.6376953125	27866.877697876036	0	1170	0.07129947261752179	0.7173125174240416	0.43462503484808307	260.1673278808594	260.1678161621094
605	260.185546875	9.868500000000001					1	DETECTED	260.1855 m/z @9.87 [CD6594_2.mzXML]	260.185546875	9.868500000000001	1.0171999999999999	10.966066666666668	9.948866666666667	15643.4873046875	848678.0573658139	0	1170	0.11894610976076692	0.5620003088058627	20.149408678398473	260.1845397949219	260.18621826171875
606	260.97711181640625	1.4982					1	DETECTED	260.9771 m/z @1.50 [CD6594_2.mzXML]	260.97711181640625	1.4982	1.4682666666666668	19.599666666666668	18.1314	4873.119140625	1954739.3318646238	0	1170	9.689341368464826	302.86302895323126	468.1024562655657	260.9755859375	260.9852600097656
607	261.010986328125	1.8132333333333333					1	DETECTED	261.0110 m/z @1.81 [CD6594_2.mzXML]	261.010986328125	1.8132333333333333	1.4370833333333333	14.966283333333333	13.5292	79233.984375	2548986.2610690612	0	1170	0.11437780244685758	1.4367024467303537	1.377498817406504	261.00531005859375	261.0205993652344
608	261.0733337402344	10.499633333333332					1	DETECTED	261.0733 m/z @10.50 [CD6594_2.mzXML]	261.0733337402344	10.499633333333332	10.4862	10.6252	0.13899999999999935	7486.61669921875	34566.51152703826	0	1170	0.08320746399573586	5.173697270472095	9.34739454094419	261.07208251953125	261.07373046875
609	261.1151428222656	10.2414					1	DETECTED	261.1151 m/z @10.24 [CD6594_2.mzXML]	261.1151428222656	10.2414	10.206783333333334	10.330133333333333	0.12334999999999852	4068.727294921875	18853.664887573166	0	1170	0.08989490010154277	1.781656234954247	2.563312469908494	261.11505126953125	261.1156921386719
610	261.1443786621094	9.538983333333334					1	DETECTED	261.1444 m/z @9.54 [CD6594_2.mzXML]	261.1443786621094	9.538983333333334	0.17479999999999998	12.5599	12.385100000000001	53023.61328125	1601906.4031550607	0	1170	0.09059608101795824	0.9543656480755012	19.35060217006791	261.143798828125	261.14605712890625
611	261.1846923828125	6.1099					1	DETECTED	261.1847 m/z @6.11 [CD6594_2.mzXML]	261.1846923828125	6.1099	0.1195	20.002666666666666	19.883166666666668	4035.739990234375	2228881.1680669864	0	1170	13.952797518266287	1.6595858929843308	1.0133748375161913	261.18231201171875	261.189697265625
612	263.007568359375	1.7709166666666667					1	DETECTED	263.0076 m/z @1.77 [CD6594_2.mzXML]	263.007568359375	1.7709166666666667	1.7563333333333333	16.600649999999998	14.844316666666664	18235.642578125	2440682.7418465577	0	1170	0.27083187938774933	508.9479999999979	1016.8959999999958	263.0049133300781	263.00823974609375
613	263.018798828125	11.370066666666666					1	DETECTED	263.0188 m/z @11.37 [CD6594_2.mzXML]	263.018798828125	11.370066666666666	5.557933333333334	18.470000000000002	12.912066666666668	9877.541015625	1591635.0351978762	0	1170	0.8552859952218164	1.0234638331548758	0.9188673702673442	263.01776123046875	263.02099609375
614	263.0848083496094	1.8132333333333333					1	DETECTED	263.0848 m/z @1.81 [CD6594_2.mzXML]	263.0848083496094	1.8132333333333333	1.7850499999999998	11.865533333333333	10.080483333333333	167349.875	5292279.6322235465	0	1170	9.838127393606486	212.67289145106548	4.468930206536796	263.0843505859375	263.0926208496094
615	263.1430358886719	11.325533333333334					1	DETECTED	263.1430 m/z @11.33 [CD6594_2.mzXML]	263.1430358886719	11.325533333333334	9.628883333333333	11.881833333333333	2.2529500000000002	9408.62890625	825422.1900983276	0	1170	2.2110553034947706	0.6639407066867056	0.3278814133734111	263.1378479003906	263.1430358886719
616	263.2366027832031	14.148516666666666					1	DETECTED	263.2366 m/z @14.15 [CD6594_2.mzXML]	263.2366027832031	14.148516666666666	0.15635000000000002	20.002666666666666	19.846316666666667	31874.466796875	2887869.7269623727	0	1170	3.161664872396676	0.7359575901612904	1.7964672766264729	263.23162841796875	263.2379455566406
617	264.0919189453125	11.542116666666667					1	DETECTED	264.0919 m/z @11.54 [CD6594_2.mzXML]	264.0919189453125	11.542116666666667	1.79905	11.832166666666666	10.033116666666666	24017.939453125	6651605.887010498	0	1170	0.09472862420616579	0.5148849438233	0.029769887646599873	264.0887451171875	264.0920104980469
618	264.1707763671875	9.205566666666666					1	DETECTED	264.1708 m/z @9.21 [CD6594_2.mzXML]	264.1707763671875	9.205566666666666	9.114416666666667	9.504583333333333	0.39016666666666566	14174.5458984375	98185.01380465734	0	1170	0.08800668319960891	1.233873527239264	1.468337104122618	264.16961669921875	264.1709899902344
619	264.85198974609375	1.7563333333333333					1	DETECTED	264.8520 m/z @1.76 [CD6594_2.mzXML]	264.85198974609375	1.7563333333333333	1.67765	1.7850499999999998	0.10739999999999972	21803.890625	79438.78623388661	0	1170	0.05336487179035676	0.682482524888794	0.3649650497775879	264.8438720703125	264.85211181640625
620	265.0227355957031	1.79905					1	DETECTED	265.0227 m/z @1.80 [CD6594_2.mzXML]	265.0227355957031	1.79905	1.7563333333333333	19.892333333333333	18.136	35685.88671875	1785742.739385865	0	1170	0.19440904922020064	15.82600448076457	16.365435012713103	265.0129699707031	265.03271484375
621	265.0848693847656	18.63383333333333					1	DETECTED	265.0849 m/z @18.63 [CD6594_2.mzXML]	265.0848693847656	18.63383333333333	0.1195	20.002666666666666	19.883166666666668	3370.146728515625	1431050.7345140078	0	1170	1.7539497097742647	0.5369668545091191	0.13852242684097785	265.07489013671875	265.08892822265625
622	265.11773681640625	9.699116666666667					1	DETECTED	265.1177 m/z @9.70 [CD6594_2.mzXML]	265.11773681640625	9.699116666666667	1.0902166666666666	10.383566666666667	9.29335	347990.5	3905827.3920493154	1	1170	0.09904914711331259	2.0023155759157647	2.5737709064144116	265.1116027832031	265.1184997558594
623	265.25189208984375	12.64295					1	DETECTED	265.2519 m/z @12.64 [CD6594_2.mzXML]	265.25189208984375	12.64295	0.15635000000000002	17.133333333333333	16.976983333333333	23216.455078125	2099564.3285682984	0	1170	0.2212684847904658	0.6754198473860682	0.11609487148690366	265.2508850097656	265.25341796875
624	265.9809875488281	10.22405					1	DETECTED	265.9810 m/z @10.22 [CD6594_2.mzXML]	265.9809875488281	10.22405	1.58695	10.276900000000001	8.689950000000001	7908.33251953125	1995087.526329346	0	1170	0.11794142915866956	0.5030594759815217	0.006118951963043287	265.9808654785156	265.98345947265625
625	266.0716857910156	16.932					1	DETECTED	266.0717 m/z @16.93 [CD6594_2.mzXML]	266.0716857910156	16.932	8.866266666666666	19.837333333333333	10.971066666666667	5035.2353515625	1375740.9176726069	0	1170	3.263958453777205	0.6801034830476255	0.36020696609525094	266.07086181640625	266.07220458984375
626	266.12158203125	9.699116666666667					1	DETECTED	266.1216 m/z @9.70 [CD6594_2.mzXML]	266.12158203125	9.699116666666667	9.646783333333333	9.851033333333334	0.20425000000000004	44120.4765625	265988.1990400387	0	1170	0.10392688350642132	2.03037453439241	2.5798976079491807	266.1208801269531	266.12158203125
627	266.6271667480469	13.129566666666667					1	DETECTED	266.6272 m/z @13.13 [CD6594_2.mzXML]	266.6271667480469	13.129566666666667	2.521266666666667	13.915633333333334	11.394366666666667	11861.3076171875	2074672.351512573	0	1170	0.17489970611811145	0.5370496058118015	0.0740992116236029	266.6265869140625	266.6335144042969
628	266.8489685058594	1.7563333333333333					1	DETECTED	266.8490 m/z @1.76 [CD6594_2.mzXML]	266.8489685058594	1.7563333333333333	1.72515	10.596016666666666	8.870866666666666	18355.669921875	1259253.9273121336	0	1170	0.03704642251686763	142.23730625334042	283.4746125066808	266.8470153808594	266.85107421875
629	266.9270324707031	1.6020666666666665					1	DETECTED	266.9270 m/z @1.60 [CD6594_2.mzXML]	266.9270324707031	1.6020666666666665	1.5427333333333333	1.6324333333333334	0.08970000000000011	29413.94140625	107642.5427731325	0	1170	0.07112863912361589	0.749600701503083	0.5397081349647334	266.9270324707031	266.9273376464844
630	267.06787109375	16.95					1	DETECTED	267.0679 m/z @16.95 [CD6594_2.mzXML]	267.06787109375	16.95	1.87	19.947666666666667	18.077666666666666	7398.646484375	2261795.5761870127	0	1170	7.464797706343596	1.1723797229592807	1.341240579253613	267.0579833984375	267.0687561035156
631	267.646484375	13.1602					1	DETECTED	267.6465 m/z @13.16 [CD6594_2.mzXML]	267.646484375	13.1602	12.152416666666666	15.0007	2.8482833333333346	185659.890625	3331149.5943218684	2	1170	0.23255082577927944	1.8924460117089101	2.7660614849324383	267.6455383300781	267.6472473144531
632	267.9790954589844	10.206783333333334					1	DETECTED	267.9791 m/z @10.21 [CD6594_2.mzXML]	267.9790954589844	10.206783333333334	9.061883333333332	10.312316666666668	1.2504333333333353	7535.484375	219227.9305667423	0	1170	0.06292455695821708	0.5460884502285499	0.0921769004570998	267.97808837890625	267.9838562011719
633	268.06134033203125	9.6823					1	DETECTED	268.0613 m/z @9.68 [CD6594_2.mzXML]	268.06134033203125	9.6823	9.646783333333333	12.758666666666667	3.111883333333333	18057.71875	738274.2509100949	0	1170	0.1168467828019697	43.80877522290062	3.3305351977629405	268.0547180175781	268.0634460449219
634	268.95733642578125	11.296066666666666					1	DETECTED	268.9573 m/z @11.30 [CD6594_2.mzXML]	268.95733642578125	11.296066666666666	10.8868	19.690833333333334	8.804033333333335	11563.66015625	1257977.0976164243	0	1170	0.44368908529979123	8.40287524645221	14.67324850802608	268.9564514160156	268.95977783203125
635	269.0482482910156	2.1397833333333334					1	DETECTED	269.0482 m/z @2.14 [CD6594_2.mzXML]	269.0482482910156	2.1397833333333334	1.8132333333333333	2.35335	0.5401166666666666	6324.84423828125	121393.8402705078	0	1170	0.46163097187826896	0.8270045424386256	0.6540090848772512	269.0465087890625	269.04901123046875
636	269.0871887207031	1.4832833333333333					1	DETECTED	269.0872 m/z @1.48 [CD6594_2.mzXML]	269.0871887207031	1.4832833333333333	1.4370833333333333	1.5427333333333333	0.10565000000000002	5608.8583984375	23938.06463745116	0	1170	0.10935334510891903	1.1433982683982682	1.2867965367965364	269.08612060546875	269.087890625
637	269.225830078125	13.933300000000001					1	DETECTED	269.2258 m/z @13.93 [CD6594_2.mzXML]	269.225830078125	13.933300000000001	13.810716666666668	15.034883333333333	1.2241666666666653	19805.888671875	565635.1271618647	0	1170	0.2503647405676226	4.986648525407338	8.37804770008115	269.2254638671875	269.23260498046875
638	269.283203125	12.659233333333333					1	DETECTED	269.2832 m/z @12.66 [CD6594_2.mzXML]	269.283203125	12.659233333333333	0.5425166666666666	19.837333333333333	19.294816666666666	8155.97265625	1655635.5282228694	0	1170	1.5370711999902351	0.8131577342523827	0.667728791106159	269.2821960449219	269.2852478027344
639	270.796875	1.9533833333333335					1	DETECTED	270.7969 m/z @1.95 [CD6594_2.mzXML]	270.796875	1.9533833333333335	1.72515	2.1686833333333335	0.44353333333333356	7626.412109375	117996.76444384769	0	1170	null	0.9716664232510586	0.9433328465021172	270.7967834472656	270.798095703125
640	271.03955078125	1.7850499999999998					1	DETECTED	271.0396 m/z @1.79 [CD6594_2.mzXML]	271.03955078125	1.7850499999999998	1.72515	1.9394	0.21425000000000005	84523.1953125	388832.17939111346	0	1170	0.06737190085400635	1.2043922110848175	1.2233965988067375	271.0390319824219	271.0400085449219
641	271.0628356933594	11.618166666666667					1	DETECTED	271.0628 m/z @11.62 [CD6594_2.mzXML]	271.0628356933594	11.618166666666667	11.572466666666665	12.100716666666667	0.5282500000000017	85885.1484375	598932.3858867831	0	1170	0.10023845981565671	3.5585921356660917	4.720618367376905	271.0616455078125	271.06378173828125
642	271.20501708984375	14.51685					1	DETECTED	271.2050 m/z @14.52 [CD6594_2.mzXML]	271.20501708984375	14.51685	10.789283333333334	14.9495	4.160216666666667	7499.341796875	612943.7427795412	0	1170	0.04983602740705173	0.5580338379818828	0.11606767596376565	271.2049255371094	271.209228515625
643	271.2623291015625	12.64295					1	DETECTED	271.2623 m/z @12.64 [CD6594_2.mzXML]	271.2623291015625	12.64295	0.10118333333333333	20.002666666666666	19.90148333333333	61360.921875	5630195.672726272	0	1170	0.27075432588471493	0.8527768739463617	17.87079106687042	271.26068115234375	271.2640380859375
644	272.2579040527344	11.355333333333334					1	DETECTED	272.2579 m/z @11.36 [CD6594_2.mzXML]	272.2579040527344	11.355333333333334	0.46941666666666665	19.874000000000002	19.404583333333335	14652.4052734375	1741968.063810822	0	1170	10.89330016167438	1.3297680796838351	0.6024081777411551	272.256591796875	272.26788330078125
645	272.6656494140625	13.342183333333333					1	DETECTED	272.6656 m/z @13.34 [CD6594_2.mzXML]	272.6656494140625	13.342183333333333	13.25055	13.604016666666666	0.35346666666666593	8718.8994140625	92560.24461474591	0	1170	0.629221653412527	1.9287013459439963	2.8574026918879927	272.6650085449219	272.6658020019531
646	272.79461669921875	1.9674					1	DETECTED	272.7946 m/z @1.97 [CD6594_2.mzXML]	272.79461669921875	1.9674	1.7090166666666666	2.1686833333333335	0.4596666666666669	13712.5673828125	166883.6672001953	0	1170	0.10861221495825713	0.8895052570470233	0.7790105140940466	272.7938232421875	272.7953796386719
647	272.94403076171875	1.6173333333333335					1	DETECTED	272.9440 m/z @1.62 [CD6594_2.mzXML]	272.94403076171875	1.6173333333333335	1.57225	1.72515	0.15290000000000004	46404.83203125	223307.9900754397	0	1170	0.0797908693262468	1.3690462077151297	1.6751775737055947	272.9432678222656	272.9443054199219
648	273.0598449707031	11.618166666666667					1	DETECTED	273.0598 m/z @11.62 [CD6594_2.mzXML]	273.0598449707031	11.618166666666667	8.796733333333332	11.780750000000001	2.984016666666669	27133.373046875	1129028.5174670424	0	1170	0.10326973285924801	0.5288121876587552	0.057624375317510204	273.0596618652344	273.06549072265625
649	274.0031433105469	11.247416666666668					1	DETECTED	274.0031 m/z @11.25 [CD6594_2.mzXML]	274.0031433105469	11.247416666666668	10.789283333333334	18.597666666666665	7.808383333333332	11102.8310546875	1447594.3087280258	0	1170	4.449240696114703	8.207963868881393	12.006648397490245	274.0020751953125	274.00390625
650	274.0564270019531	8.936233333333332					1	DETECTED	274.0564 m/z @8.94 [CD6594_2.mzXML]	274.0564270019531	8.936233333333332	8.849066666666666	9.079416666666667	0.2303500000000014	7525.45361328125	47734.13953771964	0	1170	0.099648086775737	1.3213193116634887	1.8623727187117647	274.055908203125	274.0572204589844
651	274.272705078125	11.325533333333334					1	DETECTED	274.2727 m/z @11.33 [CD6594_2.mzXML]	274.272705078125	11.325533333333334	11.263766666666667	19.672666666666665	8.408899999999997	3252150.0	2.6146307785790604E7	1	1170	0.08812797160445207	2.164158185789298	3.128845921683105	274.27239990234375	274.27386474609375
652	274.6248474121094	12.775366666666667					1	DETECTED	274.6248 m/z @12.78 [CD6594_2.mzXML]	274.6248474121094	12.775366666666667	10.8868	12.956433333333333	2.069633333333334	7495.53271484375	540585.5730325928	0	1170	0.04404717079719589	0.5479375893534778	0.09587517870695564	274.6170654296875	274.6248779296875
653	274.6353454589844	13.205433333333334					1	DETECTED	274.6353 m/z @13.21 [CD6594_2.mzXML]	274.6353454589844	13.205433333333334	10.870766666666666	13.389266666666666	2.5184999999999995	9616.8955078125	418347.68585461413	0	1170	0.2210430759556079	0.539370359794403	0.07874071958880598	274.6329650878906	274.6417236328125
654	274.94158935546875	1.6324333333333334					1	DETECTED	274.9416 m/z @1.63 [CD6594_2.mzXML]	274.94158935546875	1.6324333333333334	1.4370833333333333	12.186816666666665	10.749733333333332	9147.119140625	3015002.2199061885	0	1170	0.18329084328243828	27.514034638682684	53.98090115124739	274.9410705566406	274.9510192871094
655	274.9670104980469	10.998516666666665					1	DETECTED	274.9670 m/z @11.00 [CD6594_2.mzXML]	274.9670104980469	10.998516666666665	10.772549999999999	10.998516666666665	0.22596666666666643	5603.35205078125	45642.779304565316	0	1170	0.1821999435368582	0.5	null	274.9665832519531	274.96734619140625
656	274.99951171875	11.230983333333334					1	DETECTED	274.9995 m/z @11.23 [CD6594_2.mzXML]	274.99951171875	11.230983333333334	10.982116666666666	19.43566666666667	8.453550000000003	13169.4345703125	1808284.3754887066	0	1170	4.007656873971408	14.791550996603384	25.846046534238514	274.998291015625	275.0012512207031
657	275.130859375	10.206783333333334					1	DETECTED	275.1309 m/z @10.21 [CD6594_2.mzXML]	275.130859375	10.206783333333334	10.17155	10.822633333333332	0.6510833333333323	43281.03515625	299154.8090353707	0	1170	0.09991355780891276	3.389442353396495	7.292235922607402	275.1304931640625	275.1321105957031
658	275.276611328125	11.31065					1	DETECTED	275.2766 m/z @11.31 [CD6594_2.mzXML]	275.276611328125	11.31065	11.280100000000001	15.534916666666668	4.254816666666667	401759.09375	3694996.479919187	0	1170	0.09011875811398973	4.932002395766185	5.5163310819113125	275.2763671875	275.2769470214844
659	275.6325378417969	13.1602					1	DETECTED	275.6325 m/z @13.16 [CD6594_2.mzXML]	275.6325378417969	13.1602	11.947733333333334	14.847216666666666	2.8994833333333325	105904.25	1889584.4435810244	0	1170	0.2299734777693807	0.7257447850389682	2.0710791811988054	275.6317443847656	275.6332702636719
660	276.09014892578125	9.146616666666667					1	DETECTED	276.0901 m/z @9.15 [CD6594_2.mzXML]	276.09014892578125	9.146616666666667	9.025883333333333	9.205566666666666	0.1796833333333332	4129.3896484375	21549.650164733703	0	1170	0.08651696897967476	0.7441330756488094	0.45939082504794254	276.08892822265625	276.09014892578125
661	276.1341247558594	13.144733333333333					1	DETECTED	276.1341 m/z @13.14 [CD6594_2.mzXML]	276.1341247558594	13.144733333333333	3.088416666666667	13.621083333333333	10.532666666666666	27691.5390625	1720464.0832662962	0	1170	0.23061527269019066	0.523684118936854	0.16762676278780664	276.1335144042969	276.14410400390625
662	276.65142822265625	13.129566666666667					1	DETECTED	276.6514 m/z @13.13 [CD6594_2.mzXML]	276.65142822265625	13.129566666666667	13.09855	13.758233333333333	0.6596833333333336	22318.626953125	324165.1340307611	0	1170	0.26409750871298776	10.634336378290856	13.746988731162036	276.65045166015625	276.6520690917969
663	276.9844055175781	1.7850499999999998					1	DETECTED	276.9844 m/z @1.79 [CD6594_2.mzXML]	276.9844055175781	1.7850499999999998	1.7709166666666667	2.3392	0.5682833333333333	25562.80859375	293872.25816394045	0	1170	0.16743898014387049	20.104363207547486	26.365820720748292	276.9842529296875	276.9861755371094
664	276.9997253417969	11.68105					1	DETECTED	276.9997 m/z @11.68 [CD6594_2.mzXML]	276.9997253417969	11.68105	9.592466666666667	19.709	10.116533333333333	52030.28125	1098716.772858917	0	1170	0.14956285383683188	0.5784157824586073	3.3407853445070046	276.992919921875	277.0003967285156
665	277.0380859375	10.513033333333334					1	DETECTED	277.0381 m/z @10.51 [CD6594_2.mzXML]	277.0380859375	10.513033333333334	10.365383333333334	14.898916666666667	4.533533333333333	6558.533203125	265785.9652966308	0	1170	0.1327122662285607	15.352297098995317	29.704594197990634	277.03485107421875	277.03839111328125
666	277.1279296875	10.22405					1	DETECTED	277.1279 m/z @10.22 [CD6594_2.mzXML]	277.1279296875	10.22405	10.17155	13.342183333333333	3.170633333333333	13129.615234375	509444.4370603639	0	1170	0.0977054136224762	1.8499888334844785	2.64678161594191	277.12677001953125	277.134765625
667	277.1577453613281	15.103633333333333					1	DETECTED	277.1577 m/z @15.10 [CD6594_2.mzXML]	277.1577453613281	15.103633333333333	9.868500000000001	18.233	8.3645	6577.203125	1077983.6708730161	0	1170	0.5601537109944825	0.7988812765036232	4.046382781310523	277.1533508300781	277.1592712402344
668	277.17926025390625	12.169466666666667					1	DETECTED	277.1793 m/z @12.17 [CD6594_2.mzXML]	277.17926025390625	12.169466666666667	0.39601666666666663	19.910666666666668	19.51465	9244.8232421875	1565752.0775378416	0	1170	0.15796390191328236	1.4371450409259445	0.679089150765268	277.17864990234375	277.18084716796875
669	278.0522766113281	15.976116666666666					1	DETECTED	278.0523 m/z @15.98 [CD6594_2.mzXML]	278.0522766113281	15.976116666666666	9.347900000000001	19.672666666666665	10.324766666666664	2603.739013671875	737843.0171159671	0	1170	0.5182875693980176	0.778849514575313	0.5576990291506261	278.051025390625	278.0540771484375
670	278.6273193359375	12.940566666666665					1	DETECTED	278.6273 m/z @12.94 [CD6594_2.mzXML]	278.6273193359375	12.940566666666665	12.758666666666667	13.205433333333334	0.446766666666667	21476.830078125	224394.8903400272	0	1170	0.1183742066249529	1.2280557082646228	1.456111416529246	278.6261901855469	278.6278991699219
671	278.9814147949219	1.7850499999999998					1	DETECTED	278.9814 m/z @1.79 [CD6594_2.mzXML]	278.9814147949219	1.7850499999999998	1.7850499999999998	19.161833333333334	17.376783333333336	9618.533203125	2260153.8922164906	0	1170	0.17079238898807625	null	null	278.9801330566406	278.9830322265625
672	279.08355712890625	10.513033333333334					1	DETECTED	279.0836 m/z @10.51 [CD6594_2.mzXML]	279.08355712890625	10.513033333333334	0.6335333333333334	19.2165	18.582966666666668	201705.046875	3651043.200151058	0	1170	0.09782045727022037	0.6801373239139563	0.26221917290079505	279.0833740234375	279.09344482421875
673	279.158203125	12.428633333333332					1	DETECTED	279.1582 m/z @12.43 [CD6594_2.mzXML]	279.158203125	12.428633333333332	0.10118333333333333	20.002666666666666	19.90148333333333	128361.078125	3.2242708894712057E7	1	1170	0.1590116577110745	0.5408537473728965	0.09518961887356721	279.1578369140625	279.15948486328125
674	279.6461181640625	12.972233333333332					1	DETECTED	279.6461 m/z @12.97 [CD6594_2.mzXML]	279.6461181640625	12.972233333333332	12.775366666666667	14.448333333333332	1.6729666666666656	89407.9453125	1327288.849294251	2	1170	0.18783795175935758	1.802699028707876	1.047504165395039	279.64544677734375	279.6470031738281
675	280.0913391113281	1.7563333333333333					1	DETECTED	280.0913 m/z @1.76 [CD6594_2.mzXML]	280.0913391113281	1.7563333333333333	1.69325	18.63383333333333	16.940583333333333	78897.875	4465645.571368775	0	1170	0.0715357145968627	74.68425083982899	239.39505149718985	280.0821533203125	280.09210205078125
676	280.15411376953125	9.365083333333333					1	DETECTED	280.1541 m/z @9.37 [CD6594_2.mzXML]	280.15411376953125	9.365083333333333	0.10118333333333333	20.002666666666666	19.90148333333333	62920.57421875	6009803.089189506	0	1170	0.08051317363479527	22.249603196170618	1.172239823039165	280.14764404296875	280.16363525390625
677	280.6430969238281	14.16485					1	DETECTED	280.6431 m/z @14.16 [CD6594_2.mzXML]	280.6430969238281	14.16485	11.400133333333335	14.847216666666666	3.4470833333333317	5522.4248046875	547611.3727938231	0	1170	2.2789773331743834	0.6234062562167312	0.24681251243346233	280.6416931152344	280.6438293457031
678	280.6540222167969	13.26555					1	DETECTED	280.6540 m/z @13.27 [CD6594_2.mzXML]	280.6540222167969	13.26555	9.816116666666666	14.551066666666665	4.7349499999999995	51269.53125	1972321.633715699	0	1170	0.2040561271830974	3.0650080038679786	null	280.644287109375	280.6546630859375
679	281.0835876464844	15.939283333333332					1	DETECTED	281.0836 m/z @15.94 [CD6594_2.mzXML]	281.0835876464844	15.939283333333332	9.043783333333332	19.472166666666666	10.428383333333334	13936.041015625	2718389.6460666517	0	1170	2.4918982067943283	0.7561731080656467	0.5568297255511913	281.082763671875	281.0843505859375
680	281.15728759765625	9.347900000000001					1	DETECTED	281.1573 m/z @9.35 [CD6594_2.mzXML]	281.15728759765625	9.347900000000001	9.330816666666667	19.545	10.214183333333335	8938.4013671875	908059.0750341183	0	1170	0.07906010780149408	298.9517073170653	6.384986666347152	281.1571960449219	281.1664123535156
681	281.2471008300781	14.148516666666666					1	DETECTED	281.2471 m/z @14.15 [CD6594_2.mzXML]	281.2471008300781	14.148516666666666	0.59715	17.885166666666667	17.288016666666667	46534.38671875	3750482.436931487	0	1170	3.3449865215660743	0.7527648301633989	0.4566069767927816	281.2451171875	281.250244140625
682	281.661865234375	14.00055					1	DETECTED	281.6619 m/z @14.00 [CD6594_2.mzXML]	281.661865234375	14.00055	10.95025	15.644966666666667	4.694716666666666	43955.48046875	2654017.4440988163	0	1170	0.616722051287864	2.047841629274305	0.9110581773455025	281.6570129394531	281.662841796875
683	282.16375732421875	14.148516666666666					1	DETECTED	282.1638 m/z @14.15 [CD6594_2.mzXML]	282.16375732421875	14.148516666666666	11.214366666666667	15.069533333333334	3.8551666666666673	11864.1298828125	869557.961200012	0	1170	2.7824318265330827	0.6579216409300632	0.3135375445812856	282.16253662109375	282.16900634765625
684	282.22119140625	17.6285					1	DETECTED	282.2212 m/z @17.63 [CD6594_2.mzXML]	282.22119140625	17.6285	0.10118333333333333	20.002666666666666	19.90148333333333	4617.41845703125	2629403.8487722166	0	1170	8.342039903738621	0.5677276137533888	0.13545522750677758	282.21978759765625	282.2225341796875
685	282.2783203125	13.828583333333334					1	DETECTED	282.2783 m/z @13.83 [CD6594_2.mzXML]	282.2783203125	13.828583333333334	11.814866666666667	14.830216666666667	3.0153499999999998	45529.65625	1444892.315531371	0	1170	0.2384104631623991	null	2.682849150209986	282.2775573730469	282.2792663574219
686	282.8227844238281	1.72515					1	DETECTED	282.8228 m/z @1.73 [CD6594_2.mzXML]	282.8227844238281	1.72515	1.69325	1.8132333333333333	0.11998333333333333	14961.1171875	59754.827731689424	0	1170	0.05921377951315443	1.8806165099268524	2.7612330198537047	282.82244873046875	282.8232116699219
687	282.90447998046875	1.58695					1	DETECTED	282.9045 m/z @1.59 [CD6594_2.mzXML]	282.90447998046875	1.58695	1.5576166666666666	6.667166666666666	5.109549999999999	63457.55859375	2610520.325491089	0	1170	0.07602988486761464	87.09460227272696	173.18920454545392	282.9042053222656	282.9083557128906
688	282.973388671875	11.463233333333333					1	DETECTED	282.9734 m/z @11.46 [CD6594_2.mzXML]	282.973388671875	11.463233333333333	10.902683333333332	16.932	6.029316666666666	8713.48828125	982362.817478454	0	1170	0.8637879581374879	5.378036452293868	4.889036042162212	282.9718933105469	282.97467041015625
689	283.0074768066406	10.206783333333334					1	DETECTED	283.0075 m/z @10.21 [CD6594_2.mzXML]	283.0074768066406	10.206783333333334	10.189133333333332	10.383566666666667	0.19443333333333435	5437.94091796875	33522.6681931155	0	1170	0.0931781986831659	5.508026440037333	10.016052880074666	283.00628662109375	283.00762939453125
690	283.26251220703125	12.610133333333332					1	DETECTED	283.2625 m/z @12.61 [CD6594_2.mzXML]	283.26251220703125	12.610133333333332	0.10118333333333333	19.910666666666668	19.809483333333333	59826.9765625	2640286.0214472953	0	1170	0.21454861746776466	5.031226696643739	5.500886028566893	283.2604675292969	283.26422119140625
691	283.28173828125	13.828583333333334					1	DETECTED	283.2817 m/z @13.83 [CD6594_2.mzXML]	283.28173828125	13.828583333333334	11.832166666666666	14.264833333333334	2.432666666666668	9257.162109375	362758.389418335	0	1170	0.20643625901236895	0.609258254372417	0.21851650874483397	283.28094482421875	283.2828674316406
692	284.0556945800781	10.22405					1	DETECTED	284.0557 m/z @10.22 [CD6594_2.mzXML]	284.0556945800781	10.22405	10.17155	11.064833333333333	0.8932833333333328	242800.0	1564092.856296604	1	1170	0.0971841777825464	2.2168655350969964	2.8009267850903092	284.0552673339844	284.0567321777344
693	284.2655029296875	12.6756					1	DETECTED	284.2655 m/z @12.68 [CD6594_2.mzXML]	284.2655029296875	12.6756	4.533316666666667	18.214166666666664	13.680849999999996	8145.39599609375	1681252.2079618834	0	1170	8.363468575368266	0.8401113938145933	0.6802227876291866	284.26513671875	284.26715087890625
694	284.90936279296875	1.69325					1	DETECTED	284.9094 m/z @1.69 [CD6594_2.mzXML]	284.90936279296875	1.69325	1.6624166666666667	1.7709166666666667	0.10850000000000004	28983.009765625	144210.3797387693	0	1170	0.10263948986414095	1.759459459459464	2.518918918918928	284.9092102050781	284.9095458984375
695	285.0593566894531	10.22405					1	DETECTED	285.0594 m/z @10.22 [CD6594_2.mzXML]	285.0593566894531	10.22405	1.0902166666666666	17.903333333333332	16.813116666666666	21292.455078125	3425140.020438721	0	1170	8.778826935593553	0.9203757093589766	0.01727750221643113	285.0590515136719	285.064697265625
696	285.078125	11.832166666666666					1	DETECTED	285.0781 m/z @11.83 [CD6594_2.mzXML]	285.078125	11.832166666666666	2.1543833333333335	12.2751	10.120716666666667	58188.125	1492035.390476683	0	1170	0.09978873935014221	0.5066181658508775	2.1918795786402505	285.0686950683594	285.08294677734375
697	285.277099609375	13.810716666666668					1	DETECTED	285.2771 m/z @13.81 [CD6594_2.mzXML]	285.277099609375	13.810716666666668	0.17479999999999998	19.9295	19.7547	2562.05029296875	1385079.3164461975	0	1170	10.136056024229223	0.7243627430010204	0.4487254860020411	285.2769470214844	285.281005859375
698	286.2008361816406	10.312316666666668					1	DETECTED	286.2008 m/z @10.31 [CD6594_2.mzXML]	286.2008361816406	10.312316666666668	1.8563666666666667	11.131416666666667	9.27505	135284.765625	1.1713819865536805E7	1	1170	0.10756875144367939	0.5117595459711716	0.020160006743793094	286.2001647949219	286.2083435058594
699	286.24859619140625	9.816116666666666					1	DETECTED	286.2486 m/z @9.82 [CD6594_2.mzXML]	286.24859619140625	9.816116666666666	8.901116666666667	18.960833333333333	10.059716666666667	73947.3515625	1903670.8423797933	1	1170	0.18441210102463046	1.0461452679058478	0.9555161581880774	286.247314453125	286.2497253417969
700	287.0132751464844	1.7850499999999998					1	DETECTED	287.0133 m/z @1.79 [CD6594_2.mzXML]	287.0132751464844	1.7850499999999998	1.7407666666666666	10.870766666666666	9.129999999999999	25587.6328125	2566736.8754429934	0	1170	0.06437890460305762	103.08618742943192	1.5366536106515007	287.0131530761719	287.02215576171875
701	287.0753479003906	11.797733333333333					1	DETECTED	287.0753 m/z @11.80 [CD6594_2.mzXML]	287.0753479003906	11.797733333333333	11.7638	12.083583333333333	0.31978333333333353	19828.87109375	135395.75302618393	0	1170	0.0726931231206418	5.914575670003349	7.068934896756095	287.0748596191406	287.0755310058594
702	287.099853515625	9.715483333333333					1	DETECTED	287.0999 m/z @9.72 [CD6594_2.mzXML]	287.099853515625	9.715483333333333	9.646783333333333	10.2592	0.6124166666666664	202651.203125	1419772.644780759	1	1170	0.10032009502432615	null	null	287.09967041015625	287.1003112792969
703	287.2042541503906	10.312316666666668					1	DETECTED	287.2043 m/z @10.31 [CD6594_2.mzXML]	287.2042541503906	10.312316666666668	10.276900000000001	10.45875	0.18184999999999896	20052.56640625	129094.27144616641	0	1170	0.10846215539556958	2.5672941176470614	6.588684639584442	287.2039794921875	287.2043762207031
704	287.2362976074219	14.049933333333334					1	DETECTED	287.2363 m/z @14.05 [CD6594_2.mzXML]	287.2362976074219	14.049933333333334	13.77555	14.331516666666666	0.5559666666666647	3108.10400390625	67583.64297924787	0	1170	0.47348175306091633	1.0131203304379504	1.0262406608759007	287.2349853515625	287.23760986328125
705	287.2685546875	11.495066666666666					1	DETECTED	287.2686 m/z @11.50 [CD6594_2.mzXML]	287.2685546875	11.495066666666666	11.463233333333333	11.7301	0.26686666666666703	14777.2568359375	100657.5269772948	0	1170	0.04713638251543628	4.1916230366492435	6.835055927815322	287.2677001953125	287.2695617675781
706	287.6322021484375	12.9246					1	DETECTED	287.6322 m/z @12.92 [CD6594_2.mzXML]	287.6322021484375	12.9246	12.100716666666667	14.551066666666665	2.4503499999999985	84169.859375	1265452.7803802504	0	1170	0.18046604941691946	1.424989673699943	1.5075812082079794	287.6311340332031	287.63275146484375
707	288.1032409667969	9.699116666666667					1	DETECTED	288.1032 m/z @9.70 [CD6594_2.mzXML]	288.1032409667969	9.699116666666667	9.646783333333333	9.975266666666666	0.3284833333333328	24789.513671875	186995.58737686148	0	1170	0.2537738039378361	3.1383757961783383	4.949457942099523	288.10308837890625	288.1034851074219
708	288.2166442871094	10.6252					1	DETECTED	288.2166 m/z @10.63 [CD6594_2.mzXML]	288.2166442871094	10.6252	0.15635000000000002	20.002666666666666	19.846316666666667	31273.791015625	1635740.5190405878	0	1170	0.09375855215515472	55.111765525239704	5.560197219271315	288.21490478515625	288.21783447265625
709	288.6399841308594	13.3115					1	DETECTED	288.6400 m/z @13.31 [CD6594_2.mzXML]	288.6399841308594	13.3115	3.7988333333333335	14.398083333333334	10.599250000000001	38941.2265625	2344191.5442576306	0	1170	0.1937618943119297	2.7425555706486384	2.185625233911149	288.6329040527344	288.6497802734375
710	288.7684326171875	1.9114499999999999					1	DETECTED	288.7684 m/z @1.91 [CD6594_2.mzXML]	288.7684326171875	1.9114499999999999	1.7563333333333333	2.0819666666666667	0.32563333333333344	6718.7568359375	74103.25141174323	0	1170	0.09948228525129932	1.0496400558719254	1.0992801117438507	288.76739501953125	288.7691955566406
711	288.92120361328125	1.6324333333333334					1	DETECTED	288.9212 m/z @1.63 [CD6594_2.mzXML]	288.92120361328125	1.6324333333333334	1.5576166666666666	1.7563333333333333	0.19871666666666665	254767.078125	1459598.0442321792	1	1170	0.09073605541467877	1.329789680745743	0.9198548168809849	288.9210510253906	288.9217834472656
712	289.175048828125	0.6517166666666667					1	DETECTED	289.1750 m/z @0.65 [CD6594_2.mzXML]	289.175048828125	0.6517166666666667	0.10118333333333333	20.002666666666666	19.90148333333333	4003.227783203125	1619797.5751868284	0	1170	18.927960118208865	18.07473056430128	16.6217281311804	289.1735534667969	289.1795959472656
713	289.6479797363281	14.131916666666665					1	DETECTED	289.6480 m/z @14.13 [CD6594_2.mzXML]	289.6479797363281	14.131916666666665	10.95025	15.792283333333334	4.842033333333333	28377.26171875	1977341.4571925038	0	1170	2.537490211787027	1.848161536997368	0.2856803013636102	289.6408996582031	289.6494445800781
714	290.03228759765625	17.811500000000002					1	DETECTED	290.0323 m/z @17.81 [CD6594_2.mzXML]	290.03228759765625	17.811500000000002	9.007733333333334	19.472166666666666	10.464433333333332	1546.970458984375	585821.4058096922	0	1170	2.2897202369974323	0.5943156906324185	0.18863138126483708	290.02984619140625	290.0337829589844
715	290.1497802734375	14.115566666666666					1	DETECTED	290.1498 m/z @14.12 [CD6594_2.mzXML]	290.1497802734375	14.115566666666666	8.41245	15.498416666666666	7.085966666666666	8931.3759765625	1049774.7420950623	0	1170	0.443728194576531	0.6212363415325538	0.13428244949406257	290.1484069824219	290.15966796875
716	290.26806640625	11.385066666666667					1	DETECTED	290.2681 m/z @11.39 [CD6594_2.mzXML]	290.26806640625	11.385066666666667	10.95025	11.511016666666666	0.560766666666666	25402.955078125	335207.30906091287	0	1170	0.11076416298207015	0.6886916974274347	0.2935078817248388	290.26751708984375	290.2689208984375
717	290.62640380859375	12.892566666666665					1	DETECTED	290.6264 m/z @12.89 [CD6594_2.mzXML]	290.62640380859375	12.892566666666665	12.362	13.050533333333334	0.6885333333333339	14183.7314453125	202383.40724401877	0	1170	0.08666875613708847	0.6488659923352412	0.2977319846704825	290.62640380859375	290.634521484375
718	290.65771484375	2.0533166666666665					1	DETECTED	290.6577 m/z @2.05 [CD6594_2.mzXML]	290.65771484375	2.0533166666666665	0.3408166666666667	14.881666666666666	14.540849999999999	5628.48095703125	3732918.6891170046	0	1170	14.13925549507655	4.245503649635037	7.491007299270074	290.6484069824219	290.6675720214844
719	290.854248046875	1.7563333333333333					1	DETECTED	290.8542 m/z @1.76 [CD6594_2.mzXML]	290.854248046875	1.7563333333333333	1.0902166666666666	4.053166666666667	2.96295	23673.693359375	1459252.4788408205	0	1170	0.04274410237507431	2.2240473390547204	3.448094678109441	290.84844970703125	290.8545837402344
720	290.9248962402344	2.60555					1	DETECTED	290.9249 m/z @2.61 [CD6594_2.mzXML]	290.9248962402344	2.60555	1.58695	17.518833333333337	15.931883333333337	35028.76953125	2962091.9024653644	0	1170	0.6314573001336177	1.3030159959236896	14.22732160846351	290.9228820800781	290.92718505859375
721	291.1197204589844	12.049616666666667					1	DETECTED	291.1197 m/z @12.05 [CD6594_2.mzXML]	291.1197204589844	12.049616666666667	4.148083333333333	12.90825	8.760166666666667	17046.970703125	3478456.1168833002	0	1170	0.0982995814544001	0.554333336145727	0.108666672291454	291.11932373046875	291.1283264160156
722	291.1768493652344	2.1397833333333334					1	DETECTED	291.1768 m/z @2.14 [CD6594_2.mzXML]	291.1768493652344	2.1397833333333334	2.1397833333333334	14.448333333333332	12.308549999999999	9909.146484375	2116684.9674258423	0	1170	7.732914171115631	null	null	291.16876220703125	291.18414306640625
723	291.1947937011719	12.117733333333332					1	DETECTED	291.1948 m/z @12.12 [CD6594_2.mzXML]	291.1947937011719	12.117733333333332	12.100716666666667	12.444600000000001	0.3438833333333342	17817.271484375	139042.3987930298	0	1170	0.08918096182617852	10.104309500490789	80.7085735270524	291.1863098144531	291.1954040527344
724	291.27105712890625	11.385066666666667					1	DETECTED	291.2711 m/z @11.39 [CD6594_2.mzXML]	291.27105712890625	11.385066666666667	11.370066666666666	14.6387	3.2686333333333337	5917.59619140625	474172.3802860111	0	1170	0.06683547730268558	108.95444444444033	214.65858596111258	291.2629089355469	291.27166748046875
725	291.64599609375	12.90825					1	DETECTED	291.6460 m/z @12.91 [CD6594_2.mzXML]	291.64599609375	12.90825	11.230983333333334	14.568299999999999	3.3373166666666645	28669.138671875	763602.1861802066	0	1170	0.14860656426583496	5.42710380801445	9.976761992908822	291.6444091796875	291.6470642089844
726	291.9351501464844	2.6761333333333335					1	DETECTED	291.9352 m/z @2.68 [CD6594_2.mzXML]	291.9351501464844	2.6761333333333335	1.8836000000000002	15.534916666666668	13.651316666666668	24555.47265625	2029771.2249986886	0	1170	0.6842609715753802	1.5762588455466096	1.545652235684056	291.9255676269531	291.9375
727	292.0675048828125	16.61896666666667					1	DETECTED	292.0675 m/z @16.62 [CD6594_2.mzXML]	292.0675048828125	16.61896666666667	9.504583333333333	19.307333333333336	9.802750000000003	3732.7783203125	859752.9043442071	0	1170	1.9837240646788423	0.6889388398619697	0.37787767972393943	292.0638122558594	292.0688171386719
728	292.198486328125	12.152416666666666					1	DETECTED	292.1985 m/z @12.15 [CD6594_2.mzXML]	292.198486328125	12.152416666666666	8.866266666666666	18.378666666666668	9.512400000000001	5173.138671875	940977.1110114441	0	1170	3.313544620078762	1.447347199610487	1.894694399220974	292.1907958984375	292.2071228027344
729	292.6537780761719	13.0823					1	DETECTED	292.6538 m/z @13.08 [CD6594_2.mzXML]	292.6537780761719	13.0823	2.5915000000000004	13.2807	10.6892	9148.36328125	1590149.2037421872	0	1170	0.08647770338101601	0.5094559042208411	0.018911808441682186	292.6445617675781	292.6626281738281
730	292.93218994140625	2.6761333333333335					1	DETECTED	292.9322 m/z @2.68 [CD6594_2.mzXML]	292.93218994140625	2.6761333333333335	2.4100333333333332	14.69215	12.282116666666667	4448.69091796875	1004109.262321411	0	1170	0.3884015698261174	23.07800952023047	2.5839786361214374	292.923828125	292.93963623046875
731	292.9737854003906	2.5492500000000002					1	DETECTED	292.9738 m/z @2.55 [CD6594_2.mzXML]	292.9737854003906	2.5492500000000002	2.4517333333333338	10.95025	8.498516666666667	4034.261474609375	475169.2847889099	0	1170	0.6444374292820774	43.574688087506495	8.297270688901348	292.9657287597656	292.97784423828125
732	292.9888610839844	2.60555					1	DETECTED	292.9889 m/z @2.61 [CD6594_2.mzXML]	292.9888610839844	2.60555	2.367566666666667	16.895	14.527433333333333	4477.9365234375	1101687.0004902645	0	1170	0.2849931017384604	30.521955318999943	2.610436450972512	292.9810791015625	292.99755859375
733	293.0075988769531	2.633666666666667					1	DETECTED	293.0076 m/z @2.63 [CD6594_2.mzXML]	293.0075988769531	2.633666666666667	2.38165	17.97683333333333	15.595183333333331	5412.47998046875	1179729.9131511226	0	1170	0.3644379595473999	30.940777726340805	3.0676146927747854	292.9976501464844	293.01141357421875
734	293.0214538574219	1.7850499999999998					1	DETECTED	293.0215 m/z @1.79 [CD6594_2.mzXML]	293.0214538574219	1.7850499999999998	1.7709166666666667	4.084933333333334	2.3140166666666673	9179.1337890625	455095.91246487433	0	1170	1.0040687674472335	66.76699938637282	117.09907324869371	293.01153564453125	293.03106689453125
735	293.0379333496094	2.6761333333333335					1	DETECTED	293.0379 m/z @2.68 [CD6594_2.mzXML]	293.0379333496094	2.6761333333333335	2.268666666666667	3.9730833333333333	1.7044166666666665	9006.26953125	369588.77966180403	0	1170	0.5055964235753354	2.09147987565445	2.9144849732914064	293.03387451171875	293.0457458496094
736	293.05694580078125	2.633666666666667					1	DETECTED	293.0569 m/z @2.63 [CD6594_2.mzXML]	293.05694580078125	2.633666666666667	2.268666666666667	3.862283333333333	1.5936166666666662	12136.341796875	446026.15823632805	0	1170	0.4040584195099086	2.1830365296803635	2.470198348349042	293.0484619140625	293.0571594238281
737	293.0676574707031	2.7478833333333332					1	DETECTED	293.0677 m/z @2.75 [CD6594_2.mzXML]	293.0676574707031	2.7478833333333332	1.8563666666666667	19.362833333333334	17.506466666666668	17130.59765625	2068360.9898261114	0	1170	0.5523730971305896	9.547294705016588	13.781227361607302	293.0602722167969	293.0718994140625
738	293.0972900390625	2.6761333333333335					1	DETECTED	293.0973 m/z @2.68 [CD6594_2.mzXML]	293.0972900390625	2.6761333333333335	0.10118333333333333	19.984333333333332	19.883149999999997	8943379.0	5.518768708736122E8	1	1170	0.6468317339350551	1.6239585336851095	1.7638760632045127	293.0960693359375	293.1071472167969
739	293.1265563964844	2.5915000000000004					1	DETECTED	293.1266 m/z @2.59 [CD6594_2.mzXML]	293.1265563964844	2.5915000000000004	2.1828999999999996	11.713249999999999	9.530349999999999	18773.89453125	1175346.6464192811	0	1170	0.505765607519618	1.9944493854163965	2.5055080594241157	293.1262512207031	293.1346130371094
740	293.15264892578125	9.765350000000002					1	DETECTED	293.1526 m/z @9.77 [CD6594_2.mzXML]	293.15264892578125	9.765350000000002	2.1397833333333334	13.113833333333334	10.97405	19219.05859375	4592444.443930848	0	1170	7.506381486943409	0.7720875900948506	0.5084180260519595	293.14453125	293.1607360839844
741	293.1715393066406	2.6902833333333334					1	DETECTED	293.1715 m/z @2.69 [CD6594_2.mzXML]	293.1715393066406	2.6902833333333334	2.211316666666667	15.7371	13.525783333333333	8304.1015625	1625703.88699054	0	1170	0.441270684222983	14.119754332243026	2.5231412427328235	293.1627502441406	293.18084716796875
742	293.1902770996094	2.60555					1	DETECTED	293.1903 m/z @2.61 [CD6594_2.mzXML]	293.1902770996094	2.60555	2.367566666666667	14.966283333333333	12.598716666666666	5786.9638671875	1208567.1672090145	0	1170	12.16599225750069	26.469745780516856	3.212501937550936	293.1822814941406	293.19873046875
743	293.2210388183594	2.5353					1	DETECTED	293.2210 m/z @2.54 [CD6594_2.mzXML]	293.2210388183594	2.5353	2.38165	12.476866666666666	10.095216666666666	4841.99560546875	882325.8368600768	0	1170	0.254202174132105	32.85133962468817	64.70267924937636	293.2110900878906	293.2286682128906
744	293.2442321777344	12.576699999999999					1	DETECTED	293.2442 m/z @12.58 [CD6594_2.mzXML]	293.2442321777344	12.576699999999999	2.4517333333333338	12.758666666666667	10.306933333333333	5620.4052734375	933935.7293729857	0	1170	10.40451925176045	0.5089860378141163	0.019350890085591387	293.23492431640625	293.25152587890625
745	293.31549072265625	2.493333333333333					1	DETECTED	293.3155 m/z @2.49 [CD6594_2.mzXML]	293.31549072265625	2.493333333333333	2.367566666666667	3.2096999999999998	0.842133333333333	3378.84033203125	101727.18272604367	0	1170	0.5024410175699527	3.3479989398356813	5.695997879671363	293.3072204589844	293.319091796875
746	293.6809387207031	2.8060666666666667					1	DETECTED	293.6809 m/z @2.81 [CD6594_2.mzXML]	293.6809387207031	2.8060666666666667	2.395983333333333	3.19435	0.7983666666666669	4139.361328125	101181.46300195315	0	1170	0.05920400304335871	0.973420036577931	0.946840073155862	293.6783142089844	293.6836853027344
747	293.9571533203125	11.247416666666668					1	DETECTED	293.9572 m/z @11.25 [CD6594_2.mzXML]	293.9571533203125	11.247416666666668	10.918466666666665	18.561500000000002	7.643033333333337	3110.00634765625	649085.6673954771	0	1170	4.857193108665571	11.617317728124759	22.234635456249517	293.9562072753906	293.9589538574219
748	294.10040283203125	2.6761333333333335					1	DETECTED	294.1004 m/z @2.68 [CD6594_2.mzXML]	294.10040283203125	2.6761333333333335	0.8705999999999999	18.414833333333334	17.544233333333334	873976.9375	5.6027396711965814E7	0	1170	0.6519453257766799	1.0471694482373255	1.6046987177028658	294.0999755859375	294.1039123535156
749	294.26641845703125	2.6761333333333335					1	DETECTED	294.2664 m/z @2.68 [CD6594_2.mzXML]	294.26641845703125	2.6761333333333335	2.125366666666667	11.447000000000001	9.321633333333335	25284.724609375	2471637.0557283936	0	1170	0.8710938005715221	8.462416026145375	15.924832052290748	294.2597961425781	294.26666259765625
750	294.9186706542969	12.842733333333333					1	DETECTED	294.9187 m/z @12.84 [CD6594_2.mzXML]	294.9186706542969	12.842733333333333	0.15635000000000002	20.002666666666666	19.846316666666667	23822.50390625	4708439.689162419	0	1170	2.1317856240037205	0.7778210256016214	0.5032956143865601	294.9180603027344	294.9207458496094
751	294.9379577636719	1.6474166666666668					1	DETECTED	294.9380 m/z @1.65 [CD6594_2.mzXML]	294.9379577636719	1.6474166666666668	1.58695	1.7407666666666666	0.1538166666666665	90502.3984375	426074.1757460939	0	1170	0.07298668203201952	1.2719128996692377	1.5350947858099742	294.9379577636719	294.93841552734375
752	294.95343017578125	11.415750000000001					1	DETECTED	294.9534 m/z @11.42 [CD6594_2.mzXML]	294.95343017578125	11.415750000000001	10.918466666666665	18.470000000000002	7.551533333333337	6172.43896484375	1393863.2636599736	0	1170	4.813195069066525	7.592787478633881	11.588660810819658	294.9525451660156	294.9548645019531
753	295.05755615234375	10.4862					1	DETECTED	295.0576 m/z @10.49 [CD6594_2.mzXML]	295.05755615234375	10.4862	10.4862	10.553799999999999	0.06759999999999877	5669.25830078125	15677.639324828773	0	1170	0.062032625637609584	null	null	295.0570983886719	295.05804443359375
754	295.1015930175781	2.6761333333333335					1	DETECTED	295.1016 m/z @2.68 [CD6594_2.mzXML]	295.1015930175781	2.6761333333333335	1.8422333333333334	18.342499999999998	16.500266666666665	101369.4140625	7639014.406532466	0	1170	1.069148099639025	1.6830135062365474	1.581510374845054	295.0970153808594	295.103759765625
755	295.1283874511719	9.628883333333333					1	DETECTED	295.1284 m/z @9.63 [CD6594_2.mzXML]	295.1283874511719	9.628883333333333	9.5744	9.992916666666668	0.4185166666666671	37747.6953125	230616.1098555912	0	1170	0.08527220672152325	1.9980792517678128	2.670881112259687	295.1281433105469	295.1288757324219
756	295.1933898925781	12.29285					1	DETECTED	295.1934 m/z @12.29 [CD6594_2.mzXML]	295.1933898925781	12.29285	1.4187166666666668	18.4515	17.03278333333333	39296.58984375	3246283.343856964	0	1170	0.6715514094215713	1.4003968640586073	0.5715564121554482	295.18743896484375	295.1950378417969
757	295.2938232421875	2.60555					1	DETECTED	295.2938 m/z @2.61 [CD6594_2.mzXML]	295.2938232421875	2.60555	1.79905	5.69935	3.9002999999999997	34194.67578125	1901481.756669341	0	1170	0.5990945505167082	1.5670462923293758	1.5491411254355196	295.2931823730469	295.2993469238281
758	296.0649719238281	1.7563333333333333					1	DETECTED	296.0650 m/z @1.76 [CD6594_2.mzXML]	296.0649719238281	1.7563333333333333	1.69325	1.7709166666666667	0.07766666666666677	61737.453125	227467.36822656234	0	1170	0.06819348167228378	0.6155878467635407	0.23117569352708134	296.0649719238281	296.0652160644531
759	296.1846923828125	11.832166666666666					1	DETECTED	296.1847 m/z @11.83 [CD6594_2.mzXML]	296.1846923828125	11.832166666666666	9.765350000000002	19.271	9.50565	28821.662109375	1949174.2956725147	0	1170	0.14013074228513744	2.162557575725137	7.727371379535194	296.1827697753906	296.1850891113281
760	296.1963806152344	12.327433333333333					1	DETECTED	296.1964 m/z @12.33 [CD6594_2.mzXML]	296.1963806152344	12.327433333333333	12.257366666666666	12.543000000000001	0.28563333333333496	7671.70068359375	96165.85661242691	0	1170	0.13036453298555628	2.038296860133197	3.076593720266394	296.1963806152344	296.19757080078125
761	296.988037109375	11.602516666666666					1	DETECTED	296.9880 m/z @11.60 [CD6594_2.mzXML]	296.988037109375	11.602516666666666	3.5795166666666662	19.599666666666668	16.02015	6729.9287109375	1470691.7474161382	0	1170	0.7003091032980304	0.9983890066060078	0.9967780132120156	296.98211669921875	296.99609375
762	297.11798095703125	1.4530666666666667					1	DETECTED	297.1180 m/z @1.45 [CD6594_2.mzXML]	297.11798095703125	1.4530666666666667	1.4370833333333333	1.5576166666666666	0.12053333333333338	5786.88330078125	34401.23752880859	0	1170	0.11662810527312284	3.7705943691344865	6.541188738268973	297.1174621582031	297.11822509765625
763	297.1444091796875	9.399266666666668					1	DETECTED	297.1444 m/z @9.40 [CD6594_2.mzXML]	297.1444091796875	9.399266666666668	9.025883333333333	9.433983333333334	0.408100000000001	4769.40087890625	51286.21317932129	0	1170	0.0917281133239598	0.5464893094674813	0.09297861893496269	297.1438293457031	297.1446838378906
764	297.17999267578125	14.49955					1	DETECTED	297.1800 m/z @14.50 [CD6594_2.mzXML]	297.17999267578125	14.49955	9.628883333333333	19.7455	10.116616666666667	10343.263671875	2270922.077243072	0	1170	1.9275885630600254	0.9825696590519786	0.936704527880136	297.1701354980469	297.1811828613281
765	297.2784423828125	13.066433333333332					1	DETECTED	297.2784 m/z @13.07 [CD6594_2.mzXML]	297.2784423828125	13.066433333333332	1.0353666666666668	19.874000000000002	18.838633333333334	6121.46923828125	1599140.446366791	0	1170	0.12648641214791212	0.7829161725754437	0.5658323451508874	297.2771301269531	297.27886962890625
766	298.2731628417969	14.115566666666666					1	DETECTED	298.2732 m/z @14.12 [CD6594_2.mzXML]	298.2731628417969	14.115566666666666	11.031316666666667	16.23346666666667	5.202150000000001	39162.484375	2304696.7958880626	0	1170	0.5286056466048645	0.8482305686741508	0.5282452596674442	298.27264404296875	298.27484130859375
767	299.1380310058594	11.296066666666666					1	DETECTED	299.1380 m/z @11.30 [CD6594_2.mzXML]	299.1380310058594	11.296066666666666	10.5265	15.700349999999998	5.173849999999998	44049.45703125	2163093.185309172	0	1170	0.6657661299801703	2.042305209481736	3.3660642477569884	299.1373291015625	299.13909912109375
768	299.2767333984375	14.315499999999998					1	DETECTED	299.2767 m/z @14.32 [CD6594_2.mzXML]	299.2767333984375	14.315499999999998	5.770433333333333	14.743666666666666	8.973233333333333	7436.05908203125	1304326.5229107058	0	1170	0.5061425880153223	0.5250534421420547	0.050106884284109476	299.2760925292969	299.2784423828125
769	299.29339599609375	13.503716666666666					1	DETECTED	299.2934 m/z @13.50 [CD6594_2.mzXML]	299.29339599609375	13.503716666666666	0.13773333333333332	19.910666666666668	19.772933333333334	5692.91650390625	1571345.642274567	0	1170	1.5180632937314797	0.7396737239684323	0.461882872216482	299.2921142578125	299.2957763671875
770	300.1413879394531	11.296066666666666					1	DETECTED	300.1414 m/z @11.30 [CD6594_2.mzXML]	300.1413879394531	11.296066666666666	10.688649999999999	14.148516666666666	3.4598666666666666	8328.796875	815132.047346832	0	1170	0.6162141698032038	2.8480175607079126	8.004728148271354	300.1407775878906	300.14239501953125
771	300.1797180175781	11.542116666666667					1	DETECTED	300.1797 m/z @11.54 [CD6594_2.mzXML]	300.1797180175781	11.542116666666667	9.347900000000001	11.964666666666666	2.616766666666665	37749.69921875	1207517.1395121457	0	1170	0.21405273264203828	0.6084853020179786	0.07628684255047108	300.17913818359375	300.18426513671875
772	300.2168884277344	10.553799999999999					1	DETECTED	300.2169 m/z @10.55 [CD6594_2.mzXML]	300.2168884277344	10.553799999999999	10.513033333333334	10.6402	0.12716666666666576	5485.2421875	31078.952384887743	0	1170	0.0912708159647444	1.5596892886345726	2.119378577269145	300.216552734375	300.217041015625
773	301.1401062011719	12.444600000000001					1	DETECTED	301.1401 m/z @12.44 [CD6594_2.mzXML]	301.1401062011719	12.444600000000001	0.10118333333333333	20.002666666666666	19.90148333333333	121471.71875	1.1287674021809759E7	0	1170	10.801217567824313	1.03524453862054	0.04415499316385884	301.1390380859375	301.1414489746094
774	301.18353271484375	11.542116666666667					1	DETECTED	301.1835 m/z @11.54 [CD6594_2.mzXML]	301.18353271484375	11.542116666666667	11.542116666666667	11.618166666666667	0.0760500000000004	7032.7041015625	27272.879266845583	0	1170	0.08067335652157581	null	null	301.1827087402344	301.18353271484375
775	301.2128601074219	13.4703					1	DETECTED	301.2129 m/z @13.47 [CD6594_2.mzXML]	301.2128601074219	13.4703	12.808950000000001	13.604016666666666	0.7950666666666653	13004.322265625	251967.42035510237	0	1170	0.31816464034548453	0.6010937224364306	0.20218744487286117	301.21221923828125	301.2172546386719
776	302.1228942871094	10.117816666666666					1	DETECTED	302.1229 m/z @10.12 [CD6594_2.mzXML]	302.1228942871094	10.117816666666666	10.081816666666667	10.206783333333334	0.12496666666666734	8835.794921875	46374.34826049825	0	1170	0.09426328089874403	1.7356481481481774	2.4712962962963547	302.1226501464844	302.123291015625
777	302.14337158203125	12.444600000000001					1	DETECTED	302.1434 m/z @12.44 [CD6594_2.mzXML]	302.14337158203125	12.444600000000001	0.15635000000000002	19.947666666666667	19.791316666666667	22035.47265625	2314623.3736731256	0	1170	10.756514047852477	1.2369362082565818	1.0440705524402463	302.1425476074219	302.1451721191406
778	302.2318420410156	10.772549999999999					1	DETECTED	302.2318 m/z @10.77 [CD6594_2.mzXML]	302.2318420410156	10.772549999999999	10.72205	11.031316666666667	0.3092666666666677	12245.6708984375	96082.59993502803	0	1170	0.14110734305087824	3.0620462046204997	3.9885666877403527	302.2315673828125	302.2330627441406
779	302.2864074707031	11.587366666666666					1	DETECTED	302.2864 m/z @11.59 [CD6594_2.mzXML]	302.2864074707031	11.587366666666666	11.400133333333335	15.534916666666668	4.134783333333333	122146.7890625	1629561.659485658	0	1170	0.12294499025102645	1.0838793188126523	2.2553496697058626	302.2852783203125	302.288330078125
780	303.02691650390625	1.4832833333333333					1	DETECTED	303.0269 m/z @1.48 [CD6594_2.mzXML]	303.02691650390625	1.4832833333333333	1.4370833333333333	1.51295	0.07586666666666675	6912.23291015625	23893.109780883817	0	1170	0.06629717773724186	0.8210678210678216	0.6421356421356432	303.02655029296875	303.02764892578125
781	303.0738830566406	9.715483333333333					1	DETECTED	303.0739 m/z @9.72 [CD6594_2.mzXML]	303.0738830566406	9.715483333333333	9.646783333333333	10.028416666666667	0.38163333333333327	15847.9775390625	100482.72275216668	0	1170	0.10158428076525894	1.6154170306957	1.6930906550480012	303.0730895996094	303.0740051269531
782	303.13385009765625	10.705516666666666					1	DETECTED	303.1339 m/z @10.71 [CD6594_2.mzXML]	303.13385009765625	10.705516666666666	10.135833333333332	13.3115	3.175666666666668	2748.138916015625	280529.6656852113	0	1170	3.0352126803835375	2.7872209707147237	4.5744419414294475	303.1273498535156	303.1398010253906
783	303.1693115234375	11.814866666666667					1	DETECTED	303.1693 m/z @11.81 [CD6594_2.mzXML]	303.1693115234375	11.814866666666667	11.081466666666667	11.947733333333334	0.8662666666666663	11363.3642578125	148716.5771714473	0	1170	0.08025057063735375	0.589182388938613	0.2586474718512337	303.1693115234375	303.17041015625
784	303.2286682128906	14.148516666666666					1	DETECTED	303.2287 m/z @14.15 [CD6594_2.mzXML]	303.2286682128906	14.148516666666666	10.365383333333334	16.17823333333333	5.812849999999997	121928.109375	5825916.174692722	1	1170	0.343868360343798	0.7124101754249867	0.31539213258466453	303.22772216796875	303.23199462890625
785	303.64581298828125	12.842733333333333					1	DETECTED	303.6458 m/z @12.84 [CD6594_2.mzXML]	303.64581298828125	12.842733333333333	12.775366666666667	13.220366666666667	0.4450000000000003	19625.96484375	170579.29692700162	0	1170	0.12454482219957619	3.3417509507987098	5.5351756691905125	303.6453552246094	303.6465759277344
786	304.0189208984375	10.1002					1	DETECTED	304.0189 m/z @10.10 [CD6594_2.mzXML]	304.0189208984375	10.1002	10.064033333333333	10.2948	0.23076666666666767	25824.451171875	170681.2386372073	0	1170	0.102630471217239	3.210988317227119	4.951728851264604	304.0185546875	304.0193786621094
787	304.0484619140625	17.60983333333333					1	DETECTED	304.0485 m/z @17.61 [CD6594_2.mzXML]	304.0484619140625	17.60983333333333	9.061883333333332	19.617833333333333	10.555950000000001	4431.283203125	1224874.511963897	0	1170	1.7072526029671842	0.6174550623248851	0.23742703665083117	304.0467529296875	304.0496520996094
788	304.1500244140625	9.313600000000001					1	DETECTED	304.1500 m/z @9.31 [CD6594_2.mzXML]	304.1500244140625	9.313600000000001	9.250033333333333	16.748	7.4979666666666684	3224.54052734375	957134.5039992068	0	1170	0.10922497298551193	58.97718930256796	116.95437860513591	304.14923095703125	304.1502990722656
789	304.17437744140625	8.883816666666666					1	DETECTED	304.1744 m/z @8.88 [CD6594_2.mzXML]	304.17437744140625	8.883816666666666	8.813883333333333	8.936233333333332	0.12234999999999907	2940.187255859375	14956.690630798417	0	1170	0.08264221959526274	0.8747616777883651	0.7495233555767303	304.17431640625	304.17547607421875
790	304.21136474609375	10.045983333333334					1	DETECTED	304.2114 m/z @10.05 [CD6594_2.mzXML]	304.21136474609375	10.045983333333334	10.028416666666667	16.839833333333335	6.811416666666668	11392.64453125	870751.8449359736	0	1170	0.16098033920837196	193.87333965843845	11.636756132772035	304.2088317871094	304.21685791015625
791	304.2317199707031	14.315499999999998					1	DETECTED	304.2317 m/z @14.32 [CD6594_2.mzXML]	304.2317199707031	14.315499999999998	10.80615	15.298583333333333	4.492433333333333	24088.4921875	1816887.2317551884	0	1170	0.426685789004944	0.6380691581296621	0.31628724095405086	304.2303466796875	304.2332458496094
792	304.2989196777344	11.511016666666666					1	DETECTED	304.2989 m/z @11.51 [CD6594_2.mzXML]	304.2989196777344	11.511016666666666	11.463233333333333	16.160016666666667	4.696783333333334	37115.59765625	949940.6167578127	0	1170	2.667386082491193	49.146668991977734	2.7347587896834487	304.2987060546875	304.30364990234375
793	304.83563232421875	10.966066666666668					1	DETECTED	304.8356 m/z @10.97 [CD6594_2.mzXML]	304.83563232421875	10.966066666666668	10.540083333333333	11.09805	0.5579666666666672	2807.05419921875	54529.78748458876	0	1170	0.22150924219959833	0.6549160765288141	0.3098321530576283	304.8350830078125	304.8380126953125
794	304.8949890136719	1.6474166666666668					1	DETECTED	304.8950 m/z @1.65 [CD6594_2.mzXML]	304.8949890136719	1.6474166666666668	1.1268666666666667	19.837333333333333	18.710466666666665	77227.1171875	9152453.175230775	0	1170	0.0867847618361508	118.45958351884883	243.58649339659328	304.8949890136719	304.9041748046875
795	305.04498291015625	16.43555					1	DETECTED	305.0450 m/z @16.44 [CD6594_2.mzXML]	305.04498291015625	16.43555	9.079416666666667	19.874000000000002	10.794583333333335	3076.90380859375	908779.1578307803	0	1170	3.496705108249202	0.7337131373366444	0.467426274673289	305.0436706542969	305.05487060546875
796	305.15887451171875	11.68105					1	DETECTED	305.1589 m/z @11.68 [CD6594_2.mzXML]	305.15887451171875	11.68105	9.451583333333334	11.832166666666666	2.380583333333332	6976.50634765625	339984.5735197753	0	1170	0.12331356560647677	0.5338907661025054	0.0677815322050109	305.15557861328125	305.1591491699219
797	305.2440185546875	12.64295					1	DETECTED	305.2440 m/z @12.64 [CD6594_2.mzXML]	305.2440185546875	12.64295	0.4329	15.534916666666668	15.102016666666668	132321.6875	2898811.0064369477	1	1170	0.1989963774026755	6.755259992041402	10.73385933567485	305.2436218261719	305.25189208984375
798	305.7095642089844	10.444933333333333					1	DETECTED	305.7096 m/z @10.44 [CD6594_2.mzXML]	305.7095642089844	10.444933333333333	10.401116666666667	10.672033333333333	0.2709166666666665	23591.962890625	156001.28730999798	0	1170	0.09897093329702678	3.100831713678197	3.5173131992717845	305.70709228515625	305.7098083496094
799	306.0834655761719	15.682016666666668					1	DETECTED	306.0835 m/z @15.68 [CD6594_2.mzXML]	306.0834655761719	15.682016666666668	9.265216666666667	19.9295	10.664283333333334	5916.5947265625	1143951.5363666385	0	1170	1.9530063646739055	0.8309658500602585	0.5809624750519848	306.0806579589844	306.0932312011719
800	306.79803466796875	10.45875					1	DETECTED	306.7980 m/z @10.46 [CD6594_2.mzXML]	306.79803466796875	10.45875	10.401116666666667	10.6402	0.23908333333333331	17266.486328125	110386.78149755888	0	1170	0.09906308263084895	2.3555756919241815	2.6801264053357623	306.7970275878906	306.79803466796875
801	306.9932556152344	10.982116666666666					1	DETECTED	306.9933 m/z @10.98 [CD6594_2.mzXML]	306.9932556152344	10.982116666666666	10.72205	11.370066666666666	0.6480166666666669	8673.3076171875	178624.06831372067	0	1170	0.2743161946480335	1.2458664445014094	1.2815511823854042	306.9912109375	306.9936218261719
802	307.0783386230469	10.117816666666666					1	DETECTED	307.0783 m/z @10.12 [CD6594_2.mzXML]	307.0783386230469	10.117816666666666	9.556966666666666	18.7615	9.204533333333336	32007.61328125	1438925.9509866324	0	1170	0.10435723328962965	42.961035353684494	5.375470762973437	307.0769958496094	307.0830078125
803	307.1672058105469	11.0149					1	DETECTED	307.1672 m/z @11.01 [CD6594_2.mzXML]	307.1672058105469	11.0149	10.347866666666667	18.888333333333332	8.540466666666665	919174.0	2.623473031477406E7	1	1170	0.6264211784986191	1.3684577425186175	0.5777633379878974	307.1664733886719	307.16876220703125
804	307.2626647949219	12.152416666666666					1	DETECTED	307.2627 m/z @12.15 [CD6594_2.mzXML]	307.2626647949219	12.152416666666666	12.016116666666667	14.148516666666666	2.1323999999999987	5267.8671875	455603.32391351304	0	1170	1.7481803026429716	7.822450476889294	14.644900953778588	307.25885009765625	307.2647705078125
805	307.6833801269531	10.444933333333333					1	DETECTED	307.6834 m/z @10.44 [CD6594_2.mzXML]	307.6833801269531	10.444933333333333	10.416216666666665	10.540083333333333	0.12386666666666812	8307.361328125	43975.21598663352	0	1170	0.08699359225938963	2.156703424259949	3.3134068485198984	307.6819152832031	307.6833801269531
806	307.9859924316406	10.444933333333333					1	DETECTED	307.9860 m/z @10.44 [CD6594_2.mzXML]	307.9859924316406	10.444933333333333	10.401116666666667	10.567616666666668	0.16650000000000098	4993.7236328125	31133.576164794984	0	1170	0.1684493014434416	1.899961962723492	2.799923925446984	307.98187255859375	307.9865417480469
807	307.99847412109375	10.444933333333333					1	DETECTED	307.9985 m/z @10.44 [CD6594_2.mzXML]	307.99847412109375	10.444933333333333	10.401116666666667	10.513033333333334	0.11191666666666755	7851.80615234375	30897.896493286444	0	1170	0.06722875121912253	1.277101559528356	1.5542031190567118	307.99041748046875	308.0068359375
808	308.01556396484375	10.4308					1	DETECTED	308.0156 m/z @10.43 [CD6594_2.mzXML]	308.01556396484375	10.4308	10.4308	15.334883333333332	4.9040833333333325	7769.55419921875	305240.2393383488	0	1170	0.09079894585327786	null	null	308.0105895996094	308.0230407714844
809	308.0499267578125	10.444933333333333					1	DETECTED	308.0499 m/z @10.44 [CD6594_2.mzXML]	308.0499267578125	10.444933333333333	10.22405	19.362833333333334	9.138783333333334	6431143.5	5.042319310292336E7	1	1170	0.09875603691220647	2.5187808772983513	3.1254650664849284	308.04827880859375	308.0509033203125
810	308.0813293457031	10.45875					1	DETECTED	308.0813 m/z @10.46 [CD6594_2.mzXML]	308.0813293457031	10.45875	10.064033333333333	10.513033333333334	0.4490000000000016	13566.166015625	145034.43285376026	0	1170	0.4235036601678477	0.5685242568973591	0.13982044408021638	308.07757568359375	308.08917236328125
811	308.1172790527344	10.444933333333333					1	DETECTED	308.1173 m/z @10.44 [CD6594_2.mzXML]	308.1172790527344	10.444933333333333	10.401116666666667	10.540083333333333	0.13896666666666668	5534.32470703125	29964.2383439942	0	1170	0.09387818308820961	1.585774058577416	2.171548117154832	308.1136169433594	308.1260681152344
812	308.17132568359375	11.0149					1	DETECTED	308.1713 m/z @11.01 [CD6594_2.mzXML]	308.17132568359375	11.0149	10.383566666666667	15.939283333333332	5.555716666666665	100599.34375	3285775.4602696854	0	1170	0.6339487362595708	1.209258113380731	1.244822643886323	308.1706237792969	308.1719665527344
813	309.0529479980469	10.444933333333333					1	DETECTED	309.0529 m/z @10.44 [CD6594_2.mzXML]	309.0529479980469	10.444933333333333	2.7190833333333333	15.828949999999999	13.109866666666665	930804.5	6.433837354516675E7	1	1170	0.0893833948234608	0.5152362278193318	0.019759000484289982	309.045166015625	309.0539245605469
814	309.0807189941406	11.572466666666665					1	DETECTED	309.0807 m/z @11.57 [CD6594_2.mzXML]	309.0807189941406	11.572466666666665	9.699116666666667	11.587366666666666	1.8882499999999993	4593.328125	232997.7376215819	0	1170	1.9755775917025158	0.5039768329463263	0.007953665892652634	309.0807189941406	309.0821838378906
815	309.1505126953125	13.68965					1	DETECTED	309.1505 m/z @13.69 [CD6594_2.mzXML]	309.1505126953125	13.68965	9.330816666666667	13.983766666666666	4.652949999999999	4963.41650390625	603501.4324418638	0	1170	4.409977004779654	0.5337380032883415	0.0693403492543566	309.1451110839844	309.1515197753906
816	309.1639404296875	10.966066666666668					1	DETECTED	309.1639 m/z @10.97 [CD6594_2.mzXML]	309.1639404296875	10.966066666666668	10.4862	12.543000000000001	2.056800000000001	30440.724609375	1225578.586706299	0	1170	0.35497140110088665	1.3505793098633352	2.8043192994628074	309.1549377441406	309.1710205078125
817	309.2026672363281	12.758666666666667					1	DETECTED	309.2027 m/z @12.76 [CD6594_2.mzXML]	309.2026672363281	12.758666666666667	11.7301	13.933300000000001	2.2032000000000007	17520.564453125	489017.185129639	0	1170	0.135403833605638	1.42915731531213	1.9373637268710617	309.201904296875	309.206298828125
818	309.2403564453125	12.692116666666667					1	DETECTED	309.2404 m/z @12.69 [CD6594_2.mzXML]	309.2403564453125	12.692116666666667	4.0370333333333335	14.620883333333333	10.58385	3112.7431640625	865961.1254870915	0	1170	10.176661854134489	0.6114239223577667	0.2228478447155332	309.2384033203125	309.2408447265625
819	309.3095397949219	10.444933333333333					1	DETECTED	309.3095 m/z @10.44 [CD6594_2.mzXML]	309.3095397949219	10.444933333333333	10.401116666666667	10.540083333333333	0.13896666666666668	17416.763671875	94387.72882690447	0	1170	0.08963648740897945	1.585774058577416	2.171548117154832	309.3094787597656	309.30987548828125
820	310.0460205078125	10.444933333333333					1	DETECTED	310.0460 m/z @10.44 [CD6594_2.mzXML]	310.0460205078125	10.444933333333333	10.383566666666667	17.537	7.153433333333332	2354108.25	1.7816401066976357E7	0	1170	0.0967731856935572	2.3571330863679893	2.709770783566932	310.04522705078125	310.0487365722656
821	310.20074462890625	10.610566666666667					1	DETECTED	310.2007 m/z @10.61 [CD6594_2.mzXML]	310.20074462890625	10.610566666666667	10.416216666666665	16.674333333333333	6.258116666666668	67608.265625	1494680.2900492859	0	1170	5.578426676043154	10.394390919039719	20.392219481870416	310.197998046875	310.2008972167969
822	310.3090515136719	12.758666666666667					1	DETECTED	310.3091 m/z @12.76 [CD6594_2.mzXML]	310.3090515136719	12.758666666666667	12.758666666666667	13.09855	0.33988333333333287	5737.09814453125	69768.05817480483	0	1170	0.21096234854948825	null	null	310.3087158203125	310.3098449707031
823	310.911865234375	1.6474166666666668					1	DETECTED	310.9119 m/z @1.65 [CD6594_2.mzXML]	310.911865234375	1.6474166666666668	1.6020666666666665	1.7407666666666666	0.13870000000000005	58163.90234375	247370.48149292008	0	1170	0.05945297961105256	1.5292171995589787	2.0706749804711304	310.9117431640625	310.9122314453125
824	311.0041809082031	12.083583333333333					1	DETECTED	311.0042 m/z @12.08 [CD6594_2.mzXML]	311.0041809082031	12.083583333333333	9.365083333333333	19.2165	9.851416666666667	3881.153564453125	918295.8451015321	0	1170	4.092973404029561	1.8119214027343507	1.1993350534536271	310.9952697753906	311.0101623535156
825	311.05010986328125	10.444933333333333					1	DETECTED	311.0501 m/z @10.44 [CD6594_2.mzXML]	311.05010986328125	10.444933333333333	10.383566666666667	11.247416666666668	0.8638500000000011	310467.84375	2274442.5730993687	1	1170	0.0948240466421808	2.5089857816832164	2.8760740605159287	311.0497741699219	311.0509033203125
826	311.123291015625	8.762216666666665					1	DETECTED	311.1233 m/z @8.76 [CD6594_2.mzXML]	311.123291015625	8.762216666666665	8.445933333333333	8.9719	0.5259666666666671	15745.12109375	155142.59531603978	0	1170	0.10242614461484578	0.8134573091559923	0.2939455874791111	311.1225891113281	311.1244201660156
827	311.1657409667969	12.29285					1	DETECTED	311.1657 m/z @12.29 [CD6594_2.mzXML]	311.1657409667969	12.29285	4.148083333333333	16.453916666666668	12.305833333333336	72664.59375	2026052.1065252707	1	1170	0.2912169470512129	4.3108404895618	4.804979797263555	311.1617126464844	311.1750793457031
828	311.31817626953125	10.444933333333333					1	DETECTED	311.3182 m/z @10.44 [CD6594_2.mzXML]	311.31817626953125	10.444933333333333	10.401116666666667	10.472583333333334	0.07146666666666768	6497.04736328125	19783.181080810733	0	1170	0.2620184435008994	0.8155192088246648	0.6310384176493296	311.3177490234375	311.3185119628906
829	311.6318664550781	12.842733333333333					1	DETECTED	311.6319 m/z @12.84 [CD6594_2.mzXML]	311.6318664550781	12.842733333333333	12.741766666666667	13.01875	0.2769833333333338	18679.9296875	173822.24490661593	0	1170	0.11420417838140295	1.3716573126444427	1.7433146252888854	311.6311340332031	311.6324462890625
830	311.9932556152344	16.1231					1	DETECTED	311.9933 m/z @16.12 [CD6594_2.mzXML]	311.9932556152344	16.1231	9.798766666666667	19.874000000000002	10.075233333333335	2741.6533203125	733724.7311813044	0	1170	1.4338828206548655	0.7965450903916093	0.5930901807832185	311.9916687011719	311.99462890625
831	312.02850341796875	13.1602					1	DETECTED	312.0285 m/z @13.16 [CD6594_2.mzXML]	312.02850341796875	13.1602	10.153533333333334	19.5085	9.354966666666668	32048.44140625	1481942.7318056026	0	1170	0.24127782226371153	0.9528053405713193	1.0007048794446904	312.0224914550781	312.0298767089844
832	312.0426940917969	10.444933333333333					1	DETECTED	312.0427 m/z @10.44 [CD6594_2.mzXML]	312.0426940917969	10.444933333333333	10.383566666666667	11.081466666666667	0.6979000000000006	76908.7890625	584027.3604702466	0	1170	0.10703239360057815	2.8675514580178674	5.838910935607878	312.04217529296875	312.0440673828125
833	312.16925048828125	12.29285					1	DETECTED	312.1693 m/z @12.29 [CD6594_2.mzXML]	312.16925048828125	12.29285	3.64185	12.626433333333333	8.984583333333333	12935.9384765625	1161610.46255072	0	1170	0.0709635494490275	0.5201220800037403	0.04104731124597557	312.1640930175781	312.1705322265625
834	312.21600341796875	10.772549999999999					1	DETECTED	312.2160 m/z @10.77 [CD6594_2.mzXML]	312.21600341796875	10.772549999999999	10.610566666666667	15.052266666666666	4.441699999999999	8481.4931640625	349405.5592478025	0	1170	0.13146198993279867	13.710361148266408	27.071785651769197	312.2157287597656	312.224365234375
835	312.2889404296875	13.503716666666666					1	DETECTED	312.2889 m/z @13.50 [CD6594_2.mzXML]	312.2889404296875	13.503716666666666	13.503716666666666	13.933300000000001	0.4295833333333352	6815.3818359375	86354.65828839157	0	1170	0.0863171184349838	null	null	312.2875671386719	312.28912353515625
836	312.3614807128906	12.049616666666667					1	DETECTED	312.3615 m/z @12.05 [CD6594_2.mzXML]	312.3614807128906	12.049616666666667	12.03285	12.186816666666665	0.15396666666666547	13680.0986328125	81890.61476513647	0	1170	0.11738638281712888	4.591451292246322	8.182902584492645	312.3612976074219	312.3621520996094
837	312.6584167480469	1.8563666666666667					1	DETECTED	312.6584 m/z @1.86 [CD6594_2.mzXML]	312.6584167480469	1.8563666666666667	1.8422333333333334	4.132316666666666	2.2900833333333326	27566.00390625	699306.1469875182	0	1170	0.5816951075603909	57.11309087126147	88.22773708617515	312.6559753417969	312.65924072265625
838	313.04638671875	10.472583333333334					1	DETECTED	313.0464 m/z @10.47 [CD6594_2.mzXML]	313.04638671875	10.472583333333334	10.401116666666667	10.596016666666666	0.19489999999999874	13212.759765625	77606.90445471212	0	1170	0.08766789780161055	1.3635727611940018	1.836394846467115	313.0459289550781	313.04669189453125
839	313.0960388183594	1.51295					1	DETECTED	313.0960 m/z @1.51 [CD6594_2.mzXML]	313.0960388183594	1.51295	1.4187166666666668	19.325833333333332	17.907116666666663	16188.703125	3900469.036645294	0	1170	0.17554586903738478	95.01476830562449	189.029536611249	313.0911560058594	313.0960388183594
840	313.1659240722656	12.29285					1	DETECTED	313.1659 m/z @12.29 [CD6594_2.mzXML]	313.1659240722656	12.29285	12.222216666666666	13.034699999999999	0.8124833333333328	16845.388671875	270301.3834633795	0	1170	0.22201453160741025	5.7514157621519555	3.6921746535794235	313.1658020019531	313.1674499511719
841	313.2729187011719	14.315499999999998					1	DETECTED	313.2729 m/z @14.32 [CD6594_2.mzXML]	313.2729187011719	14.315499999999998	0.10118333333333333	19.984333333333332	19.883149999999997	4785.5029296875	1477786.1025499278	0	1170	0.47308861853680817	0.6994057634380361	1.0843907758856821	313.26446533203125	313.2751159667969
842	313.783935546875	1.8563666666666667					1	DETECTED	313.7839 m/z @1.86 [CD6594_2.mzXML]	313.783935546875	1.8563666666666667	1.8563666666666667	3.7042333333333333	1.8478666666666665	18110.49609375	487828.6844300231	0	1170	0.5894457771248662	null	null	313.7828063964844	313.78497314453125
843	314.029296875	13.1602					1	DETECTED	314.0293 m/z @13.16 [CD6594_2.mzXML]	314.029296875	13.1602	12.186816666666665	17.885166666666667	5.698350000000001	8005.37744140625	563091.0430336914	0	1170	0.14820309294165135	2.927084225125419	0.9614616575467378	314.02667236328125	314.0302734375
844	314.23199462890625	10.966066666666668					1	DETECTED	314.2320 m/z @10.97 [CD6594_2.mzXML]	314.23199462890625	10.966066666666668	10.772549999999999	11.898433333333333	1.1258833333333342	51799.765625	585537.8648826313	0	1170	0.1409227260890482	1.1407251043914075	1.2979074711338021	314.2307434082031	314.2322692871094
845	314.78643798828125	9.280816666666668					1	DETECTED	314.7864 m/z @9.28 [CD6594_2.mzXML]	314.78643798828125	9.280816666666668	1.8278833333333333	9.280816666666668	7.452933333333335	10336.080078125	2621810.2434367067	0	1170	7.41308499606864	0.5	null	314.7774353027344	314.78643798828125
846	315.0788879394531	1.8563666666666667					1	DETECTED	315.0789 m/z @1.86 [CD6594_2.mzXML]	315.0788879394531	1.8563666666666667	1.7709166666666667	10.5265	8.755583333333334	7184485.0	2.2064952254491782E8	1	1170	0.6051970004617611	34.70911163283395	52.735422623602524	315.0740966796875	315.0813903808594
847	315.1152648925781	2.2973166666666667					1	DETECTED	315.1153 m/z @2.30 [CD6594_2.mzXML]	315.1152648925781	2.2973166666666667	1.8422333333333334	3.2558000000000002	1.4135666666666669	8202.6748046875	310028.0841332397	0	1170	0.37776250268711964	1.553085515473357	2.106171030946714	315.10650634765625	315.1197814941406
848	315.13653564453125	2.4100333333333332					1	DETECTED	315.1365 m/z @2.41 [CD6594_2.mzXML]	315.13653564453125	2.4100333333333332	2.211316666666667	11.797733333333333	9.586416666666667	5743.978515625	985844.3155814823	0	1170	0.10570025257204252	24.120816908496213	47.241633816992426	315.1279296875	315.1406555175781
849	315.161376953125	12.29285					1	DETECTED	315.1614 m/z @12.29 [CD6594_2.mzXML]	315.161376953125	12.29285	2.3112500000000002	14.674266666666666	12.363016666666667	7545.2958984375	1336821.4709375	0	1170	9.853041665020518	0.6192903275359996	31.62800663474251	315.15753173828125	315.1700744628906
850	315.2351379394531	10.934383333333333					1	DETECTED	315.2351 m/z @10.93 [CD6594_2.mzXML]	315.2351379394531	10.934383333333333	10.870766666666666	11.047883333333335	0.17711666666666837	9688.6884765625	67546.22998889202	0	1170	0.12990380591806172	1.3920618286612707	1.7841236573225416	315.23486328125	315.2355041503906
851	316.0827331542969	1.8563666666666667					1	DETECTED	316.0827 m/z @1.86 [CD6594_2.mzXML]	316.0827331542969	1.8563666666666667	1.8422333333333334	14.29855	12.456316666666668	589062.8125	1.9372027664404277E7	0	1170	0.6220111339462022	66.55184438988137	106.13374087838399	316.0764465332031	316.0883483886719
852	316.1751403808594	10.513033333333334					1	DETECTED	316.1751 m/z @10.51 [CD6594_2.mzXML]	316.1751403808594	10.513033333333334	9.043783333333332	10.581566666666667	1.5377833333333353	8019.93701171875	244670.87768157985	0	1170	0.08338745546705617	0.5233225568600758	0.04664511372015163	316.17449951171875	316.17529296875
853	316.2474060058594	11.09805					1	DETECTED	316.2474 m/z @11.10 [CD6594_2.mzXML]	316.2474060058594	11.09805	11.031316666666667	11.400133333333335	0.36881666666666746	49889.671875	348383.10222012264	0	1170	0.10223935173103627	1.8235096655976208	2.406682043822033	316.24639892578125	316.2477111816406
854	317.0835266113281	1.87					1	DETECTED	317.0835 m/z @1.87 [CD6594_2.mzXML]	317.0835266113281	1.87	1.8422333333333334	9.146616666666667	7.304383333333333	80678.8359375	2748118.394767791	0	1170	0.5916210151527432	29.068298071823843	41.743217501220215	317.08062744140625	317.0910339355469
855	317.11431884765625	1.7563333333333333					1	DETECTED	317.1143 m/z @1.76 [CD6594_2.mzXML]	317.11431884765625	1.7563333333333333	0.9621833333333334	19.8555	18.893316666666667	16701.41796875	2612030.693304413	0	1170	12.449741130248892	3.4216288080482715	5.585393903886726	317.11346435546875	317.11529541015625
856	317.2440490722656	13.503716666666666					1	DETECTED	317.2440 m/z @13.50 [CD6594_2.mzXML]	317.2440490722656	13.503716666666666	11.064833333333333	19.910666666666668	8.845833333333335	15474.3583984375	1045679.3542895201	0	1170	2.5874319589583408	0.705422687245039	0.27425215114587037	317.2429504394531	317.25115966796875
857	317.527099609375	1.87					1	DETECTED	317.5271 m/z @1.87 [CD6594_2.mzXML]	317.527099609375	1.87	1.87	3.9573833333333335	2.0873833333333334	26711.87109375	662692.8603778686	0	1170	0.5481399166888519	null	null	317.5270080566406	317.52996826171875
858	318.0640869140625	15.700349999999998					1	DETECTED	318.0641 m/z @15.70 [CD6594_2.mzXML]	318.0640869140625	15.700349999999998	9.451583333333334	18.942666666666664	9.49108333333333	4947.654296875	883885.2652674556	0	1170	0.20158058007644009	0.7594365288083516	4.193862089215026	318.0628662109375	318.06561279296875
859	318.29937744140625	11.325533333333334					1	DETECTED	318.2994 m/z @11.33 [CD6594_2.mzXML]	318.29937744140625	11.325533333333334	11.148249999999999	16.729666666666667	5.581416666666668	312855.15625	3111002.723800109	1	1170	0.09367266044140443	1.164716084160886	3.503700069268793	318.2945861816406	318.3000183105469
860	318.96893310546875	1.7850499999999998					1	DETECTED	318.9689 m/z @1.79 [CD6594_2.mzXML]	318.96893310546875	1.7850499999999998	1.72515	2.268666666666667	0.5435166666666669	25277.892578125	401711.6033015136	0	1170	0.07620397542703738	4.141700603258145	8.39003867110526	318.9681701660156	318.9701232910156
861	319.0601501464844	16.086333333333332					1	DETECTED	319.0602 m/z @16.09 [CD6594_2.mzXML]	319.0601501464844	16.086333333333332	9.6823	19.253	9.5707	3725.658935546875	790484.2683281865	0	1170	1.5183932879817803	0.7472400206120102	0.4294194972821069	319.0590515136719	319.0619201660156
862	319.1286315917969	10.610566666666667					1	DETECTED	319.1286 m/z @10.61 [CD6594_2.mzXML]	319.1286315917969	10.610566666666667	9.416616666666666	10.705516666666666	1.2889	2388.466064453125	81597.30267468267	0	1170	0.14056996425974333	0.5397629716487286	0.0795259432974571	319.12744140625	319.1365966796875
863	319.1649475097656	9.556966666666666					1	DETECTED	319.1649 m/z @9.56 [CD6594_2.mzXML]	319.1649475097656	9.556966666666666	9.521816666666666	9.646783333333333	0.12496666666666734	8496.958984375	38998.32421472167	0	1170	0.08380585007731689	1.777619724988166	2.8291362495452597	319.1644592285156	319.1651611328125
864	319.1936950683594	14.148516666666666					1	DETECTED	319.1937 m/z @14.15 [CD6594_2.mzXML]	319.1936950683594	14.148516666666666	10.2592	15.571349999999999	5.312149999999999	49984.73046875	2719557.0765852677	0	1170	0.43120906735546427	0.8129394218350356	0.3528700965433959	319.1856689453125	319.1949768066406
865	319.2618408203125	13.190383333333333					1	DETECTED	319.2618 m/z @13.19 [CD6594_2.mzXML]	319.2618408203125	13.190383333333333	13.034699999999999	13.723433333333332	0.6887333333333334	8277.0859375	184069.4018044432	0	1170	0.14892680037438488	2.2119687399635914	3.4239374799271824	319.2588806152344	319.26300048828125
866	319.30267333984375	11.325533333333334					1	DETECTED	319.3027 m/z @11.33 [CD6594_2.mzXML]	319.30267333984375	11.325533333333334	11.296066666666666	11.587366666666666	0.29129999999999967	58293.1328125	421477.7088962405	0	1170	0.09075490886373139	4.9428733031672145	7.1379084989541335	319.2942810058594	319.3027648925781
867	320.19683837890625	14.0992					1	DETECTED	320.1968 m/z @14.10 [CD6594_2.mzXML]	320.19683837890625	14.0992	11.131416666666667	15.4436	4.3121833333333335	11454.73828125	753172.1911504823	0	1170	0.2969488781734846	0.844238182868386	0.2517953509843087	320.19329833984375	320.19818115234375
868	320.96636962890625	1.8132333333333333					1	DETECTED	320.9664 m/z @1.81 [CD6594_2.mzXML]	320.96636962890625	1.8132333333333333	1.7563333333333333	2.2399	0.4835666666666667	16483.55078125	253256.09679205334	0	1170	0.286787762707877	4.249267721148217	5.295937354387538	320.96484375	320.9674987792969
869	321.1841125488281	11.031316666666667					1	DETECTED	321.1841 m/z @11.03 [CD6594_2.mzXML]	321.1841125488281	11.031316666666667	10.513033333333334	11.618166666666667	1.1051333333333329	4283.5263671875	165260.48759509283	0	1170	0.24600084384276144	1.0661478599221796	1.1322957198443595	321.1827392578125	321.1844787597656
870	321.2088928222656	12.64295					1	DETECTED	321.2089 m/z @12.64 [CD6594_2.mzXML]	321.2088928222656	12.64295	1.4682666666666668	18.032	16.56373333333333	70442.078125	2970276.18048749	0	1170	0.2901860906835676	0.5368905397780465	0.04852747909451887	321.2002868652344	321.2105407714844
871	322.0653381347656	12.049616666666667					1	DETECTED	322.0653 m/z @12.05 [CD6594_2.mzXML]	322.0653381347656	12.049616666666667	11.148249999999999	19.910666666666668	8.762416666666669	200213.96875	2591813.317966489	0	1170	0.12376251278972816	1.2098961701070556	3.266097171211574	322.055419921875	322.06719970703125
872	322.2125549316406	12.659233333333333					1	DETECTED	322.2126 m/z @12.66 [CD6594_2.mzXML]	322.2125549316406	12.659233333333333	9.7323	13.01875	3.2864500000000003	16377.2353515625	742276.9525719598	0	1170	0.03362891283388869	0.5614152469023326	0.12283049380466515	322.2068176269531	322.2132873535156
873	322.2733154296875	13.8636					1	DETECTED	322.2733 m/z @13.86 [CD6594_2.mzXML]	322.2733154296875	13.8636	13.740533333333333	14.533933333333332	0.7933999999999983	5800.91552734375	124248.12262933337	0	1170	0.34428884268413995	3.2234561213434447	5.4469122426868894	322.2720947265625	322.27459716796875
874	323.0688781738281	12.049616666666667					1	DETECTED	323.0689 m/z @12.05 [CD6594_2.mzXML]	323.0688781738281	12.049616666666667	11.9817	12.310083333333333	0.328383333333333	30819.869140625	282395.6976933591	0	1170	0.13283506066602513	2.679656312821152	3.3925521919113617	323.0685729980469	323.0691833496094
875	323.1632080078125	10.383566666666667					1	DETECTED	323.1632 m/z @10.38 [CD6594_2.mzXML]	323.1632080078125	10.383566666666667	9.749116666666668	10.966066666666668	1.2169500000000006	10279.2392578125	166424.0188791809	0	1170	0.1760077226576282	0.9590590275041391	4.547982914969348	323.162109375	323.1645202636719
876	323.22479248046875	13.828583333333334					1	DETECTED	323.2248 m/z @13.83 [CD6594_2.mzXML]	323.22479248046875	13.828583333333334	10.998516666666665	15.191516666666667	4.193000000000001	16273.904296875	1232086.9308845215	0	1170	2.326719229415822	0.7450362866923764	0.5032602097367368	323.22412109375	323.2268981933594
877	324.04510498046875	9.313600000000001					1	DETECTED	324.0451 m/z @9.31 [CD6594_2.mzXML]	324.04510498046875	9.313600000000001	9.235066666666667	10.982116666666666	1.7470499999999998	25158.29296875	504467.97646252374	0	1170	1.0371094141614723	10.29790782998693	22.480696506266042	324.04119873046875	324.0470275878906
878	324.0623474121094	12.049616666666667					1	DETECTED	324.0623 m/z @12.05 [CD6594_2.mzXML]	324.0623474121094	12.049616666666667	11.9817	12.476866666666666	0.4951666666666661	67076.3828125	638817.7414757069	0	1170	0.1297566265771355	3.082054220412561	4.037326859868129	324.06158447265625	324.06280517578125
879	324.13653564453125	11.495066666666666					1	DETECTED	324.1365 m/z @11.50 [CD6594_2.mzXML]	324.13653564453125	11.495066666666666	11.431216666666668	11.964666666666666	0.5334499999999984	180373.46875	1359483.3211638115	1	1170	0.10406436724279367	2.274894085697887	3.182498145542909	324.1358947753906	324.1373291015625
880	324.178955078125	15.571349999999999					1	DETECTED	324.1790 m/z @15.57 [CD6594_2.mzXML]	324.178955078125	15.571349999999999	0.52435	20.002666666666666	19.478316666666668	6730.55126953125	2176740.3511248166	0	1170	0.7189907932981736	0.6472491748078245	0.6179428938277454	324.1712646484375	324.1801452636719
881	324.1913757324219	9.699116666666667					1	DETECTED	324.1914 m/z @9.70 [CD6594_2.mzXML]	324.1913757324219	9.699116666666667	9.646783333333333	9.922116666666666	0.2753333333333323	69367.5078125	450151.585850097	0	1170	0.1227952248358779	2.1415755820354736	2.7381638888106044	324.191162109375	324.1914367675781
882	325.05511474609375	1.8278833333333333					1	DETECTED	325.0551 m/z @1.83 [CD6594_2.mzXML]	325.05511474609375	1.8278833333333333	1.8278833333333333	9.347900000000001	7.520016666666668	8285.3564453125	2065130.9361527103	0	1170	7.495333413754895	null	null	325.046875	325.05511474609375
883	325.0658264160156	12.03285					1	DETECTED	325.0658 m/z @12.03 [CD6594_2.mzXML]	325.0658264160156	12.03285	12.016116666666667	12.204383333333334	0.18826666666666725	11239.1162109375	79845.03877124048	0	1170	4.411303857378994	5.625498007968316	10.250996015936632	325.0652160644531	325.0659484863281
884	325.112060546875	11.68105					1	DETECTED	325.1121 m/z @11.68 [CD6594_2.mzXML]	325.112060546875	11.68105	11.618166666666667	12.222216666666666	0.6040499999999991	83923.703125	672927.3515149525	0	1170	0.09333380092880716	2.59176126402789	4.1557284293575165	325.11175537109375	325.11260986328125
885	325.14019775390625	11.495066666666666					1	DETECTED	325.1402 m/z @11.50 [CD6594_2.mzXML]	325.14019775390625	11.495066666666666	9.130666666666666	11.587366666666666	2.4566999999999997	27657.322265625	2097696.5732297357	0	1170	2.4084555127031155	0.5195186939604127	0.039037387920825506	325.14013671875	325.1497497558594
886	325.1753234863281	15.571349999999999					1	DETECTED	325.1753 m/z @15.57 [CD6594_2.mzXML]	325.1753234863281	15.571349999999999	0.41436666666666666	19.800666666666665	19.3863	10167.5810546875	2812681.7115017385	0	1170	6.557262031200734	0.639517098279231	0.7502964736963178	325.17333984375	325.1781005859375
887	325.19488525390625	9.699116666666667					1	DETECTED	325.1949 m/z @9.70 [CD6594_2.mzXML]	325.19488525390625	9.699116666666667	9.664883333333334	9.781516666666667	0.1166333333333327	11538.806640625	60133.004052367876	0	1170	0.10689072253714116	1.7035053554041022	2.4070107108082044	325.1946105957031	325.1949768066406
888	326.0425109863281	9.297083333333335					1	DETECTED	326.0425 m/z @9.30 [CD6594_2.mzXML]	326.0425109863281	9.297083333333335	9.265216666666667	16.58225	7.317033333333331	8164.03125	952146.8017053829	0	1170	0.0965896199660925	114.80700836819744	228.6140167363949	326.03802490234375	326.0447692871094
889	326.0607604980469	10.2414					1	DETECTED	326.0608 m/z @10.24 [CD6594_2.mzXML]	326.0607604980469	10.2414	10.22405	12.100716666666667	1.876666666666667	5424.6171875	294184.4308944093	0	1170	1.8546135634922827	54.08261287223693	107.16522574447386	326.057373046875	326.06085205078125
890	326.115234375	11.665249999999999					1	DETECTED	326.1152 m/z @11.67 [CD6594_2.mzXML]	326.115234375	11.665249999999999	11.618166666666667	11.7638	0.14563333333333262	11343.5869140625	67143.20753320296	0	1170	0.1140923932508624	1.5465486725664286	2.093097345132857	326.115234375	326.1157531738281
891	326.17779541015625	15.939283333333332					1	DETECTED	326.1778 m/z @15.94 [CD6594_2.mzXML]	326.17779541015625	15.939283333333332	12.29285	19.088666666666665	6.795816666666665	3413.6396484375	713528.2011798702	0	1170	1.695539109581496	0.9318443593282935	0.8636887186565868	326.1763000488281	326.1788330078125
892	326.2320861816406	10.276900000000001					1	DETECTED	326.2321 m/z @10.28 [CD6594_2.mzXML]	326.2320861816406	10.276900000000001	6.4695833333333335	10.416216666666665	3.946633333333332	19722.916015625	794895.0457854912	0	1170	0.08028408585827407	0.518295912694417	0.036591825388833966	326.2314147949219	326.2418518066406
893	326.9767150878906	17.482166666666668					1	DETECTED	326.9767 m/z @17.48 [CD6594_2.mzXML]	326.9767150878906	17.482166666666668	11.031316666666667	17.482166666666668	6.450850000000001	4132.80859375	1434902.9206920168	0	1170	6.434507794098055	0.5	null	326.9767150878906	326.9808349609375
894	327.0074462890625	0.4329					1	DETECTED	327.0074 m/z @0.43 [CD6594_2.mzXML]	327.0074462890625	0.4329	0.10118333333333333	20.002666666666666	19.90148333333333	6498.142578125	4231575.182424502	0	1170	16.72595476282755	29.997713912475504	58.995427824951015	327.00628662109375	327.00946044921875
895	327.0517883300781	11.542116666666667					1	DETECTED	327.0518 m/z @11.54 [CD6594_2.mzXML]	327.0517883300781	11.542116666666667	1.6324333333333334	11.63375	10.001316666666666	26182.556640625	5917494.904350097	0	1170	0.12345540538143851	0.5046234238901007	0.00924684778020142	327.0501708984375	327.05194091796875
896	327.140625	11.665249999999999					1	DETECTED	327.1406 m/z @11.67 [CD6594_2.mzXML]	327.140625	11.665249999999999	10.655516666666667	17.903333333333332	7.247816666666665	18114.310546875	1749648.2055125735	0	1170	0.09860167346953475	3.5889756371319224	0.1715299487143926	327.13958740234375	327.149658203125
897	327.17340087890625	16.17823333333333					1	DETECTED	327.1734 m/z @16.18 [CD6594_2.mzXML]	327.17340087890625	16.17823333333333	9.6823	19.0155	9.3332	5515.65087890625	1311798.7444017339	0	1170	2.011412864766518	0.7183879144900914	0.4367758289801828	327.1719665527344	327.1741638183594
898	327.2283020019531	13.828583333333334					1	DETECTED	327.2283 m/z @13.83 [CD6594_2.mzXML]	327.2283020019531	13.828583333333334	10.2592	14.656616666666668	4.397416666666668	19275.8515625	1247671.2078718871	0	1170	1.3793138645927172	0.6159910908980544	0.14956724097734836	327.2190856933594	327.2355651855469
899	328.2475280761719	11.09805					1	DETECTED	328.2475 m/z @11.10 [CD6594_2.mzXML]	328.2475280761719	11.09805	11.031316666666667	11.247416666666668	0.21610000000000085	15376.2900390625	108480.00636645494	0	1170	0.11743205468729379	1.6191308691308706	2.6547371381989686	328.2471618652344	328.2479248046875
900	328.6746520996094	13.205433333333334					1	DETECTED	328.6747 m/z @13.21 [CD6594_2.mzXML]	328.6746520996094	13.205433333333334	12.9878	13.503716666666666	0.5159166666666657	8717.0859375	106711.63269158913	0	1170	0.0729802538872395	1.185288711900747	1.370577423801494	328.67333984375	328.6755065917969
901	328.8973693847656	1.57225					1	DETECTED	328.8974 m/z @1.57 [CD6594_2.mzXML]	328.8973693847656	1.57225	1.4530666666666667	1.6173333333333335	0.16426666666666678	62059.7109375	346086.47815478535	0	1170	0.10641089404936	0.6891343867990504	0.37686320667983964	328.89727783203125	328.898193359375
902	328.9977111816406	1.7709166666666667					1	DETECTED	328.9977 m/z @1.77 [CD6594_2.mzXML]	328.9977111816406	1.7709166666666667	0.10118333333333333	19.984333333333332	19.883149999999997	29479.951171875	4310229.40403406	0	1170	0.062474224929832234	3.2631794255890743	50.33192527589762	328.99749755859375	329.00634765625
903	329.1759948730469	12.29285					1	DETECTED	329.1760 m/z @12.29 [CD6594_2.mzXML]	329.1759948730469	12.29285	12.239766666666666	13.144733333333333	0.9049666666666667	9693.1005859375	193266.2037312014	0	1170	0.13921769269841455	8.524018838304547	16.048037676609095	329.17596435546875	329.1769714355469
904	329.2463073730469	13.68965					1	DETECTED	329.2463 m/z @13.69 [CD6594_2.mzXML]	329.2463073730469	13.68965	11.064833333333333	14.51685	3.452016666666667	15630.1982421875	823101.1026553956	0	1170	0.27816648382883713	0.6618632713727642	0.47293218789396785	329.24346923828125	329.25128173828125
905	329.6553649902344	13.1602					1	DETECTED	329.6554 m/z @13.16 [CD6594_2.mzXML]	329.6553649902344	13.1602	13.144733333333333	13.373516666666665	0.22878333333333245	6969.73681640625	53425.90300524905	0	1170	0.11233313875433559	7.396012931034419	13.792025862068838	329.6549377441406	329.6572265625
906	330.03204345703125	10.444933333333333					1	DETECTED	330.0320 m/z @10.44 [CD6594_2.mzXML]	330.03204345703125	10.444933333333333	10.401116666666667	13.113833333333334	2.712716666666667	28173.478515625	469404.6791551522	0	1170	0.08194067448858178	30.955306200076272	3.129422249435095	330.0315246582031	330.0400085449219
907	330.2628479003906	11.280100000000001					1	DETECTED	330.2628 m/z @11.28 [CD6594_2.mzXML]	330.2628479003906	11.280100000000001	11.214366666666667	11.511016666666666	0.29664999999999964	4753.125	52380.98888769534	0	1170	0.2511220582789804	2.2564655172413506	3.512931034482701	330.26251220703125	330.263671875
908	330.33563232421875	11.9147					1	DETECTED	330.3356 m/z @11.91 [CD6594_2.mzXML]	330.33563232421875	11.9147	11.832166666666666	11.9992	0.16703333333333426	8695.341796875	63138.790824462994	0	1170	0.1125880467151692	1.0119143780290765	1.0238287560581527	330.33538818359375	330.3363037109375
909	331.0533447265625	1.8563666666666667					1	DETECTED	331.0533 m/z @1.86 [CD6594_2.mzXML]	331.0533447265625	1.8563666666666667	1.8132333333333333	7.441633333333333	5.628399999999999	801060.375	2.1955625002972152E7	1	1170	0.4643605807858293	21.986635628414366	43.28278417818312	331.0522766113281	331.0547180175781
910	331.0918884277344	10.312316666666668					1	DETECTED	331.0919 m/z @10.31 [CD6594_2.mzXML]	331.0918884277344	10.312316666666668	10.276900000000001	10.401116666666667	0.12421666666666553	9671.638671875	53198.252499755574	0	1170	0.10821335787173503	1.7536470588235251	2.5072941176470502	331.091796875	331.0921936035156
911	331.16510009765625	8.348383333333334					1	DETECTED	331.1651 m/z @8.35 [CD6594_2.mzXML]	331.16510009765625	8.348383333333334	8.1168	11.280100000000001	3.1633000000000013	6436.51953125	427309.2707508544	0	1170	0.12951104343376585	6.829722921914317	12.659445843828633	331.1642150878906	331.1657409667969
912	331.1873779296875	12.135216666666668					1	DETECTED	331.1874 m/z @12.14 [CD6594_2.mzXML]	331.1873779296875	12.135216666666668	12.100716666666667	12.379233333333334	0.2785166666666665	13190.09765625	97763.91851904284	0	1170	0.12660200408712186	4.036473429951536	5.541732511757068	331.1858215332031	331.1875
913	331.2037353515625	11.1813					1	DETECTED	331.2037 m/z @11.18 [CD6594_2.mzXML]	331.2037353515625	11.1813	11.114583333333334	11.230983333333334	0.1164000000000005	5405.46142578125	25668.897244384974	0	1170	0.07558022065187764	0.8723457406944876	0.744691481388975	331.2037353515625	331.204833984375
914	331.2616882324219	11.832166666666666					1	DETECTED	331.2617 m/z @11.83 [CD6594_2.mzXML]	331.2616882324219	11.832166666666666	10.772549999999999	15.407016666666667	4.634466666666668	4867.20947265625	501605.14365194703	0	1170	1.2929709679311543	2.1868600279975468	3.239720856178696	331.2603454589844	331.26348876953125
915	332.0567321777344	2.4241333333333333					1	DETECTED	332.0567 m/z @2.42 [CD6594_2.mzXML]	332.0567321777344	2.4241333333333333	1.9394	4.784549999999999	2.8451499999999994	49781.265625	1912793.5035883784	0	1170	0.2524447762315849	1.7049674072002106	1.8869183595809906	332.055908203125	332.0578308105469
916	332.16314697265625	9.992916666666668					1	DETECTED	332.1631 m/z @9.99 [CD6594_2.mzXML]	332.16314697265625	9.992916666666668	8.332433333333334	11.214366666666667	2.8819333333333326	234955.5625	6133451.565276458	1	1170	0.4514153438825357	1.383092680129776	1.3792248606998792	332.16253662109375	332.1678161621094
917	332.24224853515625	10.772549999999999					1	DETECTED	332.2422 m/z @10.77 [CD6594_2.mzXML]	332.24224853515625	10.772549999999999	10.705516666666666	10.870766666666666	0.16525000000000034	7060.54736328125	49419.277683715714	0	1170	0.11144062060052029	1.2325957235206482	1.4651914470412966	332.2420959472656	332.2430419921875
918	332.2959289550781	11.325533333333334					1	DETECTED	332.2959 m/z @11.33 [CD6594_2.mzXML]	332.2959289550781	11.325533333333334	5.3990833333333335	11.447000000000001	6.0479166666666675	8827.875	789551.8066250613	0	1170	5.973154898222093	0.5102478437063223	0.02049568741264443	332.28692626953125	332.2962646484375
919	332.8389892578125	1.72515					1	DETECTED	332.8390 m/z @1.73 [CD6594_2.mzXML]	332.8389892578125	1.72515	1.6474166666666668	1.7709166666666667	0.12349999999999994	14165.458984375	69577.78772265621	0	1170	0.08541041566312457	0.7943825042881656	0.5887650085763311	332.8389892578125	332.8426513671875
920	333.04632568359375	2.2973166666666667					1	DETECTED	333.0463 m/z @2.30 [CD6594_2.mzXML]	333.04632568359375	2.2973166666666667	1.8422333333333334	4.388233333333333	2.5459999999999994	37620.6015625	1443367.1200594483	0	1170	0.7490165250522818	2.1740693849318893	5.771986263561921	333.04632568359375	333.05291748046875
921	333.1499938964844	14.115566666666666					1	DETECTED	333.1500 m/z @14.12 [CD6594_2.mzXML]	333.1499938964844	14.115566666666666	10.80615	15.15635	4.350199999999999	7772.48779296875	688702.2041227111	0	1170	2.204279647018465	0.6572457381713798	6.3796159348234	333.1400451660156	333.1517028808594
922	333.1668395996094	10.028416666666667					1	DETECTED	333.1668 m/z @10.03 [CD6594_2.mzXML]	333.1668395996094	10.028416666666667	9.664883333333334	15.191516666666667	5.526633333333333	31432.263671875	1497831.6182644032	0	1170	0.35931924853291086	6.6589066771789724	1.3984255643942811	333.1662902832031	333.1718444824219
923	334.9143981933594	1.6020666666666665					1	DETECTED	334.9144 m/z @1.60 [CD6594_2.mzXML]	334.9143981933594	1.6020666666666665	1.5576166666666666	5.4870833333333335	3.929466666666667	49554.94921875	1889551.3432304692	0	1170	0.07460421639128145	44.20097487814036	82.61104261102773	334.9139709472656	334.9176025390625
924	335.1228332519531	10.347866666666667					1	DETECTED	335.1228 m/z @10.35 [CD6594_2.mzXML]	335.1228332519531	10.347866666666667	9.816116666666666	10.383566666666667	0.5674500000000009	4255.24951171875	59690.266067382836	0	1170	0.09439424444528477	0.533568406205924	0.06713681241184813	335.1224670410156	335.1238708496094
925	335.1659851074219	14.0992					1	DETECTED	335.1660 m/z @14.10 [CD6594_2.mzXML]	335.1659851074219	14.0992	8.954	15.939283333333332	6.9852833333333315	80032.71875	5522726.916287135	0	1170	2.308569811227118	0.8351792370859522	0.5738680678647026	335.1580810546875	335.1729736328125
926	336.07489013671875	16.674333333333333					1	DETECTED	336.0749 m/z @16.67 [CD6594_2.mzXML]	336.07489013671875	16.674333333333333	9.382083333333332	18.924500000000002	9.54241666666667	2981.373779296875	892133.4644192194	0	1170	2.144881457075467	0.6542848000731372	0.3085696001462742	336.0732421875	336.0760498046875
927	336.1693420410156	14.115566666666666					1	DETECTED	336.1693 m/z @14.12 [CD6594_2.mzXML]	336.1693420410156	14.115566666666666	10.5265	15.334883333333332	4.808383333333332	14521.408203125	1683654.8058806462	0	1170	2.149185493492455	0.6570606642981635	0.22060257362710142	336.16845703125	336.1750183105469
928	336.6633605957031	13.205433333333334					1	DETECTED	336.6634 m/z @13.21 [CD6594_2.mzXML]	336.6633605957031	13.205433333333334	12.972233333333332	13.933300000000001	0.9610666666666692	24808.353515625	477757.34319885285	0	1170	0.14940867597665353	1.585344549262608	1.6894034188388933	336.6628112792969	336.6640930175781
929	336.8870544433594	1.5427333333333333					1	DETECTED	336.8871 m/z @1.54 [CD6594_2.mzXML]	336.8870544433594	1.5427333333333333	1.4832833333333333	10.17155	8.688266666666667	6108.1474609375	748779.84706073	0	1170	0.03699988521880071	73.07204934118307	145.14409868236615	336.8846740722656	336.8872375488281
930	337.0207214355469	11.68105					1	DETECTED	337.0207 m/z @11.68 [CD6594_2.mzXML]	337.0207214355469	11.68105	9.48725	11.832166666666666	2.3449166666666663	16845.162109375	1287169.267481812	0	1170	0.20913269287017933	0.5344417601118299	0.06888352022365983	337.0206604003906	337.0220947265625
931	337.061279296875	1.87					1	DETECTED	337.0613 m/z @1.87 [CD6594_2.mzXML]	337.061279296875	1.87	1.7709166666666667	18.85216666666667	17.08125	941597.0625	1.8618563474800576E7	1	1170	0.3517337156829614	6.920672178002302	11.597583651330167	337.0528259277344	337.07122802734375
932	337.166259765625	14.0992					1	DETECTED	337.1663 m/z @14.10 [CD6594_2.mzXML]	337.166259765625	14.0992	10.982116666666666	15.534916666666668	4.552800000000001	20876.66015625	1540559.5966717831	0	1170	2.4633872418347966	0.6717079440749968	0.286228732944982	337.1646728515625	337.1678466796875
933	337.1812744140625	12.64295					1	DETECTED	337.1813 m/z @12.64 [CD6594_2.mzXML]	337.1812744140625	12.64295	12.135216666666668	13.828583333333334	1.693366666666666	94057.46875	1753616.6610257553	0	1170	0.2519774924427747	1.9728858088726207	0.788832615017574	337.18011474609375	337.1818542480469
934	338.0646667480469	1.87					1	DETECTED	338.0647 m/z @1.87 [CD6594_2.mzXML]	338.0646667480469	1.87	1.8422333333333334	11.832166666666666	9.989933333333333	90448.34375	3575267.1030297847	0	1170	0.3614954844006173	178.65085703564762	360.5139558089017	338.05999755859375	338.0653076171875
935	338.2314147949219	12.428633333333332					1	DETECTED	338.2314 m/z @12.43 [CD6594_2.mzXML]	338.2314147949219	12.428633333333332	0.10118333333333333	20.002666666666666	19.90148333333333	564144.625	1.7636252313009955E7	0	1170	0.16310901596947858	2.9706885877165456	19.082881953616678	338.2310485839844	338.2339172363281
936	338.34075927734375	12.610133333333332					1	DETECTED	338.3408 m/z @12.61 [CD6594_2.mzXML]	338.34075927734375	12.610133333333332	0.6699666666666667	14.847216666666666	14.177249999999999	225556.375	1.5208127938909914E7	0	1170	0.3800753796169296	0.520432940080571	1.4264934992577605	338.3404541015625	338.34161376953125
937	339.1614685058594	14.131916666666665					1	DETECTED	339.1615 m/z @14.13 [CD6594_2.mzXML]	339.1614685058594	14.131916666666665	11.09805	14.197866666666666	3.0998166666666656	8759.09375	786762.7517764277	0	1170	0.14870290159906574	0.5108689680935221	0.021737936187044327	339.1611633300781	339.16259765625
938	339.1974182128906	11.832166666666666					1	DETECTED	339.1974 m/z @11.83 [CD6594_2.mzXML]	339.1974182128906	11.832166666666666	10.1002	16.049766666666667	5.949566666666668	27158.205078125	1996768.909769287	0	1170	0.45458512788564676	1.4030959294493928	3.7942917380053314	339.1884765625	339.197998046875
939	339.2348327636719	12.444600000000001					1	DETECTED	339.2348 m/z @12.44 [CD6594_2.mzXML]	339.2348327636719	12.444600000000001	0.13773333333333332	19.910666666666668	19.772933333333334	104841.7265625	3867250.30608457	0	1170	0.1599632270338649	13.70706209806153	7.982550310167267	339.23370361328125	339.2367858886719
940	339.3439025878906	12.64295					1	DETECTED	339.3439 m/z @12.64 [CD6594_2.mzXML]	339.3439025878906	12.64295	12.204383333333334	14.49955	2.295166666666665	51946.07421875	1317828.3786221922	0	1170	0.3248206064935051	2.492358714950585	1.1873926681494475	339.3369445800781	339.3448181152344
941	340.0398864746094	10.444933333333333					1	DETECTED	340.0399 m/z @10.44 [CD6594_2.mzXML]	340.0398864746094	10.444933333333333	2.35335	10.581566666666667	8.228216666666668	16164.12890625	1000646.5548798828	0	1170	0.3630021134631054	0.5084429293813532	0.3630966336209736	340.03955078125	340.0493469238281
942	340.13214111328125	10.6252					1	DETECTED	340.1321 m/z @10.63 [CD6594_2.mzXML]	340.13214111328125	10.6252	10.596016666666666	10.672033333333333	0.07601666666666773	2976.95947265625	9459.168977172905	0	1170	0.08600851774675533	1.3023986293546428	1.6047972587092856	340.132080078125	340.1330261230469
943	340.25830078125	10.822633333333332					1	DETECTED	340.2583 m/z @10.82 [CD6594_2.mzXML]	340.25830078125	10.822633333333332	10.80615	10.934383333333333	0.1282333333333323	3280.744384765625	17102.65853051746	0	1170	0.09559478428686141	3.8897876643077525	6.779575328615505	340.25830078125	340.2591857910156
944	340.9309997558594	1.6324333333333334					1	DETECTED	340.9310 m/z @1.63 [CD6594_2.mzXML]	340.9309997558594	1.6324333333333334	1.57225	1.6624166666666667	0.09016666666666673	25466.22265625	104542.77762792984	0	1170	0.09278285087760363	0.7490999723068389	0.4959242176154463	340.9307556152344	340.93157958984375
945	340.9959411621094	11.370066666666666					1	DETECTED	340.9959 m/z @11.37 [CD6594_2.mzXML]	340.9959411621094	11.370066666666666	10.966066666666668	17.427333333333333	6.461266666666665	4457.095703125	695570.828173035	0	1170	4.217446550321375	7.996617161716206	14.993234323432413	340.99481201171875	340.997314453125
946	341.0310363769531	11.542116666666667					1	DETECTED	341.0310 m/z @11.54 [CD6594_2.mzXML]	341.0310363769531	11.542116666666667	11.495066666666666	11.898433333333333	0.4033666666666669	61542.4609375	423629.779261719	0	1170	0.09424833210948336	2.94611704314806	3.47417695363864	341.0302734375	341.0312194824219
947	341.053955078125	10.4862					1	DETECTED	341.0540 m/z @10.49 [CD6594_2.mzXML]	341.053955078125	10.4862	10.347866666666667	17.829666666666665	7.481799999999998	3324.1201171875	641695.0542606506	0	1170	6.114848145176024	27.04265060240957	53.08530120481914	341.0491638183594	341.0542297363281
948	341.1985168457031	12.29285					1	DETECTED	341.1985 m/z @12.29 [CD6594_2.mzXML]	341.1985168457031	12.29285	11.63375	17.867	6.233250000000002	8940.3427734375	750860.0705900271	0	1170	0.7310776857334993	4.728607191624941	11.826594522458912	341.188720703125	341.1993713378906
949	341.24444580078125	13.3115					1	DETECTED	341.2444 m/z @13.31 [CD6594_2.mzXML]	341.24444580078125	13.3115	11.165099999999999	13.933300000000001	2.768200000000002	4750.51318359375	385045.7661563113	0	1170	0.17572677011273363	0.6448471859858367	0.28969437197167347	341.23553466796875	341.2503662109375
950	341.3516540527344	13.828583333333334					1	DETECTED	341.3517 m/z @13.83 [CD6594_2.mzXML]	341.3516540527344	13.828583333333334	12.593666666666667	14.656616666666668	2.0629500000000007	15878.595703125	459766.86339666724	0	1170	0.16995147334654526	0.8675065700629352	0.40669369900226077	341.3509826660156	341.35321044921875
951	342.0141296386719	8.779433333333333					1	DETECTED	342.0141 m/z @8.78 [CD6594_2.mzXML]	342.0141296386719	8.779433333333333	0.8888333333333333	19.599666666666668	18.710833333333333	7093.27783203125	2707125.1009194343	0	1170	4.123999430862486	1.1856407201818198	0.37248830543872063	342.0055236816406	342.0156555175781
952	342.03424072265625	11.542116666666667					1	DETECTED	342.0342 m/z @11.54 [CD6594_2.mzXML]	342.03424072265625	11.542116666666667	10.416216666666665	11.618166666666667	1.2019500000000019	10573.4697265625	475368.92957824713	0	1170	1.1528389492145816	0.5337729816147083	0.06754596322941674	342.03338623046875	342.0370788574219
953	342.2628479003906	11.355333333333334					1	DETECTED	342.2628 m/z @11.36 [CD6594_2.mzXML]	342.2628479003906	11.355333333333334	11.230983333333334	11.463233333333333	0.23224999999999874	15981.6943359375	131172.34765521224	0	1170	0.10895805576526385	0.9338560514676285	0.8677121029352571	342.26239013671875	342.2635498046875
954	343.1920166015625	12.29285					1	DETECTED	343.1920 m/z @12.29 [CD6594_2.mzXML]	343.1920166015625	12.29285	11.131416666666667	17.29866666666667	6.167250000000003	46593.41015625	1330907.248364106	0	1170	0.068052550686577	1.8196289043318377	3.6900445864200986	343.1849670410156	343.19476318359375
955	343.29425048828125	12.066550000000001					1	DETECTED	343.2943 m/z @12.07 [CD6594_2.mzXML]	343.29425048828125	12.066550000000001	12.03285	14.0992	2.06635	7926.74951171875	498470.11882861325	0	1170	0.10367190545956895	30.65801186943493	60.31602373886986	343.29351806640625	343.294921875
956	344.19525146484375	12.29285					1	DETECTED	344.1953 m/z @12.29 [CD6594_2.mzXML]	344.19525146484375	12.29285	11.865533333333333	13.77555	1.9100166666666674	9258.9619140625	383587.9471110839	0	1170	0.48655493664732674	2.23489605678849	3.46979211357698	344.1949462890625	344.1982116699219
957	344.6493835449219	13.129566666666667					1	DETECTED	344.6494 m/z @13.13 [CD6594_2.mzXML]	344.6493835449219	13.129566666666667	12.940566666666665	13.503716666666666	0.5631500000000003	19841.96875	258286.79016528296	0	1170	0.15879503638865167	1.4898148148148012	1.312375077488089	344.6482849121094	344.650146484375
958	344.87518310546875	1.5576166666666666					1	DETECTED	344.8752 m/z @1.56 [CD6594_2.mzXML]	344.87518310546875	1.5576166666666666	1.4370833333333333	1.6474166666666668	0.21033333333333348	132464.515625	706938.2933054201	0	1170	0.0826225763734747	0.8820277878219318	0.6645717891757357	344.8747863769531	344.87554931640625
959	345.8785400390625	1.5427333333333333					1	DETECTED	345.8785 m/z @1.54 [CD6594_2.mzXML]	345.8785400390625	1.5427333333333333	1.4682666666666668	11.602516666666666	10.13425	7484.0927734375	3537372.722426208	0	1170	0.13828030788124224	68.0455461056403	135.0910922112806	345.87518310546875	345.87896728515625
960	346.0094299316406	3.7358166666666666					1	DETECTED	346.0094 m/z @3.74 [CD6594_2.mzXML]	346.0094299316406	3.7358166666666666	0.10118333333333333	20.002666666666666	19.90148333333333	17656.349609375	7542888.936155825	0	1170	12.260349217104109	4.277158977441134	8.956599449912236	346.0075988769531	346.01019287109375
961	346.118408203125	11.478916666666667					1	DETECTED	346.1184 m/z @11.48 [CD6594_2.mzXML]	346.118408203125	11.478916666666667	11.447000000000001	11.964666666666666	0.5176666666666652	19336.4375	157860.89715454026	0	1170	0.07549514044269401	8.109660574412754	4.253329827062214	346.11822509765625	346.1195983886719
962	346.2731018066406	13.68965					1	DETECTED	346.2731 m/z @13.69 [CD6594_2.mzXML]	346.2731018066406	13.68965	13.604016666666666	14.431566666666667	0.8275500000000005	8522.626953125	111710.44153900162	0	1170	0.1191474205955636	4.831938497469803	8.663876994939606	346.27239990234375	346.2733154296875
963	346.2945556640625	12.775366666666667					1	DETECTED	346.2946 m/z @12.78 [CD6594_2.mzXML]	346.2945556640625	12.775366666666667	11.325533333333334	12.90825	1.5827166666666663	15389.0478515625	756236.9840358885	0	1170	1.4482084248227043	0.5458271065639732	0.0916542131279462	346.29290771484375	346.2945556640625
964	346.33074951171875	11.63375					1	DETECTED	346.3307 m/z @11.63 [CD6594_2.mzXML]	346.33074951171875	11.63375	11.618166666666667	11.964666666666666	0.3464999999999989	9436.4296875	71072.4264252927	0	1170	0.2184375124586122	11.117647058824481	21.235294117648962	346.33026123046875	346.33123779296875
965	347.0869445800781	10.347866666666667					1	DETECTED	347.0869 m/z @10.35 [CD6594_2.mzXML]	347.0869445800781	10.347866666666667	3.7199999999999998	10.672033333333333	6.9520333333333335	49416.796875	3154725.8496800535	0	1170	0.106088217846807	0.5202698432630394	0.021164522783588505	347.0771484375	347.0874328613281
966	347.2208557128906	11.7301					1	DETECTED	347.2209 m/z @11.73 [CD6594_2.mzXML]	347.2208557128906	11.7301	9.313600000000001	13.26555	3.9519499999999983	7539.6943359375	467558.20587274176	0	1170	0.1095669861255022	0.8177012207738464	0.6354024415476928	347.21807861328125	347.22723388671875
967	349.0162658691406	2.733566666666667					1	DETECTED	349.0163 m/z @2.73 [CD6594_2.mzXML]	349.0162658691406	2.733566666666667	2.733566666666667	18.324333333333335	15.590766666666669	2441.83056640625	882824.9889971315	0	1170	1.034055687385977	null	null	349.0151672363281	349.01849365234375
968	349.0701599121094	9.715483333333333					1	DETECTED	349.0702 m/z @9.72 [CD6594_2.mzXML]	349.0701599121094	9.715483333333333	9.664883333333334	15.66375	5.998866666666666	1728.830322265625	302997.98273974616	0	1170	0.10715370386624201	59.277338603426365	117.55467720685273	349.0617980957031	349.0709533691406
969	349.2340087890625	12.725316666666666					1	DETECTED	349.2340 m/z @12.73 [CD6594_2.mzXML]	349.2340087890625	12.725316666666666	10.966066666666668	12.90825	1.9421833333333325	18123.181640625	513183.1684668578	0	1170	0.09375066851621838	0.5518473235399994	0.1076351058182515	349.23309326171875	349.23760986328125
970	350.09063720703125	16.47205					1	DETECTED	350.0906 m/z @16.47 [CD6594_2.mzXML]	350.09063720703125	16.47205	9.851033333333334	19.380999999999997	9.529966666666663	3117.591552734375	660764.2964346313	0	1170	1.425925964753283	0.7196754778344714	0.4393509556689427	350.08380126953125	350.0913391113281
971	350.2113952636719	15.498416666666666					1	DETECTED	350.2114 m/z @15.50 [CD6594_2.mzXML]	350.2113952636719	15.498416666666666	9.079416666666667	15.498416666666666	6.418999999999999	1630.4229736328125	456754.3849161377	0	1170	6.423142625726056	0.5	null	350.2050476074219	350.2113952636719
972	350.6795349121094	14.00055					1	DETECTED	350.6795 m/z @14.00 [CD6594_2.mzXML]	350.6795349121094	14.00055	13.655399999999998	14.795549999999999	1.1401500000000002	5491.564453125	162787.33328613295	0	1170	0.04650835507640849	1.651673185571481	2.303346371142962	350.6775207519531	350.6800231933594
973	350.8099670410156	1.7563333333333333					1	DETECTED	350.8100 m/z @1.76 [CD6594_2.mzXML]	350.8099670410156	1.7563333333333333	1.69325	1.7850499999999998	0.09179999999999988	18291.70703125	66689.10802050776	0	1170	0.06709066065937241	0.727608982826947	0.4364570300950629	350.8092956542969	350.81072998046875
974	350.89190673828125	1.6020666666666665					1	DETECTED	350.8919 m/z @1.60 [CD6594_2.mzXML]	350.89190673828125	1.6020666666666665	0.8705999999999999	16.381066666666666	15.510466666666666	63285.78125	3186391.8659364935	0	1170	0.08655254311411409	0.5541637232266439	1.63786040568811	350.8912658691406	350.89410400390625
975	350.98651123046875	2.2973166666666667					1	DETECTED	350.9865 m/z @2.30 [CD6594_2.mzXML]	350.98651123046875	2.2973166666666667	2.2973166666666667	19.690833333333334	17.393516666666667	2386.341796875	1006744.1452505495	0	1170	2.301957183700417	null	null	350.9833984375	350.9890441894531
976	351.0859375	16.086333333333332					1	DETECTED	351.0859 m/z @16.09 [CD6594_2.mzXML]	351.0859375	16.086333333333332	9.610516666666665	19.34416666666667	9.733650000000004	2617.1552734375	738959.6855008246	0	1170	2.0950317693802933	0.7515384160041594	0.5030768320083188	351.0805358886719	351.0879211425781
977	351.2285461425781	13.655399999999998					1	DETECTED	351.2285 m/z @13.66 [CD6594_2.mzXML]	351.2285461425781	13.655399999999998	13.570500000000001	14.709783333333332	1.1392833333333314	18215.81640625	309893.96171899413	0	1170	0.18979196488532324	4.866158818524675	7.587655316231471	351.2188720703125	351.2289733886719
978	351.3038330078125	11.63375					1	DETECTED	351.3038 m/z @11.63 [CD6594_2.mzXML]	351.3038330078125	11.63375	11.618166666666667	11.780750000000001	0.16258333333333397	5085.33544921875	31506.20131604012	0	1170	0.04781735855443614	5.216577540107435	9.43315508021487	351.3027038574219	351.3046569824219
979	352.22357177734375	12.29285					1	DETECTED	352.2236 m/z @12.29 [CD6594_2.mzXML]	352.22357177734375	12.29285	12.222216666666666	13.933300000000001	1.7110833333333346	6533.9814453125	327821.3264865115	0	1170	0.07924133258509336	12.112435110901378	23.224870221802757	352.22235107421875	352.2320251464844
980	352.89666748046875	1.67765					1	DETECTED	352.8967 m/z @1.68 [CD6594_2.mzXML]	352.89666748046875	1.67765	1.4682666666666668	1.7709166666666667	0.30264999999999986	55791.30078125	239100.26059918193	0	1170	0.041803444456454564	1.9709911145819634	4.383267207927799	352.8961486816406	352.9000549316406
981	353.03521728515625	1.87					1	DETECTED	353.0352 m/z @1.87 [CD6594_2.mzXML]	353.03521728515625	1.87	1.7850499999999998	17.482166666666668	15.697116666666668	298518.6875	5867604.09624539	0	1170	0.3505468137824794	5.071596842204161	11.5229009391659	353.0287780761719	353.036865234375
982	353.17724609375	15.792283333333334					1	DETECTED	353.1772 m/z @15.79 [CD6594_2.mzXML]	353.17724609375	15.792283333333334	9.992916666666668	17.6285	7.635583333333331	1977.3182373046875	491350.6009645081	0	1170	0.7162385867882701	0.6583118271535396	0.31662365430707934	353.1688232421875	353.1796569824219
983	353.23583984375	12.659233333333333					1	DETECTED	353.2358 m/z @12.66 [CD6594_2.mzXML]	353.23583984375	12.659233333333333	11.7301	14.777700000000001	3.047600000000001	7221.33349609375	375586.73967065406	0	1170	0.7019924932563324	1.640022960464951	1.8678688902575342	353.2340393066406	353.2456359863281
984	354.05548095703125	10.444933333333333					1	DETECTED	354.0555 m/z @10.44 [CD6594_2.mzXML]	354.05548095703125	10.444933333333333	9.93975	19.325833333333332	9.386083333333332	11163.6240234375	600007.1883547062	0	1170	0.363239534440293	0.7645032256663455	0.8104233220473733	354.05303955078125	354.0650329589844
985	354.8937072753906	1.69325					1	DETECTED	354.8937 m/z @1.69 [CD6594_2.mzXML]	354.8937072753906	1.69325	1.5427333333333333	1.7563333333333333	0.2136	12189.814453125	80205.39323522951	0	1170	0.2159053836190763	0.7095559738677889	0.41911194773557786	354.88580322265625	354.8957824707031
986	355.01116943359375	11.814866666666667					1	DETECTED	355.0112 m/z @11.81 [CD6594_2.mzXML]	355.01116943359375	11.814866666666667	2.60555	17.427333333333333	14.821783333333332	3351.678466796875	1178833.2534642336	0	1170	12.003874179643788	0.8047167813753825	0.6094335627507651	355.009765625	355.01300048828125
987	355.19189453125	12.725316666666666					1	DETECTED	355.1919 m/z @12.73 [CD6594_2.mzXML]	355.19189453125	12.725316666666666	12.576699999999999	12.842733333333333	0.26603333333333445	7715.0888671875	64508.83250549322	0	1170	0.15086975194934205	0.8950319614220029	0.790063922844006	355.1910400390625	355.19293212890625
988	355.2622375488281	12.152416666666666					1	DETECTED	355.2622 m/z @12.15 [CD6594_2.mzXML]	355.2622375488281	12.152416666666666	11.081466666666667	16.19685	5.115383333333334	7718.5927734375	574281.9150659485	0	1170	0.20061545818076354	2.3882456386074713	3.776491277214943	355.2522888183594	355.2630920410156
989	356.07159423828125	10.081816666666667					1	DETECTED	356.0716 m/z @10.08 [CD6594_2.mzXML]	356.07159423828125	10.081816666666667	10.064033333333333	10.2948	0.23076666666666767	1613.7041015625	15222.743776916508	0	1170	0.24560632577974673	6.488284910965135	11.97656982193027	356.0710144042969	356.07220458984375
990	356.27813720703125	11.478916666666667					1	DETECTED	356.2781 m/z @11.48 [CD6594_2.mzXML]	356.27813720703125	11.478916666666667	11.431216666666668	11.587366666666666	0.15614999999999846	16338.970703125	99256.86909936415	0	1170	0.09957997836272625	1.636792452830208	2.273584905660416	356.2779235839844	356.27899169921875
991	356.9086608886719	1.6474166666666668					1	DETECTED	356.9087 m/z @1.65 [CD6594_2.mzXML]	356.9086608886719	1.6474166666666668	1.57225	8.6205	7.0482499999999995	63461.19921875	1504490.5043995976	0	1170	0.08388091072142267	46.884146341463314	87.99652534511058	356.90411376953125	356.91485595703125
992	357.2145690917969	9.280816666666668					1	DETECTED	357.2146 m/z @9.28 [CD6594_2.mzXML]	357.2145690917969	9.280816666666668	9.265216666666667	12.117733333333332	2.8525166666666646	4459.892578125	321627.9296259765	0	1170	0.08167434590650302	91.42681623931063	181.85363247862125	357.2068786621094	357.2145690917969
993	357.2779235839844	12.049616666666667					1	DETECTED	357.2779 m/z @12.05 [CD6594_2.mzXML]	357.2779235839844	12.049616666666667	11.478916666666667	16.3991	4.920183333333334	26238.3203125	904973.749985107	0	1170	0.2788869550153006	8.501829276679317	1.4641321036023447	357.2769775390625	357.2828674316406
994	357.2989501953125	13.933300000000001					1	DETECTED	357.2990 m/z @13.93 [CD6594_2.mzXML]	357.2989501953125	13.933300000000001	10.6252	15.034883333333333	4.409683333333334	6405.330078125	496533.82878710923	0	1170	0.5315970460294484	0.6664978890198803	0.20978917930332042	357.29742431640625	357.301513671875
995	358.2376708984375	15.939283333333332					1	DETECTED	358.2377 m/z @15.94 [CD6594_2.mzXML]	358.2376708984375	15.939283333333332	15.086500000000001	17.77466666666667	2.6881666666666675	1741.2359619140625	143481.0231998596	0	1170	0.4685897454383774	1.5761135106611728	2.1522270213223456	358.236083984375	358.2405700683594
996	358.2580261230469	11.0149					1	DETECTED	358.2580 m/z @11.01 [CD6594_2.mzXML]	358.2580261230469	11.0149	10.672033333333333	19.984333333333332	9.312299999999999	10625.7470703125	721643.7851361083	0	1170	0.21322819159672157	13.580060276103405	0.5146427883201866	358.25433349609375	358.2586975097656
997	358.2943115234375	11.618166666666667					1	DETECTED	358.2943 m/z @11.62 [CD6594_2.mzXML]	358.2943115234375	11.618166666666667	11.542116666666667	13.915633333333334	2.373516666666667	30977.46875	516112.35542694124	0	1170	0.0906868412471411	15.604974797282411	1.7703645215773598	358.29412841796875	358.30413818359375
998	358.84185791015625	1.7090166666666666					1	DETECTED	358.8419 m/z @1.71 [CD6594_2.mzXML]	358.84185791015625	1.7090166666666666	1.69325	18.068499999999997	16.375249999999998	21506.09375	8363989.1880099485	0	1170	0.23908668472841477	519.2996828752629	1037.5993657505257	358.8414611816406	358.849609375
999	359.0432434082031	1.87					1	DETECTED	359.0432 m/z @1.87 [CD6594_2.mzXML]	359.0432434082031	1.87	1.7709166666666667	5.4167000000000005	3.645783333333334	334740.375	6259751.357507201	0	1170	0.30847112361418483	3.623917496160015	7.172542283006388	359.0410461425781	359.0447692871094
1000	360.1490783691406	11.68105					1	DETECTED	360.1491 m/z @11.68 [CD6594_2.mzXML]	360.1490783691406	11.68105	11.542116666666667	12.152416666666666	0.6102999999999987	54974.0546875	518889.77017138584	0	1170	0.10390581992844972	1.6493139388067866	1.3165027717624302	360.1487731933594	360.14996337890625
1001	360.23809814453125	3.941616666666667					1	DETECTED	360.2381 m/z @3.94 [CD6594_2.mzXML]	360.23809814453125	3.941616666666667	3.3479666666666663	4.750583333333334	1.4026166666666677	3211.119384765625	155368.7051434326	0	1170	0.6820085835225513	1.1813498413767929	1.3626996827535858	360.23675537109375	360.2395324707031
1002	360.32257080078125	12.64295					1	DETECTED	360.3226 m/z @12.64 [CD6594_2.mzXML]	360.32257080078125	12.64295	9.280816666666668	13.003433333333334	3.7226166666666654	16037.54296875	987967.3422539978	0	1170	0.1653536543997376	0.5536093155139593	0.07297920638189064	360.3212890625	360.3257751464844
1003	361.181396484375	12.135216666666668					1	DETECTED	361.1814 m/z @12.14 [CD6594_2.mzXML]	361.181396484375	12.135216666666668	11.9992	12.3447	0.3454999999999995	6462.47119140625	87990.42091455069	0	1170	0.21603522747401982	1.270064943021672	1.5401298860433439	361.175537109375	361.1822204589844
1004	361.2002868652344	11.165099999999999					1	DETECTED	361.2003 m/z @11.17 [CD6594_2.mzXML]	361.2002868652344	11.165099999999999	11.131416666666667	11.230983333333334	0.09956666666666791	7635.42822265625	33115.84630480993	0	1170	0.11686891238194086	1.4779811974270758	1.9559623948541516	361.19976806640625	361.2005920410156
1005	361.311767578125	12.610133333333332					1	DETECTED	361.3118 m/z @12.61 [CD6594_2.mzXML]	361.311767578125	12.610133333333332	11.7638	15.298583333333333	3.5347833333333334	12305.556640625	632061.3234443663	0	1170	0.40027013011406254	2.048999981635796	2.6603408817579446	361.31072998046875	361.31536865234375
1006	362.2870178222656	11.325533333333334					1	DETECTED	362.2870 m/z @11.33 [CD6594_2.mzXML]	362.2870178222656	11.325533333333334	11.296066666666666	11.431216666666668	0.1351500000000012	13288.05078125	59817.593419678116	0	1170	0.08860353978742985	2.2932692307691585	3.5865384615383165	362.286376953125	362.2871398925781
1007	362.9254150390625	1.6474166666666668					1	DETECTED	362.9254 m/z @1.65 [CD6594_2.mzXML]	362.9254150390625	1.6474166666666668	1.58695	1.7407666666666666	0.1538166666666665	109858.421875	461224.6045892337	0	1170	0.07067619404372438	1.1443277198822634	1.055221828045086	362.9248962402344	362.92578125
1008	363.1114807128906	1.4530666666666667					1	DETECTED	363.1115 m/z @1.45 [CD6594_2.mzXML]	363.1114807128906	1.4530666666666667	0.1195	18.561500000000002	18.442000000000004	9303.6669921875	1792157.3306005863	0	1170	0.3079919974146965	6.914539955507787	447.5391515062349	363.10357666015625	363.1133728027344
1009	365.1044006347656	11.68105					1	DETECTED	365.1044 m/z @11.68 [CD6594_2.mzXML]	365.1044006347656	11.68105	1.8132333333333333	16.803166666666666	14.989933333333333	371181.96875	5122754.968176944	1	1170	0.09517176179556941	1.4372304776718472	2.921926494312644	365.102294921875	365.1054992675781
1010	365.2312927246094	11.247416666666668					1	DETECTED	365.2313 m/z @11.25 [CD6594_2.mzXML]	365.2312927246094	11.247416666666668	11.114583333333334	11.247416666666668	0.13283333333333402	2780.2265625	14733.459964843816	0	1170	0.10731652465897312	0.5	null	365.2312316894531	365.23272705078125
1011	366.10772705078125	11.68105					1	DETECTED	366.1077 m/z @11.68 [CD6594_2.mzXML]	366.10772705078125	11.68105	9.781516666666667	12.204383333333334	2.4228666666666676	52525.83203125	667170.5003577883	0	1170	0.09688415850739851	0.5648015945377803	0.13683498379990305	366.09967041015625	366.10931396484375
1012	366.1846008300781	14.0992					1	DETECTED	366.1846 m/z @14.10 [CD6594_2.mzXML]	366.1846008300781	14.0992	11.230983333333334	15.086500000000001	3.8555166666666665	5889.56591796875	493413.0383470154	0	1170	0.38395649012048416	0.6721104286635717	0.2464567057368138	366.18292236328125	366.1856994628906
1013	366.205322265625	9.399266666666668					1	DETECTED	366.2053 m/z @9.40 [CD6594_2.mzXML]	366.205322265625	9.399266666666668	9.365083333333333	9.48725	0.12216666666666676	6855.939453125	33873.475113281456	0	1170	0.09270176600717939	1.7869332033153813	2.5738664066307626	366.20513916015625	366.20562744140625
1014	367.1089782714844	11.697033333333334					1	DETECTED	367.1090 m/z @11.70 [CD6594_2.mzXML]	367.1089782714844	11.697033333333334	11.618166666666667	11.797733333333333	0.1795666666666662	7431.892578125	53476.11236608881	0	1170	0.16674802165419145	1.1384192730346583	1.2768385460693166	367.1087646484375	367.1099548339844
1015	367.1236267089844	10.444933333333333					1	DETECTED	367.1236 m/z @10.44 [CD6594_2.mzXML]	367.1236267089844	10.444933333333333	10.383566666666667	11.247416666666668	0.8638500000000011	243636.8125	1607046.4213050557	0	1170	0.09580271328289491	1.8734364262453624	2.675876078539478	367.12225341796875	367.1241760253906
1016	367.1498718261719	8.168016666666666					1	DETECTED	367.1499 m/z @8.17 [CD6594_2.mzXML]	367.1498718261719	8.168016666666666	7.477433333333334	12.543000000000001	5.065566666666667	4497.4169921875	503308.61649423226	0	1170	0.1853181771549064	3.6675998551948874	6.335199710389775	367.14794921875	367.1570129394531
1017	367.1939697265625	13.655399999999998					1	DETECTED	367.1940 m/z @13.66 [CD6594_2.mzXML]	367.1939697265625	13.655399999999998	8.65545	14.41475	5.7593	4505.224609375	520029.080350708	0	1170	5.3608074725935815	0.5759357593575938	0.15187151871518748	367.1845703125	367.1945495605469
1018	367.99127197265625	2.4794833333333335					1	DETECTED	367.9913 m/z @2.48 [CD6594_2.mzXML]	367.99127197265625	2.4794833333333335	2.0819666666666667	18.287	16.205033333333333	4611.474609375	1202417.6461347956	0	1170	2.0336442893831093	20.38283510125361	35.97549498450705	367.9882507324219	367.99346923828125
1019	368.2781677246094	11.511016666666666					1	DETECTED	368.2782 m/z @11.51 [CD6594_2.mzXML]	368.2781677246094	11.511016666666666	11.415750000000001	12.169466666666667	0.7537166666666657	15186.0185546875	193399.2376698603	0	1170	0.09936566900201882	3.955825752274361	6.911651504548722	368.2778015136719	368.280029296875
1020	368.8705749511719	1.67765					1	DETECTED	368.8706 m/z @1.68 [CD6594_2.mzXML]	368.8705749511719	1.67765	1.6624166666666667	1.7850499999999998	0.12263333333333315	29727.279296875	112496.23899853494	0	1170	0.09887490437759072	4.265741951252232	6.923122558025873	368.8703308105469	368.8716125488281
1021	369.0088806152344	1.8836000000000002					1	DETECTED	369.0089 m/z @1.88 [CD6594_2.mzXML]	369.0088806152344	1.8836000000000002	1.8563666666666667	2.7621333333333333	0.9057666666666666	15334.7939453125	309262.03418310545	0	1170	0.097086352995154	16.629742962056234	20.492697040936754	369.0004577636719	369.0097351074219
1022	369.12060546875	10.444933333333333					1	DETECTED	369.1206 m/z @10.44 [CD6594_2.mzXML]	369.12060546875	10.444933333333333	10.383566666666667	11.197883333333333	0.8143166666666666	86872.625	578212.2280327159	0	1170	0.1491805058266369	1.8683868748612056	2.673443995104861	369.11895751953125	369.121337890625
1023	369.35040283203125	12.64295					1	DETECTED	369.3504 m/z @12.64 [CD6594_2.mzXML]	369.35040283203125	12.64295	0.10118333333333333	19.947666666666667	19.84648333333333	78660.6328125	3844329.8337479853	0	1170	0.33395455203048385	0.5591761167809888	3.534395744236459	369.3490905761719	369.3528137207031
1024	370.0865173339844	11.832166666666666					1	DETECTED	370.0865 m/z @11.83 [CD6594_2.mzXML]	370.0865173339844	11.832166666666666	11.0149	11.964666666666666	0.9497666666666653	9114.326171875	194254.91815628033	0	1170	0.08723191653231765	0.5810628925687253	0.1621257851374507	370.0796813964844	370.0877990722656
1025	370.29443359375	11.618166666666667					1	DETECTED	370.2944 m/z @11.62 [CD6594_2.mzXML]	370.29443359375	11.618166666666667	11.587366666666666	11.7638	0.17643333333333366	22670.322265625	125936.21418872122	0	1170	0.07104698309144197	2.864177489177397	5.085795515654329	370.29388427734375	370.29510498046875
1026	370.3538513183594	12.64295					1	DETECTED	370.3539 m/z @12.64 [CD6594_2.mzXML]	370.3538513183594	12.64295	12.362	18.305333333333333	5.943333333333333	25191.25	912804.8140516963	0	1170	0.4277167719438584	10.577208281426088	20.154416562852177	370.35272216796875	370.3547668457031
1027	371.22344970703125	11.832166666666666					1	DETECTED	371.2234 m/z @11.83 [CD6594_2.mzXML]	371.22344970703125	11.832166666666666	11.09805	14.585583333333334	3.4875333333333334	15393.8408203125	743570.7886435237	0	1170	0.23958232379540867	0.8252086836404278	3.1468965347707525	371.2225341796875	371.22454833984375
1028	371.3146667480469	0.9255					1	DETECTED	371.3147 m/z @0.93 [CD6594_2.mzXML]	371.3146667480469	0.9255	0.10118333333333333	20.002666666666666	19.90148333333333	7192.7666015625	3927028.129286566	0	1170	16.739625594623615	12.07150366970622	12.21040947168982	371.31304931640625	371.3173828125
1029	372.30999755859375	11.7638					1	DETECTED	372.3100 m/z @11.76 [CD6594_2.mzXML]	372.30999755859375	11.7638	0.10118333333333333	19.654333333333334	19.55315	12643.1875	1406067.0954580386	0	1170	0.06946776794892173	2.133368545170787	2.5419271020941894	372.3095703125	372.319580078125
1030	372.8821716308594	1.6474166666666668					1	DETECTED	372.8822 m/z @1.65 [CD6594_2.mzXML]	372.8821716308594	1.6474166666666668	1.58695	1.69325	0.10629999999999984	22435.806640625	100083.91885559088	0	1170	0.11327760270884801	0.8789966923925014	0.7240649768745783	372.8816223144531	372.8828125
1031	373.2726135253906	12.29285					1	DETECTED	373.2726 m/z @12.29 [CD6594_2.mzXML]	373.2726135253906	12.29285	11.263766666666667	12.379233333333334	1.1154666666666664	4537.3955078125	183089.46845214828	0	1170	0.18977663448238502	0.5419710097983645	0.08394201959672912	373.2709655761719	373.27386474609375
1032	375.01715087890625	1.87					1	DETECTED	375.0172 m/z @1.87 [CD6594_2.mzXML]	375.01715087890625	1.87	1.7709166666666667	18.9065	17.135583333333333	157780.9375	3044762.686263672	0	1170	0.425250776830953	4.564117418900417	8.101194362768787	375.01336669921875	375.0195617675781
1033	375.45135498046875	8.849066666666666					1	DETECTED	375.4514 m/z @8.85 [CD6594_2.mzXML]	375.45135498046875	8.849066666666666	8.796733333333332	8.883816666666666	0.08708333333333407	4013.43017578125	10016.372648986835	0	1170	0.17113205361519235	0.8320063694267584	0.6640127388535169	375.4504699707031	375.4527893066406
1034	376.6243896484375	10.596016666666666					1	DETECTED	376.6244 m/z @10.60 [CD6594_2.mzXML]	376.6243896484375	10.596016666666666	8.726766666666666	11.031316666666667	2.3045500000000008	9505.138671875	204691.3727177734	0	1170	0.0936554768070561	0.616437073692658	0.0530919374497593	376.61956787109375	376.6305236816406
1035	376.901611328125	1.5427333333333333					1	DETECTED	376.9016 m/z @1.54 [CD6594_2.mzXML]	376.901611328125	1.5427333333333333	1.4832833333333333	1.5576166666666666	0.07433333333333336	3432.63720703125	10037.140882324207	0	1170	0.04892028178647223	0.6251752172694143	0.25035043453882855	376.901123046875	376.90240478515625
1036	376.92779541015625	1.9394					1	DETECTED	376.9278 m/z @1.94 [CD6594_2.mzXML]	376.92779541015625	1.9394	1.7709166666666667	5.9128	4.141883333333333	13586.826171875	690287.8509875487	0	1170	0.23920917888712	12.291670788406371	23.583341576812742	376.9207458496094	376.928466796875
1037	377.0144958496094	1.8836000000000002					1	DETECTED	377.0145 m/z @1.88 [CD6594_2.mzXML]	377.0144958496094	1.8836000000000002	1.8422333333333334	11.214366666666667	9.372133333333334	7112.1884765625	1316208.2662032468	0	1170	0.2970695977413371	113.28122481869431	225.56244963738862	377.0142822265625	377.01611328125
1038	377.1451721191406	9.83355					1	DETECTED	377.1452 m/z @9.83 [CD6594_2.mzXML]	377.1451721191406	9.83355	9.798766666666667	9.868500000000001	0.06973333333333365	3171.187744140625	11544.16780859371	0	1170	0.22833870021907643	1.0023957834211816	1.0047915668423633	377.1448974609375	377.1456298828125
1039	378.23968505859375	12.379233333333334					1	DETECTED	378.2397 m/z @12.38 [CD6594_2.mzXML]	378.23968505859375	12.379233333333334	12.066550000000001	14.9495	2.8829499999999992	22687.1171875	453936.43567636097	0	1170	0.0836953014549735	4.613439956047737	2.7598392363639546	378.2392883300781	378.2451171875
1040	378.8993225097656	1.6474166666666668					1	DETECTED	378.8993 m/z @1.65 [CD6594_2.mzXML]	378.8993225097656	1.6474166666666668	1.6173333333333335	1.72515	0.10781666666666645	62950.42578125	229153.54624218747	0	1170	0.06779562772958658	1.9422261611890754	2.373983242548343	378.8988952636719	378.8995361328125
1041	379.2435607910156	12.379233333333334					1	DETECTED	379.2436 m/z @12.38 [CD6594_2.mzXML]	379.2435607910156	12.379233333333334	12.362	14.830216666666667	2.4682166666666667	5251.59375	290987.5920354612	0	1170	0.9388327282137894	71.61170212765916	142.22340425531831	379.2414855957031	379.2514343261719
1042	379.2805480957031	13.89855					1	DETECTED	379.2805 m/z @13.90 [CD6594_2.mzXML]	379.2805480957031	13.89855	13.621083333333333	14.727116666666666	1.1060333333333325	8062.95849609375	191001.67504580654	0	1170	0.17582139492427373	1.7813318235176636	5.237611605958565	379.2784118652344	379.28204345703125
1043	380.2550354003906	12.659233333333333					1	DETECTED	380.2550 m/z @12.66 [CD6594_2.mzXML]	380.2550354003906	12.659233333333333	11.340133333333334	12.8759	1.5357666666666656	31062.35546875	492616.20704125986	0	1170	0.08867565420984924	0.5608081282940519	2.115670819346072	380.25421142578125	380.26373291015625
1044	381.0249938964844	1.8836000000000002					1	DETECTED	381.0250 m/z @1.88 [CD6594_2.mzXML]	381.0249938964844	1.8836000000000002	1.7407666666666666	3.5485333333333333	1.8077666666666667	97433.078125	1735763.333089112	0	1170	0.947187490926225	2.4325389967278217	3.132189470673725	381.0241394042969	381.0274658203125
1045	382.4402160644531	12.117733333333332					1	DETECTED	382.4402 m/z @12.12 [CD6594_2.mzXML]	382.4402160644531	12.117733333333332	12.083583333333333	12.222216666666666	0.13863333333333294	3715.709228515625	20690.51598809811	0	1170	0.09838718715229255	2.029770619814623	3.059541239629246	382.43865966796875	382.44085693359375
1046	383.1151123046875	1.7850499999999998					1	DETECTED	383.1151 m/z @1.79 [CD6594_2.mzXML]	383.1151123046875	1.7850499999999998	1.72515	5.788116666666666	4.062966666666666	466922.03125	3864651.550362244	0	1170	0.06042745388399129	3.719112475464405	6.025528253812996	383.1142578125	383.1191101074219
1047	383.21002197265625	11.511016666666666					1	DETECTED	383.2100 m/z @11.51 [CD6594_2.mzXML]	383.21002197265625	11.511016666666666	11.447000000000001	12.152416666666666	0.7054166666666646	146831.734375	1278703.9236375678	1	1170	0.10371573932865807	3.383294538101058	3.3505221820058377	383.2091369628906	383.2125549316406
1048	384.1188659667969	1.8278833333333333					1	DETECTED	384.1189 m/z @1.83 [CD6594_2.mzXML]	384.1188659667969	1.8278833333333333	1.8278833333333333	9.097000000000001	7.269116666666668	27698.203125	2736959.734901367	0	1170	7.259205274332953	null	null	384.1139831542969	384.1190490722656
1049	385.30841064453125	14.315499999999998					1	DETECTED	385.3084 m/z @14.32 [CD6594_2.mzXML]	385.30841064453125	14.315499999999998	6.64935	17.261833333333335	10.612483333333335	43729.08984375	4113682.7628888558	0	1170	3.009966051902431	1.1958758563778473	1.2037365320133357	385.306396484375	385.3170471191406
1050	386.0772399902344	11.064833333333333					1	DETECTED	386.0772 m/z @11.06 [CD6594_2.mzXML]	386.0772399902344	11.064833333333333	0.10118333333333333	19.984333333333332	19.883149999999997	8814.5341796875	1598877.6489069215	0	1170	6.221112063938916	0.9116054351433487	6.28310974045315	386.07623291015625	386.08355712890625
1051	386.2890319824219	11.415750000000001					1	DETECTED	386.2890 m/z @11.42 [CD6594_2.mzXML]	386.2890319824219	11.415750000000001	11.355333333333334	11.463233333333333	0.107899999999999	19300.6015625	97066.77369824202	0	1170	0.10244309212316338	0.8929655172413693	0.7859310344827385	386.28851318359375	386.2892761230469
1052	386.3118591308594	14.315499999999998					1	DETECTED	386.3119 m/z @14.32 [CD6594_2.mzXML]	386.3118591308594	14.315499999999998	11.247416666666668	16.270583333333335	5.023166666666667	7829.2060546875	831816.2960596005	0	1170	0.9247507300974522	0.8186164000325944	0.5754015017813989	386.3105773925781	386.3141784667969
1053	386.3254699707031	12.725316666666666					1	DETECTED	386.3255 m/z @12.73 [CD6594_2.mzXML]	386.3254699707031	12.725316666666666	11.832166666666666	12.9246	1.092433333333334	34595.171875	604792.7352753908	0	1170	0.07806711286307788	0.6063741554799826	0.22495455681197435	386.32440185546875	386.32586669921875
1054	386.9244384765625	1.6020666666666665					1	DETECTED	386.9244 m/z @1.60 [CD6594_2.mzXML]	386.9244384765625	1.6020666666666665	1.58695	1.6474166666666668	0.06046666666666667	7478.6669921875	20317.344955078137	0	1170	0.0673357096762901	2.0000000000000293	3.0000000000000586	386.923583984375	386.9244384765625
1055	387.1791076660156	11.542116666666667					1	DETECTED	387.1791 m/z @11.54 [CD6594_2.mzXML]	387.1791076660156	11.542116666666667	4.356233333333334	17.482166666666668	13.125933333333334	233902.765625	5383271.193894626	1	1170	0.11740206302769352	4.438707706731466	5.565191516362066	387.1717529296875	387.1806945800781
1056	388.078125	13.503716666666666					1	DETECTED	388.0781 m/z @13.50 [CD6594_2.mzXML]	388.078125	13.503716666666666	0.41436666666666666	19.910666666666668	19.4963	3351.5185546875	1505314.9809254447	0	1170	8.533805124623237	0.7447390435735923	0.4894780871471847	388.0759582519531	388.0802917480469
1057	388.1826477050781	11.572466666666665					1	DETECTED	388.1826 m/z @11.57 [CD6594_2.mzXML]	388.1826477050781	11.572466666666665	11.55725	11.930883333333332	0.3736333333333324	44051.640625	321839.5547669089	0	1170	0.22128709552998238	9.841174950680955	19.179830899169065	388.18170166015625	388.18353271484375
1058	388.71124267578125	1.9394					1	DETECTED	388.7112 m/z @1.94 [CD6594_2.mzXML]	388.71124267578125	1.9394	1.7407666666666666	2.1397833333333334	0.3990166666666668	12165.255859375	163121.06239318845	0	1170	0.20850733549198597	1.0044051015271016	1.0088102030542032	388.7108154296875	388.71258544921875
1059	390.99163818359375	1.87					1	DETECTED	390.9916 m/z @1.87 [CD6594_2.mzXML]	390.99163818359375	1.87	1.8278833333333333	2.35335	0.5254666666666665	20380.373046875	314700.95745678706	0	1170	0.2691460612227823	6.238227146814383	11.476454293628766	390.99005126953125	390.9919738769531
1060	391.2834167480469	0.8524666666666667					1	DETECTED	391.2834 m/z @0.85 [CD6594_2.mzXML]	391.2834167480469	0.8524666666666667	0.10118333333333333	20.002666666666666	19.90148333333333	10020.9921875	6279947.542219485	0	1170	4.1927011795985365	13.244991902744191	16.07272557766139	391.2795715332031	391.2857666015625
1061	392.79510498046875	1.7563333333333333					1	DETECTED	392.7951 m/z @1.76 [CD6594_2.mzXML]	392.79510498046875	1.7563333333333333	1.69325	1.7709166666666667	0.07766666666666677	18379.1796875	67541.95014526362	0	1170	0.09472234918448663	0.6155878467635407	0.2194586571082875	392.7945251464844	392.79510498046875
1062	393.0789794921875	10.189133333333332					1	DETECTED	393.0790 m/z @10.19 [CD6594_2.mzXML]	393.0789794921875	10.189133333333332	10.189133333333332	10.312316666666668	0.1231833333333352	2682.592041015625	13933.668252258478	0	1170	0.09613173031212874	null	null	393.078125	393.07958984375
1063	393.2964172363281	1.7850499999999998					1	DETECTED	393.2964 m/z @1.79 [CD6594_2.mzXML]	393.2964172363281	1.7850499999999998	1.5427333333333333	19.910666666666668	18.367933333333333	6017.11328125	1791140.1099459531	0	1170	3.205787481713707	37.90068092716145	62.13471447890772	393.2943115234375	393.3005676269531
1064	394.0744323730469	9.265216666666667					1	DETECTED	394.0744 m/z @9.27 [CD6594_2.mzXML]	394.0744323730469	9.265216666666667	0.13773333333333332	9.382083333333332	9.244349999999999	3100.898681640625	387428.9633987426	0	1170	0.1599273574440634	0.5064019107128835	0.01280382142576704	394.0731201171875	394.0751953125
1065	394.21588134765625	12.222216666666666					1	DETECTED	394.2159 m/z @12.22 [CD6594_2.mzXML]	394.21588134765625	12.222216666666666	8.047933333333333	12.222216666666666	4.174283333333333	1963.1845703125	352633.49737014767	0	1170	3.810404359920353	0.5	null	394.21588134765625	394.22314453125
1066	394.7916259765625	1.7563333333333333					1	DETECTED	394.7916 m/z @1.76 [CD6594_2.mzXML]	394.7916259765625	1.7563333333333333	1.7090166666666666	1.7709166666666667	0.061900000000000066	9166.416015625	27856.662249999987	0	1170	0.11218941932735427	0.6541035575907016	0.3082071151814031	394.7908630371094	394.7916564941406
1067	396.99884033203125	1.87					1	DETECTED	396.9988 m/z @1.87 [CD6594_2.mzXML]	396.99884033203125	1.87	1.79905	2.395983333333333	0.5969333333333331	25561.8828125	470769.93486486824	0	1170	0.20238164418418036	4.069952254923226	6.968107399842289	396.9915771484375	397.00054931640625
1068	397.0413513183594	11.649483333333334					1	DETECTED	397.0414 m/z @11.65 [CD6594_2.mzXML]	397.0413513183594	11.649483333333334	11.618166666666667	18.050333333333334	6.432166666666667	17864.681640625	485968.3084508971	0	1170	0.12045357988780658	102.6955827567841	5.855001158931377	397.0374755859375	397.042724609375
1069	397.4141845703125	12.543000000000001					1	DETECTED	397.4142 m/z @12.54 [CD6594_2.mzXML]	397.4141845703125	12.543000000000001	12.310083333333333	15.069533333333334	2.759450000000001	40999.06640625	941049.6922018429	0	1170	0.34416749877633457	1.4739985003839464	2.097798712915878	397.4124450683594	397.41558837890625
1070	398.76025390625	13.503716666666666					1	DETECTED	398.7603 m/z @13.50 [CD6594_2.mzXML]	398.76025390625	13.503716666666666	11.230983333333334	15.534916666666668	4.303933333333333	16575.943359375	1185082.557155061	0	1170	0.45502285877853765	0.8638270774582666	3.5634993759498115	398.75897216796875	398.76226806640625
1071	400.0759582519531	10.822633333333332					1	DETECTED	400.0760 m/z @10.82 [CD6594_2.mzXML]	400.0759582519531	10.822633333333332	9.7323	15.516716666666667	5.784416666666667	3787.423583984375	318217.0329378663	0	1170	0.10571426231092751	2.6525909507795817	0.06820835246092113	400.0759582519531	400.0816345214844
1072	400.3413391113281	11.964666666666666					1	DETECTED	400.3413 m/z @11.96 [CD6594_2.mzXML]	400.3413391113281	11.964666666666666	11.930883333333332	12.396133333333333	0.46525000000000105	54845.546875	421459.17059570376	0	1170	0.17812077526561687	5.939871890412337	6.116108988662706	400.3388671875	400.3419494628906
1073	402.90142822265625	1.6020666666666665					1	DETECTED	402.9014 m/z @1.60 [CD6594_2.mzXML]	402.90142822265625	1.6020666666666665	1.5576166666666666	4.8708833333333335	3.313266666666667	45618.046875	1048569.3697758791	0	1170	0.06150298133738419	35.458383545664425	1.5974795754924995	402.8953552246094	402.9017639160156
1074	403.00701904296875	1.8836000000000002					1	DETECTED	403.0070 m/z @1.88 [CD6594_2.mzXML]	403.00701904296875	1.8836000000000002	1.7850499999999998	3.9258	2.1407500000000006	97191.3046875	1553814.2342249148	0	1170	0.2025063482161935	2.9591694463057547	4.409979665368888	403.0066223144531	403.00885009765625
1075	404.2058410644531	11.542116666666667					1	DETECTED	404.2058 m/z @11.54 [CD6594_2.mzXML]	404.2058410644531	11.542116666666667	11.511016666666666	11.9147	0.4036833333333334	27049.17578125	238830.78473956318	0	1170	0.122622767995761	4.665853228098135	7.1122290390929646	404.2044677734375	404.2070007324219
1076	406.7470397949219	11.964666666666666					1	DETECTED	406.7470 m/z @11.96 [CD6594_2.mzXML]	406.7470397949219	11.964666666666666	11.081466666666667	15.425583333333332	4.344116666666665	22544.08203125	1729791.4413970953	0	1170	1.8864063162410432	2.3567798898163206	3.5984394932512576	406.74346923828125	406.7491455078125
1077	406.77105712890625	1.7563333333333333					1	DETECTED	406.7711 m/z @1.76 [CD6594_2.mzXML]	406.77105712890625	1.7563333333333333	1.7090166666666666	1.7709166666666667	0.061900000000000066	18905.65625	47420.93234912106	0	1170	0.0839588647441234	0.6541035575907016	0.3082071151814031	406.77105712890625	406.7721252441406
1078	407.3662109375	11.68105					1	DETECTED	407.3662 m/z @11.68 [CD6594_2.mzXML]	407.3662109375	11.68105	3.8941333333333334	15.534916666666668	11.640783333333335	135340.625	2776550.8064393615	1	1170	0.7082639096784984	1.3273059989544003	3.580166235550683	407.3641052246094	407.3670959472656
1079	407.754638671875	12.100716666666667					1	DETECTED	407.7546 m/z @12.10 [CD6594_2.mzXML]	407.754638671875	12.100716666666667	11.930883333333332	14.743666666666666	2.812783333333334	8175.61669921875	595526.8073090822	0	1170	0.19239227490730748	8.281010794896886	15.044670852024252	407.7538757324219	407.76287841796875
1080	408.918701171875	1.6173333333333335					1	DETECTED	408.9187 m/z @1.62 [CD6594_2.mzXML]	408.918701171875	1.6173333333333335	1.57225	17.261833333333335	15.689583333333335	42536.88671875	4024105.0832155156	0	1170	0.06753368669867799	165.62145049397668	1.4730169255808585	408.9154968261719	408.91937255859375
1081	409.1611328125	11.542116666666667					1	DETECTED	409.1611 m/z @11.54 [CD6594_2.mzXML]	409.1611328125	11.542116666666667	11.495066666666666	12.310083333333333	0.8150166666666667	167551.828125	1568919.6573637733	0	1170	0.12728683010266018	4.012898792078792	5.880746906794773	409.1595458984375	409.1666259765625
1082	409.186767578125	9.191066666666668					1	DETECTED	409.1868 m/z @9.19 [CD6594_2.mzXML]	409.186767578125	9.191066666666668	9.130666666666666	9.280816666666668	0.15015000000000178	13918.3935546875	69544.04190399185	0	1170	0.08413514955257106	1.2111082089510699	1.4944907039128539	409.1861877441406	409.1874084472656
1083	410.1646423339844	11.542116666666667					1	DETECTED	410.1646 m/z @11.54 [CD6594_2.mzXML]	410.1646423339844	11.542116666666667	11.511016666666666	11.947733333333334	0.4367166666666673	39826.1796875	312819.0350518807	0	1170	0.13581544323557893	5.833045800468173	5.691292732502877	410.1633605957031	410.1675109863281
1084	410.2541198730469	4.4042					1	DETECTED	410.2541 m/z @4.40 [CD6594_2.mzXML]	410.2541198730469	4.4042	3.1185	5.0642	1.9456999999999995	2390.226806640625	128187.07782162473	0	1170	0.07852593826510734	0.7566695185502058	0.5133390371004115	410.251953125	410.25531005859375
1085	410.7607421875	13.3115					1	DETECTED	410.7607 m/z @13.31 [CD6594_2.mzXML]	410.7607421875	13.3115	1.69325	15.244633333333333	13.551383333333334	11487.2939453125	3542607.3898518053	0	1170	0.3035405575435224	0.5693528254350314	3.738803400615636	410.7591857910156	410.7667541503906
1086	410.85528564453125	1.7090166666666666					1	DETECTED	410.8553 m/z @1.71 [CD6594_2.mzXML]	410.85528564453125	1.7090166666666666	1.67765	19.763666666666666	18.086016666666666	32972.33984375	3424049.770561584	0	1170	0.09209091523651369	288.2999468650383	2.6218407071554797	410.8515625	410.8558044433594
1087	412.776611328125	13.68965					1	DETECTED	412.7766 m/z @13.69 [CD6594_2.mzXML]	412.776611328125	13.68965	12.90825	15.12075	2.2124999999999986	4659.796875	285072.5129725341	0	1170	0.10266599103885099	1.4157281801894033	1.8314563603788068	412.7745361328125	412.7843322753906
1088	413.1416015625	9.347900000000001					1	DETECTED	413.1416 m/z @9.35 [CD6594_2.mzXML]	413.1416015625	9.347900000000001	9.297083333333335	11.081466666666667	1.7843833333333325	4575.5087890625	134514.88133612036	0	1170	0.08187873748987329	17.55706789111204	34.11413578222408	413.1407165527344	413.15093994140625
1089	413.2649841308594	1.6474166666666668					1	DETECTED	413.2650 m/z @1.65 [CD6594_2.mzXML]	413.2649841308594	1.6474166666666668	0.1195	19.837333333333333	19.717833333333335	9058.1669921875	1651542.4098299264	0	1170	11.438329333608962	6.010028308518923	4.760204878762398	413.2635498046875	413.26873779296875
1090	413.3400573730469	12.152416666666666					1	DETECTED	413.3401 m/z @12.15 [CD6594_2.mzXML]	413.3400573730469	12.152416666666666	11.1813	16.674333333333333	5.493033333333333	12463.83203125	1173249.9029175418	0	1170	2.0761131429189383	2.5418500069535392	4.455525537587491	413.3371887207031	413.3431701660156
1091	414.2992858886719	12.239766666666666					1	DETECTED	414.2993 m/z @12.24 [CD6594_2.mzXML]	414.2992858886719	12.239766666666666	11.63375	18.159499999999998	6.525749999999999	21723.380859375	1261665.1850626522	0	1170	0.7039156924373362	3.538207924362027	5.170285797089004	414.2982482910156	414.3013916015625
1092	415.1226806640625	11.165099999999999					1	DETECTED	415.1227 m/z @11.17 [CD6594_2.mzXML]	415.1226806640625	11.165099999999999	11.031316666666667	11.165099999999999	0.1337833333333318	2192.53662109375	11444.440536315828	0	1170	0.055919656453157884	0.5	null	415.1226806640625	415.1245422363281
1093	415.210693359375	11.9147					1	DETECTED	415.2107 m/z @11.91 [CD6594_2.mzXML]	415.210693359375	11.9147	11.814866666666667	17.6835	5.868633333333332	141366.828125	1867840.6491646387	1	1170	0.0869871024450326	1.9034296854061472	1.774479149164585	415.2091979980469	415.2113037109375
1094	415.3032531738281	12.239766666666666					1	DETECTED	415.3033 m/z @12.24 [CD6594_2.mzXML]	415.3032531738281	12.239766666666666	11.697033333333334	15.589616666666666	3.8925833333333326	6182.6318359375	405579.5778098146	0	1170	0.12297257612433299	3.586092003439385	6.17218400687877	415.3018493652344	415.30413818359375
1095	416.3163146972656	14.148516666666666					1	DETECTED	416.3163 m/z @14.15 [CD6594_2.mzXML]	416.3163146972656	14.148516666666666	11.047883333333335	16.490333333333332	5.442449999999997	3270.136474609375	550422.9911769105	0	1170	1.2120098524130238	0.877635214311055	0.75527042862211	416.31268310546875	416.3169250488281
1096	417.001708984375	1.87					1	DETECTED	417.0017 m/z @1.87 [CD6594_2.mzXML]	417.001708984375	1.87	1.79905	4.733533333333333	2.9344833333333327	56601.90234375	1128669.053258789	0	1170	0.3125264328759716	4.319851415893317	7.129815720648577	417.00152587890625	417.00390625
1097	418.7463684082031	12.940566666666665					1	DETECTED	418.7464 m/z @12.94 [CD6594_2.mzXML]	418.7463684082031	12.940566666666665	11.618166666666667	15.12075	3.502583333333332	9049.29296875	625336.524589386	0	1170	0.19889091421714866	1.1182943720622804	1.2158798638542756	418.74468994140625	418.7491760253906
1098	418.8794250488281	1.6020666666666665					1	DETECTED	418.8794 m/z @1.60 [CD6594_2.mzXML]	418.8794250488281	1.6020666666666665	1.5576166666666666	1.67765	0.12003333333333344	48149.9609375	210895.77678906283	0	1170	0.08063706650357716	1.4074477140374198	1.5726753675988245	418.8781433105469	418.8795471191406
1099	419.3147888183594	12.692116666666667					1	DETECTED	419.3148 m/z @12.69 [CD6594_2.mzXML]	419.3147888183594	12.692116666666667	0.10118333333333333	20.002666666666666	19.90148333333333	2490.442626953125	1377305.930322693	0	1170	17.601503331467768	0.7903100908590307	0.5806201817180616	419.3117370605469	419.3187561035156
1100	419.7560119628906	11.9147					1	DETECTED	419.7560 m/z @11.91 [CD6594_2.mzXML]	419.7560119628906	11.9147	11.713249999999999	14.76075	3.047500000000001	6041.994140625	511926.78518945345	0	1170	0.5197304091705348	7.563911640605566	14.127823281211132	419.7509460449219	419.7572937011719
1101	420.7631530761719	13.68965					1	DETECTED	420.7632 m/z @13.69 [CD6594_2.mzXML]	420.7631530761719	13.68965	11.930883333333332	15.792283333333334	3.8614000000000015	3465.0126953125	407319.69628790277	0	1170	2.0097403067524127	1.0977578985273766	1.1955157970547532	420.7552795410156	420.76495361328125
1102	420.8841857910156	1.67765					1	DETECTED	420.8842 m/z @1.68 [CD6594_2.mzXML]	420.8841857910156	1.67765	1.6624166666666667	1.7563333333333333	0.09391666666666665	54600.28125	150919.26065380825	0	1170	0.05036754039323621	3.082603938730833	7.015012007962179	420.88360595703125	420.88421630859375
1103	421.1102294921875	10.8868					1	DETECTED	421.1102 m/z @10.89 [CD6594_2.mzXML]	421.1102294921875	10.8868	3.1639666666666666	11.0149	7.850933333333334	5146.60693359375	630411.357537567	0	1170	0.1353358017877433	0.5082935882771868	0.01658717655437361	421.1029357910156	421.1118469238281
1104	421.7810974121094	14.082799999999999					1	DETECTED	421.7811 m/z @14.08 [CD6594_2.mzXML]	421.7810974121094	14.082799999999999	13.967	14.709783333333332	0.7427833333333318	9573.58984375	194808.48139529422	0	1170	0.40279754597612616	3.207181922855537	5.038169805584994	421.7796936035156	421.78289794921875
1105	424.3413391113281	11.9147					1	DETECTED	424.3413 m/z @11.91 [CD6594_2.mzXML]	424.3413391113281	11.9147	11.849016666666667	12.239766666666666	0.3907499999999988	68427.2734375	461957.2996016836	0	1170	0.08904208979087613	2.7310096197955707	2.422123710604895	424.3408203125	424.34185791015625
1106	424.8960876464844	1.6324333333333334					1	DETECTED	424.8961 m/z @1.63 [CD6594_2.mzXML]	424.8960876464844	1.6324333333333334	1.57225	1.6624166666666667	0.09016666666666673	92530.2421875	366633.0084101568	0	1170	0.07610381394452026	0.7490999723068389	0.4861014283036949	424.8957214355469	424.8963317871094
1107	425.3769226074219	11.68105					1	DETECTED	425.3769 m/z @11.68 [CD6594_2.mzXML]	425.3769226074219	11.68105	11.415750000000001	15.534916666666668	4.119166666666667	111361.8828125	1315703.0318370974	0	1170	0.08923468328873874	1.2911153681101135	2.109357817369806	425.37506103515625	425.3788146972656
1108	426.3568115234375	12.016116666666667					1	DETECTED	426.3568 m/z @12.02 [CD6594_2.mzXML]	426.3568115234375	12.016116666666667	2.01015	12.509516666666666	10.499366666666667	72548.3203125	5379857.464767301	0	1170	0.12718547403160052	0.5181938410641507	0.024074506157952077	426.3551025390625	426.3583984375
1109	426.8291015625	1.69325					1	DETECTED	426.8291 m/z @1.69 [CD6594_2.mzXML]	426.8291015625	1.69325	1.69325	1.7850499999999998	0.09179999999999988	23025.876953125	90741.12378808587	0	1170	0.07360845815758088	null	null	426.8284606933594	426.8295593261719
1110	427.0548095703125	9.399266666666668					1	DETECTED	427.0548 m/z @9.40 [CD6594_2.mzXML]	427.0548095703125	9.399266666666668	9.330816666666667	9.504583333333333	0.17376666666666551	6214.966796875	33812.5811002196	0	1170	0.09976107637509735	1.2692963233503627	1.4919998677096284	427.0536193847656	427.0549621582031
1111	427.36016845703125	12.016116666666667					1	DETECTED	427.3602 m/z @12.02 [CD6594_2.mzXML]	427.36016845703125	12.016116666666667	11.263766666666667	15.3169	4.053133333333333	18153.326171875	1076388.5871484675	0	1170	0.1101952901946035	2.6936487893489294	4.387297578697859	427.3509521484375	427.36328125
1112	427.4320373535156	12.5599					1	DETECTED	427.4320 m/z @12.56 [CD6594_2.mzXML]	427.4320373535156	12.5599	12.379233333333334	14.830216666666667	2.4509833333333333	4669.552734375	364120.4341938172	0	1170	0.2802601417021169	6.783164206642047	12.566328413284094	427.42987060546875	427.43389892578125
1113	428.373046875	12.152416666666666					1	DETECTED	428.3730 m/z @12.15 [CD6594_2.mzXML]	428.373046875	12.152416666666666	12.049616666666667	18.688166666666667	6.63855	21296.83984375	781147.7636854245	0	1170	0.08831026849192902	32.28866731517559	1.8162332394553957	428.3630676269531	428.3798522949219
1114	429.0511474609375	9.382083333333332					1	DETECTED	429.0511 m/z @9.38 [CD6594_2.mzXML]	429.0511474609375	9.382083333333332	9.365083333333333	9.504583333333333	0.13949999999999996	2374.1953125	11828.90190844729	0	1170	0.08210866371025638	4.1029411764707175	7.205882352941434	429.04937744140625	429.05255126953125
1115	429.3355712890625	11.9147					1	DETECTED	429.3356 m/z @11.91 [CD6594_2.mzXML]	429.3355712890625	11.9147	11.463233333333333	15.052266666666666	3.589033333333333	4980.96533203125	541027.7754461669	0	1170	2.0944798535281155	3.9748597164796213	6.6249472910040845	429.33245849609375	429.33709716796875
1116	429.76806640625	14.115566666666666					1	DETECTED	429.7681 m/z @14.12 [CD6594_2.mzXML]	429.76806640625	14.115566666666666	5.8239	14.51685	8.69295	9856.3349609375	859216.4308906249	0	1170	0.2414250136238909	0.5241979899497488	0.04839597989949753	429.766845703125	429.7694396972656
1117	430.2431335449219	9.610516666666665					1	DETECTED	430.2431 m/z @9.61 [CD6594_2.mzXML]	430.2431335449219	9.610516666666665	9.5744	9.699116666666667	0.12471666666666614	5249.34326171875	21080.60263958721	0	1170	0.07095175275517107	1.7265805260729938	2.7426208771984455	430.24310302734375	430.2442321777344
1118	430.38739013671875	13.3115					1	DETECTED	430.3874 m/z @13.31 [CD6594_2.mzXML]	430.38739013671875	13.3115	0.24876666666666666	19.8555	19.60673333333333	11439.2109375	1362554.3609516588	0	1170	0.26452939987312973	1.5134624365982288	0.5933134181736011	430.3853759765625	430.39300537109375
1119	430.7471008300781	12.239766666666666					1	DETECTED	430.7471 m/z @12.24 [CD6594_2.mzXML]	430.7471008300781	12.239766666666666	11.74685	12.257366666666666	0.5105166666666658	5073.78271484375	91435.88910028065	0	1170	0.42364198327244296	0.5178529163144546	0.03570583262890927	430.7455749511719	430.748779296875
1120	430.912841796875	1.6474166666666668					1	DETECTED	430.9128 m/z @1.65 [CD6594_2.mzXML]	430.912841796875	1.6474166666666668	1.57225	1.69325	0.121	148789.25	504797.65472168016	0	1170	0.0547299933888874	0.8665764861107357	0.8210163636825707	430.9127197265625	430.91339111328125
1121	431.1773986816406	12.64295					1	DETECTED	431.1774 m/z @12.64 [CD6594_2.mzXML]	431.1773986816406	12.64295	12.239766666666666	13.050533333333334	0.8107666666666677	33504.80078125	519112.7718951411	0	1170	0.1426509453403355	0.7940566840064862	1.7646472478789008	431.17633056640625	431.178955078125
1122	431.329833984375	14.315499999999998					1	DETECTED	431.3298 m/z @14.32 [CD6594_2.mzXML]	431.329833984375	14.315499999999998	12.152416666666666	15.939283333333332	3.7868666666666666	4677.8388671875	356591.9993679504	0	1170	0.4840865416237108	0.8753399853604039	0.27595653245160506	431.3270568847656	431.3320007324219
1123	432.1802978515625	12.659233333333333					1	DETECTED	432.1803 m/z @12.66 [CD6594_2.mzXML]	432.1802978515625	12.659233333333333	12.3447	13.066433333333332	0.7217333333333329	8157.916015625	147630.3771004636	0	1170	0.11401554929807389	1.1473081814328099	1.2946163628656195	432.1794738769531	432.18231201171875
1124	432.2371826171875	11.9147					1	DETECTED	432.2372 m/z @11.91 [CD6594_2.mzXML]	432.2371826171875	11.9147	11.832166666666666	12.117733333333332	0.2855666666666661	30920.748046875	165860.14039892543	0	1170	0.20257381000474872	1.7300080775444087	1.3858126205490027	432.2355651855469	432.23779296875
1125	432.309814453125	12.222216666666666					1	DETECTED	432.3098 m/z @12.22 [CD6594_2.mzXML]	432.309814453125	12.222216666666666	4.19615	12.842733333333333	8.646583333333332	13883.9267578125	1253619.8759373776	0	1170	0.13964215875962438	0.5386563364371091	0.022449684660761547	432.30816650390625	432.31927490234375
1126	432.9758605957031	1.87					1	DETECTED	432.9759 m/z @1.87 [CD6594_2.mzXML]	432.9758605957031	1.87	1.79905	2.4794833333333335	0.6804333333333334	27833.412109375	484835.14603955083	0	1170	0.36136825045245335	3.930515347019848	6.7770880924090475	432.9747009277344	432.9769592285156
1127	433.0602722167969	11.55725					1	DETECTED	433.0603 m/z @11.56 [CD6594_2.mzXML]	433.0602722167969	11.55725	11.526833333333334	11.602516666666666	0.07568333333333221	5396.54541015625	14824.931815429441	0	1170	0.027587121996045738	1.2441095890411191	1.4882191780822382	433.0602722167969	433.0618896484375
1128	434.7712707519531	1.72515					1	DETECTED	434.7713 m/z @1.73 [CD6594_2.mzXML]	434.7712707519531	1.72515	1.69325	1.7850499999999998	0.09179999999999988	9827.30859375	41235.12949121091	0	1170	0.0617044119499226	1.4388714733542283	1.8777429467084568	434.7712707519531	434.77178955078125
1129	435.3326416015625	10.499633333333332					1	DETECTED	435.3326 m/z @10.50 [CD6594_2.mzXML]	435.3326416015625	10.499633333333332	10.45875	18.779333333333334	8.320583333333333	5757.34716796875	974491.0776228333	0	1170	0.09710047072961459	101.76008968610296	3.9229985426190224	435.32855224609375	435.3345642089844
1130	436.85784912109375	1.67765					1	DETECTED	436.8578 m/z @1.68 [CD6594_2.mzXML]	436.85784912109375	1.67765	1.6624166666666667	1.7709166666666667	0.10850000000000004	32742.16015625	100342.77883569317	0	1170	0.05793875311537677	3.5612691466082933	4.347926231023258	436.857421875	436.8582763671875
1131	437.1926574707031	11.881833333333333					1	DETECTED	437.1927 m/z @11.88 [CD6594_2.mzXML]	437.1926574707031	11.881833333333333	11.814866666666667	12.327433333333333	0.5125666666666664	96373.2421875	826571.3142042214	0	1170	0.1057396163603439	2.6816686495617827	4.229066748595213	437.1918029785156	437.19439697265625
1132	438.2956237792969	13.3115					1	DETECTED	438.2956 m/z @13.31 [CD6594_2.mzXML]	438.2956237792969	13.3115	11.415750000000001	14.932799999999999	3.5170499999999976	6854.2412109375	454113.7988571164	0	1170	1.9725288068081195	0.9276144006329944	0.30784292013223036	438.2951965332031	438.2982482910156
1133	438.9837646484375	1.8836000000000002					1	DETECTED	438.9838 m/z @1.88 [CD6594_2.mzXML]	438.9837646484375	1.8836000000000002	1.8132333333333333	2.3392	0.5259666666666667	24894.375	359302.84085717774	0	1170	0.2219609087772656	3.6030653732605114	6.512723998650909	438.98211669921875	438.9852294921875
1134	440.86944580078125	1.6474166666666668					1	DETECTED	440.8694 m/z @1.65 [CD6594_2.mzXML]	440.86944580078125	1.6474166666666668	1.58695	1.67765	0.0907	35580.734375	133168.88887011734	0	1170	0.07300151798665122	0.75	0.5	440.86944580078125	440.87066650390625
1135	442.80322265625	1.7090166666666666					1	DETECTED	442.8032 m/z @1.71 [CD6594_2.mzXML]	442.80322265625	1.7090166666666666	1.69325	1.7563333333333333	0.06308333333333338	9674.6904296875	24730.885747558576	0	1170	0.059752530819498384	2.000528541226212	3.0010570824524243	442.80291748046875	442.80499267578125
1136	442.8784484863281	1.5576166666666666					1	DETECTED	442.8784 m/z @1.56 [CD6594_2.mzXML]	442.8784484863281	1.5576166666666666	1.4682666666666668	1.6474166666666668	0.17914999999999992	13879.4560546875	64745.03969946286	0	1170	0.0878708813615956	1.0025181869054296	0.9475653767674491	442.8684997558594	442.87847900390625
1137	443.18951416015625	12.692116666666667					1	DETECTED	443.1895 m/z @12.69 [CD6594_2.mzXML]	443.18951416015625	12.692116666666667	8.396183333333333	12.892566666666665	4.496383333333332	3761.736328125	511949.1596812134	0	1170	0.1752235808413758	0.5233302037585932	0.04666040751718638	443.18231201171875	443.1915588378906
1138	443.3874206542969	11.68105					1	DETECTED	443.3874 m/z @11.68 [CD6594_2.mzXML]	443.3874206542969	11.68105	2.1110166666666665	12.083583333333333	9.972566666666667	41019.390625	1407317.3260417483	0	1170	0.15756533788434268	0.5158838038332922	0.017054400694109937	443.386474609375	443.3904724121094
1139	443.41961669921875	12.222216666666666					1	DETECTED	443.4196 m/z @12.22 [CD6594_2.mzXML]	443.41961669921875	12.222216666666666	12.100716666666667	13.655399999999998	1.5546833333333314	5262.40771484375	259346.59774414042	0	1170	0.22226062635712296	6.397873799725682	11.795747599451364	443.4188232421875	443.42083740234375
1140	444.2377624511719	8.332433333333334					1	DETECTED	444.2378 m/z @8.33 [CD6594_2.mzXML]	444.2377624511719	8.332433333333334	6.164066666666667	8.48035	2.316283333333333	2097.9501953125	106059.61595831293	0	1170	0.252618611288705	0.5341078538377577	0.0682157076755155	444.231201171875	444.23974609375
1141	445.3993225097656	12.379233333333334					1	DETECTED	445.3993 m/z @12.38 [CD6594_2.mzXML]	445.3993225097656	12.379233333333334	10.982116666666666	12.725316666666666	1.7431999999999999	13277.8203125	414780.23500942974	0	1170	0.15799478318212756	0.6238562754243856	0.24771255084877128	445.3974304199219	445.4024353027344
1142	446.2526550292969	11.542116666666667					1	DETECTED	446.2527 m/z @11.54 [CD6594_2.mzXML]	446.2526550292969	11.542116666666667	8.813883333333333	16.3441	7.530216666666668	451308.53125	6827586.948519875	1	1170	0.11822225057272995	4.436521432398778	5.579472755303212	446.2493591308594	446.2539367675781
1143	446.8865661621094	1.6474166666666668					1	DETECTED	446.8866 m/z @1.65 [CD6594_2.mzXML]	446.8865661621094	1.6474166666666668	1.58695	1.69325	0.10629999999999984	73784.0703125	231225.4842308352	0	1170	0.04864580647787364	0.8843053664529913	0.9799928720314977	446.88604736328125	446.8871154785156
1144	447.3460693359375	14.131916666666665					1	DETECTED	447.3461 m/z @14.13 [CD6594_2.mzXML]	447.3460693359375	14.131916666666665	10.982116666666666	15.280316666666666	4.2982	3990.67041015625	511042.9753431701	0	1170	2.1368762484732517	0.6822972887167441	0.3645945774334881	447.3451232910156	447.34930419921875
1145	448.2335510253906	9.079416666666667					1	DETECTED	448.2336 m/z @9.08 [CD6594_2.mzXML]	448.2335510253906	9.079416666666667	9.043783333333332	9.250033333333333	0.2062500000000007	5634.8515625	28040.44006036408	0	1170	0.07226632420900181	2.8940598690363606	4.788119738072721	448.2325439453125	448.2359924316406
1146	448.25872802734375	11.542116666666667					1	DETECTED	448.2587 m/z @11.54 [CD6594_2.mzXML]	448.25872802734375	11.542116666666667	11.526833333333334	11.797733333333333	0.27089999999999925	22867.609375	163068.31881872498	0	1170	0.08946803181417096	8.8625954198477	16.7251908396954	448.2584533691406	448.2601318359375
1147	448.3403015136719	11.9147					1	DETECTED	448.3403 m/z @11.91 [CD6594_2.mzXML]	448.3403015136719	11.9147	11.898433333333333	11.964666666666666	0.06623333333333292	5089.048828125	12080.971278015197	0	1170	0.11078139071091897	2.0358606557376944	3.0717213114753883	448.33856201171875	448.34149169921875
1148	449.2007141113281	12.379233333333334					1	DETECTED	449.2007 m/z @12.38 [CD6594_2.mzXML]	449.2007141113281	12.379233333333334	2.9550166666666664	12.6756	9.720583333333334	16084.671875	758344.6287936405	0	1170	0.2690649130692808	0.5157236764151928	1.6578888204896218	449.19970703125	449.2059326171875
1149	450.3565673828125	13.003433333333334					1	DETECTED	450.3566 m/z @13.00 [CD6594_2.mzXML]	450.3565673828125	13.003433333333334	0.10118333333333333	20.002666666666666	19.90148333333333	50112.21484375	2935575.7167745666	0	1170	0.18515845289128485	1.1562763236704572	0.6148665608643622	450.3465881347656	450.36029052734375
1150	452.8323669433594	1.67765					1	DETECTED	452.8324 m/z @1.68 [CD6594_2.mzXML]	452.8323669433594	1.67765	1.6324333333333334	1.72515	0.09271666666666656	8025.68896484375	27587.08543591307	0	1170	0.05290333953084514	1.0252488020641342	1.050497604128268	452.83099365234375	452.8418884277344
1151	453.3433532714844	10.499633333333332					1	DETECTED	453.3434 m/z @10.50 [CD6594_2.mzXML]	453.3433532714844	10.499633333333332	9.816116666666666	17.60983333333333	7.793716666666665	100526.1875	1374110.9494584645	0	1170	0.09960882372133284	2.612479647846338	3.5986718200377488	453.3414306640625	453.3445129394531
1152	454.291748046875	13.066433333333332					1	DETECTED	454.2917 m/z @13.07 [CD6594_2.mzXML]	454.291748046875	13.066433333333332	0.13773333333333332	15.334883333333332	15.197149999999999	16326.8076171875	1096216.605281036	0	1170	0.4006658679498898	0.5687628539201416	0.13245614215439863	454.2818298339844	454.30084228515625
1153	454.38763427734375	12.222216666666666					1	DETECTED	454.3876 m/z @12.22 [CD6594_2.mzXML]	454.38763427734375	12.222216666666666	12.152416666666666	12.239766666666666	0.0873500000000007	2995.9541015625	11794.053322082476	0	1170	0.09093773595606436	0.6257163323782218	0.25143266475644366	454.3872985839844	454.3882751464844
1154	454.9587707519531	1.9114499999999999					1	DETECTED	454.9588 m/z @1.91 [CD6594_2.mzXML]	454.9587707519531	1.9114499999999999	1.79905	2.367566666666667	0.5685166666666668	12895.841796875	225500.28972790524	0	1170	0.2302392876947057	2.5289887307236105	4.057977461447221	454.9555969238281	454.9596862792969
1155	455.11346435546875	11.7638					1	DETECTED	455.1135 m/z @11.76 [CD6594_2.mzXML]	455.11346435546875	11.7638	11.148249999999999	11.849016666666667	0.7007666666666683	5353.46533203125	121888.51279901124	0	1170	0.1046666236798437	0.5692199388081127	0.13843987761622534	455.1120300292969	455.11669921875
1156	458.85601806640625	1.5576166666666666					1	DETECTED	458.8560 m/z @1.56 [CD6594_2.mzXML]	458.85601806640625	1.5576166666666666	1.4682666666666668	16.674333333333333	15.206066666666667	27967.203125	3726975.8745654905	0	1170	0.08047947175418568	85.0927065845926	169.1854131691852	458.8468322753906	458.8564758300781
1157	459.2470397949219	13.175083333333333					1	DETECTED	459.2470 m/z @13.18 [CD6594_2.mzXML]	459.2470397949219	13.175083333333333	11.511016666666666	14.331516666666666	2.820499999999999	14752.259765625	439315.8977332765	0	1170	0.21120920429072854	0.8474720564079962	0.22865848330165925	459.2449951171875	459.2489318847656
1158	460.7831115722656	1.7407666666666666					1	DETECTED	460.7831 m/z @1.74 [CD6594_2.mzXML]	460.7831115722656	1.7407666666666666	1.7090166666666666	1.7850499999999998	0.07603333333333318	7376.47119140625	27665.5433913574	0	1170	0.12625914198682464	1.1973753280839892	1.394750656167978	460.7814636230469	460.7831726074219
1159	461.05877685546875	9.176616666666666					1	DETECTED	461.0588 m/z @9.18 [CD6594_2.mzXML]	461.05877685546875	9.176616666666666	9.097000000000001	9.297083333333335	0.2000833333333336	3242.662841796875	20592.452665771554	0	1170	0.09786505922535937	1.2565417626125517	1.5130835252251031	461.05877685546875	461.06158447265625
1160	462.8607177734375	1.6624166666666667					1	DETECTED	462.8607 m/z @1.66 [CD6594_2.mzXML]	462.8607177734375	1.6624166666666667	1.6173333333333335	1.67765	0.060316666666666574	12409.8994140625	33673.686141357466	0	1170	0.06707244545065216	0.6689463955637726	0.3378927911275452	462.8602600097656	462.861083984375
1161	463.3021240234375	13.003433333333334					1	DETECTED	463.3021 m/z @13.00 [CD6594_2.mzXML]	463.3021240234375	13.003433333333334	12.940566666666665	13.205433333333334	0.26486666666666814	13212.7021484375	103870.61592248599	0	1170	0.13125763131595036	2.1065747613997488	3.213149522799498	463.30126953125	463.3048400878906
1162	468.3070373535156	12.659233333333333					1	DETECTED	468.3070 m/z @12.66 [CD6594_2.mzXML]	468.3070373535156	12.659233333333333	6.451733333333333	13.25055	6.798816666666667	103443.1875	1795961.0827265934	1	1170	0.14458567421720225	1.5082179500645647	1.8950414461072076	468.29925537109375	468.3102722167969
1163	469.32928466796875	12.100716666666667					1	DETECTED	469.3293 m/z @12.10 [CD6594_2.mzXML]	469.32928466796875	12.100716666666667	11.081466666666667	15.353100000000001	4.271633333333334	4591.04150390625	478066.280364502	0	1170	2.506669737927277	2.0954787016597183	3.1909574033194366	469.3262023925781	469.3313903808594
1164	469.3882751464844	12.543000000000001					1	DETECTED	469.3883 m/z @12.54 [CD6594_2.mzXML]	469.3882751464844	12.543000000000001	12.239766666666666	12.610133333333332	0.3703666666666656	7576.037109375	108281.66696057128	0	1170	0.09732434006115298	0.6106958337913552	0.22139166758271023	469.38623046875	469.388916015625
1165	470.2640686035156	11.832166666666666					1	DETECTED	470.2641 m/z @11.83 [CD6594_2.mzXML]	470.2640686035156	11.832166666666666	7.549316666666667	11.898433333333333	4.349116666666666	7596.3828125	604770.740045074	0	1170	0.05255975040150496	0.507736281525931	0.01547256305186205	470.2637023925781	470.26666259765625
1166	470.8888244628906	1.6020666666666665					1	DETECTED	470.8888 m/z @1.60 [CD6594_2.mzXML]	470.8888244628906	1.6020666666666665	1.57225	1.6474166666666668	0.07516666666666683	17886.775390625	64015.39613574227	0	1170	0.08924439513577465	1.2604807154835158	1.5209614309670314	470.888427734375	470.88922119140625
1167	472.2491455078125	11.618166666666667					1	DETECTED	472.2491 m/z @11.62 [CD6594_2.mzXML]	472.2491455078125	11.618166666666667	9.904383333333334	11.780750000000001	1.8763666666666676	33001.01953125	870165.9223521728	0	1170	0.13885457588619587	0.547434039697745	0.0853635905277207	472.23919677734375	472.2498779296875
1168	472.30218505859375	12.239766666666666					1	DETECTED	472.3022 m/z @12.24 [CD6594_2.mzXML]	472.30218505859375	12.239766666666666	9.220400000000001	12.396133333333333	3.1757333333333317	14846.8974609375	834916.3421486206	0	1170	0.20145163058750626	0.5258939512701339	0.051787902540267966	472.29840087890625	472.30291748046875
1169	474.2840270996094	11.9147					1	DETECTED	474.2840 m/z @11.91 [CD6594_2.mzXML]	474.2840270996094	11.9147	11.814866666666667	15.534916666666668	3.7200500000000005	450015.21875	4352059.323272937	1	1170	0.08491117712177498	1.8977248259148187	1.7631628286494956	474.2821044921875	474.2853088378906
1170	474.8330993652344	1.5576166666666666					1	DETECTED	474.8331 m/z @1.56 [CD6594_2.mzXML]	474.8330993652344	1.5576166666666666	1.4682666666666668	17.848166666666668	16.3799	28249.8515625	2003010.741222656	0	1170	0.06949274186755572	91.66144376049263	0.49316362481598497	474.8314514160156	474.83416748046875
1171	475.0133972167969	8.796733333333332					1	DETECTED	475.0134 m/z @8.80 [CD6594_2.mzXML]	475.0133972167969	8.796733333333332	6.0378	9.469383333333333	3.431583333333333	30488.294921875	2764319.5139067085	0	1170	2.8258782446220154	0.621903996713706	0.045044714140673674	475.007568359375	475.0141296386719
1172	475.3248291015625	10.499633333333332					1	DETECTED	475.3248 m/z @10.50 [CD6594_2.mzXML]	475.3248291015625	10.499633333333332	9.904383333333334	11.165099999999999	1.2607166666666654	31755.1875	270258.77526004025	0	1170	0.12200412575259811	1.8574860706325858	6.64158241912817	475.3232116699219	475.3272705078125
1173	476.7562561035156	1.7407666666666666					1	DETECTED	476.7563 m/z @1.74 [CD6594_2.mzXML]	476.7562561035156	1.7407666666666666	1.7090166666666666	1.7709166666666667	0.061900000000000066	8291.478515625	25272.004801025374	0	1170	0.07304995672551606	0.974803149606302	0.9496062992126039	476.756103515625	476.7569885253906
1174	476.9388732910156	1.8836000000000002					1	DETECTED	476.9389 m/z @1.88 [CD6594_2.mzXML]	476.9388732910156	1.8836000000000002	1.8422333333333334	2.268666666666667	0.42643333333333344	9899.39453125	101138.06607635492	0	1170	0.08143487369749947	5.154311039484275	9.30862207896855	476.9379577636719	476.94122314453125
1175	478.3290710449219	13.175083333333333					1	DETECTED	478.3291 m/z @13.18 [CD6594_2.mzXML]	478.3290710449219	13.175083333333333	11.1813	16.013099999999998	4.831799999999998	40088.90625	2649959.445285857	0	1170	0.41917754375658234	1.0133335479978147	0.9677665785987528	478.3256530761719	478.3324890136719
1176	478.84283447265625	1.69325					1	DETECTED	478.8428 m/z @1.69 [CD6594_2.mzXML]	478.84283447265625	1.69325	1.67765	9.922116666666666	8.244466666666666	10993.9814453125	1583869.997362976	0	1170	0.06118171016007512	264.24572649572923	527.4914529914585	478.841796875	478.8454284667969
1177	479.001953125	2.02485					1	DETECTED	479.0020 m/z @2.02 [CD6594_2.mzXML]	479.001953125	2.02485	1.8563666666666667	2.282966666666667	0.4266000000000001	6026.37158203125	94269.66072821042	0	1170	0.20715899569124652	1.2660005935305194	1.5320011870610388	479.0004577636719	479.00439453125
1178	479.3306579589844	13.1602					1	DETECTED	479.3307 m/z @13.16 [CD6594_2.mzXML]	479.3306579589844	13.1602	11.7638	14.830216666666667	3.066416666666667	13966.9775390625	732375.6932330931	0	1170	1.6722733602017925	1.0778846300242133	1.5283702884862025	479.329833984375	479.3349914550781
1179	480.3435363769531	13.4049					1	DETECTED	480.3435 m/z @13.40 [CD6594_2.mzXML]	480.3435363769531	13.4049	13.129566666666667	13.983766666666666	0.8541999999999987	37841.1796875	678170.3625231935	0	1170	0.2987712129401974	1.4481075899117877	5.456189284236116	480.3339538574219	480.3455505371094
1180	480.8501892089844	1.58695					1	DETECTED	480.8502 m/z @1.59 [CD6594_2.mzXML]	480.8501892089844	1.58695	1.5576166666666666	1.6474166666666668	0.0898000000000001	9092.517578125	34325.74016137701	0	1170	0.05618929698934716	1.5306818181818147	2.0613636363636294	480.848876953125	480.8501892089844
1181	482.32244873046875	12.892566666666665					1	DETECTED	482.3224 m/z @12.89 [CD6594_2.mzXML]	482.32244873046875	12.892566666666665	4.85355	14.881666666666666	10.028116666666666	36070.12890625	2071369.2117904979	0	1170	0.19529387873652304	0.5358708875675366	22.555492886072035	482.3206787109375	482.326416015625
1182	482.3591613769531	13.68965					1	DETECTED	482.3592 m/z @13.69 [CD6594_2.mzXML]	482.3591613769531	13.68965	13.570500000000001	14.966283333333333	1.3957833333333323	48894.1875	921815.6071379392	0	1170	0.23130255860402293	5.129463621650983	5.062244423553929	482.35882568359375	482.3623046875
1183	483.3268127441406	12.90825					1	DETECTED	483.3268 m/z @12.91 [CD6594_2.mzXML]	483.3268127441406	12.90825	12.859283333333334	12.972233333333332	0.11294999999999789	7306.53125	32045.01627966288	0	1170	0.055948979920993125	1.1533356024506214	1.3066712049012428	483.325439453125	483.3269348144531
1184	483.3628234863281	13.68965					1	DETECTED	483.3628 m/z @13.69 [CD6594_2.mzXML]	483.3628234863281	13.68965	13.68965	14.29855	0.6089000000000002	10004.7626953125	174125.117898193	0	1170	0.2221809230603089	null	null	483.36181640625	483.3648681640625
1185	484.0817565917969	11.1813					1	DETECTED	484.0818 m/z @11.18 [CD6594_2.mzXML]	484.0817565917969	11.1813	0.52435	15.534916666666668	15.010566666666668	223824.5	3837092.168523935	0	1170	0.1323528256739337	1.2053609312778284	1.3923511800945378	484.08062744140625	484.09051513671875
1186	486.07830810546875	11.1813					1	DETECTED	486.0783 m/z @11.18 [CD6594_2.mzXML]	486.07830810546875	11.1813	10.738866666666667	11.55725	0.8183833333333332	75252.859375	830285.832626956	0	1170	0.13004250061887923	0.8176580415177609	1.3383193562010545	486.07733154296875	486.07952880859375
1187	486.784423828125	1.7090166666666666					1	DETECTED	486.7844 m/z @1.71 [CD6594_2.mzXML]	486.784423828125	1.7090166666666666	1.69325	6.99155	5.2983	8188.44384765625	706190.7900229797	0	1170	0.2279744482966335	168.02219873150065	335.04439746300125	486.7822265625	486.785400390625
1188	486.8667297363281	1.6020666666666665					1	DETECTED	486.8667 m/z @1.60 [CD6594_2.mzXML]	486.8667297363281	1.6020666666666665	0.41436666666666666	1.6474166666666668	1.23305	30780.66015625	187002.51502850355	0	1170	0.05448079391992389	0.9926254012278587	1.0748136501128587	486.86334228515625	486.86761474609375
1189	487.1031494140625	11.572466666666665					1	DETECTED	487.1031 m/z @11.57 [CD6594_2.mzXML]	487.1031494140625	11.572466666666665	9.521816666666666	11.7301	2.208283333333334	11915.716796875	397929.4477924808	0	1170	0.10308194046173114	0.5384349677744459	0.07686993554889177	487.09722900390625	487.1044616699219
1190	487.164306640625	11.68105					1	DETECTED	487.1643 m/z @11.68 [CD6594_2.mzXML]	487.164306640625	11.68105	11.63375	11.780750000000001	0.14700000000000202	10600.8154296875	53478.647382568706	0	1170	0.1687649501042312	1.553911205073962	2.107822410147924	487.1640625	487.1659240722656
1191	487.31915283203125	14.533933333333332					1	DETECTED	487.3192 m/z @14.53 [CD6594_2.mzXML]	487.31915283203125	14.533933333333332	2.9844999999999997	15.792283333333334	12.807783333333333	38516.26953125	2113901.5958411256	0	1170	0.45916722310886726	1.2710971321144062	1.2426758023149427	487.31719970703125	487.3226013183594
1192	488.8714294433594	1.67765					1	DETECTED	488.8714 m/z @1.68 [CD6594_2.mzXML]	488.8714294433594	1.67765	1.6173333333333335	1.72515	0.10781666666666645	17804.572265625	58955.570419921794	0	1170	0.04722355125707112	0.8937551809892231	0.7875103619784463	488.87005615234375	488.87847900390625
1193	489.3353576660156	15.571349999999999					1	DETECTED	489.3354 m/z @15.57 [CD6594_2.mzXML]	489.3353576660156	15.571349999999999	4.9408666666666665	18.360500000000002	13.419633333333335	5974.603515625	1187813.166721741	0	1170	0.47858729481598417	0.6311864151677018	0.19488285786417675	489.3320617675781	489.338134765625
1194	490.28863525390625	12.659233333333333					1	DETECTED	490.2886 m/z @12.66 [CD6594_2.mzXML]	490.28863525390625	12.659233333333333	12.64295	12.892566666666665	0.2496166666666646	9636.927734375	72553.27543603502	0	1170	0.08401091819230189	7.664790174002566	14.329580348005132	490.2857360839844	490.2900695800781
1195	491.3697204589844	12.310083333333333					1	DETECTED	491.3697 m/z @12.31 [CD6594_2.mzXML]	491.3697204589844	12.310083333333333	11.400133333333335	12.758666666666667	1.358533333333332	7933.18408203125	207745.2839644775	0	1170	0.4724572490517698	0.7464879022656928	0.49297580453138556	491.3682556152344	491.3738708496094
1196	491.5563659667969	13.1602					1	DETECTED	491.5564 m/z @13.16 [CD6594_2.mzXML]	491.5563659667969	13.1602	13.0823	13.503716666666666	0.42141666666666566	13673.70703125	151737.88722155767	0	1170	0.13700687444786652	2.7048566538297023	4.409713307659405	491.5539855957031	491.5622253417969
1197	492.8827819824219	1.6474166666666668					1	DETECTED	492.8828 m/z @1.65 [CD6594_2.mzXML]	492.8827819824219	1.6474166666666668	1.58695	1.67765	0.0907	37127.5234375	141750.07812451193	0	1170	0.07280584764890263	0.75	0.5	492.8827819824219	492.88360595703125
1198	493.38751220703125	11.74685					1	DETECTED	493.3875 m/z @11.75 [CD6594_2.mzXML]	493.38751220703125	11.74685	11.7301	12.049616666666667	0.3195166666666669	16429.373046875	109190.50854955973	0	1170	0.07820309588787389	9.537810945273614	9.17182703843259	493.3873291015625	493.38970947265625
1199	493.7789001464844	13.1602					1	DETECTED	493.7789 m/z @13.16 [CD6594_2.mzXML]	493.7789001464844	13.1602	1.21825	13.3115	12.093250000000001	9796.6396484375	2693612.6420383304	0	1170	0.2589878727152719	0.5063348113164098	0.012669622632819672	493.77679443359375	493.7802429199219
1200	494.3228759765625	12.775366666666667					1	DETECTED	494.3229 m/z @12.78 [CD6594_2.mzXML]	494.3228759765625	12.775366666666667	6.84755	13.845816666666668	6.998266666666668	110214.7578125	2485461.256802857	1	1170	0.11821300485090447	4.007602110870074	1.836111768750738	494.3209533691406	494.3236999511719
1201	494.84112548828125	1.9394					1	DETECTED	494.8411 m/z @1.94 [CD6594_2.mzXML]	494.84112548828125	1.9394	1.8278833333333333	2.0390333333333333	0.21114999999999995	4804.0205078125	43958.01074645995	0	1170	0.22496841075829455	0.9467194739201907	0.8934389478403815	494.8405456542969	494.8436584472656
1202	495.12799072265625	10.365383333333334					1	DETECTED	495.1280 m/z @10.37 [CD6594_2.mzXML]	495.12799072265625	10.365383333333334	10.330133333333333	10.581566666666667	0.25143333333333473	7182.69921875	45873.569998535284	0	1170	0.23549625260102225	3.566430260047166	6.132860520094332	495.12713623046875	495.1298522949219
1203	496.33746337890625	13.1602					1	DETECTED	496.3375 m/z @13.16 [CD6594_2.mzXML]	496.33746337890625	13.1602	0.28565	17.500666666666667	17.215016666666667	4023049.5	6.175900777119356E7	1	1170	0.1665068290942493	1.7758683879858057	1.8426911075850394	496.3368835449219	496.34234619140625
1204	497.34185791015625	13.1602					1	DETECTED	497.3419 m/z @13.16 [CD6594_2.mzXML]	497.34185791015625	13.1602	10.135833333333332	15.534916666666668	5.399083333333335	843886.4375	1.517895303672467E7	0	1170	0.17236345226933913	0.624903609123369	0.2102571050072789	497.33868408203125	497.3447570800781
1205	498.9000244140625	1.6474166666666668					1	DETECTED	498.9000 m/z @1.65 [CD6594_2.mzXML]	498.9000244140625	1.6474166666666668	1.58695	1.69325	0.10629999999999984	45546.6015625	151534.23481897003	0	1170	0.061541916276076636	0.8795163052678563	0.7524401437466555	498.8992004394531	498.90179443359375
1206	499.3474426269531	13.175083333333333					1	DETECTED	499.3474 m/z @13.18 [CD6594_2.mzXML]	499.3474426269531	13.175083333333333	12.9878	13.453666666666667	0.4658666666666669	16683.056640625	216359.68633898903	0	1170	0.20827948247487704	1.2437483314051805	1.487496662810361	499.3458557128906	499.3488464355469
1207	500.0773010253906	10.934383333333333					1	DETECTED	500.0773 m/z @10.93 [CD6594_2.mzXML]	500.0773010253906	10.934383333333333	9.382083333333332	11.131416666666667	1.7493333333333343	11192.306640625	231584.22249398858	0	1170	0.12386404681282848	0.5631316653412378	0.09717308337057463	500.0751953125	500.0791931152344
1208	500.2799987792969	11.9147					1	DETECTED	500.2800 m/z @11.91 [CD6594_2.mzXML]	500.2799987792969	11.9147	11.832166666666666	12.626433333333333	0.7942666666666671	29136.228515625	255468.15780126938	0	1170	0.07759600806213385	2.8320449033371844	2.818291399779384	500.2760009765625	500.28143310546875
1209	501.188720703125	13.1602					1	DETECTED	501.1887 m/z @13.16 [CD6594_2.mzXML]	501.188720703125	13.1602	13.0823	13.437183333333333	0.35488333333333344	13428.8740234375	150649.4193173828	0	1170	0.17493420614230715	2.2778134360291085	3.555626872058217	501.18603515625	501.1896667480469
1210	502.1100769042969	10.2948					1	DETECTED	502.1101 m/z @10.29 [CD6594_2.mzXML]	502.1100769042969	10.2948	10.135833333333332	10.401116666666667	0.2652833333333344	3554.1298828125	33553.15700897219	0	1170	0.12176260898379354	0.8343992451247604	0.6687984902495208	502.1068420410156	502.11175537109375
1211	502.2918395996094	12.808950000000001					1	DETECTED	502.2918 m/z @12.81 [CD6594_2.mzXML]	502.2918395996094	12.808950000000001	11.832166666666666	17.29866666666667	5.4665000000000035	20385.177734375	694886.3998099364	0	1170	0.06512532668926418	2.7982152302625924	4.596430460525185	502.2859191894531	502.29205322265625
1212	504.23968505859375	12.222216666666666					1	DETECTED	504.2397 m/z @12.22 [CD6594_2.mzXML]	504.23968505859375	12.222216666666666	12.186816666666665	12.310083333333333	0.12326666666666775	3785.69287109375	18125.304825439554	0	1170	0.1308497376207196	1.7410546139359366	2.4821092278718733	504.2381896972656	504.2411804199219
1213	504.34283447265625	13.296249999999999					1	DETECTED	504.3428 m/z @13.30 [CD6594_2.mzXML]	504.34283447265625	13.296249999999999	12.03285	14.00055	1.9677000000000007	6179.3388671875	266073.20970031735	0	1170	0.19718920570064213	0.7787319930346692	0.5574639860693386	504.3410949707031	504.34759521484375
1214	506.3581237792969	14.115566666666666					1	DETECTED	506.3581 m/z @14.12 [CD6594_2.mzXML]	506.3581237792969	14.115566666666666	1.0535	15.334883333333332	14.281383333333332	10689.8408203125	1331428.7460358578	0	1170	0.6242016872511247	0.5414564519805828	0.08544916276647022	506.35565185546875	506.36273193359375
1215	507.32269287109375	13.205433333333334					1	DETECTED	507.3227 m/z @13.21 [CD6594_2.mzXML]	507.32269287109375	13.205433333333334	0.46941666666666665	13.2807	12.811283333333332	12065.10546875	1937753.1362490845	0	1170	0.1218089266136122	0.5029548746926368	0.005909749385273465	507.31512451171875	507.328857421875
1216	508.3745422363281	13.89855					1	DETECTED	508.3745 m/z @13.90 [CD6594_2.mzXML]	508.3745422363281	13.89855	11.214366666666667	15.407016666666667	4.19265	24348.189453125	964726.1903370357	0	1170	0.49847358871586955	6.0837425736749475	0.5571786324712069	508.37322998046875	508.378173828125
1217	508.8578186035156	1.6474166666666668					1	DETECTED	508.8578 m/z @1.65 [CD6594_2.mzXML]	508.8578186035156	1.6474166666666668	0.5425166666666666	1.6624166666666667	1.1199	13464.787109375	126404.60114898688	0	1170	0.07937922048041712	0.5067879446103718	0.22629204522584895	508.8567199707031	508.8593444824219
1218	510.3535461425781	13.4703					1	DETECTED	510.3535 m/z @13.47 [CD6594_2.mzXML]	510.3535461425781	13.4703	13.25055	14.6387	1.3881499999999996	43228.359375	908941.2888539734	0	1170	0.2652107456638131	5.709198225562038	1.8158705683570207	510.34942626953125	510.3554382324219
1219	512.3336181640625	11.964666666666666					1	DETECTED	512.3336 m/z @11.96 [CD6594_2.mzXML]	512.3336181640625	11.964666666666666	11.9147	12.725316666666666	0.8106166666666663	21882.291015625	234262.69404284708	0	1170	0.0921557809969702	2.7986468991024984	4.20302654650596	512.3314819335938	512.334716796875
1220	514.8741455078125	1.6624166666666667					1	DETECTED	514.8741 m/z @1.66 [CD6594_2.mzXML]	514.8741455078125	1.6624166666666667	1.6020666666666665	1.69325	0.0911833333333334	16683.298828125	58724.56183081066	0	1170	0.07406236609467776	0.7554542943938128	0.5170316452909324	514.872314453125	514.87744140625
1221	515.3116455078125	13.1602					1	DETECTED	515.3116 m/z @13.16 [CD6594_2.mzXML]	515.3116455078125	13.1602	13.09855	17.995333333333335	4.896783333333335	38812.35546875	1000844.8168157961	0	1170	0.1978861425628189	39.71438226547704	4.395081634245995	515.3109741210938	515.3128662109375
1222	516.0728149414062	9.749116666666668					1	DETECTED	516.0728 m/z @9.75 [CD6594_2.mzXML]	516.0728149414062	9.749116666666668	9.699116666666667	10.83855	1.1394333333333329	2186.80615234375	64016.33912847901	0	1170	0.07453051638749741	11.394333333333167	21.788666666666334	516.0697631835938	516.0748901367188
1223	516.3038940429688	12.842733333333333					1	DETECTED	516.3039 m/z @12.84 [CD6594_2.mzXML]	516.3038940429688	12.842733333333333	12.741766666666667	12.9246	0.18283333333333296	9448.8759765625	70702.49379223638	0	1170	0.4655399745090367	0.9054143281611096	0.8108286563222191	516.3035278320312	516.3053588867188
1224	517.3668823242188	15.052266666666666					1	DETECTED	517.3669 m/z @15.05 [CD6594_2.mzXML]	517.3668823242188	15.052266666666666	14.69215	19.34416666666667	4.65201666666667	4232.30615234375	236998.64115609758	0	1170	0.30900587165093363	6.459041051511093	11.918082103022186	517.3651733398438	517.3687133789062
1225	518.3203735351562	13.1602					1	DETECTED	518.3204 m/z @13.16 [CD6594_2.mzXML]	518.3203735351562	13.1602	12.972233333333332	14.674266666666666	1.7020333333333344	289483.90625	5022120.869784179	1	1170	0.19868728740464725	4.527487143110452	3.11789023724667	518.31982421875	518.32177734375
1226	518.4583740234375	12.659233333333333					1	DETECTED	518.4584 m/z @12.66 [CD6594_2.mzXML]	518.4583740234375	12.659233333333333	11.602516666666666	15.069533333333334	3.4670166666666677	51268.234375	4045973.106078308	0	1170	1.1657640465465402	1.6569100110289396	2.2664593853634933	518.4574584960938	518.4609375
1227	519.3238525390625	13.1602					1	DETECTED	519.3239 m/z @13.16 [CD6594_2.mzXML]	519.3238525390625	13.1602	13.0823	18.743	5.6606999999999985	73453.828125	1504865.5618283695	0	1170	0.21750761140957842	36.333119383825576	71.66623876765115	519.3204345703125	519.3265991210938
1228	519.46142578125	12.64295					1	DETECTED	519.4614 m/z @12.64 [CD6594_2.mzXML]	519.46142578125	12.64295	11.797733333333333	13.8636	2.0658666666666665	16798.31640625	1310110.189820801	0	1170	0.05981531938406803	1.2220929544692671	1.4441859089385343	519.460693359375	519.4631958007812
1229	520.3380126953125	12.9246					1	DETECTED	520.3380 m/z @12.92 [CD6594_2.mzXML]	520.3380126953125	12.9246	11.081466666666667	16.600649999999998	5.519183333333331	934335.6875	1.2639965525292346E7	1	1170	0.16516448928257432	1.5343181870059133	1.4827611814777943	520.3361206054688	520.3405151367188
1230	521.3414306640625	12.892566666666665					1	DETECTED	521.3414 m/z @12.89 [CD6594_2.mzXML]	521.3414306640625	12.892566666666665	12.892566666666665	14.34805	1.4554833333333352	252141.109375	2824388.750174688	0	1170	0.1726445953707536	null	null	521.3410034179688	521.3421630859375
1231	522.3541259765625	13.2807					1	DETECTED	522.3541 m/z @13.28 [CD6594_2.mzXML]	522.3541259765625	13.2807	5.5755333333333335	15.244633333333333	9.6691	445618.84375	8659230.312488953	1	1170	0.1927080700475603	1.8503875023988219	2.798233893317476	522.3529052734375	522.3572387695312
1232	523.3576049804688	13.2807					1	DETECTED	523.3576 m/z @13.28 [CD6594_2.mzXML]	523.3576049804688	13.2807	3.7042333333333333	14.465383333333333	10.76115	123026.7890625	7169393.413467044	0	1170	0.2727058366857982	0.5618538848705508	5.821504447941451	523.3571166992188	523.3627319335938
1233	524.3695068359375	14.315499999999998					1	DETECTED	524.3695 m/z @14.32 [CD6594_2.mzXML]	524.3695068359375	14.315499999999998	10.081816666666667	18.888333333333332	8.806516666666665	666958.375	3.7376394274432994E7	1	1170	0.4965904035466764	0.677532858651419	0.4029471661229271	524.3596801757812	524.3731079101562
1234	526.2911987304688	12.775366666666667					1	DETECTED	526.2912 m/z @12.78 [CD6594_2.mzXML]	526.2911987304688	12.775366666666667	12.741766666666667	12.956433333333333	0.21466666666666612	18643.0	127559.73522582988	0	1170	0.10287006203843418	3.1944444444444504	4.917549220974789	526.2896728515625	526.2916870117188
1235	528.3192749023438	13.235433333333333					1	DETECTED	528.3193 m/z @13.24 [CD6594_2.mzXML]	528.3192749023438	13.235433333333333	13.1602	13.4049	0.24469999999999992	10237.2685546875	73105.00888781744	0	1170	0.12243346152726353	1.626273814798406	2.252547629596812	528.3185424804688	528.3206176757812
1236	528.4608764648438	12.29285					1	DETECTED	528.4609 m/z @12.29 [CD6594_2.mzXML]	528.4608764648438	12.29285	12.03285	12.758666666666667	0.7258166666666668	8997.46875	226398.98298059084	0	1170	0.5260799048253588	1.3958012820512835	1.7916025641025668	528.4597778320312	528.4623413085938
1237	534.29443359375	13.1602					1	DETECTED	534.2944 m/z @13.16 [CD6594_2.mzXML]	534.29443359375	13.1602	13.034699999999999	13.53695	0.5022500000000001	8883.2646484375	129436.54271936032	0	1170	0.1677079871843521	2.0009960159362454	3.0019920318724913	534.2904052734375	534.2964477539062
1238	539.1046752929688	1.87					1	DETECTED	539.1047 m/z @1.87 [CD6594_2.mzXML]	539.1046752929688	1.87	1.8278833333333333	2.35335	0.5254666666666665	13306.3662109375	120700.39944775385	0	1170	0.04515791351637244	6.238227146814383	25.651312445767182	539.1046752929688	539.1088256835938
1239	542.3201904296875	12.9246					1	DETECTED	542.3202 m/z @12.92 [CD6594_2.mzXML]	542.3201904296875	12.9246	0.13773333333333332	13.53695	13.399216666666666	83633.171875	1853828.6537800296	0	1170	0.3702187776719992	0.789372387950309	0.6035777814184604	542.3134765625	542.32373046875
1240	544.3380737304688	12.892566666666665					1	DETECTED	544.3381 m/z @12.89 [CD6594_2.mzXML]	544.3380737304688	12.892566666666665	12.692116666666667	15.534916666666668	2.8428000000000004	251677.984375	3026757.8346206127	1	1170	0.07046830088176037	2.333979283632457	1.706274291793092	544.3348999023438	544.340576171875
1241	546.3536376953125	13.066433333333332					1	DETECTED	546.3536 m/z @13.07 [CD6594_2.mzXML]	546.3536376953125	13.066433333333332	10.95025	15.828949999999999	4.8786999999999985	45988.49609375	2286030.4722568025	0	1170	1.1143970876252567	1.0754667345179847	1.790467037435251	546.344482421875	546.3579711914062
1242	547.357421875	13.09855					1	DETECTED	547.3574 m/z @13.10 [CD6594_2.mzXML]	547.357421875	13.09855	12.956433333333333	18.414833333333334	5.458400000000001	16644.119140625	1444183.8920816653	0	1170	0.1319781157678097	19.20394042453387	37.40788084906774	547.355224609375	547.361328125
1243	548.3694458007812	13.520233333333334					1	DETECTED	548.3694 m/z @13.52 [CD6594_2.mzXML]	548.3694458007812	13.520233333333334	10.80615	13.828583333333334	3.0224333333333337	10569.7216796875	652897.7464229432	0	1170	0.7221581658073362	0.5568055512911052	0.09548270582100306	548.3672485351562	548.3721313476562
1244	550.3864135742188	12.03285					1	DETECTED	550.3864 m/z @12.03 [CD6594_2.mzXML]	550.3864135742188	12.03285	10.540083333333333	15.700349999999998	5.160266666666665	3592.5322265625	558172.5983255005	0	1170	0.10871725688019751	1.7284237322198153	2.4568474644396305	550.3826904296875	550.3880004882812
1245	550.4484252929688	12.659233333333333					1	DETECTED	550.4484 m/z @12.66 [CD6594_2.mzXML]	550.4484252929688	12.659233333333333	12.135216666666668	14.00055	1.8653333333333322	8890.390625	342097.4600643307	0	1170	0.21781022552519502	1.7798416080913517	2.1502188105709767	550.4459228515625	550.4520874023438
1246	564.1708374023438	9.280816666666668					1	DETECTED	564.1708 m/z @9.28 [CD6594_2.mzXML]	564.1708374023438	9.280816666666668	6.9017333333333335	9.382083333333332	2.4803499999999987	3640.09130859375	134539.0305638123	0	1170	0.08289953944950668	0.5212827069249355	0.04256541384987098	564.1698608398438	564.1798095703125
1247	565.260986328125	11.0149					1	DETECTED	565.2610 m/z @11.01 [CD6594_2.mzXML]	565.260986328125	11.0149	10.982116666666666	11.165099999999999	0.1829833333333326	2552.699462890625	15293.82333959956	0	1170	0.042496440921890866	2.7907981698016187	4.581596339603237	565.2581787109375	565.2633666992188
1248	566.319580078125	12.892566666666665					1	DETECTED	566.3196 m/z @12.89 [CD6594_2.mzXML]	566.319580078125	12.892566666666665	12.842733333333333	13.034699999999999	0.19196666666666573	19602.166015625	133866.40040210006	0	1170	0.07462311634590613	1.9260869565217789	2.8521739130435577	566.3193969726562	566.3214721679688
1249	567.4053344726562	12.29285					1	DETECTED	567.4053 m/z @12.29 [CD6594_2.mzXML]	567.4053344726562	12.29285	12.257366666666666	12.509516666666666	0.2521500000000003	7061.48046875	61480.996493286184	0	1170	0.24360814125654429	3.553076561766072	6.106153123532144	567.4027709960938	567.40673828125
1250	568.3380126953125	12.842733333333333					1	DETECTED	568.3380 m/z @12.84 [CD6594_2.mzXML]	568.3380126953125	12.842733333333333	5.9667	14.533933333333332	8.56723333333333	93511.6484375	1612868.9634596552	1	1170	0.07911502008016669	1.6628083476301834	1.6177483773135652	568.3294677734375	568.3392333984375
1251	577.2893676757812	11.665249999999999					1	DETECTED	577.2894 m/z @11.67 [CD6594_2.mzXML]	577.2893676757812	11.665249999999999	1.4530666666666667	17.05966666666667	15.606600000000002	37116.921875	1859201.043165344	0	1170	0.11515286079484177	3.094194362320597	4.46582683339727	577.2862548828125	577.2962036132812
1252	578.1854248046875	9.097000000000001					1	DETECTED	578.1854 m/z @9.10 [CD6594_2.mzXML]	578.1854248046875	9.097000000000001	8.849066666666666	10.081816666666667	1.2327500000000011	245632.890625	1489713.5788530956	1	1170	0.06731127052469255	1.4989071197072974	1.5590416090552432	578.1836547851562	578.1881713867188
1253	582.267822265625	11.665249999999999					1	DETECTED	582.2678 m/z @11.67 [CD6594_2.mzXML]	582.267822265625	11.665249999999999	9.6823	11.881833333333333	2.199533333333333	14120.5732421875	529424.6938876951	0	1170	0.09021836527025151	0.5546113954797989	0.10922279095959775	582.262451171875	582.2726440429688
1254	583.2545776367188	11.214366666666667					1	DETECTED	583.2546 m/z @11.21 [CD6594_2.mzXML]	583.2545776367188	11.214366666666667	10.688649999999999	11.511016666666666	0.8223666666666674	6507.5888671875	161778.45782717876	0	1170	0.5444219265545325	0.7821386678502352	0.5539183271809301	583.2508544921875	583.2560424804688
1255	585.2702026367188	10.982116666666666					1	DETECTED	585.2702 m/z @10.98 [CD6594_2.mzXML]	585.2702026367188	10.982116666666666	10.330133333333333	17.0415	6.711366666666667	19417.14453125	806387.8384769291	0	1170	2.5789571709243653	20.361418393764286	2.4484782647075236	585.265625	585.2782592773438
1256	587.4295043945312	11.68105					1	DETECTED	587.4295 m/z @11.68 [CD6594_2.mzXML]	587.4295043945312	11.68105	11.618166666666667	11.797733333333333	0.1795666666666662	7822.33349609375	50300.98269763182	0	1170	0.11695645536502042	1.4277763053273156	1.855552610654631	587.4266357421875	587.4317626953125
1257	590.320068359375	12.842733333333333					1	DETECTED	590.3201 m/z @12.84 [CD6594_2.mzXML]	590.320068359375	12.842733333333333	12.808950000000001	12.956433333333333	0.14748333333333186	7619.8544921875	37388.40423901345	0	1170	0.042378562810837295	2.182782437099215	3.3655648741984296	590.3187255859375	590.3203735351562
1258	591.3168334960938	10.45875					1	DETECTED	591.3168 m/z @10.46 [CD6594_2.mzXML]	591.3168334960938	10.45875	10.383566666666667	17.316666666666666	6.9331	6425.87060546875	789445.4021546326	0	1170	0.09587380970126169	46.10795832409662	8.567510658145851	591.307861328125	591.3201293945312
1259	593.3324584960938	10.444933333333333					1	DETECTED	593.3325 m/z @10.44 [CD6594_2.mzXML]	593.3324584960938	10.444933333333333	10.416216666666665	12.708733333333333	2.2925166666666676	17249.357421875	410513.01748690795	0	1170	2.225878742903099	39.916134648866645	5.203820595970912	593.3294677734375	593.33447265625
1260	595.3479614257812	11.832166666666666					1	DETECTED	595.3480 m/z @11.83 [CD6594_2.mzXML]	595.3479614257812	11.832166666666666	10.45875	12.169466666666667	1.7107166666666664	30330.955078125	470265.1671816397	0	1170	1.3849447479147212	0.6453564372665291	4.713762018999217	595.3450927734375	595.3494262695312
1261	596.1964721679688	8.849066666666666					1	DETECTED	596.1965 m/z @8.85 [CD6594_2.mzXML]	596.1964721679688	8.849066666666666	8.5856	8.989916666666666	0.40431666666666644	4672.5478515625	37310.43193099978	0	1170	0.06903397369676867	0.7673013663967624	0.7178130287154897	596.194580078125	596.1976928710938
1262	596.26318359375	13.175083333333333					1	DETECTED	596.2632 m/z @13.18 [CD6594_2.mzXML]	596.26318359375	13.175083333333333	13.0823	13.326733333333333	0.24443333333333328	4777.6064453125	41036.02818615737	0	1170	0.19796260535896693	1.3172265133824335	1.6344530267648671	596.2613525390625	596.2666625976562
1263	597.3641357421875	11.9147					1	DETECTED	597.3641 m/z @11.91 [CD6594_2.mzXML]	597.3641357421875	11.9147	11.9147	12.169466666666667	0.2547666666666668	13610.8037109375	71969.61992572056	0	1170	0.03071025960827356	null	null	597.3621826171875	597.3648681640625
1264	600.16748046875	9.097000000000001					1	DETECTED	600.1675 m/z @9.10 [CD6594_2.mzXML]	600.16748046875	9.097000000000001	4.9408666666666665	10.028416666666667	5.08755	4134.3125	346373.54653375247	0	1170	0.060964554593313736	0.6120532706682491	0.2241065413364983	600.1585083007812	600.16845703125
1265	605.4381103515625	11.649483333333334					1	DETECTED	605.4381 m/z @11.65 [CD6594_2.mzXML]	605.4381103515625	11.649483333333334	11.618166666666667	11.797733333333333	0.1795666666666662	6855.76025390625	39961.341215515095	0	1170	0.08164465048250769	2.8669505055880316	4.733901011176063	605.4379272460938	605.4414672851562
1266	619.4368896484375	12.64295					1	DETECTED	619.4369 m/z @12.64 [CD6594_2.mzXML]	619.4368896484375	12.64295	12.593666666666667	12.775366666666667	0.1816999999999993	6860.1982421875	42687.9562470093	0	1170	0.05705494134565825	1.843422387554947	2.686844775109894	619.4348754882812	619.4379272460938
1267	626.3516845703125	11.964666666666666					1	DETECTED	626.3517 m/z @11.96 [CD6594_2.mzXML]	626.3516845703125	11.964666666666666	11.930883333333332	11.9992	0.06831666666666791	1442.0482177734375	5264.254217956599	0	1170	0.337954883300295	1.0111001480019737	1.0222002960039471	626.3475952148438	626.3524169921875
1268	629.1517944335938	1.8563666666666667					1	DETECTED	629.1518 m/z @1.86 [CD6594_2.mzXML]	629.1517944335938	1.8563666666666667	1.8422333333333334	4.2600999999999996	2.417866666666666	17907.0	393955.9319045716	0	1170	0.484776047325846	43.526467956274594	77.73126466760755	629.1461181640625	629.1573486328125
1269	637.0914916992188	9.93975					1	DETECTED	637.0915 m/z @9.94 [CD6594_2.mzXML]	637.0914916992188	9.93975	9.781516666666667	9.992916666666668	0.21140000000000114	2650.04345703125	18012.673103943016	0	1170	0.07196206237696856	0.6680008426374584	0.3360016852749167	637.0899658203125	637.0941162109375
1270	651.1336669921875	1.87					1	DETECTED	651.1337 m/z @1.87 [CD6594_2.mzXML]	651.1336669921875	1.87	1.8422333333333334	2.6477999999999997	0.8055666666666663	19960.70703125	182718.9244263916	0	1170	0.5770219780595893	14.506002400960352	22.61160929111668	651.1287231445312	651.1360473632812
1271	673.1171875	1.87					1	DETECTED	673.1172 m/z @1.87 [CD6594_2.mzXML]	673.1171875	1.87	1.8422333333333334	2.35335	0.5111166666666664	13499.037109375	106324.27342608642	0	1170	0.46559720072854427	9.20378151260502	13.51320474546122	673.1138916015625	673.11767578125
1272	675.5419311523438	13.453666666666667					1	DETECTED	675.5419 m/z @13.45 [CD6594_2.mzXML]	675.5419311523438	13.453666666666667	12.100716666666667	14.51685	2.416133333333333	4296.46044921875	269381.79766058346	0	1170	0.30152360028255387	0.8929130172339454	0.7858260344678909	675.5361328125	675.546875
1273	701.556640625	12.610133333333332					1	DETECTED	701.5566 m/z @12.61 [CD6594_2.mzXML]	701.556640625	12.610133333333332	11.797733333333333	13.25055	1.452816666666667	13841.44921875	416903.92139630154	0	1170	0.4135798999997924	0.8941510750041051	1.4607793349264144	701.5547485351562	701.5643310546875
1274	703.57275390625	12.808950000000001					1	DETECTED	703.5728 m/z @12.81 [CD6594_2.mzXML]	703.57275390625	12.808950000000001	1.8563666666666667	15.138399999999999	13.282033333333333	22137.73828125	2253903.877187013	0	1170	0.8438317664721584	1.5514694980708765	2.091985711111004	703.56982421875	703.5784912109375
1275	722.5265502929688	11.495066666666666					1	DETECTED	722.5266 m/z @11.50 [CD6594_2.mzXML]	722.5265502929688	11.495066666666666	2.5353	13.828583333333334	11.293283333333335	16485.8984375	5466927.129569947	0	1170	10.484632276322836	0.6302219551848449	0.23511086496859596	722.520751953125	722.5319213867188
1276	749.4808349609375	11.68105					1	DETECTED	749.4808 m/z @11.68 [CD6594_2.mzXML]	749.4808349609375	11.68105	11.618166666666667	11.881833333333333	0.2636666666666656	7652.0029296875	57736.19322302239	0	1170	0.134397939201504	2.0964749536177925	3.1929499072355854	749.4798583984375	749.4837036132812
1277	758.5664672851562	12.64295					1	DETECTED	758.5665 m/z @12.64 [CD6594_2.mzXML]	758.5664672851562	12.64295	11.1813	15.957783333333333	4.776483333333333	135715.75	7708767.77997495	1	1170	1.0976100728745681	1.554686837931102	1.8638246055949594	758.56396484375	758.5760498046875
1278	760.5820922851562	12.659233333333333					1	DETECTED	760.5821 m/z @12.66 [CD6594_2.mzXML]	760.5820922851562	12.659233333333333	11.618166666666667	15.534916666666668	3.9167500000000004	70247.3203125	3962835.1929129036	0	1170	0.6081236570493598	1.6753777720555216	1.8432957995714319	760.5791625976562	760.5886840820312
1279	767.4917602539062	11.665249999999999					1	DETECTED	767.4918 m/z @11.67 [CD6594_2.mzXML]	767.4917602539062	11.665249999999999	11.618166666666667	11.780750000000001	0.16258333333333397	7698.62255859375	42252.04315429687	0	1170	0.14852023585006613	1.7265486725664505	2.453097345132901	767.4893188476562	767.4935913085938
1280	768.5865478515625	12.64295					1	DETECTED	768.5865 m/z @12.64 [CD6594_2.mzXML]	768.5865478515625	12.64295	12.29285	14.248016666666667	1.955166666666667	7926.56005859375	321612.0291437987	0	1170	0.11472342716253792	2.7922974388269926	4.584594877653985	768.5784912109375	768.5906982421875
1281	780.5474853515625	12.659233333333333					1	DETECTED	780.5475 m/z @12.66 [CD6594_2.mzXML]	780.5474853515625	12.659233333333333	12.152416666666666	13.933300000000001	1.7808833333333354	7042.48779296875	415534.9807734378	0	1170	1.0986310724841548	1.7569305139925675	2.513861027985135	780.54638671875	780.5541381835938
1282	782.5667114257812	12.892566666666665					1	DETECTED	782.5667 m/z @12.89 [CD6594_2.mzXML]	782.5667114257812	12.892566666666665	11.665249999999999	15.280316666666666	3.6150666666666673	57611.64453125	2869219.3841674193	0	1170	0.9577333752036967	1.5647289850833745	1.6160679492463903	782.5596923828125	782.57666015625
1283	784.58203125	12.64295					1	DETECTED	784.5820 m/z @12.64 [CD6594_2.mzXML]	784.58203125	12.64295	1.4982	15.052266666666666	13.554066666666666	40047.3203125	3466983.4338209247	0	1170	0.3680593692688596	1.7594220045674516	3.534609860698139	784.5801391601562	784.5877075195312
1284	786.59814453125	13.68965					1	DETECTED	786.5981 m/z @13.69 [CD6594_2.mzXML]	786.59814453125	13.68965	11.9817	15.353100000000001	3.3714000000000013	34306.51953125	1655705.4846660474	0	1170	0.15229666419502408	0.8582911757922355	0.40663165184580213	786.5956420898438	786.6024780273438
1285	806.5667114257812	12.543000000000001					1	DETECTED	806.5667 m/z @12.54 [CD6594_2.mzXML]	806.5667114257812	12.543000000000001	1.0171999999999999	14.830216666666667	13.813016666666666	26640.580078125	2148879.836398744	0	1170	0.2320599444124749	1.4312976943079598	2.362992610920696	806.5625610351562	806.5745239257812
1286	810.597412109375	13.503716666666666					1	DETECTED	810.5974 m/z @13.50 [CD6594_2.mzXML]	810.597412109375	13.503716666666666	11.964666666666666	15.017716666666667	3.0530500000000007	20281.912109375	1295142.126944243	0	1170	0.5047791632758933	0.9188937822329489	0.5283674652093978	810.5914306640625	810.6061401367188
1287	834.5993041992188	12.64295					1	DETECTED	834.5993 m/z @12.64 [CD6594_2.mzXML]	834.5993041992188	12.64295	12.03285	14.281483333333334	2.248633333333334	6943.04150390625	402473.8610631102	0	1170	0.9897977169446577	1.8428399715893546	3.414944726425487	834.5934448242188	834.6039428710938
