# Supplementary material for: MSFC: a new feature construction method for accurate diagnosis of mass spectrometry data
Source: Sci Rep. 2023 Sep 21;13:15694. doi: 10.1038/s41598-023-42395-5 (PMC10514077; doi:10.1038/s41598-023-42395-5)
Supplement: Supplementary file 1 — Supplementary Information. [file 41598_2023_42395_MOESM1_ESM.zip › dataset/CHD dataset/2-batch/P/CD6604_2.mzXML_chromatograms.csv]

row ID	row m/z	row retention time	row identity (main ID)	row identity (all IDs)	row identity (main ID + details)	row comment	row number of detected peaks	CD6604_2.mzXML Peak status	CD6604_2.mzXML Peak name	CD6604_2.mzXML Peak m/z	CD6604_2.mzXML Peak RT	CD6604_2.mzXML Peak RT start	CD6604_2.mzXML Peak RT end	CD6604_2.mzXML Peak duration time	CD6604_2.mzXML Peak height	CD6604_2.mzXML Peak area	CD6604_2.mzXML Peak charge	CD6604_2.mzXML Peak # data points	CD6604_2.mzXML Peak FWHM	CD6604_2.mzXML Peak tailing factor	CD6604_2.mzXML Peak asymmetry factor	CD6604_2.mzXML Peak m/z min	CD6604_2.mzXML Peak m/z max
1	55.052677154541016	11.361383333333333					1	DETECTED	55.0527 m/z @11.36 [CD6604_2.mzXML]	55.052677154541016	11.361383333333333	0.10086666666666666	19.983666666666668	19.882800000000003	2305.955078125	1110678.8454658214	0	1168	10.283371426739999	0.8828546943523908	0.7657093887047814	55.04571533203125	55.055850982666016
2	60.08055877685547	15.085233333333333					1	DETECTED	60.0806 m/z @15.09 [CD6604_2.mzXML]	60.08055877685547	15.085233333333333	0.10086666666666666	20.00183333333333	19.900966666666662	95848.75	2.683918887602793E7	0	1168	2.730154490872671	0.8326335977980948	0.6940310562366441	60.08032989501953	60.08839416503906
3	61.03943634033203	1.8374166666666667					1	DETECTED	61.0394 m/z @1.84 [CD6604_2.mzXML]	61.03943634033203	1.8374166666666667	0.10086666666666666	20.00183333333333	19.900966666666662	112307.6171875	2291255.421694398	0	1168	0.037399080122003214	0.7043670810079171	5.832967549536651	61.02947235107422	61.04545593261719
4	61.08400344848633	10.21015					1	DETECTED	61.0840 m/z @10.21 [CD6604_2.mzXML]	61.08400344848633	10.21015	8.868083333333335	19.746666666666666	10.878583333333331	2289.041748046875	775148.4714704292	0	1168	4.124499231337724	4.052922110178334	7.105844220356667	61.07505798339844	61.08418273925781
5	68.98213195800781	1.5233333333333334					1	DETECTED	68.9821 m/z @1.52 [CD6604_2.mzXML]	68.98213195800781	1.5233333333333334	1.46315	12.429166666666667	10.966016666666667	8200.8271484375	752195.4718961791	0	1168	0.14027610061129803	91.10509554140106	181.2101910828021	68.97956085205078	68.98219299316406
6	69.0696792602539	5.3115					1	DETECTED	69.0697 m/z @5.31 [CD6604_2.mzXML]	69.0696792602539	5.3115	0.10086666666666666	20.00183333333333	19.900966666666662	7693.16259765625	4499210.357262327	0	1168	15.353518602064927	1.9096494987813377	1.7283102130027224	69.0694351196289	69.06990051269531
7	70.06507110595703	1.8515000000000001					1	DETECTED	70.0651 m/z @1.85 [CD6604_2.mzXML]	70.06507110595703	1.8515000000000001	0.15536666666666665	19.418	19.262633333333333	16791.67578125	849935.9923929748	0	1168	0.04427477983416028	5.67839595943715	10.3567919188743	70.05671691894531	70.0732421875
8	72.04902648925781	14.34765					1	DETECTED	72.0490 m/z @14.35 [CD6604_2.mzXML]	72.04902648925781	14.34765	0.11903333333333334	19.947333333333333	19.8283	4552.5537109375	1513818.5230771166	0	1168	0.5651130349472027	0.6967753951250825	0.6547642347491472	72.03934478759766	72.05797576904297
9	72.08065795898438	1.9067					1	DETECTED	72.0807 m/z @1.91 [CD6604_2.mzXML]	72.08065795898438	1.9067	1.8651333333333333	9.01005	7.144916666666666	40357.40625	868802.0811493837	0	1168	0.12306386990263429	14.927358635628417	14.127348256927972	72.07980346679688	72.08232879638672
10	73.04532623291016	14.11515					1	DETECTED	73.0453 m/z @14.12 [CD6604_2.mzXML]	73.04532623291016	14.11515	0.10086666666666666	20.00183333333333	19.900966666666662	16432.078125	5677319.569316166	0	1168	3.606889690771391	0.729405888058377	1.0230265194229404	73.03777313232422	73.04705810546875
11	75.94778442382812	2.3840999999999997					1	DETECTED	75.9478 m/z @2.38 [CD6604_2.mzXML]	75.94778442382812	2.3840999999999997	1.6428	10.477333333333332	8.834533333333333	4432.1630859375	434418.3523769837	0	1168	0.585392313160511	5.9588110976212985	1.1465594973525863	75.94017791748047	75.95361328125
12	80.94761657714844	1.7503					1	DETECTED	80.9476 m/z @1.75 [CD6604_2.mzXML]	80.94761657714844	1.7503	1.6428	3.39315	1.7503499999999999	165299.890625	2235049.7129883124	0	1168	0.12014719379467542	3.0840529374668795	4.691629427447802	80.94746398925781	80.9571304321289
13	81.06968688964844	6.707516666666667					1	DETECTED	81.0697 m/z @6.71 [CD6604_2.mzXML]	81.06968688964844	6.707516666666667	0.10086666666666666	20.00183333333333	19.900966666666662	4497.48876953125	2154963.6959129637	0	1168	17.52861239130816	1.5061314483638957	3.395293477547429	81.06277465820312	81.07003021240234
14	82.01742553710938	1.4785666666666666					1	DETECTED	82.0174 m/z @1.48 [CD6604_2.mzXML]	82.01742553710938	1.4785666666666666	1.4306333333333332	15.559033333333334	14.128400000000001	5860.48828125	831177.8241771241	0	1168	0.11598717981361117	147.3755215577189	293.75104311543777	82.01737976074219	82.01835632324219
15	82.9447250366211	1.7655166666666666					1	DETECTED	82.9447 m/z @1.77 [CD6604_2.mzXML]	82.9447250366211	1.7655166666666666	1.6732333333333334	2.1622666666666666	0.4890333333333332	56194.3984375	630204.5916118161	0	1168	0.4135221593860259	2.6496297634097896	4.230684279267372	82.94467163085938	82.94481658935547
16	83.02131652832031	1.8232833333333334					1	DETECTED	83.0213 m/z @1.82 [CD6604_2.mzXML]	83.02131652832031	1.8232833333333334	0.13713333333333333	19.929166666666667	19.792033333333332	927226.0625	6380772.059415163	0	1168	0.04884200941345229	0.3155360430802109	null	83.02129364013672	83.02175903320312
17	83.08525085449219	11.285283333333332					1	DETECTED	83.0853 m/z @11.29 [CD6604_2.mzXML]	83.08525085449219	11.285283333333332	0.10086666666666666	19.983666666666668	19.882800000000003	12850.357421875	4436969.023645146	0	1168	3.814862604170605	0.606965755913969	0.32490511276396017	83.08446502685547	83.08568572998047
18	84.0442886352539	2.4522666666666666					1	DETECTED	84.0443 m/z @2.45 [CD6604_2.mzXML]	84.0442886352539	2.4522666666666666	0.10086666666666666	19.947333333333333	19.846466666666664	16284.71484375	2305973.658410828	0	1168	0.5690056582128644	2.9098094920657487	7.607883889293349	84.0372085571289	84.05098724365234
19	84.61930084228516	1.49345					1	DETECTED	84.6193 m/z @1.49 [CD6604_2.mzXML]	84.61930084228516	1.49345	1.4475833333333334	1.597	0.14941666666666653	5181.83544921875	34126.58827490233	0	1168	0.12844411679093448	1.6288154069767486	2.2576308139534973	84.61930084228516	84.61957550048828
20	84.77777862548828	1.5233333333333334					1	DETECTED	84.7778 m/z @1.52 [CD6604_2.mzXML]	84.77777862548828	1.5233333333333334	1.46315	5.19005	3.7269000000000005	4741.712890625	763573.4239256594	0	1168	0.32663024193483414	30.962891165881956	60.92578233176391	84.77767944335938	84.78616333007812
21	84.95940399169922	1.5233333333333334					1	DETECTED	84.9594 m/z @1.52 [CD6604_2.mzXML]	84.95940399169922	1.5233333333333334	0.10086666666666666	20.00183333333333	19.900966666666662	1528875.875	2.530237020226189E7	0	1168	0.13103873747190997	1.2553551778240133	1.3221796362247287	84.95343017578125	84.95977020263672
22	85.02830505371094	1.9484833333333333					1	DETECTED	85.0283 m/z @1.95 [CD6604_2.mzXML]	85.02830505371094	1.9484833333333333	1.8515000000000001	16.9085	15.057	29094.98046875	2784249.898207886	0	1168	0.2294729974084304	12.767704092043717	24.323255172539906	85.02818298339844	85.02847290039062
23	85.05598449707031	2.885683333333333					1	DETECTED	85.0560 m/z @2.89 [CD6604_2.mzXML]	85.05598449707031	2.885683333333333	0.10086666666666666	20.00183333333333	19.900966666666662	5192.13818359375	2616987.9607707513	0	1168	6.969423623968214	3.5731197146430937	2.476861123499128	85.05598449707031	85.06491088867188
24	85.96296691894531	1.49345					1	DETECTED	85.9630 m/z @1.49 [CD6604_2.mzXML]	85.96296691894531	1.49345	1.4306333333333332	19.399833333333333	17.9692	9662.7099609375	1974274.83473761	0	1168	0.06377345370689391	143.02892013796748	285.05784027593495	85.95589447021484	85.97122192382812
25	86.05997467041016	2.70145					1	DETECTED	86.0600 m/z @2.70 [CD6604_2.mzXML]	86.05997467041016	2.70145	0.22843333333333332	19.8745	19.646066666666666	13659.1083984375	1591010.2252546386	0	1168	0.25380585684142076	0.798636391415724	0.5908304590118744	86.05956268310547	86.06019592285156
26	86.0963363647461	4.015366666666667					1	DETECTED	86.0963 m/z @4.02 [CD6604_2.mzXML]	86.0963363647461	4.015366666666667	2.9871	18.61466666666667	15.627566666666668	102832.46875	6638939.85374615	1	1168	0.976075904553384	0.969567616402649	0.7866126524164087	86.09598541259766	86.09649658203125
27	87.04403686523438	4.1569666666666665					1	DETECTED	87.0440 m/z @4.16 [CD6604_2.mzXML]	87.04403686523438	4.1569666666666665	0.73925	19.947333333333333	19.208083333333335	5378.40966796875	1574509.5627125243	0	1168	0.9800309700079102	2.810075440230564	5.542595327685442	87.0437240600586	87.04415130615234
28	87.08023071289062	6.707516666666667					1	DETECTED	87.0802 m/z @6.71 [CD6604_2.mzXML]	87.08023071289062	6.707516666666667	0.10086666666666666	20.00183333333333	19.900966666666662	112309.3671875	7.021059661948071E7	1	1168	14.344463855323593	1.8612822809644793	1.2861213815551695	87.08015441894531	87.0804672241211
29	88.03936767578125	2.630866666666667					1	DETECTED	88.0394 m/z @2.63 [CD6604_2.mzXML]	88.03936767578125	2.630866666666667	2.1339333333333332	6.532166666666667	4.398233333333334	5191.8447265625	404411.60507162474	0	1168	0.7283575075872353	4.425375637241746	7.8507512744834935	88.03913116455078	88.03943634033203
30	88.08361053466797	6.9186					1	DETECTED	88.0836 m/z @6.92 [CD6604_2.mzXML]	88.08361053466797	6.9186	0.10086666666666666	20.00183333333333	19.900966666666662	6881.37109375	3723945.844052732	0	1168	3.9261844375506127	1.4595002249036824	1.1618383286394132	88.07539367675781	88.08589172363281
31	88.95262145996094	1.5233333333333334					1	DETECTED	88.9526 m/z @1.52 [CD6604_2.mzXML]	88.95262145996094	1.5233333333333334	1.4306333333333332	1.6732333333333334	0.24260000000000015	20211.63671875	172934.95185571298	0	1168	0.22591936436021354	1.3085221143473547	1.6170442286947093	88.95226287841797	88.95264434814453
32	88.96809387207031	11.435816666666666					1	DETECTED	88.9681 m/z @11.44 [CD6604_2.mzXML]	88.96809387207031	11.435816666666666	0.17386666666666667	19.965500000000002	19.791633333333337	19567.15625	2855454.241634185	0	1168	1.0635484611882653	0.8569173418447028	0.3431951878882675	88.9680404663086	88.9685287475586
33	89.03851318359375	9.179416666666667					1	DETECTED	89.0385 m/z @9.18 [CD6604_2.mzXML]	89.03851318359375	9.179416666666667	0.13713333333333333	10.511133333333333	10.374	12294.7734375	699905.5956592866	0	1168	0.1372307959172172	0.6504243108499371	0.32814404850524265	89.03387451171875	89.0403060913086
34	89.05958557128906	10.21015					1	DETECTED	89.0596 m/z @10.21 [CD6604_2.mzXML]	89.05958557128906	10.21015	0.10086666666666666	20.00183333333333	19.900966666666662	20453.263671875	5150305.229738338	0	1168	1.2221518617038907	1.0322515861120287	2.603622513076501	89.05364990234375	89.05978393554688
35	90.05480194091797	1.8374166666666667					1	DETECTED	90.0548 m/z @1.84 [CD6604_2.mzXML]	90.05480194091797	1.8374166666666667	0.10086666666666666	20.00183333333333	19.900966666666662	124186.0546875	5635511.268571528	0	1168	0.1767938979505208	5.012666438278091	0.2629360302548349	90.04631042480469	90.05982208251953
36	90.09003448486328	19.326666666666664					1	DETECTED	90.0900 m/z @19.33 [CD6604_2.mzXML]	90.09003448486328	19.326666666666664	0.11903333333333334	19.326666666666664	19.20763333333333	3061.211669921875	1329236.5067671202	0	1168	18.04057981140486	0.5	null	90.09003448486328	90.0913314819336
37	90.97638702392578	1.6579333333333333					1	DETECTED	90.9764 m/z @1.66 [CD6604_2.mzXML]	90.97638702392578	1.6579333333333333	1.5673166666666667	18.301	16.73368333333333	409847.875	1.1630562121038146E7	0	1168	0.16792336228033777	1.519846432429494	2.1132884711437163	90.97638702392578	90.98558807373047
38	91.038818359375	9.850566666666667					1	DETECTED	91.0388 m/z @9.85 [CD6604_2.mzXML]	91.038818359375	9.850566666666667	0.10086666666666666	20.00183333333333	19.900966666666662	44542.4921875	2.198431347603832E7	1	1168	6.106017837617356	1.1050036299624628	0.4123895887428417	91.03709411621094	91.03954315185547
39	91.05413818359375	9.20855					1	DETECTED	91.0541 m/z @9.21 [CD6604_2.mzXML]	91.05413818359375	9.20855	0.11903333333333334	19.983666666666668	19.864633333333334	117888.84375	1.6245190798424099E7	0	1168	0.10583517993871361	4.166477272199199	14.56339526325901	91.0517807006836	91.0617904663086
40	92.04232788085938	10.597566666666667					1	DETECTED	92.0423 m/z @10.60 [CD6604_2.mzXML]	92.04232788085938	10.597566666666667	0.13713333333333333	19.983666666666668	19.846533333333333	1755.4205322265625	1079823.7313526312	0	1168	7.798448936580288	0.9486477615650084	0.8972955231300169	92.0352554321289	92.04253387451172
41	92.05760955810547	9.193866666666667					1	DETECTED	92.0576 m/z @9.19 [CD6604_2.mzXML]	92.05760955810547	9.193866666666667	3.5159000000000002	18.925833333333333	15.409933333333333	6950.666015625	703062.0553095096	0	1168	1.3084099492139272	39.19963985948494	104.41090742473185	92.04779815673828	92.05960845947266
42	93.06993103027344	8.3494					1	DETECTED	93.0699 m/z @8.35 [CD6604_2.mzXML]	93.06993103027344	8.3494	0.13713333333333333	19.965500000000002	19.828366666666668	5800.24365234375	1158225.657207733	0	1168	0.4673588141416998	1.4994504950870544	2.0037379651632143	93.06935119628906	93.07672119140625
43	95.01602172851562	2.0770833333333334					1	DETECTED	95.0160 m/z @2.08 [CD6604_2.mzXML]	95.01602172851562	2.0770833333333334	1.9067	15.965983333333332	14.059283333333331	8362.99609375	925560.3652629395	0	1168	0.5800356240430142	4.285983227947749	8.441916756113663	95.01566314697266	95.01630401611328
44	95.04920196533203	8.365450000000001					1	DETECTED	95.0492 m/z @8.37 [CD6604_2.mzXML]	95.04920196533203	8.365450000000001	3.39315	11.45145	8.0583	4998.46728515625	628021.9509206545	0	1168	0.3435305555590791	0.8103191681917823	0.556541757199332	95.0489273071289	95.05435943603516
45	95.0854263305664	7.465683333333333					1	DETECTED	95.0854 m/z @7.47 [CD6604_2.mzXML]	95.0854263305664	7.465683333333333	0.10086666666666666	20.00183333333333	19.900966666666662	2536.749267578125	1333743.3486271978	0	1168	2.1943548432317126	1.3510836431773587	1.3318539411020727	95.07794189453125	95.08588409423828
46	96.92159271240234	1.7503					1	DETECTED	96.9216 m/z @1.75 [CD6604_2.mzXML]	96.92159271240234	1.7503	1.6579333333333333	5.589133333333334	3.9312000000000005	175547.671875	2500577.353384155	0	1168	0.10322994719322476	3.147596750080144	4.3182102293288365	96.91437530517578	96.92372131347656
47	97.0282974243164	11.642033333333334					1	DETECTED	97.0283 m/z @11.64 [CD6604_2.mzXML]	97.0282974243164	11.642033333333334	1.1572500000000001	20.00183333333333	18.84458333333333	7772.63232421875	2264286.654138702	0	1168	6.221285373221475	0.898663459903002	2.504860197577038	97.02769470214844	97.03522491455078
48	97.06462860107422	6.8656500000000005					1	DETECTED	97.0646 m/z @6.87 [CD6604_2.mzXML]	97.06462860107422	6.8656500000000005	0.19206666666666666	19.965500000000002	19.773433333333337	3008.2451171875	2090373.547840087	0	1168	15.374658627250259	1.481470474382828	1.9629409487656557	97.0641860961914	97.07360076904297
49	97.1009750366211	11.793333333333333					1	DETECTED	97.1010 m/z @11.79 [CD6604_2.mzXML]	97.1009750366211	11.793333333333333	0.17386666666666667	19.929166666666667	19.755300000000002	3605.576904296875	2086439.94889389	0	1168	11.176790328612563	0.8500949555917656	0.7001899111835312	97.10057830810547	97.10865020751953
50	98.91858673095703	1.7191166666666668					1	DETECTED	98.9186 m/z @1.72 [CD6604_2.mzXML]	98.91858673095703	1.7191166666666668	1.6732333333333334	6.112183333333333	4.43895	44817.1640625	1250884.3014664305	0	1168	0.09781064510116311	8.770286548207748	9.86623761257677	98.91849517822266	98.92008972167969
51	98.98403930664062	2.0054					1	DETECTED	98.9840 m/z @2.01 [CD6604_2.mzXML]	98.98403930664062	2.0054	0.10086666666666666	20.00183333333333	19.900966666666662	15985.2158203125	4807248.155737188	0	1168	11.655243936463924	9.404728039950909	26.157939398749644	98.97543334960938	98.98446655273438
52	98.99536895751953	1.8232833333333334					1	DETECTED	98.9954 m/z @1.82 [CD6604_2.mzXML]	98.99536895751953	1.8232833333333334	1.6125333333333332	3.6547166666666664	2.042183333333333	57764.41015625	948866.1467136231	0	1168	0.06755367579938398	21.408245894727372	2.7830621189242364	98.9952392578125	99.00511932373047
53	99.04389190673828	1.9624666666666668					1	DETECTED	99.0439 m/z @1.96 [CD6604_2.mzXML]	99.04389190673828	1.9624666666666668	0.37456666666666666	19.819833333333335	19.44526666666667	10144.4296875	2992851.407217224	0	1168	0.34762000793925085	6.122950647605853	11.245901295211706	99.04126739501953	99.0442123413086
54	100.07560729980469	8.850416666666666					1	DETECTED	100.0756 m/z @8.85 [CD6604_2.mzXML]	100.07560729980469	8.850416666666666	0.19206666666666666	19.947333333333333	19.755266666666667	8923.2275390625	1287932.5311359253	0	1168	0.1565913977554505	0.6483808833568327	0.40070401767204233	100.07515716552734	100.076171875
55	101.00809478759766	1.49345					1	DETECTED	101.0081 m/z @1.49 [CD6604_2.mzXML]	101.00809478759766	1.49345	0.21023333333333336	19.8745	19.664266666666666	672698.4375	1.1096124711956907E7	1	1168	0.1318341353584669	1.7659502023242424	2.423686671070717	101.00656127929688	101.01176452636719
56	101.09593963623047	7.0949333333333335					1	DETECTED	101.0959 m/z @7.09 [CD6604_2.mzXML]	101.09593963623047	7.0949333333333335	0.10086666666666666	20.00183333333333	19.900966666666662	19691.677734375	1.1274192167198123E7	0	1168	13.276287729199534	1.422703529658472	0.3253481427756088	101.0907211303711	101.0962142944336
57	101.56057739257812	8.095966666666666					1	DETECTED	101.5606 m/z @8.10 [CD6604_2.mzXML]	101.56057739257812	8.095966666666666	3.4084333333333334	8.1817	4.773266666666666	13416.640625	2584553.365334472	0	1168	4.590658547827211	0.5091448238590304	0.018289647718060745	101.55934143066406	101.5704345703125
58	102.0090560913086	1.49345					1	DETECTED	102.0091 m/z @1.49 [CD6604_2.mzXML]	102.0090560913086	1.49345	1.4306333333333332	18.798333333333336	17.367700000000003	59936.8984375	2842236.419007569	0	1168	0.13953961963119155	80.28424094286272	173.7746069194819	102.00557708740234	102.01002502441406
59	102.04645538330078	8.3494					1	DETECTED	102.0465 m/z @8.35 [CD6604_2.mzXML]	102.04645538330078	8.3494	0.6846333333333334	18.962666666666667	18.278033333333333	23156.369140625	3047663.4276499953	0	1168	6.5457881650013405	0.6411237331553434	0.5362446748479706	102.04618072509766	102.0550308227539
60	102.0910415649414	1.8232833333333334					1	DETECTED	102.0910 m/z @1.82 [CD6604_2.mzXML]	102.0910415649414	1.8232833333333334	0.10086666666666666	20.00183333333333	19.900966666666662	12212.76953125	2357672.6332052615	0	1168	0.0463710106513584	3.4205547942082184	14.04844782754172	102.08267211914062	102.1005859375
61	102.12737274169922	12.494016666666665					1	DETECTED	102.1274 m/z @12.49 [CD6604_2.mzXML]	102.12737274169922	12.494016666666665	0.13713333333333333	19.965500000000002	19.828366666666668	6556.3212890625	1838407.1768945607	0	1168	2.6894356180629817	0.8023207038452254	1.5368512015366136	102.11907958984375	102.1281509399414
62	102.97016906738281	1.5085166666666665					1	DETECTED	102.9702 m/z @1.51 [CD6604_2.mzXML]	102.97016906738281	1.5085166666666665	1.4123666666666668	19.801666666666666	18.3893	211589.203125	2811260.992229493	0	1168	0.12684786572450113	2.1655696772162885	2.179165895492224	102.9699478149414	102.97106170654297
63	103.03878784179688	1.9910166666666667					1	DETECTED	103.0388 m/z @1.99 [CD6604_2.mzXML]	103.03878784179688	1.9910166666666667	0.21023333333333336	18.578	18.367766666666665	45413.68359375	4099738.15358945	0	1168	0.25771992136598687	2.3135841212736716	3.046539972020916	103.03816223144531	103.04261779785156
64	103.05419921875	8.3494					1	DETECTED	103.0542 m/z @8.35 [CD6604_2.mzXML]	103.05419921875	8.3494	2.8570333333333333	8.638983333333334	5.78195	110413.5859375	4627377.199962891	1	1168	0.18495405664356745	0.52636234531562	0.6480207463266972	103.0541000366211	103.06314086914062
65	103.0750503540039	10.959566666666666					1	DETECTED	103.0751 m/z @10.96 [CD6604_2.mzXML]	103.0750503540039	10.959566666666666	0.10086666666666666	20.00183333333333	19.900966666666662	103986.015625	1.93074369190427E7	0	1168	0.5154993488377801	0.6164033385099431	1.1904636661239865	103.07159423828125	103.07994842529297
66	104.05751037597656	8.381516666666666					1	DETECTED	104.0575 m/z @8.38 [CD6604_2.mzXML]	104.05751037597656	8.381516666666666	7.9232	8.656383333333334	0.7331833333333346	8551.4033203125	160684.47479748522	0	1168	0.3592956446958926	0.7947694410035443	0.6003796694099052	104.057373046875	104.0577163696289
67	104.07054138183594	1.8651333333333333					1	DETECTED	104.0705 m/z @1.87 [CD6604_2.mzXML]	104.07054138183594	1.8651333333333333	0.13713333333333333	20.00183333333333	19.864699999999996	80873.0390625	5461455.449994597	0	1168	0.05352792955000685	0.9041376848704467	8.304849832299169	104.06088256835938	104.07928466796875
68	104.10675811767578	1.79485					1	DETECTED	104.1068 m/z @1.79 [CD6604_2.mzXML]	104.10675811767578	1.79485	1.7349666666666665	14.85845	13.123483333333333	406035.59375	4476524.371150697	1	1168	0.05427601803432247	1.9022737021671128	2.8154436880400775	104.10360717773438	104.10728454589844
69	105.0031509399414	1.49345					1	DETECTED	105.0032 m/z @1.49 [CD6604_2.mzXML]	105.0031509399414	1.49345	1.4306333333333332	8.7088	7.278166666666667	16378.9951171875	2173964.2968049315	0	1168	0.14032405499149214	57.931812151764326	101.93875996547193	105.00310516357422	105.01095581054688
70	105.03339385986328	9.713583333333334					1	DETECTED	105.0334 m/z @9.71 [CD6604_2.mzXML]	105.03339385986328	9.713583333333334	9.644733333333333	19.8745	10.229766666666668	14743.177734375	3993359.5947423102	0	1168	0.09358307633903351	74.2902444928576	147.5804889857152	105.02417755126953	105.03343963623047
71	105.0714111328125	13.777516666666665					1	DETECTED	105.0714 m/z @13.78 [CD6604_2.mzXML]	105.0714111328125	13.777516666666665	0.10086666666666666	19.983666666666668	19.882800000000003	95208.78125	2.148365013469368E7	1	1168	3.06806305390735	1.1958190204135197	1.1505278185231143	105.06985473632812	105.07327270507812
72	106.04979705810547	1.8923666666666668					1	DETECTED	106.0498 m/z @1.89 [CD6604_2.mzXML]	106.04979705810547	1.8923666666666668	0.42901666666666666	19.983666666666668	19.554650000000002	15623.181640625	1336367.1864299926	0	1168	0.08072387205042664	1.7688547020514416	0.5276083571841349	106.04943084716797	106.05020904541016
73	106.07487487792969	13.238216666666666					1	DETECTED	106.0749 m/z @13.24 [CD6604_2.mzXML]	106.07487487792969	13.238216666666666	6.4093333333333335	19.637	13.227666666666668	4175.17236328125	916336.7233688047	0	1168	1.6196612025154309	0.9685087605831116	0.6330641438334972	106.06488037109375	106.07537841796875
74	106.95036315917969	1.6732333333333334					1	DETECTED	106.9504 m/z @1.67 [CD6604_2.mzXML]	106.95036315917969	1.6732333333333334	1.597	11.250850000000002	9.653850000000002	64578.40625	1978965.6859328004	0	1168	0.15957502618650588	1.4989780361482896	1.7402045682886793	106.95034790039062	106.95301055908203
75	106.96326446533203	1.5379666666666667					1	DETECTED	106.9633 m/z @1.54 [CD6604_2.mzXML]	106.96326446533203	1.5379666666666667	1.4306333333333332	12.072149999999999	10.641516666666666	6464.9462890625	1446693.128457977	0	1168	0.07859693507075205	49.57228260869557	98.14456521739113	106.96300506591797	106.97288513183594
76	107.01583099365234	12.380149999999999					1	DETECTED	107.0158 m/z @12.38 [CD6604_2.mzXML]	107.01583099365234	12.380149999999999	11.742383333333333	19.983666666666668	8.241283333333335	3261.325927734375	629389.7652671814	0	1168	3.38000294602006	6.461048972978633	4.729359138116709	107.01020050048828	107.01612091064453
77	107.04904174804688	11.499400000000001					1	DETECTED	107.0490 m/z @11.50 [CD6604_2.mzXML]	107.04904174804688	11.499400000000001	0.13713333333333333	19.929166666666667	19.792033333333332	3959.484130859375	1193789.5381229867	0	1168	9.420614893980632	0.8709544457091893	0.7443238712357066	107.04869079589844	107.05883026123047
78	108.0806655883789	9.780766666666667					1	DETECTED	108.0807 m/z @9.78 [CD6604_2.mzXML]	108.0806655883789	9.780766666666667	0.10086666666666666	19.983666666666668	19.882800000000003	2400.811279296875	1474663.3652111199	0	1168	0.6445798005661043	1.0270147418878295	1.054029483775659	108.07418060302734	108.08139038085938
79	109.06229400634766	1.6428					1	DETECTED	109.0623 m/z @1.64 [CD6604_2.mzXML]	109.06229400634766	1.6428	1.582	10.7806	9.198599999999999	7199.30859375	709622.8505895692	0	1168	6.8066201420166434	75.6463815789474	115.50172518852845	109.06187438964844	109.0649642944336
80	109.10052490234375	11.405433333333333					1	DETECTED	109.1005 m/z @11.41 [CD6604_2.mzXML]	109.10052490234375	11.405433333333333	0.11903333333333334	19.7285	19.609466666666666	5098.3720703125	1212953.1723700862	0	1168	5.3721934710090755	0.8687210566109064	1.4881248863384724	109.0934066772461	109.10149383544922
81	110.05997467041016	2.5345999999999997					1	DETECTED	110.0600 m/z @2.53 [CD6604_2.mzXML]	110.05997467041016	2.5345999999999997	0.19206666666666666	19.582333333333334	19.39026666666667	3693.92431640625	1221996.0830472717	0	1168	3.3280722723448877	4.13873868746087	3.119909015636942	110.05926513671875	110.06109619140625
82	111.04397583007812	6.8300833333333335					1	DETECTED	111.0440 m/z @6.83 [CD6604_2.mzXML]	111.04397583007812	6.8300833333333335	0.10086666666666666	20.00183333333333	19.900966666666662	5814.43505859375	3465208.402631683	0	1168	14.299125497086601	1.4786986102889634	1.0464360154682912	111.0428466796875	111.04436492919922
83	112.0367202758789	1.79485					1	DETECTED	112.0367 m/z @1.79 [CD6604_2.mzXML]	112.0367202758789	1.79485	1.4475833333333334	14.7217	13.274116666666666	87646.7890625	2313281.1301493836	0	1168	0.10445007578667131	0.7964364708611565	0.7117685994745391	112.02757263183594	112.04188537597656
84	112.05046844482422	7.41275					1	DETECTED	112.0505 m/z @7.41 [CD6604_2.mzXML]	112.05046844482422	7.41275	0.10086666666666666	20.00183333333333	19.900966666666662	4132.11083984375	2312507.5903504044	0	1168	13.007435822682258	1.3608646199223635	1.1985058202027818	112.050048828125	112.05096435546875
85	112.89551544189453	1.7349666666666665					1	DETECTED	112.8955 m/z @1.73 [CD6604_2.mzXML]	112.89551544189453	1.7349666666666665	1.6732333333333334	2.0054	0.3321666666666665	157986.65625	1422325.4406582017	0	1168	0.100019243962161	2.6903347732181473	4.125800046427457	112.89547729492188	112.89573669433594
86	113.02083587646484	2.20465					1	DETECTED	113.0208 m/z @2.20 [CD6604_2.mzXML]	113.02083587646484	2.20465	0.22843333333333332	19.965500000000002	19.737066666666667	213796.640625	9795321.905716343	0	1168	0.4273313033282937	1.4210097176383534	1.5466968205648548	113.02019500732422	113.02130126953125
87	113.03591918945312	1.4475833333333334					1	DETECTED	113.0359 m/z @1.45 [CD6604_2.mzXML]	113.03591918945312	1.4475833333333334	1.4306333333333332	17.093666666666664	15.663033333333331	9216.5888671875	1452970.1460364992	0	1168	0.03994310673699619	419.6833498099547	853.217354631879	113.03333282470703	113.03829193115234
88	113.05957794189453	10.1919					1	DETECTED	113.0596 m/z @10.19 [CD6604_2.mzXML]	113.05957794189453	10.1919	0.10086666666666666	19.983666666666668	19.882800000000003	3801.995849609375	1213376.2655929564	0	1168	0.1509733792966923	0.9851716540426981	0.9997040412669521	113.0572738647461	113.06007385253906
89	114.0549545288086	2.5072833333333335					1	DETECTED	114.0550 m/z @2.51 [CD6604_2.mzXML]	114.0549545288086	2.5072833333333335	0.15536666666666665	19.911	19.755633333333336	32439.396484375	3989658.514785064	0	1168	0.5825423315844303	1.9042212552614388	3.1367758500010563	114.05364227294922	114.0551528930664
90	114.06590270996094	1.8232833333333334					1	DETECTED	114.0659 m/z @1.82 [CD6604_2.mzXML]	114.06590270996094	1.8232833333333334	0.11903333333333334	19.983666666666668	19.864633333333334	869816.1875	9622919.100755276	1	1168	0.052094154988115315	0.6023844348742473	4.481973288983375	114.05901336669922	114.06660461425781
91	114.0912857055664	9.696733333333333					1	DETECTED	114.0913 m/z @9.70 [CD6604_2.mzXML]	114.0912857055664	9.696733333333333	0.10086666666666666	20.00183333333333	19.900966666666662	12651.15234375	1158036.021465057	0	1168	0.22918498526351527	0.9930037017412051	0.017898899875558864	114.09076690673828	114.09168243408203
92	114.89237976074219	1.7349666666666665					1	DETECTED	114.8924 m/z @1.73 [CD6604_2.mzXML]	114.89237976074219	1.7349666666666665	1.6882666666666668	14.910833333333333	13.222566666666665	39156.87890625	1839233.5631965634	0	1168	0.11285416559055483	141.5692362598152	6.1182393526419805	114.89227294921875	114.89408111572266
93	114.98763275146484	1.49345					1	DETECTED	114.9876 m/z @1.49 [CD6604_2.mzXML]	114.98763275146484	1.49345	1.4306333333333332	1.7191166666666668	0.28848333333333365	36778.79296875	317147.7276026612	0	1168	0.2169935200468256	2.2962324223932074	3.2759564434915838	114.98688507080078	114.98775482177734
94	115.03653717041016	1.8515000000000001					1	DETECTED	115.0365 m/z @1.85 [CD6604_2.mzXML]	115.03653717041016	1.8515000000000001	0.19206666666666666	19.983666666666668	19.791600000000003	59679.828125	1753894.4142528062	0	1168	0.06003530116876932	0.8020226786676867	0.13339986465456993	115.02784729003906	115.03925323486328
95	115.05426025390625	9.193866666666667					1	DETECTED	115.0543 m/z @9.19 [CD6604_2.mzXML]	115.05426025390625	9.193866666666667	0.37456666666666666	19.236	18.861433333333334	63257.19140625	2804214.5375853907	0	1168	0.10380652724593276	9.165916094184	2.1579630260391087	115.04997253417969	115.06419372558594
96	115.06941223144531	1.8232833333333334					1	DETECTED	115.0694 m/z @1.82 [CD6604_2.mzXML]	115.06941223144531	1.8232833333333334	1.79485	18.559666666666665	16.764816666666665	30127.96875	1268458.3680469966	0	1168	0.07143393994737002	146.8976388462898	281.0952217342189	115.06937408447266	115.07557678222656
97	115.10840606689453	11.45145					1	DETECTED	115.1084 m/z @11.45 [CD6604_2.mzXML]	115.10840606689453	11.45145	0.10086666666666666	19.947333333333333	19.846466666666664	3493.7392578125	2005181.3395558181	0	1168	11.659333151010687	0.8742487537351237	0.3047419515037836	115.10840606689453	115.11235809326172
98	116.05748748779297	9.20855					1	DETECTED	116.0575 m/z @9.21 [CD6604_2.mzXML]	116.05748748779297	9.20855	9.11705	10.408683333333332	1.2916333333333316	5385.455078125	166527.5661654663	0	1168	0.19333788354848735	7.058105646630234	13.116211293260468	116.04937744140625	116.05774688720703
99	116.0703125	1.8651333333333333					1	DETECTED	116.0703 m/z @1.87 [CD6604_2.mzXML]	116.0703125	1.8651333333333333	0.13713333333333333	19.965500000000002	19.828366666666668	2534771.0	1.6050972697172629E7	1	1168	0.03674279341955944	3.490628998838007	2.6639603957478846	116.07015228271484	116.07087707519531
100	116.4366455078125	1.5379666666666667					1	DETECTED	116.4366 m/z @1.54 [CD6604_2.mzXML]	116.4366455078125	1.5379666666666667	1.4306333333333332	11.3759	9.945266666666667	6757.57763671875	2414284.8498353576	0	1168	0.13989287019937335	46.32888198757757	89.91327589459951	116.43053436279297	116.44071960449219
101	116.69559478759766	8.67365					1	DETECTED	116.6956 m/z @8.67 [CD6604_2.mzXML]	116.69559478759766	8.67365	0.7210333333333333	8.67365	7.952616666666667	8283.0224609375	3179208.6163566895	0	1168	7.204460673548782	0.5	null	116.69210052490234	116.69559478759766
102	116.98560333251953	1.5085166666666665					1	DETECTED	116.9856 m/z @1.51 [CD6604_2.mzXML]	116.98560333251953	1.5085166666666665	0.10086666666666666	20.00183333333333	19.900966666666662	2013717.75	3.409469659788395E7	0	1168	0.12817924610271358	1.43979734375641	1.8071167664055114	116.98542785644531	116.98628234863281
103	117.05724334716797	9.193866666666667					1	DETECTED	117.0572 m/z @9.19 [CD6604_2.mzXML]	117.05724334716797	9.193866666666667	0.15536666666666665	19.8745	19.719133333333335	160183.125	7394829.789219729	0	1168	0.10142734363430073	0.5454919827050736	0.21628560131906155	117.05337524414062	117.05743408203125
104	117.07389831542969	1.8651333333333333					1	DETECTED	117.0739 m/z @1.87 [CD6604_2.mzXML]	117.07389831542969	1.8651333333333333	1.8374166666666667	9.365216666666667	7.5278	95050.9296875	2630546.3899458614	0	1168	0.03751646829071853	135.7991581479257	270.5983162958514	117.06993103027344	117.07430267333984
105	117.0906982421875	11.405433333333333					1	DETECTED	117.0907 m/z @11.41 [CD6604_2.mzXML]	117.0906982421875	11.405433333333333	0.5021333333333333	19.381500000000003	18.87936666666667	77884.171875	4090801.754275792	0	1168	0.1896873895067781	3.3527226498836313	7.061494890969663	117.09064483642578	117.0912857055664
106	117.28004455566406	1.5085166666666665					1	DETECTED	117.2800 m/z @1.51 [CD6604_2.mzXML]	117.28004455566406	1.5085166666666665	1.4475833333333334	1.5233333333333334	0.07574999999999998	6119.533203125	21612.03462609865	0	1168	0.09593426026569918	0.6215809628008779	0.2431619256017558	117.27999114990234	117.28021240234375
107	117.98921966552734	1.5085166666666665					1	DETECTED	117.9892 m/z @1.51 [CD6604_2.mzXML]	117.98921966552734	1.5085166666666665	1.4475833333333334	17.930333333333333	16.48275	23658.8125	1885532.4530933227	0	1168	0.12180452808446818	135.252324945296	269.504649890592	117.98838806152344	117.98927307128906
108	118.064697265625	9.20855					1	DETECTED	118.0647 m/z @9.21 [CD6604_2.mzXML]	118.064697265625	9.20855	1.8374166666666667	9.627283333333333	7.789866666666666	1145289.75	1.0600929349934906E7	1	1168	0.09376537245329253	1.3325419589733105	1.1966274194886688	118.05780792236328	118.06524658203125
109	118.08594512939453	1.9206333333333334					1	DETECTED	118.0859 m/z @1.92 [CD6604_2.mzXML]	118.08594512939453	1.9206333333333334	0.10086666666666666	20.00183333333333	19.900966666666662	1035359.6875	3.692591302112705E7	1	1168	0.12522915390536804	0.9822131886698784	4.717325536420958	118.0858154296875	118.09398651123047
110	118.97889709472656	11.547033333333333					1	DETECTED	118.9789 m/z @11.55 [CD6604_2.mzXML]	118.97889709472656	11.547033333333333	0.30146666666666666	19.764833333333335	19.46336666666667	12250.060546875	2720736.411289246	0	1168	0.6399099961714789	3.619710696575812	2.7059346301412734	118.97637176513672	118.98434448242188
111	119.01878356933594	1.49345					1	DETECTED	119.0188 m/z @1.49 [CD6604_2.mzXML]	119.01878356933594	1.49345	1.4123666666666668	20.00183333333333	18.589466666666663	141751.78125	2357119.5458771368	0	1168	0.18830191075823355	1.7840294305424245	2.4007477637539076	119.01844787597656	119.01904296875
112	119.06836700439453	9.193866666666667					1	DETECTED	119.0684 m/z @9.19 [CD6604_2.mzXML]	119.06836700439453	9.193866666666667	7.0772666666666675	9.679966666666667	2.6026999999999996	59603.76171875	727620.9729862686	0	1168	0.09930872535084134	0.6489487895091646	0.19649034655357697	119.06818389892578	119.07315826416016
113	119.08941650390625	1.9344999999999999					1	DETECTED	119.0894 m/z @1.93 [CD6604_2.mzXML]	119.08941650390625	1.9344999999999999	0.48396666666666666	19.783333333333335	19.299366666666668	43257.8984375	3226021.7786618955	0	1168	0.14145992475831415	1.1791088173417115	0.9277406227554515	119.08509063720703	119.08992767333984
114	119.15426635742188	16.28065					1	DETECTED	119.1543 m/z @16.28 [CD6604_2.mzXML]	119.15426635742188	16.28065	0.11903333333333334	20.00183333333333	19.882799999999996	43758.8828125	1.1656856978251869E7	0	1168	1.7931625461436713	0.8297463619109609	1.0509618747948146	119.15357208251953	119.15447235107422
115	120.06534576416016	1.8374166666666667					1	DETECTED	120.0653 m/z @1.84 [CD6604_2.mzXML]	120.06534576416016	1.8374166666666667	1.0846833333333334	8.95665	7.871966666666666	74269.46875	1984230.1453820793	0	1168	0.10644386757246616	1.5147151527603635	12.55437934447626	120.06500244140625	120.06573486328125
116	120.08059692382812	8.3494					1	DETECTED	120.0806 m/z @8.35 [CD6604_2.mzXML]	120.08059692382812	8.3494	7.660233333333333	19.618833333333335	11.9586	406605.4375	9505215.80455957	1	1168	0.7164052097711195	0.8463888197438731	0.43839593337613564	120.08050537109375	120.0883560180664
117	120.97875213623047	1.49345					1	DETECTED	120.9788 m/z @1.49 [CD6604_2.mzXML]	120.97875213623047	1.49345	1.4306333333333332	16.520033333333334	15.089400000000001	31876.779296875	2341170.4640976875	0	1168	0.16427509097459136	100.34957894170105	198.76005585406887	120.97844696044922	120.97936248779297
118	121.02818298339844	12.429166666666667					1	DETECTED	121.0282 m/z @12.43 [CD6604_2.mzXML]	121.02818298339844	12.429166666666667	0.30146666666666666	20.00183333333333	19.700366666666664	16128.6298828125	6203062.379945191	0	1168	3.0847987556499046	0.8122053920638976	0.38912705803519815	121.02079010009766	121.03616333007812
119	121.07180786132812	1.8374166666666667					1	DETECTED	121.0718 m/z @1.84 [CD6604_2.mzXML]	121.07180786132812	1.8374166666666667	0.10086666666666666	19.892833333333332	19.791966666666667	354119.90625	5292943.325138793	0	1168	0.03820790773364413	0.6744438603041115	6.359207656116117	121.06465148925781	121.07670593261719
120	121.08417510986328	8.3494					1	DETECTED	121.0842 m/z @8.35 [CD6604_2.mzXML]	121.08417510986328	8.3494	7.905600000000001	12.593233333333334	4.687633333333333	26035.859375	1763258.0531601566	0	1168	0.21036185814080532	5.281245305693272	0.42193055715501887	121.08393096923828	121.09111022949219
121	122.09629821777344	8.638983333333334					1	DETECTED	122.0963 m/z @8.64 [CD6604_2.mzXML]	122.09629821777344	8.638983333333334	0.11903333333333334	20.00183333333333	19.882799999999996	18679.990234375	2449578.7125750426	0	1168	0.12069330352525043	1.0308397957148694	0.7894790525440677	122.091796875	122.09675598144531
122	122.92426300048828	1.6732333333333334					1	DETECTED	122.9243 m/z @1.67 [CD6604_2.mzXML]	122.92426300048828	1.6732333333333334	1.582	17.633666666666667	16.051666666666666	51271.38671875	6532751.667877563	0	1168	0.12436376408704986	75.88895498062371	167.5529965880453	122.92420196533203	122.92955780029297
123	123.0442123413086	3.9839166666666666					1	DETECTED	123.0442 m/z @3.98 [CD6604_2.mzXML]	123.0442123413086	3.9839166666666666	0.21023333333333336	19.983666666666668	19.773433333333333	1866.7557373046875	1041024.6739357609	0	1168	2.9394240011369166	2.619911580639605	4.239823161279211	123.04308319091797	123.04720306396484
124	124.03689575195312	1.8787166666666666					1	DETECTED	124.0369 m/z @1.88 [CD6604_2.mzXML]	124.03689575195312	1.8787166666666666	1.7655166666666666	19.072166666666664	17.306649999999998	16766.017578125	1307787.6030918884	0	1168	1.029678400002125	57.231040423953836	6.2614227614709455	124.03607177734375	124.04266357421875
125	124.97586059570312	1.5379666666666667					1	DETECTED	124.9759 m/z @1.54 [CD6604_2.mzXML]	124.97586059570312	1.5379666666666667	1.4306333333333332	10.511133333333333	9.0805	3897.826416015625	884804.3431657106	0	1168	0.11782847381296735	42.300465838509254	66.05898667483824	124.9737777709961	124.97604370117188
126	124.99946594238281	12.62565					1	DETECTED	124.9995 m/z @12.63 [CD6604_2.mzXML]	124.99946594238281	12.62565	11.405433333333333	13.759566666666666	2.3541333333333334	5932.62451171875	436051.03708404535	0	1168	0.09269321515024487	0.964637427779219	0.929274855558438	124.99361419677734	124.99981689453125
127	125.02093505859375	1.79485					1	DETECTED	125.0209 m/z @1.79 [CD6604_2.mzXML]	125.02093505859375	1.79485	0.10086666666666666	20.00183333333333	19.900966666666662	11986.423828125	2875967.9152398375	0	1168	14.879110122293568	4.841759635228368	5.148179551910672	125.01521301269531	125.02674865722656
128	125.05693817138672	1.6732333333333334					1	DETECTED	125.0569 m/z @1.67 [CD6604_2.mzXML]	125.05693817138672	1.6732333333333334	1.5673166666666667	10.065816666666667	8.4985	9102.4130859375	1433365.2342471925	0	1168	0.13375138477184145	40.118804091266725	79.23760818253344	125.05110931396484	125.05928802490234
129	127.03873443603516	1.9768333333333332					1	DETECTED	127.0387 m/z @1.98 [CD6604_2.mzXML]	127.03873443603516	1.9768333333333332	1.8232833333333334	19.892833333333332	18.06955	20682.265625	3886353.537483096	0	1168	0.6377071030845975	29.676560633707798	63.43251171029191	127.03121948242188	127.03911590576172
130	127.0500717163086	7.501283333333333					1	DETECTED	127.0501 m/z @7.50 [CD6604_2.mzXML]	127.0500717163086	7.501283333333333	0.10086666666666666	20.00183333333333	19.900966666666662	6800.71533203125	2990331.862585237	0	1168	6.525498788186756	0.7125257660297275	2.3435195202062613	127.04959106445312	127.05493927001953
131	128.01722717285156	9.994200000000001					1	DETECTED	128.0172 m/z @9.99 [CD6604_2.mzXML]	128.01722717285156	9.994200000000001	1.79485	20.00183333333333	18.20698333333333	4932.00390625	2666944.3648371557	0	1168	8.690469034949915	1.1102699197700627	1.1953025715375172	128.01031494140625	128.017578125
132	128.0704345703125	1.9206333333333334					1	DETECTED	128.0704 m/z @1.92 [CD6604_2.mzXML]	128.0704345703125	1.9206333333333334	0.19206666666666666	19.783333333333335	19.59126666666667	22492.810546875	3257634.221993622	0	1168	1.925965505357605	3.5660111756017074	13.742115693520654	128.0616912841797	128.071044921875
133	129.01365661621094	15.725566666666667					1	DETECTED	129.0137 m/z @15.73 [CD6604_2.mzXML]	129.01365661621094	15.725566666666667	0.21023333333333336	19.983666666666668	19.773433333333333	11295.4833984375	4889103.557245273	0	1168	6.948929458941707	0.6372223177072143	2.104458125709129	129.012939453125	129.01458740234375
134	129.0545654296875	1.8923666666666668					1	DETECTED	129.0546 m/z @1.89 [CD6604_2.mzXML]	129.0545654296875	1.8923666666666668	0.10086666666666666	20.00183333333333	19.900966666666662	20847.18359375	5869264.439400572	0	1168	1.0166848258919368	3.6807452855914726	26.467573856300625	129.0462188720703	129.05506896972656
135	130.04966735839844	1.9910166666666667					1	DETECTED	130.0497 m/z @1.99 [CD6604_2.mzXML]	130.04966735839844	1.9910166666666667	0.10086666666666666	19.929166666666667	19.8283	18452.138671875	2679726.8651409	0	1168	1.2971974441199507	1.6622793983269595	8.640919072880244	130.0485382080078	130.05027770996094
136	130.0650177001953	9.20855					1	DETECTED	130.0650 m/z @9.21 [CD6604_2.mzXML]	130.0650177001953	9.20855	0.22843333333333332	19.564166666666665	19.33573333333333	38767.15625	3211711.8162818295	1	1168	1.7238165081007963	1.9594731480729748	1.5950645174304248	130.0574493408203	130.07229614257812
137	130.0861358642578	1.8787166666666666					1	DETECTED	130.0861 m/z @1.88 [CD6604_2.mzXML]	130.0861358642578	1.8787166666666666	0.17386666666666667	19.965500000000002	19.791633333333337	67673.5859375	3381047.645426117	0	1168	0.09213072691715718	3.4354534056609873	2.6663775741674938	130.07989501953125	130.08995056152344
138	130.93276977539062	1.5526000000000002					1	DETECTED	130.9328 m/z @1.55 [CD6604_2.mzXML]	130.93276977539062	1.5526000000000002	1.46315	1.5673166666666667	0.10416666666666674	13077.802734375	60825.45543237304	0	1168	0.11970454208187764	0.5822619713061288	0.16452394261225767	130.93264770507812	130.9330596923828
139	130.96466064453125	1.49345					1	DETECTED	130.9647 m/z @1.49 [CD6604_2.mzXML]	130.96466064453125	1.49345	0.10086666666666666	19.983666666666668	19.882800000000003	1034764.1875	1.330944312427892E7	0	1168	0.12607235672302508	1.7289428232701542	2.4008596274906417	130.96136474609375	130.96546936035156
140	131.01876831054688	1.49345					1	DETECTED	131.0188 m/z @1.49 [CD6604_2.mzXML]	131.01876831054688	1.49345	1.4306333333333332	16.8715	15.440866666666668	29485.44921875	7487165.139584962	0	1168	0.13628375266663317	122.90421862563001	244.80843725126002	131.00958251953125	131.0189208984375
141	131.04922485351562	8.3494					1	DETECTED	131.0492 m/z @8.35 [CD6604_2.mzXML]	131.04922485351562	8.3494	8.1817	16.852999999999998	8.671299999999999	5002.30615234375	1048279.0667944947	0	1168	0.19078194203981447	25.853607632677402	50.707215265354805	131.0489044189453	131.05105590820312
142	131.0680694580078	10.798983333333332					1	DETECTED	131.0681 m/z @10.80 [CD6604_2.mzXML]	131.0680694580078	10.798983333333332	0.7028333333333333	19.564166666666665	18.86133333333333	5379.685546875	1551971.5556338495	0	1168	5.609186210358276	0.9340854352071498	103.29693828944369	131.06610107421875	131.0728759765625
143	131.4401397705078	11.4835					1	DETECTED	131.4401 m/z @11.48 [CD6604_2.mzXML]	131.4401397705078	11.4835	3.39315	11.989283333333333	8.596133333333333	17981.45703125	4457265.640191192	0	1168	7.915769918028465	0.5313789280595705	0.06300751420671885	131.43551635742188	131.44326782226562
144	131.75572204589844	2.0770833333333334					1	DETECTED	131.7557 m/z @2.08 [CD6604_2.mzXML]	131.75572204589844	2.0770833333333334	2.0770833333333334	4.566633333333333	2.4895499999999995	30461.10546875	1402948.9534244388	0	1168	2.1367345876869495	null	null	131.7494354248047	131.75572204589844
145	131.94154357910156	2.0480833333333335					1	DETECTED	131.9415 m/z @2.05 [CD6604_2.mzXML]	131.94154357910156	2.0480833333333335	0.10086666666666666	19.983666666666668	19.882800000000003	30893.10546875	4480411.112659631	0	1168	19.051629950315743	3.0251502890648276	15.23372867330249	131.93443298339844	131.95074462890625
146	131.96092224121094	11.405433333333333					1	DETECTED	131.9609 m/z @11.41 [CD6604_2.mzXML]	131.96092224121094	11.405433333333333	1.4306333333333332	18.688499999999998	17.257866666666665	12338.208984375	3341656.457067412	0	1168	1.1916738237443631	5.67739163978601	4.193572196618821	131.96066284179688	131.96852111816406
147	132.04429626464844	9.539083333333334					1	DETECTED	132.0443 m/z @9.54 [CD6604_2.mzXML]	132.04429626464844	9.539083333333334	3.6856	10.425916666666666	6.740316666666666	11222.53125	538078.8965769043	0	1168	0.5428864419341171	1.5669677454204864	0.9891357203723529	132.03501892089844	132.04452514648438
148	132.06532287597656	2.603266666666667					1	DETECTED	132.0653 m/z @2.60 [CD6604_2.mzXML]	132.06532287597656	2.603266666666667	1.8090333333333333	10.33925	8.530216666666666	188355.3125	1.0194994105535341E7	0	1168	0.6196045083273294	1.6771009967692811	2.419378849326305	132.0651092529297	132.06568908691406
149	132.07638549804688	1.8374166666666667					1	DETECTED	132.0764 m/z @1.84 [CD6604_2.mzXML]	132.07638549804688	1.8374166666666667	1.8232833333333334	10.320733333333333	8.49745	593128.25	5970362.651320156	0	1168	0.0385561106427974	259.37621886606394	471.23693623999475	132.07582092285156	132.08621215820312
150	132.10166931152344	4.015366666666667					1	DETECTED	132.1017 m/z @4.02 [CD6604_2.mzXML]	132.10166931152344	4.015366666666667	0.13713333333333333	19.929166666666667	19.792033333333332	1470985.875	9.278476391254547E7	1	1168	1.1197666840571392	0.9660671787326948	0.7400060282354044	132.09632873535156	132.10491943359375
151	132.1138458251953	4.376666666666667					1	DETECTED	132.1138 m/z @4.38 [CD6604_2.mzXML]	132.1138458251953	4.376666666666667	3.57775	4.518483333333333	0.9407333333333332	2435.401123046875	85523.81950390618	0	1168	0.9275846264474348	0.5887556065505369	0.1775112131010738	132.11256408691406	132.12301635742188
152	132.45513916015625	4.376666666666667					1	DETECTED	132.4551 m/z @4.38 [CD6604_2.mzXML]	132.45513916015625	4.376666666666667	3.179533333333333	4.663783333333333	1.4842499999999998	3966.20361328125	229659.1544171448	0	1168	0.9932396487124575	0.6199184162165169	0.23983683243303383	132.4549102783203	132.45538330078125
153	132.52560424804688	6.129716666666667					1	DETECTED	132.5256 m/z @6.13 [CD6604_2.mzXML]	132.52560424804688	6.129716666666667	6.129716666666667	8.499816666666666	2.370099999999999	12168.8671875	1060886.9729753418	0	1168	0.5549465514751386	null	null	132.51605224609375	132.53515625
154	132.76516723632812	4.172616666666666					1	DETECTED	132.7652 m/z @4.17 [CD6604_2.mzXML]	132.76516723632812	4.172616666666666	3.39315	4.5027333333333335	1.1095833333333336	4761.55712890625	238518.36401507567	0	1168	1.0574684920429087	0.7117580396852552	0.42351607937051033	132.7649383544922	132.76559448242188
155	132.95782470703125	11.562266666666666					1	DETECTED	132.9578 m/z @11.56 [CD6604_2.mzXML]	132.95782470703125	11.562266666666666	0.10086666666666666	20.00183333333333	19.900966666666662	386158.03125	5.261459886975636E7	0	1168	1.3050545517951555	0.8609387136155918	6.912603837288143	132.95765686035156	132.961181640625
156	132.99801635742188	1.49345					1	DETECTED	132.9980 m/z @1.49 [CD6604_2.mzXML]	132.99801635742188	1.49345	1.4306333333333332	11.079083333333333	9.64845	20211.224609375	4531818.942578858	0	1168	0.13322411475602247	76.79848766250986	145.37010440383077	132.98989868164062	132.9982452392578
157	133.03416442871094	1.49345					1	DETECTED	133.0342 m/z @1.49 [CD6604_2.mzXML]	133.03416442871094	1.49345	0.19206666666666666	19.892833333333332	19.700766666666667	568066.875	1.1362315846307432E7	0	1168	0.12638618024436443	70.46055493190961	2.636077149598587	133.0257110595703	133.03497314453125
158	133.0605926513672	1.8374166666666667					1	DETECTED	133.0606 m/z @1.84 [CD6604_2.mzXML]	133.0605926513672	1.8374166666666667	1.8232833333333334	7.571833333333333	5.74855	9697.966796875	646526.4665671081	0	1168	1.131613375574692	203.3685141509434	118.32537163689445	133.06019592285156	133.06910705566406
159	133.10499572753906	4.345183333333334					1	DETECTED	133.1050 m/z @4.35 [CD6604_2.mzXML]	133.10499572753906	4.345183333333334	1.5085166666666665	14.516533333333333	13.008016666666666	57753.7890625	4897707.711141052	0	1168	1.1072746751596814	0.6867524456843435	0.21049509068377611	133.0966796875	133.1055145263672
160	133.95852661132812	11.759266666666667					1	DETECTED	133.9585 m/z @11.76 [CD6604_2.mzXML]	133.95852661132812	11.759266666666667	0.11903333333333334	19.983666666666668	19.864633333333334	9223.1904296875	1800732.1980815127	0	1168	0.6534857638690941	1.1607486633968396	0.39121571781882425	133.9578857421875	133.96632385253906
161	134.01846313476562	1.7655166666666666					1	DETECTED	134.0185 m/z @1.77 [CD6604_2.mzXML]	134.01846313476562	1.7655166666666666	1.7037166666666665	1.8090333333333333	0.10531666666666673	18779.923828125	75972.9094848633	0	1168	0.06369757895313621	0.8520765911542605	0.704153182308521	134.01834106445312	134.01852416992188
162	134.03515625	1.49345					1	DETECTED	134.0352 m/z @1.49 [CD6604_2.mzXML]	134.03515625	1.49345	1.4306333333333332	18.338166666666666	16.907533333333333	53309.07421875	1654041.3060512086	0	1168	0.12597294047226648	72.76599583056772	145.17752131312432	134.02650451660156	134.04507446289062
163	134.05978393554688	10.048283333333334					1	DETECTED	134.0598 m/z @10.05 [CD6604_2.mzXML]	134.05978393554688	10.048283333333334	2.8428833333333334	19.3085	16.465616666666666	5761.80419921875	1058719.7881805417	0	1168	0.4974914699725641	1.1425886603565842	30.89596905633795	134.0591278076172	134.0693817138672
164	134.10592651367188	3.9683					1	DETECTED	134.1059 m/z @3.97 [CD6604_2.mzXML]	134.10592651367188	3.9683	3.1201	14.298583333333333	11.178483333333332	3991.099853515625	793186.6849965821	0	1168	1.0013760159407048	6.589532735989937	12.179065471979875	134.10447692871094	134.1084442138672
165	134.95823669433594	11.562266666666666					1	DETECTED	134.9582 m/z @11.56 [CD6604_2.mzXML]	134.95823669433594	11.562266666666666	0.10086666666666666	19.983666666666668	19.882800000000003	55411.734375	9757567.872336963	0	1168	1.9347832113496786	0.891599694297718	10.867691349783623	134.9580078125	134.95901489257812
166	135.00344848632812	1.5379666666666667					1	DETECTED	135.0034 m/z @1.54 [CD6604_2.mzXML]	135.00344848632812	1.5379666666666667	1.4306333333333332	19.363333333333333	17.9327	80694.5859375	2941747.7703526607	0	1168	0.12800070200280178	5.14248474959839	7.467014593356349	134.995849609375	135.00631713867188
167	135.03189086914062	1.5085166666666665					1	DETECTED	135.0319 m/z @1.51 [CD6604_2.mzXML]	135.03189086914062	1.5085166666666665	1.5085166666666665	19.509	18.000483333333335	53160.60546875	3738081.0055427537	0	1168	0.08634316036943646	null	null	135.03150939941406	135.03262329101562
168	135.0438995361328	10.173566666666666					1	DETECTED	135.0439 m/z @10.17 [CD6604_2.mzXML]	135.0438995361328	10.173566666666666	3.4545000000000003	12.005733333333334	8.551233333333332	4377.02294921875	547966.8661931457	0	1168	0.7692416884877993	0.636340860833846	0.2726817216676921	135.04318237304688	135.0441131591797
169	135.08013916015625	11.86115					1	DETECTED	135.0801 m/z @11.86 [CD6604_2.mzXML]	135.08013916015625	11.86115	11.515716666666666	12.038583333333333	0.5228666666666673	5660.5478515625	98558.82316809094	0	1168	0.10518443572867575	0.7568271735983779	0.5136543471967558	135.0793914794922	135.08030700683594
170	136.04779052734375	1.8090333333333333					1	DETECTED	136.0478 m/z @1.81 [CD6604_2.mzXML]	136.04779052734375	1.8090333333333333	1.79485	18.1895	16.39465	185887.15625	2940171.7916152338	0	1168	0.02928359540412262	6.393113571375433	9.660796095590799	136.04302978515625	136.04824829101562
171	136.0614776611328	6.444516666666667					1	DETECTED	136.0615 m/z @6.44 [CD6604_2.mzXML]	136.0614776611328	6.444516666666667	0.10086666666666666	20.00183333333333	19.900966666666662	5690.025390625	2688038.3032668773	0	1168	7.851090167613961	1.5685738231669986	1.4671514359109334	136.0609893798828	136.0619354248047
172	136.07553100585938	3.9059666666666666					1	DETECTED	136.0755 m/z @3.91 [CD6604_2.mzXML]	136.07553100585938	3.9059666666666666	2.0054	16.409833333333335	14.404433333333335	6893.1357421875	1209609.1360080263	0	1168	0.4219334132453816	3.7895101460967786	6.579020292193557	136.06561279296875	136.0756378173828
173	136.95372009277344	11.547033333333333					1	DETECTED	136.9537 m/z @11.55 [CD6604_2.mzXML]	136.95372009277344	11.547033333333333	0.13713333333333333	19.965500000000002	19.828366666666668	24584.666015625	3995391.8966065655	0	1168	1.8733802206694907	1.377459805648824	8.314543330500918	136.95343017578125	136.96290588378906
174	136.96925354003906	1.6125333333333332					1	DETECTED	136.9693 m/z @1.61 [CD6604_2.mzXML]	136.96925354003906	1.6125333333333332	1.5526000000000002	1.6732333333333334	0.12063333333333315	21751.33203125	96535.06625817873	0	1168	0.09877636232830533	1.0063959955506168	0.9013914554819735	136.96905517578125	136.9695281982422
175	137.0457000732422	3.3467					1	DETECTED	137.0457 m/z @3.35 [CD6604_2.mzXML]	137.0457000732422	3.3467	1.8923666666666668	8.743616666666666	6.851249999999999	16056.4970703125	1021867.9993375546	0	1168	0.47914863960013143	0.9924912057598337	0.6451926673257807	137.04518127441406	137.0460968017578
176	137.0596466064453	9.348216666666668					1	DETECTED	137.0596 m/z @9.35 [CD6604_2.mzXML]	137.0596466064453	9.348216666666668	4.376666666666667	9.43465	5.057983333333333	6315.03466796875	454466.1241736752	0	1168	0.16739091253069205	0.5086927953388111	0.017385590677622072	137.05889892578125	137.05992126464844
177	137.1322021484375	6.72485					1	DETECTED	137.1322 m/z @6.72 [CD6604_2.mzXML]	137.1322021484375	6.72485	0.10086666666666666	20.00183333333333	19.900966666666662	9079.822265625	3801564.619918699	0	1168	2.2087333900023483	1.5021902732243184	1.2127459511814063	137.13189697265625	137.13751220703125
178	138.05235290527344	1.8651333333333333					1	DETECTED	138.0524 m/z @1.87 [CD6604_2.mzXML]	138.05235290527344	1.8651333333333333	0.42901666666666666	18.925833333333333	18.496816666666668	211612.21875	2061899.2874148856	0	1168	0.05992007773772956	0.48146921593334097	null	138.04852294921875	138.05526733398438
179	138.90611267089844	1.7655166666666666					1	DETECTED	138.9061 m/z @1.77 [CD6604_2.mzXML]	138.90611267089844	1.7655166666666666	1.6732333333333334	19.181166666666666	17.507933333333334	33742.71484375	3506532.214437499	0	1168	0.3799574519880624	90.97575558951868	192.67148478730752	138.9040985107422	138.9063262939453
180	139.00259399414062	3.22465					1	DETECTED	139.0026 m/z @3.22 [CD6604_2.mzXML]	139.00259399414062	3.22465	1.12105	3.48525	2.3642000000000003	2308.832763671875	161388.6710759582	0	1168	0.08821417706621881	0.5619414337326488	0.12388286746529766	138.99996948242188	139.00308227539062
181	139.04168701171875	14.533483333333333					1	DETECTED	139.0417 m/z @14.53 [CD6604_2.mzXML]	139.04168701171875	14.533483333333333	0.22843333333333332	19.929166666666667	19.700733333333332	156885.109375	2.306770318251987E7	1	1168	3.3157205010928514	0.7819001525586589	0.5164314329744015	139.03602600097656	139.05030822753906
182	139.0540771484375	10.374616666666666					1	DETECTED	139.0541 m/z @10.37 [CD6604_2.mzXML]	139.0540771484375	10.374616666666666	10.33925	10.460166666666668	0.1209166666666679	9500.0927734375	47415.22034851057	0	1168	0.0876123679851819	1.7094721960414934	2.4189443920829867	139.05386352539062	139.05410766601562
183	139.07278442382812	9.382683333333334					1	DETECTED	139.0728 m/z @9.38 [CD6604_2.mzXML]	139.07278442382812	9.382683333333334	0.10086666666666666	9.486583333333334	9.385716666666667	8745.1875	487332.5389441527	0	1168	0.09097270330295082	0.5055969646746595	0.011193929349319127	139.0726318359375	139.0754852294922
184	140.04141235351562	14.331416666666666					1	DETECTED	140.0414 m/z @14.33 [CD6604_2.mzXML]	140.04141235351562	14.331416666666666	1.4475833333333334	16.409833333333335	14.962250000000001	7348.9541015625	2024005.577790709	0	1168	2.8272616130007293	0.5763555650752783	0.1510654536437432	140.0408172607422	140.04954528808594
185	140.0678253173828	1.7805833333333332					1	DETECTED	140.0678 m/z @1.78 [CD6604_2.mzXML]	140.0678253173828	1.7805833333333332	0.28326666666666667	19.163	18.879733333333334	428114.65625	3593140.997103822	1	1168	0.05444977883478175	null	null	140.06076049804688	140.0711669921875
186	141.03855895996094	12.005733333333334					1	DETECTED	141.0386 m/z @12.01 [CD6604_2.mzXML]	141.03855895996094	12.005733333333334	2.7293166666666666	17.782666666666668	15.053350000000002	5918.04638671875	1437661.865526764	0	1168	2.1434867710566596	0.8113774176451037	0.4707296113798338	141.0305938720703	141.040771484375
187	141.05209350585938	9.331150000000001					1	DETECTED	141.0521 m/z @9.33 [CD6604_2.mzXML]	141.05209350585938	9.331150000000001	1.9344999999999999	10.137583333333334	8.203083333333334	41024.2578125	905533.5952066651	0	1168	0.10509690958992834	0.6533886427148307	0.1675153641963005	141.05165100097656	141.05560302734375
188	141.07119750976562	1.7805833333333332					1	DETECTED	141.0712 m/z @1.78 [CD6604_2.mzXML]	141.07119750976562	1.7805833333333332	0.10086666666666666	19.181166666666666	19.0803	18259.5703125	2256458.809437805	0	1168	10.243691951353421	1.5778852406524102	3.379122845697232	141.06475830078125	141.07119750976562
189	141.09066772460938	0.5750333333333334					1	DETECTED	141.0907 m/z @0.58 [CD6604_2.mzXML]	141.09066772460938	0.5750333333333334	0.11903333333333334	20.00183333333333	19.882799999999996	1962.326416015625	1336672.9520559078	0	1168	4.322723819584087	21.801315789473676	42.60263157894735	141.08743286132812	141.0916748046875
190	142.04713439941406	1.79485					1	DETECTED	142.0471 m/z @1.79 [CD6604_2.mzXML]	142.04713439941406	1.79485	1.7349666666666665	7.112566666666667	5.3776	33859.359375	590181.1060905457	0	1168	0.0975862559803975	2.642995187114772	3.868598275580216	142.0470428466797	142.0499725341797
191	142.06503295898438	9.20855					1	DETECTED	142.0650 m/z @9.21 [CD6604_2.mzXML]	142.06503295898438	9.20855	6.287083333333333	11.642033333333334	5.3549500000000005	63213.55078125	2335083.5201947954	0	1168	0.09230833893911594	0.5279943212544984	0.04054271431508643	142.06471252441406	142.07351684570312
192	142.94769287109375	1.6579333333333333					1	DETECTED	142.9477 m/z @1.66 [CD6604_2.mzXML]	142.94769287109375	1.6579333333333333	1.4785666666666666	18.688499999999998	17.209933333333332	22451.759765625	1895586.248724152	0	1168	0.07262297955960295	15.308242331657535	58.340374248604526	142.9378662109375	142.9525909423828
193	143.0311279296875	1.79485					1	DETECTED	143.0311 m/z @1.79 [CD6604_2.mzXML]	143.0311279296875	1.79485	0.19206666666666666	19.764833333333335	19.57276666666667	215243.953125	3132684.496635865	0	1168	1.796808015399287	3.855062726922478	2.68916512357873	143.0286865234375	143.03936767578125
194	143.07284545898438	9.20855					1	DETECTED	143.0728 m/z @9.21 [CD6604_2.mzXML]	143.07284545898438	9.20855	0.10086666666666666	20.00183333333333	19.900966666666662	83642.1875	2911220.8253360963	0	1168	0.09379425216607018	0.5168290712965569	0.018105014162825527	143.0691375732422	143.08172607421875
195	143.103515625	2.0913999999999997					1	DETECTED	143.1035 m/z @2.09 [CD6604_2.mzXML]	143.103515625	2.0913999999999997	0.5021333333333333	14.89325	14.391116666666667	6283.80078125	1554687.0226332704	0	1168	10.639027392895652	4.527596585427242	8.055193170854483	143.10105895996094	143.10690307617188
196	144.04434204101562	9.20855					1	DETECTED	144.0443 m/z @9.21 [CD6604_2.mzXML]	144.04434204101562	9.20855	8.332766666666666	14.2662	5.933433333333333	17649.453125	736207.5912406929	0	1168	0.0825591605497813	0.6079472520954226	0.1262087477824476	144.03579711914062	144.04452514648438
197	144.0651092529297	6.7429499999999996					1	DETECTED	144.0651 m/z @6.74 [CD6604_2.mzXML]	144.0651092529297	6.7429499999999996	0.15536666666666665	20.00183333333333	19.846466666666664	2065.901123046875	1273629.5835199892	0	1168	2.5542778482439052	1.5063541258175102	2.01270825163502	144.06472778320312	144.06576538085938
198	144.08041381835938	9.20855					1	DETECTED	144.0804 m/z @9.21 [CD6604_2.mzXML]	144.08041381835938	9.20855	0.73925	12.15905	11.4198	722386.5	7725358.877396473	1	1168	0.09520360389558746	1.446811453735902	1.2642856416383288	144.0802459716797	144.0863494873047
199	144.10179138183594	1.8651333333333333					1	DETECTED	144.1018 m/z @1.87 [CD6604_2.mzXML]	144.10179138183594	1.8651333333333333	0.17386666666666667	20.00183333333333	19.827966666666665	176929.03125	3428149.75444171	0	1168	0.03654920282517038	0.9734697204833008	0.13785310705565015	144.10107421875	144.1033477783203
200	144.13790893554688	10.942383333333334					1	DETECTED	144.1379 m/z @10.94 [CD6604_2.mzXML]	144.13790893554688	10.942383333333334	10.92475	16.224983333333334	5.300233333333335	4054.61328125	352159.1013831786	0	1168	0.11963069548101934	150.29017013231714	299.5803402646343	144.1377410888672	144.1381072998047
201	144.8368682861328	9.193866666666667					1	DETECTED	144.8369 m/z @9.19 [CD6604_2.mzXML]	144.8368682861328	9.193866666666667	9.14945	9.282683333333333	0.1332333333333331	2076.882568359375	11718.555899475152	0	1168	2.1610034991289204	1.4998123827392058	1.9996247654784116	144.83660888671875	144.83689880371094
202	144.98081970214844	1.46315					1	DETECTED	144.9808 m/z @1.46 [CD6604_2.mzXML]	144.98081970214844	1.46315	1.4475833333333334	18.724666666666668	17.277083333333334	27644.7109375	2155330.939705872	0	1168	0.06410899248437607	453.25671072235394	773.4828214984954	144.9751739501953	144.98129272460938
203	144.99191284179688	1.49345					1	DETECTED	144.9919 m/z @1.49 [CD6604_2.mzXML]	144.99191284179688	1.49345	1.4123666666666668	17.168	15.755633333333332	46809.14453125	2037854.5320848385	0	1168	0.3619181446826325	97.67213028358469	200.3564197738453	144.98231506347656	144.99501037597656
204	145.03567504882812	2.3976333333333333					1	DETECTED	145.0357 m/z @2.40 [CD6604_2.mzXML]	145.03567504882812	2.3976333333333333	1.4785666666666666	2.3976333333333333	0.9190666666666667	55639.28515625	1534747.8754660643	0	1168	0.999899719952762	0.5	null	145.03439331054688	145.03567504882812
205	145.04931640625	1.9484833333333333					1	DETECTED	145.0493 m/z @1.95 [CD6604_2.mzXML]	145.04931640625	1.9484833333333333	0.10086666666666666	19.983666666666668	19.882800000000003	109099.7421875	8526032.91090104	0	1168	0.22707471264446322	2.2892180630203067	2.403836213194908	145.0471954345703	145.04971313476562
206	145.0723114013672	1.6125333333333332					1	DETECTED	145.0723 m/z @1.61 [CD6604_2.mzXML]	145.0723114013672	1.6125333333333332	1.6125333333333332	9.267433333333335	7.654900000000001	11657.095703125	3132377.4101594235	0	1168	7.595193909680303	null	null	145.0646514892578	145.0723114013672
207	145.0840301513672	9.20855					1	DETECTED	145.0840 m/z @9.21 [CD6604_2.mzXML]	145.0840301513672	9.20855	9.133933333333333	19.892833333333332	10.758899999999999	63463.23828125	1239382.6669958525	0	1168	0.09724620899426917	1.8483953363339085	1.649168285793356	145.08363342285156	145.0858612060547
208	146.0596923828125	9.193866666666667					1	DETECTED	146.0597 m/z @9.19 [CD6604_2.mzXML]	146.0596923828125	9.193866666666667	0.9031833333333333	19.746666666666666	18.84348333333333	530625.9375	5810238.204420449	1	1168	0.09695215882062058	5.930854268371865	11.662579573402335	146.0526885986328	146.06019592285156
209	146.0809326171875	1.9768333333333332					1	DETECTED	146.0809 m/z @1.98 [CD6604_2.mzXML]	146.0809326171875	1.9768333333333332	0.15536666666666665	19.983666666666668	19.828300000000002	93532.7421875	6925711.714064421	0	1168	0.3918755092313282	1.9426157416156622	1.5985627869076757	146.08047485351562	146.0877685546875
210	146.11720275878906	1.8232833333333334					1	DETECTED	146.1172 m/z @1.82 [CD6604_2.mzXML]	146.11720275878906	1.8232833333333334	1.8090333333333333	18.962666666666667	17.153633333333335	57944.5625	5331070.023877044	0	1168	0.056191690686578255	248.93681094570417	508.10921403847124	146.11660766601562	146.1175994873047
211	146.99635314941406	1.4785666666666666					1	DETECTED	146.9964 m/z @1.48 [CD6604_2.mzXML]	146.99635314941406	1.4785666666666666	0.15536666666666665	12.988933333333334	12.833566666666666	184035.5625	5035662.901128357	0	1168	0.26071555636493793	2.4192775181072737	4.239921975921182	146.99591064453125	146.99668884277344
212	147.0074005126953	1.49345					1	DETECTED	147.0074 m/z @1.49 [CD6604_2.mzXML]	147.0074005126953	1.49345	1.4475833333333334	18.097166666666666	16.649583333333332	188058.234375	4254595.749570281	0	1168	0.0663118005781822	136.1614320068692	221.0846841560995	147.0012969970703	147.01405334472656
213	147.0288543701172	3.331166666666667					1	DETECTED	147.0289 m/z @3.33 [CD6604_2.mzXML]	147.0288543701172	3.331166666666667	3.0460833333333333	3.57775	0.5316666666666667	4783.2841796875	83625.4966746216	0	1168	0.27134640962002177	0.9324758842443723	0.8649517684887447	147.02853393554688	147.02899169921875
214	147.06324768066406	9.20855					1	DETECTED	147.0632 m/z @9.21 [CD6604_2.mzXML]	147.06324768066406	9.20855	0.10086666666666666	20.00183333333333	19.900966666666662	46048.22265625	2602151.758887822	0	1168	0.11412586920776668	1.085377218092792	0.3663656928566039	147.0561981201172	147.06552124023438
215	147.076171875	1.8374166666666667					1	DETECTED	147.0762 m/z @1.84 [CD6604_2.mzXML]	147.076171875	1.8374166666666667	1.7805833333333332	18.02316666666667	16.242583333333336	264528.46875	7885930.047123545	0	1168	0.16196074199902655	12.870406820042989	12.726668167992678	147.06918334960938	147.0859832763672
216	147.11260986328125	1.5673166666666667					1	DETECTED	147.1126 m/z @1.57 [CD6604_2.mzXML]	147.11260986328125	1.5673166666666667	1.49345	15.0505	13.55705	190340.25	3952163.639178284	0	1168	0.13264981847418444	6.666109569690593	9.395542567494122	147.11219787597656	147.11680603027344
217	148.01458740234375	1.49345					1	DETECTED	148.0146 m/z @1.49 [CD6604_2.mzXML]	148.01458740234375	1.49345	1.4306333333333332	1.5673166666666667	0.1366833333333335	18116.552734375	115463.09412280278	0	1168	0.12482180100299956	1.0879543645529317	1.1759087291058634	148.01458740234375	148.01478576660156
218	148.04248046875	2.10555					1	DETECTED	148.0425 m/z @2.11 [CD6604_2.mzXML]	148.04248046875	2.10555	1.0483500000000001	19.983666666666668	18.93531666666667	37634.4375	2555439.2592244265	0	1168	0.38327552573475154	3.302572984838194	7.524827373573757	148.038818359375	148.04319763183594
219	148.07965087890625	1.8651333333333333					1	DETECTED	148.0797 m/z @1.87 [CD6604_2.mzXML]	148.07965087890625	1.8651333333333333	0.24656666666666668	20.00183333333333	19.755266666666664	16415.08984375	2507654.935807983	0	1168	1.605569023830841	3.515851780475795	12.032833330256985	148.0755157470703	148.08697509765625
220	148.93496704101562	1.7349666666666665					1	DETECTED	148.9350 m/z @1.73 [CD6604_2.mzXML]	148.93496704101562	1.7349666666666665	1.6732333333333334	14.132166666666667	12.458933333333333	74537.3515625	2199046.063685669	0	1168	0.12297085126767193	2.2862714025454767	3.082008396064385	148.93418884277344	148.93524169921875
221	149.01202392578125	1.5085166666666665					1	DETECTED	149.0120 m/z @1.51 [CD6604_2.mzXML]	149.01202392578125	1.5085166666666665	0.10086666666666666	17.297666666666665	17.196799999999996	133928.3125	4555370.137659791	0	1168	0.13113660123030813	4.675683518722584	0.1419134918745945	149.00204467773438	149.01219177246094
222	149.02297973632812	12.413099999999998					1	DETECTED	149.0230 m/z @12.41 [CD6604_2.mzXML]	149.02297973632812	12.413099999999998	0.10086666666666666	20.00183333333333	19.900966666666662	106273.125	3.7975399943515174E7	1	1168	11.20991670331595	0.8600837803735881	0.08060310598314473	149.02273559570312	149.0234375
223	149.0785675048828	18.596166666666665					1	DETECTED	149.0786 m/z @18.60 [CD6604_2.mzXML]	149.0785675048828	18.596166666666665	0.11903333333333334	20.00183333333333	19.882799999999996	9026.5615234375	3595193.1177288513	0	1168	9.004547886843245	0.5380380073388007	0.07887772151730588	149.07826232910156	149.07879638671875
224	149.9971466064453	11.759266666666667					1	DETECTED	149.9971 m/z @11.76 [CD6604_2.mzXML]	149.9971466064453	11.759266666666667	0.10086666666666666	20.00183333333333	19.900966666666662	9503.6298828125	5443983.239407344	0	1168	19.355525548817393	0.8535033395091377	0.7070066790182755	149.99252319335938	150.0068359375
225	150.01344299316406	1.7349666666666665					1	DETECTED	150.0134 m/z @1.73 [CD6604_2.mzXML]	150.01344299316406	1.7349666666666665	0.3562666666666667	19.911	19.554733333333335	7347.88720703125	5033855.351831118	0	1168	0.29002315123818323	7.091728923381932	13.183457846763863	150.00799560546875	150.015625
226	150.0264434814453	12.494016666666665					1	DETECTED	150.0264 m/z @12.49 [CD6604_2.mzXML]	150.0264434814453	12.494016666666665	0.19206666666666666	19.838	19.645933333333335	8082.546875	3680639.539808777	0	1168	11.407722546321157	0.7984885864978047	2.196041511572202	150.02590942382812	150.02684020996094
227	150.04617309570312	10.391683333333333					1	DETECTED	150.0462 m/z @10.39 [CD6604_2.mzXML]	150.04617309570312	10.391683333333333	10.33925	10.511133333333333	0.1718833333333336	16317.04296875	92185.57914453084	0	1168	0.08638383366072944	1.6390654799745805	2.278130959949161	150.04611206054688	150.04632568359375
228	150.0582275390625	2.7153666666666667					1	DETECTED	150.0582 m/z @2.72 [CD6604_2.mzXML]	150.0582275390625	2.7153666666666667	1.6579333333333333	9.627283333333333	7.9693499999999995	83353.7109375	2915256.6426650374	0	1168	0.3132000318134396	0.7268081357272534	0.4418030029930601	150.0522918701172	150.05848693847656
229	150.9320526123047	1.7503					1	DETECTED	150.9321 m/z @1.75 [CD6604_2.mzXML]	150.9320526123047	1.7503	1.6579333333333333	1.8090333333333333	0.1511	25551.609375	151523.1075783691	0	1168	0.11129329897260387	0.8179357632623598	0.5938859374338705	150.93170166015625	150.9323272705078
230	150.96839904785156	11.420483333333333					1	DETECTED	150.9684 m/z @11.42 [CD6604_2.mzXML]	150.96839904785156	11.420483333333333	0.11903333333333334	19.746666666666666	19.627633333333332	13622.4580078125	2110011.245628539	0	1168	0.7436979265351944	0.8801857306052011	0.3106322277155541	150.96817016601562	150.97669982910156
231	150.98928833007812	1.5526000000000002					1	DETECTED	150.9893 m/z @1.55 [CD6604_2.mzXML]	150.98928833007812	1.5526000000000002	1.4475833333333334	1.5526000000000002	0.10501666666666676	4959.29638671875	18671.815002929692	0	1168	0.05649580673372512	0.5	null	150.98887634277344	150.9894256591797
232	151.04507446289062	1.5085166666666665					1	DETECTED	151.0451 m/z @1.51 [CD6604_2.mzXML]	151.04507446289062	1.5085166666666665	1.4306333333333332	16.575283333333335	15.144650000000002	6728.4365234375	1239854.43978125	0	1168	8.98615104153699	97.22651401669168	193.45302803338336	151.03878784179688	151.05410766601562
233	151.11155700683594	10.7806					1	DETECTED	151.1116 m/z @10.78 [CD6604_2.mzXML]	151.11155700683594	10.7806	0.11903333333333334	19.381500000000003	19.26246666666667	5816.17041015625	1159258.842397736	0	1168	0.08272746569253009	0.9033600440210477	148.68521323037123	151.1109619140625	151.11212158203125
234	152.02178955078125	1.8090333333333333					1	DETECTED	152.0218 m/z @1.81 [CD6604_2.mzXML]	152.02178955078125	1.8090333333333333	1.7805833333333332	10.460166666666668	8.679583333333335	121780.0078125	1207447.0303161629	0	1168	0.06877658248533991	5.88836976741043	1.5206951602342273	152.02171325683594	152.0317840576172
235	152.0318603515625	1.9624666666666668					1	DETECTED	152.0319 m/z @1.96 [CD6604_2.mzXML]	152.0318603515625	1.9624666666666668	1.9624666666666668	9.780766666666667	7.8183	8077.91357421875	891805.7202856751	0	1168	1.326033996387462	null	null	152.03179931640625	152.0362548828125
236	152.04714965820312	17.149333333333335					1	DETECTED	152.0471 m/z @17.15 [CD6604_2.mzXML]	152.04714965820312	17.149333333333335	0.13713333333333333	19.983666666666668	19.846533333333333	2171.011474609375	1227767.8316305534	0	1168	12.822560251542145	0.5833029629716713	0.16660592594334261	152.0460968017578	152.0479278564453
237	152.06187438964844	10.374616666666666					1	DETECTED	152.0619 m/z @10.37 [CD6604_2.mzXML]	152.06187438964844	10.374616666666666	0.10086666666666666	14.790750000000001	14.689883333333334	10899.69140625	1199148.3114097593	0	1168	0.08498572195662746	3.5990341410627837	6.362461867400295	152.0536346435547	152.07080078125
238	152.94691467285156	1.6125333333333332					1	DETECTED	152.9469 m/z @1.61 [CD6604_2.mzXML]	152.94691467285156	1.6125333333333332	1.5526000000000002	13.794966666666665	12.242366666666666	90872.0390625	3382646.6328119505	0	1168	0.0882703537999272	102.13320355951122	193.06053315000906	152.94677734375	152.94708251953125
239	153.00485229492188	1.5085166666666665					1	DETECTED	153.0049 m/z @1.51 [CD6604_2.mzXML]	153.00485229492188	1.5085166666666665	1.4306333333333332	1.5233333333333334	0.09270000000000023	2955.439453125	12361.268999328633	0	1168	0.4221435421147035	0.5951209073400402	0.1902418146800804	153.0042724609375	153.00518798828125
240	153.05726623535156	13.52115					1	DETECTED	153.0573 m/z @13.52 [CD6604_2.mzXML]	153.05726623535156	13.52115	3.8116166666666667	19.490833333333335	15.679216666666669	71700.2265625	1.2090546157303281E7	0	1168	2.4670653916648497	0.7831675027838395	0.3436261999746858	153.0517120361328	153.06614685058594
241	154.0263214111328	1.8787166666666666					1	DETECTED	154.0263 m/z @1.88 [CD6604_2.mzXML]	154.0263214111328	1.8787166666666666	1.8090333333333333	2.190516666666667	0.3814833333333336	34105.73828125	187298.05380969238	0	1168	0.050979249296699836	2.737263812485054	1.046719150466888	154.01991271972656	154.0263214111328
242	154.0582733154297	1.8374166666666667					1	DETECTED	154.0583 m/z @1.84 [CD6604_2.mzXML]	154.0582733154297	1.8374166666666667	1.8374166666666667	15.74405	13.906633333333334	11530.369140625	2757045.0667465525	0	1168	11.599939263299126	null	null	154.04920959472656	154.0649871826172
243	154.0838623046875	4.015366666666667					1	DETECTED	154.0839 m/z @4.02 [CD6604_2.mzXML]	154.0838623046875	4.015366666666667	0.10086666666666666	6.8656500000000005	6.764783333333334	7717.81005859375	589261.5822022707	0	1168	0.8010676004851423	0.8640673564099289	3.882667828802532	154.0836181640625	154.08641052246094
244	154.8800506591797	1.7503					1	DETECTED	154.8801 m/z @1.75 [CD6604_2.mzXML]	154.8800506591797	1.7503	1.7503	10.137583333333334	8.387283333333334	11164.203125	1085483.2836967467	0	1168	0.04445736672392986	null	null	154.8795928955078	154.88865661621094
245	155.0282440185547	2.786216666666667					1	DETECTED	155.0282 m/z @2.79 [CD6604_2.mzXML]	155.0282440185547	2.786216666666667	2.2466999999999997	15.725566666666667	13.478866666666669	8374.7578125	1225104.1897989197	0	1168	0.18605485510181285	12.49161286336535	11.25176764942952	155.0276641845703	155.03677368164062
246	155.06764221191406	9.994200000000001					1	DETECTED	155.0676 m/z @9.99 [CD6604_2.mzXML]	155.06764221191406	9.994200000000001	8.974250000000001	14.04505	5.070799999999998	6481.26220703125	411661.3856906435	0	1168	0.06878715628241316	2.4858081278494044	0.19654424032963294	155.06002807617188	155.068115234375
247	155.13050842285156	14.945483333333334					1	DETECTED	155.1305 m/z @14.95 [CD6604_2.mzXML]	155.13050842285156	14.945483333333334	0.10086666666666666	20.00183333333333	19.900966666666662	339308.8125	7.293734379197596E7	0	1168	0.5548065044022206	0.6843383687859969	0.7297643066143609	155.13027954101562	155.13116455078125
248	156.0418243408203	1.7805833333333332					1	DETECTED	156.0418 m/z @1.78 [CD6604_2.mzXML]	156.0418243408203	1.7805833333333332	1.7349666666666665	10.137583333333334	8.402616666666667	254663.21875	2.1958902487611085E7	0	1168	0.04733892880616031	88.8298420988154	194.017846102523	156.04177856445312	156.04188537597656
249	156.07662963867188	1.8923666666666668					1	DETECTED	156.0766 m/z @1.89 [CD6604_2.mzXML]	156.07662963867188	1.8923666666666668	1.5233333333333334	15.210333333333333	13.687	80238.0	2654628.7579899603	0	1168	0.4027557283825638	1.9070730848292878	4.073841747583311	156.06785583496094	156.080810546875
250	156.13404846191406	14.945483333333334					1	DETECTED	156.1340 m/z @14.95 [CD6604_2.mzXML]	156.13404846191406	14.945483333333334	0.11903333333333334	20.00183333333333	19.882799999999996	18479.91015625	4435750.11842584	0	1168	5.9740353079611985	0.6822292060276526	0.7081327551970609	156.13336181640625	156.1347198486328
251	157.12771606445312	14.945483333333334					1	DETECTED	157.1277 m/z @14.95 [CD6604_2.mzXML]	157.12771606445312	14.945483333333334	0.10086666666666666	20.00183333333333	19.900966666666662	94970.53125	2.1292830152857184E7	1	1168	5.857499374061062	0.6838500062517856	0.7131940289107921	157.12222290039062	157.13433837890625
252	158.1311492919922	14.945483333333334					1	DETECTED	158.1311 m/z @14.95 [CD6604_2.mzXML]	158.1311492919922	14.945483333333334	0.2647833333333333	19.911	19.646216666666668	5509.853515625	1632451.1172484746	0	1168	5.122288544688741	0.6691171628964105	0.5026832916906511	158.13063049316406	158.13185119628906
253	158.9276580810547	1.5673166666666667					1	DETECTED	158.9277 m/z @1.57 [CD6604_2.mzXML]	158.9276580810547	1.5673166666666667	1.4475833333333334	1.9768333333333332	0.5292499999999998	29773.705078125	339484.1821560058	0	1168	0.4963432837157056	2.2101197104677066	3.295132350447853	158.9217071533203	158.92788696289062
254	158.9636688232422	1.6579333333333333					1	DETECTED	158.9637 m/z @1.66 [CD6604_2.mzXML]	158.9636688232422	1.6579333333333333	1.582	1.9206333333333334	0.33863333333333334	426491.375	2936971.0413491228	0	1168	0.11148104592965224	1.4944840811840265	1.9433659412466413	158.96365356445312	158.96405029296875
255	159.06484985351562	1.9206333333333334					1	DETECTED	159.0648 m/z @1.92 [CD6604_2.mzXML]	159.06484985351562	1.9206333333333334	1.9206333333333334	15.928883333333333	14.00825	7368.1015625	885962.6466041565	0	1168	0.05695824739212241	null	null	159.06390380859375	159.06678771972656
256	159.0916290283203	9.193866666666667					1	DETECTED	159.0916 m/z @9.19 [CD6604_2.mzXML]	159.0916290283203	9.193866666666667	0.5021333333333333	10.762550000000001	10.260416666666668	48375.1875	1305746.1702486887	0	1168	0.09949741866557105	0.51039456291175	1.7299451647113175	159.0914306640625	159.1015625
257	159.98226928710938	11.3759					1	DETECTED	159.9823 m/z @11.38 [CD6604_2.mzXML]	159.98226928710938	11.3759	0.10086666666666666	20.00183333333333	19.900966666666662	7134.1728515625	2119309.1353785694	0	1168	19.230716483341403	0.8825236289027969	0.06960277751969067	159.97230529785156	159.9825897216797
258	160.060302734375	2.603266666666667					1	DETECTED	160.0603 m/z @2.60 [CD6604_2.mzXML]	160.060302734375	2.603266666666667	0.17386666666666667	19.1085	18.934633333333334	338996.15625	2.1309684448706426E7	1	1168	0.6862914711784813	1.7171744183943007	1.6759045628464462	160.0599822998047	160.0633544921875
259	160.07566833496094	9.193866666666667					1	DETECTED	160.0757 m/z @9.19 [CD6604_2.mzXML]	160.07566833496094	9.193866666666667	1.1939666666666668	19.21783333333333	18.023866666666663	27308.92578125	2891533.763157898	0	1168	0.10106940905378892	0.5719200208744093	0.15163062075353984	160.07522583007812	160.07595825195312
260	160.133056640625	10.101533333333332					1	DETECTED	160.1331 m/z @10.10 [CD6604_2.mzXML]	160.133056640625	10.101533333333332	10.065816666666667	10.21015	0.14433333333333387	7717.3896484375	37596.770962616145	0	1168	0.08861803371905097	2.020531964535758	3.041063929071516	160.13278198242188	160.1331329345703
261	161.0134735107422	1.49345					1	DETECTED	161.0135 m/z @1.49 [CD6604_2.mzXML]	161.0134735107422	1.49345	1.4306333333333332	18.486333333333334	17.0557	16789.294921875	3022903.041815064	0	1168	0.16956258886050946	135.7577606792251	270.5155213584502	161.01133728027344	161.0134735107422
262	161.02362060546875	13.60465					1	DETECTED	161.0236 m/z @13.60 [CD6604_2.mzXML]	161.02362060546875	13.60465	1.1757666666666668	16.373266666666666	15.1975	60139.0859375	8665640.003091954	0	1168	1.3099292941631582	0.9778727669366385	0.9260488057313018	161.01974487304688	161.0314178466797
263	161.06373596191406	2.5619500000000004					1	DETECTED	161.0637 m/z @2.56 [CD6604_2.mzXML]	161.06373596191406	2.5619500000000004	0.15536666666666665	20.00183333333333	19.846466666666664	16771.259765625	2428147.8039353006	0	1168	0.8041083621964349	2.185139069848029	6.570956936027901	161.0549774169922	161.06407165527344
264	161.973876953125	11.3759					1	DETECTED	161.9739 m/z @11.38 [CD6604_2.mzXML]	161.973876953125	11.3759	0.10086666666666666	20.00183333333333	19.900966666666662	8673.03515625	2316518.8840151983	0	1168	18.55645274425387	1.6417600460821524	0.94262491521248	161.973876953125	161.98191833496094
265	162.0979461669922	15.965983333333332					1	DETECTED	162.0979 m/z @15.97 [CD6604_2.mzXML]	162.0979461669922	15.965983333333332	8.725966666666666	19.637	10.911033333333334	10789.90625	2732435.2737757573	0	1168	3.564325267634585	0.7576794405988831	0.5162216499743452	162.08877563476562	162.0983123779297
266	162.11183166503906	1.8232833333333334					1	DETECTED	162.1118 m/z @1.82 [CD6604_2.mzXML]	162.11183166503906	1.8232833333333334	1.7503	8.5177	6.767399999999999	2564229.75	1.672908183309142E7	1	1168	0.06083334573345911	2.6580515402679374	2.963047069368495	162.11172485351562	162.1129913330078
267	162.5105438232422	16.722666666666665					1	DETECTED	162.5105 m/z @16.72 [CD6604_2.mzXML]	162.5105438232422	16.722666666666665	10.374616666666666	18.2085	7.833883333333334	9979.1025390625	2815015.5232867426	0	1168	2.0740320963607513	0.6170306892142734	0.23406137842854668	162.5012664794922	162.5117950439453
268	162.99119567871094	1.49345					1	DETECTED	162.9912 m/z @1.49 [CD6604_2.mzXML]	162.99119567871094	1.49345	0.10086666666666666	19.983666666666668	19.882800000000003	297825.96875	6090043.721197601	0	1168	0.12691214915232396	2.521472959943142	25.830972874658947	162.9832305908203	162.9917449951172
269	163.03866577148438	10.889266666666666					1	DETECTED	163.0387 m/z @10.89 [CD6604_2.mzXML]	163.03866577148438	10.889266666666666	0.21023333333333336	20.00183333333333	19.791599999999995	28275.2265625	3237017.849352812	0	1168	0.9516935007515883	4.567929597176429	0.14017004282876735	163.03309631347656	163.0452880859375
270	163.0600128173828	2.0054					1	DETECTED	163.0600 m/z @2.01 [CD6604_2.mzXML]	163.0600128173828	2.0054	0.10086666666666666	19.983666666666668	19.882800000000003	31830.8125	6071527.751849302	0	1168	1.6649393839263806	3.1198498053139936	5.742919135043354	163.05393981933594	163.06832885742188
271	163.09336853027344	2.062466666666667					1	DETECTED	163.0934 m/z @2.06 [CD6604_2.mzXML]	163.09336853027344	2.062466666666667	0.21023333333333336	19.856166666666663	19.64593333333333	28131.83984375	8259002.260554508	0	1168	16.735361110366355	2.320343273830543	9.606227059950013	163.08587646484375	163.09742736816406
272	163.1156005859375	1.8232833333333334					1	DETECTED	163.1156 m/z @1.82 [CD6604_2.mzXML]	163.1156005859375	1.8232833333333334	1.7655166666666666	12.3467	10.581183333333334	120084.984375	3562642.3053858643	0	1168	0.0995005330813572	3.2944584958124796	5.119778200733492	163.1114959716797	163.12449645996094
273	163.52552795410156	15.429566666666666					1	DETECTED	163.5255 m/z @15.43 [CD6604_2.mzXML]	163.52552795410156	15.429566666666666	14.415466666666667	16.834166666666665	2.4186999999999976	18971.30078125	2313806.973454587	0	1168	1.3822911129676267	1.1925352529336357	1.3850705058672712	163.51817321777344	163.5348663330078
274	163.97640991210938	0.19206666666666666					1	DETECTED	163.9764 m/z @0.19 [CD6604_2.mzXML]	163.97640991210938	0.19206666666666666	0.10086666666666666	20.00183333333333	19.900966666666662	53317.63671875	1.8850770568107028E7	1	1168	18.16171667342735	20.211698037860977	45.710318515945374	163.9758758544922	163.9769744873047
275	164.09165954589844	1.9206333333333334					1	DETECTED	164.0917 m/z @1.92 [CD6604_2.mzXML]	164.09165954589844	1.9206333333333334	1.9067	18.596166666666665	16.689466666666664	11792.646484375	1241176.884821991	0	1168	0.2562418154752404	598.9043062200948	113.64366614453147	164.091064453125	164.10052490234375
276	164.908935546875	1.7503					1	DETECTED	164.9089 m/z @1.75 [CD6604_2.mzXML]	164.908935546875	1.7503	1.7037166666666665	10.03035	8.326633333333334	22395.708984375	2727740.2363486327	0	1168	0.13334415392812837	89.37352415026817	177.74704830053636	164.90890502929688	164.91439819335938
277	164.92950439453125	1.6579333333333333					1	DETECTED	164.9295 m/z @1.66 [CD6604_2.mzXML]	164.92950439453125	1.6579333333333333	1.6276833333333334	2.14805	0.5203666666666666	23910.86328125	327998.24459997576	0	1168	0.31650724346038306	8.601101928374687	16.050522094583574	164.920166015625	164.93017578125
278	164.98414611816406	11.562266666666666					1	DETECTED	164.9841 m/z @11.56 [CD6604_2.mzXML]	164.98414611816406	11.562266666666666	0.10086666666666666	20.00183333333333	19.900966666666662	121939.0625	1.3678603893760495E7	1	1168	0.8909410044161366	0.8353143954295302	8.256673312237764	164.97738647460938	164.98696899414062
279	165.0246124267578	1.5526000000000002					1	DETECTED	165.0246 m/z @1.55 [CD6604_2.mzXML]	165.0246124267578	1.5526000000000002	1.4306333333333332	9.696733333333333	8.2661	6266.26611328125	1482038.2055711667	0	1168	0.10188478393415878	33.8867176824268	66.7734353648536	165.01695251464844	165.02481079101562
280	165.05470275878906	3.9683					1	DETECTED	165.0547 m/z @3.97 [CD6604_2.mzXML]	165.05470275878906	3.9683	2.0913999999999997	9.348216666666668	7.256816666666667	7762.89013671875	921442.689393524	0	1168	0.3562853511308206	1.933192143072797	0.20633647180586576	165.05447387695312	165.0550079345703
281	165.15975952148438	16.28065					1	DETECTED	165.1598 m/z @16.28 [CD6604_2.mzXML]	165.15975952148438	16.28065	0.13713333333333333	19.965500000000002	19.828366666666668	16927.4453125	5117731.336589174	0	1168	6.439060302215912	0.7410295424346862	0.371947685101725	165.15719604492188	165.15994262695312
282	165.5898895263672	8.365450000000001					1	DETECTED	165.5899 m/z @8.37 [CD6604_2.mzXML]	165.5898895263672	8.365450000000001	7.905600000000001	10.265116666666668	2.359516666666667	6881.2197265625	504472.10435668955	0	1168	0.13824205237526144	2.565528614403246	4.4980110545963	165.5802459716797	165.58993530273438
283	166.02603149414062	2.4522666666666666					1	DETECTED	166.0260 m/z @2.45 [CD6604_2.mzXML]	166.02603149414062	2.4522666666666666	0.31983333333333336	8.381516666666666	8.061683333333333	35196.65625	2789163.5448286743	0	1168	0.6066635315666482	0.9587347114043873	0.651985029688003	166.0221405029297	166.033447265625
284	166.05320739746094	2.062466666666667					1	DETECTED	166.0532 m/z @2.06 [CD6604_2.mzXML]	166.05320739746094	2.062466666666667	1.9484833333333333	8.465183333333334	6.5167	12107.8115234375	1122750.4045166625	0	1168	0.17856212801853788	27.58833425742333	56.16558330493468	166.05271911621094	166.06259155273438
285	166.0860137939453	8.3494					1	DETECTED	166.0860 m/z @8.35 [CD6604_2.mzXML]	166.0860137939453	8.3494	0.9576	18.394166666666667	17.436566666666668	2400839.25	5.039518738041378E7	1	1168	0.3440525753326682	0.8755283199676962	0.5172253750642286	166.08522033691406	166.0866241455078
286	166.0961456298828	16.1511					1	DETECTED	166.0961 m/z @16.15 [CD6604_2.mzXML]	166.0961456298828	16.1511	8.044466666666667	16.1511	8.106633333333333	7923.93017578125	2290758.812376709	0	1168	7.796959784634023	0.5	null	166.0961456298828	166.10488891601562
287	166.10797119140625	8.365450000000001					1	DETECTED	166.1080 m/z @8.37 [CD6604_2.mzXML]	166.10797119140625	8.365450000000001	8.078833333333334	8.465183333333334	0.3863500000000002	3267.04736328125	42777.64580297846	0	1168	0.17643330584468764	0.6739838343897182	0.3479676687794365	166.10630798339844	166.1177215576172
288	166.52752685546875	2.4658333333333333					1	DETECTED	166.5275 m/z @2.47 [CD6604_2.mzXML]	166.52752685546875	2.4658333333333333	2.4658333333333333	9.14945	6.6836166666666665	5886.146484375	370120.1611912537	0	1168	0.40586074320383014	null	null	166.52723693847656	166.5281219482422
289	166.58428955078125	8.3494					1	DETECTED	166.5843 m/z @8.35 [CD6604_2.mzXML]	166.58428955078125	8.3494	8.027099999999999	8.465183333333334	0.43808333333333493	6860.00390625	108171.97854943878	0	1168	0.30525117098442145	0.6796204364463769	0.3592408728927539	166.58404541015625	166.5843048095703
290	166.9844970703125	11.499400000000001					1	DETECTED	166.9845 m/z @11.50 [CD6604_2.mzXML]	166.9844970703125	11.499400000000001	0.10086666666666666	20.00183333333333	19.900966666666662	51709.24609375	8148232.6296607	0	1168	1.8925300958676345	0.8812463981190096	0.4493969616659759	166.9839630126953	166.9874267578125
291	167.02182006835938	8.3494					1	DETECTED	167.0218 m/z @8.35 [CD6604_2.mzXML]	167.02182006835938	8.3494	7.940433333333333	8.465183333333334	0.5247500000000009	8383.76953125	137248.3137367555	0	1168	0.25955892015555904	0.6415559540304852	0.2693509363091486	167.02151489257812	167.02223205566406
292	167.0338134765625	9.5743					1	DETECTED	167.0338 m/z @9.57 [CD6604_2.mzXML]	167.0338134765625	9.5743	1.8232833333333334	9.958183333333332	8.134899999999998	26563.732421875	939661.5728414918	0	1168	7.7312958302204775	2.473911916800047	3.075891077482267	167.03076171875	167.03404235839844
293	167.07342529296875	1.7805833333333332					1	DETECTED	167.0734 m/z @1.78 [CD6604_2.mzXML]	167.07342529296875	1.7805833333333332	1.7805833333333332	19.145	17.364416666666667	25058.921875	1352306.0614850773	0	1168	0.07845636070566075	null	null	167.06703186035156	167.0735321044922
294	167.08944702148438	8.3494					1	DETECTED	167.0894 m/z @8.35 [CD6604_2.mzXML]	167.08944702148438	8.3494	3.6083833333333333	9.451983333333335	5.843600000000001	170146.4375	3484580.0816228655	0	1168	0.2173242870056047	0.8956877416288025	0.4819174868338843	167.0808868408203	167.0898895263672
295	168.06301879882812	1.8923666666666668					1	DETECTED	168.0630 m/z @1.89 [CD6604_2.mzXML]	168.06301879882812	1.8923666666666668	0.24656666666666668	19.983666666666668	19.7371	8943.7236328125	1639100.8660060123	0	1168	10.181953895980907	3.1103642335328425	5.2412739119621685	168.0563201904297	168.06907653808594
296	168.09036254882812	8.365450000000001					1	DETECTED	168.0904 m/z @8.37 [CD6604_2.mzXML]	168.09036254882812	8.365450000000001	0.6296333333333333	10.762550000000001	10.132916666666668	5964.3759765625	668113.7657943727	0	1168	0.24563937112118417	0.6549351609073811	0.30987032181476204	168.08236694335938	168.09434509277344
297	168.98001098632812	12.15905					1	DETECTED	168.9800 m/z @12.16 [CD6604_2.mzXML]	168.98001098632812	12.15905	0.11903333333333334	20.00183333333333	19.882799999999996	20204.947265625	3420748.7639510203	0	1168	1.3054076172934916	0.7501845270557943	0.58848722184741	168.97975158691406	168.98109436035156
298	169.0355682373047	3.0019333333333336					1	DETECTED	169.0356 m/z @3.00 [CD6604_2.mzXML]	169.0355682373047	3.0019333333333336	0.15536666666666665	19.163	19.007633333333334	87143.640625	4383112.658786624	0	1168	0.356344194143992	1.399973801501983	0.9253631638057376	169.02603149414062	169.03622436523438
299	169.04917907714844	10.8535					1	DETECTED	169.0492 m/z @10.85 [CD6604_2.mzXML]	169.04917907714844	10.8535	0.13713333333333333	15.947533333333332	15.8104	108269.5859375	5407929.77450043	1	1168	9.123811282127193	0.5158274859194024	0.019687662747100765	169.04690551757812	169.0584259033203
300	169.064697265625	10.391683333333333					1	DETECTED	169.0647 m/z @10.39 [CD6604_2.mzXML]	169.064697265625	10.391683333333333	10.33925	10.511133333333333	0.1718833333333336	6998.2861328125	40699.08205139142	0	1168	0.10506278159463278	1.6390654799745805	2.278130959949161	169.0644073486328	169.0648193359375
301	169.0945281982422	1.6732333333333334					1	DETECTED	169.0945 m/z @1.67 [CD6604_2.mzXML]	169.0945281982422	1.6732333333333334	1.582	8.761183333333333	7.1791833333333335	24228.34375	2920233.536180116	0	1168	0.12628059187699692	39.31573082838315	77.88412876117097	169.09449768066406	169.0972137451172
302	170.02120971679688	9.921783333333334					1	DETECTED	170.0212 m/z @9.92 [CD6604_2.mzXML]	170.02120971679688	9.921783333333334	9.903799999999999	10.012466666666667	0.10866666666666802	2958.933349609375	14516.558760132028	0	1168	0.1552437737047967	3.0213160333639437	5.042632066727887	170.02081298828125	170.02137756347656
303	170.0599365234375	9.20855					1	DETECTED	170.0599 m/z @9.21 [CD6604_2.mzXML]	170.0599365234375	9.20855	9.11705	10.889266666666666	1.7722166666666652	176669.609375	1357486.8215342443	0	1168	0.092644492612445	1.5877607185206664	2.2486726164758752	170.05250549316406	170.06040954589844
304	170.09210205078125	1.8232833333333334					1	DETECTED	170.0921 m/z @1.82 [CD6604_2.mzXML]	170.09210205078125	1.8232833333333334	0.10086666666666666	20.00183333333333	19.900966666666662	9076.0576171875	5304616.809355163	0	1168	7.752093549721067	5.7770477526730835	7.181191915233706	170.08352661132812	170.0967559814453
305	171.0328826904297	1.5233333333333334					1	DETECTED	171.0329 m/z @1.52 [CD6604_2.mzXML]	171.0328826904297	1.5233333333333334	1.4475833333333334	17.038333333333334	15.59075	8929.4423828125	3605977.78739206	0	1168	0.07147425534372931	102.90924092409243	204.81848184818486	171.02786254882812	171.03314208984375
306	171.0633544921875	9.20855					1	DETECTED	171.0634 m/z @9.21 [CD6604_2.mzXML]	171.0633544921875	9.20855	9.133933333333333	9.298533333333333	0.16460000000000008	16896.50390625	103860.41779589915	0	1168	0.09964446342260125	1.1029707393343648	1.2059414786687295	171.0633544921875	171.06365966796875
307	171.1490936279297	0.28326666666666667					1	DETECTED	171.1491 m/z @0.28 [CD6604_2.mzXML]	171.1490936279297	0.28326666666666667	0.11903333333333334	19.983666666666668	19.864633333333334	8143.57666015625	5107595.451057252	0	1168	18.58705629429287	60.47686218794398	83.31294894569544	171.14801025390625	171.1519012451172
308	172.07545471191406	10.835616666666665					1	DETECTED	172.0755 m/z @10.84 [CD6604_2.mzXML]	172.07545471191406	10.835616666666665	1.8232833333333334	13.92005	12.096766666666667	3325.396240234375	1628136.2792578735	0	1168	0.07827065996010596	0.6711229056478162	0.3422458112956322	172.06967163085938	172.0755615234375
309	172.1331787109375	10.2467					1	DETECTED	172.1332 m/z @10.25 [CD6604_2.mzXML]	172.1331787109375	10.2467	10.1919	10.8535	0.6616	12482.572265625	110081.43094412226	0	1168	0.11810388096486513	5.074107846297144	8.597302020914155	172.1328582763672	172.13328552246094
310	172.8511962890625	1.7503					1	DETECTED	172.8512 m/z @1.75 [CD6604_2.mzXML]	172.8511962890625	1.7503	1.7037166666666665	2.14805	0.44433333333333347	6687.9638671875	77784.6197598877	0	1168	0.0610778164001089	4.769230769230762	8.538461538461524	172.85052490234375	172.8523406982422
311	172.98716735839844	1.49345					1	DETECTED	172.9872 m/z @1.49 [CD6604_2.mzXML]	172.98716735839844	1.49345	1.46315	1.5233333333333334	0.06018333333333348	3020.287353515625	9440.272022338879	0	1168	0.11881463803430914	0.9931243124312457	0.9862486248624914	172.97821044921875	172.98716735839844
312	173.0206298828125	17.093666666666664					1	DETECTED	173.0206 m/z @17.09 [CD6604_2.mzXML]	173.0206298828125	17.093666666666664	0.11903333333333334	19.983666666666668	19.864633333333334	5872.642578125	2067481.4807329404	0	1168	1.3180463736403034	0.5851270228713827	0.35756210856112985	173.01959228515625	173.02398681640625
313	173.0421905517578	1.8651333333333333					1	DETECTED	173.0422 m/z @1.87 [CD6604_2.mzXML]	173.0421905517578	1.8651333333333333	1.4785666666666666	13.036750000000001	11.558183333333336	7380.16943359375	1615577.439417175	0	1168	0.4689941729727789	14.949793049926706	17.630026950973985	173.03697204589844	173.04852294921875
314	173.96121215820312	11.34645					1	DETECTED	173.9612 m/z @11.35 [CD6604_2.mzXML]	173.96121215820312	11.34645	0.10086666666666666	19.983666666666668	19.882800000000003	6554.8310546875	1712554.0907349242	0	1168	0.6611131532103727	0.8840270624763797	1.0692755704094183	173.954345703125	173.9619598388672
315	174.07864379882812	15.725566666666667					1	DETECTED	174.0786 m/z @15.73 [CD6604_2.mzXML]	174.07864379882812	15.725566666666667	9.298533333333333	19.618833333333335	10.320300000000001	10170.8740234375	2413108.30612488	0	1168	2.3494102260379037	0.8028820969757949	0.6168489697157888	174.07777404785156	174.0789794921875
316	174.12513732910156	1.7503					1	DETECTED	174.1251 m/z @1.75 [CD6604_2.mzXML]	174.12513732910156	1.7503	0.37456666666666666	20.00183333333333	19.627266666666664	2646.159912109375	1631127.6653993833	0	1168	7.037926745161438	7.1333834076371385	13.266766815274277	174.12513732910156	174.12828063964844
317	174.93772888183594	1.6579333333333333					1	DETECTED	174.9377 m/z @1.66 [CD6604_2.mzXML]	174.93772888183594	1.6579333333333333	1.597	1.8090333333333333	0.2120333333333333	105799.390625	703182.2876711431	0	1168	0.08828892598957983	1.739879649890592	2.266790467575103	174.93739318847656	174.93798828125
318	174.9913787841797	1.49345					1	DETECTED	174.9914 m/z @1.49 [CD6604_2.mzXML]	174.9913787841797	1.49345	0.10086666666666666	20.00183333333333	19.900966666666662	61214.4296875	3152027.904055267	0	1168	0.16914810543673875	1.2353243200402853	18.155869089869984	174.98257446289062	174.99205017089844
319	175.0082244873047	11.4835					1	DETECTED	175.0082 m/z @11.48 [CD6604_2.mzXML]	175.0082244873047	11.4835	1.4475833333333334	18.578	17.130416666666665	5123.7958984375	2826942.0728668235	0	1168	3.5497029258572965	0.853455505642235	0.6199083498522735	175.0078125	175.0166778564453
320	175.0314178466797	2.4522666666666666					1	DETECTED	175.0314 m/z @2.45 [CD6604_2.mzXML]	175.0314178466797	2.4522666666666666	1.9344999999999999	13.554316666666667	11.619816666666667	10443.8505859375	1233331.7468291933	0	1168	1.3500372020101339	11.221093800296144	2.3599917517987796	175.0233154296875	175.0399169921875
321	175.07516479492188	15.873533333333334					1	DETECTED	175.0752 m/z @15.87 [CD6604_2.mzXML]	175.07516479492188	15.873533333333334	0.24656666666666668	19.838	19.591433333333335	13463.232421875	3716665.305035556	0	1168	7.364018371931687	0.765323013302446	0.5587964748165809	175.07421875	175.07554626464844
322	175.0898895263672	7.4835166666666675					1	DETECTED	175.0899 m/z @7.48 [CD6604_2.mzXML]	175.0898895263672	7.4835166666666675	0.13713333333333333	20.00183333333333	19.864699999999996	2177.302001953125	1558841.068359344	0	1168	8.006558458190078	1.3520054085570448	1.7040108171140897	175.08889770507812	175.09071350097656
323	175.11880493164062	1.8232833333333334					1	DETECTED	175.1188 m/z @1.82 [CD6604_2.mzXML]	175.11880493164062	1.8232833333333334	1.582	6.7778833333333335	5.195883333333334	76623.4375	1810789.8501700142	0	1168	0.41741908142330764	1.7315282936759775	2.5700390152049284	175.11862182617188	175.11947631835938
324	176.07057189941406	10.527983333333333					1	DETECTED	176.0706 m/z @10.53 [CD6604_2.mzXML]	176.07057189941406	10.527983333333333	6.51475	15.707366666666667	9.192616666666666	29509.3203125	1243776.1658770747	0	1168	0.08260202284546203	0.5825063246191409	0.24497173335142958	176.06329345703125	176.07864379882812
325	176.9707489013672	1.5526000000000002					1	DETECTED	176.9707 m/z @1.55 [CD6604_2.mzXML]	176.9707489013672	1.5526000000000002	1.4306333333333332	4.949516666666667	3.5188833333333336	19671.115234375	1256324.8055861816	0	1168	0.13480098226733017	14.425594424706166	27.85118884941233	176.9703826904297	176.9708709716797
326	177.0013885498047	11.515716666666666					1	DETECTED	177.0014 m/z @11.52 [CD6604_2.mzXML]	177.0013885498047	11.515716666666666	1.4475833333333334	17.911833333333334	16.46425	7634.75244140625	1853399.4885195917	0	1168	0.6583360367999624	0.8176416349935772	4.62708947730094	176.9986572265625	177.0075225830078
327	177.06076049804688	1.6428					1	DETECTED	177.0608 m/z @1.64 [CD6604_2.mzXML]	177.06076049804688	1.6428	1.597	18.2085	16.6115	11988.6171875	4518969.167439759	0	1168	0.10718137251715909	181.3482532751089	361.69650655021786	177.0557861328125	177.06114196777344
328	177.0756378173828	1.9344999999999999					1	DETECTED	177.0756 m/z @1.93 [CD6604_2.mzXML]	177.0756378173828	1.9344999999999999	1.9067	15.015350000000002	13.10865	7285.77978515625	2076864.9638903197	0	1168	0.12037654585493285	235.76708633093676	311.08489316712854	177.07373046875	177.0830078125
329	177.08692932128906	2.603266666666667					1	DETECTED	177.0869 m/z @2.60 [CD6604_2.mzXML]	177.08692932128906	2.603266666666667	2.26045	9.0276	6.767149999999999	5780.05224609375	791553.820373016	0	1168	0.8848759859091935	9.869925616218577	12.365887343923013	177.08599853515625	177.087890625
330	177.1634979248047	12.57695					1	DETECTED	177.1635 m/z @12.58 [CD6604_2.mzXML]	177.1634979248047	12.57695	0.11903333333333334	19.983666666666668	19.864633333333334	4415.3134765625	1574060.2282705999	0	1168	6.607388255597449	0.7972694738954481	1.2769246744930085	177.15895080566406	177.1646270751953
331	177.96353149414062	11.301516666666666					1	DETECTED	177.9635 m/z @11.30 [CD6604_2.mzXML]	177.96353149414062	11.301516666666666	0.13713333333333333	19.929166666666667	19.792033333333332	3315.316650390625	1819411.541278412	0	1168	13.080402566606537	0.886391695018235	1.6843948534555333	177.95526123046875	177.96353149414062
332	178.05853271484375	1.9067					1	DETECTED	178.0585 m/z @1.91 [CD6604_2.mzXML]	178.05853271484375	1.9067	1.6882666666666668	17.911833333333334	16.223566666666667	8580.3876953125	1326571.067070221	0	1168	14.48972373904608	32.264973628467466	62.133204942809535	178.05079650878906	178.0652313232422
333	178.96339416503906	11.499400000000001					1	DETECTED	178.9634 m/z @11.50 [CD6604_2.mzXML]	178.96339416503906	11.499400000000001	0.52045	19.801666666666666	19.281216666666666	7443.47802734375	1191652.014285217	0	1168	0.4463611961757241	0.7581258612207006	0.5406386650207947	178.9624481201172	178.97019958496094
334	179.0398406982422	1.49345					1	DETECTED	179.0398 m/z @1.49 [CD6604_2.mzXML]	179.0398406982422	1.49345	1.4306333333333332	10.374616666666666	8.943983333333334	10098.8173828125	1328669.9910106203	0	1168	0.19945251663436991	71.19116476518963	138.99038249813336	179.03981018066406	179.04901123046875
335	179.05421447753906	16.02165					1	DETECTED	179.0542 m/z @16.02 [CD6604_2.mzXML]	179.05421447753906	16.02165	9.556666666666667	19.254166666666666	9.6975	3982.67724609375	928279.213831574	0	1168	1.8319438320655852	0.7500019334929967	0.5000038669859935	179.05320739746094	179.0574493408203
336	179.0701446533203	10.49405					1	DETECTED	179.0701 m/z @10.49 [CD6604_2.mzXML]	179.0701446533203	10.49405	0.10086666666666666	19.983666666666668	19.882800000000003	15573.029296875	1441900.699061157	0	1168	0.08815712237646522	1.6652152936048668	2.2047130780139197	179.0603790283203	179.0704345703125
337	180.06533813476562	9.713583333333334					1	DETECTED	180.0653 m/z @9.71 [CD6604_2.mzXML]	180.06533813476562	9.713583333333334	2.0054	16.964666666666666	14.959266666666666	140395.015625	2296013.264714296	1	1168	0.10383789946336108	0.511868434586956	1.900380976027785	180.05703735351562	180.06930541992188
338	180.08792114257812	8.850416666666666					1	DETECTED	180.0879 m/z @8.85 [CD6604_2.mzXML]	180.08792114257812	8.850416666666666	0.15536666666666665	19.983666666666668	19.828300000000002	4025.045166015625	1197031.5043982237	0	1168	0.4347017893774652	1.140206209279993	5.124111379728595	180.0797119140625	180.08872985839844
339	180.1017608642578	11.923583333333333					1	DETECTED	180.1018 m/z @11.92 [CD6604_2.mzXML]	180.1017608642578	11.923583333333333	10.744200000000001	12.124216666666666	1.3800166666666644	9091.162109375	230252.14239099086	0	1168	0.08989591178066725	0.5850585758093916	0.17011715161878316	180.1012725830078	180.10186767578125
340	180.94776916503906	15.651533333333333					1	DETECTED	180.9478 m/z @15.65 [CD6604_2.mzXML]	180.94776916503906	15.651533333333333	1.4123666666666668	19.145	17.732633333333332	2131.090576171875	1140042.3118201294	0	1168	2.352634309472082	0.6226710364604671	0.24534207292093405	180.9462432861328	180.94825744628906
341	181.0688018798828	9.696733333333333					1	DETECTED	181.0688 m/z @9.70 [CD6604_2.mzXML]	181.0688018798828	9.696733333333333	3.090333333333333	9.81545	6.725116666666667	13303.3779296875	400557.27498236083	0	1168	0.09521296712781613	0.6814283786477682	0.3762897403023438	181.06080627441406	181.0721893310547
342	181.08555603027344	11.547033333333333					1	DETECTED	181.0856 m/z @11.55 [CD6604_2.mzXML]	181.08555603027344	11.547033333333333	5.138433333333333	18.889166666666664	13.750733333333331	174618.484375	2757595.195869078	1	1168	0.08206940625992232	0.6016600571212043	0.1550541996934926	181.0823211669922	181.08656311035156
343	182.08102416992188	3.8903499999999998					1	DETECTED	182.0810 m/z @3.89 [CD6604_2.mzXML]	182.08102416992188	3.8903499999999998	1.9484833333333333	11.53165	9.583166666666667	132761.75	8175247.498969051	1	1168	0.4591369116998698	0.7370671321224734	0.28874390813520606	182.08035278320312	182.0889434814453
344	182.14976501464844	17.410166666666665					1	DETECTED	182.1498 m/z @17.41 [CD6604_2.mzXML]	182.14976501464844	17.410166666666665	0.10086666666666666	20.00183333333333	19.900966666666662	78681.0625	2.194800293428353E7	1	1168	2.9415056229743755	0.6396421674434233	0.4751849683012642	182.1490936279297	182.15016174316406
345	182.96258544921875	1.5379666666666667					1	DETECTED	182.9626 m/z @1.54 [CD6604_2.mzXML]	182.96258544921875	1.5379666666666667	1.46315	6.339383333333333	4.876233333333333	7767.5322265625	650554.1493391113	0	1168	0.10055156713908397	32.58788148808194	64.17576297616388	182.9623260498047	182.9718017578125
346	183.04898071289062	16.095783333333333					1	DETECTED	183.0490 m/z @16.10 [CD6604_2.mzXML]	183.04898071289062	16.095783333333333	0.41085	19.983666666666668	19.572816666666668	6160.337890625	2319817.593367522	0	1168	3.832262478135961	0.6239368778530565	0.7205930756007217	183.04827880859375	183.04954528808594
347	183.1530303955078	17.410166666666665					1	DETECTED	183.1530 m/z @17.41 [CD6604_2.mzXML]	183.1530303955078	17.410166666666665	0.11903333333333334	20.00183333333333	19.882799999999996	5424.75341796875	1830771.5472265629	0	1168	4.2184427033107745	0.5749420705024154	0.37167925471806523	183.152099609375	183.15386962890625
348	184.07296752929688	13.115433333333334					1	DETECTED	184.0730 m/z @13.12 [CD6604_2.mzXML]	184.07296752929688	13.115433333333334	11.562266666666666	14.979766666666666	3.4175000000000004	50500.16796875	2377574.6288562007	0	1168	0.5159827830452848	1.057562638792871	0.8955714193590081	184.07252502441406	184.07351684570312
349	185.0419158935547	1.8923666666666668					1	DETECTED	185.0419 m/z @1.89 [CD6604_2.mzXML]	185.0419158935547	1.8923666666666668	0.22843333333333332	10.8535	10.625066666666667	147294.109375	3437720.6317264102	1	1168	8.389641208881134	24.996569671822563	53.22557995402428	185.04124450683594	185.04530334472656
350	185.1282501220703	9.098983333333333					1	DETECTED	185.1283 m/z @9.10 [CD6604_2.mzXML]	185.1282501220703	9.098983333333333	8.95665	9.486583333333334	0.529933333333334	27921.3671875	227309.40777951034	0	1168	0.10843865496772587	1.3567391466818428	3.021617588700444	185.12808227539062	185.1287384033203
351	186.05230712890625	10.048283333333334					1	DETECTED	186.0523 m/z @10.05 [CD6604_2.mzXML]	186.05230712890625	10.048283333333334	9.5743	18.02316666666667	8.44886666666667	9156.8720703125	1203694.6318752745	0	1168	0.09438798522108804	8.91261999367064	2.488758702908951	186.047607421875	186.05897521972656
352	186.92259216308594	1.5526000000000002					1	DETECTED	186.9226 m/z @1.55 [CD6604_2.mzXML]	186.92259216308594	1.5526000000000002	1.4475833333333334	1.6125333333333332	0.1649499999999997	17789.5546875	96269.64380249017	0	1168	0.11788825392034696	0.785351531502934	0.6726732810089103	186.92237854003906	186.9226837158203
353	186.95156860351562	9.179416666666667					1	DETECTED	186.9516 m/z @9.18 [CD6604_2.mzXML]	186.95156860351562	9.179416666666667	9.14945	17.242	8.092550000000001	5384.10205078125	556107.0034740906	0	1168	0.09858365848594097	135.0258620689654	269.0517241379308	186.9419403076172	186.95225524902344
354	187.05746459960938	1.8787166666666666					1	DETECTED	187.0575 m/z @1.88 [CD6604_2.mzXML]	187.05746459960938	1.8787166666666666	1.8515000000000001	2.26045	0.4089499999999999	182107.5	1009205.8412375486	0	1168	0.057909674263247	5.764590696193855	8.256133940378755	187.0573272705078	187.0576629638672
355	187.0712890625	2.603266666666667					1	DETECTED	187.0713 m/z @2.60 [CD6604_2.mzXML]	187.0712890625	2.603266666666667	1.5526000000000002	5.589133333333334	4.036533333333334	18313.076171875	1293972.8656461793	0	1168	0.8902756228774655	1.9209390862944165	1.3168904998986142	187.07057189941406	187.0811767578125
356	187.12608337402344	17.4285					1	DETECTED	187.1261 m/z @17.43 [CD6604_2.mzXML]	187.12608337402344	17.4285	0.10086666666666666	20.00183333333333	19.900966666666662	4359.77880859375	2893075.987913267	0	1168	3.25576701553039	0.5742551877636684	0.14851037552733673	187.12527465820312	187.13381958007812
357	187.47242736816406	9.20855					1	DETECTED	187.4724 m/z @9.21 [CD6604_2.mzXML]	187.47242736816406	9.20855	9.14945	15.836350000000001	6.686900000000001	5643.8212890625	937967.7623369142	0	1168	0.08400787148345756	56.57275803722427	112.14551607444854	187.4694061279297	187.4727020263672
358	188.07015991210938	9.20855					1	DETECTED	188.0702 m/z @9.21 [CD6604_2.mzXML]	188.07015991210938	9.20855	1.8787166666666666	10.871116666666667	8.9924	1872449.5	1.4411801035026085E7	1	1168	0.09404349473066276	1.3299050621879007	1.271079925056941	188.06036376953125	188.07919311523438
359	188.0834197998047	9.20855					1	DETECTED	188.0834 m/z @9.21 [CD6604_2.mzXML]	188.0834197998047	9.20855	3.5312833333333336	14.465933333333334	10.934650000000001	4441.5322265625	924877.6622641295	0	1168	0.03417300099886944	0.9630206437370097	0.9260412874740191	188.0834197998047	188.0933074951172
360	188.09420776367188	14.67005					1	DETECTED	188.0942 m/z @14.67 [CD6604_2.mzXML]	188.09420776367188	14.67005	9.193866666666667	18.338166666666666	9.1443	3969.70703125	956414.6791605229	0	1168	1.8622087081341228	0.8349154368462219	0.6698308736924439	188.0937042236328	188.0989227294922
361	188.67068481445312	9.20855					1	DETECTED	188.6707 m/z @9.21 [CD6604_2.mzXML]	188.67068481445312	9.20855	9.14945	9.267433333333335	0.11798333333333488	5527.814453125	26545.906619140867	0	1168	0.11133150521059676	0.9981669486745621	0.9963338973491244	188.67068481445312	188.6710205078125
362	189.0237274169922	13.60465					1	DETECTED	189.0237 m/z @13.60 [CD6604_2.mzXML]	189.0237274169922	13.60465	10.798983333333332	15.282350000000001	4.483366666666669	5461.11572265625	667176.705097168	0	1168	1.3383303845029477	0.7989841986455984	0.5979683972911968	189.02255249023438	189.02430725097656
363	189.04676818847656	1.4475833333333334					1	DETECTED	189.0468 m/z @1.45 [CD6604_2.mzXML]	189.04676818847656	1.4475833333333334	1.4123666666666668	10.49405	9.081683333333332	7655.4365234375	1908936.25526236	0	1168	9.061664203456626	128.94013251301465	237.47604332478878	189.04653930664062	189.052490234375
364	189.07373046875	9.193866666666667					1	DETECTED	189.0737 m/z @9.19 [CD6604_2.mzXML]	189.07373046875	9.193866666666667	9.098983333333333	10.03035	0.9313666666666673	176538.734375	1261784.4463667339	0	1168	0.09417194751888225	1.5096328475769796	1.1994568170557331	189.07339477539062	189.07394409179688
365	189.0869140625	2.5483					1	DETECTED	189.0869 m/z @2.55 [CD6604_2.mzXML]	189.0869140625	2.5483	1.8515000000000001	18.761833333333335	16.910333333333334	49855.890625	6090727.7289302405	0	1168	0.9963531614014909	4.032762049544186	4.982043008987555	189.08642578125	189.09170532226562
366	189.19871520996094	9.193866666666667					1	DETECTED	189.1987 m/z @9.19 [CD6604_2.mzXML]	189.19871520996094	9.193866666666667	9.133933333333333	9.298533333333333	0.16460000000000008	5487.4580078125	31834.130274048075	0	1168	0.10876412385131928	1.3731924360400438	1.812240760550219	189.19845581054688	189.1988067626953
367	190.08575439453125	10.817533333333333					1	DETECTED	190.0858 m/z @10.82 [CD6604_2.mzXML]	190.08575439453125	10.817533333333333	1.9910166666666667	12.57695	10.585933333333333	39565.82421875	1097717.8684053353	0	1168	0.08669315417557044	0.542220769402454	0.10895551991660171	190.07736206054688	190.09107971191406
368	190.14366149902344	10.320733333333333					1	DETECTED	190.1437 m/z @10.32 [CD6604_2.mzXML]	190.14366149902344	10.320733333333333	10.048283333333334	10.58005	0.531766666666666	17265.02734375	247111.900636658	0	1168	0.2491046535569037	0.9450057836363279	1.0293317387227263	190.14320373535156	190.14413452148438
369	190.96339416503906	11.4835					1	DETECTED	190.9634 m/z @11.48 [CD6604_2.mzXML]	190.96339416503906	11.4835	0.11903333333333334	19.947333333333333	19.8283	6805.17138671875	1641674.9843179018	0	1168	12.754760164081356	0.8723814579948026	0.7244662430303006	190.96266174316406	190.96864318847656
370	190.9890899658203	1.7191166666666668					1	DETECTED	190.9891 m/z @1.72 [CD6604_2.mzXML]	190.9890899658203	1.7191166666666668	1.7191166666666668	17.764166666666664	16.045049999999996	37239.9296875	1.1647557244512543E7	0	1168	9.667204022827306	null	null	190.97987365722656	190.9890899658203
371	191.017333984375	3.0460833333333333					1	DETECTED	191.0173 m/z @3.05 [CD6604_2.mzXML]	191.017333984375	3.0460833333333333	2.062466666666667	17.112166666666667	15.0497	7947.47705078125	2483563.8318915097	0	1168	0.8224123701992498	7.11326154949505	12.260397465754819	191.01425170898438	191.02220153808594
372	191.0399932861328	1.79485					1	DETECTED	191.0400 m/z @1.79 [CD6604_2.mzXML]	191.0399932861328	1.79485	0.9757166666666667	16.9085	15.932783333333333	103552.796875	2626800.315283081	0	1168	0.07707533418663592	1.187193556248324	0.5778058076440195	191.03091430664062	191.04965209960938
373	191.0762176513672	1.6882666666666668					1	DETECTED	191.0762 m/z @1.69 [CD6604_2.mzXML]	191.0762176513672	1.6882666666666668	1.582	15.032666666666668	13.450666666666667	68562.2734375	2.1859519671765655E7	0	1168	0.1000653155731781	60.174990305827954	125.80753855654243	191.07110595703125	191.07644653320312
374	192.0655517578125	9.382683333333334					1	DETECTED	192.0656 m/z @9.38 [CD6604_2.mzXML]	192.0655517578125	9.382683333333334	6.18245	9.503833333333334	3.3213833333333342	2477.525634765625	176184.46306433104	0	1168	1.644894342476321	0.5189283073109252	0.037856614621850505	192.06399536132812	192.0692901611328
375	192.13873291015625	1.9768333333333332					1	DETECTED	192.1387 m/z @1.98 [CD6604_2.mzXML]	192.13873291015625	1.9768333333333332	1.9768333333333332	4.582516666666667	2.6056833333333334	1709.339111328125	193033.0405014344	0	1168	2.163486999517202	null	null	192.1337890625	192.13873291015625
376	192.961669921875	2.20465					1	DETECTED	192.9617 m/z @2.20 [CD6604_2.mzXML]	192.961669921875	2.20465	0.4654	18.45	17.9846	7527.5703125	1279029.9253182067	0	1168	0.16068384891970577	4.67178438467264	8.305098161361474	192.96095275878906	192.9651336669922
377	193.03440856933594	3.331166666666667					1	DETECTED	193.0344 m/z @3.33 [CD6604_2.mzXML]	193.03440856933594	3.331166666666667	1.7037166666666665	16.852999999999998	15.149283333333331	3496.583740234375	790718.5671921081	0	1168	0.09698228010258658	4.654300695361863	8.308601390723727	193.03387451171875	193.03839111328125
378	193.0856170654297	10.511133333333333					1	DETECTED	193.0856 m/z @10.51 [CD6604_2.mzXML]	193.0856170654297	10.511133333333333	10.477333333333332	16.003133333333334	5.525800000000002	14456.1689453125	333358.5028948976	0	1168	0.12143781679747967	2.5981952245997304	3.5517645978046524	193.0856170654297	193.0896759033203
379	194.03329467773438	17.4845					1	DETECTED	194.0333 m/z @17.48 [CD6604_2.mzXML]	194.03329467773438	17.4845	0.5021333333333333	19.983666666666668	19.481533333333335	4003.68701171875	2042263.1628313912	0	1168	1.480033403547587	0.5735812244465338	0.14716244889306757	194.0323028564453	194.03382873535156
380	194.9629364013672	15.46615					1	DETECTED	194.9629 m/z @15.47 [CD6604_2.mzXML]	194.9629364013672	15.46615	10.562533333333333	17.242	6.679466666666668	4706.9775390625	824310.3928056642	0	1168	0.7472539213292801	0.6810755326850589	0.3621510653701179	194.96212768554688	194.9634552001953
381	194.97689819335938	12.14175					1	DETECTED	194.9769 m/z @12.14 [CD6604_2.mzXML]	194.97689819335938	12.14175	11.467450000000001	14.465933333333334	2.9984833333333327	6634.7568359375	470339.8054020994	0	1168	0.6405013152390282	2.2234045182658595	3.446809036531719	194.9757537841797	194.9771728515625
382	195.0296630859375	16.722666666666665					1	DETECTED	195.0297 m/z @16.72 [CD6604_2.mzXML]	195.0296630859375	16.722666666666665	0.11903333333333334	20.00183333333333	19.882799999999996	7995.18310546875	2920262.4939296264	0	1168	8.218165002622605	0.5987484667010634	0.19726215284615645	195.0288848876953	195.03848266601562
383	195.0647430419922	10.907083333333333					1	DETECTED	195.0647 m/z @10.91 [CD6604_2.mzXML]	195.0647430419922	10.907083333333333	10.8535	14.04505	3.1915499999999994	14722.2705078125	616890.5092896109	0	1168	0.13448140317019153	29.781181959565163	4.216401329438207	195.06390380859375	195.06515502929688
384	195.08738708496094	6.391916666666666					1	DETECTED	195.0874 m/z @6.39 [CD6604_2.mzXML]	195.08738708496094	6.391916666666666	0.10086666666666666	20.00183333333333	19.900966666666662	21683.349609375	8491876.41083643	0	1168	3.621640835259946	1.1839692919260498	2.1707803155258047	195.08529663085938	195.09185791015625
385	195.10130310058594	12.038583333333333					1	DETECTED	195.1013 m/z @12.04 [CD6604_2.mzXML]	195.10130310058594	12.038583333333333	11.515716666666666	18.226999999999997	6.711283333333331	7591.29443359375	635607.9348441161	0	1168	0.5697314079247384	6.417776998597466	11.835553997194932	195.10047912597656	195.10208129882812
386	195.17747497558594	17.112166666666667					1	DETECTED	195.1775 m/z @17.11 [CD6604_2.mzXML]	195.17747497558594	17.112166666666667	12.543966666666668	17.559	5.015033333333333	6001.39306640625	1254000.6958898923	0	1168	5.010242307289875	0.5489069363571356	0.0978138727142713	195.1699981689453	195.17747497558594
387	196.06007385253906	10.119633333333333					1	DETECTED	196.0601 m/z @10.12 [CD6604_2.mzXML]	196.06007385253906	10.119633333333333	8.743616666666666	18.319166666666668	9.575550000000002	6025.431640625	928508.7602855229	0	1168	5.827220659256151	3.4794455009023637	0.46990816953984266	196.05963134765625	196.06858825683594
388	196.098388671875	13.9914					1	DETECTED	196.0984 m/z @13.99 [CD6604_2.mzXML]	196.098388671875	13.9914	3.57775	19.199333333333335	15.621583333333335	6142.4794921875	1550972.238580872	0	1168	1.8418085285218293	0.7500532154111832	0.49386536639281464	196.08999633789062	196.099365234375
389	196.86483764648438	2.0197					1	DETECTED	196.8648 m/z @2.02 [CD6604_2.mzXML]	196.86483764648438	2.0197	1.7037166666666665	2.2183166666666665	0.5146	20830.587890625	307158.500888672	0	1168	0.1562703294094725	0.8142834537686587	0.6285669075373175	196.8642120361328	196.8650665283203
390	196.9552459716797	11.515716666666666					1	DETECTED	196.9552 m/z @11.52 [CD6604_2.mzXML]	196.9552459716797	11.515716666666666	10.993266666666667	17.075333333333333	6.082066666666666	6180.626953125	642146.9115725706	0	1168	0.6362558443150323	5.820716495996436	10.641432991992872	196.95469665527344	196.95639038085938
391	197.05953979492188	10.391683333333333					1	DETECTED	197.0595 m/z @10.39 [CD6604_2.mzXML]	197.05953979492188	10.391683333333333	0.17386666666666667	20.00183333333333	19.827966666666665	21971.37890625	3036836.065120824	0	1168	0.09947578781699207	3.6815392576764676	11.381334356337733	197.05947875976562	197.0655975341797
392	197.1005096435547	1.7655166666666666					1	DETECTED	197.1005 m/z @1.77 [CD6604_2.mzXML]	197.1005096435547	1.7655166666666666	1.597	12.877533333333334	11.280533333333334	46850.0625	2397419.355352661	0	1168	0.12175195168332786	34.033685509917376	0.3835742476493526	197.10035705566406	197.10711669921875
393	197.12843322753906	9.729883333333333					1	DETECTED	197.1284 m/z @9.73 [CD6604_2.mzXML]	197.12843322753906	9.729883333333333	5.7292000000000005	9.868150000000002	4.138950000000001	7073.482421875	307304.9099185487	0	1168	0.1083835554322512	0.5172803812682002	0.2830794325747616	197.12115478515625	197.12872314453125
394	198.0524139404297	10.527983333333333					1	DETECTED	198.0524 m/z @10.53 [CD6604_2.mzXML]	198.0524139404297	10.527983333333333	10.49405	10.633849999999999	0.13979999999999926	8404.6767578125	43313.117717956404	0	1168	0.1393577598575213	2.059921414538284	3.1844101403912175	198.05218505859375	198.05245971679688
395	198.86184692382812	1.9624666666666668					1	DETECTED	198.8618 m/z @1.96 [CD6604_2.mzXML]	198.86184692382812	1.9624666666666668	1.6882666666666668	2.3018	0.6135333333333333	21003.109375	325835.419666748	0	1168	0.16992802743482027	1.1187697544371504	1.2375395088743006	198.8611602783203	198.86227416992188
396	198.93997192382812	1.5526000000000002					1	DETECTED	198.9400 m/z @1.55 [CD6604_2.mzXML]	198.93997192382812	1.5526000000000002	1.4306333333333332	1.8090333333333333	0.37840000000000007	191737.984375	1329051.386696045	0	1168	0.1133649625804718	0.8737359303959945	0.6337070745305838	198.93809509277344	198.94046020507812
397	199.01693725585938	16.520033333333334					1	DETECTED	199.0169 m/z @16.52 [CD6604_2.mzXML]	199.01693725585938	16.520033333333334	8.778766666666666	20.00183333333333	11.223066666666664	1893.24462890625	632454.8909614871	0	1168	1.2815395911252452	0.7248856776238166	0.44977135524763334	199.01612854003906	199.01783752441406
398	200.04029846191406	1.6882666666666668					1	DETECTED	200.0403 m/z @1.69 [CD6604_2.mzXML]	200.04029846191406	1.6882666666666668	1.6125333333333332	2.0338000000000003	0.4212666666666671	26261.564453125	270211.2665939941	0	1168	0.054385567949845726	2.84362793914611	4.539031504509339	200.04005432128906	200.04107666015625
399	200.20045471191406	12.560366666666665					1	DETECTED	200.2005 m/z @12.56 [CD6604_2.mzXML]	200.20045471191406	12.560366666666665	0.5021333333333333	19.600666666666665	19.098533333333332	3170.59423828125	1343280.9924203488	0	1168	2.2454323270321446	0.7919291659640578	0.5838583319281155	200.19961547851562	200.20144653320312
400	200.93760681152344	1.5526000000000002					1	DETECTED	200.9376 m/z @1.55 [CD6604_2.mzXML]	200.93760681152344	1.5526000000000002	1.46315	1.582	0.11885000000000012	24669.5234375	143408.806909668	0	1168	0.12153620867934678	0.6643376187814409	0.3286752375628819	200.9374542236328	200.93777465820312
401	200.97312927246094	1.5379666666666667					1	DETECTED	200.9731 m/z @1.54 [CD6604_2.mzXML]	200.97312927246094	1.5379666666666667	1.46315	1.582	0.11885000000000012	28576.8984375	160183.52438769536	0	1168	0.11268305713563809	0.7942748941857873	0.5885497883715748	200.97268676757812	200.97315979003906
402	201.015869140625	1.8923666666666668					1	DETECTED	201.0159 m/z @1.89 [CD6604_2.mzXML]	201.015869140625	1.8923666666666668	1.7655166666666666	2.65895	0.8934333333333333	28503.083984375	357002.04178125004	0	1168	0.12368145546605724	3.5216134542110065	6.043226908422013	201.01544189453125	201.01632690429688
403	201.1118927001953	7.607066666666666					1	DETECTED	201.1119 m/z @7.61 [CD6604_2.mzXML]	201.1118927001953	7.607066666666666	0.10086666666666666	20.00183333333333	19.900966666666662	38584.62890625	2.8368911847426496E7	0	1168	11.652883521853202	1.3256352526355988	0.7135927262924132	201.11143493652344	201.1123809814453
404	202.04737854003906	9.729883333333333					1	DETECTED	202.0474 m/z @9.73 [CD6604_2.mzXML]	202.04737854003906	9.729883333333333	1.7655166666666666	10.1556	8.390083333333333	36216.1484375	7343313.377122893	0	1168	0.13241320502771892	0.5269356563618242	0.05397317801030081	202.04685974121094	202.04815673828125
405	202.089599609375	10.048283333333334					1	DETECTED	202.0896 m/z @10.05 [CD6604_2.mzXML]	202.089599609375	10.048283333333334	9.063183333333335	10.119633333333333	1.0564499999999981	4026.498291015625	157583.33416955548	0	1168	0.10411294439740004	0.5362145975027911	0.07242919500558215	202.0859832763672	202.089599609375
406	202.11538696289062	7.465683333333333					1	DETECTED	202.1154 m/z @7.47 [CD6604_2.mzXML]	202.11538696289062	7.465683333333333	0.11903333333333334	20.00183333333333	19.882799999999996	4679.76123046875	3144537.5137875043	0	1168	13.886261534219226	1.353188187813493	1.7063763756269863	202.1071319580078	202.1162872314453
407	202.9707489013672	1.5085166666666665					1	DETECTED	202.9707 m/z @1.51 [CD6604_2.mzXML]	202.9707489013672	1.5085166666666665	1.46315	1.5526000000000002	0.08945000000000025	8793.51953125	37805.45468676762	0	1168	0.07189042989292815	0.9858559882439435	0.971711976487887	202.9705047607422	202.9711151123047
408	203.03152465820312	1.8923666666666668					1	DETECTED	203.0315 m/z @1.89 [CD6604_2.mzXML]	203.03152465820312	1.8923666666666668	1.4306333333333332	13.92005	12.489416666666667	37052.74609375	4358569.454825195	0	1168	0.12114195493983804	14.127535862497004	18.35204964941372	203.0226287841797	203.03958129882812
409	203.052001953125	1.79485					1	DETECTED	203.0520 m/z @1.79 [CD6604_2.mzXML]	203.052001953125	1.79485	1.7037166666666665	16.169483333333332	14.465766666666665	1807030.125	2.253403243772162E7	1	1168	0.13267242944818802	4.093792593785604	6.254289720108069	203.05039978027344	203.0602569580078
410	203.08168029785156	9.20855					1	DETECTED	203.0817 m/z @9.21 [CD6604_2.mzXML]	203.08168029785156	9.20855	1.3761833333333333	9.298533333333333	7.92235	8490.01171875	956863.8482430421	0	1168	0.047700156871469446	0.505744325895536	0.011488651791072	203.08114624023438	203.08193969726562
411	203.8231964111328	9.20855					1	DETECTED	203.8232 m/z @9.21 [CD6604_2.mzXML]	203.8231964111328	9.20855	9.11705	9.365216666666667	0.2481666666666662	10252.048828125	69746.51546875031	0	1168	0.11042540756647057	1.356102003642986	1.4040424744225024	203.82313537597656	203.8242950439453
412	204.0556182861328	1.79485					1	DETECTED	204.0556 m/z @1.79 [CD6604_2.mzXML]	204.0556182861328	1.79485	1.7503	10.688883333333333	8.938583333333334	105360.4296875	1663331.7131161813	0	1168	0.09047563121219682	30.05021882370128	8.224747406769358	204.05523681640625	204.0655059814453
413	204.0698699951172	16.92716666666667					1	DETECTED	204.0699 m/z @16.93 [CD6604_2.mzXML]	204.0698699951172	16.92716666666667	9.503833333333334	19.673333333333336	10.169500000000001	2225.55224609375	718820.8042757872	0	1168	3.2231800981328345	0.6849685675797037	0.36993713515940735	204.06594848632812	204.07049560546875
414	204.12283325195312	1.8651333333333333					1	DETECTED	204.1228 m/z @1.87 [CD6604_2.mzXML]	204.12283325195312	1.8651333333333333	1.8515000000000001	4.915366666666667	3.063866666666667	913460.5625	5925191.16762127	1	1168	0.046059424907398894	16.25029421383495	17.27639413739836	204.12249755859375	204.12359619140625
415	204.41612243652344	9.20855					1	DETECTED	204.4161 m/z @9.21 [CD6604_2.mzXML]	204.41612243652344	9.20855	4.713633333333333	9.252283333333333	4.53865	9014.0859375	517822.5557490845	0	1168	0.0995078918270238	0.5048647546302303	0.009729509260460609	204.4160919189453	204.41714477539062
416	204.9568328857422	1.6125333333333332					1	DETECTED	204.9568 m/z @1.61 [CD6604_2.mzXML]	204.9568328857422	1.6125333333333332	1.5673166666666667	1.6882666666666668	0.12095000000000011	44237.08984375	183882.44039526387	0	1168	0.0673320210460635	1.3374493180980538	1.6741662054290372	204.956298828125	204.95712280273438
417	204.99639892578125	11.674766666666667					1	DETECTED	204.9964 m/z @11.67 [CD6604_2.mzXML]	204.99639892578125	11.674766666666667	11.1472	15.577666666666666	4.430466666666666	6072.7822265625	715811.8170821837	0	1168	1.7165374916523959	4.198963796044731	5.597596154136678	204.99533081054688	204.9967498779297
418	205.02435302734375	1.4306333333333332					1	DETECTED	205.0244 m/z @1.43 [CD6604_2.mzXML]	205.02435302734375	1.4306333333333332	1.4306333333333332	15.210333333333333	13.7797	8538.6083984375	2663459.3274299926	0	1168	0.045971716140597474	null	null	205.01564025878906	205.03099060058594
419	205.05624389648438	1.79485					1	DETECTED	205.0562 m/z @1.79 [CD6604_2.mzXML]	205.05624389648438	1.79485	1.79485	10.633849999999999	8.838999999999999	17555.193359375	1596872.759650268	0	1168	7.483278383757968	null	null	205.04693603515625	205.06256103515625
420	205.07553100585938	11.331466666666667					1	DETECTED	205.0755 m/z @11.33 [CD6604_2.mzXML]	205.07553100585938	11.331466666666667	0.11903333333333334	19.947333333333333	19.8283	19285.890625	4160740.078774477	0	1168	2.2086830736712244	0.6048454521877968	7.845779711225585	205.06625366210938	205.0855255126953
421	205.08558654785156	12.461266666666667					1	DETECTED	205.0856 m/z @12.46 [CD6604_2.mzXML]	205.08558654785156	12.461266666666667	0.10086666666666666	20.00183333333333	19.900966666666662	15861.0732421875	4664104.604580809	0	1168	11.846129278902307	0.9324621053673059	0.2780407406132611	205.08554077148438	205.08615112304688
422	205.09683227539062	9.20855					1	DETECTED	205.0968 m/z @9.21 [CD6604_2.mzXML]	205.09683227539062	9.20855	9.098983333333333	10.670549999999999	1.5715666666666657	3322875.25	2.4820279546532553E7	1	1168	0.0961234542641698	1.4952882477934741	1.359789043288161	205.09664916992188	205.09715270996094
423	205.12623596191406	1.8651333333333333					1	DETECTED	205.1262 m/z @1.87 [CD6604_2.mzXML]	205.12623596191406	1.8651333333333333	1.8515000000000001	9.267433333333335	7.415933333333335	73603.234375	1781794.8332732539	0	1168	0.04934971493816809	269.5468639314003	25.258959444450266	205.11825561523438	205.13565063476562
424	205.78085327148438	9.179416666666667					1	DETECTED	205.7809 m/z @9.18 [CD6604_2.mzXML]	205.78085327148438	9.179416666666667	9.133933333333333	9.31465	0.18071666666666708	8289.69921875	52931.53752722194	0	1168	0.10104091585823483	1.9866251374129769	2.9732502748259537	205.78060913085938	205.7811279296875
425	205.98696899414062	11.405433333333333					1	DETECTED	205.9870 m/z @11.41 [CD6604_2.mzXML]	205.98696899414062	11.405433333333333	0.11903333333333334	20.00183333333333	19.882799999999996	21735.009765625	4281423.832700805	0	1168	0.660220082525143	0.7949069866554038	2.3832470043725396	205.98651123046875	205.99484252929688
426	206.08103942871094	10.302349999999999					1	DETECTED	206.0810 m/z @10.30 [CD6604_2.mzXML]	206.08103942871094	10.302349999999999	0.6661	19.1085	18.4424	33930.17578125	1282961.9720295104	0	1168	0.0758879147914211	0.5163356285536864	7.468353302668161	206.08067321777344	206.0896453857422
427	206.10012817382812	9.20855					1	DETECTED	206.1001 m/z @9.21 [CD6604_2.mzXML]	206.10012817382812	9.20855	9.11705	10.670549999999999	1.5534999999999979	361381.21875	2583312.533599617	0	1168	0.0939464550973863	1.619466210521361	1.4044611956559994	206.099365234375	206.1005096435547
428	206.38235473632812	9.20855					1	DETECTED	206.3824 m/z @9.21 [CD6604_2.mzXML]	206.38235473632812	9.20855	9.133933333333333	9.267433333333335	0.1335000000000015	10248.453125	56039.9900349127	0	1168	0.10002000841441827	0.8945722582086226	0.7891445164172453	206.38197326660156	206.3824462890625
429	206.8934783935547	1.7503					1	DETECTED	206.8935 m/z @1.75 [CD6604_2.mzXML]	206.8934783935547	1.7503	1.6882666666666668	1.9624666666666668	0.2742	83741.40625	578452.9096752926	0	1168	0.09884744248645894	2.30112970946672	3.387623951113619	206.8933563232422	206.89378356933594
430	206.99111938476562	16.058916666666665					1	DETECTED	206.9911 m/z @16.06 [CD6604_2.mzXML]	206.99111938476562	16.058916666666665	0.10086666666666666	20.00183333333333	19.900966666666662	5790.0732421875	2359030.7243403653	0	1168	7.493657866186997	0.6235400524082411	0.4968164777659555	206.98753356933594	206.9913787841797
431	207.02618408203125	10.228299999999999					1	DETECTED	207.0262 m/z @10.23 [CD6604_2.mzXML]	207.02618408203125	10.228299999999999	1.4306333333333332	15.264083333333334	13.833450000000001	19743.5625	3237459.0073762205	0	1168	0.08855198848418766	0.7661408227273845	0.5171935242884701	207.0161895751953	207.03590393066406
432	207.10426330566406	9.193866666666667					1	DETECTED	207.1043 m/z @9.19 [CD6604_2.mzXML]	207.10426330566406	9.193866666666667	9.063183333333335	9.298533333333333	0.23534999999999862	14260.9150390625	106943.7899550782	0	1168	0.132216002316909	0.9004591251115973	1.0049935101148353	207.10421752929688	207.11038208007812
433	208.04904174804688	16.02165					1	DETECTED	208.0490 m/z @16.02 [CD6604_2.mzXML]	208.04904174804688	16.02165	0.17386666666666667	19.783333333333335	19.60946666666667	13698.576171875	3844319.7947824076	0	1168	2.2390811913433826	0.6161565715985078	0.7434205989168127	208.04754638671875	208.0492401123047
434	208.13304138183594	8.778766666666666					1	DETECTED	208.1330 m/z @8.78 [CD6604_2.mzXML]	208.13304138183594	8.778766666666666	8.448583333333334	8.814666666666666	0.3660833333333322	2446.102294921875	27848.542921264598	0	1168	0.15763946196959466	0.5543637373176517	0.10872747463530338	208.1326904296875	208.13345336914062
435	208.89048767089844	1.7503					1	DETECTED	208.8905 m/z @1.75 [CD6604_2.mzXML]	208.89048767089844	1.7503	1.6732333333333334	1.9910166666666667	0.3177833333333333	52280.73828125	364775.8109616697	0	1168	0.09922035032015142	2.0617430795847764	1.820202399372572	208.89036560058594	208.89138793945312
436	208.978515625	14.04505					1	DETECTED	208.9785 m/z @14.05 [CD6604_2.mzXML]	208.978515625	14.04505	11.547033333333333	14.9974	3.4503666666666675	5886.32177734375	668037.32423291	0	1168	0.46166662979603323	0.6906212261727639	0.38124245234552784	208.9779815673828	208.97921752929688
437	209.03329467773438	1.5233333333333334					1	DETECTED	209.0333 m/z @1.52 [CD6604_2.mzXML]	209.03329467773438	1.5233333333333334	1.4306333333333332	4.915366666666667	3.484733333333334	44790.76171875	527207.311666382	0	1168	0.12727497897439566	0.8980121501494149	3.5155538123906833	209.03216552734375	209.03453063964844
438	209.0453338623047	16.409833333333335					1	DETECTED	209.0453 m/z @16.41 [CD6604_2.mzXML]	209.0453338623047	16.409833333333335	0.15536666666666665	20.00183333333333	19.846466666666664	28226.0625	7296417.404594574	0	1168	2.9572276008193636	0.7250179592756649	1.5642548673159322	209.04466247558594	209.045654296875
439	209.09176635742188	7.6954166666666675					1	DETECTED	209.0918 m/z @7.70 [CD6604_2.mzXML]	209.09176635742188	7.6954166666666675	4.8309500000000005	8.465183333333334	3.6342333333333334	11840.455078125	757764.0523820805	0	1168	0.504404951900856	0.5624155763996364	0.12090309627382712	209.08326721191406	209.0990753173828
440	209.11695861816406	12.021983333333333					1	DETECTED	209.1170 m/z @12.02 [CD6604_2.mzXML]	209.11695861816406	12.021983333333333	11.989283333333333	12.75925	0.7699666666666669	27073.92578125	248855.92490649383	0	1168	0.08318990766644418	4.858792476593897	6.846369429776559	209.1070098876953	209.11715698242188
441	209.1664276123047	13.9914					1	DETECTED	209.1664 m/z @13.99 [CD6604_2.mzXML]	209.1664276123047	13.9914	9.921783333333334	16.114250000000002	6.192466666666668	2534.830078125	486593.80913659686	0	1168	0.15808933731701913	0.7608169483612299	0.5216338967224599	209.16415405273438	209.1674041748047
442	210.04513549804688	16.409833333333335					1	DETECTED	210.0451 m/z @16.41 [CD6604_2.mzXML]	210.04513549804688	16.409833333333335	8.365450000000001	19.03533333333333	10.66988333333333	2256.391357421875	639354.2412826233	0	1168	0.45655911687778783	0.6631883943869736	0.32637678877394727	210.04417419433594	210.05035400390625
443	210.93505859375	11.420483333333333					1	DETECTED	210.9351 m/z @11.42 [CD6604_2.mzXML]	210.93505859375	11.420483333333333	10.871116666666667	18.004833333333334	7.1337166666666665	12548.9521484375	1098253.5801718142	0	1168	0.7272603139393201	5.7647367905702955	8.038020005591688	210.9342803955078	210.93601989746094
444	211.04183959960938	2.4251					1	DETECTED	211.0418 m/z @2.43 [CD6604_2.mzXML]	211.04183959960938	2.4251	2.1339333333333332	17.708666666666666	15.574733333333333	20457.01171875	2413513.775838012	0	1168	0.36108423787447164	1.8456027202377656	2.382237354079538	211.04144287109375	211.05068969726562
445	211.08026123046875	14.653250000000002					1	DETECTED	211.0803 m/z @14.65 [CD6604_2.mzXML]	211.08026123046875	14.653250000000002	8.5177	16.815833333333334	8.298133333333334	4554.5341796875	692708.9492632144	0	1168	0.5239338615698799	0.6762338611317104	0.35246772226342077	211.07130432128906	211.0806427001953
446	211.1228790283203	12.380149999999999					1	DETECTED	211.1229 m/z @12.38 [CD6604_2.mzXML]	211.1228790283203	12.380149999999999	0.10086666666666666	20.00183333333333	19.900966666666662	8141.046875	3579777.869638061	0	1168	9.093227924154329	0.8103472379631275	0.4199970459506763	211.11895751953125	211.13287353515625
447	211.133056640625	17.056833333333334					1	DETECTED	211.1331 m/z @17.06 [CD6604_2.mzXML]	211.133056640625	17.056833333333334	2.062466666666667	19.983666666666668	17.921200000000002	3837.969482421875	2776468.3483576663	0	1168	9.145846457794104	0.5975977644937767	0.19519552898755319	211.1328887939453	211.13363647460938
448	212.01943969726562	11.361383333333333					1	DETECTED	212.0194 m/z @11.36 [CD6604_2.mzXML]	212.01943969726562	11.361383333333333	11.316533333333332	11.547033333333333	0.23050000000000104	30821.640625	200897.88344702203	0	1168	0.11265775324253013	2.5696767001114784	6.295410833297764	212.01878356933594	212.0201416015625
449	212.06761169433594	10.817533333333333					1	DETECTED	212.0676 m/z @10.82 [CD6604_2.mzXML]	212.06761169433594	10.817533333333333	10.798983333333332	11.010133333333332	0.21114999999999995	7988.9482421875	46695.1671688845	0	1168	0.1638901357619602	5.691374663072414	10.382749326144827	212.06753540039062	212.06858825683594
450	212.8387451171875	1.9624666666666668					1	DETECTED	212.8387 m/z @1.96 [CD6604_2.mzXML]	212.8387451171875	1.9624666666666668	1.7191166666666668	2.20465	0.48553333333333315	16041.966796875	283529.39362255845	0	1168	0.3721762184589168	0.9976029039106908	0.9952058078213817	212.83859252929688	212.8390350341797
451	213.07479858398438	1.7655166666666666					1	DETECTED	213.0748 m/z @1.77 [CD6604_2.mzXML]	213.07479858398438	1.7655166666666666	1.7037166666666665	11.593250000000001	9.889533333333334	26993.505859375	3170649.1608547363	0	1168	0.03818524492425657	80.0124056094929	0.5713444479437929	213.06640625	213.07479858398438
452	213.9585723876953	18.834666666666667					1	DETECTED	213.9586 m/z @18.83 [CD6604_2.mzXML]	213.9585723876953	18.834666666666667	0.10086666666666666	20.00183333333333	19.900966666666662	3308.28271484375	1342643.2261178885	0	1168	1.938174947935014	0.5311513592188093	0.062302718437618795	213.9576873779297	213.9598846435547
453	214.83587646484375	1.7349666666666665					1	DETECTED	214.8359 m/z @1.73 [CD6604_2.mzXML]	214.83587646484375	1.7349666666666665	1.7191166666666668	1.9768333333333332	0.25771666666666637	17215.650390625	169519.82883837883	0	1168	0.10381063486907283	8.129863301787738	15.259726603575476	214.83570861816406	214.83604431152344
454	214.91729736328125	1.5526000000000002					1	DETECTED	214.9173 m/z @1.55 [CD6604_2.mzXML]	214.91729736328125	1.5526000000000002	1.4306333333333332	13.672699999999999	12.242066666666666	831634.125	7534159.321656981	0	1168	0.10329322961489962	0.8662227873640863	0.6421592400505022	214.91465759277344	214.9178009033203
455	214.98887634277344	1.5085166666666665					1	DETECTED	214.9889 m/z @1.51 [CD6604_2.mzXML]	214.98887634277344	1.5085166666666665	1.4475833333333334	1.5673166666666667	0.11973333333333325	28369.634765625	151972.7860209961	0	1168	0.11463141363441776	0.9824945295404851	0.9649890590809701	214.988525390625	214.98895263671875
456	215.01602172851562	1.9344999999999999					1	DETECTED	215.0160 m/z @1.93 [CD6604_2.mzXML]	215.01602172851562	1.9344999999999999	1.8787166666666666	10.545250000000001	8.666533333333334	39317.88671875	1762184.4617178964	0	1168	1.2459776649119376	73.74137384596793	138.52162238080203	215.0149688720703	215.0235137939453
457	215.1637420654297	12.15905					1	DETECTED	215.1637 m/z @12.16 [CD6604_2.mzXML]	215.1637420654297	12.15905	1.1757666666666668	13.161733333333332	11.985966666666666	4215.84130859375	847354.2640124204	0	1168	0.06694557186086136	0.545645883061683	0.09129176612336612	215.1619110107422	215.1687774658203
458	215.9208221435547	1.5673166666666667					1	DETECTED	215.9208 m/z @1.57 [CD6604_2.mzXML]	215.9208221435547	1.5673166666666667	1.46315	1.597	0.13385000000000002	22767.947265625	122887.16340624992	0	1168	0.1048459438377507	0.6424799999999996	0.2849599999999993	215.92076110839844	215.92112731933594
459	216.92230224609375	1.7037166666666665					1	DETECTED	216.9223 m/z @1.70 [CD6604_2.mzXML]	216.92230224609375	1.7037166666666665	1.4785666666666666	1.9067	0.4281333333333335	223533.234375	1747816.7855568847	0	1168	0.11611252720579368	0.9516565609584203	4.890259184785285	216.91375732421875	216.92269897460938
460	216.95068359375	1.5526000000000002					1	DETECTED	216.9507 m/z @1.55 [CD6604_2.mzXML]	216.95068359375	1.5526000000000002	1.4306333333333332	1.6276833333333334	0.19705000000000017	89094.5390625	625999.211909912	0	1168	0.12283120832119776	0.8096081636502385	0.650296940622025	216.95028686523438	216.95071411132812
461	217.04676818847656	10.889266666666666					1	DETECTED	217.0468 m/z @10.89 [CD6604_2.mzXML]	217.04676818847656	10.889266666666666	10.265116666666668	17.911833333333334	7.646716666666666	4825.00537109375	500546.2711428222	0	1168	0.12125140668527656	6.125704291169339	10.043594881704752	217.0380401611328	217.05409240722656
462	217.08177185058594	1.8651333333333333					1	DETECTED	217.0818 m/z @1.87 [CD6604_2.mzXML]	217.08177185058594	1.8651333333333333	1.8374166666666667	16.2439	14.406483333333334	30907.736328125	1334626.872674286	0	1168	0.04951107388446063	68.05550406067019	41.486738908376815	217.080810546875	217.0900115966797
463	217.12144470214844	19.145					1	DETECTED	217.1214 m/z @19.14 [CD6604_2.mzXML]	217.12144470214844	19.145	0.13713333333333333	20.00183333333333	19.864699999999996	11752.3955078125	2866142.146680725	0	1168	1.6689031264280736	0.5472737139314676	0.09134591128836762	217.12063598632812	217.12216186523438
464	217.19485473632812	11.658700000000001					1	DETECTED	217.1949 m/z @11.66 [CD6604_2.mzXML]	217.19485473632812	11.658700000000001	11.625583333333333	11.97285	0.34726666666666617	5573.48046875	51201.924262878456	0	1168	0.12900015674081544	5.243080020130594	9.486160040261188	217.19410705566406	217.19528198242188
465	218.0216827392578	9.696733333333333					1	DETECTED	218.0217 m/z @9.70 [CD6604_2.mzXML]	218.0216827392578	9.696733333333333	9.696733333333333	18.1895	8.492766666666666	3240.015380859375	401494.9058052674	0	1168	0.07999838116288238	null	null	218.01856994628906	218.0216827392578
466	218.08009338378906	11.515716666666666					1	DETECTED	218.0801 m/z @11.52 [CD6604_2.mzXML]	218.08009338378906	11.515716666666666	8.814666666666666	11.515716666666666	2.7010500000000004	2468.635986328125	368089.36459527584	0	1168	2.2921176829436067	0.5	null	218.0754852294922	218.08131408691406
467	218.09417724609375	15.669983333333333					1	DETECTED	218.0942 m/z @15.67 [CD6604_2.mzXML]	218.09417724609375	15.669983333333333	9.780766666666667	19.017166666666665	9.236399999999998	2973.523193359375	838896.9713755797	0	1168	1.5356595383875664	0.7841789938107218	0.5683579876214435	218.08441162109375	218.09417724609375
468	218.13844299316406	1.9624666666666668					1	DETECTED	218.1384 m/z @1.96 [CD6604_2.mzXML]	218.13844299316406	1.9624666666666668	0.10086666666666666	20.00183333333333	19.900966666666662	24966.87890625	2918743.2087005605	0	1168	2.1604165290920134	3.007795960331882	18.024917624306852	218.1353759765625	218.14169311523438
469	218.21136474609375	10.408683333333332					1	DETECTED	218.2114 m/z @10.41 [CD6604_2.mzXML]	218.21136474609375	10.408683333333332	3.71685	10.460166666666668	6.743316666666668	6155.8134765625	1530920.9357500004	0	1168	0.12610578523518612	0.5038467285995369	0.007693457199073796	218.2111053466797	218.21945190429688
470	219.02589416503906	1.7805833333333332					1	DETECTED	219.0259 m/z @1.78 [CD6604_2.mzXML]	219.02589416503906	1.7805833333333332	1.7191166666666668	6.707516666666667	4.9884	1652306.0	1.3609508637708098E7	1	1168	0.06127060441462828	3.851052126616111	4.759327647032707	219.01760864257812	219.02706909179688
471	219.0432586669922	8.7088					1	DETECTED	219.0433 m/z @8.71 [CD6604_2.mzXML]	219.0432586669922	8.7088	8.30005	11.130183333333333	2.8301333333333325	8526.458984375	302509.35026116937	0	1168	0.15755754553250156	3.461936799184509	5.808447960590709	219.04298400878906	219.0472412109375
472	219.0824737548828	1.7037166666666665					1	DETECTED	219.0825 m/z @1.70 [CD6604_2.mzXML]	219.0824737548828	1.7037166666666665	1.6276833333333334	19.363333333333333	17.73565	53697.0625	4376796.769879944	0	1168	0.15539009750786947	105.44839736388154	507.52450817049316	219.0814971923828	219.09170532226562
473	219.1171112060547	14.945483333333334					1	DETECTED	219.1171 m/z @14.95 [CD6604_2.mzXML]	219.1171112060547	14.945483333333334	9.252283333333333	19.983666666666668	10.731383333333335	15394.154296875	1690969.7298643803	0	1168	0.6327616024877258	0.9585079934521721	0.7497685470361473	219.11627197265625	219.1263885498047
474	219.17396545410156	12.2454					1	DETECTED	219.1740 m/z @12.25 [CD6604_2.mzXML]	219.17396545410156	12.2454	0.10086666666666666	19.947333333333333	19.846466666666664	12211.5830078125	1742807.6299874883	0	1168	0.9172619558832906	1.0647596754152362	0.981535797227077	219.17283630371094	219.1839141845703
475	220.0294952392578	1.7805833333333332					1	DETECTED	220.0295 m/z @1.78 [CD6604_2.mzXML]	220.0294952392578	1.7805833333333332	1.7503	18.486333333333334	16.736033333333335	97967.8984375	1824045.406550812	0	1168	0.05880186621701866	7.028863527792691	9.221497193316212	220.02830505371094	220.03915405273438
476	220.11776733398438	8.90345					1	DETECTED	220.1178 m/z @8.90 [CD6604_2.mzXML]	220.11776733398438	8.90345	2.3018	14.9974	12.6956	7812.9501953125	1686981.1921320495	0	1168	0.10444457652149275	0.9615474919149002	0.9210722807089797	220.1106719970703	220.12103271484375
477	220.13299560546875	9.0276					1	DETECTED	220.1330 m/z @9.03 [CD6604_2.mzXML]	220.13299560546875	9.0276	8.95665	9.798016666666665	0.8413666666666657	84407.03125	541740.7049730526	1	1168	0.08634074928261093	1.5081328604239908	1.6608811384679332	220.13265991210938	220.13348388671875
478	220.9342041015625	1.6276833333333334					1	DETECTED	220.9342 m/z @1.63 [CD6604_2.mzXML]	220.9342041015625	1.6276833333333334	1.5085166666666665	13.439150000000001	11.930633333333335	126513.546875	3975140.3035480347	0	1168	0.08110845673780287	1.304846077309849	1.2908084888234834	220.93116760253906	220.94378662109375
479	220.99679565429688	1.4306333333333332					1	DETECTED	220.9968 m/z @1.43 [CD6604_2.mzXML]	220.99679565429688	1.4306333333333332	1.4123666666666668	18.871	17.45863333333333	3333.617919921875	1570674.3393072207	0	1168	14.195284548894936	477.8822992700791	954.7645985401582	220.99649047851562	221.00677490234375
480	221.02430725097656	1.7805833333333332					1	DETECTED	221.0243 m/z @1.78 [CD6604_2.mzXML]	221.02430725097656	1.7805833333333332	1.7349666666666665	11.907933333333334	10.172966666666667	102749.78125	2505007.580623352	0	1168	0.06955748253102167	5.9150805950544525	6.641298612912613	221.02085876464844	221.025390625
481	221.05299377441406	11.562266666666666					1	DETECTED	221.0530 m/z @11.56 [CD6604_2.mzXML]	221.05299377441406	11.562266666666666	11.515716666666666	11.810916666666666	0.29519999999999946	29595.052734375	162035.67951605257	0	1168	1.2210108508520783	2.7127204416373636	5.03524216035824	221.05255126953125	221.05348205566406
482	221.09193420410156	8.586500000000001					1	DETECTED	221.0919 m/z @8.59 [CD6604_2.mzXML]	221.09193420410156	8.586500000000001	1.49345	13.587833333333332	12.094383333333333	7365.7548828125	1302512.9348457644	0	1168	0.1356232741674379	10.823739951891648	21.180263851620285	221.0821533203125	221.09275817871094
483	222.06468200683594	15.540433333333334					1	DETECTED	222.0647 m/z @15.54 [CD6604_2.mzXML]	222.06468200683594	15.540433333333334	8.992033333333334	19.8745	10.882466666666668	12020.4111328125	2499341.9741869797	0	1168	6.367977287536078	0.7878363984484827	0.6026628642923766	222.0635986328125	222.07220458984375
484	222.86741638183594	1.7503					1	DETECTED	222.8674 m/z @1.75 [CD6604_2.mzXML]	222.86741638183594	1.7503	1.6882666666666668	1.9768333333333332	0.2885666666666664	77197.375	537381.84178186	0	1168	0.09977147836055567	2.3259000537345558	3.6518001074691115	222.86727905273438	222.86790466308594
485	222.99391174316406	13.60465					1	DETECTED	222.9939 m/z @13.60 [CD6604_2.mzXML]	222.99391174316406	13.60465	5.816316666666666	14.636066666666666	8.819749999999999	26578.28125	2500738.448435302	0	1168	1.7957308931514362	0.5662154932591482	0.13243098651829663	222.987060546875	222.99496459960938
486	223.0611114501953	15.873533333333334					1	DETECTED	223.0611 m/z @15.87 [CD6604_2.mzXML]	223.0611114501953	15.873533333333334	8.9212	19.911	10.9898	22559.740234375	5180024.640522887	0	1168	2.4759540883579927	0.7844014041532114	0.490840553160977	223.06033325195312	223.0612335205078
487	223.09603881835938	11.53165					1	DETECTED	223.0960 m/z @11.53 [CD6604_2.mzXML]	223.09603881835938	11.53165	0.10086666666666666	20.00183333333333	19.900966666666662	139024.296875	6389502.603099454	0	1168	0.0952831259409237	0.5181983404623399	0.021632235445206444	223.0872802734375	223.100830078125
488	223.16835021972656	11.45145					1	DETECTED	223.1684 m/z @11.45 [CD6604_2.mzXML]	223.16835021972656	11.45145	11.45145	19.546	8.09455	5484.00048828125	971089.5783463748	0	1168	3.372705969530303	null	null	223.16835021972656	223.16981506347656
489	224.86436462402344	1.7503					1	DETECTED	224.8644 m/z @1.75 [CD6604_2.mzXML]	224.86436462402344	1.7503	1.6732333333333334	1.9910166666666667	0.3177833333333333	60086.0234375	624740.8069023435	0	1168	0.28062913984772964	2.0617430795847764	3.0269923604158797	224.86436462402344	224.86492919921875
490	224.9510040283203	12.038583333333333					1	DETECTED	224.9510 m/z @12.04 [CD6604_2.mzXML]	224.9510040283203	12.038583333333333	10.889266666666666	16.28065	5.391383333333335	27312.96875	2465866.2209012136	0	1168	0.9432972002607389	2.179703219240384	3.2551329028143865	224.9503173828125	224.95166015625
491	225.03404235839844	1.79485					1	DETECTED	225.0340 m/z @1.79 [CD6604_2.mzXML]	225.03404235839844	1.79485	1.7805833333333332	13.570966666666667	11.790383333333335	49703.97265625	1949575.3163208012	0	1168	0.07859421735950733	413.2143691588726	10.534134637494224	225.02645874023438	225.0347900390625
492	225.05435180664062	10.391683333333333					1	DETECTED	225.0544 m/z @10.39 [CD6604_2.mzXML]	225.05435180664062	10.391683333333333	10.320733333333333	17.911833333333334	7.591100000000001	87784.0	963033.7425514504	1	1168	0.11162199274621898	2.0123523526678064	2.0621355300514446	225.05355834960938	225.0584716796875
493	226.04495239257812	2.062466666666667					1	DETECTED	226.0450 m/z @2.06 [CD6604_2.mzXML]	226.04495239257812	2.062466666666667	1.9768333333333332	17.930333333333333	15.9535	12376.36328125	911825.1739249267	0	1168	0.22044793255381023	93.15005838847763	185.30011677695526	226.04043579101562	226.05264282226562
494	226.1188201904297	8.3494					1	DETECTED	226.1188 m/z @8.35 [CD6604_2.mzXML]	226.1188201904297	8.3494	7.940433333333333	8.621383333333334	0.680950000000001	2318.605224609375	54133.648866729665	0	1168	0.5526087178794192	0.8325250631673344	0.6650501263346689	226.11761474609375	226.11927795410156
495	226.9509735107422	1.6579333333333333					1	DETECTED	226.9510 m/z @1.66 [CD6604_2.mzXML]	226.9509735107422	1.6579333333333333	0.92135	20.00183333333333	19.08048333333333	620483.375	6793798.447211672	0	1168	0.08430265291590255	1.34817526237553	1.6170723557775433	226.9467010498047	226.95196533203125
496	227.07907104492188	9.20855					1	DETECTED	227.0791 m/z @9.21 [CD6604_2.mzXML]	227.07907104492188	9.20855	9.133933333333333	13.672699999999999	4.538766666666666	29216.416015625	604066.4052473458	0	1168	0.09741668320803853	18.83514595833834	37.833589335106964	227.07867431640625	227.0890655517578
497	227.1248016357422	1.8374166666666667					1	DETECTED	227.1248 m/z @1.84 [CD6604_2.mzXML]	227.1248016357422	1.8374166666666667	1.8232833333333334	2.10555	0.28226666666666667	94953.734375	283755.9803521726	0	1168	0.4606029482748333	10.291743245584255	7.879512859291275	227.1245574951172	227.1255340576172
498	227.17527770996094	9.798016666666665					1	DETECTED	227.1753 m/z @9.80 [CD6604_2.mzXML]	227.17527770996094	9.798016666666665	8.832366666666667	19.856166666666663	11.023799999999996	76292.140625	2067732.5742879317	1	1168	0.15462913231738717	1.2408589212440195	2.6934282566099053	227.17359924316406	227.17636108398438
499	228.06301879882812	10.320733333333333					1	DETECTED	228.0630 m/z @10.32 [CD6604_2.mzXML]	228.06301879882812	10.320733333333333	10.265116666666668	10.425916666666666	0.16079999999999828	10689.0537109375	59497.32668090789	0	1168	0.07943932722673708	1.4456098291879071	1.8912196583758143	228.06297302246094	228.06309509277344
500	228.19509887695312	11.499400000000001					1	DETECTED	228.1951 m/z @11.50 [CD6604_2.mzXML]	228.19509887695312	11.499400000000001	11.499400000000001	12.57695	1.0775499999999987	79808.9296875	456084.54691363114	1	1168	0.0660219091329175	null	null	228.19480895996094	228.19615173339844
501	229.14305114746094	1.0846833333333334					1	DETECTED	229.1431 m/z @1.08 [CD6604_2.mzXML]	229.14305114746094	1.0846833333333334	0.10086666666666666	20.00183333333333	19.900966666666662	83800.7734375	6.4175782648439445E7	1	1168	14.49573003765768	10.114164224364291	0.5711318828193256	229.14256286621094	229.14366149902344
502	229.15444946289062	1.8923666666666668					1	DETECTED	229.1544 m/z @1.89 [CD6604_2.mzXML]	229.15444946289062	1.8923666666666668	1.8515000000000001	2.0054	0.1538999999999997	62870.0	425625.893167968	0	1168	0.1503618701756757	1.8829526916802601	2.7659053833605203	229.1543426513672	229.1545867919922
503	230.1465301513672	19.783333333333335					1	DETECTED	230.1465 m/z @19.78 [CD6604_2.mzXML]	230.1465301513672	19.783333333333335	0.13713333333333333	19.8745	19.737366666666667	11560.9111328125	7765074.071958499	0	1168	16.353797840608344	0.502320211202845	0.004640422405689964	230.1456756591797	230.1470947265625
504	230.2472686767578	11.390483333333332					1	DETECTED	230.2473 m/z @11.39 [CD6604_2.mzXML]	230.2472686767578	11.390483333333332	11.34645	12.021983333333333	0.6755333333333322	235225.671875	1621211.7492070901	1	1168	0.09486605540831583	2.9599282880004463	3.653791652454958	230.2469940185547	230.24778747558594
505	230.96629333496094	1.5526000000000002					1	DETECTED	230.9663 m/z @1.55 [CD6604_2.mzXML]	230.96629333496094	1.5526000000000002	1.4306333333333332	1.6125333333333332	0.18189999999999995	113381.5546875	745533.0237730711	0	1168	0.11619607047366376	0.7490305460563907	0.6887233716844182	230.9660186767578	230.96640014648438
506	230.9896697998047	1.9344999999999999					1	DETECTED	230.9897 m/z @1.93 [CD6604_2.mzXML]	230.9896697998047	1.9344999999999999	1.9206333333333334	3.6083833333333333	1.6877499999999999	9145.4951171875	322927.570036316	0	1168	0.1372777647877368	60.856370192308546	80.62889823849159	230.98922729492188	230.99087524414062
507	231.13677978515625	14.945483333333334					1	DETECTED	231.1368 m/z @14.95 [CD6604_2.mzXML]	231.13677978515625	14.945483333333334	0.10086666666666666	19.983666666666668	19.882800000000003	296772.15625	2.3985488318803728E7	1	1168	0.3974451813936355	0.8312935077520004	3.359155659296161	231.13592529296875	231.1462860107422
508	232.14031982421875	14.945483333333334					1	DETECTED	232.1403 m/z @14.95 [CD6604_2.mzXML]	232.14031982421875	14.945483333333334	2.3840999999999997	19.673333333333336	17.289233333333335	19409.359375	2899732.542045475	0	1168	0.4030576630749625	0.864487654859232	0.5816430404580641	232.13272094726562	232.141357421875
509	232.15420532226562	8.448583333333334					1	DETECTED	232.1542 m/z @8.45 [CD6604_2.mzXML]	232.15420532226562	8.448583333333334	7.975266666666667	9.0276	1.0523333333333325	22348.375	380542.0428001105	0	1168	0.20882860586273289	0.758901350636083	0.4768409214451248	232.15374755859375	232.1548614501953
510	232.89617919921875	1.7037166666666665					1	DETECTED	232.8962 m/z @1.70 [CD6604_2.mzXML]	232.89617919921875	1.7037166666666665	1.6428	6.35675	4.71395	186911.078125	1839752.8116412654	0	1168	0.1324726713353106	2.0883635602417128	1.9016899323306555	232.8958740234375	232.90127563476562
511	232.92788696289062	1.5673166666666667					1	DETECTED	232.9279 m/z @1.57 [CD6604_2.mzXML]	232.92788696289062	1.5673166666666667	1.4306333333333332	1.6428	0.21216666666666684	60781.09375	390007.76005816634	0	1168	0.10324550237502317	0.7863464282579726	0.6238328872938379	232.92750549316406	232.92828369140625
512	232.98541259765625	10.58005					1	DETECTED	232.9854 m/z @10.58 [CD6604_2.mzXML]	232.98541259765625	10.58005	9.486583333333334	18.651666666666664	9.16508333333333	8705.541015625	801501.6288230284	0	1168	0.4080849037174925	4.190838007560054	36.29333737126049	232.98460388183594	232.9879608154297
513	233.14695739746094	14.790750000000001					1	DETECTED	233.1470 m/z @14.79 [CD6604_2.mzXML]	233.14695739746094	14.790750000000001	8.814666666666666	19.527333333333335	10.712666666666669	9107.5615234375	1506742.3390740976	0	1168	1.628593832053328	0.8407780155600708	0.7716171599813376	233.1455841064453	233.1565399169922
514	234.14869689941406	10.03035					1	DETECTED	234.1487 m/z @10.03 [CD6604_2.mzXML]	234.14869689941406	10.03035	9.994200000000001	12.641783333333333	2.6475833333333316	12887.033203125	275861.3172095331	0	1168	0.08977432672091012	36.61940986629858	72.23881973259716	234.14846801757812	234.14894104003906
515	235.06858825683594	11.876916666666666					1	DETECTED	235.0686 m/z @11.88 [CD6604_2.mzXML]	235.06858825683594	11.876916666666666	11.828149999999999	12.176116666666667	0.3479666666666681	25105.150390625	199894.7114014894	0	1168	0.1069216769936272	2.915259187794803	5.245187604499638	235.06832885742188	235.06884765625
516	235.09237670898438	2.70145					1	DETECTED	235.0924 m/z @2.70 [CD6604_2.mzXML]	235.09237670898438	2.70145	0.31983333333333336	19.399833333333333	19.080000000000002	60754.12890625	7994080.661680753	0	1168	1.012223789704621	1.8356201948227278	5.6442460592291	235.08331298828125	235.09310913085938
517	235.16860961914062	12.262416666666667					1	DETECTED	235.1686 m/z @12.26 [CD6604_2.mzXML]	235.16860961914062	12.262416666666667	0.11903333333333334	19.983666666666668	19.864633333333334	15436.5615234375	1651872.2478294992	0	1168	0.08718091758979085	0.7499213950435188	0.6154081041510103	235.1680145263672	235.16998291015625
518	236.0688934326172	11.876916666666666					1	DETECTED	236.0689 m/z @11.88 [CD6604_2.mzXML]	236.0688934326172	11.876916666666666	11.845166666666668	11.989283333333333	0.14411666666666534	8294.2529296875	47052.81633483854	0	1168	0.11675544486404021	2.2695538057743407	3.539107611548681	236.0680389404297	236.06927490234375
519	236.08016967773438	15.318933333333332					1	DETECTED	236.0802 m/z @15.32 [CD6604_2.mzXML]	236.08016967773438	15.318933333333332	10.101533333333332	18.264499999999998	8.162966666666666	3499.39404296875	727387.2108643189	0	1168	1.6953930708263236	0.7822830017505527	0.5645660035011052	236.0789794921875	236.0808868408203
520	236.9081573486328	1.6428					1	DETECTED	236.9082 m/z @1.64 [CD6604_2.mzXML]	236.9081573486328	1.6428	1.582	13.902099999999999	12.320099999999998	12546.8720703125	4413950.0752678225	0	1168	0.1043030090358652	101.3166118421053	201.63322368421063	236.9060821533203	236.90870666503906
521	236.9716339111328	12.038583333333333					1	DETECTED	236.9716 m/z @12.04 [CD6604_2.mzXML]	236.9716339111328	12.038583333333333	11.609166666666665	14.85845	3.2492833333333344	4769.2099609375	364129.86677496345	0	1168	0.24598890583392752	3.7833689113137843	6.5667378226275686	236.97019958496094	236.9716796875
522	237.0764617919922	14.945483333333334					1	DETECTED	237.0765 m/z @14.95 [CD6604_2.mzXML]	237.0764617919922	14.945483333333334	7.9577333333333335	16.834166666666665	8.876433333333331	7850.009765625	1401286.9856072383	0	1168	0.9218864841577474	0.6351424516713772	0.36800794671741177	237.07308959960938	237.08619689941406
523	237.09617614746094	15.411083333333332					1	DETECTED	237.0962 m/z @15.41 [CD6604_2.mzXML]	237.09617614746094	15.411083333333332	9.133933333333333	15.411083333333332	6.277149999999999	5698.30615234375	1185238.567841156	0	1168	6.185139938887133	0.5	null	237.08676147460938	237.09617614746094
524	237.1116943359375	11.828149999999999					1	DETECTED	237.1117 m/z @11.83 [CD6604_2.mzXML]	237.1116943359375	11.828149999999999	0.19206666666666666	19.911	19.718933333333336	18079.361328125	2626861.0767878736	0	1168	0.10543995219446067	2.029470288465638	38.11377559708	237.10968017578125	237.1139373779297
525	238.1071014404297	15.707366666666667					1	DETECTED	238.1071 m/z @15.71 [CD6604_2.mzXML]	238.1071014404297	15.707366666666667	3.57775	19.856166666666663	16.278416666666665	10934.9453125	2861845.5705107437	0	1168	3.114893396910375	0.8076438072772527	0.6152496864510824	238.10592651367188	238.10775756835938
526	238.8411407470703	1.7349666666666665					1	DETECTED	238.8411 m/z @1.73 [CD6604_2.mzXML]	238.8411407470703	1.7349666666666665	1.6882666666666668	1.9624666666666668	0.2742	29269.806640625	185449.954906494	0	1168	0.0820594407491726	2.9357601713062262	4.8715203426124525	238.8408660888672	238.8415069580078
527	238.9666748046875	12.14175					1	DETECTED	238.9667 m/z @12.14 [CD6604_2.mzXML]	238.9666748046875	12.14175	9.832883333333333	17.911833333333334	8.07895	64110.87109375	6014046.415078555	0	1168	0.7495961321949416	1.8935237315158635	2.955293135742253	238.96600341796875	238.97177124023438
528	239.03651428222656	17.522					1	DETECTED	239.0365 m/z @17.52 [CD6604_2.mzXML]	239.03651428222656	17.522	0.30146666666666666	20.00183333333333	19.700366666666664	1881.5692138671875	1162204.9397707826	0	1168	0.719014585864965	0.5720022221533982	0.14400444430679646	239.0311737060547	239.04327392578125
529	239.06370544433594	1.8651333333333333					1	DETECTED	239.0637 m/z @1.87 [CD6604_2.mzXML]	239.06370544433594	1.8651333333333333	1.597	9.348216666666668	7.751216666666668	47665.55078125	706387.0685322571	0	1168	0.0862923783413223	1.0590625261845366	9.728788163773423	239.0548095703125	239.0697479248047
530	239.09097290039062	10.511133333333333					1	DETECTED	239.0910 m/z @10.51 [CD6604_2.mzXML]	239.09097290039062	10.511133333333333	10.443150000000001	11.164083333333334	0.720933333333333	164969.546875	1174600.7444199203	1	1168	0.100971991826869	1.9107946387667938	2.290458112978065	239.09063720703125	239.09156799316406
531	239.13882446289062	9.713583333333334					1	DETECTED	239.1388 m/z @9.71 [CD6604_2.mzXML]	239.13882446289062	9.713583333333334	9.644733333333333	10.012466666666667	0.3677333333333337	10338.9267578125	71623.31362249768	0	1168	0.1269884812281603	2.5975844097606733	1.8678489745231113	239.13856506347656	239.13917541503906
532	240.094482421875	10.49405					1	DETECTED	240.0945 m/z @10.49 [CD6604_2.mzXML]	240.094482421875	10.49405	10.460166666666668	14.516533333333333	4.056366666666666	19448.560546875	945239.894607574	0	1168	2.6251150428644454	59.85784554845302	118.71569109690604	240.0936737060547	240.09976196289062
533	240.83859252929688	1.7349666666666665					1	DETECTED	240.8386 m/z @1.73 [CD6604_2.mzXML]	240.83859252929688	1.7349666666666665	1.6882666666666668	7.9232	6.234933333333332	21567.44140625	2814097.10826648	0	1168	0.08201612271464387	66.75517487508958	132.51034975017916	240.83831787109375	240.8458251953125
534	240.96705627441406	11.759266666666667					1	DETECTED	240.9671 m/z @11.76 [CD6604_2.mzXML]	240.96705627441406	11.759266666666667	10.101533333333332	18.541166666666665	8.439633333333333	9155.4189453125	1162083.024329315	0	1168	1.2844351331996382	2.4251929520234885	6.397361391781232	240.96142578125	240.96803283691406
535	241.02503967285156	8.725966666666666					1	DETECTED	241.0250 m/z @8.73 [CD6604_2.mzXML]	241.02503967285156	8.725966666666666	2.0480833333333335	17.948833333333333	15.900749999999999	4743.02685546875	976203.1791620788	0	1168	0.1911546337911485	1.1905531443346569	0.02182987901921105	241.02462768554688	241.03189086914062
536	241.04931640625	9.921783333333334					1	DETECTED	241.0493 m/z @9.92 [CD6604_2.mzXML]	241.04931640625	9.921783333333334	9.903799999999999	10.391683333333333	0.48788333333333433	1885.23486328125	26720.578914276197	0	1168	1.5037121078048887	13.564874884150584	26.129749768301167	241.04254150390625	241.0497589111328
537	241.1065216064453	11.53165					1	DETECTED	241.1065 m/z @11.53 [CD6604_2.mzXML]	241.1065216064453	11.53165	1.8374166666666667	11.86115	10.023733333333334	40595.4375	3387177.5098652635	0	1168	9.756810466496495	0.5169946394248126	0.029938857340382555	241.09890747070312	241.10679626464844
538	242.01841735839844	2.0054					1	DETECTED	242.0184 m/z @2.01 [CD6604_2.mzXML]	242.01841735839844	2.0054	0.5932999999999999	19.1265	18.5332	3919.098876953125	1653163.8310248414	0	1168	14.60121628788363	6.562283124424616	11.36386337036818	242.00869750976562	242.02835083007812
539	242.0995330810547	8.9212					1	DETECTED	242.0995 m/z @8.92 [CD6604_2.mzXML]	242.0995330810547	8.9212	8.778766666666666	8.992033333333334	0.2132666666666676	3784.908935546875	26277.228980438358	0	1168	0.13055646247684116	0.7486543412122589	0.49730868242451787	242.0990447998047	242.09999084472656
540	242.2108917236328	11.4835					1	DETECTED	242.2109 m/z @11.48 [CD6604_2.mzXML]	242.2108917236328	11.4835	11.4835	12.708416666666666	1.224916666666667	29096.541015625	398269.92155859456	0	1168	0.8856885815042883	null	null	242.21058654785156	242.21200561523438
541	242.92486572265625	1.6579333333333333					1	DETECTED	242.9249 m/z @1.66 [CD6604_2.mzXML]	242.92486572265625	1.6579333333333333	1.582	1.8090333333333333	0.2270333333333332	264200.46875	1390227.03312671	0	1168	0.07075096926955737	1.4094214431216228	1.6990956344974981	242.92433166503906	242.9252471923828
542	242.9947967529297	1.49345					1	DETECTED	242.9948 m/z @1.49 [CD6604_2.mzXML]	242.9947967529297	1.49345	1.4306333333333332	12.560366666666665	11.129733333333332	16162.224609375	1878652.98628833	0	1168	0.0641098698512017	88.58901565401952	170.16537744451603	242.99468994140625	242.99798583984375
543	243.0154571533203	15.411083333333332					1	DETECTED	243.0155 m/z @15.41 [CD6604_2.mzXML]	243.0154571533203	15.411083333333332	9.679966666666667	19.490833333333335	9.810866666666668	1839.4547119140625	558375.3893347473	0	1168	1.7979907482607356	0.8559297635423001	0.7118595270846002	243.0143585205078	243.02537536621094
544	244.20191955566406	9.11705					1	DETECTED	244.2019 m/z @9.12 [CD6604_2.mzXML]	244.20191955566406	9.11705	9.0276	9.850566666666667	0.8229666666666677	34059.1796875	296157.83145672653	0	1168	0.10639101683938712	1.8025745116600242	1.8203399419105473	244.20159912109375	244.2027130126953
545	244.9229736328125	1.6428					1	DETECTED	244.9230 m/z @1.64 [CD6604_2.mzXML]	244.9229736328125	1.6428	1.1391	1.7191166666666668	0.5800166666666668	17358.53125	126483.96444946299	0	1168	0.08959540011763689	0.5757560717358218	1.5381688055277865	244.9182586669922	244.9279327392578
546	245.22596740722656	14.298583333333333					1	DETECTED	245.2260 m/z @14.30 [CD6604_2.mzXML]	245.22596740722656	14.298583333333333	5.4851	16.9085	11.4234	26948.439453125	2117085.8240091866	0	1168	3.300767552443098	2.2248796789147933	3.9569238556311928	245.224853515625	245.22726440429688
547	246.1520233154297	11.876916666666666					1	DETECTED	246.1520 m/z @11.88 [CD6604_2.mzXML]	246.1520233154297	11.876916666666666	10.49405	11.989283333333333	1.4952333333333332	6401.2509765625	311119.02224072255	0	1168	0.0744024753706416	0.5406281637178807	0.08125632743576135	246.14842224121094	246.15225219726562
548	246.1699676513672	9.20855					1	DETECTED	246.1700 m/z @9.21 [CD6604_2.mzXML]	246.1699676513672	9.20855	0.10086666666666666	20.00183333333333	19.900966666666662	36401.609375	3385428.641416139	0	1168	0.09854676182129651	1.1027286251740873	18.954720266179113	246.16810607910156	246.17080688476562
549	246.22926330566406	14.2662					1	DETECTED	246.2293 m/z @14.27 [CD6604_2.mzXML]	246.22926330566406	14.2662	11.876916666666666	14.8416	2.9646833333333333	5387.83984375	375565.0765651856	0	1168	0.5863512643210491	0.6204126760465133	0.24082535209302658	246.22824096679688	246.23089599609375
550	246.24215698242188	10.942383333333334					1	DETECTED	246.2422 m/z @10.94 [CD6604_2.mzXML]	246.24215698242188	10.942383333333334	10.744200000000001	11.079083333333333	0.3348833333333321	13813.8037109375	100786.47436273165	0	1168	0.12515962667978187	0.8448826843831464	0.6897653687662929	246.2386474609375	246.24249267578125
551	246.9439697265625	1.5526000000000002					1	DETECTED	246.9440 m/z @1.55 [CD6604_2.mzXML]	246.9439697265625	1.5526000000000002	1.4475833333333334	1.6276833333333334	0.18009999999999993	61291.15234375	346039.76507836895	0	1168	0.09917010121628245	1.0028538260144226	0.6595313501685919	246.94357299804688	246.9440460205078
552	247.092529296875	2.630866666666667					1	DETECTED	247.0925 m/z @2.63 [CD6604_2.mzXML]	247.092529296875	2.630866666666667	1.8374166666666667	9.7466	7.909183333333334	98529.703125	6563061.545413538	0	1168	0.7496649218549778	1.963259440204595	2.049212406747014	247.09152221679688	247.0978240966797
553	247.12911987304688	8.3494					1	DETECTED	247.1291 m/z @8.35 [CD6604_2.mzXML]	247.12911987304688	8.3494	8.130583333333332	8.4824	0.351816666666668	4804.42724609375	57821.68020800797	0	1168	0.18386579873874886	0.8039073806078162	0.6078147612156324	247.12030029296875	247.12918090820312
554	247.14413452148438	9.20855					1	DETECTED	247.1441 m/z @9.21 [CD6604_2.mzXML]	247.14413452148438	9.20855	9.164516666666666	9.399816666666668	0.23530000000000229	23776.740234375	111639.99646325748	0	1168	0.07002462018475875	2.063675130440753	2.392206593953632	247.1438751220703	247.14442443847656
555	247.24143981933594	12.62565					1	DETECTED	247.2414 m/z @12.63 [CD6604_2.mzXML]	247.24143981933594	12.62565	8.992033333333334	17.5965	8.604466666666665	21506.98828125	1060366.7811722104	0	1168	0.2227232100644727	0.7786833427272964	0.3909949197385937	247.24037170410156	247.25115966796875
556	248.0697784423828	1.3942666666666668					1	DETECTED	248.0698 m/z @1.39 [CD6604_2.mzXML]	248.0697784423828	1.3942666666666668	1.3942666666666668	18.2085	16.814233333333334	5073.7744140625	2014722.1885717772	0	1168	14.500648460853856	null	null	248.06019592285156	248.0697784423828
557	248.8701934814453	1.7037166666666665					1	DETECTED	248.8702 m/z @1.70 [CD6604_2.mzXML]	248.8701934814453	1.7037166666666665	1.6579333333333333	1.7655166666666666	0.10758333333333336	63716.7421875	293226.1280517576	0	1168	0.09545844743997933	1.1749180924645082	1.3498361849290166	248.8700408935547	248.87033081054688
558	248.97621154785156	1.9067					1	DETECTED	248.9762 m/z @1.91 [CD6604_2.mzXML]	248.97621154785156	1.9067	1.46315	2.2183166666666665	0.7551666666666665	7549.22412109375	200943.99876763907	0	1168	0.3528361455920521	0.8512756923308155	0.7025513846616308	248.97532653808594	248.9772186279297
559	249.00279235839844	11.547033333333333					1	DETECTED	249.0028 m/z @11.55 [CD6604_2.mzXML]	249.00279235839844	11.547033333333333	1.9768333333333332	19.418	17.441166666666668	6017.6259765625	1861401.552861267	0	1168	0.8833073923519912	0.9112226843047516	0.6730831364043594	248.99794006347656	249.0050506591797
560	249.0594940185547	3.99955					1	DETECTED	249.0595 m/z @4.00 [CD6604_2.mzXML]	249.0594940185547	3.99955	3.99955	18.097166666666666	14.097616666666667	11619.755859375	2739339.933331849	0	1168	11.841619581067516	null	null	249.05252075195312	249.0612335205078
561	249.15725708007812	9.798016666666665					1	DETECTED	249.1573 m/z @9.80 [CD6604_2.mzXML]	249.15725708007812	9.798016666666665	9.382683333333334	10.615766666666667	1.233083333333333	15530.140625	250131.03486587523	0	1168	0.1814738258191344	1.5783588664535837	0.1518274337019498	249.15646362304688	249.15794372558594
562	249.18455505371094	12.279133333333334					1	DETECTED	249.1846 m/z @12.28 [CD6604_2.mzXML]	249.18455505371094	12.279133333333334	12.227983333333333	12.843883333333334	0.6159000000000017	5175.107421875	87663.82610302755	0	1168	0.16863253165161574	6.020527859237367	11.041055718474734	249.1831512451172	249.18502807617188
563	249.2169952392578	10.320733333333333					1	DETECTED	249.2170 m/z @10.32 [CD6604_2.mzXML]	249.2169952392578	10.320733333333333	10.083783333333335	11.079083333333333	0.9952999999999985	11053.5322265625	182163.6076947632	0	1168	0.11403037603664146	2.1002321164802806	0.9188987264820296	249.216796875	249.22190856933594
564	250.00132751464844	17.223666666666666					1	DETECTED	250.0013 m/z @17.22 [CD6604_2.mzXML]	250.00132751464844	17.223666666666666	15.577666666666666	19.290333333333333	3.7126666666666672	1313.1026611328125	208111.33143432625	0	1168	2.784463979240929	1.1277845281490477	1.2555690562980957	250.00048828125	250.0020294189453
565	251.12489318847656	1.6732333333333334					1	DETECTED	251.1249 m/z @1.67 [CD6604_2.mzXML]	251.12489318847656	1.6732333333333334	0.11903333333333334	20.00183333333333	19.882799999999996	69194.6875	9266889.023592286	0	1168	0.1454070957197966	5.325742791477199	56.989282152259264	251.1233673095703	251.12828063964844
566	252.10903930664062	7.7661999999999995					1	DETECTED	252.1090 m/z @7.77 [CD6604_2.mzXML]	252.10903930664062	7.7661999999999995	0.24656666666666668	19.965500000000002	19.718933333333336	3664.51220703125	1966462.629114472	0	1168	1.5829272591145775	1.311163221610983	1.622326443221966	252.10787963867188	252.1099090576172
567	252.12847900390625	1.6732333333333334					1	DETECTED	252.1285 m/z @1.67 [CD6604_2.mzXML]	252.12847900390625	1.6732333333333334	1.5526000000000002	19.326666666666664	17.774066666666663	8824.8251953125	1866879.191548371	0	1168	12.322626974726631	69.57292982355862	146.33619560925044	252.12181091308594	252.1295928955078
568	253.04673767089844	1.597					1	DETECTED	253.0467 m/z @1.60 [CD6604_2.mzXML]	253.04673767089844	1.597	0.3562666666666667	19.983666666666668	19.6274	6556.10302734375	2803824.9439936206	0	1168	16.721634161025126	7.9095964752028385	14.801372872667063	253.04673767089844	253.05291748046875
569	254.1758270263672	14.602216666666667					1	DETECTED	254.1758 m/z @14.60 [CD6604_2.mzXML]	254.1758270263672	14.602216666666667	9.610066666666667	19.746666666666666	10.1366	7475.357421875	1593111.5296519166	0	1168	4.6963521253827185	0.8002196441427267	0.5997795822889529	254.17489624023438	254.17630004882812
570	254.8236846923828	1.9624666666666668					1	DETECTED	254.8237 m/z @1.96 [CD6604_2.mzXML]	254.8236846923828	1.9624666666666668	1.7037166666666665	2.190516666666667	0.48680000000000034	13453.1171875	182382.25345916743	0	1168	0.30284326164741127	0.9406763285024152	0.5872392128905671	254.81448364257812	254.8240966796875
571	254.94212341308594	11.285283333333332					1	DETECTED	254.9421 m/z @11.29 [CD6604_2.mzXML]	254.94212341308594	11.285283333333332	10.993266666666667	19.509	8.515733333333333	4447.9375	854803.4239837645	0	1168	8.475981945982005	14.58090291650027	27.08905369532956	254.94081115722656	254.9427947998047
572	255.12229919433594	11.53165					1	DETECTED	255.1223 m/z @11.53 [CD6604_2.mzXML]	255.12229919433594	11.53165	11.515716666666666	11.658700000000001	0.14298333333333524	14667.29296875	68188.77102734405	0	1168	0.07481108599224129	4.486924686192147	7.9738493723842945	255.12225341796875	255.12246704101562
573	255.171875	14.415466666666667					1	DETECTED	255.1719 m/z @14.42 [CD6604_2.mzXML]	255.171875	14.415466666666667	8.9212	19.892833333333332	10.971633333333331	36245.58203125	5594030.875715544	0	1168	1.6235435631641337	0.96867471302375	0.8993007506980532	255.17010498046875	255.17274475097656
574	255.2314453125	13.955666666666668					1	DETECTED	255.2314 m/z @13.96 [CD6604_2.mzXML]	255.2314453125	13.955666666666668	0.5386333333333333	19.965500000000002	19.42686666666667	6705.0732421875	1830299.552750549	0	1168	0.2562552767542403	0.7239628233762556	0.8617013446657489	255.2305908203125	255.23941040039062
575	256.1748046875	14.415466666666667					1	DETECTED	256.1748 m/z @14.42 [CD6604_2.mzXML]	256.1748046875	14.415466666666667	13.955666666666668	18.834666666666667	4.879	2618.1494140625	369643.67274707014	0	1168	0.36288810760581747	5.305567638103528	9.611135276207056	256.174072265625	256.17657470703125
576	256.2630615234375	11.331466666666667					1	DETECTED	256.2631 m/z @11.33 [CD6604_2.mzXML]	256.2630615234375	11.331466666666667	0.28326666666666667	19.838	19.554733333333335	38432.359375	1687255.1423566896	0	1168	0.08761962505040444	0.6235486564562395	55.244258587818386	256.2616271972656	256.2640380859375
577	256.82061767578125	1.9344999999999999					1	DETECTED	256.8206 m/z @1.93 [CD6604_2.mzXML]	256.82061767578125	1.9344999999999999	1.7349666666666665	2.14805	0.41308333333333347	16322.421875	235690.0479630128	0	1168	0.1179443837790386	1.0351236217841633	1.0702472435683268	256.812744140625	256.82098388671875
578	257.0740661621094	1.8515000000000001					1	DETECTED	257.0741 m/z @1.85 [CD6604_2.mzXML]	257.0740661621094	1.8515000000000001	1.8374166666666667	12.176116666666667	10.338700000000001	11275.4921875	1166374.4725507202	0	1168	0.4379571631592394	75.34192071521633	87.8999167110093	257.0673522949219	257.0823974609375
579	257.2472229003906	12.227983333333333					1	DETECTED	257.2472 m/z @12.23 [CD6604_2.mzXML]	257.2472229003906	12.227983333333333	0.13713333333333333	20.00183333333333	19.864699999999996	8496.25	1857691.4744407344	0	1168	5.393447999903562	0.8192494425439752	0.8000654667722278	257.2460021972656	257.2485656738281
580	257.9801940917969	10.048283333333334					1	DETECTED	257.9802 m/z @10.05 [CD6604_2.mzXML]	257.9801940917969	10.048283333333334	9.903799999999999	10.33925	0.4354500000000012	2148.489501953125	34756.198866241524	0	1168	0.5514813902747377	1.5069212135194208	2.0138424270388415	257.9795837402344	257.981201171875
581	258.03082275390625	14.533483333333333					1	DETECTED	258.0308 m/z @14.53 [CD6604_2.mzXML]	258.03082275390625	14.533483333333333	8.1647	18.889166666666664	10.724466666666665	2407.790283203125	721585.6043458862	0	1168	2.3251912346991244	0.8419556848901019	0.6839113697802037	258.0284423828125	258.0317687988281
582	258.8175354003906	1.9768333333333332					1	DETECTED	258.8175 m/z @1.98 [CD6604_2.mzXML]	258.8175354003906	1.9768333333333332	1.9206333333333334	2.062466666666667	0.14183333333333348	9933.888671875	48300.964421508885	0	1168	0.04520643986988193	1.261862396204039	1.5237247924080777	258.8170166015625	258.8179626464844
583	258.89886474609375	1.6579333333333333					1	DETECTED	258.8989 m/z @1.66 [CD6604_2.mzXML]	258.89886474609375	1.6579333333333333	1.597	1.7655166666666666	0.16851666666666665	61335.9453125	277713.9624016116	0	1168	0.2849198749554738	1.3409007607240437	1.8713591800523093	258.8985900878906	258.8992004394531
584	258.9439392089844	1.5379666666666667					1	DETECTED	258.9439 m/z @1.54 [CD6604_2.mzXML]	258.9439392089844	1.5379666666666667	1.4306333333333332	1.582	0.15136666666666687	12079.3818359375	84792.95605566406	0	1168	0.13048185805702484	0.7051242236024843	0.4102484472049686	258.9436950683594	258.9440612792969
585	258.9725341796875	1.4785666666666666					1	DETECTED	258.9725 m/z @1.48 [CD6604_2.mzXML]	258.9725341796875	1.4785666666666666	1.4306333333333332	7.975266666666667	6.5446333333333335	10653.8056640625	1028145.8443983154	0	1168	0.09024100159061765	68.26808066759381	135.53616133518764	258.9721374511719	258.97418212890625
586	259.0263366699219	13.9914					1	DETECTED	259.0263 m/z @13.99 [CD6604_2.mzXML]	259.0263366699219	13.9914	10.03035	18.907666666666668	8.877316666666667	2986.900634765625	813098.9100390316	0	1168	1.0593397455245945	1.1205761940226286	1.2411523880452573	259.0232238769531	259.0283508300781
587	259.0452575683594	2.3018					1	DETECTED	259.0453 m/z @2.30 [CD6604_2.mzXML]	259.0452575683594	2.3018	2.3018	11.331466666666667	9.029666666666667	7415.083984375	2236985.446430329	0	1168	8.143195426220743	null	null	259.0452575683594	259.0530090332031
588	259.0938415527344	11.828149999999999					1	DETECTED	259.0938 m/z @11.83 [CD6604_2.mzXML]	259.0938415527344	11.828149999999999	5.972916666666666	11.989283333333333	6.016366666666666	9230.8759765625	618480.3398955689	0	1168	0.10820565575196994	0.5137597704617523	0.016700219272781713	259.0914306640625	259.09429931640625
589	259.65789794921875	13.161733333333332					1	DETECTED	259.6579 m/z @13.16 [CD6604_2.mzXML]	259.65789794921875	13.161733333333332	12.988933333333334	13.554316666666667	0.5653833333333331	8330.265625	116630.72833691406	0	1168	0.12729190710779825	1.6359471450617398	2.2718942901234795	259.6487121582031	259.658203125
590	260.1854553222656	9.868150000000002					1	DETECTED	260.1855 m/z @9.87 [CD6604_2.mzXML]	260.1854553222656	9.868150000000002	9.81545	10.391683333333333	0.5762333333333327	42249.58984375	264040.69293332	0	1168	0.08164435005002879	2.978828970000346	2.709923106547628	260.1851806640625	260.18609619140625
591	260.9771423339844	1.5379666666666667					1	DETECTED	260.9771 m/z @1.54 [CD6604_2.mzXML]	260.9771423339844	1.5379666666666667	1.4306333333333332	19.345000000000002	17.91436666666667	6092.40185546875	1530405.3609804388	0	1168	0.06425933579173271	83.45201863354025	77.40785330281274	260.97650146484375	260.98486328125
592	261.0107727050781	1.79485					1	DETECTED	261.0108 m/z @1.79 [CD6604_2.mzXML]	261.0107727050781	1.79485	1.4475833333333334	15.651533333333333	14.203949999999999	48522.3828125	1621318.3661560672	0	1168	0.23572140736241431	1.2224087746600776	5.834886560231641	261.0052795410156	261.0201110839844
593	261.1443786621094	9.539083333333334					1	DETECTED	261.1444 m/z @9.54 [CD6604_2.mzXML]	261.1443786621094	9.539083333333334	0.11903333333333334	19.856166666666663	19.73713333333333	46065.70703125	2800987.853245848	0	1168	0.08880690632747879	0.5104979929235491	0.7676290964517226	261.1373596191406	261.1462097167969
594	261.1890869140625	9.868150000000002					1	DETECTED	261.1891 m/z @9.87 [CD6604_2.mzXML]	261.1890869140625	9.868150000000002	0.10086666666666666	20.00183333333333	19.900966666666662	6001.47412109375	1696919.252701081	0	1168	19.53015388736355	1.0187564948970795	1.2651620422669083	261.18304443359375	261.1893005371094
595	262.14764404296875	9.556666666666667					1	DETECTED	262.1476 m/z @9.56 [CD6604_2.mzXML]	262.14764404296875	9.556666666666667	9.503833333333334	9.59205	0.08821666666666594	5321.419921875	20766.69011907947	0	1168	0.4279983027856318	0.8348580441640493	0.6697160883280986	262.1474609375	262.1477966308594
596	263.00799560546875	1.7655166666666666					1	DETECTED	263.0080 m/z @1.77 [CD6604_2.mzXML]	263.00799560546875	1.7655166666666666	1.7655166666666666	12.396633333333334	10.631116666666667	11085.0283203125	1743826.9793206786	0	1168	0.2197514274046135	null	null	263.0075378417969	263.0175476074219
597	263.0845642089844	1.8090333333333333					1	DETECTED	263.0846 m/z @1.81 [CD6604_2.mzXML]	263.0845642089844	1.8090333333333333	1.7805833333333332	11.725166666666667	9.944583333333334	102260.46875	3216118.0119712837	0	1168	9.741027442930733	139.32374401428828	5.3199959111518655	263.0844421386719	263.0923156738281
598	263.1387939453125	9.627283333333333					1	DETECTED	263.1388 m/z @9.63 [CD6604_2.mzXML]	263.1387939453125	9.627283333333333	9.610066666666667	9.729883333333333	0.1198166666666669	7898.05322265625	42094.78739672842	0	1168	0.3294252241985731	3.479670861568346	5.959341723136692	263.1387023925781	263.1390075683594
599	263.2364501953125	14.331416666666666					1	DETECTED	263.2365 m/z @14.33 [CD6604_2.mzXML]	263.2364501953125	14.331416666666666	0.21023333333333336	18.633333333333333	18.423099999999998	62330.6015625	4717022.915011904	0	1168	3.3412319616738326	0.7064361493179263	1.3423721666570694	263.2319641113281	263.2413635253906
600	264.17059326171875	9.20855					1	DETECTED	264.1706 m/z @9.21 [CD6604_2.mzXML]	264.17059326171875	9.20855	9.11705	9.486583333333334	0.36953333333333305	27476.763671875	146361.16079217577	0	1168	0.06075077875941126	1.190407263718328	2.084221012955776	264.1697082519531	264.1710510253906
601	264.85211181640625	1.7503					1	DETECTED	264.8521 m/z @1.75 [CD6604_2.mzXML]	264.85211181640625	1.7503	1.6579333333333333	1.7805833333333332	0.12264999999999993	18941.599609375	103596.26971435535	0	1168	0.15787992407977725	0.6639299891735828	0.3278599783471657	264.84356689453125	264.85211181640625
602	265.0227355957031	1.79485					1	DETECTED	265.0227 m/z @1.79 [CD6604_2.mzXML]	265.0227355957031	1.79485	1.7503	17.503333333333334	15.753033333333335	24093.05859375	1203042.824284668	0	1168	0.11646637417254402	14.414597222089421	16.582049033975213	265.0133056640625	265.03271484375
603	265.0846862792969	19.527333333333335					1	DETECTED	265.0847 m/z @19.53 [CD6604_2.mzXML]	265.0846862792969	19.527333333333335	0.11903333333333334	20.00183333333333	19.882799999999996	4407.923828125	1341197.2706000675	0	1168	0.1990724774793442	0.512224151522802	0.1665357502812864	265.0747985839844	265.0859375
604	265.11798095703125	9.713583333333334					1	DETECTED	265.1180 m/z @9.71 [CD6604_2.mzXML]	265.11798095703125	9.713583333333334	9.627283333333333	10.391683333333333	0.7644000000000002	181010.171875	1231263.87578345	1	1168	0.09684327000496928	1.7204485888092695	1.8768567855724323	265.1170349121094	265.11834716796875
605	265.2518310546875	12.62565					1	DETECTED	265.2518 m/z @12.63 [CD6604_2.mzXML]	265.2518310546875	12.62565	0.5750333333333334	16.63125	16.056216666666668	40367.71875	1750509.5958669123	0	1168	0.16742277018070872	8.100177114643492	2.349739387629377	265.2507019042969	265.2543640136719
606	265.98089599609375	10.228299999999999					1	DETECTED	265.9809 m/z @10.23 [CD6604_2.mzXML]	265.98089599609375	10.228299999999999	7.905600000000001	10.283983333333333	2.378383333333333	9059.6376953125	548736.3525900268	0	1168	0.10198107655434008	0.5119867682725566	0.02397353654511321	265.9806823730469	265.98162841796875
607	266.1214599609375	9.696733333333333					1	DETECTED	266.1215 m/z @9.70 [CD6604_2.mzXML]	266.1214599609375	9.696733333333333	9.662416666666667	9.81545	0.15303333333333313	22946.35546875	132407.71863916033	0	1168	0.11001910005510318	2.229723166585798	4.537492607918323	266.1211853027344	266.12164306640625
608	266.6384582519531	12.82685					1	DETECTED	266.6385 m/z @12.83 [CD6604_2.mzXML]	266.6384582519531	12.82685	12.742383333333333	12.941983333333333	0.19960000000000022	10198.2666015625	69915.41089172379	0	1168	0.17574994811316635	1.1815311760063028	1.3630623520126053	266.6383056640625	266.63885498046875
609	266.8487854003906	1.7503					1	DETECTED	266.8488 m/z @1.75 [CD6604_2.mzXML]	266.8487854003906	1.7503	1.6732333333333334	2.8714500000000003	1.198216666666667	17432.357421875	601898.2553173827	0	1168	0.5308997165471159	7.773897058823536	14.547794117647072	266.8422546386719	266.8492736816406
610	266.92706298828125	1.6125333333333332					1	DETECTED	266.9271 m/z @1.61 [CD6604_2.mzXML]	266.92706298828125	1.6125333333333332	1.5673166666666667	1.6276833333333334	0.06036666666666668	24275.8359375	72666.01522607422	0	1168	0.0705678929153124	0.6675267231846697	0.3350534463693392	266.9269104003906	266.9275817871094
611	267.0411376953125	10.408683333333332					1	DETECTED	267.0411 m/z @10.41 [CD6604_2.mzXML]	267.0411376953125	10.408683333333332	10.33925	10.477333333333332	0.13808333333333245	9890.35546875	59565.771934447825	0	1168	0.2145900226908637	0.9943590974555975	0.988718194911195	267.0408935546875	267.0413818359375
612	267.0679931640625	16.224983333333334					1	DETECTED	267.0680 m/z @16.22 [CD6604_2.mzXML]	267.0679931640625	16.224983333333334	0.15536666666666665	19.947333333333333	19.791966666666667	7686.94140625	2402356.001452026	0	1168	7.665900522289618	0.6158195020208944	0.442590734932401	267.05828857421875	267.0686340332031
613	267.098876953125	1.7037166666666665					1	DETECTED	267.0989 m/z @1.70 [CD6604_2.mzXML]	267.098876953125	1.7037166666666665	1.5526000000000002	9.237516666666666	7.684916666666666	13834.810546875	706176.2703785094	0	1168	0.03954149098649573	15.307031762988728	20.91721095866181	267.0978698730469	267.1001281738281
614	267.6465148925781	13.192416666666666					1	DETECTED	267.6465 m/z @13.19 [CD6604_2.mzXML]	267.6465148925781	13.192416666666666	12.10685	14.9974	2.890550000000001	129345.1484375	2709869.541699525	2	1168	0.25762433495940407	1.643928073149677	1.8932328750353746	267.64532470703125	267.6476745605469
615	267.97869873046875	10.1919					1	DETECTED	267.9787 m/z @10.19 [CD6604_2.mzXML]	267.97869873046875	10.1919	10.1919	10.33925	0.14734999999999943	8386.57421875	38911.52586718762	0	1168	0.06851459265975102	null	null	267.9785461425781	267.979248046875
616	268.9574890136719	11.420483333333333					1	DETECTED	268.9575 m/z @11.42 [CD6604_2.mzXML]	268.9574890136719	11.420483333333333	10.871116666666667	18.8165	7.945383333333334	8458.498046875	892870.6284266966	0	1168	0.5051713466492327	5.979977512520576	10.159758776700546	268.956298828125	268.9589538574219
617	269.1677551269531	13.812683333333332					1	DETECTED	269.1678 m/z @13.81 [CD6604_2.mzXML]	269.1677551269531	13.812683333333332	10.460166666666668	18.041333333333334	7.581166666666666	2540.795654296875	710146.3460798647	0	1168	5.899948359434413	1.1306680056276137	1.2613360112552274	269.1676025390625	269.1698913574219
618	269.2259216308594	14.080216666666667					1	DETECTED	269.2259 m/z @14.08 [CD6604_2.mzXML]	269.2259216308594	14.080216666666667	13.8482	15.3925	1.5442999999999998	30169.896484375	867970.0022357181	0	1168	0.3437899075291817	2.853682155990076	3.5217479647053938	269.2255554199219	269.2266845703125
619	269.28314208984375	12.560366666666665					1	DETECTED	269.2831 m/z @12.56 [CD6604_2.mzXML]	269.28314208984375	12.560366666666665	0.17386666666666667	19.856166666666663	19.682299999999998	8588.9482421875	1537838.7907820744	0	1168	1.3203037312166401	1.3063035133756453	0.6408276067466367	269.2820739746094	269.2855529785156
620	270.2292785644531	13.973433333333332					1	DETECTED	270.2293 m/z @13.97 [CD6604_2.mzXML]	270.2292785644531	13.973433333333332	13.902099999999999	14.431816666666666	0.5297166666666673	6636.791015625	123353.45253369152	0	1168	0.21147095837851815	3.7129672897196233	6.425934579439247	270.22845458984375	270.2297058105469
621	270.7974548339844	2.0197					1	DETECTED	270.7975 m/z @2.02 [CD6604_2.mzXML]	270.7974548339844	2.0197	1.9344999999999999	2.1622666666666666	0.22776666666666667	11910.73828125	83645.47156408706	0	1168	null	1.336658841940533	1.8382821167048706	270.7966003417969	270.79815673828125
622	271.0395812988281	1.79485					1	DETECTED	271.0396 m/z @1.79 [CD6604_2.mzXML]	271.0395812988281	1.79485	1.7349666666666665	15.669983333333333	13.935016666666666	48999.2578125	4103700.660142334	0	1168	0.061019791004629065	116.35137767881957	2.457889406106727	271.0394592285156	271.0416564941406
623	271.2051696777344	14.653250000000002					1	DETECTED	271.2052 m/z @14.65 [CD6604_2.mzXML]	271.2051696777344	14.653250000000002	11.215983333333332	15.192366666666667	3.9763833333333345	16023.7744140625	1072721.4093962407	0	1168	0.5613526175769756	0.5784222929071546	0.15684458581430918	271.2048034667969	271.2056884765625
624	271.2626647949219	12.62565					1	DETECTED	271.2627 m/z @12.63 [CD6604_2.mzXML]	271.2626647949219	12.62565	0.10086666666666666	20.00183333333333	19.900966666666662	46732.43359375	5741987.936598692	0	1168	0.27763124740845946	0.6236461766893169	1.2818932088345059	271.26153564453125	271.2645263671875
625	271.6576232910156	12.941983333333333					1	DETECTED	271.6576 m/z @12.94 [CD6604_2.mzXML]	271.6576232910156	12.941983333333333	12.810033333333333	13.1	0.2899666666666665	16358.0615234375	140503.9392651362	0	1168	0.06790371951855079	1.098774788429962	1.1975495768599238	271.6573181152344	271.6584777832031
626	272.25799560546875	11.34645					1	DETECTED	272.2580 m/z @11.35 [CD6604_2.mzXML]	272.25799560546875	11.34645	0.52045	19.929166666666667	19.408716666666667	19315.341796875	2013875.0298504632	0	1168	4.872628807008023	0.8533092232327353	0.5515001408804254	272.2570495605469	272.2671203613281
627	272.66534423828125	13.2834					1	DETECTED	272.6653 m/z @13.28 [CD6604_2.mzXML]	272.66534423828125	13.2834	13.238216666666666	14.149733333333334	0.9115166666666674	9638.974609375	139267.72451574693	0	1168	0.09508993051496084	10.08686831427503	4.383441864491718	272.65643310546875	272.6660461425781
628	272.79449462890625	1.9344999999999999					1	DETECTED	272.7945 m/z @1.93 [CD6604_2.mzXML]	272.79449462890625	1.9344999999999999	1.7191166666666668	2.14805	0.42893333333333317	14215.0908203125	203855.2202384034	0	1168	0.3292870877474856	0.9957440222858479	0.9658164047125205	272.7940979003906	272.7955627441406
629	272.9439697265625	1.6276833333333334					1	DETECTED	272.9440 m/z @1.63 [CD6604_2.mzXML]	272.9439697265625	1.6276833333333334	1.5673166666666667	1.6882666666666668	0.12095000000000011	46679.96484375	193923.01176684588	0	1168	0.07448505584589471	1.0017945886250696	1.057927525109255	272.9436340332031	272.94451904296875
630	274.0029602050781	11.18135					1	DETECTED	274.0030 m/z @11.18 [CD6604_2.mzXML]	274.0029602050781	11.18135	1.4306333333333332	19.21783333333333	17.7872	8226.3857421875	1731825.3184665234	0	1168	2.849051671252136	0.9120970595323761	15.625241972314265	274.00213623046875	274.0054626464844
631	274.272705078125	11.331466666666667					1	DETECTED	274.2727 m/z @11.33 [CD6604_2.mzXML]	274.272705078125	11.331466666666667	11.2682	13.423133333333334	2.154933333333334	3149559.75	2.0737409518757574E7	1	1168	0.08666883933025282	2.233619389839329	2.736997724573027	274.27252197265625	274.2752685546875
632	274.880859375	1.7349666666666665					1	DETECTED	274.8809 m/z @1.73 [CD6604_2.mzXML]	274.880859375	1.7349666666666665	0.15536666666666665	1.79485	1.6394833333333334	26771.517578125	573891.4143725585	0	1168	0.09139597156390455	0.5189552207309868	0.03791044146197361	274.8804931640625	274.8896179199219
633	274.94134521484375	1.6428					1	DETECTED	274.9413 m/z @1.64 [CD6604_2.mzXML]	274.94134521484375	1.6428	1.4306333333333332	1.6428	0.21216666666666684	7615.1279296875	58851.32626550291	0	1168	0.12327658549295628	0.5	null	274.94134521484375	274.95050048828125
634	274.9991760253906	11.250850000000002					1	DETECTED	274.9992 m/z @11.25 [CD6604_2.mzXML]	274.9991760253906	11.250850000000002	10.265116666666668	18.761833333333335	8.496716666666668	11081.564453125	1716997.974334352	0	1168	3.052777574708216	4.116486396551109	17.484112910862404	274.9979248046875	275.0006408691406
635	275.2765808105469	11.331466666666667					1	DETECTED	275.2766 m/z @11.33 [CD6604_2.mzXML]	275.2765808105469	11.331466666666667	11.285283333333332	12.593233333333334	1.3079500000000017	414931.125	2989985.227844066	0	1168	0.09940554202451857	3.699713630680542	3.672702185138575	275.2692565917969	275.2772521972656
636	275.632568359375	13.146416666666665					1	DETECTED	275.6326 m/z @13.15 [CD6604_2.mzXML]	275.632568359375	13.146416666666665	11.97285	14.85845	2.8856	96012.71875	1664826.44704889	0	1168	0.17841846562060582	0.7033548828341102	1.9511033341915192	275.62744140625	275.6334533691406
637	276.13421630859375	13.146416666666665					1	DETECTED	276.1342 m/z @13.15 [CD6604_2.mzXML]	276.13421630859375	13.146416666666665	1.8787166666666666	19.472666666666665	17.59395	23744.564453125	1989781.8247575983	0	1168	0.24684491791505891	0.7807249926781864	0.5614499853563727	276.1253967285156	276.14398193359375
638	276.6516418457031	13.192416666666666					1	DETECTED	276.6516 m/z @13.19 [CD6604_2.mzXML]	276.6516418457031	13.192416666666666	13.0847	13.812683333333332	0.7279833333333325	18079.306640625	301940.4790521241	0	1168	0.17414825181165483	1.658726947698931	2.2805267372800047	276.65093994140625	276.6518859863281
639	276.9848327636719	1.9344999999999999					1	DETECTED	276.9848 m/z @1.93 [CD6604_2.mzXML]	276.9848327636719	1.9344999999999999	1.7655166666666666	3.2396499999999997	1.474133333333333	14237.9580078125	296395.5536512147	0	1168	0.15893945657641706	4.361771377847915	7.7235427556958305	276.9842224121094	276.9856872558594
640	276.9999694824219	11.658700000000001					1	DETECTED	277.0000 m/z @11.66 [CD6604_2.mzXML]	276.9999694824219	11.658700000000001	2.575616666666667	19.1265	16.55088333333333	28341.6484375	1525328.0721070864	0	1168	0.16695827934388596	0.7399796586746716	0.020832281607716097	276.9929504394531	277.0055847167969
641	277.0375671386719	10.511133333333333					1	DETECTED	277.0376 m/z @10.51 [CD6604_2.mzXML]	277.0375671386719	10.511133333333333	10.477333333333332	10.58005	0.10271666666666768	1863.8194580078125	8250.452756958006	0	1168	0.12228658946717808	1.5194773175542033	2.0389546351084067	277.0369873046875	277.03863525390625
642	277.15789794921875	15.085233333333333					1	DETECTED	277.1579 m/z @15.09 [CD6604_2.mzXML]	277.15789794921875	15.085233333333333	8.95665	18.1895	9.23285	6879.89453125	1213385.502722839	0	1168	0.6000710357059003	0.7532613573011707	0.4523596209325217	277.1531066894531	277.1588439941406
643	277.17950439453125	12.14175					1	DETECTED	277.1795 m/z @12.14 [CD6604_2.mzXML]	277.17950439453125	12.14175	0.30146666666666666	19.929166666666667	19.6277	6440.35693359375	1326624.487074158	0	1168	0.1617107108012661	1.2599879134473937	1.5497728647948092	277.1776428222656	277.1807861328125
644	277.21282958984375	13.777516666666665					1	DETECTED	277.2128 m/z @13.78 [CD6604_2.mzXML]	277.21282958984375	13.777516666666665	12.313033333333333	14.2662	1.9531666666666663	11852.0908203125	540289.878406677	0	1168	0.08955256368909126	0.6668449623871905	0.16336063330312475	277.212158203125	277.2160339355469
645	278.0523986816406	16.48305					1	DETECTED	278.0524 m/z @16.48 [CD6604_2.mzXML]	278.0523986816406	16.48305	0.17386666666666667	19.819833333333335	19.64596666666667	3167.924072265625	1188818.0235332043	0	1168	1.1202094291738902	0.6022976830027256	0.2045953660054511	278.0496826171875	278.0535583496094
646	278.62713623046875	12.941983333333333					1	DETECTED	278.6271 m/z @12.94 [CD6604_2.mzXML]	278.62713623046875	12.941983333333333	12.75925	14.2166	1.45735	19442.1953125	320828.94353344664	0	1168	0.13817807638163337	3.9876413717621335	6.063931922670161	278.62646484375	278.62994384765625
647	278.98077392578125	1.9067					1	DETECTED	278.9808 m/z @1.91 [CD6604_2.mzXML]	278.98077392578125	1.9067	1.9067	19.801666666666666	17.894966666666665	6323.09130859375	1673744.3163642872	0	1168	14.520953760626327	null	null	278.980224609375	278.9830627441406
648	279.04852294921875	16.778666666666666					1	DETECTED	279.0485 m/z @16.78 [CD6604_2.mzXML]	279.04852294921875	16.778666666666666	2.4387833333333333	19.856166666666663	17.41738333333333	2980.8779296875	1269607.8688292848	0	1168	8.319005965902651	0.6073056149922186	0.21461122998443713	279.0453796386719	279.05645751953125
649	279.08355712890625	10.49405					1	DETECTED	279.0836 m/z @10.49 [CD6604_2.mzXML]	279.08355712890625	10.49405	6.287083333333333	18.245833333333334	11.95875	42207.55078125	1483501.7199083255	0	1168	0.0992071987707952	1.06834333298629	126.79868138169822	279.08349609375	279.09307861328125
650	279.158447265625	12.445666666666666					1	DETECTED	279.1584 m/z @12.45 [CD6604_2.mzXML]	279.158447265625	12.445666666666666	0.10086666666666666	20.00183333333333	19.900966666666662	119903.1015625	3.757449697245748E7	1	1168	12.00361576935791	0.8575080617273076	0.06567330911278316	279.15765380859375	279.159423828125
651	279.2280578613281	12.227983333333333					1	DETECTED	279.2281 m/z @12.23 [CD6604_2.mzXML]	279.2280578613281	12.227983333333333	12.210866666666668	14.979766666666666	2.7688999999999986	10429.6142578125	1066122.478713989	0	1168	0.12865133630527126	80.88315481987307	161.5643259815672	279.2276611328125	279.232666015625
652	279.6460876464844	12.941983333333333					1	DETECTED	279.6461 m/z @12.94 [CD6604_2.mzXML]	279.6460876464844	12.941983333333333	12.75925	14.3985	1.6392500000000005	93404.9765625	1277126.0146862767	2	1168	0.18072612535504184	2.211484433411518	1.6289659204706914	279.6452941894531	279.6469421386719
653	280.0914306640625	1.7655166666666666					1	DETECTED	280.0914 m/z @1.77 [CD6604_2.mzXML]	280.0914306640625	1.7655166666666666	1.6732333333333334	18.925833333333333	17.2526	74256.125	4021735.964151672	0	1168	0.19469933386617155	72.85839381069276	154.16565320331165	280.0859069824219	280.092041015625
654	280.1617736816406	12.413099999999998					1	DETECTED	280.1618 m/z @12.41 [CD6604_2.mzXML]	280.1617736816406	12.413099999999998	0.11903333333333334	20.00183333333333	19.882799999999996	23764.69140625	6419850.15807287	0	1168	0.17576673615397276	14.09967156672648	1.9532865753878204	280.1541748046875	280.16290283203125
655	280.65399169921875	13.360133333333332					1	DETECTED	280.6540 m/z @13.36 [CD6604_2.mzXML]	280.65399169921875	13.360133333333332	12.926083333333334	14.080216666666667	1.1541333333333323	58661.7734375	961012.1556380618	0	1168	0.2991816925702029	1.4697244671500471	1.1054085765863393	280.648681640625	280.6547546386719
656	281.0836486816406	16.28065					1	DETECTED	281.0836 m/z @16.28 [CD6604_2.mzXML]	281.0836486816406	16.28065	8.9212	19.947333333333333	11.026133333333332	12258.97265625	2971760.0461122133	0	1168	2.3444984384658714	0.6601906610272418	1.2902267960358398	281.0826416015625	281.0841064453125
657	281.15576171875	13.37565					1	DETECTED	281.1558 m/z @13.38 [CD6604_2.mzXML]	281.15576171875	13.37565	5.4851	13.488	8.0029	12768.0712890625	817228.7084501951	0	1168	4.145254083546991	0.5071192755891542	0.027741823618848065	281.1552429199219	281.1625061035156
658	281.2469177246094	14.331416666666666					1	DETECTED	281.2469 m/z @14.33 [CD6604_2.mzXML]	281.2469177246094	14.331416666666666	0.4654	19.947333333333333	19.481933333333334	126856.078125	8144158.602186952	1	1168	3.405303092779892	1.0163521424679678	0.40954663042184264	281.2455139160156	281.2479248046875
659	281.6623229980469	14.080216666666667					1	DETECTED	281.6623 m/z @14.08 [CD6604_2.mzXML]	281.6623229980469	14.080216666666667	10.993266666666667	15.669983333333333	4.676716666666666	14447.6904296875	1497499.3984906003	0	1168	2.0909548772221918	0.7574979618501541	2.074380891491296	281.65655517578125	281.6697692871094
660	282.2214660644531	17.410166666666665					1	DETECTED	282.2215 m/z @17.41 [CD6604_2.mzXML]	282.2214660644531	17.410166666666665	0.10086666666666666	20.00183333333333	19.900966666666662	3883.15771484375	2508129.5804532478	0	1168	9.348487728788957	0.5748634163908033	0.33945980680075893	282.2167053222656	282.2225036621094
661	282.2502746582031	14.331416666666666					1	DETECTED	282.2503 m/z @14.33 [CD6604_2.mzXML]	282.2502746582031	14.331416666666666	10.92475	15.63255	4.707800000000001	23363.291015625	2647504.148559753	0	1168	3.5892309442657293	0.6726700206946243	0.32324572402650165	282.24859619140625	282.2594909667969
662	282.2783203125	13.955666666666668					1	DETECTED	282.2783 m/z @13.96 [CD6604_2.mzXML]	282.2783203125	13.955666666666668	11.793333333333333	14.200133333333333	2.4068000000000005	39380.18359375	990702.1449887091	0	1168	0.29855418893990304	0.7229791253725427	1.189048097237145	282.2768249511719	282.2800598144531
663	282.8230285644531	1.7655166666666666					1	DETECTED	282.8230 m/z @1.77 [CD6604_2.mzXML]	282.8230285644531	1.7655166666666666	1.7037166666666665	1.8090333333333333	0.10531666666666673	16026.125	81192.80751049804	0	1168	0.09403758962436015	0.8520765911542605	0.704153182308521	282.8224182128906	282.8230285644531
664	282.9046936035156	1.597					1	DETECTED	282.9047 m/z @1.60 [CD6604_2.mzXML]	282.9046936035156	1.597	1.5526000000000002	1.6428	0.09019999999999984	58588.16015625	205589.01428515598	0	1168	0.05971706601481208	1.015765765765769	0.9862275836232602	282.9041748046875	282.9050598144531
665	282.9728698730469	11.577733333333333					1	DETECTED	282.9729 m/z @11.58 [CD6604_2.mzXML]	282.9728698730469	11.577733333333333	10.871116666666667	16.132733333333334	5.261616666666667	6477.560546875	725595.7624745173	0	1168	0.8459694082931115	3.723105408401545	5.017809668825063	282.9722900390625	282.9745178222656
666	283.007080078125	10.21015					1	DETECTED	283.0071 m/z @10.21 [CD6604_2.mzXML]	283.007080078125	10.21015	10.1919	16.722666666666665	6.530766666666665	7701.55078125	664683.5241724851	0	1168	0.07393574019163474	178.92511415525013	356.85022831050026	283.0	283.00738525390625
667	283.0267639160156	1.8923666666666668					1	DETECTED	283.0268 m/z @1.89 [CD6604_2.mzXML]	283.0267639160156	1.8923666666666668	0.5021333333333333	17.038333333333334	16.5362	4687.20947265625	1425289.147869995	0	1168	15.497679577777165	5.947275037763445	10.894550075526888	283.0252990722656	283.03466796875
668	283.107177734375	10.762550000000001					1	DETECTED	283.1072 m/z @10.76 [CD6604_2.mzXML]	283.107177734375	10.762550000000001	2.5483	10.8535	8.305200000000001	5937.76123046875	868207.6029224857	0	1168	0.49827331006442144	0.5055361110265696	0.14220757856759936	283.1068420410156	283.1160888671875
669	283.2415771484375	14.945483333333334					1	DETECTED	283.2416 m/z @14.95 [CD6604_2.mzXML]	283.2415771484375	14.945483333333334	14.7217	15.429566666666666	0.707866666666666	3785.12255859375	112802.15235528557	0	1168	0.4916264734992897	1.5815893349221695	2.163178669844339	283.2411804199219	283.24224853515625
670	283.2623291015625	12.62565					1	DETECTED	283.2623 m/z @12.63 [CD6604_2.mzXML]	283.2623291015625	12.62565	0.10086666666666666	20.00183333333333	19.900966666666662	100185.2890625	3449825.4236510904	1	1168	0.1869992555859934	1.1279742715154946	2.6777060971995255	283.25421142578125	283.2645263671875
671	283.28155517578125	13.937933333333332					1	DETECTED	283.2816 m/z @13.94 [CD6604_2.mzXML]	283.28155517578125	13.937933333333332	13.812683333333332	18.559666666666665	4.746983333333333	9211.9404296875	968777.6127062988	0	1168	0.19826568959219415	18.95003326679982	36.90006653359964	283.28125	283.291259765625
672	284.0838317871094	10.391683333333333					1	DETECTED	284.0838 m/z @10.39 [CD6604_2.mzXML]	284.0838317871094	10.391683333333333	10.374616666666666	10.443150000000001	0.06853333333333467	1627.6116943359375	4655.983456481983	0	1168	0.12742731210826008	2.007812500000051	3.0156250000001026	284.08258056640625	284.08477783203125
673	284.33062744140625	11.876916666666666					1	DETECTED	284.3306 m/z @11.88 [CD6604_2.mzXML]	284.33062744140625	11.876916666666666	2.3976333333333333	13.777516666666665	11.379883333333332	10053.2978515625	1673161.0302972414	0	1168	0.09879206204082358	0.6002501947228781	0.03205979815765121	284.3291320800781	284.33782958984375
674	284.90936279296875	1.6732333333333334					1	DETECTED	284.9094 m/z @1.67 [CD6604_2.mzXML]	284.90936279296875	1.6732333333333334	1.6428	8.215933333333334	6.573133333333334	37118.125	651651.2336652222	0	1168	0.10028520498616045	102.82150851261571	219.95531587229823	284.902587890625	284.913330078125
675	285.0643310546875	1.49345					1	DETECTED	285.0643 m/z @1.49 [CD6604_2.mzXML]	285.0643310546875	1.49345	1.4123666666666668	2.1622666666666666	0.7498999999999998	13510.060546875	159260.00355883787	0	1168	0.1153104406913974	4.5337705270078095	8.279382661092262	285.0636291503906	285.069580078125
676	285.2773132324219	11.45145					1	DETECTED	285.2773 m/z @11.45 [CD6604_2.mzXML]	285.2773132324219	11.45145	0.10086666666666666	19.965500000000002	19.864633333333337	7195.8974609375	1523617.7026189882	0	1168	0.14752147020998052	1.1121594089548672	1.0569619796921825	285.27587890625	285.2808837890625
677	286.1029357910156	8.7088					1	DETECTED	286.1029 m/z @8.71 [CD6604_2.mzXML]	286.1029357910156	8.7088	8.6038	8.778766666666666	0.17496666666666627	2368.906982421875	16223.37050955208	0	1168	0.10894883685755552	0.8331746031745979	0.6663492063491958	286.1025390625	286.1042175292969
678	286.2008972167969	10.320733333333333					1	DETECTED	286.2009 m/z @10.32 [CD6604_2.mzXML]	286.2008972167969	10.320733333333333	10.320733333333333	10.7806	0.45986666666666665	13443.693359375	122072.23378027297	0	1168	0.15762944190979233	null	null	286.2007751464844	286.2012634277344
679	286.2486877441406	9.763399999999999					1	DETECTED	286.2487 m/z @9.76 [CD6604_2.mzXML]	286.2486877441406	9.763399999999999	8.9212	19.326666666666664	10.405466666666664	85882.4765625	1929577.8876007707	1	1168	1.6644791160334549	1.2959277671059406	1.4799780360384567	286.2475891113281	286.2500305175781
680	286.7707824707031	1.9344999999999999					1	DETECTED	286.7708 m/z @1.93 [CD6604_2.mzXML]	286.7707824707031	1.9344999999999999	1.9344999999999999	2.0913999999999997	0.15689999999999982	5589.880859375	36401.484429809585	0	1168	0.20531237953930637	null	null	286.7703857421875	286.7716064453125
681	287.01348876953125	1.7655166666666666					1	DETECTED	287.0135 m/z @1.77 [CD6604_2.mzXML]	287.01348876953125	1.7655166666666666	1.7503	1.8787166666666666	0.12841666666666662	20465.77734375	94605.46981005862	0	1168	0.09244279472468864	4.219605695509311	7.439211391018623	287.0133056640625	287.01434326171875
682	287.09991455078125	9.713583333333334					1	DETECTED	287.0999 m/z @9.71 [CD6604_2.mzXML]	287.09991455078125	9.713583333333334	9.662416666666667	10.443150000000001	0.780733333333334	117847.6640625	863320.2775092208	1	1168	0.0861349497624726	7.629315960912004	14.258631921824009	287.09954833984375	287.1011657714844
683	287.2364501953125	14.009033333333333					1	DETECTED	287.2365 m/z @14.01 [CD6604_2.mzXML]	287.2364501953125	14.009033333333333	13.884116666666667	14.7048	0.8206833333333332	3392.84716796875	76095.65737710567	0	1168	0.16689838536242085	3.284923282188151	5.569846564376302	287.23492431640625	287.2370300292969
684	287.2681884765625	11.562266666666666					1	DETECTED	287.2682 m/z @11.56 [CD6604_2.mzXML]	287.2681884765625	11.562266666666666	11.4835	11.776233333333332	0.2927333333333326	11006.330078125	96309.5268218992	0	1168	0.10232205749397849	1.858231062209052	2.716462124418104	287.26806640625	287.26885986328125
685	287.6322326660156	12.926083333333334					1	DETECTED	287.6322 m/z @12.93 [CD6604_2.mzXML]	287.6322326660156	12.926083333333334	12.055233333333332	13.866066666666667	1.8108333333333348	89157.078125	1127216.8883112767	0	1168	0.1223714876119324	1.5075384400228462	3.047784029362648	287.6310119628906	287.6333312988281
686	288.10321044921875	9.713583333333334					1	DETECTED	288.1032 m/z @9.71 [CD6604_2.mzXML]	288.10321044921875	9.713583333333334	9.662416666666667	9.798016666666665	0.1355999999999984	15909.390625	86828.23357507307	0	1168	0.09652436957300914	1.3250814332247307	1.6501628664494612	288.1031494140625	288.1036071777344
687	288.2163391113281	10.633849999999999					1	DETECTED	288.2163 m/z @10.63 [CD6604_2.mzXML]	288.2163391113281	10.633849999999999	0.15536666666666665	19.911	19.755633333333336	108769.3046875	2392166.5396807212	1	1168	0.0926150207133496	3.7877620404552137	3.325195907000707	288.2148132324219	288.2211608886719
688	288.6398620605469	13.313916666666668					1	DETECTED	288.6399 m/z @13.31 [CD6604_2.mzXML]	288.6398620605469	13.313916666666668	12.877533333333334	17.633666666666667	4.756133333333333	33861.10546875	937834.8098223873	0	1168	0.19170260602967915	10.327232853343656	4.752416767133126	288.6315612792969	288.64678955078125
689	288.76788330078125	1.9344999999999999					1	DETECTED	288.7679 m/z @1.93 [CD6604_2.mzXML]	288.76788330078125	1.9344999999999999	1.9067	2.1622666666666666	0.2555666666666665	9100.875	82953.64994335931	0	1168	0.04148492653406022	4.596522781774606	8.193045563549212	288.7676086425781	288.7686767578125
690	288.9215087890625	1.6125333333333332					1	DETECTED	288.9215 m/z @1.61 [CD6604_2.mzXML]	288.9215087890625	1.6125333333333332	1.5673166666666667	14.739049999999999	13.171733333333332	243740.546875	5396392.804678956	0	1168	0.07655233906959102	2.440553550645776	1.8575590309854504	288.91644287109375	288.9220275878906
691	289.17535400390625	1.23065					1	DETECTED	289.1754 m/z @1.23 [CD6604_2.mzXML]	289.17535400390625	1.23065	0.11903333333333334	20.00183333333333	19.882799999999996	5165.015625	1563937.8101892378	0	1168	7.340152505460858	8.943190848164082	6.926384789311195	289.1743469238281	289.17724609375
692	289.64794921875	11.776233333333332					1	DETECTED	289.6479 m/z @11.78 [CD6604_2.mzXML]	289.64794921875	11.776233333333332	10.8535	15.669983333333333	4.816483333333332	24110.861328125	1430041.3323174126	0	1168	0.45743682928038965	2.365979505382945	4.566349243014587	289.6398620605469	289.6573791503906
693	290.2679748535156	11.405433333333333					1	DETECTED	290.2680 m/z @11.41 [CD6604_2.mzXML]	290.2679748535156	11.405433333333333	10.92475	11.593250000000001	0.6685000000000016	41098.03125	333290.56647985947	0	1168	0.1157087599876867	0.6111782030669847	3.1066038874232764	290.267822265625	290.2688293457031
694	290.6268615722656	12.877533333333334					1	DETECTED	290.6269 m/z @12.88 [CD6604_2.mzXML]	290.6268615722656	12.877533333333334	12.843883333333334	13.068866666666667	0.22498333333333242	13170.984375	73846.0414102171	0	1168	0.12948250517672832	3.3429915799901067	5.685983159980213	290.6256103515625	290.627685546875
695	290.9241027832031	2.603266666666667					1	DETECTED	290.9241 m/z @2.60 [CD6604_2.mzXML]	290.9241027832031	2.603266666666667	0.4654	16.058916666666665	15.593516666666664	34515.76953125	3110918.473675567	0	1168	0.72848702569202	3.2180250809576445	14.621933564496963	290.9159240722656	290.93035888671875
696	291.1730651855469	9.886033333333334					1	DETECTED	291.1731 m/z @9.89 [CD6604_2.mzXML]	291.1730651855469	9.886033333333334	4.23525	9.958183333333332	5.722933333333333	3844.35693359375	686507.3529816894	0	1168	0.2247163159154386	0.5063840706450727	0.012768141290145404	291.1726989746094	291.1778259277344
697	291.19512939453125	12.14175					1	DETECTED	291.1951 m/z @12.14 [CD6604_2.mzXML]	291.19512939453125	12.14175	12.10685	12.3467	0.23985000000000056	19507.10546875	129024.22053466922	0	1168	0.6295493064524393	3.43624641833808	5.42381280815136	291.1942138671875	291.19512939453125
698	291.2720947265625	11.390483333333332					1	DETECTED	291.2721 m/z @11.39 [CD6604_2.mzXML]	291.2720947265625	11.390483333333332	4.11	14.653250000000002	10.54325	6342.71875	2375580.5510986634	0	1168	8.457464111253664	0.7240762403595001	0.442182933026579	291.2632141113281	291.28155517578125
699	291.646240234375	12.877533333333334					1	DETECTED	291.6462 m/z @12.88 [CD6604_2.mzXML]	291.646240234375	12.877533333333334	11.625583333333333	13.313916666666668	1.6883333333333344	22998.373046875	429622.0153203127	0	1168	0.13371022763805485	0.6742814542646804	4.560794248364504	291.64422607421875	291.6466369628906
700	291.9350891113281	2.603266666666667					1	DETECTED	291.9351 m/z @2.60 [CD6604_2.mzXML]	291.9350891113281	2.603266666666667	1.9344999999999999	5.990333333333334	4.055833333333334	29090.982421875	1669761.9237221985	0	1168	0.6761485825008409	2.154427192390724	2.0330579605548333	291.93414306640625	291.935546875
701	292.0677490234375	16.9085					1	DETECTED	292.0677 m/z @16.91 [CD6604_2.mzXML]	292.0677490234375	16.9085	9.282683333333333	19.418	10.135316666666666	4112.74853515625	966711.4634005129	0	1168	2.3233172055385936	0.6645397542121171	0.3290795084242342	292.0663146972656	292.07452392578125
702	292.1972961425781	1.7805833333333332					1	DETECTED	292.1973 m/z @1.78 [CD6604_2.mzXML]	292.1972961425781	1.7805833333333332	1.7805833333333332	16.686	14.905416666666667	13663.796875	4349210.852890747	0	1168	10.396520594764823	null	null	292.1918640136719	292.19927978515625
703	292.63494873046875	10.357033333333334					1	DETECTED	292.6349 m/z @10.36 [CD6604_2.mzXML]	292.63494873046875	10.357033333333334	2.9001499999999996	11.010133333333332	8.109983333333332	4708.72900390625	987786.9874110715	0	1168	0.6828779930562625	0.5437917539275791	0.08758350785515823	292.6290283203125	292.64056396484375
704	292.6541442871094	13.1					1	DETECTED	292.6541 m/z @13.10 [CD6604_2.mzXML]	292.6541442871094	13.1	13.0529	13.177050000000001	0.12415000000000198	7697.314453125	37163.392591064774	0	1168	0.0458654712101314	1.317940552016996	1.635881104033992	292.6537170410156	292.6545715332031
705	292.9317932128906	2.82875					1	DETECTED	292.9318 m/z @2.83 [CD6604_2.mzXML]	292.9317932128906	2.82875	2.3568833333333337	13.830549999999999	11.473666666666665	4067.960693359375	1065594.542947876	0	1168	0.4268926160334625	12.157742300084779	1.257522605382175	292.92474365234375	292.9356994628906
706	292.9733581542969	2.4936000000000003					1	DETECTED	292.9734 m/z @2.49 [CD6604_2.mzXML]	292.9733581542969	2.4936000000000003	2.3568833333333337	16.741333333333333	14.38445	4848.4150390625	1889938.017135376	0	1168	0.4127885562907099	52.60679019870781	6.804127926519577	292.9656982421875	292.9815673828125
707	292.9962463378906	2.603266666666667					1	DETECTED	292.9962 m/z @2.60 [CD6604_2.mzXML]	292.9962463378906	2.603266666666667	2.34315	16.983	14.639850000000001	5863.07373046875	908923.3490652466	0	1168	0.3626928588134577	28.140930351765224	46.5265360089576	292.9884948730469	292.9975280761719
708	293.0075378417969	2.7153666666666667					1	DETECTED	293.0075 m/z @2.72 [CD6604_2.mzXML]	293.0075378417969	2.7153666666666667	2.3154166666666667	16.48305	14.167633333333331	6007.947265625	999446.7428233642	0	1168	0.3581888912364586	17.71175563612118	1.5087852021661312	292.9976501464844	293.0085754394531
709	293.01947021484375	9.59205					1	DETECTED	293.0195 m/z @9.59 [CD6604_2.mzXML]	293.01947021484375	9.59205	2.23245	11.1472	8.91475	98683.171875	2.0974433637273986E7	0	1168	8.749579583691078	0.6155642102665689	0.22251280433755824	293.01007080078125	293.0269470214844
710	293.042724609375	2.4658333333333333					1	DETECTED	293.0427 m/z @2.47 [CD6604_2.mzXML]	293.042724609375	2.4658333333333333	2.329133333333333	14.89325	12.564116666666667	9662.787109375	1056305.661176819	0	1168	0.3067263896787633	4.898327519438224	8.67975508923758	293.0340270996094	293.042724609375
711	293.0533142089844	2.630866666666667					1	DETECTED	293.0533 m/z @2.63 [CD6604_2.mzXML]	293.0533142089844	2.630866666666667	2.14805	4.376666666666667	2.228616666666667	11780.6748046875	500639.5659481201	0	1168	0.35962283451715304	2.307932617625737	2.0026829559718182	293.0448913574219	293.053466796875
712	293.0643310546875	2.5483					1	DETECTED	293.0643 m/z @2.55 [CD6604_2.mzXML]	293.0643310546875	2.5483	2.0770833333333334	18.9445	16.867416666666667	15853.427734375	1945173.8196607353	0	1168	0.41561010895382067	8.344397029396433	26.380183207437213	293.0564270019531	293.06500244140625
713	293.0972595214844	2.603266666666667					1	DETECTED	293.0973 m/z @2.60 [CD6604_2.mzXML]	293.0972595214844	2.603266666666667	0.10086666666666666	20.00183333333333	19.900966666666662	1.0208226E7	6.29825331474251E8	1	1168	0.7098382584411547	1.971786817480534	1.8069539928147957	293.0961608886719	293.1069641113281
714	293.1353759765625	9.556666666666667					1	DETECTED	293.1354 m/z @9.56 [CD6604_2.mzXML]	293.1353759765625	9.556666666666667	2.0480833333333335	17.075333333333333	15.027249999999999	104270.9140625	2.254410197215125E7	2	1168	7.903994125394879	0.716300213942887	0.20679309990532538	293.12628173828125	293.1420593261719
715	293.15252685546875	9.662416666666667					1	DETECTED	293.1525 m/z @9.66 [CD6604_2.mzXML]	293.15252685546875	9.662416666666667	2.0913999999999997	10.302349999999999	8.210949999999999	126867.8671875	1.8371459411255974E7	0	1168	0.20054123318354833	0.5516035630764063	0.08018584882078048	293.144287109375	293.1607360839844
716	293.1779479980469	13.724916666666667					1	DETECTED	293.1779 m/z @13.72 [CD6604_2.mzXML]	293.1779479980469	13.724916666666667	2.2742666666666667	15.085233333333333	12.810966666666666	23066.892578125	2079084.0098507085	0	1168	0.19452930096519871	0.5659760227577026	0.11637947565346395	293.1679992675781	293.1875
717	293.20135498046875	2.4936000000000003					1	DETECTED	293.2014 m/z @2.49 [CD6604_2.mzXML]	293.20135498046875	2.4936000000000003	2.34315	3.670166666666667	1.3270166666666667	4894.58447265625	186039.5290220032	0	1168	0.6760599366175604	4.41015841364794	7.820316827295879	293.1934509277344	293.2029113769531
718	293.2137451171875	2.5619500000000004					1	DETECTED	293.2137 m/z @2.56 [CD6604_2.mzXML]	293.2137451171875	2.5619500000000004	2.3840999999999997	3.8747166666666666	1.490616666666667	5447.6044921875	158597.7613799744	0	1168	0.19746512905331226	4.19065692062598	4.698264598906683	293.20526123046875	293.222412109375
719	293.228515625	2.3568833333333337					1	DETECTED	293.2285 m/z @2.36 [CD6604_2.mzXML]	293.228515625	2.3568833333333337	2.3568833333333337	3.5159000000000002	1.1590166666666666	3827.63720703125	128726.46258609003	0	1168	0.4607250313101594	null	null	293.2240905761719	293.2331237792969
720	293.2448425292969	12.429166666666667					1	DETECTED	293.2448 m/z @12.43 [CD6604_2.mzXML]	293.2448425292969	12.429166666666667	2.3705333333333334	12.57695	10.206416666666666	4305.73779296875	1514430.487469391	0	1168	10.083376408267236	0.5073460940684453	0.014692188136890659	293.2352294921875	293.2512512207031
721	293.3169250488281	9.9404					1	DETECTED	293.3169 m/z @9.94 [CD6604_2.mzXML]	293.3169250488281	9.9404	2.3840999999999997	9.9404	7.5563	64851.7734375	1.2986879741385497E7	0	1168	7.765179913074496	0.5	null	293.3082580566406	293.3242492675781
722	293.64019775390625	10.357033333333334					1	DETECTED	293.6402 m/z @10.36 [CD6604_2.mzXML]	293.64019775390625	10.357033333333334	3.1643499999999998	14.824533333333333	11.660183333333332	30973.876953125	3530094.037198303	0	1168	0.12741705323679042	0.8105586464022466	0.019693108453474724	293.6397705078125	293.6474609375
723	294.1004333496094	2.603266666666667					1	DETECTED	294.1004 m/z @2.60 [CD6604_2.mzXML]	294.1004333496094	2.603266666666667	1.8374166666666667	18.706666666666667	16.86925	952075.4375	5.910236481055516E7	0	1168	0.7339406894935046	2.008614826081242	1.7141635588385045	294.10015869140625	294.103271484375
724	294.1559143066406	9.644733333333333					1	DETECTED	294.1559 m/z @9.64 [CD6604_2.mzXML]	294.1559143066406	9.644733333333333	9.610066666666667	9.976366666666667	0.36630000000000074	13935.6298828125	253573.28648339774	0	1168	0.10800367343471962	5.283173076923128	9.566346153846256	294.1558837890625	294.15618896484375
725	294.9192199707031	12.75925					1	DETECTED	294.9192 m/z @12.76 [CD6604_2.mzXML]	294.9192199707031	12.75925	0.10086666666666666	19.947333333333333	19.846466666666664	18005.740234375	3870389.606962461	0	1168	1.7930945768455757	0.7143405113973924	0.48859551531591133	294.91790771484375	294.9203796386719
726	294.9380798339844	1.6428					1	DETECTED	294.9381 m/z @1.64 [CD6604_2.mzXML]	294.9380798339844	1.6428	1.597	1.6882666666666668	0.09126666666666683	98571.703125	380296.8758339852	0	1168	0.06897868859212708	0.9963609898107719	0.8873363746321201	294.9379577636719	294.93829345703125
727	294.95269775390625	11.250850000000002					1	DETECTED	294.9527 m/z @11.25 [CD6604_2.mzXML]	294.95269775390625	11.250850000000002	11.010133333333332	17.838	6.827866666666669	5086.44189453125	1247168.7281143193	0	1168	4.7510669511326284	14.182372083362027	27.364744166724055	294.95269775390625	294.95526123046875
728	295.0735168457031	11.361383333333333					1	DETECTED	295.0735 m/z @11.36 [CD6604_2.mzXML]	295.0735168457031	11.361383333333333	11.301516666666666	11.742383333333333	0.4408666666666665	139069.671875	976137.8887230223	0	1168	0.10602843784958083	2.2013713234049535	3.1184174115370125	295.0732421875	295.0741271972656
729	295.10174560546875	2.603266666666667					1	DETECTED	295.1017 m/z @2.60 [CD6604_2.mzXML]	295.10174560546875	2.603266666666667	1.8515000000000001	18.486333333333334	16.634833333333333	113585.0546875	8484618.544271065	0	1168	0.6288541144575879	2.232012513209154	1.7009502979389868	295.09710693359375	295.10272216796875
730	295.1283874511719	9.644733333333333					1	DETECTED	295.1284 m/z @9.64 [CD6604_2.mzXML]	295.1283874511719	9.644733333333333	9.5743	9.729883333333333	0.1555833333333343	27196.53125	140251.19407324208	0	1168	0.08224154149794316	1.06923568602743	1.218791229652952	295.12823486328125	295.12860107421875
731	295.1482849121094	9.903799999999999					1	DETECTED	295.1483 m/z @9.90 [CD6604_2.mzXML]	295.1482849121094	9.903799999999999	9.486583333333334	19.655166666666666	10.168583333333332	4598.9794921875	1150591.5733854978	0	1168	0.4586222474645165	12.186214197259671	23.372428394519343	295.14776611328125	295.156982421875
732	295.193603515625	12.313033333333333					1	DETECTED	295.1936 m/z @12.31 [CD6604_2.mzXML]	295.193603515625	12.313033333333333	1.46315	17.856166666666663	16.393016666666664	48868.59375	3395232.048333129	0	1168	0.28590770816860456	0.7561544766126385	0.5105741687469647	295.1869201660156	295.2024841308594
733	295.26153564453125	13.60465					1	DETECTED	295.2615 m/z @13.60 [CD6604_2.mzXML]	295.26153564453125	13.60465	0.7755333333333333	18.798333333333336	18.022800000000004	12312.9375	3152141.298567718	0	1168	0.338078570996041	0.7024178074094477	0.08140102222096339	295.2614440917969	295.2644348144531
734	295.2948913574219	2.603266666666667					1	DETECTED	295.2949 m/z @2.60 [CD6604_2.mzXML]	295.2948913574219	2.603266666666667	2.062466666666667	6.496766666666667	4.4343	33103.53515625	1928585.927266998	0	1168	0.7769384013121172	0.7716517227101239	2.5043110382478124	295.2928466796875	295.2955627441406
735	296.065185546875	1.7349666666666665					1	DETECTED	296.0652 m/z @1.73 [CD6604_2.mzXML]	296.065185546875	1.7349666666666665	1.7037166666666665	1.7805833333333332	0.07686666666666664	71003.8515625	238422.50269531217	0	1168	0.07331022887838001	1.2298666666666662	1.4597333333333324	296.06488037109375	296.0652160644531
736	296.1848449707031	11.828149999999999					1	DETECTED	296.1848 m/z @11.83 [CD6604_2.mzXML]	296.1848449707031	11.828149999999999	9.43465	19.326666666666664	9.892016666666665	27284.958984375	2106460.2756406562	0	1168	0.10310371824634679	2.2174204973988467	8.94014475447371	296.1826477050781	296.18511962890625
737	296.19683837890625	12.313033333333333					1	DETECTED	296.1968 m/z @12.31 [CD6604_2.mzXML]	296.19683837890625	12.313033333333333	12.1935	12.527283333333333	0.3337833333333329	7902.8759765625	114378.43675353976	0	1168	0.3449746041386188	1.3961935303959858	1.7923870607919716	296.196044921875	296.197265625
738	296.2577209472656	13.455250000000001					1	DETECTED	296.2577 m/z @13.46 [CD6604_2.mzXML]	296.2577209472656	13.455250000000001	13.391250000000001	13.655399999999998	0.2641499999999972	6435.62841796875	67693.57701135229	0	1168	0.1714661706954388	2.0636718749999763	3.127343749999953	296.2569885253906	296.25830078125
739	296.98895263671875	11.725166666666667					1	DETECTED	296.9890 m/z @11.73 [CD6604_2.mzXML]	296.98895263671875	11.725166666666667	11.593250000000001	16.2623	4.669049999999999	5027.3857421875	604224.6083038634	0	1168	0.5278791509171015	17.696967782691264	34.39393556538253	296.9880065917969	296.99200439453125
740	297.0704345703125	11.361383333333333					1	DETECTED	297.0704 m/z @11.36 [CD6604_2.mzXML]	297.0704345703125	11.361383333333333	11.316533333333332	11.547033333333333	0.23050000000000104	37849.421875	293292.6356660159	0	1168	0.10937659030271618	2.5696767001114784	4.139353400222957	297.0702819824219	297.07086181640625
741	297.11834716796875	1.49345					1	DETECTED	297.1183 m/z @1.49 [CD6604_2.mzXML]	297.11834716796875	1.49345	1.4306333333333332	15.614366666666665	14.183733333333333	6504.1357421875	4036211.6191650387	0	1168	0.13530042213057114	112.89785088882978	224.7957017776596	297.11175537109375	297.1183776855469
742	297.1803283691406	16.28065					1	DETECTED	297.1803 m/z @16.28 [CD6604_2.mzXML]	297.1803283691406	16.28065	8.992033333333334	20.00183333333333	11.009799999999997	10516.150390625	2546133.3937341617	0	1168	3.023511036180416	0.6983423451839104	0.4915767184930796	297.1785583496094	297.18780517578125
743	298.2731628417969	14.282533333333333					1	DETECTED	298.2732 m/z @14.28 [CD6604_2.mzXML]	298.2731628417969	14.282533333333333	10.762550000000001	16.778666666666666	6.016116666666665	97306.953125	4749097.040363651	0	1168	0.43400266102781515	0.8061681620338564	0.4573636657575609	298.2727355957031	298.2750549316406
744	299.1380615234375	12.262416666666667					1	DETECTED	299.1381 m/z @12.26 [CD6604_2.mzXML]	299.1380615234375	12.262416666666667	10.33925	15.0505	4.71125	50268.80078125	3278186.1066588126	0	1168	1.6791905116114592	0.8268280907023785	0.6015991795973157	299.1372375488281	299.1395568847656
745	299.2765808105469	14.331416666666666					1	DETECTED	299.2766 m/z @14.33 [CD6604_2.mzXML]	299.2765808105469	14.331416666666666	11.164083333333334	15.669983333333333	4.505899999999999	17443.041015625	1194984.5538601072	0	1168	0.7868631064152858	0.65565171319517	0.3668607479269853	299.2757263183594	299.2779846191406
746	299.63201904296875	12.877533333333334					1	DETECTED	299.6320 m/z @12.88 [CD6604_2.mzXML]	299.63201904296875	12.877533333333334	12.86105	12.988933333333334	0.12788333333333313	21965.822265625	99565.80364160164	0	1168	0.13429799316121205	3.8791708796764177	6.758341759352835	299.6316833496094	299.6322326660156
747	300.14105224609375	12.262416666666667					1	DETECTED	300.1411 m/z @12.26 [CD6604_2.mzXML]	300.14105224609375	12.262416666666667	10.477333333333332	13.504516666666666	3.0271833333333333	9915.3955078125	856043.8906260068	0	1168	2.427245969168915	0.8450681854672173	0.6967593385986522	300.1395568847656	300.1422119140625
748	300.1797180175781	11.562266666666666					1	DETECTED	300.1797 m/z @11.56 [CD6604_2.mzXML]	300.1797180175781	11.562266666666666	9.348216666666668	16.889833333333332	7.541616666666664	21120.71875	1324691.3597982784	0	1168	0.0814458383826242	2.0394521798533733	2.787922435258359	300.1791687011719	300.1842041015625
749	300.19873046875	11.361383333333333					1	DETECTED	300.1987 m/z @11.36 [CD6604_2.mzXML]	300.19873046875	11.361383333333333	8.832366666666667	11.361383333333333	2.5290166666666654	4949.72412109375	462493.39632348646	0	1168	2.3744966388269635	0.5	null	300.196533203125	300.1990051269531
750	301.1174011230469	10.762550000000001					1	DETECTED	301.1174 m/z @10.76 [CD6604_2.mzXML]	301.1174011230469	10.762550000000001	10.391683333333333	10.871116666666667	0.4794333333333345	37522.21484375	391126.7464243171	1	1168	0.08332133206425851	0.6463688657199345	0.43576383029820753	301.1174011230469	301.1197509765625
751	301.14007568359375	12.413099999999998					1	DETECTED	301.1401 m/z @12.41 [CD6604_2.mzXML]	301.14007568359375	12.413099999999998	0.10086666666666666	20.00183333333333	19.900966666666662	114749.890625	1.2177254898867177E7	1	1168	10.842591729670044	0.7138473809187132	0.49057502469068986	301.13916015625	301.1415100097656
752	301.2125549316406	13.537566666666667					1	DETECTED	301.2126 m/z @13.54 [CD6604_2.mzXML]	301.2125549316406	13.537566666666667	13.391250000000001	13.655399999999998	0.2641499999999972	13197.8310546875	142218.2850329585	0	1168	0.11271520196596363	0.9026654516459708	0.8053309032919416	301.2123107910156	301.2130432128906
753	302.1018981933594	10.615766666666667					1	DETECTED	302.1019 m/z @10.62 [CD6604_2.mzXML]	302.1018981933594	10.615766666666667	10.477333333333332	10.688883333333333	0.2115500000000008	6308.09765625	50229.40529602035	0	1168	0.13978292045748653	0.7640862027449963	0.5281724054899926	302.1014099121094	302.1021728515625
754	302.1208190917969	10.762550000000001					1	DETECTED	302.1208 m/z @10.76 [CD6604_2.mzXML]	302.1208190917969	10.762550000000001	10.357033333333334	10.817533333333333	0.4604999999999997	6633.779296875	64232.61876229862	0	1168	0.07689469568943963	0.5677941720438935	0.135588344087787	302.1204528808594	302.12109375
755	302.1435852050781	12.413099999999998					1	DETECTED	302.1436 m/z @12.41 [CD6604_2.mzXML]	302.1435852050781	12.413099999999998	0.30146666666666666	19.965500000000002	19.664033333333336	18224.060546875	2660088.933817841	0	1168	0.11183631147981465	1.414774276660947	0.41883025036198024	302.1424865722656	302.1463317871094
756	302.2316589355469	10.798983333333332					1	DETECTED	302.2317 m/z @10.80 [CD6604_2.mzXML]	302.2316589355469	10.798983333333332	10.7806	10.976633333333332	0.1960333333333324	5906.8671875	41696.03292852775	0	1168	0.04973673879907636	5.331822302810724	9.663644605621448	302.23138427734375	302.2320251464844
757	302.2864685058594	11.562266666666666					1	DETECTED	302.2865 m/z @11.56 [CD6604_2.mzXML]	302.2864685058594	11.562266666666666	11.467450000000001	14.567683333333333	3.100233333333332	167107.21875	1806741.3786180425	1	1168	0.10696966805261354	2.7402579127696507	2.4996482299560325	302.2852783203125	302.2876892089844
758	303.02691650390625	1.49345					1	DETECTED	303.0269 m/z @1.49 [CD6604_2.mzXML]	303.02691650390625	1.49345	1.4475833333333334	8.638983333333334	7.191400000000001	6207.13232421875	528447.2122628174	0	1168	0.17786205907262453	78.39462209302354	155.78924418604709	303.0218811035156	303.0272521972656
759	303.0738220214844	9.713583333333334					1	DETECTED	303.0738 m/z @9.71 [CD6604_2.mzXML]	303.0738220214844	9.713583333333334	9.662416666666667	9.81545	0.15303333333333313	10487.23046875	60617.01862023935	0	1168	0.11894384693293425	1.4954397394136683	2.5221366175972375	303.0732421875	303.0741271972656
760	303.2284851074219	14.2662					1	DETECTED	303.2285 m/z @14.27 [CD6604_2.mzXML]	303.2284851074219	14.2662	10.101533333333332	16.741333333333333	6.639800000000001	253990.453125	1.1423485502982397E7	1	1168	0.4117619459702446	0.7118452614978366	0.43427796852080536	303.2276306152344	303.2294921875
761	304.04876708984375	16.92716666666667					1	DETECTED	304.0488 m/z @16.93 [CD6604_2.mzXML]	304.04876708984375	16.92716666666667	0.19206666666666666	19.983666666666668	19.791600000000003	4570.9111328125	1645554.4264337455	0	1168	8.273592507652058	0.5913200399161045	0.15022675330086702	304.046630859375	304.05023193359375
762	304.1512451171875	16.8715					1	DETECTED	304.1512 m/z @16.87 [CD6604_2.mzXML]	304.1512451171875	16.8715	9.20855	16.8715	7.66295	2864.049072265625	871498.1148642885	0	1168	7.521613765205201	0.5	null	304.1492614746094	304.1512451171875
763	304.2110900878906	10.065816666666667					1	DETECTED	304.2111 m/z @10.07 [CD6604_2.mzXML]	304.2110900878906	10.065816666666667	10.012466666666667	10.33925	0.3267833333333332	21611.26171875	188194.60138873232	0	1168	0.17239412446114422	3.135533437702561	4.497722950396612	304.21099853515625	304.2120666503906
764	304.2318420410156	14.233					1	DETECTED	304.2318 m/z @14.23 [CD6604_2.mzXML]	304.2318420410156	14.233	8.113416666666668	15.836350000000001	7.722933333333334	47687.1640625	2613531.5799238295	0	1168	0.40495996478020757	0.7160232960444358	0.3167805520955689	304.2289123535156	304.23291015625
765	304.2991638183594	11.499400000000001					1	DETECTED	304.2992 m/z @11.50 [CD6604_2.mzXML]	304.2991638183594	11.499400000000001	11.467450000000001	11.725166666666667	0.25771666666666526	21841.814453125	141526.37845446737	0	1168	0.09818601680747463	4.033124673969704	6.152713096511124	304.29852294921875	304.2998352050781
766	304.89520263671875	1.6276833333333334					1	DETECTED	304.8952 m/z @1.63 [CD6604_2.mzXML]	304.89520263671875	1.6276833333333334	0.22843333333333332	13.60465	13.376216666666666	80201.6171875	2254268.806606659	0	1168	0.08245346675259402	1.4602783238946258	1.5313894911650088	304.8940734863281	304.9046325683594
767	305.04443359375	16.722666666666665					1	DETECTED	305.0444 m/z @16.72 [CD6604_2.mzXML]	305.04443359375	16.722666666666665	0.17386666666666667	19.764833333333335	19.59096666666667	3943.647216796875	1295283.422239869	0	1168	1.9184161496533783	0.59191502304296	0.18383004608591985	305.0428466796875	305.0460510253906
768	305.2441711425781	12.62565					1	DETECTED	305.2442 m/z @12.63 [CD6604_2.mzXML]	305.2441711425781	12.62565	5.1729	15.484833333333334	10.311933333333334	262697.4375	4266250.968064177	1	1168	0.14124901338979257	1.753138924131071	2.5131461046645875	305.23529052734375	305.2480163574219
769	306.08331298828125	15.669983333333333					1	DETECTED	306.0833 m/z @15.67 [CD6604_2.mzXML]	306.08331298828125	15.669983333333333	9.331150000000001	19.0535	9.722349999999999	5151.3330078125	1275021.7652249152	0	1168	2.5338212325809604	0.7668879657139853	0.443048650817739	306.0821533203125	306.084716796875
770	306.2475280761719	12.62565					1	DETECTED	306.2475 m/z @12.63 [CD6604_2.mzXML]	306.2475280761719	12.62565	12.47735	14.602216666666667	2.1248666666666676	50762.6015625	802669.3471177383	0	1168	0.24063238985340973	4.696451046575629	17.218673768314265	306.2471923828125	306.2510070800781
771	306.828125	1.7503					1	DETECTED	306.8281 m/z @1.75 [CD6604_2.mzXML]	306.828125	1.7503	1.6882666666666668	1.79485	0.10658333333333325	15080.845703125	65103.27764282219	0	1168	0.07516199485642883	0.8590811391724896	0.7181622783449793	306.8280334472656	306.8290710449219
772	307.06134033203125	11.18135					1	DETECTED	307.0613 m/z @11.18 [CD6604_2.mzXML]	307.06134033203125	11.18135	6.848	14.85845	8.010449999999999	4589.2900390625	800807.5202557981	0	1168	3.5346519416603446	0.9242791373879329	0.8485582747758661	307.0547180175781	307.06390380859375
773	307.0786437988281	10.119633333333333					1	DETECTED	307.0786 m/z @10.12 [CD6604_2.mzXML]	307.0786437988281	10.119633333333333	0.41085	19.655166666666666	19.244316666666666	7243.19140625	1966860.529399231	0	1168	6.028095175492311	14.445184849273996	26.089771384407626	307.07476806640625	307.0832214355469
774	307.1676330566406	10.562533333333333					1	DETECTED	307.1676 m/z @10.56 [CD6604_2.mzXML]	307.1676330566406	10.562533333333333	3.99955	18.669833333333333	14.670283333333334	413079.6875	8737806.958511045	1	1168	0.5133818203812623	null	null	307.16204833984375	307.1688537597656
775	307.2615051269531	12.055233333333332					1	DETECTED	307.2615 m/z @12.06 [CD6604_2.mzXML]	307.2615051269531	12.055233333333332	1.6428	15.102599999999999	13.4598	7673.9736328125	1713311.5242548522	0	1168	12.319607126731185	0.6463330697595503	0.2549048625569211	307.2518615722656	307.262939453125
776	308.0501708984375	10.460166666666668					1	DETECTED	308.0502 m/z @10.46 [CD6604_2.mzXML]	308.0501708984375	10.460166666666668	9.610066666666667	10.597566666666667	0.9875000000000007	146714.015625	1154973.0642537281	1	1168	0.05227007633856928	1.49245261988993	2.192778670133548	308.0426025390625	308.05029296875
777	308.1715393066406	10.562533333333333					1	DETECTED	308.1715 m/z @10.56 [CD6604_2.mzXML]	308.1715393066406	10.562533333333333	10.545250000000001	11.828149999999999	1.282899999999998	48870.18359375	1058848.0326382425	0	1168	0.6368016376535497	34.9833835108549	68.07640437384894	308.1698913574219	308.1717529296875
778	309.1502380371094	13.724916666666667					1	DETECTED	309.1502 m/z @13.72 [CD6604_2.mzXML]	309.1502380371094	13.724916666666667	9.0811	14.233	5.151900000000001	19024.712890625	910366.2825094305	0	1168	4.408325671885324	0.5553321061919942	0.11112495171171989	309.1464538574219	309.1522216796875
779	309.1640625	10.562533333333333					1	DETECTED	309.1641 m/z @10.56 [CD6604_2.mzXML]	309.1640625	10.562533333333333	10.511133333333333	12.47735	1.966216666666666	14800.58984375	511071.61489233375	0	1168	0.5134411382912152	19.126621271076807	35.99493301453087	309.1631774902344	309.1711730957031
780	310.047119140625	10.460166666666668					1	DETECTED	310.0471 m/z @10.46 [CD6604_2.mzXML]	310.047119140625	10.460166666666668	10.391683333333333	10.871116666666667	0.4794333333333345	50531.36328125	336446.5259664935	0	1168	0.09471011278271746	3.464307008581788	1.9689851117736823	310.0462341308594	310.047607421875
781	310.1123962402344	0.7028333333333333					1	DETECTED	310.1124 m/z @0.70 [CD6604_2.mzXML]	310.1123962402344	0.7028333333333333	0.10086666666666666	19.911	19.810133333333333	1700.6419677734375	1129329.4843840336	0	1168	6.776589941040049	16.454510216512542	31.909020433025088	310.1104431152344	310.1142578125
782	310.20098876953125	10.58005					1	DETECTED	310.2010 m/z @10.58 [CD6604_2.mzXML]	310.20098876953125	10.58005	10.460166666666668	17.89333333333333	7.433166666666663	9716.798828125	662282.089546875	0	1168	0.06231639158435698	18.404803093826974	34.098099432751184	310.1978454589844	310.2107238769531
783	310.2734375	14.516533333333333					1	DETECTED	310.2734 m/z @14.52 [CD6604_2.mzXML]	310.2734375	14.516533333333333	11.515716666666666	14.928283333333333	3.4125666666666667	3079.08935546875	433985.1828059082	0	1168	0.059703544184028345	0.5686063238340673	0.13721264766813462	310.266357421875	310.2746887207031
784	310.9119567871094	1.6579333333333333					1	DETECTED	310.9120 m/z @1.66 [CD6604_2.mzXML]	310.9119567871094	1.6579333333333333	1.5673166666666667	1.7503	0.18298333333333328	77031.1640625	331728.3130015263	0	1168	0.06324988282568267	1.2243719866214395	1.476660256659889	310.9114990234375	310.9146423339844
785	311.0507507324219	10.460166666666668					1	DETECTED	311.0508 m/z @10.46 [CD6604_2.mzXML]	311.0507507324219	10.460166666666668	10.391683333333333	10.527983333333333	0.1363000000000003	6885.72412109375	36214.26304943866	0	1168	0.08414941596232772	0.9951326356777617	0.9525303065201736	311.0500793457031	311.051025390625
786	311.068603515625	11.577733333333333					1	DETECTED	311.0686 m/z @11.58 [CD6604_2.mzXML]	311.068603515625	11.577733333333333	10.993266666666667	11.725166666666667	0.7318999999999996	21979.3515625	313463.48278686526	0	1168	0.09164487905080243	0.6718037660606606	0.3681518007179325	311.0680847167969	311.06884765625
787	311.123046875	8.761183333333333					1	DETECTED	311.1230 m/z @8.76 [CD6604_2.mzXML]	311.123046875	8.761183333333333	8.4824	15.429566666666666	6.947166666666666	14653.9794921875	504009.25087884493	0	1168	0.1494323522127825	0.9510224061211999	19.43782764780789	311.1228332519531	311.1267395019531
788	311.1658935546875	12.262416666666667					1	DETECTED	311.1659 m/z @12.26 [CD6604_2.mzXML]	311.1658935546875	12.262416666666667	11.316533333333332	17.316333333333333	5.9998000000000005	90101.203125	2533612.4722712077	1	1168	0.35164610048424194	2.375737994651782	3.6844248691722097	311.16485595703125	311.1755065917969
789	311.1913757324219	13.812683333333332					1	DETECTED	311.1914 m/z @13.81 [CD6604_2.mzXML]	311.1913757324219	13.812683333333332	4.6968	17.056833333333334	12.360033333333334	2497.00390625	700540.8088603512	0	1168	0.7959172141791626	0.677939420754617	0.35587884150923405	311.18353271484375	311.1966552734375
790	311.9931945800781	17.967499999999998					1	DETECTED	311.9932 m/z @17.97 [CD6604_2.mzXML]	311.9931945800781	17.967499999999998	3.3158499999999997	19.965500000000002	16.64965	2974.025146484375	1466815.2742386777	0	1168	1.7987370535302034	0.5681834469155352	0.13636689383107056	311.9913024902344	311.9960632324219
791	312.02874755859375	13.146416666666665					1	DETECTED	312.0287 m/z @13.15 [CD6604_2.mzXML]	312.02874755859375	13.146416666666665	10.545250000000001	17.242	6.69675	27023.728515625	1224738.5094980781	0	1168	0.28462162696793847	0.913136872789253	0.8817907311850441	312.02154541015625	312.0296325683594
792	312.16937255859375	12.227983333333333					1	DETECTED	312.1694 m/z @12.23 [CD6604_2.mzXML]	312.16937255859375	12.227983333333333	3.9839166666666666	12.461266666666667	8.477350000000001	17319.65234375	1433246.1239157715	0	1168	0.22486857889616196	0.5141485593679497	0.028297118735899084	312.1644592285156	312.16998291015625
793	312.2160949707031	10.762550000000001					1	DETECTED	312.2161 m/z @10.76 [CD6604_2.mzXML]	312.2160949707031	10.762550000000001	10.137583333333334	10.889266666666666	0.7516833333333324	5965.74462890625	83591.29759112568	0	1168	0.10909606022436513	0.6013787401994759	0.20275748039895178	312.21563720703125	312.21710205078125
794	312.2888488769531	13.60465					1	DETECTED	312.2888 m/z @13.60 [CD6604_2.mzXML]	312.2888488769531	13.60465	13.488	14.097383333333333	0.6093833333333336	6695.02880859375	124423.99694104026	0	1168	0.09331953114852709	2.612016002286044	4.224032004572088	312.2877502441406	312.289306640625
795	312.36187744140625	12.038583333333333					1	DETECTED	312.3619 m/z @12.04 [CD6604_2.mzXML]	312.36187744140625	12.038583333333333	2.7293166666666666	13.471483333333333	10.742166666666666	12488.3681640625	4277835.130752197	0	1168	0.10430695401300483	0.5769609493049936	0.1539218986099872	312.36102294921875	312.37127685546875
796	312.6573791503906	1.8651333333333333					1	DETECTED	312.6574 m/z @1.87 [CD6604_2.mzXML]	312.6573791503906	1.8651333333333333	1.8374166666666667	5.138433333333333	3.3010166666666665	30294.26953125	933379.3352691035	0	1168	0.47943939986540696	35.88738470470397	44.80552013338694	312.6560363769531	312.6603088378906
797	313.0660095214844	11.562266666666666					1	DETECTED	313.0660 m/z @11.56 [CD6604_2.mzXML]	313.0660095214844	11.562266666666666	10.993266666666667	13.689983333333334	2.696716666666667	6993.49951171875	621411.3023828124	0	1168	0.14640532038824006	2.3696983011130683	3.7393966022261362	313.0603942871094	313.06658935546875
798	313.095947265625	1.5085166666666665					1	DETECTED	313.0959 m/z @1.51 [CD6604_2.mzXML]	313.095947265625	1.5085166666666665	1.4123666666666668	19.490833333333335	18.078466666666667	18855.978515625	2265279.528067139	0	1168	0.18098596108314857	94.01178713815246	185.78990026290225	313.09368896484375	313.0966796875
799	313.15423583984375	10.03035					1	DETECTED	313.1542 m/z @10.03 [CD6604_2.mzXML]	313.15423583984375	10.03035	9.976366666666667	13.812683333333332	3.836316666666665	4213.0048828125	520257.604069641	0	1168	0.0738855954951756	35.532417412781896	70.06483482556379	313.1463317871094	313.1555480957031
800	313.1662292480469	12.313033333333333					1	DETECTED	313.1662 m/z @12.31 [CD6604_2.mzXML]	313.1662292480469	12.313033333333333	12.14175	13.794966666666665	1.6532166666666654	20398.935546875	532270.7150206297	0	1168	0.2392764593192318	4.82597061399241	1.7150870009705985	313.1650390625	313.16680908203125
801	313.27252197265625	13.759566666666666					1	DETECTED	313.2725 m/z @13.76 [CD6604_2.mzXML]	313.27252197265625	13.759566666666666	0.15536666666666665	20.00183333333333	19.846466666666664	4916.4482421875	1259075.3737447204	0	1168	1.2521720176258757	0.7294242464336994	0.15120236061618286	313.2713928222656	313.2751159667969
802	313.7835388183594	1.8515000000000001					1	DETECTED	313.7835 m/z @1.85 [CD6604_2.mzXML]	313.7835388183594	1.8515000000000001	1.8515000000000001	4.598583333333334	2.7470833333333338	19899.720703125	741952.4244971308	0	1168	0.6982948399600271	null	null	313.7827453613281	313.785400390625
803	314.0289611816406	13.146416666666665					1	DETECTED	314.0290 m/z @13.15 [CD6604_2.mzXML]	314.0289611816406	13.146416666666665	11.725166666666667	14.584616666666667	2.8594500000000007	5730.9697265625	250811.18674975593	0	1168	0.15665829522493802	1.005963060686017	1.0119261213720339	314.02752685546875	314.0304260253906
804	314.2315979003906	10.976633333333332					1	DETECTED	314.2316 m/z @10.98 [CD6604_2.mzXML]	314.2315979003906	10.976633333333332	10.7806	11.810916666666666	1.0303166666666659	138976.0625	1249216.443147948	1	1168	0.11552955380491348	0.6951018327656963	0.10119470873315367	314.23077392578125	314.23187255859375
805	315.0788879394531	1.8651333333333333					1	DETECTED	315.0789 m/z @1.87 [CD6604_2.mzXML]	315.0788879394531	1.8651333333333333	1.7655166666666666	19.673333333333336	17.90781666666667	8932409.0	2.9196835724517846E8	1	1168	0.3604507241951127	18.005755208647024	32.22439525374933	315.078369140625	315.0800476074219
806	315.13336181640625	11.331466666666667					1	DETECTED	315.1334 m/z @11.33 [CD6604_2.mzXML]	315.13336181640625	11.331466666666667	2.0913999999999997	11.907933333333334	9.816533333333334	15579.0869140625	1303754.8338315738	0	1168	9.255297933896044	0.9714783656284519	0.8737763971867957	315.12359619140625	315.1408386230469
807	315.1617126464844	12.262416666666667					1	DETECTED	315.1617 m/z @12.26 [CD6604_2.mzXML]	315.1617126464844	12.262416666666667	2.2183166666666665	13.471483333333333	11.253166666666667	8117.52099609375	1467875.5680947267	0	1168	0.27769707520759646	0.5601879046737223	0.12037580934744443	315.1531677246094	315.1703796386719
808	315.2347412109375	10.959566666666666					1	DETECTED	315.2347 m/z @10.96 [CD6604_2.mzXML]	315.2347412109375	10.959566666666666	2.3840999999999997	12.691433333333332	10.307333333333332	26544.06640625	1942718.5593337398	0	1168	0.10264431864305124	0.6009779837054543	0.20195596741090868	315.22509765625	315.24273681640625
809	316.08270263671875	1.8651333333333333					1	DETECTED	316.0827 m/z @1.87 [CD6604_2.mzXML]	316.08270263671875	1.8651333333333333	1.8374166666666667	10.408683333333332	8.571266666666666	744797.25	2.5456333401643444E7	0	1168	0.47168856599046993	32.24402120973355	50.02865105557514	316.08221435546875	316.0832824707031
810	316.247314453125	11.1133					1	DETECTED	316.2473 m/z @11.11 [CD6604_2.mzXML]	316.247314453125	11.1133	10.959566666666666	11.70835	0.7487833333333338	183473.375	1329488.3884694825	1	1168	0.09660579554447324	3.2121659478198943	3.4870207379401053	316.2388000488281	316.2481384277344
811	317.08380126953125	1.8651333333333333					1	DETECTED	317.0838 m/z @1.87 [CD6604_2.mzXML]	317.08380126953125	1.8651333333333333	1.8374166666666667	9.486583333333334	7.649166666666667	101498.34375	3465639.6708228467	0	1168	0.6794568365574281	37.32998766883971	41.81961462910345	317.0826721191406	317.08502197265625
812	317.1138610839844	1.6579333333333333					1	DETECTED	317.1139 m/z @1.66 [CD6604_2.mzXML]	317.1138610839844	1.6579333333333333	1.582	9.903799999999999	8.321799999999998	19803.900390625	1425587.087229736	0	1168	0.13919234343477105	29.94410072503658	42.854119520235734	317.1133117675781	317.1158142089844
813	317.2506103515625	11.1133					1	DETECTED	317.2506 m/z @11.11 [CD6604_2.mzXML]	317.2506103515625	11.1133	11.096133333333334	17.205166666666667	6.109033333333333	33324.76953125	1212345.3386973252	0	1168	2.5279934669319903	94.47317392184917	169.78212854406388	317.24346923828125	317.25579833984375
814	317.5285339355469	1.8651333333333333					1	DETECTED	317.5285 m/z @1.87 [CD6604_2.mzXML]	317.5285339355469	1.8651333333333333	1.8374166666666667	4.219666666666667	2.38225	30344.017578125	881738.0660660709	0	1168	0.4096769408521348	35.89712279172302	44.05586491344477	317.52691650390625	317.52984619140625
815	318.0641174316406	16.778666666666666					1	DETECTED	318.0641 m/z @16.78 [CD6604_2.mzXML]	318.0641174316406	16.778666666666666	5.0699000000000005	19.600666666666665	14.530766666666665	4235.287109375	1220981.2215564577	0	1168	2.8548333818075964	0.6205079954336209	0.3182184834099842	318.0600891113281	318.0655822753906
816	318.1907043457031	9.31465					1	DETECTED	318.1907 m/z @9.31 [CD6604_2.mzXML]	318.1907043457031	9.31465	9.282683333333333	10.083783333333335	0.8011000000000017	5185.42724609375	68572.7640048218	0	1168	0.06757436529333205	12.530239833159294	3.217532444364547	318.1807861328125	318.191650390625
817	318.2992858886719	11.331466666666667					1	DETECTED	318.2993 m/z @11.33 [CD6604_2.mzXML]	318.2992858886719	11.331466666666667	11.285283333333332	16.63125	5.345966666666669	299828.34375	3103567.412705207	1	1168	0.09688725311082536	2.723427624175732	3.5247955490714435	318.29864501953125	318.30859375
818	318.9690856933594	1.9624666666666668					1	DETECTED	318.9691 m/z @1.96 [CD6604_2.mzXML]	318.9690856933594	1.9624666666666668	1.7503	2.26045	0.5101500000000001	12945.5	240677.35067736817	0	1168	0.30938357148978257	1.2022388059701485	1.404477611940297	318.96868896484375	318.96966552734375
819	319.060546875	15.928883333333333					1	DETECTED	319.0605 m/z @15.93 [CD6604_2.mzXML]	319.060546875	15.928883333333333	9.43465	19.345000000000002	9.910350000000003	3519.53515625	1044996.7759300537	0	1168	null	0.763011543574556	0.38953607974810794	319.0579833984375	319.0692138671875
820	319.09588623046875	10.391683333333333					1	DETECTED	319.0959 m/z @10.39 [CD6604_2.mzXML]	319.09588623046875	10.391683333333333	0.7210333333333333	16.5383	15.817266666666667	84527.015625	4111951.3614096055	1	1168	0.10053057208852678	0.5238455115832718	2.5298044691030492	319.0870056152344	319.10137939453125
821	319.1282043457031	10.670549999999999					1	DETECTED	319.1282 m/z @10.67 [CD6604_2.mzXML]	319.1282043457031	10.670549999999999	9.417233333333334	10.762550000000001	1.3453166666666672	9474.9423828125	409195.77168737777	0	1168	0.3182036614168524	0.536702615726274	0.07340523145254785	319.12750244140625	319.1358337402344
822	319.1648254394531	9.556666666666667					1	DETECTED	319.1648 m/z @9.56 [CD6604_2.mzXML]	319.1648254394531	9.556666666666667	9.521316666666667	9.763399999999999	0.24208333333333165	6368.658203125	30438.445772155625	0	1168	0.05069439996191072	3.4240924092409655	5.848184818481931	319.1642150878906	319.16632080078125
823	319.1936340332031	14.233					1	DETECTED	319.1936 m/z @14.23 [CD6604_2.mzXML]	319.1936340332031	14.233	9.31465	16.095783333333333	6.781133333333333	81005.5390625	4476832.967415959	0	1168	0.5183414720477071	0.8773849114243506	0.49404296301958467	319.1924133300781	319.1945495605469
824	319.3027648925781	11.331466666666667					1	DETECTED	319.3028 m/z @11.33 [CD6604_2.mzXML]	319.3027648925781	11.331466666666667	2.4658333333333333	11.691566666666667	9.225733333333334	60333.34375	2458265.3001437387	0	1168	0.08214246474308062	0.5203087577875617	2.5946047054801338	319.2958679199219	319.3032531738281
825	320.0992126464844	10.374616666666666					1	DETECTED	320.0992 m/z @10.37 [CD6604_2.mzXML]	320.0992126464844	10.374616666666666	0.6846333333333334	12.429166666666667	11.744533333333333	15730.4306640625	940440.477970886	0	1168	0.11795304639143467	19.226711070128363	6.553583411255985	320.0955810546875	320.0996398925781
826	320.1968994140625	14.298583333333333					1	DETECTED	320.1969 m/z @14.30 [CD6604_2.mzXML]	320.1968994140625	14.298583333333333	7.8536	15.74405	7.8904499999999995	13072.216796875	1146749.1521332704	0	1168	3.120054832935148	0.5882651588353198	0.34478132093417796	320.1922912597656	320.198486328125
827	320.8692932128906	1.6428					1	DETECTED	320.8693 m/z @1.64 [CD6604_2.mzXML]	320.8692932128906	1.6428	1.582	1.7037166666666665	0.12171666666666647	16635.48046875	65178.18915307622	0	1168	0.04796553847611795	1.0009594298245603	0.9357754110263284	320.86773681640625	320.8694152832031
828	321.2090759277344	12.62565					1	DETECTED	321.2091 m/z @12.63 [CD6604_2.mzXML]	321.2090759277344	12.62565	1.4306333333333332	14.945483333333334	13.514850000000001	91496.4609375	3251300.4859463503	0	1168	0.3402508700311806	1.0436963486977426	3.155450251939086	321.1994323730469	321.2177734375
829	321.2779235839844	12.396633333333334					1	DETECTED	321.2779 m/z @12.40 [CD6604_2.mzXML]	321.2779235839844	12.396633333333334	11.876916666666666	12.396633333333334	0.5197166666666675	3697.561767578125	86144.6884110718	0	1168	0.31258383830033587	0.5	null	321.2777404785156	321.2785949707031
830	322.21234130859375	12.62565					1	DETECTED	322.2123 m/z @12.63 [CD6604_2.mzXML]	322.21234130859375	12.62565	12.510700000000002	13.570966666666667	1.0602666666666654	18066.46875	323254.227098022	0	1168	0.20831417725269574	4.611860229085162	3.693206893970844	322.2115783691406	322.2131042480469
831	323.1631774902344	10.460166666666668					1	DETECTED	323.1632 m/z @10.46 [CD6604_2.mzXML]	323.1631774902344	10.460166666666668	9.610066666666667	12.038583333333333	2.428516666666667	5682.3115234375	377425.93397711194	0	1168	0.6799933269139427	1.4283711720189762	1.8567423440379527	323.1619873046875	323.1667785644531
832	323.22491455078125	13.884116666666667					1	DETECTED	323.2249 m/z @13.88 [CD6604_2.mzXML]	323.22491455078125	13.884116666666667	10.959566666666666	15.355216666666667	4.395650000000002	18363.35546875	1206525.8476654056	0	1168	0.3643432473859516	0.7236934176055412	0.6862979356504466	323.2160339355469	323.22601318359375
833	323.2548828125	12.82685					1	DETECTED	323.2549 m/z @12.83 [CD6604_2.mzXML]	323.2548828125	12.82685	0.9757166666666667	13.0529	12.077183333333332	8279.1787109375	2743396.655030519	0	1168	0.5180696628577159	0.5095370625594177	0.019074125118835245	323.25335693359375	323.2615661621094
834	324.17889404296875	16.28065					1	DETECTED	324.1789 m/z @16.28 [CD6604_2.mzXML]	324.17889404296875	16.28065	0.17386666666666667	19.929166666666667	19.755300000000002	9277.5	2686998.8911436773	0	1168	2.0539310693681117	0.6147083829401869	0.22730265121035026	324.17645263671875	324.1795654296875
835	324.1912841796875	9.713583333333334					1	DETECTED	324.1913 m/z @9.71 [CD6604_2.mzXML]	324.1912841796875	9.713583333333334	9.644733333333333	9.868150000000002	0.22341666666666882	37461.125	258068.90120288136	0	1168	0.10575016183235064	1.6224885015734565	2.2240923216317467	324.1910705566406	324.1914978027344
836	324.324951171875	12.227983333333333					1	DETECTED	324.3250 m/z @12.23 [CD6604_2.mzXML]	324.324951171875	12.227983333333333	2.786216666666667	12.62565	9.839433333333334	5457.09765625	1133817.4019600826	0	1168	0.25296948743678627	0.5210589119974016	0.04211782399480335	324.3240051269531	324.32598876953125
837	324.8075866699219	1.7503					1	DETECTED	324.8076 m/z @1.75 [CD6604_2.mzXML]	324.8075866699219	1.7503	1.7037166666666665	1.7655166666666666	0.06180000000000008	7924.892578125	23397.37005200193	0	1168	0.08924212500534368	0.663327370304114	0.32665474060822813	324.8065185546875	324.80767822265625
838	325.112060546875	11.658700000000001					1	DETECTED	325.1121 m/z @11.66 [CD6604_2.mzXML]	325.112060546875	11.658700000000001	8.621383333333334	12.005733333333334	3.3843499999999995	35030.0078125	605091.7818255314	0	1168	0.11713831627063342	0.5571282766038003	3.1899476236064923	325.10955810546875	325.1126403808594
839	325.1753845214844	16.28065					1	DETECTED	325.1754 m/z @16.28 [CD6604_2.mzXML]	325.1753845214844	16.28065	8.7088	20.00183333333333	11.29303333333333	11687.2294921875	2993016.320897764	0	1168	0.7194382479338906	0.7457248448749861	0.4869879980249443	325.17401123046875	325.1761169433594
840	325.1949462890625	9.729883333333333					1	DETECTED	325.1949 m/z @9.73 [CD6604_2.mzXML]	325.1949462890625	9.729883333333333	9.679966666666667	13.724916666666667	4.04495	5153.162109375	426552.98898474115	0	1168	4.055039572927157	40.51702838063462	80.03405676126924	325.19451904296875	325.20489501953125
841	326.17742919921875	17.205166666666667					1	DETECTED	326.1774 m/z @17.21 [CD6604_2.mzXML]	326.17742919921875	17.205166666666667	12.14175	17.911833333333334	5.770083333333334	3667.71728515625	619915.5218643196	0	1168	1.3377167776745829	0.5697816033310841	0.13956320666216823	326.17626953125	326.17852783203125
842	327.0078125	0.5568500000000001					1	DETECTED	327.0078 m/z @0.56 [CD6604_2.mzXML]	327.0078125	0.5568500000000001	0.11903333333333334	19.983666666666668	19.864633333333334	7245.45751953125	4422548.755302673	0	1168	15.936120655168834	22.6860177395409	44.3720354790818	327.00592041015625	327.014892578125
843	327.05047607421875	1.6428					1	DETECTED	327.0505 m/z @1.64 [CD6604_2.mzXML]	327.05047607421875	1.6428	1.597	11.674766666666667	10.077766666666667	32313.09765625	2359673.118769287	0	1168	0.012621439653582645	110.12920836374107	217.89482983664416	327.05035400390625	327.052490234375
844	327.17376708984375	16.28065					1	DETECTED	327.1738 m/z @16.28 [CD6604_2.mzXML]	327.17376708984375	16.28065	9.451983333333335	18.962666666666667	9.510683333333333	5590.18408203125	1512796.9025856932	0	1168	2.293693057549172	0.6963792345992385	0.3916215954786161	327.1724853515625	327.17425537109375
845	327.226318359375	12.62565					1	DETECTED	327.2263 m/z @12.63 [CD6604_2.mzXML]	327.226318359375	12.62565	12.210866666666668	14.516533333333333	2.3056666666666654	20244.140625	854212.1157164305	0	1168	1.3592217064489507	2.779362719492109	null	327.2192077636719	327.2293701171875
846	328.2473449707031	11.1133					1	DETECTED	328.2473 m/z @11.11 [CD6604_2.mzXML]	328.2473449707031	11.1133	11.061966666666667	11.215983333333332	0.15401666666666536	17801.015625	102515.94242822289	0	1168	0.09762110612684971	1.5001623376623086	2.000324675324617	328.2471008300781	328.2476806640625
847	328.6748046875	13.20795					1	DETECTED	328.6748 m/z @13.21 [CD6604_2.mzXML]	328.6748046875	13.20795	12.957799999999999	13.37565	0.4178500000000014	10002.8310546875	115682.98881097391	0	1168	0.14764322435414634	0.8351988806715951	0.6803435832207098	328.6725158691406	328.67608642578125
848	328.8976745605469	1.5673166666666667					1	DETECTED	328.8977 m/z @1.57 [CD6604_2.mzXML]	328.8976745605469	1.5673166666666667	1.4475833333333334	1.6276833333333334	0.18009999999999993	58321.33984375	332565.61856762675	0	1168	0.08731392682972139	0.7479069267929771	0.5241892792312567	328.89739990234375	328.8980407714844
849	328.997802734375	1.79485					1	DETECTED	328.9978 m/z @1.79 [CD6604_2.mzXML]	328.997802734375	1.79485	0.11903333333333334	20.00183333333333	19.882799999999996	21861.95703125	4513902.292713076	0	1168	0.053514067211580585	2.7036320437240304	1.2578973419958406	328.9974365234375	329.005859375
850	329.1761474609375	12.2454					1	DETECTED	329.1761 m/z @12.25 [CD6604_2.mzXML]	329.1761474609375	12.2454	12.15905	13.146416666666665	0.9873666666666647	12713.40234375	279728.6858209227	0	1168	0.23149031630317118	5.717236054815696	4.574082358118023	329.1757507324219	329.1772766113281
851	329.246337890625	13.777516666666665					1	DETECTED	329.2463 m/z @13.78 [CD6604_2.mzXML]	329.246337890625	13.777516666666665	11.079083333333333	14.653250000000002	3.5741666666666685	15714.3203125	912682.6343695988	0	1168	0.3413885575668161	0.6098995697074934	0.2165776190687288	329.24371337890625	329.25103759765625
852	330.33612060546875	11.845166666666668					1	DETECTED	330.3361 m/z @11.85 [CD6604_2.mzXML]	330.33612060546875	11.845166666666668	9.098983333333333	11.95625	2.8572666666666677	9156.4189453125	424694.4397709961	0	1168	0.09364651364500176	0.5202250396004151	0.04045007920083018	330.33544921875	330.344970703125
853	330.8955383300781	1.5526000000000002					1	DETECTED	330.8955 m/z @1.55 [CD6604_2.mzXML]	330.8955383300781	1.5526000000000002	1.4785666666666666	1.6579333333333333	0.17936666666666667	7644.16015625	51967.79405554198	0	1168	0.09888377531339021	1.2113912651958532	1.4227825303917063	330.8947448730469	330.9029235839844
854	331.0532531738281	1.8651333333333333					1	DETECTED	331.0533 m/z @1.87 [CD6604_2.mzXML]	331.0532531738281	1.8651333333333333	1.79485	9.556666666666667	7.761816666666666	1274239.875	3.768570780709904E7	1	1168	0.36114276887517427	14.251249485359006	25.843254396398606	331.05206298828125	331.05419921875
855	331.1648864746094	8.365450000000001					1	DETECTED	331.1649 m/z @8.37 [CD6604_2.mzXML]	331.1648864746094	8.365450000000001	8.0615	10.688883333333333	2.6273833333333325	5857.19189453125	209708.94677313213	0	1168	0.154292332318553	4.322065032625973	10.451719396858898	331.1639099121094	331.16552734375
856	331.18756103515625	12.14175					1	DETECTED	331.1876 m/z @12.14 [CD6604_2.mzXML]	331.18756103515625	12.14175	12.10685	12.296133333333334	0.18928333333333391	10172.623046875	65588.92579345766	0	1168	0.08015509682077493	2.711795606494726	4.423591212989452	331.18658447265625	331.18756103515625
857	331.2036437988281	11.1472					1	DETECTED	331.2036 m/z @11.15 [CD6604_2.mzXML]	331.2036437988281	11.1472	11.1133	11.215983333333332	0.10268333333333146	6048.28125	26137.97387853988	0	1168	0.08566138139004487	1.5145034414946021	2.0290068829892043	331.2035827636719	331.20465087890625
858	331.2617492675781	11.4835					1	DETECTED	331.2617 m/z @11.48 [CD6604_2.mzXML]	331.2617492675781	11.4835	11.1472	15.873533333333334	4.726333333333335	7952.80322265625	679735.1746723325	0	1168	0.8711915412762448	6.234556580580738	10.813447610053753	331.2591552734375	331.2637023925781
859	332.0569763183594	1.8651333333333333					1	DETECTED	332.0570 m/z @1.87 [CD6604_2.mzXML]	332.0569763183594	1.8651333333333333	1.8651333333333333	5.2941666666666665	3.429033333333333	119808.484375	3612949.2723856503	0	1168	0.739206920610312	null	null	332.0555419921875	332.0574645996094
860	332.1633605957031	10.101533333333332					1	DETECTED	332.1634 m/z @10.10 [CD6604_2.mzXML]	332.1633605957031	10.101533333333332	9.610066666666667	10.58005	0.9699833333333334	85577.078125	1868700.07863562	1	1168	0.390612870335616	1.8557029538182166	1.2715037306302248	332.16314697265625	332.163818359375
861	332.2954406738281	11.331466666666667					1	DETECTED	332.2954 m/z @11.33 [CD6604_2.mzXML]	332.2954406738281	11.331466666666667	11.301516666666666	11.390483333333332	0.08896666666666597	11363.869140625	38427.59982775882	0	1168	0.19404733125212204	1.485253199777333	1.970506399554666	332.29534912109375	332.29681396484375
862	333.05126953125	1.8515000000000001					1	DETECTED	333.0513 m/z @1.85 [CD6604_2.mzXML]	333.05126953125	1.8515000000000001	1.8232833333333334	4.8815	3.0582166666666666	66291.25	2457364.5408022758	0	1168	0.7767264931297788	30.587007635583685	51.26513525728468	333.050537109375	333.052001953125
863	333.1436767578125	10.8535					1	DETECTED	333.1437 m/z @10.85 [CD6604_2.mzXML]	333.1436767578125	10.8535	10.688883333333333	15.46615	4.777266666666668	17582.09375	939547.0127200015	0	1168	2.862198948519776	14.093772741613575	11.470718591071124	333.1401062011719	333.1510925292969
864	333.1669921875	10.101533333333332					1	DETECTED	333.1670 m/z @10.10 [CD6604_2.mzXML]	333.1669921875	10.101533333333332	9.763399999999999	15.264083333333334	5.500683333333335	12057.8857421875	945340.792131775	1	1168	0.27589165220908995	6.415621691426086	14.855435027828019	333.1666564941406	333.1740417480469
865	333.3099060058594	12.15905					1	DETECTED	333.3099 m/z @12.16 [CD6604_2.mzXML]	333.3099060058594	12.15905	11.939916666666667	12.510700000000002	0.5707833333333348	4224.37548828125	76211.5975474244	0	1168	0.1688086623683862	1.3023653787648326	1.6047307575296654	333.30859375	333.312255859375
866	334.0544128417969	2.3018					1	DETECTED	334.0544 m/z @2.30 [CD6604_2.mzXML]	334.0544128417969	2.3018	2.10555	2.5072833333333335	0.4017333333333335	6512.3916015625	108087.80146569829	0	1168	0.24206924206099778	1.0235244161358814	1.0470488322717626	334.0541687011719	334.0552978515625
867	334.1395568847656	9.7466					1	DETECTED	334.1396 m/z @9.75 [CD6604_2.mzXML]	334.1395568847656	9.7466	9.679966666666667	11.1133	1.4333333333333336	7910.9111328125	268372.1356242675	0	1168	0.09738117704217686	10.755377688844353	19.562342428348508	334.13861083984375	334.14739990234375
868	334.9145202636719	1.597					1	DETECTED	334.9145 m/z @1.60 [CD6604_2.mzXML]	334.9145202636719	1.597	1.5673166666666667	1.6428	0.07548333333333335	49114.5078125	161348.44048095692	0	1168	0.061670587637952634	1.271476698484	1.5429533969680003	334.9141845703125	334.9147644042969
869	335.0943908691406	11.845166666666668					1	DETECTED	335.0944 m/z @11.85 [CD6604_2.mzXML]	335.0943908691406	11.845166666666668	9.886033333333334	11.95625	2.070216666666667	18947.26953125	1182929.1318063962	0	1168	2.2526180982164643	0.5282656013281959	0.05852701339155957	335.090087890625	335.0943908691406
870	335.1659240722656	14.233					1	DETECTED	335.1659 m/z @14.23 [CD6604_2.mzXML]	335.1659240722656	14.233	10.871116666666667	16.63125	5.760133333333334	98372.6015625	7393384.90219025	1	1168	3.0252760363393563	0.9153847040476448	0.7699565041814043	335.16455078125	335.1670837402344
871	335.218017578125	12.527283333333333					1	DETECTED	335.2180 m/z @12.53 [CD6604_2.mzXML]	335.218017578125	12.527283333333333	5.155550000000001	12.675099999999999	7.519549999999998	14784.6806640625	2352862.835838989	0	1168	0.06020774851223187	0.5100259097815076	0.02005181956301534	335.2127380371094	335.2185974121094
872	336.0747375488281	16.02165					1	DETECTED	336.0747 m/z @16.02 [CD6604_2.mzXML]	336.0747375488281	16.02165	9.539083333333334	19.272166666666667	9.733083333333333	3212.6533203125	777449.6069000858	0	1168	7.366767182891259	0.7507121664772698	0.5014243329545395	336.0731506347656	336.076416015625
873	336.1695861816406	14.233					1	DETECTED	336.1696 m/z @14.23 [CD6604_2.mzXML]	336.1695861816406	14.233	10.942383333333334	17.334999999999997	6.3926166666666635	18853.470703125	1727451.6759385983	0	1168	2.7466083271137514	0.695953041595918	0.3423516952881254	336.1642761230469	336.1705017089844
874	336.2522277832031	12.15905					1	DETECTED	336.2522 m/z @12.16 [CD6604_2.mzXML]	336.2522277832031	12.15905	12.14175	12.262416666666667	0.1206666666666667	11301.9013671875	41249.421862793075	0	1168	0.07175360584687063	3.4874759152214727	5.974951830442945	336.2519226074219	336.253173828125
875	336.6630554199219	13.1307					1	DETECTED	336.6631 m/z @13.13 [CD6604_2.mzXML]	336.6630554199219	13.1307	12.988933333333334	15.085233333333333	2.0962999999999994	20689.3203125	531205.9463649899	0	1168	0.2376791588450864	7.393486950388021	2.8996467974298055	336.6607666015625	336.663818359375
876	336.88580322265625	1.5526000000000002					1	DETECTED	336.8858 m/z @1.55 [CD6604_2.mzXML]	336.88580322265625	1.5526000000000002	1.49345	9.098983333333333	7.605533333333333	4638.13037109375	1301598.8265054321	0	1168	7.601800297866778	64.29022259791462	127.58044519582926	336.88580322265625	336.8874816894531
877	337.06134033203125	1.8651333333333333					1	DETECTED	337.0613 m/z @1.87 [CD6604_2.mzXML]	337.06134033203125	1.8651333333333333	1.6579333333333333	19.181166666666666	17.523233333333334	1092341.625	2.091796171688201E7	1	1168	0.37128624321942283	5.068119856195018	9.431931961444107	337.0528869628906	337.0713195800781
878	337.166015625	14.200133333333333					1	DETECTED	337.1660 m/z @14.20 [CD6604_2.mzXML]	337.166015625	14.200133333333333	10.993266666666667	15.63255	4.639283333333333	29462.63671875	2033105.5494932262	0	1168	0.2623023382763474	0.6747505229491297	0.5390653884236078	337.1649475097656	337.167724609375
879	337.18145751953125	12.62565					1	DETECTED	337.1815 m/z @12.63 [CD6604_2.mzXML]	337.18145751953125	12.62565	12.461266666666667	14.04505	1.5837833333333329	134332.15625	2290957.169197387	0	1168	0.3322893433121106	2.7983222952302977	2.587086510017376	337.17999267578125	337.1827087402344
880	337.2041320800781	14.2662					1	DETECTED	337.2041 m/z @14.27 [CD6604_2.mzXML]	337.2041320800781	14.2662	14.080216666666667	17.410166666666665	3.3299499999999984	5995.2294921875	331624.3863922727	0	1168	0.4560229656275716	8.952280670310985	3.1955312388057617	337.1944274902344	337.2055969238281
881	338.2315979003906	12.445666666666666					1	DETECTED	338.2316 m/z @12.45 [CD6604_2.mzXML]	338.2315979003906	12.445666666666666	0.10086666666666666	20.00183333333333	19.900966666666662	512493.8125	1.833731747612662E7	0	1168	0.15391817492676374	1.8854489690158593	2.363901131287588	338.23095703125	338.2330017089844
882	338.3406982421875	12.62565					1	DETECTED	338.3407 m/z @12.63 [CD6604_2.mzXML]	338.3406982421875	12.62565	12.124216666666666	14.8416	2.717383333333334	236370.75	6558514.82594543	0	1168	0.48615775976427145	2.70961576813135	0.6534556476839196	338.34051513671875	338.3412170410156
883	339.1619873046875	14.2166					1	DETECTED	339.1620 m/z @14.22 [CD6604_2.mzXML]	339.1619873046875	14.2166	11.18135	15.085233333333333	3.903883333333333	11246.6611328125	1183230.1023734135	0	1168	0.3907441130896423	0.6430909040990583	0.23031023966014486	339.16094970703125	339.16326904296875
884	339.19708251953125	11.776233333333332					1	DETECTED	339.1971 m/z @11.78 [CD6604_2.mzXML]	339.19708251953125	11.776233333333332	11.198366666666667	14.756483333333334	3.558116666666667	15155.099609375	1388707.076075195	0	1168	2.482201612744154	3.0786657821873638	5.1573315643747275	339.19256591796875	339.1978454589844
885	339.23486328125	12.445666666666666					1	DETECTED	339.2349 m/z @12.45 [CD6604_2.mzXML]	339.23486328125	12.445666666666666	0.37456666666666666	19.582333333333334	19.207766666666668	100467.5625	3894730.4606167893	0	1168	0.2770482494643183	0.9904120210889973	0.680827253097904	339.226806640625	339.23828125
886	339.2886962890625	13.9914					1	DETECTED	339.2887 m/z @13.99 [CD6604_2.mzXML]	339.2886962890625	13.9914	13.902099999999999	14.910833333333333	1.0087333333333337	13994.3876953125	390988.2011395267	0	1168	0.3717912269222303	5.648002986188784	10.296005972377568	339.2881774902344	339.2891540527344
887	339.34393310546875	12.62565					1	DETECTED	339.3439 m/z @12.63 [CD6604_2.mzXML]	339.34393310546875	12.62565	12.038583333333333	13.298766666666667	1.2601833333333339	64259.35546875	1453403.8060601794	0	1168	0.43555924028496484	0.7976239962078876	0.5520144349906699	339.3369445800781	339.3448181152344
888	340.1998291015625	11.876916666666666					1	DETECTED	340.1998 m/z @11.88 [CD6604_2.mzXML]	340.1998291015625	11.876916666666666	11.742383333333333	17.72716666666667	5.984783333333336	3837.75	530525.5105948792	0	1168	0.14675861016971226	22.242752725470726	43.48550545094145	340.18994140625	340.2016296386719
889	340.24713134765625	11.18135					1	DETECTED	340.2471 m/z @11.18 [CD6604_2.mzXML]	340.24713134765625	11.18135	11.1472	16.796666666666667	5.649466666666667	10809.1220703125	1898305.1885194702	0	1168	0.09742633395338451	82.71547096144377	164.43094192288754	340.2376403808594	340.24761962890625
890	340.93096923828125	1.6276833333333334					1	DETECTED	340.9310 m/z @1.63 [CD6604_2.mzXML]	340.93096923828125	1.6276833333333334	1.582	1.6579333333333333	0.07593333333333319	28182.25390625	93335.16259863284	0	1168	0.06799492419904207	0.8310835461510387	0.6621670923020776	340.9307861328125	340.93157958984375
891	341.0309143066406	11.562266666666666					1	DETECTED	341.0309 m/z @11.56 [CD6604_2.mzXML]	341.0309143066406	11.562266666666666	11.515716666666666	11.742383333333333	0.22666666666666657	22589.3359375	133277.29475427262	0	1168	0.0834202947547169	2.434658073755824	3.8562877435408636	341.0303039550781	341.031494140625
892	341.0775451660156	10.374616666666666					1	DETECTED	341.0775 m/z @10.37 [CD6604_2.mzXML]	341.0775451660156	10.374616666666666	10.33925	15.085233333333333	4.745983333333333	8495.837890625	494373.3986921996	0	1168	0.1152707427021511	67.09684260131974	133.19368520263947	341.0708312988281	341.07806396484375
893	341.1771240234375	12.62565					1	DETECTED	341.1771 m/z @12.63 [CD6604_2.mzXML]	341.1771240234375	12.62565	12.494016666666665	17.911833333333334	5.417816666666669	10722.4580078125	581738.9230706793	0	1168	0.37649137874073446	14.715201613088544	35.06249362949062	341.1756591796875	341.1871032714844
894	341.1983337402344	12.3467					1	DETECTED	341.1983 m/z @12.35 [CD6604_2.mzXML]	341.1983337402344	12.3467	11.691566666666667	15.836350000000001	4.144783333333335	9795.2646484375	608958.47971698	0	1168	0.14653191430684664	2.3605683109402387	5.0148497922154975	341.18853759765625	341.19940185546875
895	341.3520812988281	13.9914					1	DETECTED	341.3521 m/z @13.99 [CD6604_2.mzXML]	341.3520812988281	13.9914	13.742033333333334	14.67005	0.9280166666666663	13657.7197265625	303380.4874888917	0	1168	0.22974538293897062	1.8531753073461665	2.5196003553038655	341.35107421875	341.3533020019531
896	342.0144348144531	8.95665					1	DETECTED	342.0144 m/z @8.96 [CD6604_2.mzXML]	342.0144348144531	8.95665	0.19206666666666666	19.764833333333335	19.57276666666667	7576.8291015625	2445582.1543460083	0	1168	3.8775273296641526	1.1165828381269316	0.9438859891865864	342.0126037597656	342.0155029296875
897	342.2629089355469	11.361383333333333					1	DETECTED	342.2629 m/z @11.36 [CD6604_2.mzXML]	342.2629089355469	11.361383333333333	11.2682	11.70835	0.44014999999999915	55414.390625	529075.1765036626	0	1168	0.10783139263866559	2.0236495176699254	3.9037425190121	342.2624206542969	342.263916015625
898	342.8679504394531	1.7349666666666665					1	DETECTED	342.8680 m/z @1.73 [CD6604_2.mzXML]	342.8679504394531	1.7349666666666665	1.6732333333333334	1.7805833333333332	0.10734999999999983	21074.615234375	107902.46609228494	0	1168	0.07407592590799172	0.8694654427645794	0.7389308855291589	342.8674621582031	342.8681640625
899	343.1921081542969	12.262416666666667					1	DETECTED	343.1921 m/z @12.26 [CD6604_2.mzXML]	343.1921081542969	12.262416666666667	8.9212	17.670833333333334	8.749633333333334	48781.140625	1507277.8949767142	0	1168	0.3823246220335541	3.7399479306255747	8.101354933977985	343.1834716796875	343.19775390625
900	343.2951965332031	12.055233333333332					1	DETECTED	343.2952 m/z @12.06 [CD6604_2.mzXML]	343.2951965332031	12.055233333333332	12.021983333333333	19.236	7.214016666666668	7124.01611328125	438824.07298544305	0	1168	0.0992525870193095	108.48145363408885	215.9629072681777	343.2941589355469	343.3021240234375
901	344.2784729003906	11.4835					1	DETECTED	344.2785 m/z @11.48 [CD6604_2.mzXML]	344.2784729003906	11.4835	11.467450000000001	12.810033333333333	1.342583333333332	30937.109375	443110.29210180586	0	1168	0.11705642020658402	7.286472401301789	13.093481038341181	344.2777404785156	344.2791442871094
902	344.6493225097656	13.146416666666665					1	DETECTED	344.6493 m/z @13.15 [CD6604_2.mzXML]	344.6493225097656	13.146416666666665	12.957799999999999	13.554316666666667	0.5965166666666679	18569.8203125	223081.03252917522	0	1168	0.1615708906662192	1.5812936290536415	1.3128813996798825	344.6481628417969	344.65057373046875
903	344.86505126953125	1.7037166666666665					1	DETECTED	344.8651 m/z @1.70 [CD6604_2.mzXML]	344.86505126953125	1.7037166666666665	1.6882666666666668	1.7503	0.06203333333333316	15793.345703125	49145.94222070305	0	1168	0.06716975108482792	2.0075512405609772	3.015102481121955	344.8645935058594	344.8651428222656
904	344.8754577636719	1.5526000000000002					1	DETECTED	344.8755 m/z @1.55 [CD6604_2.mzXML]	344.8754577636719	1.5526000000000002	1.4475833333333334	1.6125333333333332	0.1649499999999997	139316.203125	709853.6954892573	0	1168	0.08962349854993379	0.7850732830051675	0.6388769491982396	344.8749084472656	344.87567138671875
905	345.8790283203125	1.5526000000000002					1	DETECTED	345.8790 m/z @1.55 [CD6604_2.mzXML]	345.8790283203125	1.5526000000000002	1.46315	1.582	0.11885000000000012	8454.09765625	30370.834987609855	0	1168	0.05757350339862244	0.6643376187814409	0.3224936828400598	345.8782958984375	345.8798828125
906	346.00927734375	4.566633333333333					1	DETECTED	346.0093 m/z @4.57 [CD6604_2.mzXML]	346.00927734375	4.566633333333333	0.10086666666666666	20.00183333333333	19.900966666666662	17672.576171875	8011850.535273614	0	1168	4.381544261967473	1.5872271124853186	2.852581083208445	346.0058288574219	346.01031494140625
907	346.27301025390625	13.724916666666667					1	DETECTED	346.2730 m/z @13.72 [CD6604_2.mzXML]	346.27301025390625	13.724916666666667	13.63825	14.149733333333334	0.5114833333333344	5888.978515625	99595.28879193135	0	1168	0.22692305034031612	2.9508653846153527	4.9017307692307055	346.2723693847656	346.2737731933594
908	346.29443359375	12.810033333333333					1	DETECTED	346.2944 m/z @12.81 [CD6604_2.mzXML]	346.29443359375	12.810033333333333	11.331466666666667	13.60465	2.273183333333332	14141.9150390625	434954.29953137203	0	1168	1.3526604292420874	0.7687118154969904	0.5374236309939807	346.29254150390625	346.29547119140625
909	346.3309326171875	11.642033333333334					1	DETECTED	346.3309 m/z @11.64 [CD6604_2.mzXML]	346.3309326171875	11.642033333333334	11.609166666666665	11.759266666666667	0.1501000000000019	7048.212890625	39958.354050293274	0	1168	0.09459675424016112	2.2834685598376074	3.566937119675215	346.33001708984375	346.331298828125
910	346.90869140625	1.5526000000000002					1	DETECTED	346.9087 m/z @1.55 [CD6604_2.mzXML]	346.90869140625	1.5526000000000002	1.49345	2.575616666666667	1.082166666666667	7093.1494140625	207657.6963679199	0	1168	0.08522611266478042	9.147647224570264	17.295294449140528	346.90692138671875	346.9092102050781
911	347.15863037109375	11.250850000000002					1	DETECTED	347.1586 m/z @11.25 [CD6604_2.mzXML]	347.15863037109375	11.250850000000002	9.627283333333333	11.316533333333332	1.6892499999999995	17445.1328125	389817.7471329951	0	1168	0.14126285476918277	0.5173227298856169	0.19039401742835507	347.15863037109375	347.1600036621094
912	347.2205810546875	11.096133333333334					1	DETECTED	347.2206 m/z @11.10 [CD6604_2.mzXML]	347.2205810546875	11.096133333333334	9.0811	12.527283333333333	3.446183333333334	3458.915283203125	394321.09509551997	0	1168	0.13684062809718256	0.8551181949016553	0.7102363898033106	347.21868896484375	347.22772216796875
913	348.28900146484375	12.124216666666666					1	DETECTED	348.2890 m/z @12.12 [CD6604_2.mzXML]	348.28900146484375	12.124216666666666	11.86115	12.210866666666668	0.34971666666666756	3773.459716796875	42382.77351477064	0	1168	0.1080539623344201	0.6646920932590018	0.3293841865180036	348.28826904296875	348.2897644042969
914	348.8130798339844	1.7349666666666665					1	DETECTED	348.8131 m/z @1.73 [CD6604_2.mzXML]	348.8130798339844	1.7349666666666665	1.6882666666666668	1.7805833333333332	0.09231666666666638	21951.78125	87447.88889526349	0	1168	0.15634388847691882	0.9884011420414014	0.9768022840828028	348.8125	348.8135986328125
915	349.0174560546875	3.3467					1	DETECTED	349.0175 m/z @3.35 [CD6604_2.mzXML]	349.0174560546875	3.3467	0.30146666666666666	19.618833333333335	19.31736666666667	2517.460205078125	1167042.806980316	0	1168	5.913123471848012	3.1717383451733316	5.343476690346663	349.01519775390625	349.01861572265625
916	349.1064453125	10.391683333333333					1	DETECTED	349.1064 m/z @10.39 [CD6604_2.mzXML]	349.1064453125	10.391683333333333	10.357033333333334	10.58005	0.2230166666666662	10314.841796875	62051.679108215336	0	1168	0.09071895078762537	3.2181337181337875	5.436267436267575	349.10595703125	349.1068420410156
917	349.2338562011719	12.742383333333333					1	DETECTED	349.2339 m/z @12.74 [CD6604_2.mzXML]	349.2338562011719	12.742383333333333	12.227983333333333	12.926083333333334	0.6981000000000019	17673.642578125	261976.3021524662	0	1168	0.13497994608928643	0.6785575427682754	0.3571150855365507	349.2333984375	349.23980712890625
918	350.09027099609375	15.484833333333334					1	DETECTED	350.0903 m/z @15.48 [CD6604_2.mzXML]	350.09027099609375	15.484833333333334	9.5743	18.980833333333333	9.406533333333334	2901.484619140625	743064.1396029968	0	1168	0.24358890931208066	0.795743192943671	0.5914863858873419	350.0874938964844	350.09210205078125
919	350.80975341796875	1.7349666666666665					1	DETECTED	350.8098 m/z @1.73 [CD6604_2.mzXML]	350.80975341796875	1.7349666666666665	1.6882666666666668	1.7655166666666666	0.07724999999999982	18509.15625	68388.72865966785	0	1168	0.15422981217186615	0.8270877944325508	0.6541755888651016	350.80963134765625	350.81048583984375
920	350.89215087890625	1.597					1	DETECTED	350.8922 m/z @1.60 [CD6604_2.mzXML]	350.89215087890625	1.597	1.5526000000000002	1.6579333333333333	0.10533333333333306	75080.9296875	265691.93453832984	0	1168	0.0619297448120244	1.18144414869563	1.465347828322061	350.8912658691406	350.8935852050781
921	351.161865234375	14.567683333333333					1	DETECTED	351.1619 m/z @14.57 [CD6604_2.mzXML]	351.161865234375	14.567683333333333	10.615766666666667	15.067916666666667	4.45215	4363.52783203125	425103.0703364868	0	1168	0.3343116644717945	0.56328996478502	0.12657992957004005	351.153076171875	351.16265869140625
922	351.2282409667969	13.689983333333334					1	DETECTED	351.2282 m/z @13.69 [CD6604_2.mzXML]	351.2282409667969	13.689983333333334	13.63825	17.056833333333334	3.418583333333334	14898.419921875	543152.4889879765	0	1168	0.3060755986604029	6.738286972808762	12.319322324615717	351.21954345703125	351.2310791015625
923	352.1649475097656	9.976366666666667					1	DETECTED	352.1649 m/z @9.98 [CD6604_2.mzXML]	352.1649475097656	9.976366666666667	9.9404	10.1556	0.2151999999999994	10953.6513671875	57170.303916443314	0	1168	0.08353000505568176	2.108877279976917	2.9724921244048743	352.1640319824219	352.16522216796875
924	352.896484375	1.6732333333333334					1	DETECTED	352.8965 m/z @1.67 [CD6604_2.mzXML]	352.896484375	1.6732333333333334	1.46315	1.7503	0.28715	51215.875	202577.87754003925	0	1168	0.047803478677512334	0.7164596967401622	0.7017094341301663	352.895751953125	352.90081787109375
925	353.0353698730469	1.8651333333333333					1	DETECTED	353.0354 m/z @1.87 [CD6604_2.mzXML]	353.0353698730469	1.8651333333333333	1.6882666666666668	18.1335	16.445233333333334	431799.5	9090077.318803683	0	1168	0.37980518269420926	4.7904353127988575	8.122427024616714	353.02862548828125	353.03668212890625
926	353.1778564453125	15.595833333333333					1	DETECTED	353.1779 m/z @15.60 [CD6604_2.mzXML]	353.1778564453125	15.595833333333333	10.012466666666667	17.5965	7.584033333333332	3060.242919921875	666414.3044201353	0	1168	0.9990314800447706	0.6791631094739732	0.3583262189479464	353.1682434082031	353.1875305175781
927	353.2349853515625	12.742383333333333					1	DETECTED	353.2350 m/z @12.74 [CD6604_2.mzXML]	353.2349853515625	12.742383333333333	11.810916666666666	14.85845	3.047533333333334	5962.087890625	415797.9461053467	0	1168	0.8218677487610471	1.6358789006584593	2.0793076091433624	353.2334289550781	353.24493408203125
928	353.2647399902344	13.724916666666667					1	DETECTED	353.2647 m/z @13.72 [CD6604_2.mzXML]	353.2647399902344	13.724916666666667	13.60465	19.8745	6.269850000000002	6355.05126953125	422081.00165557873	0	1168	0.13440513017550515	26.066449556540817	51.132899113081635	353.26361083984375	353.2660217285156
929	354.1470642089844	11.3759					1	DETECTED	354.1471 m/z @11.38 [CD6604_2.mzXML]	354.1470642089844	11.3759	11.331466666666667	11.562266666666666	0.23079999999999856	14058.0302734375	102617.74303088323	0	1168	0.08680122971459525	2.5971492873218796	4.194298574643759	354.1459655761719	354.1470642089844
930	354.8937072753906	1.6732333333333334					1	DETECTED	354.8937 m/z @1.67 [CD6604_2.mzXML]	354.8937072753906	1.6732333333333334	0.5568500000000001	1.7503	1.19345	14845.9248046875	552791.8711072997	0	1168	1.1464731234444792	0.5345162205335682	0.0690324410671364	354.8934631347656	354.9032287597656
931	355.12554931640625	10.7806					1	DETECTED	355.1255 m/z @10.78 [CD6604_2.mzXML]	355.12554931640625	10.7806	10.725916666666667	18.706666666666667	7.9807500000000005	4090.912353515625	504952.64208404557	0	1168	0.1042796617085262	72.97241694605322	144.94483389210643	355.1241455078125	355.1292724609375
932	355.2625732421875	12.14175					1	DETECTED	355.2626 m/z @12.14 [CD6604_2.mzXML]	355.2625732421875	12.14175	11.691566666666667	14.331416666666666	2.639849999999999	6362.26708984375	264339.25697287	0	1168	0.4400415633378181	2.9319721594905768	4.8639443189811535	355.260986328125	355.2638244628906
933	355.2825622558594	13.360133333333332					1	DETECTED	355.2826 m/z @13.36 [CD6604_2.mzXML]	355.2825622558594	13.360133333333332	13.253283333333334	13.570966666666667	0.3176833333333331	7349.43115234375	69121.59813311772	0	1168	0.16068577868960077	1.4865855560755235	1.973171112151047	355.2821044921875	355.2840576171875
934	356.0713195800781	10.101533333333332					1	DETECTED	356.0713 m/z @10.10 [CD6604_2.mzXML]	356.0713195800781	10.101533333333332	7.342316666666666	19.6915	12.349183333333336	2284.669189453125	741216.3230219117	0	1168	0.0816678401938642	2.237806019824468	3.4756120396489356	356.0657043457031	356.07269287109375
935	356.9088439941406	1.6276833333333334					1	DETECTED	356.9088 m/z @1.63 [CD6604_2.mzXML]	356.9088439941406	1.6276833333333334	1.5673166666666667	1.7037166666666665	0.13639999999999985	66645.6328125	275965.2620947268	0	1168	0.06613201594868179	1.1929412632796752	1.0554811192112927	356.9081726074219	356.9096984863281
936	357.04266357421875	10.374616666666666					1	DETECTED	357.0427 m/z @10.37 [CD6604_2.mzXML]	357.04266357421875	10.374616666666666	10.33925	10.562533333333333	0.22328333333333283	8759.994140625	63499.10439788789	0	1168	0.14153439572263515	3.7465165838150667	4.809842211113336	357.0421447753906	357.043701171875
937	357.21490478515625	9.298533333333333					1	DETECTED	357.2149 m/z @9.30 [CD6604_2.mzXML]	357.21490478515625	9.298533333333333	9.267433333333335	11.691566666666667	2.424133333333332	4262.3994140625	176098.3483119201	0	1168	0.08318125918187746	38.973204715971754	3.354526167529793	357.2078857421875	357.21490478515625
938	357.27783203125	12.2454					1	DETECTED	357.2778 m/z @12.25 [CD6604_2.mzXML]	357.27783203125	12.2454	0.7573666666666666	19.655166666666666	18.8978	53878.109375	4168587.9139288613	0	1168	0.2985485245918298	1.2967078412732789	0.7350833775727093	357.2771301269531	357.2806091308594
939	357.299072265625	14.080216666666667					1	DETECTED	357.2991 m/z @14.08 [CD6604_2.mzXML]	357.299072265625	14.080216666666667	13.672699999999999	15.669983333333333	1.9972833333333337	22371.04296875	682581.0020900577	0	1168	0.40935516647178005	2.4586929085573064	2.738356597537518	357.2973327636719	357.30108642578125
940	358.2579345703125	10.993266666666667					1	DETECTED	358.2579 m/z @10.99 [CD6604_2.mzXML]	358.2579345703125	10.993266666666667	10.976633333333332	11.164083333333334	0.1874500000000019	6462.1669921875	40896.996709961226	0	1168	0.14944694471325093	5.6347695390777055	8.647262930857092	358.2574768066406	358.25830078125
941	358.29437255859375	11.562266666666666					1	DETECTED	358.2944 m/z @11.56 [CD6604_2.mzXML]	358.29437255859375	11.562266666666666	11.547033333333333	14.619	3.0719666666666665	11358.771484375	358290.1439523315	0	1168	0.16549969475901527	100.83041575492716	10.818500505653097	358.2941589355469	358.3024597167969
942	359.0433349609375	1.8787166666666666					1	DETECTED	359.0433 m/z @1.88 [CD6604_2.mzXML]	359.0433349609375	1.8787166666666666	1.6579333333333333	19.783333333333335	18.125400000000003	413918.9375	8144524.884313901	0	1168	0.4002495025018096	1.8184896898423502	2.309954011315925	359.0342712402344	359.0451965332031
943	360.14923095703125	11.658700000000001					1	DETECTED	360.1492 m/z @11.66 [CD6604_2.mzXML]	360.14923095703125	11.658700000000001	11.609166666666665	11.923583333333333	0.3144166666666681	27590.994140625	152945.38399810792	0	1168	0.03609135882126857	2.589803545341291	12.092740502872589	360.1484375	360.15008544921875
944	360.2381286621094	4.376666666666667					1	DETECTED	360.2381 m/z @4.38 [CD6604_2.mzXML]	360.2381286621094	4.376666666666667	3.3467	5.155550000000001	1.808850000000001	3168.55859375	198531.14679125982	0	1168	0.8110559593506625	0.8781109421016862	0.7562218842033724	360.23681640625	360.2386474609375
945	360.32275390625	12.62565					1	DETECTED	360.3228 m/z @12.63 [CD6604_2.mzXML]	360.32275390625	12.62565	12.14175	12.988933333333334	0.8471833333333336	19592.119140625	427601.96734362765	0	1168	0.24012466258660403	0.875370255562444	0.7558152708680609	360.3216552734375	360.3232727050781
946	361.1817932128906	12.10685					1	DETECTED	361.1818 m/z @12.11 [CD6604_2.mzXML]	361.1817932128906	12.10685	11.923583333333333	12.296133333333334	0.3725500000000004	6683.57958984375	95231.68382214378	0	1168	0.2711824478949776	1.0164150600218282	1.0328301200436565	361.1803894042969	361.18212890625
947	361.1998596191406	11.18135					1	DETECTED	361.1999 m/z @11.18 [CD6604_2.mzXML]	361.1998596191406	11.18135	11.1133	11.250850000000002	0.13755000000000095	11703.4951171875	60276.62099731461	0	1168	0.08181081510766575	1.0106539309331517	0.9977239324571832	361.1993103027344	361.2012939453125
948	361.3125915527344	12.527283333333333					1	DETECTED	361.3126 m/z @12.53 [CD6604_2.mzXML]	361.3125915527344	12.527283333333333	11.828149999999999	15.192366666666667	3.3642166666666675	10381.6669921875	614606.1509642643	0	1168	0.5289582389345817	2.40599075045294	3.311476234146857	361.3105163574219	361.3144836425781
949	362.9254455566406	1.6428					1	DETECTED	362.9254 m/z @1.64 [CD6604_2.mzXML]	362.9254455566406	1.6428	1.597	1.7349666666666665	0.13796666666666657	131163.46875	476577.48812109453	0	1168	0.059762463198731464	1.3265866574938407	1.225644468914737	362.9246826171875	362.9259948730469
950	363.1116027832031	1.5085166666666665					1	DETECTED	363.1116 m/z @1.51 [CD6604_2.mzXML]	363.1116027832031	1.5085166666666665	1.4306333333333332	16.964666666666666	15.534033333333333	10359.8115234375	3083849.083331787	0	1168	0.10290628480508723	99.72630002139957	174.0877880153873	363.1076354980469	363.112060546875
951	365.1045227050781	11.658700000000001					1	DETECTED	365.1045 m/z @11.66 [CD6604_2.mzXML]	365.1045227050781	11.658700000000001	11.53165	17.093666666666664	5.562016666666663	162798.046875	1670338.5331401983	1	1168	0.10471148400020702	2.8301064863754375	3.107936024265353	365.1007385253906	365.1052551269531
952	365.2440185546875	12.988933333333334					1	DETECTED	365.2440 m/z @12.99 [CD6604_2.mzXML]	365.2440185546875	12.988933333333334	12.957799999999999	13.0847	0.1269000000000009	3649.45556640625	19370.801253479083	0	1168	0.12528207412602477	2.038008565310412	3.0760171306208233	365.2430114746094	365.2449951171875
953	366.1077880859375	11.674766666666667					1	DETECTED	366.1078 m/z @11.67 [CD6604_2.mzXML]	366.1077880859375	11.674766666666667	11.642033333333334	11.876916666666666	0.23488333333333244	19145.4296875	121131.47577618332	0	1168	0.09316600829019528	3.5878309572301834	5.8166810690919375	366.1073303222656	366.1086730957031
954	366.184326171875	14.298583333333333					1	DETECTED	366.1843 m/z @14.30 [CD6604_2.mzXML]	366.184326171875	14.298583333333333	11.164083333333334	15.52185	4.357766666666667	9155.1337890625	724953.278254212	0	1168	0.6975487773717273	0.6301176267988335	0.33503429138107976	366.18304443359375	366.1859436035156
955	366.78411865234375	1.7349666666666665					1	DETECTED	366.7841 m/z @1.73 [CD6604_2.mzXML]	366.78411865234375	1.7349666666666665	1.7037166666666665	1.7805833333333332	0.07686666666666664	12364.197265625	40608.29188134761	0	1168	0.07221051068080775	1.2298666666666662	1.4597333333333324	366.7834777832031	366.7850341796875
956	366.86566162109375	1.6125333333333332					1	DETECTED	366.8657 m/z @1.61 [CD6604_2.mzXML]	366.86566162109375	1.6125333333333332	1.582	9.382683333333334	7.8006833333333345	9019.6337890625	1315401.6420043944	0	1168	0.03829533144199426	127.74044759825436	254.4808951965087	366.8612976074219	366.86712646484375
957	367.12371826171875	10.460166666666668					1	DETECTED	367.1237 m/z @10.46 [CD6604_2.mzXML]	367.12371826171875	10.460166666666668	1.9768333333333332	10.545250000000001	8.568416666666668	7873.04736328125	1796062.4807175293	0	1168	8.4263098464311	0.5050147347740668	0.010527395375526943	367.1204528808594	367.1240234375
958	367.14990234375	8.1817					1	DETECTED	367.1499 m/z @8.18 [CD6604_2.mzXML]	367.14990234375	8.1817	7.0949333333333335	9.31465	2.219716666666667	4651.8828125	173457.41309582526	0	1168	0.17987792871456953	1.021248044658468	3.1152883521383457	367.1478576660156	367.15167236328125
959	367.9912414550781	3.6856					1	DETECTED	367.9912 m/z @3.69 [CD6604_2.mzXML]	367.9912414550781	3.6856	2.329133333333333	19.03533333333333	16.706199999999995	3585.99853515625	1408232.1085081482	0	1168	7.181039124558634	6.157983977982009	2.511499272684435	367.9880676269531	367.9930419921875
960	368.27838134765625	11.4835					1	DETECTED	368.2784 m/z @11.48 [CD6604_2.mzXML]	368.27838134765625	11.4835	11.420483333333333	12.15905	0.7385666666666673	50046.71484375	409738.5165457756	0	1168	0.117919417974921	5.861718227235442	2.351840777299853	368.27801513671875	368.2794494628906
961	368.62640380859375	10.101533333333332					1	DETECTED	368.6264 m/z @10.10 [CD6604_2.mzXML]	368.62640380859375	10.101533333333332	9.994200000000001	12.313033333333333	2.318833333333332	3752.761474609375	311732.3851323852	0	1168	0.11827047844438354	10.802018633540573	20.604037267081146	368.6253662109375	368.6268310546875
962	368.8705139160156	1.6732333333333334					1	DETECTED	368.8705 m/z @1.67 [CD6604_2.mzXML]	368.8705139160156	1.6732333333333334	1.6579333333333333	1.7655166666666666	0.10758333333333336	35611.2578125	134570.65422314455	0	1168	0.11507479574059998	3.5157952069716574	6.031590413943315	368.87030029296875	368.8708190917969
963	369.0090637207031	1.8651333333333333					1	DETECTED	369.0091 m/z @1.87 [CD6604_2.mzXML]	369.0090637207031	1.8651333333333333	1.7805833333333332	2.8570333333333333	1.0764500000000001	36986.0703125	697938.6581454467	0	1168	0.1396622474164484	4.634541272112905	7.65109129470554	369.00091552734375	369.0100402832031
964	369.1205749511719	10.460166666666668					1	DETECTED	369.1206 m/z @10.46 [CD6604_2.mzXML]	369.1205749511719	10.460166666666668	10.101533333333332	19.181166666666666	9.079633333333334	2937.302978515625	520944.43312295526	0	1168	0.04648341607973272	12.658657867831511	24.317315735663023	369.1200256347656	369.1300964355469
965	369.3503112792969	12.62565					1	DETECTED	369.3503 m/z @12.63 [CD6604_2.mzXML]	369.3503112792969	12.62565	0.15536666666666665	17.967499999999998	17.812133333333332	45783.1328125	4554229.922749363	0	1168	1.5066897387625406	1.5938591978280827	0.40109064596826677	369.349365234375	369.35247802734375
966	370.0863952636719	11.810916666666666					1	DETECTED	370.0864 m/z @11.81 [CD6604_2.mzXML]	370.0863952636719	11.810916666666666	11.793333333333333	11.939916666666667	0.14658333333333395	26125.509765625	135297.07159374937	0	1168	0.23935838604707982	4.168246445497817	7.336492890995635	370.0861511230469	370.0871276855469
967	370.29425048828125	11.625583333333333					1	DETECTED	370.2943 m/z @11.63 [CD6604_2.mzXML]	370.29425048828125	11.625583333333333	11.577733333333333	19.6915	8.113766666666669	69171.8203125	1215495.489429627	0	1168	0.11518350900235497	4.140670510980289	8.506656162201086	370.29144287109375	370.29534912109375
968	370.3536682128906	12.62565					1	DETECTED	370.3537 m/z @12.63 [CD6604_2.mzXML]	370.3536682128906	12.62565	11.1472	16.76	5.612800000000002	17401.580078125	1184906.1871767577	0	1168	0.14953332213631043	null	7.6549115610792535	370.3527526855469	370.3568420410156
969	371.22344970703125	11.876916666666666					1	DETECTED	371.2234 m/z @11.88 [CD6604_2.mzXML]	371.22344970703125	11.876916666666666	11.562266666666666	14.790750000000001	3.228483333333335	6951.05615234375	657381.8149848635	0	1168	0.24517530239351792	5.130277027384922	9.260554054769845	371.2230529785156	371.2246398925781
970	371.2978210449219	11.642033333333334					1	DETECTED	371.2978 m/z @11.64 [CD6604_2.mzXML]	371.2978210449219	11.642033333333334	11.577733333333333	14.183433333333333	2.6057000000000006	16543.41015625	724521.6902602542	0	1168	0.17973352206792725	20.26205287713806	39.52410575427612	371.2895812988281	371.2981262207031
971	371.31500244140625	6.391916666666666					1	DETECTED	371.3150 m/z @6.39 [CD6604_2.mzXML]	371.31500244140625	6.391916666666666	0.10086666666666666	20.00183333333333	19.900966666666662	8493.2568359375	4189402.3526388006	0	1168	13.227792911687507	1.5816888012864836	2.3562806769636415	371.31268310546875	371.3171081542969
972	372.3100891113281	11.759266666666667					1	DETECTED	372.3101 m/z @11.76 [CD6604_2.mzXML]	372.3100891113281	11.759266666666667	0.24656666666666668	19.892833333333332	19.646266666666666	16470.17578125	1527281.8860517577	0	1168	0.08343707292932478	1.0245691654034148	0.10316562294480341	372.3085632324219	372.3198547363281
973	372.88250732421875	1.6428					1	DETECTED	372.8825 m/z @1.64 [CD6604_2.mzXML]	372.88250732421875	1.6428	1.582	1.6579333333333333	0.07593333333333319	23732.935546875	84475.10734570317	0	1168	0.07589268001862548	0.624451754385964	0.24890350877192813	372.8822937011719	372.8829650878906
974	374.2105407714844	12.262416666666667					1	DETECTED	374.2105 m/z @12.26 [CD6604_2.mzXML]	374.2105407714844	12.262416666666667	12.262416666666667	12.527283333333333	0.26486666666666636	4192.2568359375	46685.38390838617	0	1168	0.2007312080570074	null	null	374.209716796875	374.21148681640625
975	374.32489013671875	12.3467					1	DETECTED	374.3249 m/z @12.35 [CD6604_2.mzXML]	374.32489013671875	12.3467	11.625583333333333	18.852833333333333	7.22725	4593.02734375	658752.1430963442	0	1168	0.6990591956984797	5.011151686042478	9.022303372084956	374.3155822753906	374.3263854980469
976	375.0171203613281	1.8787166666666666					1	DETECTED	375.0171 m/z @1.88 [CD6604_2.mzXML]	375.0171203613281	1.8787166666666666	1.6882666666666668	16.317166666666665	14.628899999999998	234307.90625	4530758.378346861	0	1168	0.18255796291799564	1.59454173146973	2.5771856634553756	375.0143737792969	375.02001953125
977	375.05352783203125	10.374616666666666					1	DETECTED	375.0535 m/z @10.37 [CD6604_2.mzXML]	375.05352783203125	10.374616666666666	10.33925	16.520033333333334	6.180783333333334	2959.58935546875	540968.1284267883	0	1168	0.08616200700064702	87.38147973609833	173.76295947219666	375.0484313964844	375.05462646484375
978	375.2881164550781	12.2454					1	DETECTED	375.2881 m/z @12.25 [CD6604_2.mzXML]	375.2881164550781	12.2454	3.546783333333333	12.641783333333333	9.094999999999999	7388.56982421875	936366.1148621824	0	1168	0.11103124857655366	0.5227842741278785	0.04556854825575706	375.28265380859375	375.2897644042969
979	377.0148620605469	1.8515000000000001					1	DETECTED	377.0149 m/z @1.85 [CD6604_2.mzXML]	377.0148620605469	1.8515000000000001	1.7655166666666666	2.1197333333333335	0.35421666666666685	10615.78125	157813.49561914077	0	1168	0.26435478756425024	2.059798410544676	3.119596821089351	377.0137023925781	377.0154724121094
980	377.2646484375	13.37565					1	DETECTED	377.2646 m/z @13.38 [CD6604_2.mzXML]	377.2646484375	13.37565	13.253283333333334	13.655399999999998	0.40211666666666446	11934.5478515625	136686.12465368662	0	1168	0.24740071008792164	1.643080904385722	2.0371128752860055	377.26397705078125	377.2657165527344
981	378.02984619140625	15.669983333333333					1	DETECTED	378.0298 m/z @15.67 [CD6604_2.mzXML]	378.02984619140625	15.669983333333333	9.539083333333334	17.930333333333333	8.39125	1601.922607421875	415993.1891818235	0	1168	0.9236509486306979	0.6843407982514803	0.3686815965029606	378.0279235839844	378.0340576171875
982	378.2392578125	12.380149999999999					1	DETECTED	378.2393 m/z @12.38 [CD6604_2.mzXML]	378.2392578125	12.380149999999999	11.609166666666665	12.957799999999999	1.3486333333333338	25868.47265625	411966.92601953034	0	1168	0.13934541730903227	1.1238384472070129	0.38571386252330053	378.2390441894531	378.243896484375
983	378.89923095703125	1.6428					1	DETECTED	378.8992 m/z @1.64 [CD6604_2.mzXML]	378.89923095703125	1.6428	1.6125333333333332	1.6732333333333334	0.0607000000000002	89671.859375	232435.55462793016	0	1168	0.051221866367170854	1.0027533039647538	1.0055066079295074	378.89923095703125	378.8996887207031
984	379.2812194824219	13.9914					1	DETECTED	379.2812 m/z @13.99 [CD6604_2.mzXML]	379.2812194824219	13.9914	13.621116666666667	15.3925	1.7713833333333326	27253.724609375	732990.7835586851	0	1168	0.3569017685767424	3.470452823075972	2.582606868147471	379.2800598144531	379.2823181152344
985	380.2116394042969	8.814666666666666					1	DETECTED	380.2116 m/z @8.81 [CD6604_2.mzXML]	380.2116394042969	8.814666666666666	8.778766666666666	9.696733333333333	0.9179666666666666	3886.087158203125	52079.43611807246	0	1168	0.1452387178038652	12.785051067780936	24.57010213556187	380.2093811035156	380.2131652832031
986	380.2550354003906	12.62565					1	DETECTED	380.2550 m/z @12.63 [CD6604_2.mzXML]	380.2550354003906	12.62565	11.34645	13.036750000000001	1.6903000000000006	39544.16015625	767563.3371997062	0	1168	0.0995334583266807	0.6606863664790499	0.32070919451475616	380.2545471191406	380.264892578125
987	381.0249328613281	1.8232833333333334					1	DETECTED	381.0249 m/z @1.82 [CD6604_2.mzXML]	381.0249328613281	1.8232833333333334	1.6276833333333334	2.3705333333333334	0.74285	120455.7421875	1977563.4619040526	0	1168	0.18934383828430934	1.832124228447842	4.064005374080865	381.0231628417969	381.0257873535156
988	383.11517333984375	1.79485					1	DETECTED	383.1152 m/z @1.79 [CD6604_2.mzXML]	383.11517333984375	1.79485	1.7503	5.19005	3.43975	194827.703125	1975745.5752841807	0	1168	0.07309935758794772	4.599415077372484	5.5260462170316025	383.1146240234375	383.1161804199219
989	384.1183776855469	1.79485					1	DETECTED	384.1184 m/z @1.79 [CD6604_2.mzXML]	384.1183776855469	1.79485	1.79485	9.14945	7.3546	25647.49609375	1013341.4870307918	0	1168	7.236222412892909	null	null	384.1141357421875	384.1199645996094
990	384.2197570800781	12.072149999999999					1	DETECTED	384.2198 m/z @12.07 [CD6604_2.mzXML]	384.2197570800781	12.072149999999999	12.021983333333333	12.0891	0.06711666666666716	3650.455078125	9686.112255371221	0	1168	0.04326595822655399	0.6689368770764283	0.3378737541528567	384.2189025878906	384.2206726074219
991	385.3085021972656	14.465933333333334					1	DETECTED	385.3085 m/z @14.47 [CD6604_2.mzXML]	385.3085021972656	14.465933333333334	8.095966666666666	17.819333333333336	9.72336666666667	128060.1640625	1.1816402135205295E7	1	1168	0.7899298785800362	0.8777747711615754	2.6865139813046137	385.3002014160156	385.3096923828125
992	386.0815124511719	17.986					1	DETECTED	386.0815 m/z @17.99 [CD6604_2.mzXML]	386.0815124511719	17.986	0.10086666666666666	20.00183333333333	19.900966666666662	2708.82373046875	1371931.5132117006	0	1168	9.823482409954337	0.5563549987512905	0.11270999750258107	386.0770568847656	386.083251953125
993	386.3121643066406	14.465933333333334					1	DETECTED	386.3122 m/z @14.47 [CD6604_2.mzXML]	386.3121643066406	14.465933333333334	10.283983333333333	17.205166666666667	6.9211833333333335	23189.314453125	2316431.4583738386	0	1168	0.7327814999769462	0.8143466663543022	0.5148129564398417	386.3111877441406	386.31396484375
994	386.32525634765625	12.708416666666666					1	DETECTED	386.3253 m/z @12.71 [CD6604_2.mzXML]	386.32525634765625	12.708416666666666	4.172616666666666	13.1307	8.958083333333333	31735.537109375	2760805.675607056	0	1168	0.15500294295736694	0.5247360138085084	0.023791355686551535	386.32513427734375	386.32659912109375
995	387.1790466308594	11.547033333333333					1	DETECTED	387.1790 m/z @11.55 [CD6604_2.mzXML]	387.1790466308594	11.547033333333333	11.499400000000001	17.800833333333333	6.301433333333332	254858.03125	3489106.093901119	1	1168	0.0886649597410063	3.6124183874972915	4.374523625359767	387.173583984375	387.17974853515625
996	387.30462646484375	14.3985					1	DETECTED	387.3046 m/z @14.40 [CD6604_2.mzXML]	387.30462646484375	14.3985	11.793333333333333	16.741333333333333	4.948	4961.0419921875	627771.2543639522	0	1168	0.7283735613964595	0.9496513338877869	0.8993026677755739	387.30340576171875	387.3118896484375
997	388.0775146484375	13.707433333333334					1	DETECTED	388.0775 m/z @13.71 [CD6604_2.mzXML]	388.0775146484375	13.707433333333334	0.15536666666666665	19.983666666666668	19.828300000000002	3482.44091796875	1541341.8256596688	0	1168	2.6705467005034667	0.7315600080676502	0.46312001613530035	388.07550048828125	388.080078125
998	388.1822509765625	11.547033333333333					1	DETECTED	388.1823 m/z @11.55 [CD6604_2.mzXML]	388.1822509765625	11.547033333333333	11.547033333333333	12.005733333333334	0.45870000000000033	58281.70703125	330311.0256894523	0	1168	0.06345467301132679	null	null	388.1812744140625	388.18328857421875
999	388.710693359375	1.9624666666666668					1	DETECTED	388.7107 m/z @1.96 [CD6604_2.mzXML]	388.710693359375	1.9624666666666668	1.8090333333333333	2.1339333333333332	0.32489999999999997	10056.1552734375	119690.82177294926	0	1168	0.16708006340520876	1.0587660221594597	1.1175320443189194	388.7103576660156	388.7117614746094
1000	390.99163818359375	1.8651333333333333					1	DETECTED	390.9916 m/z @1.87 [CD6604_2.mzXML]	390.99163818359375	1.8651333333333333	1.79485	2.4798666666666667	0.6850166666666666	40984.8828125	683154.9335031735	0	1168	0.3808073030168122	4.840690296891852	6.486504514162768	390.9894714355469	390.9916687011719
1001	391.282958984375	12.973316666666667					1	DETECTED	391.2830 m/z @12.97 [CD6604_2.mzXML]	391.282958984375	12.973316666666667	0.10086666666666666	20.00183333333333	19.900966666666662	12254.0673828125	6444893.234693482	0	1168	17.186588175027694	0.7730061746857304	1.263650717233885	391.28082275390625	391.28692626953125
1002	392.7944030761719	1.7349666666666665					1	DETECTED	392.7944 m/z @1.73 [CD6604_2.mzXML]	392.7944030761719	1.7349666666666665	1.7037166666666665	1.79485	0.09113333333333351	15708.58203125	66003.33261621093	0	1168	0.0743498377829328	1.4581333333333362	1.9162666666666723	392.7940979003906	392.7957763671875
1003	393.2968444824219	1.6882666666666668					1	DETECTED	393.2968 m/z @1.69 [CD6604_2.mzXML]	393.2968444824219	1.6882666666666668	0.30146666666666666	19.929166666666667	19.6277	6574.966796875	2115829.0463850405	0	1168	3.4565487728517694	7.076615229304875	10.771626457395701	393.294677734375	393.2999572753906
1004	394.0744323730469	9.298533333333333					1	DETECTED	394.0744 m/z @9.30 [CD6604_2.mzXML]	394.0744323730469	9.298533333333333	9.098983333333333	9.382683333333334	0.2837000000000014	2667.80224609375	26454.131735168612	0	1168	0.1408700896522106	0.7108494111751463	0.4216988223502927	394.0731201171875	394.0765686035156
1005	394.2169494628906	12.210866666666668					1	DETECTED	394.2169 m/z @12.21 [CD6604_2.mzXML]	394.2169494628906	12.210866666666668	8.078833333333334	12.3467	4.2678666666666665	7925.818359375	599039.5533670654	0	1168	0.038756666499171644	0.5164366211953758	0.03568557745501383	394.2162780761719	394.2233581542969
1006	394.29400634765625	11.609166666666665					1	DETECTED	394.2940 m/z @11.61 [CD6604_2.mzXML]	394.29400634765625	11.609166666666665	1.46315	11.725166666666667	10.262016666666666	11443.7216796875	930922.9153518372	0	1168	0.08446374393773759	0.5057165291469067	0.011433058293813315	394.2847900390625	394.30010986328125
1007	394.8733825683594	1.6579333333333333					1	DETECTED	394.8734 m/z @1.66 [CD6604_2.mzXML]	394.8733825683594	1.6579333333333333	1.5526000000000002	1.6732333333333334	0.12063333333333315	20768.01953125	75965.50199707039	0	1168	0.054946921556910944	0.5726265822784816	0.14525316455696327	394.8733215332031	394.8734436035156
1008	396.30963134765625	11.674766666666667					1	DETECTED	396.3096 m/z @11.67 [CD6604_2.mzXML]	396.30963134765625	11.674766666666667	11.674766666666667	17.986	6.311233333333334	8955.45703125	576990.2235404666	0	1168	0.1295885407940176	null	null	396.3091125488281	396.3105773925781
1009	396.88482666015625	1.597					1	DETECTED	396.8848 m/z @1.60 [CD6604_2.mzXML]	396.88482666015625	1.597	1.5526000000000002	1.6428	0.09019999999999984	17411.16015625	59042.20282727039	0	1168	0.055023965799363195	1.015765765765769	1.03129389283825	396.88446044921875	396.8856201171875
1010	396.9994812011719	1.8787166666666666					1	DETECTED	396.9995 m/z @1.88 [CD6604_2.mzXML]	396.9994812011719	1.8787166666666666	1.6579333333333333	2.34315	0.6852166666666668	56159.59765625	849637.4681564939	0	1168	0.15389980000342063	1.5517853098814829	4.886662581261249	396.9895324707031	396.9998474121094
1011	397.4141845703125	12.329866666666668					1	DETECTED	397.4142 m/z @12.33 [CD6604_2.mzXML]	397.4141845703125	12.329866666666668	12.005733333333334	14.567683333333333	2.5619499999999995	43870.74609375	1155754.7283442374	0	1168	0.31136432156000815	3.9520002056766668	2.043710397839872	397.4131164550781	397.4147644042969
1012	398.3257141113281	11.828149999999999					1	DETECTED	398.3257 m/z @11.83 [CD6604_2.mzXML]	398.3257141113281	11.828149999999999	11.776233333333332	16.501383333333333	4.725150000000001	34839.55078125	847254.026020661	0	1168	0.13064268278190028	45.507062600320694	3.4369684191519654	398.3169860839844	398.3260803222656
1013	398.7605895996094	13.360133333333332					1	DETECTED	398.7606 m/z @13.36 [CD6604_2.mzXML]	398.7605895996094	13.360133333333332	11.1472	16.649633333333334	5.502433333333334	21326.2421875	1411646.7892565315	0	1168	0.5861456039225406	1.065128527058518	0.8164827460866969	398.75262451171875	398.7643127441406
1014	399.3287658691406	11.828149999999999					1	DETECTED	399.3288 m/z @11.83 [CD6604_2.mzXML]	399.3287658691406	11.828149999999999	11.793333333333333	15.688466666666667	3.895133333333334	9599.2900390625	518207.0193829651	0	1168	2.2986098007387596	55.93776926759315	82.643209385444	399.3238830566406	399.3303527832031
1015	400.0771179199219	10.7806					1	DETECTED	400.0771 m/z @10.78 [CD6604_2.mzXML]	400.0771179199219	10.7806	10.762550000000001	10.8535	0.09094999999999942	2629.97802734375	10966.196507202081	0	1168	0.08743140084283496	2.5193905817176043	4.038781163435209	400.0754089355469	400.0779113769531
1016	400.3411865234375	11.97285					1	DETECTED	400.3412 m/z @11.97 [CD6604_2.mzXML]	400.3411865234375	11.97285	11.923583333333333	12.593233333333334	0.6696500000000007	118046.40625	1039056.7027163105	1	1168	0.11194268136596008	4.912989359345847	5.5761420811353295	400.33978271484375	400.3421325683594
1017	401.6234436035156	10.959566666666666					1	DETECTED	401.6234 m/z @10.96 [CD6604_2.mzXML]	401.6234436035156	10.959566666666666	10.889266666666666	10.976633333333332	0.08736666666666615	3755.861328125	12350.409572570668	0	1168	0.0889224391544392	0.621384542437174	0.242769084874348	401.6229248046875	401.62518310546875
1018	402.90191650390625	1.597					1	DETECTED	402.9019 m/z @1.60 [CD6604_2.mzXML]	402.90191650390625	1.597	1.5526000000000002	1.6428	0.09019999999999984	41675.76953125	135350.56968609607	0	1168	0.05956541184554798	1.0259122501857174	1.1501188169637824	402.9012756347656	402.90216064453125
1019	403.0066833496094	1.79485					1	DETECTED	403.0067 m/z @1.79 [CD6604_2.mzXML]	403.0066833496094	1.79485	1.6579333333333333	2.3705333333333334	0.7126000000000001	150591.734375	2252125.6835281984	0	1168	0.19243847171371486	2.393119379429762	3.2752242798651183	403.0061950683594	403.0076904296875
1020	404.20574951171875	11.562266666666666					1	DETECTED	404.2057 m/z @11.56 [CD6604_2.mzXML]	404.20574951171875	11.562266666666666	11.515716666666666	16.852999999999998	5.337283333333332	25582.2890625	672864.0397384642	0	1168	0.09116432794051832	57.32849982098117	2.6733416973214146	404.2052917480469	404.2065734863281
1021	405.1350402832031	10.545250000000001					1	DETECTED	405.1350 m/z @10.55 [CD6604_2.mzXML]	405.1350402832031	10.545250000000001	10.49405	10.835616666666665	0.34156666666666524	6993.17041015625	41733.74133059678	0	1168	0.05561466691288608	3.3356119791665573	2.2718376486140563	405.1291809082031	405.1369323730469
1022	406.7469482421875	12.15905					1	DETECTED	406.7469 m/z @12.16 [CD6604_2.mzXML]	406.7469482421875	12.15905	11.1472	15.836350000000001	4.6891500000000015	19704.041015625	1766383.3758595889	0	1168	0.6289537151979037	1.8343685789994617	2.7669230018492916	406.7444763183594	406.74859619140625
1023	407.36627197265625	11.658700000000001					1	DETECTED	407.3663 m/z @11.66 [CD6604_2.mzXML]	407.36627197265625	11.658700000000001	11.577733333333333	12.15905	0.5813166666666678	66174.28125	644937.4644057616	0	1168	0.2075203583303491	3.0103403739401564	3.0325464835415907	407.3658142089844	407.3670349121094
1024	408.7683410644531	1.7349666666666665					1	DETECTED	408.7683 m/z @1.73 [CD6604_2.mzXML]	408.7683410644531	1.7349666666666665	1.7037166666666665	13.742033333333334	12.038316666666667	21061.138671875	7381581.81664984	0	1168	11.41694207856337	192.61306666666667	366.41844612933704	408.7683410644531	408.7749328613281
1025	408.91851806640625	1.6276833333333334					1	DETECTED	408.9185 m/z @1.63 [CD6604_2.mzXML]	408.91851806640625	1.6276833333333334	1.582	1.6579333333333333	0.07593333333333319	49685.24609375	155741.03020898445	0	1168	0.05684284264537376	0.8310835461510387	0.6621670923020776	408.9183654785156	408.9189147949219
1026	409.1610412597656	11.547033333333333					1	DETECTED	409.1610 m/z @11.55 [CD6604_2.mzXML]	409.1610412597656	11.547033333333333	11.499400000000001	12.176116666666667	0.6767166666666657	189629.8125	1370391.7752301	1	1168	0.08572827243777859	3.473858606353699	3.813165008170117	409.1603698730469	409.1623229980469
1027	409.18682861328125	9.20855					1	DETECTED	409.1868 m/z @9.21 [CD6604_2.mzXML]	409.18682861328125	9.20855	9.133933333333333	9.298533333333333	0.16460000000000008	32692.640625	139012.91484652806	0	1168	0.06688675564057256	1.0339706168450022	0.9032257477621162	409.1856689453125	409.1875305175781
1028	409.2420654296875	9.01005					1	DETECTED	409.2421 m/z @9.01 [CD6604_2.mzXML]	409.2420654296875	9.01005	8.974250000000001	9.063183333333335	0.08893333333333331	3337.56982421875	12220.372399535972	0	1168	0.07720678913099555	1.2420856610801339	1.4841713221602677	409.24066162109375	409.2427673339844
1029	409.8550720214844	1.5526000000000002					1	DETECTED	409.8551 m/z @1.55 [CD6604_2.mzXML]	409.8550720214844	1.5526000000000002	1.5085166666666665	18.633333333333333	17.124816666666668	3428.84033203125	1419886.968005951	0	1168	0.06140641965555038	194.23232514177536	387.4646502835506	409.8470153808594	409.85577392578125
1030	410.16448974609375	11.577733333333333					1	DETECTED	410.1645 m/z @11.58 [CD6604_2.mzXML]	410.16448974609375	11.577733333333333	11.577733333333333	11.939916666666667	0.3621833333333342	33793.9609375	163514.45143689006	0	1168	0.16397255618289108	null	null	410.16424560546875	410.16632080078125
1031	410.2535705566406	4.5027333333333335					1	DETECTED	410.2536 m/z @4.50 [CD6604_2.mzXML]	410.2535705566406	4.5027333333333335	3.5312833333333336	19.145	15.613716666666665	2518.76416015625	1030359.3691751404	0	1168	1.0024953779804848	8.036294542522347	15.072589085044694	410.25250244140625	410.2559509277344
1032	410.76531982421875	1.7349666666666665					1	DETECTED	410.7653 m/z @1.73 [CD6604_2.mzXML]	410.76531982421875	1.7349666666666665	1.7349666666666665	14.89325	13.158283333333333	10790.1064453125	4180956.5329221813	0	1168	11.175090891303295	null	null	410.7581481933594	410.76531982421875
1033	410.8554382324219	1.7037166666666665					1	DETECTED	410.8554 m/z @1.70 [CD6604_2.mzXML]	410.8554382324219	1.7037166666666665	1.6732333333333334	1.79485	0.1216166666666667	29701.759765625	134952.14843945295	0	1168	0.14671806495117412	1.9948059048660567	3.135686563343044	410.8548278808594	410.8563232421875
1034	411.76800537109375	13.3447					1	DETECTED	411.7680 m/z @13.34 [CD6604_2.mzXML]	411.76800537109375	13.3447	12.47735	15.032666666666668	2.555316666666668	6643.14599609375	369483.7910706788	0	1168	0.2945640139156591	1.4730597029265393	2.745975392562064	411.7623596191406	411.7727355957031
1035	412.77581787109375	13.3447					1	DETECTED	412.7758 m/z @13.34 [CD6604_2.mzXML]	412.77581787109375	13.3447	13.298766666666667	15.174316666666666	1.8755499999999987	4168.6650390625	198527.30406695546	0	1168	0.10863085494766622	20.41600145137927	39.83200290275854	412.7739562988281	412.77752685546875
1036	412.97357177734375	1.9206333333333334					1	DETECTED	412.9736 m/z @1.92 [CD6604_2.mzXML]	412.97357177734375	1.9206333333333334	1.79485	2.23245	0.4376	17884.9453125	228748.96191979983	0	1168	0.1739417156313099	1.7394991387306211	2.4789982774612422	412.9723205566406	412.974365234375
1037	413.1415100097656	9.348216666666668					1	DETECTED	413.1415 m/z @9.35 [CD6604_2.mzXML]	413.1415100097656	9.348216666666668	9.298533333333333	14.790750000000001	5.492216666666668	5362.03173828125	525480.1466456604	0	1168	8.608631297030234	55.27222408587628	109.54444817175256	413.1353759765625	413.1505432128906
1038	413.26507568359375	1.6428					1	DETECTED	413.2651 m/z @1.64 [CD6604_2.mzXML]	413.26507568359375	1.6428	0.28326666666666667	19.983666666666668	19.700400000000002	11078.0947265625	1780104.5921320496	0	1168	6.6174484363198465	2.225420999679711	2.799389099289466	413.2623596191406	413.2711486816406
1039	413.3397521972656	14.533483333333333					1	DETECTED	413.3398 m/z @14.53 [CD6604_2.mzXML]	413.3397521972656	14.533483333333333	11.096133333333334	17.26066666666667	6.164533333333335	22816.455078125	2172514.7682005	0	1168	0.9618203404925474	1.7132092433954693	1.2751737544135364	413.33807373046875	413.3426513671875
1040	414.2991943359375	12.227983333333333					1	DETECTED	414.2992 m/z @12.23 [CD6604_2.mzXML]	414.2991943359375	12.227983333333333	1.8232833333333334	16.335616666666667	14.512333333333334	52863.05078125	2857461.8611416635	0	1168	0.15117496900060878	0.7827584635286501	0.4152483115939622	414.2895202636719	414.3031921386719
1041	414.3439025878906	14.790750000000001					1	DETECTED	414.3439 m/z @14.79 [CD6604_2.mzXML]	414.3439025878906	14.790750000000001	12.072149999999999	16.07725	4.0051000000000005	5127.755859375	463683.17430297856	0	1168	0.3579870632732902	0.7366107555359371	0.47322151107187427	414.3426818847656	414.3535461425781
1042	415.2107238769531	11.876916666666666					1	DETECTED	415.2107 m/z @11.88 [CD6604_2.mzXML]	415.2107238769531	11.876916666666666	11.810916666666666	12.296133333333334	0.48521666666666796	262735.03125	2099948.792712892	1	1168	0.08857437290972747	2.423861583354553	3.2055246726512427	415.2100524902344	415.2111511230469
1043	415.2810363769531	12.2454					1	DETECTED	415.2810 m/z @12.25 [CD6604_2.mzXML]	415.2810363769531	12.2454	9.20855	13.3289	4.12035	13663.3974609375	948201.0670539554	0	1168	3.4696901855351854	0.6783920839027283	0.35678416780545663	415.27850341796875	415.28155517578125
1044	416.2140808105469	11.86115					1	DETECTED	416.2141 m/z @11.86 [CD6604_2.mzXML]	416.2140808105469	11.86115	11.845166666666668	12.210866666666668	0.36570000000000036	55247.484375	446602.99157043174	0	1168	0.12536593577664945	11.587772445914812	15.014055115725762	416.21380615234375	416.2152404785156
1045	416.76007080078125	13.146416666666665					1	DETECTED	416.7601 m/z @13.15 [CD6604_2.mzXML]	416.76007080078125	13.146416666666665	1.49345	13.724916666666667	12.231466666666668	9349.8984375	3266865.3949166266	0	1168	0.054533969523326675	0.5248220052690445	0.04964401053808917	416.7557678222656	416.7613525390625
1046	417.0018615722656	1.8787166666666666					1	DETECTED	417.0019 m/z @1.88 [CD6604_2.mzXML]	417.0018615722656	1.8787166666666666	1.7805833333333332	14.807483333333332	13.0269	71390.078125	2142595.747649475	0	1168	0.287384874466305	3.176585083974117	4.699869651892309	416.9924011230469	417.0099182128906
1047	418.7464294433594	12.877533333333334					1	DETECTED	418.7464 m/z @12.88 [CD6604_2.mzXML]	418.7464294433594	12.877533333333334	11.674766666666667	14.298583333333333	2.6238166666666665	7220.23828125	505897.8608026124	0	1168	0.5247954498255769	1.0907421777568378	1.1814843555136756	418.7436218261719	418.7497253417969
1048	418.8794860839844	1.597					1	DETECTED	418.8795 m/z @1.60 [CD6604_2.mzXML]	418.8794860839844	1.597	1.5673166666666667	1.6579333333333333	0.09061666666666657	53682.4140625	173611.8454086913	0	1168	0.052791620202909506	1.5263896687254361	2.069288497462619	418.8782653808594	418.8797302246094
1049	418.9805908203125	1.79485					1	DETECTED	418.9806 m/z @1.79 [CD6604_2.mzXML]	418.9805908203125	1.79485	1.6732333333333334	2.14805	0.47481666666666666	30870.974609375	499652.3830581055	0	1168	0.12591052881503972	1.9521036042209121	2.9042072084418242	418.9802551269531	418.9819030761719
1050	418.9992980957031	1.8515000000000001					1	DETECTED	418.9993 m/z @1.85 [CD6604_2.mzXML]	418.9992980957031	1.8515000000000001	1.8515000000000001	2.2742666666666667	0.4227666666666665	16025.7412109375	291647.4468316649	0	1168	0.33478174498901225	null	null	418.9981994628906	418.9999084472656
1051	419.2756042480469	13.0529					1	DETECTED	419.2756 m/z @13.05 [CD6604_2.mzXML]	419.2756042480469	13.0529	12.973316666666667	13.1307	0.15738333333333188	7273.05615234375	48481.38771972636	0	1168	0.12056553041193396	0.988795811518332	0.9775916230366639	419.2750244140625	419.2765808105469
1052	419.3144836425781	12.593233333333334					1	DETECTED	419.3145 m/z @12.59 [CD6604_2.mzXML]	419.3144836425781	12.593233333333334	0.10086666666666666	20.00183333333333	19.900966666666662	14628.7060546875	1692978.2593180249	0	1168	0.25515952752482995	1.2447013895273757	1.268018546503637	419.31219482421875	419.3186950683594
1053	420.1578674316406	11.1472					1	DETECTED	420.1579 m/z @11.15 [CD6604_2.mzXML]	420.1578674316406	11.1472	10.460166666666668	11.23325	0.7730833333333322	10929.0869140625	184210.68276678445	0	1168	0.124308723103141	0.5620888871002184	0.14578822804382793	420.15765380859375	420.15899658203125
1054	420.8841552734375	1.6732333333333334					1	DETECTED	420.8842 m/z @1.67 [CD6604_2.mzXML]	420.8841552734375	1.6732333333333334	1.6579333333333333	4.550583333333334	2.8926500000000006	58002.609375	953409.1312932132	0	1168	0.04641644764069941	94.53104575163344	8.67536134622115	420.8743591308594	420.8846130371094
1055	421.7812805175781	14.200133333333333					1	DETECTED	421.7813 m/z @14.20 [CD6604_2.mzXML]	421.7812805175781	14.200133333333333	14.097383333333333	15.015350000000002	0.9179666666666684	9846.828125	195842.08689352428	0	1168	0.3803501227268544	4.4669910786699045	4.583405307578987	421.7799377441406	421.7850036621094
1056	422.13812255859375	9.31465					1	DETECTED	422.1381 m/z @9.31 [CD6604_2.mzXML]	422.13812255859375	9.31465	9.267433333333335	10.652199999999999	1.384766666666664	3543.934814453125	86317.56551220686	0	1168	0.13483647670104837	14.66396046593748	28.32792093187496	422.13641357421875	422.14007568359375
1057	422.32574462890625	11.810916666666666					1	DETECTED	422.3257 m/z @11.81 [CD6604_2.mzXML]	422.32574462890625	11.810916666666666	11.759266666666667	11.8922	0.1329333333333338	7075.9228515625	40375.089137023846	0	1168	0.12303682896055612	1.2868667312036524	1.5737334624073047	422.3234558105469	422.3265686035156
1058	424.34149169921875	11.876916666666666					1	DETECTED	424.3415 m/z @11.88 [CD6604_2.mzXML]	424.34149169921875	11.876916666666666	11.845166666666668	12.494016666666665	0.6488499999999977	161203.390625	1394281.0351174292	1	1168	0.11430029124003838	6.841525150584816	7.465979840378548	424.33990478515625	424.3417663574219
1059	424.7426452636719	1.7349666666666665					1	DETECTED	424.7426 m/z @1.73 [CD6604_2.mzXML]	424.7426452636719	1.7349666666666665	1.7037166666666665	1.79485	0.09113333333333351	16394.3203125	57791.40204296875	0	1168	0.03606757077201883	1.4581333333333362	1.9162666666666723	424.7419128417969	424.7426452636719
1060	424.8960266113281	1.6276833333333334					1	DETECTED	424.8960 m/z @1.63 [CD6604_2.mzXML]	424.8960266113281	1.6276833333333334	1.5673166666666667	1.6732333333333334	0.10591666666666666	100941.90625	361530.28114941437	0	1168	0.06087999450795922	0.885380948003193	0.9166197814271281	424.8958740234375	424.896484375
1061	425.3770446777344	11.658700000000001					1	DETECTED	425.3770 m/z @11.66 [CD6604_2.mzXML]	425.3770446777344	11.658700000000001	3.71685	11.845166666666668	8.128316666666667	51169.5	1809753.0626300354	0	1168	0.14488317016093077	1.8834874774578463	3.3930034217882596	425.36798095703125	425.3775329589844
1062	426.3569641113281	12.005733333333334					1	DETECTED	426.3570 m/z @12.01 [CD6604_2.mzXML]	426.3569641113281	12.005733333333334	11.907933333333334	12.82685	0.9189166666666662	287436.03125	2463636.907752258	1	1168	0.09109763993452624	4.7528163188525	5.925061334607011	426.3472595214844	426.35791015625
1063	426.8292541503906	1.6882666666666668					1	DETECTED	426.8293 m/z @1.69 [CD6604_2.mzXML]	426.8292541503906	1.6882666666666668	1.6579333333333333	1.79485	0.1369166666666668	31155.40234375	148196.86681030263	0	1168	0.08200247816914286	2.256868131868118	3.429663517768319	426.8282775878906	426.8302917480469
1064	428.3724365234375	12.15905					1	DETECTED	428.3724 m/z @12.16 [CD6604_2.mzXML]	428.3724365234375	12.15905	11.97285	12.429166666666667	0.4563166666666678	48467.265625	418989.1074951186	0	1168	0.08942089919249163	1.1234512207747147	1.0706919789089417	428.3630676269531	428.37359619140625
1065	429.33349609375	12.313033333333333					1	DETECTED	429.3335 m/z @12.31 [CD6604_2.mzXML]	429.33349609375	12.313033333333333	11.776233333333332	15.595833333333333	3.819600000000001	3538.8486328125	443850.6060276491	0	1168	2.674874925384861	3.5577496274217513	6.1154992548435025	429.331787109375	429.3372802734375
1066	429.3763122558594	12.15905					1	DETECTED	429.3763 m/z @12.16 [CD6604_2.mzXML]	429.3763122558594	12.15905	8.56955	14.080216666666667	5.510666666666667	10624.4716796875	892402.1943198857	0	1168	0.09770829171833206	0.7676092306263638	0.5002937087104415	429.369140625	429.3779602050781
1067	429.767822265625	11.577733333333333					1	DETECTED	429.7678 m/z @11.58 [CD6604_2.mzXML]	429.767822265625	11.577733333333333	11.45145	15.0505	3.59905	5758.37646484375	594570.2978416139	0	1168	2.983238997017244	14.249901016233341	27.499802032466683	429.76666259765625	429.77044677734375
1068	430.2435302734375	9.627283333333333					1	DETECTED	430.2435 m/z @9.63 [CD6604_2.mzXML]	430.2435302734375	9.627283333333333	6.532166666666667	9.729883333333333	3.1977166666666665	3443.295166015625	191636.92977526857	0	1168	0.07302221217589455	0.516574496384089	0.03314899276817806	430.24139404296875	430.244140625
1069	430.3883056640625	13.253283333333334					1	DETECTED	430.3883 m/z @13.25 [CD6604_2.mzXML]	430.3883056640625	13.253283333333334	1.1572500000000001	20.00183333333333	18.84458333333333	11894.845703125	1450800.513950531	0	1168	0.3850859151147663	0.9169708734506703	0.7754908317103155	430.3857727050781	430.39508056640625
1070	430.9128112792969	1.6428					1	DETECTED	430.9128 m/z @1.64 [CD6604_2.mzXML]	430.9128112792969	1.6428	1.582	12.810033333333333	11.228033333333332	157531.390625	8446726.27099463	0	1168	0.05306949904794034	93.09385967041267	0.8404015947311143	430.9126281738281	430.92059326171875
1071	431.1773681640625	12.62565					1	DETECTED	431.1774 m/z @12.63 [CD6604_2.mzXML]	431.1773681640625	12.62565	9.133933333333333	15.46615	6.3322166666666675	33708.41015625	1363597.6397163696	0	1168	0.3513087638792225	3.3467841941474976	0.5752457637436604	431.16973876953125	431.1844177246094
1072	432.23760986328125	11.876916666666666					1	DETECTED	432.2376 m/z @11.88 [CD6604_2.mzXML]	432.23760986328125	11.876916666666666	5.694083333333333	12.14175	6.447666666666667	33078.80078125	747278.2994150998	0	1168	0.09185745909088538	0.5214577132029166	0.03389885844984321	432.23614501953125	432.244873046875
1073	432.3099060058594	12.227983333333333					1	DETECTED	432.3099 m/z @12.23 [CD6604_2.mzXML]	432.3099060058594	12.227983333333333	11.674766666666667	14.55015	2.8753833333333336	38140.41015625	856358.6359387208	0	1168	0.9744351013595143	0.7302441826385557	0.44268167042499973	432.30914306640625	432.31890869140625
1074	432.9758605957031	1.8787166666666666					1	DETECTED	432.9759 m/z @1.88 [CD6604_2.mzXML]	432.9758605957031	1.8787166666666666	1.7655166666666666	5.1729	3.4073833333333337	47227.37109375	1069362.4193169554	0	1168	0.2944007570214131	2.8967938195057066	3.7901873825600325	432.9752502441406	432.98065185546875
1075	433.31341552734375	12.227983333333333					1	DETECTED	433.3134 m/z @12.23 [CD6604_2.mzXML]	433.31341552734375	12.227983333333333	11.989283333333333	12.413099999999998	0.4238166666666654	12232.97265625	117358.16433752421	0	1168	0.27089809285166133	0.8877600893729911	0.7755201787459822	433.31268310546875	433.31402587890625
1076	434.7714538574219	1.7349666666666665					1	DETECTED	434.7715 m/z @1.73 [CD6604_2.mzXML]	434.7714538574219	1.7349666666666665	1.6882666666666668	1.7503	0.06203333333333316	15736.2802734375	43900.654466064385	0	1168	0.06414140768540455	0.6641684511063545	0.3283369022127089	434.7707824707031	434.7718200683594
1077	435.3324279785156	10.511133333333333					1	DETECTED	435.3324 m/z @10.51 [CD6604_2.mzXML]	435.3324279785156	10.511133333333333	10.443150000000001	11.742383333333333	1.2992333333333317	11427.12890625	162905.2527698361	0	1168	0.04953258587642928	1.3921526901125234	2.661310999073863	435.33111572265625	435.3335876464844
1078	436.8580322265625	1.6732333333333334					1	DETECTED	436.8580 m/z @1.67 [CD6604_2.mzXML]	436.8580322265625	1.6732333333333334	1.6579333333333333	1.7655166666666666	0.10758333333333336	35927.28125	117251.83136572271	0	1168	0.059495407371277675	3.5157952069716574	6.031590413943315	436.85784912109375	436.858154296875
1079	437.19281005859375	11.876916666666666					1	DETECTED	437.1928 m/z @11.88 [CD6604_2.mzXML]	437.19281005859375	11.876916666666666	6.077483333333333	13.115433333333334	7.03795	171925.9375	2095407.5398400284	1	1168	0.08821103917411754	3.3706193045136343	3.210187005034334	437.18975830078125	437.2022705078125
1080	438.23431396484375	10.283983333333333					1	DETECTED	438.2343 m/z @10.28 [CD6604_2.mzXML]	438.23431396484375	10.283983333333333	10.265116666666668	10.33925	0.07413333333333227	2151.266845703125	7985.795491638167	0	1168	0.07156803427787217	1.964664310954113	2.929328621908226	438.23297119140625	438.23565673828125
1081	438.2970886230469	13.3447					1	DETECTED	438.2971 m/z @13.34 [CD6604_2.mzXML]	438.2970886230469	13.3447	13.298766666666667	13.52115	0.22238333333333316	5625.40576171875	33367.33702014133	0	1168	0.03159728875990453	2.4207184325109394	3.841436865021879	438.2943420410156	438.29718017578125
1082	438.98406982421875	1.8923666666666668					1	DETECTED	438.9841 m/z @1.89 [CD6604_2.mzXML]	438.98406982421875	1.8923666666666668	1.7191166666666668	2.3018	0.5826833333333332	30976.23828125	552513.8865218505	0	1168	0.22442705234086602	1.7289313900519794	2.5046356736844357	438.9823303222656	438.9848327636719
1083	440.86981201171875	1.6428					1	DETECTED	440.8698 m/z @1.64 [CD6604_2.mzXML]	440.86981201171875	1.6428	1.582	15.374116666666668	13.792116666666667	43766.29296875	4500324.461999176	0	1168	13.771066296379555	113.42201206140358	220.3207284828997	440.8648376464844	440.87158203125
1084	441.2963562011719	12.62565					1	DETECTED	441.2964 m/z @12.63 [CD6604_2.mzXML]	441.2963562011719	12.62565	4.8309500000000005	12.810033333333333	7.979083333333333	8874.14453125	775861.511285858	0	1168	0.22397680809608467	0.5118274810661946	0.023654962132389046	441.2874755859375	441.29833984375
1085	442.8026123046875	1.7037166666666665					1	DETECTED	442.8026 m/z @1.70 [CD6604_2.mzXML]	442.8026123046875	1.7037166666666665	1.6882666666666668	3.6237333333333335	1.9354666666666667	13943.50390625	328850.2692702636	0	1168	0.047078502236860276	62.636461704423915	124.27292340884783	442.8020935058594	442.81097412109375
1086	442.8790283203125	1.5526000000000002					1	DETECTED	442.8790 m/z @1.55 [CD6604_2.mzXML]	442.8790283203125	1.5526000000000002	1.46315	1.597	0.13385000000000002	10103.634765625	40210.48273574825	0	1168	0.05494023147848126	0.7425465605329317	0.508147237893388	442.87750244140625	442.8798828125
1087	443.3880310058594	11.674766666666667					1	DETECTED	443.3880 m/z @11.67 [CD6604_2.mzXML]	443.3880310058594	11.674766666666667	11.625583333333333	12.055233333333332	0.42964999999999876	15638.60546875	152857.81708459472	0	1168	0.1297711298608224	4.367841409691596	7.920058034178078	443.3851623535156	443.388427734375
1088	444.238525390625	8.365450000000001					1	DETECTED	444.2385 m/z @8.37 [CD6604_2.mzXML]	444.238525390625	8.365450000000001	8.0615	8.465183333333334	0.4036833333333334	2495.736328125	31930.67804315186	0	1168	0.21637588110414185	0.6640620716126548	0.3281241432253097	444.2366638183594	444.24017333984375
1089	445.3665771484375	12.82685					1	DETECTED	445.3666 m/z @12.83 [CD6604_2.mzXML]	445.3665771484375	12.82685	12.609466666666666	14.200133333333333	1.5906666666666673	6205.48193359375	244054.96930047622	0	1168	0.7372270413416668	3.6586674844744187	6.317334968948837	445.36474609375	445.36785888671875
1090	445.39892578125	12.3467					1	DETECTED	445.3989 m/z @12.35 [CD6604_2.mzXML]	445.39892578125	12.3467	11.828149999999999	12.641783333333333	0.8136333333333337	12723.443359375	293619.1587250976	0	1168	0.15075146009794338	0.7845273679812282	0.46827192676064694	445.3981018066406	445.3998107910156
1091	446.2526550292969	11.547033333333333					1	DETECTED	446.2527 m/z @11.55 [CD6604_2.mzXML]	446.2526550292969	11.547033333333333	8.814666666666666	12.15905	3.344383333333335	436536.5625	6402485.977662227	1	1168	0.08402805804800195	3.816264824786601	4.438385001097594	446.25079345703125	446.2538757324219
1092	446.88671875	1.6428					1	DETECTED	446.8867 m/z @1.64 [CD6604_2.mzXML]	446.88671875	1.6428	1.597	1.6882666666666668	0.09126666666666683	96604.9921875	294458.5475419928	0	1168	0.0480323084673413	0.96872960045571	1.115137563535051	446.88671875	446.8875427246094
1093	447.3466796875	14.465933333333334					1	DETECTED	447.3467 m/z @14.47 [CD6604_2.mzXML]	447.3466796875	14.465933333333334	11.4835	15.595833333333333	4.112333333333334	7581.240234375	756128.0491573184	0	1168	2.75123264201056	0.6894258603154022	0.3788517206308044	447.3441162109375	447.34796142578125
1094	448.3410339355469	11.876916666666666					1	DETECTED	448.3410 m/z @11.88 [CD6604_2.mzXML]	448.3410339355469	11.876916666666666	11.845166666666668	14.233	2.387833333333333	8103.82421875	529205.1888780517	0	1168	0.11316243359440392	37.60367454068379	74.20734908136758	448.3388671875	448.3475036621094
1095	448.9501037597656	1.8787166666666666					1	DETECTED	448.9501 m/z @1.88 [CD6604_2.mzXML]	448.9501037597656	1.8787166666666666	1.79485	2.2183166666666665	0.42346666666666644	10104.0537109375	146296.70305957025	0	1168	0.24358722534182764	2.5246422893481744	4.049284578696349	448.9496154785156	448.9512023925781
1096	449.20050048828125	12.262416666666667					1	DETECTED	449.2005 m/z @12.26 [CD6604_2.mzXML]	449.20050048828125	12.262416666666667	7.554083333333334	12.527283333333333	4.973199999999999	21551.47265625	1162615.3175088495	0	1168	0.24108935440616897	0.5281274336283186	0.05956231708462366	449.2001647949219	449.2094421386719
1097	450.3207702636719	12.262416666666667					1	DETECTED	450.3208 m/z @12.26 [CD6604_2.mzXML]	450.3207702636719	12.262416666666667	11.876916666666666	12.461266666666667	0.5843500000000006	20646.734375	316163.38209777826	0	1168	0.20523374271767558	0.7579118028534371	0.49331701887444407	450.3193054199219	450.3210144042969
1098	450.35675048828125	13.0529					1	DETECTED	450.3568 m/z @13.05 [CD6604_2.mzXML]	450.35675048828125	13.0529	0.11903333333333334	19.983666666666668	19.864633333333334	78261.8046875	3251813.730883087	0	1168	0.19940015313408388	3.9778035121476902	0.41000692327398136	450.3529052734375	450.36090087890625
1099	452.3724365234375	12.10685					1	DETECTED	452.3724 m/z @12.11 [CD6604_2.mzXML]	452.3724365234375	12.10685	12.055233333333332	12.363433333333335	0.3082000000000029	8986.92578125	89384.6565050052	0	1168	0.27095550538549773	2.985469809493023	4.970939618986046	452.3722229003906	452.3731384277344
1100	453.1669616699219	11.8922					1	DETECTED	453.1670 m/z @11.89 [CD6604_2.mzXML]	453.1669616699219	11.8922	11.845166666666668	11.95625	0.1110833333333332	5753.0703125	29052.70701159657	0	1168	0.07436299007426328	1.1809000708717226	1.361800141743445	453.16619873046875	453.1679992675781
1101	453.3428955078125	10.511133333333333					1	DETECTED	453.3429 m/z @10.51 [CD6604_2.mzXML]	453.3428955078125	10.511133333333333	7.571833333333333	18.3755	10.803666666666665	148177.640625	1759260.2016049782	1	1168	0.10200949719139807	1.748809919958821	2.3564431667775376	453.33782958984375	453.34588623046875
1102	454.2920227050781	13.068866666666667					1	DETECTED	454.2920 m/z @13.07 [CD6604_2.mzXML]	454.2920227050781	13.068866666666667	12.9101	14.910833333333333	2.000733333333333	23329.1015625	375312.09696316527	0	1168	0.08923191236624461	6.300860802015532	8.948698094466803	454.2895202636719	454.2934875488281
1103	454.38800048828125	12.15905					1	DETECTED	454.3880 m/z @12.16 [CD6604_2.mzXML]	454.38800048828125	12.15905	2.8428833333333334	12.380149999999999	9.537266666666666	13585.0498046875	2591930.749324829	0	1168	0.09858681611344267	0.5118664686834713	0.02199046032714542	454.3860168457031	454.38916015625
1104	454.9577941894531	1.9206333333333334					1	DETECTED	454.9578 m/z @1.92 [CD6604_2.mzXML]	454.9577941894531	1.9206333333333334	1.6882666666666668	8.215933333333334	6.527666666666667	24316.486328125	813065.3702833252	0	1168	0.14339698537081835	1.340666055774245	1.574619034572694	454.9561462402344	454.9593505859375
1105	458.85638427734375	1.5526000000000002					1	DETECTED	458.8564 m/z @1.55 [CD6604_2.mzXML]	458.85638427734375	1.5526000000000002	1.46315	1.597	0.13385000000000002	25964.494140625	114103.11160791003	0	1168	0.06317923222534527	0.7481833426495229	0.48361034134803194	458.8554382324219	458.8565673828125
1106	459.247314453125	13.20795					1	DETECTED	459.2473 m/z @13.21 [CD6604_2.mzXML]	459.247314453125	13.20795	7.430466666666666	13.724916666666667	6.294450000000001	21089.345703125	750047.3639014896	0	1168	0.23046954616914306	1.0300214501975093	0.6657362165877557	459.24237060546875	459.2559509277344
1107	460.96630859375	1.8090333333333333					1	DETECTED	460.9663 m/z @1.81 [CD6604_2.mzXML]	460.96630859375	1.8090333333333333	1.7037166666666665	15.318933333333332	13.615216666666665	15844.8134765625	2053266.2395436096	0	1168	0.15888820637806922	64.63942079442945	128.2788415888589	460.9649353027344	460.9667663574219
1108	462.8605651855469	1.6428					1	DETECTED	462.8606 m/z @1.64 [CD6604_2.mzXML]	462.8605651855469	1.6428	1.6125333333333332	1.6882666666666668	0.07573333333333365	22490.8359375	65084.74037524426	0	1168	0.04651631061009809	1.2511013215858993	1.647360250972042	462.86004638671875	462.86126708984375
1109	463.30181884765625	13.020666666666667					1	DETECTED	463.3018 m/z @13.02 [CD6604_2.mzXML]	463.30181884765625	13.020666666666667	12.941983333333333	13.161733333333332	0.21974999999999945	12812.291015625	105369.06860424778	0	1168	0.3145102650078382	1.396420249947028	1.792840499894056	463.3012390136719	463.3027648925781
1110	464.2177734375	10.58005					1	DETECTED	464.2178 m/z @10.58 [CD6604_2.mzXML]	464.2177734375	10.58005	10.511133333333333	10.7806	0.2694666666666663	26750.806640625	158288.74351843251	0	1168	0.08698705907653981	1.8080761974024007	1.9468337351809868	464.21527099609375	464.218505859375
1111	466.3282165527344	12.055233333333332					1	DETECTED	466.3282 m/z @12.06 [CD6604_2.mzXML]	466.3282165527344	12.055233333333332	11.759266666666667	12.2454	0.4861333333333331	5310.70654296875	96085.23262792964	0	1168	0.28518576340027657	0.8212636558171009	0.6425273116342018	466.32672119140625	466.33062744140625
1112	467.13623046875	11.658700000000001					1	DETECTED	467.1362 m/z @11.66 [CD6604_2.mzXML]	467.13623046875	11.658700000000001	11.609166666666665	11.776233333333332	0.16706666666666692	6407.8046875	34040.72113171373	0	1168	0.16655065473107022	1.6864064602959978	2.3728129205919957	467.1357727050781	467.1373596191406
1113	468.30743408203125	12.675099999999999					1	DETECTED	468.3074 m/z @12.68 [CD6604_2.mzXML]	468.30743408203125	12.675099999999999	12.527283333333333	13.115433333333334	0.5881500000000006	52853.93359375	536157.5415310062	0	1168	0.14787293761080456	1.3988618777001094	2.5294003102942204	468.30645751953125	468.30987548828125
1114	469.3279724121094	11.95625					1	DETECTED	469.3280 m/z @11.96 [CD6604_2.mzXML]	469.3279724121094	11.95625	7.360016666666667	15.595833333333333	8.235816666666667	6083.35595703125	874036.5289200138	0	1168	2.6484013273082336	0.8959310885000035	0.7775919725596396	469.3214416503906	469.33203125
1115	469.3876647949219	12.313033333333333					1	DETECTED	469.3877 m/z @12.31 [CD6604_2.mzXML]	469.3876647949219	12.313033333333333	12.124216666666666	12.57695	0.45273333333333454	7964.81884765625	113515.28995947252	0	1168	0.16226018379605023	1.1988701562362043	1.3977403124724086	469.3867492675781	469.3887634277344
1116	470.9320373535156	1.9910166666666667					1	DETECTED	470.9320 m/z @1.99 [CD6604_2.mzXML]	470.9320373535156	1.9910166666666667	1.0120833333333334	2.176416666666667	1.1643333333333334	9076.2392578125	183847.04679476927	0	1168	0.12890885973412902	0.5946949060201582	0.18938981204031624	470.9297180175781	470.9338073730469
1117	472.2486267089844	11.547033333333333					1	DETECTED	472.2486 m/z @11.55 [CD6604_2.mzXML]	472.2486267089844	11.547033333333333	11.53165	11.776233333333332	0.24458333333333115	39340.453125	191759.48998510712	0	1168	0.047633555375270475	7.9496208017338805	15.007053823668672	472.2484130859375	472.25091552734375
1118	472.3021545410156	12.227983333333333					1	DETECTED	472.3022 m/z @12.23 [CD6604_2.mzXML]	472.3021545410156	12.227983333333333	12.176116666666667	12.47735	0.30123333333333235	27457.3671875	288519.4667926025	0	1168	0.1859539327222013	2.903920308483352	4.807840616966704	472.30169677734375	472.3028259277344
1119	473.3599853515625	13.360133333333332					1	DETECTED	473.3600 m/z @13.36 [CD6604_2.mzXML]	473.3599853515625	13.360133333333332	12.14175	14.7217	2.57995	2946.76171875	260904.87526361085	0	1168	1.8141609049092686	1.058759558431256	1.1175191168625118	473.3573303222656	473.3656921386719
1120	474.2835998535156	11.876916666666666					1	DETECTED	474.2836 m/z @11.88 [CD6604_2.mzXML]	474.2835998535156	11.876916666666666	11.810916666666666	12.793183333333333	0.9822666666666677	809726.875	6091441.271323001	1	1168	0.1878250369001968	3.1830955313959746	3.170638323686206	474.2828674316406	474.2848205566406
1121	474.8336181640625	1.5526000000000002					1	DETECTED	474.8336 m/z @1.55 [CD6604_2.mzXML]	474.8336181640625	1.5526000000000002	1.46315	1.582	0.11885000000000012	31328.974609375	119046.68295397949	0	1168	0.06477206444580164	0.6564308671334207	0.3435421690419199	474.83282470703125	474.8353576660156
1122	475.3248596191406	10.511133333333333					1	DETECTED	475.3249 m/z @10.51 [CD6604_2.mzXML]	475.3248596191406	10.511133333333333	10.21015	11.010133333333332	0.7999833333333317	51173.2421875	363349.51586502005	0	1168	0.11059818855579273	2.164973097049909	1.5772998867968644	475.32281494140625	475.32574462890625
1123	476.9056701660156	1.6428					1	DETECTED	476.9057 m/z @1.64 [CD6604_2.mzXML]	476.9056701660156	1.6428	1.582	1.6579333333333333	0.07593333333333319	16735.3984375	46537.47610644532	0	1168	0.05999451887341389	0.624451754385964	0.24890350877192813	476.9053039550781	476.9068298339844
1124	476.9378356933594	1.7805833333333332					1	DETECTED	476.9378 m/z @1.78 [CD6604_2.mzXML]	476.9378356933594	1.7805833333333332	1.7503	16.575283333333335	14.824983333333336	12255.1005859375	979780.1036824952	0	1168	0.2214946860806497	244.77132636213636	488.5426527242727	476.9280700683594	476.943115234375
1125	478.29150390625	12.877533333333334					1	DETECTED	478.2915 m/z @12.88 [CD6604_2.mzXML]	478.29150390625	12.877533333333334	12.82685	13.004983333333334	0.17813333333333325	68573.125	401826.82662011706	0	1168	0.08350782668089529	1.7573166721473088	2.5146333442946176	478.29132080078125	478.2918395996094
1126	478.3280029296875	13.1307					1	DETECTED	478.3280 m/z @13.13 [CD6604_2.mzXML]	478.3280029296875	13.1307	11.70835	15.52185	3.8135000000000012	50808.80078125	2476332.7187902527	0	1168	0.25548392581711177	0.9989187241551021	0.7518101324797345	478.3266906738281	478.3327331542969
1127	478.38775634765625	12.3467					1	DETECTED	478.3878 m/z @12.35 [CD6604_2.mzXML]	478.38775634765625	12.3467	2.94335	19.892833333333332	16.949483333333333	49226.7890625	3343229.800109283	0	1168	0.7877659340781751	4.780299595512951	9.270318263698107	478.385986328125	478.3907470703125
1128	479.33154296875	13.1307					1	DETECTED	479.3315 m/z @13.13 [CD6604_2.mzXML]	479.33154296875	13.1307	11.70835	14.687166666666666	2.978816666666667	13610.515625	662462.5940172427	0	1168	0.0770809061909592	1.0371189467257473	1.1031724993321135	479.3293151855469	479.3333435058594
1129	479.3912353515625	12.3467					1	DETECTED	479.3912 m/z @12.35 [CD6604_2.mzXML]	479.3912353515625	12.3467	5.885800000000001	17.112166666666667	11.226366666666667	16174.4169921875	1328755.947397156	0	1168	0.42123236567502254	0.8687927894462588	7.5819721478492985	479.3848876953125	479.4010009765625
1130	480.2110290527344	11.577733333333333					1	DETECTED	480.2110 m/z @11.58 [CD6604_2.mzXML]	480.2110290527344	11.577733333333333	9.696733333333333	11.742383333333333	2.04565	3710.446533203125	203653.53765582276	0	1168	0.6398502969914084	0.5437666135034556	0.08753322700691119	480.2093200683594	480.2152404785156
1131	480.34332275390625	13.439150000000001					1	DETECTED	480.3433 m/z @13.44 [CD6604_2.mzXML]	480.34332275390625	13.439150000000001	6.234983333333333	14.7048	8.469816666666667	43182.984375	2655556.1169346017	0	1168	0.2866823966978611	0.5408062254416718	4.443759878262923	480.3396911621094	480.34649658203125
1132	482.32275390625	12.877533333333334					1	DETECTED	482.3228 m/z @12.88 [CD6604_2.mzXML]	482.32275390625	12.877533333333334	6.6194	15.374116666666668	8.754716666666667	21894.333984375	1045599.1646735533	0	1168	0.10089387675116868	0.654203565662215	0.3004331067963238	482.3206481933594	482.32720947265625
1133	482.3587646484375	13.724916666666667					1	DETECTED	482.3588 m/z @13.72 [CD6604_2.mzXML]	482.3587646484375	13.724916666666667	0.15536666666666665	15.032666666666668	14.877300000000002	35148.75	1799415.5729180616	0	1168	0.30590764392066916	0.5413412604270968	0.09552447858903855	482.35821533203125	482.36260986328125
1134	483.36248779296875	13.724916666666667					1	DETECTED	483.3625 m/z @13.72 [CD6604_2.mzXML]	483.36248779296875	13.724916666666667	13.655399999999998	14.499466666666667	0.8440666666666683	10378.18359375	196097.50600683616	0	1168	0.3154770769157338	6.070966195156873	6.032858568885369	483.3599853515625	483.36614990234375
1135	487.1035461425781	11.562266666666666					1	DETECTED	487.1035 m/z @11.56 [CD6604_2.mzXML]	487.1035461425781	11.562266666666666	10.670549999999999	11.658700000000001	0.9881500000000027	9227.794921875	206098.32637829613	0	1168	0.11711697065448057	0.5540717342952742	0.10814346859054852	487.1003112792969	487.10430908203125
1136	487.3190612792969	14.465933333333334					1	DETECTED	487.3191 m/z @14.47 [CD6604_2.mzXML]	487.3190612792969	14.465933333333334	13.884116666666667	16.520033333333334	2.6359166666666667	131125.6875	3232813.3885701587	1	1168	0.21383962008465218	1.3835745753356032	1.9877911323941704	487.31793212890625	487.3210144042969
1137	488.2969970703125	11.95625					1	DETECTED	488.2970 m/z @11.96 [CD6604_2.mzXML]	488.2969970703125	11.95625	11.876916666666666	12.14175	0.2648333333333337	3618.494873046875	34090.422003967324	0	1168	0.06714320825577502	1.669117647058804	2.338235294117608	488.2965393066406	488.30126953125
1138	489.3357238769531	15.688466666666667					1	DETECTED	489.3357 m/z @15.69 [CD6604_2.mzXML]	489.3357238769531	15.688466666666667	10.283983333333333	18.02316666666667	7.739183333333335	13428.0712890625	1444884.652546142	0	1168	1.217616703199596	0.6386636506078404	0.8243115684869742	489.3328552246094	489.3384704589844
1139	490.42462158203125	12.691433333333332					1	DETECTED	490.4246 m/z @12.69 [CD6604_2.mzXML]	490.42462158203125	12.691433333333332	12.072149999999999	13.570966666666667	1.4988166666666682	6329.80224609375	303917.6158335574	0	1168	0.4220951575271048	1.210121915116937	1.4202438302338738	490.4220275878906	490.4259338378906
1140	491.55755615234375	13.192416666666666					1	DETECTED	491.5576 m/z @13.19 [CD6604_2.mzXML]	491.55755615234375	13.192416666666666	13.0847	13.407333333333334	0.322633333333334	11866.0986328125	134335.28134643566	0	1168	0.19965248301550353	1.4976017329413613	1.9233163202465522	491.5542297363281	491.56085205078125
1141	492.883056640625	1.6276833333333334					1	DETECTED	492.8831 m/z @1.63 [CD6604_2.mzXML]	492.883056640625	1.6276833333333334	1.582	10.228299999999999	8.646299999999998	38867.00390625	4278633.482461853	0	1168	0.057298739688950606	94.6329806639913	182.7968074108672	492.8813171386719	492.8837585449219
1142	494.32293701171875	12.793183333333333					1	DETECTED	494.3229 m/z @12.79 [CD6604_2.mzXML]	494.32293701171875	12.793183333333333	12.609466666666666	14.482516666666667	1.873050000000001	166887.5625	1840742.083805515	1	1168	0.10967441217855267	1.3661370907112562	1.402089626715776	494.3215026855469	494.32476806640625
1143	495.12762451171875	10.374616666666666					1	DETECTED	495.1276 m/z @10.37 [CD6604_2.mzXML]	495.12762451171875	10.374616666666666	10.320733333333333	11.02725	0.7065166666666673	362584.09375	2750352.4546584375	1	1168	0.1034943999953235	2.506835041335623	3.063476548309447	495.12664794921875	495.1282653808594
1144	496.3370056152344	13.20795					1	DETECTED	496.3370 m/z @13.21 [CD6604_2.mzXML]	496.3370056152344	13.20795	2.4387833333333333	18.486333333333334	16.04755	3537489.25	5.99833822646745E7	1	1168	0.20057994666555956	1.3381604819870168	1.7344064842380795	496.3285827636719	496.3426513671875
1145	497.3418273925781	13.192416666666666					1	DETECTED	497.3418 m/z @13.19 [CD6604_2.mzXML]	497.3418273925781	13.192416666666666	11.010133333333332	16.169483333333332	5.15935	737360.625	1.4417353873836504E7	0	1168	0.1784769137531601	0.8113973995695418	0.3082570020515935	497.3379211425781	497.3431396484375
1146	498.90032958984375	1.6428					1	DETECTED	498.9003 m/z @1.64 [CD6604_2.mzXML]	498.90032958984375	1.6428	1.597	16.409833333333335	14.812833333333336	46100.5625	7118304.44822693	0	1168	0.05038829102084419	161.71215429403182	292.1915532649161	498.89434814453125	498.9007873535156
1147	499.3475341796875	13.192416666666666					1	DETECTED	499.3475 m/z @13.19 [CD6604_2.mzXML]	499.3475341796875	13.192416666666666	13.0529	13.587833333333332	0.534933333333333	15826.6044921875	215685.89379638684	0	1168	0.2600258262084214	1.9170947318122007	2.8341894636244014	499.3455810546875	499.34820556640625
1148	500.2802734375	11.876916666666666					1	DETECTED	500.2803 m/z @11.88 [CD6604_2.mzXML]	500.2802734375	11.876916666666666	11.828149999999999	12.926083333333334	1.0979333333333354	43879.3125	486719.2251318368	0	1168	0.12107058090134792	4.436386595583045	4.018000642376023	500.2729797363281	500.2815246582031
1149	502.2911376953125	12.82685					1	DETECTED	502.2911 m/z @12.83 [CD6604_2.mzXML]	502.2911376953125	12.82685	2.7293166666666666	13.192416666666666	10.4631	30757.212890625	2076407.2199860842	0	1168	0.10391479692089689	0.5181017806328938	7.205810515629411	502.2886962890625	502.29425048828125
1150	502.3281555175781	12.926083333333334					1	DETECTED	502.3282 m/z @12.93 [CD6604_2.mzXML]	502.3281555175781	12.926083333333334	6.444516666666667	13.759566666666666	7.315049999999999	17456.462890625	758305.4443850096	0	1168	7.2427225533592985	0.5711886947995457	0.1206367295779215	502.3243713378906	502.3297119140625
1151	503.33056640625	12.926083333333334					1	DETECTED	503.3306 m/z @12.93 [CD6604_2.mzXML]	503.33056640625	12.926083333333334	12.47735	12.957799999999999	0.4804499999999994	5692.29052734375	79041.64129870606	0	1168	0.08909891338681497	0.5353402169068463	0.07068043381369249	503.3267517089844	503.3323974609375
1152	504.23992919921875	12.210866666666668					1	DETECTED	504.2399 m/z @12.21 [CD6604_2.mzXML]	504.23992919921875	12.210866666666668	12.176116666666667	12.329866666666668	0.1537500000000005	6063.041015625	32616.96666125492	0	1168	0.11034745113027356	2.212230215827299	3.424460431654598	504.2375793457031	504.2405090332031
1153	504.3414611816406	13.3447					1	DETECTED	504.3415 m/z @13.34 [CD6604_2.mzXML]	504.3414611816406	13.3447	12.691433333333332	13.937933333333332	1.2464999999999993	8008.3798828125	264088.1623587033	0	1168	0.33399022330081785	0.9540514338197763	0.9081028676395526	504.33941650390625	504.34576416015625
1154	506.3605041503906	13.60465					1	DETECTED	506.3605 m/z @13.60 [CD6604_2.mzXML]	506.3605041503906	13.60465	10.8535	15.4481	4.5946	8027.455078125	760844.2362458194	0	1168	2.3489360383606144	0.8350326227214077	0.3887310424230243	506.3561706542969	506.36138916015625
1155	507.3286437988281	13.004983333333334					1	DETECTED	507.3286 m/z @13.00 [CD6604_2.mzXML]	507.3286437988281	13.004983333333334	12.941983333333333	13.2834	0.34141666666666737	11411.208984375	141441.93880529766	0	1168	0.161073051649943	2.709656084656064	4.419312169312128	507.3221435546875	507.3286437988281
1156	508.3748779296875	14.11515					1	DETECTED	508.3749 m/z @14.12 [CD6604_2.mzXML]	508.3748779296875	14.11515	10.744200000000001	15.688466666666667	4.944266666666666	20019.98828125	1224498.333735748	0	1168	0.690896308218985	0.6524077488708858	0.494936237092834	508.3667297363281	508.3777160644531
1157	510.35321044921875	13.60465					1	DETECTED	510.3532 m/z @13.60 [CD6604_2.mzXML]	510.35321044921875	13.60465	13.238216666666666	13.902099999999999	0.6638833333333327	27442.23046875	517380.5160808102	0	1168	0.2655256669639776	0.9058719184935864	0.7296290699781575	510.3529357910156	510.35528564453125
1158	510.39093017578125	12.62565					1	DETECTED	510.3909 m/z @12.63 [CD6604_2.mzXML]	510.39093017578125	12.62565	7.818816666666667	13.020666666666667	5.20185	10802.9716796875	795578.2156085204	0	1168	0.16334328361400985	0.5410890745813252	0.08217814916265041	510.3891296386719	510.39227294921875
1159	511.1238098144531	9.958183333333332					1	DETECTED	511.1238 m/z @9.96 [CD6604_2.mzXML]	511.1238098144531	9.958183333333332	7.58955	10.408683333333332	2.8191333333333324	3082.5283203125	147065.38169195558	0	1168	0.09162958372835917	0.5950970320437946	0.1901940640875892	511.1139831542969	511.12420654296875
1160	512.3338012695312	11.95625					1	DETECTED	512.3338 m/z @11.96 [CD6604_2.mzXML]	512.3338012695312	11.95625	11.86115	12.86105	0.9999000000000002	30290.76953125	406990.21238256857	0	1168	0.10521365164624541	4.443250549573582	12.163701756192154	512.3323974609375	512.3369140625
1161	513.254150390625	12.210866666666668					1	DETECTED	513.2542 m/z @12.21 [CD6604_2.mzXML]	513.254150390625	12.210866666666668	12.1935	12.363433333333335	0.1699333333333346	7972.10205078125	50829.55352392584	0	1168	0.2511467734934758	4.892514395393237	8.785028790786473	513.2515869140625	513.2546997070312
1162	514.873291015625	1.6428					1	DETECTED	514.8733 m/z @1.64 [CD6604_2.mzXML]	514.873291015625	1.6428	1.6125333333333332	1.6732333333333334	0.0607000000000002	25044.212890625	68195.65625097671	0	1168	0.053318937051915816	1.0027533039647538	1.0055066079295074	514.873291015625	514.8744506835938
1163	515.13525390625	11.876916666666666					1	DETECTED	515.1353 m/z @11.88 [CD6604_2.mzXML]	515.13525390625	11.876916666666666	11.86115	12.1935	0.3323499999999999	8111.724609375	69125.0890565187	0	1168	0.10453958257834195	10.53964059196659	20.07928118393318	515.1347045898438	515.136474609375
1164	515.3113403320312	13.20795					1	DETECTED	515.3113 m/z @13.21 [CD6604_2.mzXML]	515.3113403320312	13.20795	5.2941666666666665	13.471483333333333	8.177316666666666	32253.4453125	891148.8048203735	0	1168	0.21114373600455316	1.4375574210019375	1.287626158978966	515.3097534179688	515.31787109375
1165	516.3052978515625	12.793183333333333					1	DETECTED	516.3053 m/z @12.79 [CD6604_2.mzXML]	516.3052978515625	12.793183333333333	5.885800000000001	13.115433333333334	7.229633333333333	12485.6162109375	1036376.2544810186	0	1168	0.1508950285209778	0.523326488805457	0.046652977610913984	516.3026733398438	516.3148803710938
1166	517.10986328125	10.391683333333333					1	DETECTED	517.1099 m/z @10.39 [CD6604_2.mzXML]	517.10986328125	10.391683333333333	10.320733333333333	10.942383333333334	0.6216500000000007	76316.4453125	590100.1655406781	1	1168	0.1137165812297507	2.1748816364572607	2.1655864160264136	517.1070556640625	517.1109008789062
1167	517.3663330078125	14.790750000000001					1	DETECTED	517.3663 m/z @14.79 [CD6604_2.mzXML]	517.3663330078125	14.790750000000001	14.533483333333333	17.503333333333334	2.969850000000001	8922.1103515625	382106.2529508665	0	1168	0.18857675078008107	3.0450753680015756	5.354296705667788	517.3594970703125	517.3687744140625
1168	518.3201293945312	13.20795					1	DETECTED	518.3201 m/z @13.21 [CD6604_2.mzXML]	518.3201293945312	13.20795	5.7642500000000005	14.55015	8.7859	259793.953125	5636997.363672305	1	1168	0.22707258929972163	0.5901567768717171	0.04031911361693421	518.3160400390625	518.3265991210938
1169	518.3706665039062	14.85845					1	DETECTED	518.3707 m/z @14.86 [CD6604_2.mzXML]	518.3706665039062	14.85845	0.30146666666666666	14.85845	14.556983333333333	1930.8033447265625	874764.0999096375	0	1168	0.09112890977330856	0.5	null	518.3690795898438	518.3794555664062
1170	518.4583129882812	12.62565					1	DETECTED	518.4583 m/z @12.63 [CD6604_2.mzXML]	518.4583129882812	12.62565	11.658700000000001	14.739049999999999	3.0803499999999975	57322.97265625	3376834.290410706	0	1168	0.3276578254701388	1.5905459241584232	2.376536422690346	518.4570922851562	518.4603881835938
1171	519.3236083984375	13.192416666666666					1	DETECTED	519.3236 m/z @13.19 [CD6604_2.mzXML]	519.3236083984375	13.192416666666666	13.0847	13.3289	0.24420000000000108	66198.0390625	686560.5093437509	0	1168	0.27303063518814064	1.133529320748883	1.2670586414977663	519.3232421875	519.323974609375
1172	519.4618530273438	12.957799999999999					1	DETECTED	519.4619 m/z @12.96 [CD6604_2.mzXML]	519.4618530273438	12.957799999999999	11.876916666666666	14.55015	2.673233333333334	14984.4560546875	1160967.6696784666	0	1168	2.1572147892559865	1.2365966107967261	1.4731932215934522	519.4603271484375	519.4637451171875
1173	520.3377075195312	12.926083333333334					1	DETECTED	520.3377 m/z @12.93 [CD6604_2.mzXML]	520.3377075195312	12.926083333333334	11.061966666666667	17.948833333333333	6.886866666666666	1207161.25	1.3981639934814913E7	1	1168	0.13498214853210655	1.5696217947435185	1.3927586755350947	520.3366088867188	520.3408813476562
1174	522.3536987304688	13.313916666666668					1	DETECTED	522.3537 m/z @13.31 [CD6604_2.mzXML]	522.3536987304688	13.313916666666668	11.609166666666665	15.411083333333332	3.801916666666667	612939.0	1.0827124112245431E7	1	1168	0.18776265315019458	1.2849682707253334	1.8077658774229979	522.3438110351562	522.3565673828125
1175	523.3571166992188	13.360133333333332					1	DETECTED	523.3571 m/z @13.36 [CD6604_2.mzXML]	523.3571166992188	13.360133333333332	13.068866666666667	14.7217	1.6528333333333336	181634.265625	2850914.31331604	0	1168	0.18207698757044355	2.7255902344687493	4.745912224003924	523.3567504882812	523.3598022460938
1176	524.35888671875	13.298766666666667					1	DETECTED	524.3589 m/z @13.30 [CD6604_2.mzXML]	524.35888671875	13.298766666666667	13.238216666666666	19.163	5.924783333333334	30534.484375	2743513.6775787044	0	1168	5.890414749562407	48.92471786402343	96.84943572804686	524.3572998046875	524.35888671875
1177	524.3696899414062	14.2662					1	DETECTED	524.3697 m/z @14.27 [CD6604_2.mzXML]	524.3696899414062	14.2662	9.7466	17.447333333333333	7.700733333333332	411414.375	2.9792465365906324E7	1	1168	0.5060155477925061	0.9812267844311022	1.608036044955031	524.3677978515625	524.3759155273438
1178	525.137939453125	10.408683333333332					1	DETECTED	525.1379 m/z @10.41 [CD6604_2.mzXML]	525.137939453125	10.408683333333332	10.374616666666666	10.460166666666668	0.08555000000000135	9045.4931640625	36973.471458496344	0	1168	0.09283077050613642	1.25562622309202	1.51125244618404	525.137939453125	525.1388549804688
1179	525.373291015625	14.2662					1	DETECTED	525.3733 m/z @14.27 [CD6604_2.mzXML]	525.373291015625	14.2662	10.527983333333333	16.428250000000002	5.900266666666669	114661.71875	8378483.48658374	0	1168	0.5377901086967523	0.812907380470627	6.191689107535991	525.3710327148438	525.3771362304688
1180	526.29150390625	12.793183333333333					1	DETECTED	526.2915 m/z @12.79 [CD6604_2.mzXML]	526.29150390625	12.793183333333333	8.1476	12.957799999999999	4.810199999999998	15993.7900390625	1399494.0325736082	0	1168	0.1228152217983709	0.5177175453387625	0.0266778281775798	526.28515625	526.2927856445312
1181	528.4608764648438	12.313033333333333					1	DETECTED	528.4609 m/z @12.31 [CD6604_2.mzXML]	528.4608764648438	12.313033333333333	12.005733333333334	12.593233333333334	0.5875000000000004	7380.57666015625	118460.87951385508	0	1168	0.11960975308111621	0.9559062805076488	0.9118125610152976	528.45849609375	528.462158203125
1182	529.2485961914062	12.15905					1	DETECTED	529.2486 m/z @12.16 [CD6604_2.mzXML]	529.2485961914062	12.15905	12.072149999999999	12.527283333333333	0.4551333333333343	10701.408203125	123525.34980438254	0	1168	0.12539259061314034	2.61871883390866	4.11537023711538	529.2464599609375	529.25830078125
1183	533.0848388671875	10.357033333333334					1	DETECTED	533.0848 m/z @10.36 [CD6604_2.mzXML]	533.0848388671875	10.357033333333334	1.9484833333333333	19.929166666666667	17.980683333333335	5123.244140625	1600567.7978022462	0	1168	0.06738531224585032	1.0691904866673407	0.019150225973208812	533.0773315429688	533.087158203125
1184	533.360595703125	14.080216666666667					1	DETECTED	533.3606 m/z @14.08 [CD6604_2.mzXML]	533.360595703125	14.080216666666667	8.885816666666667	14.687166666666666	5.801349999999999	2897.97900390625	394059.8361867371	0	1168	0.23369457873857336	0.5584234945325735	0.11684698906514697	533.354736328125	533.3651123046875
1185	534.2922973632812	13.20795					1	DETECTED	534.2923 m/z @13.21 [CD6604_2.mzXML]	534.2922973632812	13.20795	13.036750000000001	13.3289	0.29214999999999947	7309.7470703125	82370.78362316903	0	1168	0.22119390330749056	0.8532418224299104	0.7064836448598208	534.290283203125	534.2960815429688
1186	538.3857421875	12.396633333333334					1	DETECTED	538.3857 m/z @12.40 [CD6604_2.mzXML]	538.3857421875	12.396633333333334	0.6846333333333334	12.725083333333334	12.04045	5567.89111328125	650463.9659453124	0	1168	0.15953777403507807	0.5140219433060109	0.02804388661202187	538.3797607421875	538.3878784179688
1187	539.1077270507812	1.8651333333333333					1	DETECTED	539.1077 m/z @1.87 [CD6604_2.mzXML]	539.1077270507812	1.8651333333333333	1.8090333333333333	2.3018	0.4927666666666668	8820.5869140625	102609.02240881346	0	1168	0.09447651186668327	4.391859774212714	6.437021954603246	539.1038208007812	539.1111450195312
1188	542.31982421875	12.926083333333334					1	DETECTED	542.3198 m/z @12.93 [CD6604_2.mzXML]	542.31982421875	12.926083333333334	12.527283333333333	13.537566666666667	1.0102833333333336	103664.21875	1169037.0734870585	0	1168	0.11159591398768143	1.172337479381137	3.0322583463956945	542.3185424804688	542.3237915039062
1189	544.338134765625	12.877533333333334					1	DETECTED	544.3381 m/z @12.88 [CD6604_2.mzXML]	544.338134765625	12.877533333333334	11.70835	15.032666666666668	3.324316666666668	214210.046875	3008965.2785652787	1	1168	0.11862950081083312	2.5899313409753657	1.605879388964122	544.33544921875	544.3395385742188
1190	546.3535766601562	13.0847					1	DETECTED	546.3536 m/z @13.08 [CD6604_2.mzXML]	546.3535766601562	13.0847	10.889266666666666	15.762283333333333	4.8730166666666666	42643.08984375	1659010.453187195	0	1168	0.10912331044687917	0.9697199179448284	1.9074535006004498	546.3447265625	546.3572387695312
1191	547.357421875	13.0847					1	DETECTED	547.3574 m/z @13.08 [CD6604_2.mzXML]	547.357421875	13.0847	13.0529	14.756483333333334	1.7035833333333343	11987.7451171875	489187.6547755129	0	1168	0.8316809486401038	26.78590146750484	52.57180293500968	547.3543090820312	547.3585205078125
1192	548.3695678710938	13.488					1	DETECTED	548.3696 m/z @13.49 [CD6604_2.mzXML]	548.3695678710938	13.488	13.391250000000001	13.884116666666667	0.4928666666666661	11422.8388671875	161270.57799926735	0	1168	0.1801651316407682	2.547114556416923	2.6236427625165084	548.3685302734375	548.3731689453125
1193	550.3858032226562	11.658700000000001					1	DETECTED	550.3858 m/z @11.66 [CD6604_2.mzXML]	550.3858032226562	11.658700000000001	10.92475	15.540433333333334	4.615683333333335	7471.53564453125	577502.9781105039	0	1168	0.3963917468311564	2.921827822155486	7.309107735703593	550.3814086914062	550.3900146484375
1194	550.4484252929688	12.75925					1	DETECTED	550.4484 m/z @12.76 [CD6604_2.mzXML]	550.4484252929688	12.75925	3.6237333333333335	14.080216666666667	10.456483333333333	6378.67041015625	1440233.3462440486	0	1168	0.7301559020096082	0.5722984104164881	0.14459682083297612	550.4441528320312	550.454833984375
1195	554.2010498046875	10.391683333333333					1	DETECTED	554.2010 m/z @10.39 [CD6604_2.mzXML]	554.2010498046875	10.391683333333333	4.5027333333333335	16.852999999999998	12.350266666666665	4965.49560546875	631861.2716636045	0	1168	0.11075424786594823	1.0485966655063013	1.0971933310126025	554.1947021484375	554.2015991210938
1196	560.8707885742188	1.6276833333333334					1	DETECTED	560.8708 m/z @1.63 [CD6604_2.mzXML]	560.8707885742188	1.6276833333333334	1.597	1.6579333333333333	0.060933333333333284	16746.431640625	47521.87169042976	0	1168	0.059046928537872745	0.9929386203150433	0.9858772406300866	560.8692016601562	560.871337890625
1197	561.4111938476562	14.04505					1	DETECTED	561.4112 m/z @14.05 [CD6604_2.mzXML]	561.4111938476562	14.04505	11.828149999999999	15.085233333333333	3.257083333333334	3106.206787109375	316907.26407589717	0	1168	0.31580421022063554	0.734603124483137	0.469206248966274	561.4069213867188	561.4149780273438
1198	562.2847290039062	11.742383333333333					1	DETECTED	562.2847 m/z @11.74 [CD6604_2.mzXML]	562.2847290039062	11.742383333333333	11.642033333333334	11.907933333333334	0.26590000000000025	6110.48193359375	52069.20741058351	0	1168	0.12996665016822817	1.3248629795715166	1.6497259591430329	562.282958984375	562.294677734375
1199	566.8870849609375	1.6428					1	DETECTED	566.8871 m/z @1.64 [CD6604_2.mzXML]	566.8870849609375	1.6428	1.6125333333333332	1.6732333333333334	0.0607000000000002	19578.962890625	49044.61522412118	0	1168	0.04394237113009791	1.0027533039647538	1.0055066079295074	566.88671875	566.8884887695312
1200	567.4055786132812	12.313033333333333					1	DETECTED	567.4056 m/z @12.31 [CD6604_2.mzXML]	567.4055786132812	12.313033333333333	12.1935	18.45	6.256499999999999	11463.6611328125	771182.947597839	0	1168	0.0766371810559825	26.170524261015117	48.2358799043683	567.3994140625	567.4067993164062
1201	568.337890625	12.82685					1	DETECTED	568.3379 m/z @12.83 [CD6604_2.mzXML]	568.337890625	12.82685	12.725083333333334	13.423133333333334	0.6980500000000003	48562.8359375	460699.7678208017	0	1168	0.10770133386649405	1.8837224090534905	3.385651881100644	568.3358154296875	568.3392944335938
1202	574.2806396484375	11.658700000000001					1	DETECTED	574.2806 m/z @11.66 [CD6604_2.mzXML]	574.2806396484375	11.658700000000001	11.642033333333334	11.793333333333333	0.1512999999999991	9647.7939453125	44858.91144848599	0	1168	0.0662729854696682	4.5389999999997475	8.077999999999495	574.2799072265625	574.282958984375
1203	577.2892456054688	11.658700000000001					1	DETECTED	577.2892 m/z @11.66 [CD6604_2.mzXML]	577.2892456054688	11.658700000000001	11.625583333333333	11.923583333333333	0.29800000000000004	15974.658203125	128786.22154321276	0	1168	0.1111566921422753	4.499245093104971	5.8367948570096875	577.2880249023438	577.2908325195312
1204	583.2537231445312	11.405433333333333					1	DETECTED	583.2537 m/z @11.41 [CD6604_2.mzXML]	583.2537231445312	11.405433333333333	10.633849999999999	12.675099999999999	2.04125	21211.09375	430498.3414935911	0	1168	0.731007783863884	0.7432574750252054	0.45994855324287903	583.2500610351562	583.2571411132812
1205	585.2695922851562	10.993266666666667					1	DETECTED	585.2696 m/z @10.99 [CD6604_2.mzXML]	585.2695922851562	10.993266666666667	10.302349999999999	15.015350000000002	4.713000000000003	150810.734375	2388775.320173826	1	1168	0.0820093003406619	2.0945090693680637	2.643180679813631	585.2655639648438	585.2725830078125
1206	591.3167724609375	12.62565					1	DETECTED	591.3168 m/z @12.63 [CD6604_2.mzXML]	591.3167724609375	12.62565	3.5620666666666665	12.708416666666666	9.14635	9325.8935546875	746438.2469967037	0	1168	0.07390392409002011	0.5045658909739525	0.009131781947905027	591.3135375976562	591.3193359375
1207	595.348388671875	10.511133333333333					1	DETECTED	595.3484 m/z @10.51 [CD6604_2.mzXML]	595.348388671875	10.511133333333333	10.443150000000001	11.939916666666667	1.496766666666666	25142.73046875	293903.09573721245	0	1168	0.07499604441120589	1.766367290852791	2.087053128465444	595.3460693359375	595.3497314453125
1208	596.262451171875	13.253283333333334					1	DETECTED	596.2625 m/z @13.25 [CD6604_2.mzXML]	596.262451171875	13.253283333333334	13.146416666666665	13.298766666666667	0.15235000000000198	3344.69677734375	22328.302362793143	0	1168	0.07670683389848065	0.7128041172800957	0.42560823456019153	596.2588500976562	596.2660522460938
1209	597.3634033203125	11.939916666666667					1	DETECTED	597.3634 m/z @11.94 [CD6604_2.mzXML]	597.3634033203125	11.939916666666667	8.2833	12.14175	3.8584499999999995	17181.357421875	685674.2825686035	0	1168	0.10527951469516772	0.5275983719011654	0.05633275333913317	597.3621826171875	597.3653564453125
1210	605.43994140625	11.658700000000001					1	DETECTED	605.4399 m/z @11.66 [CD6604_2.mzXML]	605.43994140625	11.658700000000001	11.609166666666665	11.759266666666667	0.1501000000000019	4222.02880859375	21000.26718560801	0	1168	0.05586636464685313	1.5151413189770477	2.0302826379540955	605.4378051757812	605.440673828125
1211	615.4070434570312	14.2166					1	DETECTED	615.4070 m/z @14.22 [CD6604_2.mzXML]	615.4070434570312	14.2166	14.16645	14.790750000000001	0.6243000000000016	2532.823486328125	49667.86294824224	0	1168	0.1034487914289901	6.224327018943142	11.448654037886284	615.4006958007812	615.4091796875
1212	616.1759643554688	11.2682					1	DETECTED	616.1760 m/z @11.27 [CD6604_2.mzXML]	616.1759643554688	11.2682	11.250850000000002	17.819333333333336	6.568483333333335	7451.1552734375	719176.5645756527	0	1168	0.11914003954773555	189.29346781941925	377.5869356388385	616.16796875	616.1803588867188
1213	619.4365844726562	12.62565					1	DETECTED	619.4366 m/z @12.63 [CD6604_2.mzXML]	619.4365844726562	12.62565	12.527283333333333	14.233	1.7057166666666674	11684.3408203125	270558.62513497926	0	1168	0.1356983847928639	8.670196543544522	16.340393087089044	619.4330444335938	619.4373168945312
1214	623.1336669921875	2.603266666666667					1	DETECTED	623.1337 m/z @2.60 [CD6604_2.mzXML]	623.1336669921875	2.603266666666667	2.2183166666666665	3.2547833333333336	1.036466666666667	4920.8076171875	156878.33800384527	0	1168	0.647724943906157	1.346235441832272	1.692470883664544	623.1320190429688	623.1400146484375
1215	629.151123046875	1.8515000000000001					1	DETECTED	629.1511 m/z @1.85 [CD6604_2.mzXML]	629.151123046875	1.8515000000000001	1.8515000000000001	3.6547166666666664	1.8032166666666662	19593.3359375	501002.8254802552	0	1168	0.4094659337050639	null	null	629.1484375	629.1552734375
1216	633.253173828125	11.70835					1	DETECTED	633.2532 m/z @11.71 [CD6604_2.mzXML]	633.253173828125	11.70835	11.658700000000001	11.86115	0.2024499999999989	8300.275390625	62269.40014111292	0	1168	0.08987050657175821	2.0387713997986623	3.0775427995973246	633.2531127929688	633.255859375
1217	651.1327514648438	1.8651333333333333					1	DETECTED	651.1328 m/z @1.87 [CD6604_2.mzXML]	651.1327514648438	1.8651333333333333	1.8515000000000001	10.762550000000001	8.911050000000001	21691.611328125	668600.3125834351	0	1168	0.45569635481978543	7.517827641797877	44.08561758047674	651.1286010742188	651.1387939453125
1218	673.1160278320312	1.8651333333333333					1	DETECTED	673.1160 m/z @1.87 [CD6604_2.mzXML]	673.1160278320312	1.8651333333333333	1.8515000000000001	2.3705333333333334	0.5190333333333332	13701.4541015625	125603.730453247	0	1168	0.45986562853187163	19.035452322738617	15.132422209190773	673.1134033203125	673.124267578125
1219	689.0885009765625	1.8651333333333333					1	DETECTED	689.0885 m/z @1.87 [CD6604_2.mzXML]	689.0885009765625	1.8651333333333333	1.7037166666666665	11.742383333333333	10.038666666666666	7098.1923828125	1125683.8468098755	0	1168	0.4520706285513789	31.09550851832729	61.191017036654586	689.0838012695312	689.0947265625
1220	696.376708984375	13.020666666666667					1	DETECTED	696.3767 m/z @13.02 [CD6604_2.mzXML]	696.376708984375	13.020666666666667	9.222833333333334	13.068866666666667	3.8460333333333327	5589.9833984375	601040.5191195677	0	1168	0.083656982104511	0.5063457234388028	0.01269144687760554	696.3745727539062	696.376953125
1221	701.5572509765625	12.609466666666666					1	DETECTED	701.5573 m/z @12.61 [CD6604_2.mzXML]	701.5572509765625	12.609466666666666	11.609166666666665	14.962183333333334	3.3530166666666688	11980.20703125	635740.5109736326	0	1168	0.3790295588417294	1.5335467416657451	1.8498873318993974	701.5519409179688	701.5640258789062
1222	703.5733642578125	13.60465					1	DETECTED	703.5734 m/z @13.60 [CD6604_2.mzXML]	703.5733642578125	13.60465	11.97285	15.032666666666668	3.059816666666668	15873.8466796875	854117.0219798584	0	1168	0.3537497411302226	0.93685002313369	0.7446765136683473	703.5689086914062	703.5787963867188
1223	722.525634765625	12.793183333333333					1	DETECTED	722.5256 m/z @12.79 [CD6604_2.mzXML]	722.525634765625	12.793183333333333	12.14175	13.866066666666667	1.7243166666666667	8911.9013671875	350816.22093756107	0	1168	0.17152119486689266	1.3234789950365862	2.529027677805729	722.521484375	722.5293579101562
1224	758.5670166015625	12.62565					1	DETECTED	758.5670 m/z @12.63 [CD6604_2.mzXML]	758.5670166015625	12.62565	11.1133	16.409833333333335	5.296533333333334	223972.71875	1.1368270404352896E7	1	1168	0.9954928358995705	1.5925760871508894	2.571338435340117	758.5611572265625	758.57666015625
1225	766.5740356445312	13.471483333333333					1	DETECTED	766.5740 m/z @13.47 [CD6604_2.mzXML]	766.5740356445312	13.471483333333333	12.877533333333334	14.431816666666666	1.5542833333333324	4391.7197265625	213666.86758032208	0	1168	0.1451103086763137	1.3084294413109971	1.6168588826219943	766.5685424804688	766.574462890625
1226	780.548583984375	12.62565					1	DETECTED	780.5486 m/z @12.63 [CD6604_2.mzXML]	780.548583984375	12.62565	12.021983333333333	14.431816666666666	2.4098333333333333	14171.26953125	566727.1051632079	0	1168	0.16665684013341853	1.7878183366998865	2.5235328536889785	780.5458984375	780.5535888671875
1227	782.5667114257812	12.62565					1	DETECTED	782.5667 m/z @12.63 [CD6604_2.mzXML]	782.5667114257812	12.62565	11.793333333333333	15.174316666666666	3.380983333333333	99762.1484375	3140303.3784485776	0	1168	0.2693052868883452	1.9173365717557274	2.524621477209339	782.5617065429688	782.5724487304688
1228	784.5829467773438	12.62565					1	DETECTED	784.5829 m/z @12.63 [CD6604_2.mzXML]	784.5829467773438	12.62565	11.658700000000001	15.63255	3.9738499999999988	55470.42578125	2698424.052098539	0	1168	0.35192323203712306	2.736436984757565	3.6941653406157964	784.5803833007812	784.5902709960938
1229	786.5978393554688	12.62565					1	DETECTED	786.5978 m/z @12.63 [CD6604_2.mzXML]	786.5978393554688	12.62565	11.810916666666666	15.0505	3.239583333333334	51658.3515625	2344263.782751922	0	1168	0.2940862395903405	1.9981593566295102	3.538762190840027	786.5951538085938	786.6030883789062
1230	806.5661010742188	12.62565					1	DETECTED	806.5661 m/z @12.63 [CD6604_2.mzXML]	806.5661010742188	12.62565	11.725166666666667	15.411083333333332	3.6859166666666656	23964.947265625	1258115.041259796	0	1168	0.3649522343470206	1.8481145466317868	2.4158930432564785	806.5630493164062	806.5740966796875
1231	808.5818481445312	12.62565					1	DETECTED	808.5818 m/z @12.63 [CD6604_2.mzXML]	808.5818481445312	12.62565	11.876916666666666	18.761833333333335	6.884916666666669	18459.037109375	1009464.0988617854	0	1168	0.24803546279137656	1.8379074859236926	3.391362670434568	808.5765380859375	808.5881958007812
1232	810.5970458984375	12.62565					1	DETECTED	810.5970 m/z @12.63 [CD6604_2.mzXML]	810.5970458984375	12.62565	12.021983333333333	14.807483333333332	2.785499999999999	27733.20703125	1055546.117468597	0	1168	0.2245962260841594	2.6500629711052	3.0147970118944927	810.5928344726562	810.6008911132812
1233	834.5997924804688	12.62565					1	DETECTED	834.5998 m/z @12.63 [CD6604_2.mzXML]	834.5997924804688	12.62565	12.262416666666667	14.381599999999999	2.119183333333332	5791.447265625	272791.3783005372	0	1168	0.5927425512991285	2.9171102138203144	4.834220427640629	834.5906372070312	834.6026611328125
1234	1133.18701171875	11.405433333333333					1	DETECTED	1133.1870 m/z @11.41 [CD6604_2.mzXML]	1133.18701171875	11.405433333333333	0.28326666666666667	19.4545	19.171233333333333	8610.1572265625	1454294.5037067875	0	1168	6.248681480248079	1.6934928996925667	1.730891522191299	1133.17578125	1133.197998046875
