# Supplementary material for: MSFC: a new feature construction method for accurate diagnosis of mass spectrometry data
Source: Sci Rep. 2023 Sep 21;13:15694. doi: 10.1038/s41598-023-42395-5 (PMC10514077; doi:10.1038/s41598-023-42395-5)
Supplement: Supplementary file 1 — Supplementary Information. [file 41598_2023_42395_MOESM1_ESM.zip › dataset/CHD dataset/2-batch/P/CD6608_2.mzXML_chromatograms.csv]

row ID	row m/z	row retention time	row identity (main ID)	row identity (all IDs)	row identity (main ID + details)	row comment	row number of detected peaks	CD6608_2.mzXML Peak status	CD6608_2.mzXML Peak name	CD6608_2.mzXML Peak m/z	CD6608_2.mzXML Peak RT	CD6608_2.mzXML Peak RT start	CD6608_2.mzXML Peak RT end	CD6608_2.mzXML Peak duration time	CD6608_2.mzXML Peak height	CD6608_2.mzXML Peak area	CD6608_2.mzXML Peak charge	CD6608_2.mzXML Peak # data points	CD6608_2.mzXML Peak FWHM	CD6608_2.mzXML Peak tailing factor	CD6608_2.mzXML Peak asymmetry factor	CD6608_2.mzXML Peak m/z min	CD6608_2.mzXML Peak m/z max
1	55.053955078125	11.564699999999998					1	DETECTED	55.0540 m/z @11.56 [CD6608_2.mzXML]	55.053955078125	11.564699999999998	0.11953333333333332	20.003666666666668	19.884133333333335	1817.121826171875	1075549.9893075416	0	1178	8.134352343132605	0.8686694528986036	0.7373389057972073	55.051265716552734	55.061317443847656
2	60.08053970336914	14.772966666666667					1	DETECTED	60.0805 m/z @14.77 [CD6608_2.mzXML]	60.08053970336914	14.772966666666667	0.10115	20.003666666666668	19.902516666666667	101507.484375	2.6832338174419347E7	0	1178	7.480535084642504	1.1299257308779	0.6878103256647942	60.08030319213867	60.08074951171875
3	61.03947448730469	1.83955					1	DETECTED	61.0395 m/z @1.84 [CD6608_2.mzXML]	61.03947448730469	1.83955	0.10115	20.003666666666668	19.902516666666667	142476.421875	2899776.6932667205	0	1178	0.04155772757528209	0.638938537049317	0.15922824001947725	61.03810119628906	61.04904556274414
4	61.0886116027832	11.288766666666668					1	DETECTED	61.0886 m/z @11.29 [CD6608_2.mzXML]	61.0886116027832	11.288766666666668	2.7668000000000004	19.529999999999998	16.763199999999998	2836.63818359375	1195967.013123749	0	1178	2.39729554244688	0.9835288411516901	0.9670576823033802	61.08367156982422	61.096839904785156
5	68.9820785522461	1.5224					1	DETECTED	68.9821 m/z @1.52 [CD6608_2.mzXML]	68.9820785522461	1.5224	1.44725	1.6567333333333332	0.20948333333333324	13608.65625	100360.64007568362	0	1178	0.15580280029735438	1.393768019516521	1.787536039033042	68.98191833496094	68.98214721679688
6	69.06969451904297	6.444649999999999					1	DETECTED	69.0697 m/z @6.44 [CD6608_2.mzXML]	69.06969451904297	6.444649999999999	0.10115	20.003666666666668	19.902516666666667	8604.1044921875	4596861.935393064	0	1178	15.255675697765396	1.5687330863613673	1.5039473138972008	69.06951904296875	69.07614135742188
7	70.98025512695312	1.5224					1	DETECTED	70.9803 m/z @1.52 [CD6608_2.mzXML]	70.98025512695312	1.5224	1.44725	17.564	16.11675	2755.014404296875	746153.7487141265	0	1178	0.04562539614069827	107.23053892215562	213.46107784431123	70.97100067138672	70.98777770996094
8	72.04895782470703	14.55495					1	DETECTED	72.0490 m/z @14.55 [CD6608_2.mzXML]	72.04895782470703	14.55495	0.3927	19.967333333333332	19.57463333333333	4436.53369140625	1508689.326067688	0	1178	3.0322221046716713	0.6910848676352038	1.0056305712658364	72.04019165039062	72.05756378173828
9	72.08059692382812	1.9379					1	DETECTED	72.0806 m/z @1.94 [CD6608_2.mzXML]	72.08059692382812	1.9379	0.19231666666666666	8.734533333333333	8.542216666666667	51491.7421875	1328740.4677943424	0	1178	0.1651686047335128	5.858567287748241	7.515053664420673	72.07614135742188	72.08686828613281
10	73.0453872680664	14.789966666666666					1	DETECTED	73.0454 m/z @14.79 [CD6608_2.mzXML]	73.0453872680664	14.789966666666666	0.10115	20.003666666666668	19.902516666666667	16515.39453125	5595159.260235207	0	1178	6.87288972844023	0.9118056789644934	0.8605866705492508	73.0443115234375	73.05028533935547
11	75.94772338867188	2.477816666666667					1	DETECTED	75.9477 m/z @2.48 [CD6608_2.mzXML]	75.94772338867188	2.477816666666667	2.2882833333333332	7.24735	4.959066666666667	6471.21044921875	310911.77862553403	0	1178	0.37433602886730455	3.179632620039416	4.999130903705261	75.94143676757812	75.94786071777344
12	80.94761657714844	1.7526333333333333					1	DETECTED	80.9476 m/z @1.75 [CD6608_2.mzXML]	80.94761657714844	1.7526333333333333	1.6417499999999998	7.508633333333333	5.866883333333333	132873.296875	2050784.0372960665	0	1178	0.2302396713539998	2.7868980665132503	4.750538358772747	80.93896484375	80.94783782958984
13	81.06967163085938	7.176699999999999					1	DETECTED	81.0697 m/z @7.18 [CD6608_2.mzXML]	81.06967163085938	7.176699999999999	0.10115	20.003666666666668	19.902516666666667	4105.02294921875	2133935.394450074	0	1178	12.893135147727714	1.4064289466307685	1.2981251583355804	81.06478118896484	81.0702133178711
14	82.01740264892578	1.5224					1	DETECTED	82.0174 m/z @1.52 [CD6608_2.mzXML]	82.01740264892578	1.5224	0.86665	18.137166666666666	17.270516666666666	6099.64208984375	1086998.7939457702	0	1178	16.70515998207793	13.168522048544924	25.337044097089844	82.00869750976562	82.02222442626953
15	82.9447021484375	1.7526333333333333					1	DETECTED	82.9447 m/z @1.75 [CD6608_2.mzXML]	82.9447021484375	1.7526333333333333	1.6718000000000002	2.0932833333333334	0.4214833333333332	53036.703125	657991.793701172	0	1178	0.09400341644612076	2.607113402061863	4.214226804123726	82.94465637207031	82.9448471069336
16	83.0213394165039	1.8254					1	DETECTED	83.0213 m/z @1.83 [CD6608_2.mzXML]	83.0213394165039	1.8254	0.48395	19.91283333333333	19.42888333333333	1482821.375	8271114.57307029	0	1178	0.05170056715464466	1.9733098190732739	2.566257572441052	83.02125549316406	83.0217056274414
17	83.0853042602539	11.238					1	DETECTED	83.0853 m/z @11.24 [CD6608_2.mzXML]	83.0853042602539	11.238	0.10115	20.003666666666668	19.902516666666667	13663.1650390625	4468340.431123786	0	1178	3.8755044986227922	0.6680189277332906	0.4679271048516307	83.08499908447266	83.08560180664062
18	84.0442886352539	2.60005					1	DETECTED	84.0443 m/z @2.60 [CD6608_2.mzXML]	84.0442886352539	2.60005	0.13763333333333333	20.003666666666668	19.866033333333334	15326.9755859375	2592809.0617408133	0	1178	0.8514350580193972	2.7991893282511606	2.3080233488262007	84.04393005371094	84.05329895019531
19	84.61262512207031	2.135383333333333					1	DETECTED	84.6126 m/z @2.14 [CD6608_2.mzXML]	84.61262512207031	2.135383333333333	1.4309166666666668	2.135383333333333	0.7044666666666661	18482.857421875	371318.2981097411	0	1178	1.0222675623839335	0.5	null	84.61262512207031	84.61955261230469
20	84.95938110351562	1.5370333333333333					1	DETECTED	84.9594 m/z @1.54 [CD6608_2.mzXML]	84.95938110351562	1.5370333333333333	0.10115	20.003666666666668	19.902516666666667	1822199.5	2.6306018078277346E7	0	1178	0.1180617627865892	1.039364735336577	0.9191946562673605	84.95003509521484	84.95974731445312
21	85.02825164794922	1.9518833333333334					1	DETECTED	85.0283 m/z @1.95 [CD6608_2.mzXML]	85.02825164794922	1.9518833333333334	1.5961333333333334	7.24735	5.6512166666666666	32622.193359375	2017352.4751436764	0	1178	0.48029715327707123	5.321771142920694	11.061936345015944	85.02255249023438	85.02845764160156
22	85.05602264404297	2.1918166666666665					1	DETECTED	85.0560 m/z @2.19 [CD6608_2.mzXML]	85.05602264404297	2.1918166666666665	0.13763333333333333	20.003666666666668	19.866033333333334	12176.0302734375	2905803.6248164377	0	1178	6.601719966585499	2.314573874686046	3.6371285006096814	85.04924011230469	85.06486511230469
23	85.9630355834961	1.5517333333333334					1	DETECTED	85.9630 m/z @1.55 [CD6608_2.mzXML]	85.9630355834961	1.5517333333333334	1.4309166666666668	1.6417499999999998	0.21083333333333298	8290.6083984375	68641.40467248534	0	1178	0.11269525639057076	0.8725341426403634	0.7450682852807269	85.96282958984375	85.96309661865234
24	86.05659484863281	1.8677666666666668					1	DETECTED	86.0566 m/z @1.87 [CD6608_2.mzXML]	86.05659484863281	1.8677666666666668	0.10115	19.949166666666667	19.848016666666666	23508.609375	2090106.3014099116	0	1178	2.4985502911819335	1.9333823091859554	0.087955952131624	86.05659484863281	86.06011199951172
25	86.09632110595703	3.9822833333333336					1	DETECTED	86.0963 m/z @3.98 [CD6608_2.mzXML]	86.09632110595703	3.9822833333333336	0.11953333333333332	19.054166666666667	18.934633333333334	121950.828125	8569697.53903412	1	1178	1.033961766496407	0.9634469629697329	0.8318003396368056	86.0907974243164	86.10163116455078
26	86.95570373535156	1.5370333333333333					1	DETECTED	86.9557 m/z @1.54 [CD6608_2.mzXML]	86.95570373535156	1.5370333333333333	1.4309166666666668	19.693833333333334	18.262916666666666	8591.6796875	2093187.46335199	0	1178	0.03895105233040175	86.05112297785476	130.6824505890206	86.95245361328125	86.95579528808594
27	87.08021545410156	6.705816666666666					1	DETECTED	87.0802 m/z @6.71 [CD6608_2.mzXML]	87.08021545410156	6.705816666666666	0.10115	20.003666666666668	19.902516666666667	120421.53125	7.054982930686685E7	1	1178	4.716261736638475	1.8642930780667069	1.322310288128705	87.08009338378906	87.08043670654297
28	88.03923034667969	2.75285					1	DETECTED	88.0392 m/z @2.75 [CD6608_2.mzXML]	88.03923034667969	2.75285	2.219733333333333	6.096100000000001	3.8763666666666676	5849.505859375	404452.8040466309	0	1178	0.940983273750402	3.6355707005971167	6.2711414011942335	88.03881072998047	88.03939819335938
29	88.08361053466797	7.4217					1	DETECTED	88.0836 m/z @7.42 [CD6608_2.mzXML]	88.08361053466797	7.4217	0.10115	20.003666666666668	19.902516666666667	6799.001953125	3735659.924253783	0	1178	13.088915285084417	1.3593593832885962	0.42246353570725065	88.0752944946289	88.0909194946289
30	88.95262145996094	1.5370333333333333					1	DETECTED	88.9526 m/z @1.54 [CD6608_2.mzXML]	88.95262145996094	1.5370333333333333	1.4309166666666668	1.6265	0.19558333333333322	23196.0078125	174039.488987793	0	1178	0.13889978801339975	0.9215486100204194	0.8430972200408389	88.95243835449219	88.95262145996094
31	88.96815490722656	11.43895					1	DETECTED	88.9682 m/z @11.44 [CD6608_2.mzXML]	88.96815490722656	11.43895	0.10115	20.003666666666668	19.902516666666667	21874.96484375	2908803.167964204	0	1178	0.8772781190213514	6.61402156276033	7.656607056165032	88.96466827392578	88.9684829711914
32	89.03852081298828	9.196966666666667					1	DETECTED	89.0385 m/z @9.20 [CD6608_2.mzXML]	89.03852081298828	9.196966666666667	0.6480333333333334	15.27805	14.630016666666666	11394.8740234375	881235.6465264282	0	1178	0.11534712859970675	0.5475372063902236	0.02773908672438072	89.0341796875	89.04130554199219
33	89.05956268310547	10.188366666666667					1	DETECTED	89.0596 m/z @10.19 [CD6608_2.mzXML]	89.05956268310547	10.188366666666667	0.10115	20.003666666666668	19.902516666666667	22833.66015625	5053211.26848651	0	1178	0.5503338878168691	1.1285328837187187	4.9352061491324895	89.05005645751953	89.06939697265625
34	90.05482482910156	1.83955					1	DETECTED	90.0548 m/z @1.84 [CD6608_2.mzXML]	90.05482482910156	1.83955	0.10115	20.003666666666668	19.902516666666667	141520.203125	6197691.313546447	0	1178	0.15942795118019393	5.27246401510664	0.36082024936256096	90.04631042480469	90.06198120117188
35	90.09120178222656	6.531983333333333					1	DETECTED	90.0912 m/z @6.53 [CD6608_2.mzXML]	90.09120178222656	6.531983333333333	0.21048333333333333	19.821666666666665	19.611183333333333	3549.50830078125	1336205.9685191957	0	1178	18.664457053399722	1.5511495162013236	2.102299032402647	90.09092712402344	90.09945678710938
36	90.97642517089844	1.6567333333333332					1	DETECTED	90.9764 m/z @1.66 [CD6608_2.mzXML]	90.97642517089844	1.6567333333333332	1.5517333333333334	17.209833333333332	15.6581	361024.59375	1.1973078942555266E7	0	1178	0.1256105255933022	1.7395855977897263	2.2681191589527536	90.96725463867188	90.98387145996094
37	91.03887939453125	10.116616666666665					1	DETECTED	91.0389 m/z @10.12 [CD6608_2.mzXML]	91.03887939453125	10.116616666666665	0.10115	20.003666666666668	19.902516666666667	49418.87109375	2.169534931194118E7	0	1178	9.595714218899094	1.0697903248923506	0.3650808496201902	91.03660583496094	91.04006958007812
38	91.05413055419922	9.196966666666667					1	DETECTED	91.0541 m/z @9.20 [CD6608_2.mzXML]	91.05413055419922	9.196966666666667	0.10115	20.003666666666668	19.902516666666667	119557.9296875	1.5406574106418114E7	0	1178	0.12309178500399298	0.6967305886752079	4.135199352681182	91.04743194580078	91.05816650390625
39	92.0423583984375	10.297283333333333					1	DETECTED	92.0424 m/z @10.30 [CD6608_2.mzXML]	92.0423583984375	10.297283333333333	0.3380666666666666	19.730666666666664	19.392599999999998	1814.24951171875	1101328.3893409423	0	1178	16.35947423327365	0.973600668057896	0.947201336115792	92.03326416015625	92.04246520996094
40	93.06986236572266	8.312999999999999					1	DETECTED	93.0699 m/z @8.31 [CD6608_2.mzXML]	93.06986236572266	8.312999999999999	0.11953333333333332	19.8945	19.774966666666668	5406.990234375	1157139.9102805487	0	1178	2.889033603197654	4.812348472156292	17.244990195275815	93.06014251708984	93.07638549804688
41	95.04907989501953	8.377966666666667					1	DETECTED	95.0491 m/z @8.38 [CD6608_2.mzXML]	95.04907989501953	8.377966666666667	3.3349166666666665	12.168916666666666	8.834	3552.82421875	476388.7931671448	0	1178	0.5085160125035761	0.8758588552562435	0.751717710512487	95.03955078125	95.04924774169922
42	95.08538818359375	14.081199999999999					1	DETECTED	95.0854 m/z @14.08 [CD6608_2.mzXML]	95.08538818359375	14.081199999999999	0.11953333333333332	19.91283333333333	19.7933	2764.369384765625	1287272.9971157843	0	1178	14.478723278445896	0.7088444550555091	0.08160643641777934	95.08467864990234	95.08582305908203
43	96.92158508300781	1.7526333333333333					1	DETECTED	96.9216 m/z @1.75 [CD6608_2.mzXML]	96.92158508300781	1.7526333333333333	1.6718000000000002	16.540966666666666	14.869166666666665	144545.140625	2811928.650372223	0	1178	0.24491182656476118	3.5695308030600765	5.299820474706954	96.92153930664062	96.92401123046875
44	97.02836608886719	2.669166666666667					1	DETECTED	97.0284 m/z @2.67 [CD6608_2.mzXML]	97.02836608886719	2.669166666666667	0.6480333333333334	19.675666666666665	19.02763333333333	8291.23828125	2148006.8901376957	0	1178	0.6146208242470386	4.707169244978064	2.563495248518529	97.02207946777344	97.03024291992188
45	97.0646743774414	5.852216666666666					1	DETECTED	97.0647 m/z @5.85 [CD6608_2.mzXML]	97.0646743774414	5.852216666666666	0.13763333333333333	20.003666666666668	19.866033333333334	3426.55810546875	2180331.638997866	0	1178	16.818567546547737	1.7381873860736423	2.476374772147284	97.05636596679688	97.0734634399414
46	97.10098266601562	11.691266666666667					1	DETECTED	97.1010 m/z @11.69 [CD6608_2.mzXML]	97.10098266601562	11.691266666666667	0.11953333333333332	19.967333333333332	19.8478	3769.01123046875	2178663.0879756175	0	1178	8.968175489704144	0.8575984007005576	0.2853502248289019	97.0947494506836	97.11083984375
47	98.9185562133789	1.7526333333333333					1	DETECTED	98.9186 m/z @1.75 [CD6608_2.mzXML]	98.9185562133789	1.7526333333333333	1.68725	2.2611666666666665	0.5739166666666666	40910.69140625	500106.06901977555	0	1178	0.24253112492666218	3.764939153363385	6.901475250857272	98.9185562133789	98.9189453125
48	98.98390197753906	13.07175					1	DETECTED	98.9839 m/z @13.07 [CD6608_2.mzXML]	98.98390197753906	13.07175	0.10115	20.003666666666668	19.902516666666667	10807.6630859375	4613675.284476775	0	1178	9.841731543698359	0.8248977243902438	0.5508752764571562	98.97785186767578	98.98470306396484
49	98.99542999267578	1.8254					1	DETECTED	98.9954 m/z @1.83 [CD6608_2.mzXML]	98.99542999267578	1.8254	1.797	14.926266666666667	13.129266666666666	76972.796875	4800529.569964356	0	1178	0.10745151488539895	231.149061032864	461.298122065728	98.99227142333984	99.00526428222656
50	99.04389190673828	2.0361833333333332					1	DETECTED	99.0439 m/z @2.04 [CD6608_2.mzXML]	99.04389190673828	2.0361833333333332	0.3563	19.255999999999997	18.899699999999996	14204.943359375	2590717.3068343513	0	1178	0.4166368044850848	15.815395485805633	10.909736396416918	99.04138946533203	99.0442123413086
51	100.07557678222656	8.839866666666667					1	DETECTED	100.0756 m/z @8.84 [CD6608_2.mzXML]	100.07557678222656	8.839866666666667	0.11953333333333332	19.8945	19.774966666666668	43701.1875	1622603.8023071897	0	1178	0.16643042247478057	0.5393313128893698	1.6670330060803034	100.0750961303711	100.075927734375
52	100.56745147705078	1.5370333333333333					1	DETECTED	100.5675 m/z @1.54 [CD6608_2.mzXML]	100.56745147705078	1.5370333333333333	1.44725	2.60005	1.1528	3148.179931640625	135690.70173138427	0	1178	0.12302364493635332	6.419899758678301	11.839799517356601	100.56627655029297	100.56755065917969
53	101.008056640625	1.5224					1	DETECTED	101.0081 m/z @1.52 [CD6608_2.mzXML]	101.008056640625	1.5224	1.1394333333333333	19.78533333333333	18.645899999999997	937554.9375	1.3665096146377034E7	1	1178	0.14826201354432422	1.2325209005720654	1.3972145253022836	101.00748443603516	101.00862884521484
54	101.06078338623047	11.48755					1	DETECTED	101.0608 m/z @11.49 [CD6608_2.mzXML]	101.06078338623047	11.48755	0.24721666666666667	19.475	19.227783333333335	11178.6748046875	5364205.155861083	0	1178	10.592771250673902	0.8553030752350168	0.7106061504700335	101.05951690673828	101.06634521484375
55	101.095947265625	7.0022166666666665					1	DETECTED	101.0959 m/z @7.00 [CD6608_2.mzXML]	101.095947265625	7.0022166666666665	0.10115	20.003666666666668	19.902516666666667	19250.958984375	1.1067879248576056E7	0	1178	12.261439612368616	1.441988436570192	0.4055072504144148	101.09564208984375	101.10353088378906
56	102.00911712646484	1.5224					1	DETECTED	102.0091 m/z @1.52 [CD6608_2.mzXML]	102.00911712646484	1.5224	1.4309166666666668	18.980833333333333	17.549916666666665	75199.0390625	3118478.2185237124	0	1178	0.15314084914556747	66.0021782206374	128.481191842486	102.00133514404297	102.00947570800781
57	102.05476379394531	2.07925					1	DETECTED	102.0548 m/z @2.08 [CD6608_2.mzXML]	102.05476379394531	2.07925	0.5386666666666666	19.87633333333333	19.337666666666664	24685.25390625	3075268.755798553	0	1178	0.9404012719048689	2.916539175810539	2.155977119679588	102.04620361328125	102.05506134033203
58	102.0912857055664	1.8254					1	DETECTED	102.0913 m/z @1.83 [CD6608_2.mzXML]	102.0912857055664	1.8254	0.10115	20.003666666666668	19.902516666666667	12657.888671875	2551868.189955998	0	1178	5.278263338786175	2.4028898824289473	18.234381819234084	102.08941650390625	102.09954071044922
59	102.12750244140625	12.6757					1	DETECTED	102.1275 m/z @12.68 [CD6608_2.mzXML]	102.12750244140625	12.6757	0.26539999999999997	19.967333333333332	19.701933333333333	6497.49072265625	1853228.4800163861	0	1178	2.0837497923637294	0.7937734516221739	1.7329915649802627	102.1270980834961	102.12794494628906
60	102.9701919555664	1.5370333333333333					1	DETECTED	102.9702 m/z @1.54 [CD6608_2.mzXML]	102.9701919555664	1.5370333333333333	1.1575666666666666	8.147433333333334	6.989866666666667	198081.5	2289971.3290590816	0	1178	0.13420299843911754	1.1026759035793636	1.03558962571711	102.96991729736328	102.9705810546875
61	103.03884887695312	1.9938166666666668					1	DETECTED	103.0388 m/z @1.99 [CD6608_2.mzXML]	103.03884887695312	1.9938166666666668	0.9212	19.967333333333332	19.046133333333334	43925.125	4828800.984053283	0	1178	0.5536982110594117	3.514236473793521	5.380184254597122	103.03864288330078	103.04007720947266
62	103.05415344238281	8.361583333333334					1	DETECTED	103.0542 m/z @8.36 [CD6608_2.mzXML]	103.05415344238281	8.361583333333334	3.155266666666667	8.49355	5.338283333333334	103316.359375	6582422.540705568	1	1178	0.6521312274386819	0.5126737072594509	0.025347414518901785	103.0540771484375	103.06200408935547
63	103.0750961303711	10.924933333333334					1	DETECTED	103.0751 m/z @10.92 [CD6608_2.mzXML]	103.0750961303711	10.924933333333334	0.10115	20.003666666666668	19.902516666666667	96550.609375	1.9183937172913708E7	1	1178	0.5353712179801402	0.6109727851457146	0.3150167780723955	103.06820678710938	103.07923889160156
64	104.05754089355469	8.312999999999999					1	DETECTED	104.0575 m/z @8.31 [CD6608_2.mzXML]	104.05754089355469	8.312999999999999	7.891083333333333	9.16785	1.276766666666667	9148.021484375	204055.79071536244	0	1178	0.2779224846997437	1.5130555006912916	0.5609633274506741	104.04944610595703	104.05762481689453
65	104.07051849365234	1.85385					1	DETECTED	104.0705 m/z @1.85 [CD6608_2.mzXML]	104.07051849365234	1.85385	0.11953333333333332	20.003666666666668	19.884133333333335	81871.5703125	6880562.187328339	0	1178	14.519396952239134	5.403899782544178	6.85749448205415	104.06256103515625	104.0788803100586
66	104.1067123413086	1.797					1	DETECTED	104.1067 m/z @1.80 [CD6608_2.mzXML]	104.1067123413086	1.797	1.7204166666666665	19.145500000000002	17.425083333333337	584742.75	6971463.459994749	1	1178	0.06224168197056157	3.766602903357284	1.9214856684197261	104.09968566894531	104.1072006225586
67	105.00320434570312	1.5075666666666665					1	DETECTED	105.0032 m/z @1.51 [CD6608_2.mzXML]	105.00320434570312	1.5075666666666665	1.4309166666666668	1.6417499999999998	0.21083333333333298	21738.591796875	186551.00071435544	0	1178	0.16858387628946803	1.375298978038708	1.5966618343189616	105.00303649902344	105.00332641601562
68	105.07144927978516	13.537666666666667					1	DETECTED	105.0714 m/z @13.54 [CD6608_2.mzXML]	105.07144927978516	13.537666666666667	0.11953333333333332	20.003666666666668	19.884133333333335	97455.8828125	2.145079141613215E7	1	1178	2.20091697792809	1.206734386955298	1.4284967329731344	105.06632995605469	105.07322692871094
69	106.04977416992188	1.83955					1	DETECTED	106.0498 m/z @1.84 [CD6608_2.mzXML]	106.04977416992188	1.83955	0.88485	18.614833333333333	17.729983333333333	10468.462890625	1115681.3867944337	0	1178	1.0800521573883413	1.292266577324444	1.926174471722721	106.04940032958984	106.05926513671875
70	106.07493591308594	13.67085					1	DETECTED	106.0749 m/z @13.67 [CD6608_2.mzXML]	106.07493591308594	13.67085	7.316999999999999	19.639333333333333	12.322333333333333	3521.344970703125	884114.1202841186	0	1178	1.2254234137831936	0.9696745542728685	0.459333969596744	106.06494140625	106.07655334472656
71	106.95036315917969	1.6567333333333332					1	DETECTED	106.9504 m/z @1.66 [CD6608_2.mzXML]	106.95036315917969	1.6567333333333332	1.58135	4.64355	3.0622000000000003	73424.3359375	1048778.8915800783	0	1178	0.05559167060001036	2.0996385279556167	3.6497777402905753	106.9454574584961	106.95060729980469
72	106.96312713623047	1.5224					1	DETECTED	106.9631 m/z @1.52 [CD6608_2.mzXML]	106.96312713623047	1.5224	1.44725	19.035666666666668	17.588416666666667	7035.236328125	2148914.6012001955	0	1178	0.1099240116569713	117.02206697715673	136.397941473005	106.96309661865234	106.97260284423828
73	107.01564025878906	14.739849999999999					1	DETECTED	107.0156 m/z @14.74 [CD6608_2.mzXML]	107.01564025878906	14.739849999999999	2.614116666666667	18.999000000000002	16.384883333333335	2553.037841796875	1379086.5134911805	0	1178	3.1609114184093556	0.6756244295877638	0.09489840959990284	107.01203155517578	107.01941680908203
74	107.04869842529297	11.408583333333333					1	DETECTED	107.0487 m/z @11.41 [CD6608_2.mzXML]	107.04869842529297	11.408583333333333	0.10115	19.8945	19.79335	2734.345703125	1058448.6728991093	0	1178	10.023108365503042	0.8752362015547296	0.7401055206025006	107.04805755615234	107.0525131225586
75	108.0842514038086	13.116449999999999					1	DETECTED	108.0843 m/z @13.12 [CD6608_2.mzXML]	108.0842514038086	13.116449999999999	0.11953333333333332	20.003666666666668	19.884133333333335	3238.5302734375	1598638.1914729318	0	1178	8.641396372780246	0.7649557907965352	0.4934609137674549	108.07524108886719	108.09062194824219
76	109.06219482421875	1.6417499999999998					1	DETECTED	109.0622 m/z @1.64 [CD6608_2.mzXML]	109.06219482421875	1.6417499999999998	0.15585000000000002	13.130866666666666	12.975016666666667	6867.23193359375	1264190.5601766356	0	1178	0.1245381368136631	2.6930555231153863	4.357003658526847	109.05453491210938	109.07159423828125
77	110.0599594116211	2.491233333333333					1	DETECTED	110.0600 m/z @2.49 [CD6608_2.mzXML]	110.0599594116211	2.491233333333333	0.15585000000000002	20.003666666666668	19.847816666666667	3846.74755859375	1311925.76978836	0	1178	0.8992777166570707	4.249370196184781	3.550804505684476	110.05599212646484	110.06868743896484
78	111.04396057128906	2.00785					1	DETECTED	111.0440 m/z @2.01 [CD6608_2.mzXML]	111.04396057128906	2.00785	0.10115	20.003666666666668	19.902516666666667	7831.84375	3577060.6320881266	0	1178	2.6973113815999237	16.283621479313542	15.896186072893359	111.04332733154297	111.04428100585938
79	112.0324935913086	1.797					1	DETECTED	112.0325 m/z @1.80 [CD6608_2.mzXML]	112.0324935913086	1.797	1.44725	15.421600000000002	13.974350000000001	117491.9453125	2978740.9241429446	0	1178	0.08083579417226328	0.7782181231489461	1.6019733647409105	112.02295684814453	112.03720092773438
80	112.05045318603516	7.316999999999999					1	DETECTED	112.0505 m/z @7.32 [CD6608_2.mzXML]	112.05045318603516	7.316999999999999	0.10115	20.003666666666668	19.902516666666667	3666.077392578125	2163373.3003338287	0	1178	17.63591855842138	1.3790833142780592	1.7581666285561186	112.0499496459961	112.05085754394531
81	112.89551544189453	1.7526333333333333					1	DETECTED	112.8955 m/z @1.75 [CD6608_2.mzXML]	112.89551544189453	1.7526333333333333	1.6567333333333332	12.810233333333334	11.153500000000001	144617.875	6232414.501555787	0	1178	0.5885895221748176	58.15172054223144	110.67486622899952	112.89546203613281	112.90184020996094
82	113.02082061767578	2.2059166666666665					1	DETECTED	113.0208 m/z @2.21 [CD6608_2.mzXML]	113.02082061767578	2.2059166666666665	0.17411666666666664	19.967333333333332	19.793216666666666	209075.59375	9848188.398120195	0	1178	0.41705947587119097	1.4997225061629753	1.6246336710904397	113.01505279541016	113.02371215820312
83	113.035888671875	1.4627333333333332					1	DETECTED	113.0359 m/z @1.46 [CD6608_2.mzXML]	113.035888671875	1.4627333333333332	0.5205166666666667	16.5592	16.038683333333335	8399.1669921875	1416046.747514526	0	1178	0.17437787632286983	8.44536966772917	262.8503960108916	113.03477478027344	113.03822326660156
84	113.0595703125	10.170233333333334					1	DETECTED	113.0596 m/z @10.17 [CD6608_2.mzXML]	113.0595703125	10.170233333333334	0.11953333333333332	19.967333333333332	19.8478	3947.93798828125	1163457.853232147	0	1178	0.8296138032854579	0.9873839633060383	2.4866383361340625	113.05464935302734	113.06002044677734
85	114.0548324584961	2.5864666666666665					1	DETECTED	114.0548 m/z @2.59 [CD6608_2.mzXML]	114.0548324584961	2.5864666666666665	0.13763333333333333	19.730666666666664	19.59303333333333	35299.88671875	3556259.7810749207	0	1178	0.4678271824692599	2.7235687011515513	4.163356769987844	114.05416870117188	114.05517578125
86	114.06591796875	1.8254					1	DETECTED	114.0659 m/z @1.83 [CD6608_2.mzXML]	114.06591796875	1.8254	0.10115	20.003666666666668	19.902516666666667	1647661.25	1.3766843438124083E7	1	1178	0.042163018541959696	0.5131782380876919	4.44724413368875	114.0657958984375	114.06682586669922
87	114.09135437011719	9.7114					1	DETECTED	114.0914 m/z @9.71 [CD6608_2.mzXML]	114.09135437011719	9.7114	0.26539999999999997	19.91283333333333	19.647433333333332	13961.1416015625	1003591.6267616882	0	1178	0.14648623302253938	1.0386932905670474	0.032477269730941255	114.09051513671875	114.0916748046875
88	114.89241027832031	1.7204166666666665					1	DETECTED	114.8924 m/z @1.72 [CD6608_2.mzXML]	114.89241027832031	1.7204166666666665	1.6718000000000002	2.0648500000000003	0.3930500000000001	38144.76953125	353588.2928483887	0	1178	0.10150536543125899	4.042338018512201	7.084676037024402	114.89230346679688	114.89249420166016
89	114.98772430419922	1.5370333333333333					1	DETECTED	114.9877 m/z @1.54 [CD6608_2.mzXML]	114.98772430419922	1.5370333333333333	1.4124166666666667	16.1552	14.742783333333334	51780.578125	2033726.9781096803	0	1178	0.13286042463383096	59.89304116884162	124.37735276608048	114.9836196899414	114.9877700805664
90	115.03656768798828	1.85385					1	DETECTED	115.0366 m/z @1.85 [CD6608_2.mzXML]	115.03656768798828	1.85385	0.44758333333333333	20.003666666666668	19.556083333333333	56531.71875	1851849.6488217476	0	1178	0.04329400440765552	0.6089421189500486	0.10812567162708497	115.02755737304688	115.03934478759766
91	115.05423736572266	9.196966666666667					1	DETECTED	115.0542 m/z @9.20 [CD6608_2.mzXML]	115.05423736572266	9.196966666666667	0.6662333333333332	18.044666666666668	17.378433333333334	70921.703125	1903407.5085617367	0	1178	0.12229934874083703	1.9221147082147538	2.0764063259447028	115.04984283447266	115.05612182617188
92	115.06949615478516	1.8254					1	DETECTED	115.0695 m/z @1.83 [CD6608_2.mzXML]	115.06949615478516	1.8254	1.797	18.926166666666667	17.129166666666666	51457.77734375	1799353.9022793584	0	1178	0.04127628967320485	146.77328108050247	250.480634224081	115.06925201416016	115.07549285888672
93	115.1116714477539	11.48755					1	DETECTED	115.1117 m/z @11.49 [CD6608_2.mzXML]	115.1116714477539	11.48755	0.10115	20.003666666666668	19.902516666666667	4631.50732421875	2058803.2786014397	0	1178	8.269055805023212	0.8739600166280241	5.760146825430111	115.11107635498047	115.11202239990234
94	116.05757904052734	9.196966666666667					1	DETECTED	116.0576 m/z @9.20 [CD6608_2.mzXML]	116.05757904052734	9.196966666666667	9.137833333333333	9.316650000000001	0.17881666666666796	6549.76806640625	42506.27152514646	0	1178	0.10935153869962733	1.5119785794814051	1.866618351713634	116.04937744140625	116.0577163696289
95	116.07025909423828	1.85385					1	DETECTED	116.0703 m/z @1.85 [CD6608_2.mzXML]	116.07025909423828	1.85385	0.10115	19.967333333333332	19.866183333333332	3313317.5	1.9637130849707723E7	1	1178	0.03500483200119331	4.977965108187012	4.695025298559037	116.062255859375	116.07084655761719
96	116.43647766113281	1.5370333333333333					1	DETECTED	116.4365 m/z @1.54 [CD6608_2.mzXML]	116.43647766113281	1.5370333333333333	1.44725	1.5961333333333334	0.14888333333333348	7309.24658203125	43477.97729626468	0	1178	0.10207898879552757	0.8291256729162808	0.6582513458325616	116.43623352050781	116.43675994873047
97	116.98556518554688	1.5370333333333333					1	DETECTED	116.9856 m/z @1.54 [CD6608_2.mzXML]	116.98556518554688	1.5370333333333333	0.10115	20.003666666666668	19.902516666666667	2121664.0	3.390494932440261E7	0	1178	0.12364993658738466	1.039619920034468	0.9249664531027743	116.9854507446289	116.9862060546875
98	117.05724334716797	9.196966666666667					1	DETECTED	117.0572 m/z @9.20 [CD6608_2.mzXML]	117.05724334716797	9.196966666666667	0.17411666666666664	20.003666666666668	19.82955	184592.234375	1.377559391397326E7	0	1178	0.1097262585028318	0.5329298576992608	0.021200661211880575	117.05438995361328	117.05782318115234
99	117.07384490966797	1.85385					1	DETECTED	117.0738 m/z @1.85 [CD6608_2.mzXML]	117.07384490966797	1.85385	1.85385	11.812016666666667	9.958166666666667	125555.2109375	5196576.275458588	0	1178	0.026429849446548692	null	null	117.06969451904297	117.07698059082031
100	117.09072875976562	11.455183333333334					1	DETECTED	117.0907 m/z @11.46 [CD6608_2.mzXML]	117.09072875976562	11.455183333333334	1.3218	19.693833333333334	18.372033333333334	87578.875	4109152.6096866755	0	1178	0.19269616183466276	2.118139832754056	7.010406742367697	117.09054565429688	117.09135437011719
101	117.9892578125	1.5370333333333333					1	DETECTED	117.9893 m/z @1.54 [CD6608_2.mzXML]	117.9892578125	1.5370333333333333	1.44725	18.229333333333333	16.782083333333333	23644.34765625	2087561.4700008547	0	1178	0.1388579342216676	93.4587896788565	185.917579357713	117.98895263671875	117.98937225341797
102	118.06470489501953	9.196966666666667					1	DETECTED	118.0647 m/z @9.20 [CD6608_2.mzXML]	118.06470489501953	9.196966666666667	2.315716666666667	10.062583333333333	7.746866666666666	1339895.625	1.131016080226176E7	1	1178	0.09501157007729333	1.5312161242907874	1.6349390878951415	118.05770111083984	118.0651626586914
103	118.08585357666016	1.9379					1	DETECTED	118.0859 m/z @1.94 [CD6608_2.mzXML]	118.08585357666016	1.9379	0.10115	20.003666666666668	19.902516666666667	1366267.25	4.159710934188869E7	1	1178	0.170626411336686	2.9338458767068203	4.2477855469973775	118.08536529541016	118.0938949584961
104	118.6257095336914	10.587866666666667					1	DETECTED	118.6257 m/z @10.59 [CD6608_2.mzXML]	118.6257095336914	10.587866666666667	9.137833333333333	10.587866666666667	1.4500333333333337	11000.703125	509368.855049805	0	1178	3.093922768555382	0.5	null	118.62518310546875	118.6257553100586
105	118.9786605834961	11.319899999999999					1	DETECTED	118.9787 m/z @11.32 [CD6608_2.mzXML]	118.9786605834961	11.319899999999999	0.30175	19.91283333333333	19.611083333333333	19387.021484375	2631055.0938810105	0	1178	0.2289778690360098	5.4914070241550235	0.41826778965398487	118.97706604003906	118.9820785522461
106	119.0188217163086	1.5370333333333333					1	DETECTED	119.0188 m/z @1.54 [CD6608_2.mzXML]	119.0188217163086	1.5370333333333333	1.2666499999999998	17.84333333333333	16.57668333333333	188663.953125	2960127.5446640635	0	1178	0.17400596454331962	1.1078397674532539	1.1522415318929307	119.01844787597656	119.01934814453125
107	119.06837463378906	9.196966666666667					1	DETECTED	119.0684 m/z @9.20 [CD6608_2.mzXML]	119.06837463378906	9.196966666666667	4.3430333333333335	9.8682	5.525166666666666	71576.640625	903326.8643512866	0	1178	0.09604313439045242	0.6202515149587063	null	119.06829071044922	119.0731201171875
108	119.08937072753906	1.9379					1	DETECTED	119.0894 m/z @1.94 [CD6608_2.mzXML]	119.08937072753906	1.9379	0.5205166666666667	18.889833333333335	18.36931666666667	62887.82421875	2155069.8904158003	0	1178	0.0707012334528534	0.9198898913179943	0.5161742704870219	119.08526611328125	119.09738159179688
109	119.15408325195312	14.471433333333332					1	DETECTED	119.1541 m/z @14.47 [CD6608_2.mzXML]	119.15408325195312	14.471433333333332	0.11953333333333332	20.003666666666668	19.884133333333335	53653.0	1.179936078437439E7	0	1178	1.1181741133247183	0.6943797065424716	0.9207152608374755	119.15375518798828	119.15451049804688
110	120.06543731689453	1.83955					1	DETECTED	120.0654 m/z @1.84 [CD6608_2.mzXML]	120.06543731689453	1.83955	1.7827333333333333	8.683316666666666	6.9005833333333335	43236.35546875	1180038.8419927375	0	1178	0.16379972794182285	9.911976613072046	14.121232466479107	120.06512451171875	120.0689697265625
111	120.08055114746094	8.361583333333334					1	DETECTED	120.0806 m/z @8.36 [CD6608_2.mzXML]	120.08055114746094	8.361583333333334	3.096483333333333	19.365666666666666	16.269183333333334	406267.0625	1.1015735472341672E7	1	1178	0.2557437809867693	0.8648149663873026	0.4400742938830284	120.07179260253906	120.0808334350586
112	121.03114318847656	14.195400000000001					1	DETECTED	121.0311 m/z @14.20 [CD6608_2.mzXML]	121.03114318847656	14.195400000000001	0.2287	20.003666666666668	19.774966666666668	14456.533203125	6351381.757219487	0	1178	1.9409585206961921	0.7079326779649691	0.9476154017856747	121.02662658691406	121.03355407714844
113	121.0718765258789	1.85385					1	DETECTED	121.0719 m/z @1.85 [CD6608_2.mzXML]	121.0718765258789	1.85385	0.10115	19.985500000000002	19.88435	454748.4375	8916539.006245447	0	1178	0.043048255562113225	0.6605223573601084	4.059879361853771	121.06218719482422	121.0798110961914
114	121.08409881591797	8.345533333333334					1	DETECTED	121.0841 m/z @8.35 [CD6608_2.mzXML]	121.08409881591797	8.345533333333334	3.1114666666666664	11.725233333333334	8.613766666666667	25555.3671875	2306555.198775573	0	1178	0.300519170041861	0.8228560329125855	0.6982626196419848	121.08346557617188	121.0920181274414
115	122.09617614746094	12.626183333333334					1	DETECTED	122.0962 m/z @12.63 [CD6608_2.mzXML]	122.09617614746094	12.626183333333334	0.11953333333333332	20.003666666666668	19.884133333333335	9503.3701171875	2345639.480998198	0	1178	3.941118670391914	1.382410867256021	0.40856690341159785	122.08741760253906	122.09669494628906
116	122.92430114746094	1.6567333333333332					1	DETECTED	122.9243 m/z @1.66 [CD6608_2.mzXML]	122.92430114746094	1.6567333333333332	0.11953333333333332	18.980833333333333	18.8613	75204.9296875	1868414.0310093681	0	1178	0.05087776689271828	0.5561518081734257	2.864531130187465	122.92385864257812	122.92977142333984
117	123.0552978515625	3.3046166666666665					1	DETECTED	123.0553 m/z @3.30 [CD6608_2.mzXML]	123.0552978515625	3.3046166666666665	2.837483333333333	19.8945	17.05701666666667	3641.735595703125	818992.936782013	0	1178	0.32632435302963225	18.257117882117882	25.167618710065224	123.04624938964844	123.05548095703125
118	124.99964141845703	13.07175					1	DETECTED	124.9996 m/z @13.07 [CD6608_2.mzXML]	124.99964141845703	13.07175	11.43895	13.75445	2.3155	8623.646484375	428217.931662903	0	1178	0.7478727841446915	0.7090580597746206	0.418116119549241	124.99917602539062	125.00054168701172
119	125.0152359008789	10.435933333333333					1	DETECTED	125.0152 m/z @10.44 [CD6608_2.mzXML]	125.0152359008789	10.435933333333333	1.797	11.082133333333333	9.285133333333333	23035.56640625	767853.1126759043	0	1178	0.08288100856164782	2.5564088638476323	0.02554188836934193	125.01469421386719	125.02359771728516
120	125.02640533447266	15.048183333333332					1	DETECTED	125.0264 m/z @15.05 [CD6608_2.mzXML]	125.02640533447266	15.048183333333332	0.11953333333333332	20.003666666666668	19.884133333333335	9704.640625	2246312.902269228	0	1178	1.232505600974246	0.6364495586493712	0.32605434673558215	125.02555847167969	125.02678680419922
121	125.05709838867188	1.7526333333333333					1	DETECTED	125.0571 m/z @1.75 [CD6608_2.mzXML]	125.05709838867188	1.7526333333333333	1.58135	12.6923	11.110949999999999	9279.0283203125	979352.6787199096	0	1178	11.082822033057951	32.434416658557964	63.86883331711592	125.05697631835938	125.06477355957031
122	126.05249786376953	1.8817833333333334					1	DETECTED	126.0525 m/z @1.88 [CD6608_2.mzXML]	126.05249786376953	1.8817833333333334	0.15585000000000002	20.003666666666668	19.847816666666667	15935.1533203125	1203563.961941864	0	1178	0.08445497352986453	8.719013740063286	3.586934960203941	126.05204772949219	126.05545806884766
123	127.0123519897461	10.4664					1	DETECTED	127.0124 m/z @10.47 [CD6608_2.mzXML]	127.0123519897461	10.4664	6.427133333333333	16.302733333333332	9.875599999999999	6810.9267578125	1008904.12136496	0	1178	0.1127895703087205	1.222449619567908	0.019511269719025833	127.00279235839844	127.02090454101562
124	127.03653717041016	4.724566666666666					1	DETECTED	127.0365 m/z @4.72 [CD6608_2.mzXML]	127.03653717041016	4.724566666666666	1.6265	17.824666666666666	16.198166666666665	20595.248046875	4180221.364035509	0	1178	2.3769777719705574	1.3148146453213758	2.0290948750279445	127.0313720703125	127.03950500488281
125	127.0541763305664	9.196966666666667					1	DETECTED	127.0542 m/z @9.20 [CD6608_2.mzXML]	127.0541763305664	9.196966666666667	0.10115	20.003666666666668	19.902516666666667	6147.46435546875	2941241.394423036	0	1178	11.594593957788547	0.553923595945176	0.1069377964532228	127.04719543457031	127.0544662475586
126	128.01026916503906	1.7678166666666668					1	DETECTED	128.0103 m/z @1.77 [CD6608_2.mzXML]	128.01026916503906	1.7678166666666668	0.3380666666666666	19.91283333333333	19.574766666666665	7280.66015625	3542615.6687861923	0	1178	15.935559831813466	6.845520778690911	6.205451519605607	128.00570678710938	128.01768493652344
127	128.07029724121094	1.9379					1	DETECTED	128.0703 m/z @1.94 [CD6608_2.mzXML]	128.07029724121094	1.9379	0.19231666666666666	19.985500000000002	19.793183333333335	20973.34375	3337613.5904515376	0	1178	0.36835191730969385	3.9156789811450716	4.203446408280219	128.06146240234375	128.07098388671875
128	129.00320434570312	1.5370333333333333					1	DETECTED	129.0032 m/z @1.54 [CD6608_2.mzXML]	129.00320434570312	1.5370333333333333	1.4779166666666665	1.6265	0.1485833333333335	9021.76171875	52688.22427661136	0	1178	0.300894011717336	1.256695799266987	1.5133915985339736	129.0030059814453	129.00331115722656
129	129.01358032226562	15.439366666666666					1	DETECTED	129.0136 m/z @15.44 [CD6608_2.mzXML]	129.01358032226562	15.439366666666666	0.19231666666666666	19.78533333333333	19.593016666666664	9905.0595703125	5136080.170868231	0	1178	2.596528751872352	0.642518279492317	2.4386057830015266	129.0130615234375	129.01824951171875
130	129.05438232421875	2.0361833333333332					1	DETECTED	129.0544 m/z @2.04 [CD6608_2.mzXML]	129.05438232421875	2.0361833333333332	0.10115	20.003666666666668	19.902516666666667	22979.6328125	6190579.339475587	0	1178	1.6653155732265448	3.131610525473011	16.91350391911384	129.05032348632812	129.05482482910156
131	129.06564331054688	1.83955					1	DETECTED	129.0656 m/z @1.84 [CD6608_2.mzXML]	129.06564331054688	1.83955	1.8112166666666667	12.494033333333334	10.682816666666668	390947.90625	2804247.115713744	0	1178	0.050068783028537345	5.720970481380182	3.7917921412757365	129.0655059814453	129.07415771484375
132	130.0497589111328	1.85385					1	DETECTED	130.0498 m/z @1.85 [CD6608_2.mzXML]	130.0497589111328	1.85385	0.10115	20.003666666666668	19.902516666666667	24250.1953125	2638896.8744419883	0	1178	1.4774903367943144	15.833876044812119	4.092692112249059	130.04920959472656	130.053955078125
133	130.06495666503906	9.211616666666666					1	DETECTED	130.0650 m/z @9.21 [CD6608_2.mzXML]	130.06495666503906	9.211616666666666	0.70255	19.821666666666665	19.119116666666667	42111.0	6821879.017340751	0	1178	1.4320249983846178	0.7765071731576995	2.119875102835026	130.0644073486328	130.0720977783203
134	130.0859832763672	1.8957666666666666					1	DETECTED	130.0860 m/z @1.90 [CD6608_2.mzXML]	130.0859832763672	1.8957666666666666	0.15585000000000002	19.80366666666667	19.647816666666667	60466.0	3200430.8790249033	0	1178	0.5417569812919258	6.467541132012644	2.7628998857480354	130.08567810058594	130.08677673339844
135	130.93276977539062	1.5370333333333333					1	DETECTED	130.9328 m/z @1.54 [CD6608_2.mzXML]	130.93276977539062	1.5370333333333333	1.44725	1.58135	0.1341000000000001	13878.8818359375	76521.72221215826	0	1178	0.14725334383950006	0.7467978466679048	0.48448721744423323	130.93263244628906	130.9333038330078
136	130.96473693847656	1.5370333333333333					1	DETECTED	130.9647 m/z @1.54 [CD6608_2.mzXML]	130.96473693847656	1.5370333333333333	0.11953333333333332	20.003666666666668	19.884133333333335	1236520.125	1.3820373014120715E7	0	1178	0.11528083462147865	1.0381617267199128	0.9272529984313191	130.96214294433594	130.96546936035156
137	131.01876831054688	1.5075666666666665					1	DETECTED	131.0188 m/z @1.51 [CD6608_2.mzXML]	131.01876831054688	1.5075666666666665	1.4309166666666668	13.67085	12.239933333333333	40402.515625	8542525.74855493	0	1178	0.12284966242636619	79.84300934985902	158.686018699718	131.0125732421875	131.0286865234375
138	131.0681915283203	9.196966666666667					1	DETECTED	131.0682 m/z @9.20 [CD6608_2.mzXML]	131.0681915283203	9.196966666666667	0.30175	19.730666666666664	19.428916666666666	5311.5146484375	1512458.3029342943	0	1178	6.3523087779057885	1.0920991244357923	null	131.06764221191406	131.07049560546875
139	131.081298828125	2.477816666666667					1	DETECTED	131.0813 m/z @2.48 [CD6608_2.mzXML]	131.081298828125	2.477816666666667	2.1918166666666665	18.962333333333333	16.770516666666666	6172.15380859375	881730.5986592406	0	1178	1.0254872395797778	29.31908508158503	57.638170163170074	131.08078002929688	131.08181762695312
140	131.44309997558594	4.29615					1	DETECTED	131.4431 m/z @4.30 [CD6608_2.mzXML]	131.44309997558594	4.29615	3.155266666666667	4.69205	1.5367833333333332	5818.921875	333470.21598394786	0	1178	1.0692719589261634	0.673505909163952	0.347011818327904	131.44264221191406	131.4432373046875
141	131.9501190185547	0.46575					1	DETECTED	131.9501 m/z @0.47 [CD6608_2.mzXML]	131.9501190185547	0.46575	0.10115	20.003666666666668	19.902516666666667	5312.38818359375	2160364.426502413	0	1178	18.570105620983718	27.293632291095268	22.23723051243669	131.94979858398438	131.9508056640625
142	131.96829223632812	1.5075666666666665					1	DETECTED	131.9683 m/z @1.51 [CD6608_2.mzXML]	131.96829223632812	1.5075666666666665	1.4309166666666668	19.072666666666667	17.64175	17037.845703125	3015245.324800906	0	1178	10.366624827584968	59.03055324300997	201.03447653427565	131.96055603027344	131.9684600830078
143	132.0653076171875	2.5182833333333337					1	DETECTED	132.0653 m/z @2.52 [CD6608_2.mzXML]	132.0653076171875	2.5182833333333337	1.8112166666666667	10.24285	8.431633333333334	196673.890625	1.1504607969178537E7	0	1178	0.8083860216723151	1.9232856097800157	2.336312221085134	132.0650177001953	132.06568908691406
144	132.0764617919922	1.83955					1	DETECTED	132.0765 m/z @1.84 [CD6608_2.mzXML]	132.0764617919922	1.83955	1.8254	10.4045	8.5791	271504.5625	4919056.749584653	0	1178	0.04640986165560501	264.6041171195592	524.1771573321918	132.07177734375	132.08615112304688
145	132.0907745361328	4.358616666666666					1	DETECTED	132.0908 m/z @4.36 [CD6608_2.mzXML]	132.0907745361328	4.358616666666666	3.4112333333333336	19.401999999999997	15.990766666666664	3212.250244140625	1764842.4362316283	0	1178	0.7090830594614053	8.439438453283609	15.878876906567218	132.08670043945312	132.09153747558594
146	132.10165405273438	4.107316666666667					1	DETECTED	132.1017 m/z @4.11 [CD6608_2.mzXML]	132.10165405273438	4.107316666666667	0.15585000000000002	19.930999999999997	19.775149999999996	1637730.25	1.0895841247993705E8	1	1178	1.0975073345640984	0.8681257474275627	0.6217528944900933	132.09889221191406	132.10211181640625
147	132.11387634277344	4.4055					1	DETECTED	132.1139 m/z @4.41 [CD6608_2.mzXML]	132.11387634277344	4.4055	3.4567666666666668	4.5158	1.0590333333333328	3553.40283203125	114094.20114849851	0	1178	0.43630349234254684	0.5581301384301874	0.11626027686037485	132.11167907714844	132.12298583984375
148	132.1279754638672	18.008333333333333					1	DETECTED	132.1280 m/z @18.01 [CD6608_2.mzXML]	132.1279754638672	18.008333333333333	3.502533333333333	18.008333333333333	14.5058	1983.7685546875	1292088.8674970702	0	1178	14.058213668345633	0.5	null	132.12396240234375	132.13427734375
149	132.455078125	4.0136666666666665					1	DETECTED	132.4551 m/z @4.01 [CD6608_2.mzXML]	132.455078125	4.0136666666666665	3.2449500000000002	4.611466666666667	1.3665166666666666	4733.04296875	263238.12486734	0	1178	1.052076934203114	0.8888298679617549	0.7776597359235097	132.45481872558594	132.4551239013672
150	132.76515197753906	10.727300000000001					1	DETECTED	132.7652 m/z @10.73 [CD6608_2.mzXML]	132.76515197753906	10.727300000000001	3.1851	10.727300000000001	7.542200000000001	12100.9130859375	2254571.583110627	0	1178	6.44132717049036	0.5	null	132.75558471679688	132.7655487060547
151	132.9577178955078	11.760133333333332					1	DETECTED	132.9577 m/z @11.76 [CD6608_2.mzXML]	132.9577178955078	11.760133333333332	0.10115	20.003666666666668	19.902516666666667	443752.59375	5.417527807444131E7	0	1178	1.2856525919393267	4.157396653955986	4.898681124716748	132.9576873779297	132.96109008789062
152	132.99801635742188	1.5075666666666665					1	DETECTED	132.9980 m/z @1.51 [CD6608_2.mzXML]	132.99801635742188	1.5075666666666665	1.4309166666666668	1.58135	0.1504333333333332	26372.892578125	166186.56827294923	0	1178	0.46064291148786274	0.9813002826701491	0.9626005653402983	132.99794006347656	132.9980926513672
153	133.03408813476562	1.5075666666666665					1	DETECTED	133.0341 m/z @1.51 [CD6608_2.mzXML]	133.03408813476562	1.5075666666666665	1.4124166666666667	19.219333333333335	17.80691666666667	746510.0625	1.2927082108724121E7	1	1178	0.13444327748070584	1.4286213598191684	1.819951889065306	133.02459716796875	133.03521728515625
154	133.04937744140625	2.491233333333333					1	DETECTED	133.0494 m/z @2.49 [CD6608_2.mzXML]	133.04937744140625	2.491233333333333	1.3218	10.67345	9.351650000000001	7902.9912109375	1247736.9585965273	0	1178	1.5418460111937486	2.7625154555538494	1.4249346990404215	133.0485382080078	133.0498504638672
155	133.06857299804688	2.5182833333333337					1	DETECTED	133.0686 m/z @2.52 [CD6608_2.mzXML]	133.06857299804688	2.5182833333333337	2.1074166666666665	7.38695	5.279533333333333	10849.5341796875	668558.9239395448	0	1178	0.30165745929024146	6.261684116304255	11.422730217587175	133.0605010986328	133.06906127929688
156	133.07994079589844	1.83955					1	DETECTED	133.0799 m/z @1.84 [CD6608_2.mzXML]	133.07994079589844	1.83955	1.83955	17.806333333333335	15.966783333333336	10480.5830078125	3364705.076000672	0	1178	7.323468905709091	null	null	133.07925415039062	133.08602905273438
157	133.1050567626953	3.9822833333333336					1	DETECTED	133.1051 m/z @3.98 [CD6608_2.mzXML]	133.1050567626953	3.9822833333333336	1.5075666666666665	19.072666666666667	17.5651	73617.2109375	6132307.316561281	0	1178	1.1992644421051208	0.7513447579241075	0.46181095038020037	133.0965118408203	133.10568237304688
158	133.96121215820312	11.579633333333334					1	DETECTED	133.9612 m/z @11.58 [CD6608_2.mzXML]	133.96121215820312	11.579633333333334	0.11953333333333332	19.967333333333332	19.8478	9999.3916015625	1888558.3567197875	0	1178	0.9924332259168782	1.0107140145943565	2.225167382070049	133.9576416015625	133.9664306640625
159	134.01832580566406	1.7678166666666668					1	DETECTED	134.0183 m/z @1.77 [CD6608_2.mzXML]	134.01832580566406	1.7678166666666668	1.7204166666666665	1.8112166666666667	0.09080000000000021	20656.23046875	78926.06778027353	0	1178	0.08599545105811623	0.9578059071729913	0.9156118143459827	134.01832580566406	134.0186004638672
160	134.03521728515625	1.5370333333333333					1	DETECTED	134.0352 m/z @1.54 [CD6608_2.mzXML]	134.03521728515625	1.5370333333333333	1.4124166666666667	19.3475	17.935083333333335	69685.6875	2141035.863402801	0	1178	0.15904379075097963	4.79887620836193	8.604479285759956	134.0346221923828	134.045166015625
161	134.05987548828125	10.098383333333334					1	DETECTED	134.0599 m/z @10.10 [CD6608_2.mzXML]	134.05987548828125	10.098383333333334	2.315716666666667	19.84	17.524283333333333	7587.75048828125	1488284.0737828675	0	1178	0.3499314457200704	1.1258533921535034	0.04959882021140619	134.0596160888672	134.06936645507812
162	134.10595703125	4.06065					1	DETECTED	134.1060 m/z @4.06 [CD6608_2.mzXML]	134.10595703125	4.06065	3.2449500000000002	4.627433333333333	1.382483333333333	4588.02783203125	241197.87904992682	0	1178	0.6695094759929274	0.8474214376200403	0.6948428752400805	134.10572814941406	134.10641479492188
163	134.9581756591797	11.319899999999999					1	DETECTED	134.9582 m/z @11.32 [CD6608_2.mzXML]	134.9581756591797	11.319899999999999	0.10115	20.003666666666668	19.902516666666667	63132.06640625	9973198.671706144	0	1178	1.9200202976722842	1.772693968891435	10.689073618436964	134.95779418945312	134.95921325683594
164	134.99623107910156	1.4779166666666665					1	DETECTED	134.9962 m/z @1.48 [CD6608_2.mzXML]	134.99623107910156	1.4779166666666665	1.4779166666666665	15.89745	14.419533333333332	54750.3203125	2052718.574248474	0	1178	0.13370812991762793	null	null	134.9959259033203	135.00315856933594
165	135.03184509277344	1.5075666666666665					1	DETECTED	135.0318 m/z @1.51 [CD6608_2.mzXML]	135.03184509277344	1.5075666666666665	1.4124166666666667	17.302500000000002	15.890083333333335	88773.71875	5245900.285455292	0	1178	0.13976123786489025	55.861746621040545	122.79707702531802	135.0313262939453	135.0323028564453
166	135.06265258789062	19.145500000000002					1	DETECTED	135.0627 m/z @19.15 [CD6608_2.mzXML]	135.06265258789062	19.145500000000002	0.11953333333333332	19.930999999999997	19.811466666666664	2266.961669921875	1189595.1617205816	0	1178	1.0103310213347925	0.5206428407492215	0.04128568149844311	135.06224060058594	135.065185546875
167	135.07992553710938	11.594566666666667					1	DETECTED	135.0799 m/z @11.59 [CD6608_2.mzXML]	135.07992553710938	11.594566666666667	10.572000000000001	11.980616666666666	1.4086166666666653	6268.07568359375	215016.125036438	0	1178	1.331872444128198	0.6887651986830521	0.13526084895834256	135.07968139648438	135.08042907714844
168	136.04779052734375	1.8112166666666667					1	DETECTED	136.0478 m/z @1.81 [CD6608_2.mzXML]	136.04779052734375	1.8112166666666667	1.7827333333333333	9.69345	7.9107166666666675	263790.0	2377998.466182496	0	1178	0.10229588417314273	4.28091737769008	5.731933132600183	136.04771423339844	136.0565948486328
169	136.06155395507812	7.7350666666666665					1	DETECTED	136.0616 m/z @7.74 [CD6608_2.mzXML]	136.06155395507812	7.7350666666666665	0.10115	20.003666666666668	19.902516666666667	5522.771484375	2576579.878550264	0	1178	14.079872656979841	1.3035586800135361	1.1081899783703086	136.0611114501953	136.0620574951172
170	136.0755615234375	3.9192166666666663					1	DETECTED	136.0756 m/z @3.92 [CD6608_2.mzXML]	136.0755615234375	3.9192166666666663	2.669166666666667	15.786133333333334	13.116966666666666	6065.728515625	1018921.3464781493	0	1178	0.41019965837436345	5.246576803594525	9.49315360718905	136.0751953125	136.08006286621094
171	136.95370483398438	11.65795					1	DETECTED	136.9537 m/z @11.66 [CD6608_2.mzXML]	136.95370483398438	11.65795	0.10115	19.967333333333332	19.866183333333332	24385.748046875	3998134.9118705485	0	1178	1.4263016950564325	0.7690164384319123	6.481711264340087	136.95335388183594	136.95721435546875
172	136.96923828125	1.6112666666666666					1	DETECTED	136.9692 m/z @1.61 [CD6608_2.mzXML]	136.96923828125	1.6112666666666666	1.5664	1.6718000000000002	0.10540000000000016	30115.796875	123539.59949902355	0	1178	0.07873837121815752	1.1745913818722171	1.3491827637444345	136.96908569335938	136.96957397460938
173	137.04551696777344	3.2748500000000003					1	DETECTED	137.0455 m/z @3.27 [CD6608_2.mzXML]	137.04551696777344	3.2748500000000003	1.8112166666666667	15.91595	14.104733333333334	12352.53515625	1680174.787384247	0	1178	0.4478269866748281	4.8183971395385905	0.28351670901643206	137.03585815429688	137.05123901367188
174	137.05960083007812	9.316650000000001					1	DETECTED	137.0596 m/z @9.32 [CD6608_2.mzXML]	137.05960083007812	9.316650000000001	3.9822833333333336	10.224483333333334	6.2422	6918.85791015625	451353.2592384644	0	1178	0.08691513836002684	0.585092888252901	0.17018577650580183	137.05905151367188	137.05982971191406
175	137.13226318359375	7.142133333333334					1	DETECTED	137.1323 m/z @7.14 [CD6608_2.mzXML]	137.13226318359375	7.142133333333334	0.10115	20.003666666666668	19.902516666666667	7935.8056640625	3813190.5858270293	0	1178	15.164329456677947	1.4133336016039426	1.3546798096910289	137.1314697265625	137.1327362060547
176	138.0523223876953	1.8677666666666668					1	DETECTED	138.0523 m/z @1.87 [CD6608_2.mzXML]	138.0523223876953	1.8677666666666668	0.10115	19.91283333333333	19.81168333333333	355785.6875	3729719.15946237	0	1178	0.05433957161903802	0.46948487495131713	null	138.0493927001953	138.05812072753906
177	139.00234985351562	3.2896					1	DETECTED	139.0023 m/z @3.29 [CD6608_2.mzXML]	139.00234985351562	3.2896	3.1114666666666664	5.023066666666667	1.9116000000000004	2570.9541015625	100552.47349438479	0	1178	0.23537085007841707	5.36564371257484	9.73128742514968	139.00216674804688	139.00299072265625
178	139.04177856445312	14.639316666666668					1	DETECTED	139.0418 m/z @14.64 [CD6608_2.mzXML]	139.04177856445312	14.639316666666668	0.17411666666666664	19.985500000000002	19.811383333333335	143257.96875	2.344690943573964E7	1	1178	3.8087362587702493	0.7732148417430342	0.4736022013742134	139.0354766845703	139.0421905517578
179	140.04124450683594	14.243516666666666					1	DETECTED	140.0412 m/z @14.24 [CD6608_2.mzXML]	140.04124450683594	14.243516666666666	9.137833333333333	16.578233333333333	7.4404	7395.98681640625	1222520.4948991996	0	1178	3.7314487982924813	0.728639000329698	0.5268850746532643	140.04075622558594	140.0493621826172
180	140.06781005859375	1.797					1	DETECTED	140.0678 m/z @1.80 [CD6608_2.mzXML]	140.06781005859375	1.797	0.17411666666666664	19.274	19.099883333333334	521276.5625	4262760.753449584	1	1178	0.053483078458905764	0.7191624888639243	0.13289311925396532	140.06771850585938	140.0709228515625
181	141.01002502441406	10.435933333333333					1	DETECTED	141.0100 m/z @10.44 [CD6608_2.mzXML]	141.01002502441406	10.435933333333333	3.1851	10.638116666666667	7.453016666666667	13260.568359375	485100.4998379523	0	1178	0.1281310994136824	0.516407758867763	0.030499793275436612	141.0098114013672	141.0163116455078
182	141.03857421875	14.42145					1	DETECTED	141.0386 m/z @14.42 [CD6608_2.mzXML]	141.03857421875	14.42145	1.4779166666666665	16.1552	14.677283333333333	5354.1708984375	1597618.508307038	0	1178	11.99704607893667	0.5669735981416718	0.2766115953905865	141.0342254638672	141.04075622558594
183	141.05206298828125	9.349183333333334					1	DETECTED	141.0521 m/z @9.35 [CD6608_2.mzXML]	141.05206298828125	9.349183333333334	1.4309166666666668	18.962333333333333	17.531416666666665	51855.74609375	1722398.682069457	0	1178	0.10992917577718586	0.897641197458697	0.10655253878088287	141.04904174804688	141.05711364746094
184	141.0906982421875	1.1939					1	DETECTED	141.0907 m/z @1.19 [CD6608_2.mzXML]	141.0906982421875	1.1939	0.10115	19.985500000000002	19.88435	2035.6514892578125	1319866.1045692747	0	1178	4.0069723733070735	9.098307023564404	17.196614047128808	141.090087890625	141.0933074951172
185	142.04708862304688	1.8112166666666667					1	DETECTED	142.0471 m/z @1.81 [CD6608_2.mzXML]	142.04708862304688	1.8112166666666667	1.7526333333333333	7.8741666666666665	6.121533333333334	20035.173828125	527579.503345642	0	1178	0.1619002379337171	52.24637268847787	103.49274537695572	142.0469512939453	142.04995727539062
186	142.0650177001953	9.196966666666667					1	DETECTED	142.0650 m/z @9.20 [CD6608_2.mzXML]	142.0650177001953	9.196966666666667	9.103933333333334	13.8587	4.754766666666667	78373.515625	819080.63450006	0	1178	0.09696956712054927	2.062158101150023	1.8416765821386414	142.0638427734375	142.06515502929688
187	142.94772338867188	1.6417499999999998					1	DETECTED	142.9477 m/z @1.64 [CD6608_2.mzXML]	142.94772338867188	1.6417499999999998	1.4627333333333332	18.0265	16.563766666666666	18312.53125	1369775.7652622985	0	1178	0.06377000789136966	15.373173625334484	30.224916773148053	142.93783569335938	142.95521545410156
188	143.01702880859375	1.9098333333333335					1	DETECTED	143.0170 m/z @1.91 [CD6608_2.mzXML]	143.01702880859375	1.9098333333333335	1.5664	10.526483333333335	8.960083333333335	47532.515625	4156089.1143233655	0	1178	0.3710384240774349	12.96152484127553	24.861639828724456	143.00704956054688	143.01953125
189	143.03109741210938	1.797					1	DETECTED	143.0311 m/z @1.80 [CD6608_2.mzXML]	143.03109741210938	1.797	1.6112666666666666	19.1825	17.571233333333335	182519.265625	3039700.805217163	0	1178	0.01121923358372623	3.1666927356379477	2.8844136065083115	143.02586364746094	143.0401611328125
190	143.07284545898438	9.196966666666667					1	DETECTED	143.0728 m/z @9.20 [CD6608_2.mzXML]	143.07284545898438	9.196966666666667	0.10115	20.003666666666668	19.902516666666667	92603.6640625	3246153.8982042796	0	1178	0.10000808382615922	0.5189955363368408	0.026595086313797547	143.06797790527344	143.08177185058594
191	143.1064453125	9.938883333333333					1	DETECTED	143.1064 m/z @9.94 [CD6608_2.mzXML]	143.1064453125	9.938883333333333	1.3944166666666669	16.578233333333333	15.183816666666667	4838.36865234375	1096092.4870404054	0	1178	0.663068411404069	0.8885175201104809	0.7770350402209617	143.10247802734375	143.1068572998047
192	144.0442657470703	9.211616666666666					1	DETECTED	144.0443 m/z @9.21 [CD6608_2.mzXML]	144.0442657470703	9.211616666666666	1.7678166666666668	19.639333333333333	17.871516666666665	16882.830078125	2746578.713970642	0	1178	0.17735278510447294	1.2004296640604708	1.6353380727402778	144.03456115722656	144.04443359375
193	144.05703735351562	1.8254					1	DETECTED	144.0570 m/z @1.83 [CD6608_2.mzXML]	144.05703735351562	1.8254	0.21048333333333333	20.003666666666668	19.793183333333335	6573.23486328125	1537272.59116092	0	1178	6.347704534688505	6.12823675112235	10.080167406497393	144.055908203125	144.06576538085938
194	144.08041381835938	9.196966666666667					1	DETECTED	144.0804 m/z @9.20 [CD6608_2.mzXML]	144.08041381835938	9.196966666666667	7.9764	16.894333333333332	8.917933333333332	827899.625	7415059.2552112	1	1178	0.09990799600774203	1.5616189643876213	1.7351987787545968	144.07981872558594	144.08087158203125
195	144.1017303466797	1.8677666666666668					1	DETECTED	144.1017 m/z @1.87 [CD6608_2.mzXML]	144.1017303466797	1.8677666666666668	0.13763333333333333	19.985500000000002	19.84786666666667	283093.53125	8884648.246055424	0	1178	0.056130205560539936	0.5549864347488357	0.0525163903247852	144.1011505126953	144.1021728515625
196	144.13790893554688	10.942433333333334					1	DETECTED	144.1379 m/z @10.94 [CD6608_2.mzXML]	144.13790893554688	10.942433333333334	10.872116666666667	11.082133333333333	0.2100166666666663	3664.89599609375	32286.539484619214	0	1178	null	1.4933633562455502	1.9867267124911006	144.1376190185547	144.13819885253906
197	144.98081970214844	1.5224					1	DETECTED	144.9808 m/z @1.52 [CD6608_2.mzXML]	144.98081970214844	1.5224	1.4124166666666667	19.108999999999998	17.696583333333333	41683.2265625	2881141.0105979	0	1178	0.1675049127906727	58.33246578584961	107.53799769886038	144.9794158935547	144.9812469482422
198	144.99179077148438	1.8112166666666667					1	DETECTED	144.9918 m/z @1.81 [CD6608_2.mzXML]	144.99179077148438	1.8112166666666667	1.4309166666666668	17.971999999999998	16.54108333333333	69776.8359375	3275006.400270386	0	1178	0.06551349516013616	271.24300627270696	575.0068207179535	144.9914093017578	144.99755859375
199	145.04925537109375	1.9379					1	DETECTED	145.0493 m/z @1.94 [CD6608_2.mzXML]	145.04925537109375	1.9379	0.10115	20.003666666666668	19.902516666666667	110591.0703125	1.0046853019472795E7	0	1178	0.5494833126984191	4.138666552288965	4.391069442005105	145.0471649169922	145.05149841308594
200	145.06472778320312	9.196966666666667					1	DETECTED	145.0647 m/z @9.20 [CD6608_2.mzXML]	145.06472778320312	9.196966666666667	9.137833333333333	9.284966666666666	0.14713333333333267	5679.3046875	26273.656152648746	0	1178	0.08239537577289902	1.2440811724915357	1.4881623449830716	145.0644989013672	145.0648193359375
201	145.08399963378906	9.211616666666666					1	DETECTED	145.0840 m/z @9.21 [CD6608_2.mzXML]	145.08399963378906	9.211616666666666	4.90525	19.054166666666667	14.148916666666668	73212.9609375	4302650.8101828	0	1178	0.09846692434702575	0.531838534835044	null	145.0752716064453	145.08596801757812
202	146.05967712402344	9.196966666666667					1	DETECTED	146.0597 m/z @9.20 [CD6608_2.mzXML]	146.05967712402344	9.196966666666667	0.26539999999999997	19.87633333333333	19.61093333333333	634500.25	6423438.451214561	0	1178	0.09848752448413478	1.8246727071163924	1.7160302609866414	146.05252075195312	146.0604705810547
203	146.08096313476562	1.9657666666666667					1	DETECTED	146.0810 m/z @1.97 [CD6608_2.mzXML]	146.08096313476562	1.9657666666666667	0.15585000000000002	19.821666666666665	19.665816666666665	87927.1328125	6463743.788622594	0	1178	0.5961305172097875	1.4206854848356854	22.99477711791718	146.0802764892578	146.08155822753906
204	146.11737060546875	1.8254					1	DETECTED	146.1174 m/z @1.83 [CD6608_2.mzXML]	146.11737060546875	1.8254	1.8112166666666667	9.365583333333332	7.554366666666665	117797.640625	9427781.650967347	0	1178	0.03279838748957142	257.08817720400754	511.7012215653644	146.1170196533203	146.11766052246094
205	147.01376342773438	1.5370333333333333					1	DETECTED	147.0138 m/z @1.54 [CD6608_2.mzXML]	147.01376342773438	1.5370333333333333	0.5750166666666666	18.450833333333332	17.875816666666665	222595.484375	9357044.136316404	0	1178	11.792090672752817	6.007421297729485	10.740030449391831	147.0067596435547	147.01405334472656
206	147.02867126464844	3.2748500000000003					1	DETECTED	147.0287 m/z @3.27 [CD6608_2.mzXML]	147.02867126464844	3.2748500000000003	3.096483333333333	3.4567666666666668	0.36028333333333373	5887.23388671875	75363.61693762214	0	1178	0.2390975148991097	1.009951410951222	1.019902821902444	147.02859497070312	147.02882385253906
207	147.06326293945312	9.196966666666667					1	DETECTED	147.0633 m/z @9.20 [CD6608_2.mzXML]	147.06326293945312	9.196966666666667	0.10115	20.003666666666668	19.902516666666667	54272.90234375	2670440.0996059873	0	1178	0.10179986929357021	0.513475217812128	0.015068801842698976	147.0545196533203	147.06539916992188
208	147.07623291015625	1.85385					1	DETECTED	147.0762 m/z @1.85 [CD6608_2.mzXML]	147.07623291015625	1.85385	1.797	10.709183333333334	8.912183333333333	269700.90625	7069171.371765629	0	1178	0.1512402979464964	12.735166990569157	12.858393899101312	147.07278442382812	147.08425903320312
209	147.1125030517578	1.6112666666666666					1	DETECTED	147.1125 m/z @1.61 [CD6608_2.mzXML]	147.1125030517578	1.6112666666666666	1.5075666666666665	14.978266666666666	13.4707	216623.0	3896358.934011021	0	1178	0.18993072458282478	4.438707425180279	3.5423372406389335	147.10386657714844	147.1167755126953
210	148.04244995117188	2.07925					1	DETECTED	148.0424 m/z @2.08 [CD6608_2.mzXML]	148.04244995117188	2.07925	0.86665	10.1344	9.26775	48238.09375	2694398.580963896	0	1178	0.3385189230561507	1.0749419683887884	6.678546513083997	148.03878784179688	148.04287719726562
211	148.06024169921875	1.85385					1	DETECTED	148.0602 m/z @1.85 [CD6608_2.mzXML]	148.06024169921875	1.85385	1.5961333333333334	9.269716666666666	7.673583333333332	34988.56640625	1441810.5140972596	0	1178	0.13157417138613559	3.639954644430161	5.0146271230221116	148.0597686767578	148.06802368164062
212	148.08209228515625	18.008333333333333					1	DETECTED	148.0821 m/z @18.01 [CD6608_2.mzXML]	148.08209228515625	18.008333333333333	0.10115	20.003666666666668	19.902516666666667	5333.30224609375	2229046.2169966437	0	1178	1.4104420660738803	0.555713210061884	0.21643063533597648	148.07553100585938	148.08255004882812
213	148.9349365234375	1.7204166666666665					1	DETECTED	148.9349 m/z @1.72 [CD6608_2.mzXML]	148.9349365234375	1.7204166666666665	1.6567333333333332	14.064516666666666	12.407783333333333	50897.64453125	3282280.7415789794	0	1178	0.17256429587386313	97.41782255953942	193.83564511907883	148.93478393554688	148.93528747558594
214	149.01197814941406	1.5370333333333333					1	DETECTED	149.0120 m/z @1.54 [CD6608_2.mzXML]	149.01197814941406	1.5370333333333333	0.19231666666666666	19.949166666666667	19.75685	134367.578125	5372023.760272797	0	1178	0.12730551571493276	5.343297341648783	0.05352323199296383	149.00198364257812	149.0120849609375
215	149.02301025390625	12.460266666666666					1	DETECTED	149.0230 m/z @12.46 [CD6608_2.mzXML]	149.02301025390625	12.460266666666666	0.10115	20.003666666666668	19.902516666666667	96248.546875	3.738662629204489E7	1	1178	11.205158042074306	0.53493684077834	0.07602829945152609	149.0227813720703	149.0234375
216	149.0596160888672	8.361583333333334					1	DETECTED	149.0596 m/z @8.36 [CD6608_2.mzXML]	149.0596160888672	8.361583333333334	0.88485	8.49355	7.608700000000001	7583.642578125	424129.8645202028	0	1178	0.17130224475395472	0.5088251553708839	0.2723206693728457	149.05935668945312	149.05978393554688
217	149.0785369873047	17.916					1	DETECTED	149.0785 m/z @17.92 [CD6608_2.mzXML]	149.0785369873047	17.916	0.11953333333333332	19.949166666666667	19.829633333333334	9567.20703125	4195384.483639588	0	1178	9.720602588856469	0.5571227621962412	0.21612524120995552	149.0781707763672	149.0786895751953
218	149.99710083007812	12.133783333333334					1	DETECTED	149.9971 m/z @12.13 [CD6608_2.mzXML]	149.99710083007812	12.133783333333334	0.11953333333333332	20.003666666666668	19.884133333333335	10454.6865234375	4720829.920864929	0	1178	2.2820737124468415	0.8275228721448835	0.655045744289767	149.99237060546875	150.00668334960938
219	150.00917053222656	19.4205					1	DETECTED	150.0092 m/z @19.42 [CD6608_2.mzXML]	150.00917053222656	19.4205	1.4779166666666665	19.4205	17.942583333333335	5069.9169921875	4844089.834580079	0	1178	17.92698201210656	0.5	null	150.00917053222656	150.01571655273438
220	150.02639770507812	12.494033333333334					1	DETECTED	150.0264 m/z @12.49 [CD6608_2.mzXML]	150.02639770507812	12.494033333333334	0.10115	19.985500000000002	19.88435	8078.5859375	3616711.5542197865	0	1178	15.381190484973192	0.8022487368422468	3.6761020350811378	150.02601623535156	150.03366088867188
221	150.0581817626953	2.7248666666666663					1	DETECTED	150.0582 m/z @2.72 [CD6608_2.mzXML]	150.0581817626953	2.7248666666666663	1.9379	18.284499999999998	16.3466	62009.53125	3826046.9795489805	0	1178	0.48824765080726173	0.9326973803270762	0.37088510569681093	150.05052185058594	150.0583953857422
222	150.93194580078125	1.7678166666666668					1	DETECTED	150.9319 m/z @1.77 [CD6608_2.mzXML]	150.93194580078125	1.7678166666666668	1.6718000000000002	1.8817833333333334	0.2099833333333332	17246.47265625	147412.54628393543	0	1178	0.1431827076290373	1.0934733553202565	1.186946710640513	150.93186950683594	150.9320526123047
223	150.96824645996094	11.2553					1	DETECTED	150.9682 m/z @11.26 [CD6608_2.mzXML]	150.96824645996094	11.2553	0.13763333333333333	19.930999999999997	19.793366666666664	13216.3310546875	2408961.002570128	0	1178	0.9296035751693186	0.8047534571356367	0.7002079106668372	150.96815490722656	150.9768829345703
224	150.98924255371094	1.5075666666666665					1	DETECTED	150.9892 m/z @1.51 [CD6608_2.mzXML]	150.98924255371094	1.5075666666666665	1.4779166666666665	3.380666666666667	1.9027500000000004	5295.36181640625	158242.63525476074	0	1178	0.058053892927475426	32.08684654300174	63.17369308600348	150.98902893066406	150.998779296875
225	151.0449981689453	1.4928					1	DETECTED	151.0450 m/z @1.49 [CD6608_2.mzXML]	151.0449981689453	1.4928	1.4309166666666668	10.85435	9.423433333333334	8091.76806640625	1336689.1104627987	0	1178	0.10185381736906107	76.1387018583359	124.88883671604803	151.0387420654297	151.04530334472656
226	151.061279296875	8.527883333333333					1	DETECTED	151.0613 m/z @8.53 [CD6608_2.mzXML]	151.061279296875	8.527883333333333	2.6416666666666666	8.683316666666666	6.04165	8681.8984375	417102.198814148	0	1178	0.07794834108950077	0.5132031610570457	0.24312179426105338	151.06077575683594	151.06178283691406
227	151.11146545410156	10.781533333333334					1	DETECTED	151.1115 m/z @10.78 [CD6608_2.mzXML]	151.11146545410156	10.781533333333334	0.31989999999999996	19.967333333333332	19.647433333333332	4777.69580078125	1048419.1476890562	0	1178	0.17357461152212394	0.9390232245442871	95.86991648697979	151.11083984375	151.11212158203125
228	152.0089874267578	3.053033333333333					1	DETECTED	152.0090 m/z @3.05 [CD6608_2.mzXML]	152.0089874267578	3.053033333333333	2.837483333333333	3.1260833333333333	0.2886000000000002	3738.53173828125	43780.407790527344	0	1178	0.12531002411970382	0.6694502435629791	0.3389004871259583	152.00880432128906	152.0090789794922
229	152.0217742919922	1.8112166666666667					1	DETECTED	152.0218 m/z @1.81 [CD6608_2.mzXML]	152.0217742919922	1.8112166666666667	1.7827333333333333	10.655750000000001	8.873016666666668	204991.375	3312396.638458039	0	1178	0.36475039875339954	154.50593326488843	5.125531481439813	152.02171325683594	152.03176879882812
230	152.05377197265625	2.7951166666666665					1	DETECTED	152.0538 m/z @2.80 [CD6608_2.mzXML]	152.05377197265625	2.7951166666666665	0.10115	20.003666666666668	19.902516666666667	2390.101806640625	1236053.6942194223	0	1178	5.085149939561671	3.69390551726698	6.38781103453396	152.04666137695312	152.05433654785156
231	152.9468231201172	1.6112666666666666					1	DETECTED	152.9468 m/z @1.61 [CD6608_2.mzXML]	152.9468231201172	1.6112666666666666	1.4309166666666668	8.214366666666667	6.78345	83902.640625	2041618.3803080753	0	1178	0.07687085562754947	1.8033249356098475	2.7611584246898837	152.93939208984375	152.95236206054688
232	153.05728149414062	13.981166666666667					1	DETECTED	153.0573 m/z @13.98 [CD6608_2.mzXML]	153.05728149414062	13.981166666666667	0.48395	19.584666666666667	19.100716666666667	83311.8671875	1.328711767286494E7	0	1178	2.2958863204094957	0.6285631634833321	0.2347662755281711	153.05140686035156	153.06613159179688
233	154.0263214111328	1.8677666666666668					1	DETECTED	154.0263 m/z @1.87 [CD6608_2.mzXML]	154.0263214111328	1.8677666666666668	1.797	10.556666666666667	8.759666666666666	57589.30078125	1831185.4932155763	0	1178	0.057834596362589474	61.19830297827042	2.825263363713081	154.0198974609375	154.0264434814453
234	154.06088256835938	13.823933333333335					1	DETECTED	154.0609 m/z @13.82 [CD6608_2.mzXML]	154.06088256835938	13.823933333333335	6.3055666666666665	15.93445	9.628883333333334	4103.56103515625	855489.6652533874	0	1178	2.66766860699882	0.6403573914547042	0.2058702543073538	154.05287170410156	154.0695343017578
235	154.0838165283203	4.045166666666667					1	DETECTED	154.0838 m/z @4.05 [CD6608_2.mzXML]	154.0838165283203	4.045166666666667	0.5568666666666666	15.638866666666667	15.082	8002.0439453125	1112140.7997759401	0	1178	0.9837776245536936	2.161798010492217	0.6388789210377557	154.083251953125	154.0863800048828
236	154.88015747070312	1.9518833333333334					1	DETECTED	154.8802 m/z @1.95 [CD6608_2.mzXML]	154.88015747070312	1.9518833333333334	1.7204166666666665	2.1074166666666665	0.387	10969.2685546875	178250.24825903322	0	1178	0.2543111954937831	0.8359735023041466	0.671947004608293	154.87989807128906	154.8803253173828
237	155.02806091308594	2.710983333333333					1	DETECTED	155.0281 m/z @2.71 [CD6608_2.mzXML]	155.02806091308594	2.710983333333333	0.41085	17.451999999999998	17.04115	8735.1455078125	1430537.6540229488	0	1178	0.7290633211580388	3.704383079241783	2.765203980039598	155.0274658203125	155.03167724609375
238	155.0677032470703	10.297283333333333					1	DETECTED	155.0677 m/z @10.30 [CD6608_2.mzXML]	155.0677032470703	10.297283333333333	5.298166666666666	10.435933333333333	5.137766666666667	9017.8232421875	377781.8390274352	0	1178	0.3401848282972111	0.7017147153119954	0.40691080922330425	155.0602264404297	155.0683135986328
239	155.13055419921875	14.772966666666667					1	DETECTED	155.1306 m/z @14.77 [CD6608_2.mzXML]	155.13055419921875	14.772966666666667	0.10115	20.003666666666668	19.902516666666667	295915.3125	7.207597814852455E7	1	1178	2.0909236661912995	0.6890508219902731	0.33497373412857856	155.12989807128906	155.1311492919922
240	156.0418243408203	1.7827333333333333					1	DETECTED	156.0418 m/z @1.78 [CD6608_2.mzXML]	156.0418243408203	1.7827333333333333	1.5664	11.564699999999998	9.998299999999999	252867.734375	2876204.3024846497	0	1178	0.05250949679010386	100.58986631581423	236.15781685885395	156.03204345703125	156.04344177246094
241	156.0766143798828	1.8677666666666668					1	DETECTED	156.0766 m/z @1.87 [CD6608_2.mzXML]	156.0766143798828	1.8677666666666668	1.5370333333333333	15.242033333333334	13.705	42240.609375	1946132.3304487914	0	1178	0.35491955835873634	2.6451419523509734	2.173694187909396	156.06796264648438	156.08050537109375
242	156.1341552734375	14.772966666666667					1	DETECTED	156.1342 m/z @14.77 [CD6608_2.mzXML]	156.1341552734375	14.772966666666667	0.19231666666666666	19.985500000000002	19.793183333333335	15907.9404296875	4498595.695399416	0	1178	6.637957589247657	0.6887067581138041	0.7518417100028235	156.13360595703125	156.13441467285156
243	157.1277618408203	14.772966666666667					1	DETECTED	157.1278 m/z @14.77 [CD6608_2.mzXML]	157.1277618408203	14.772966666666667	0.10115	20.003666666666668	19.902516666666667	83266.890625	2.098232954603643E7	0	1178	7.487161021135826	0.777571766266643	2.210888526320074	157.1270751953125	157.1283416748047
244	158.0399627685547	1.797					1	DETECTED	158.0400 m/z @1.80 [CD6608_2.mzXML]	158.0399627685547	1.797	1.7678166666666668	4.3742833333333335	2.606466666666667	18352.8203125	390954.614074829	0	1178	0.04643127040968831	6.39894008592536	46.52423719715876	158.03688049316406	158.04005432128906
245	158.1311798095703	14.978266666666666					1	DETECTED	158.1312 m/z @14.98 [CD6608_2.mzXML]	158.1311798095703	14.978266666666666	0.26539999999999997	19.91283333333333	19.647433333333332	5339.9638671875	1695822.0268870855	0	1178	2.8311556808001335	0.6676956224257226	0.25701895918677814	158.13072204589844	158.14102172851562
246	158.96368408203125	1.6567333333333332					1	DETECTED	158.9637 m/z @1.66 [CD6608_2.mzXML]	158.96368408203125	1.6567333333333332	1.5075666666666665	1.9238833333333334	0.4163166666666669	358931.09375	2450492.066836182	0	1178	0.07724981342152026	1.9988842429239018	2.057141407868933	158.9618682861328	158.96424865722656
247	159.06494140625	1.9098333333333335					1	DETECTED	159.0649 m/z @1.91 [CD6608_2.mzXML]	159.06494140625	1.9098333333333335	0.26539999999999997	18.926166666666667	18.660766666666667	10342.1962890625	1736181.33693634	0	1178	2.144830821881378	1.3421595549324248	1.9977304019189253	159.06243896484375	159.0714874267578
248	159.0915985107422	9.196966666666667					1	DETECTED	159.0916 m/z @9.20 [CD6608_2.mzXML]	159.0915985107422	9.196966666666667	0.24721666666666667	11.011883333333333	10.764666666666667	65119.453125	1636049.537527129	0	1178	0.09809178776435878	0.5228610846382807	1.7415593035817365	159.09149169921875	159.1015625
249	159.96719360351562	1.6265					1	DETECTED	159.9672 m/z @1.63 [CD6608_2.mzXML]	159.96719360351562	1.6265	1.5961333333333334	1.6567333333333332	0.060599999999999765	7886.62158203125	18157.517879638635	0	1178	0.03308796370945233	0.9978046103183281	0.9956092206366561	159.96591186523438	159.96739196777344
250	159.98196411132812	11.272083333333335					1	DETECTED	159.9820 m/z @11.27 [CD6608_2.mzXML]	159.98196411132812	11.272083333333335	0.10115	20.003666666666668	19.902516666666667	7616.1376953125	1901702.369185151	0	1178	8.915466359899087	0.9306396891691261	0.40798364525027275	159.9813995361328	159.98260498046875
251	160.0602569580078	2.5182833333333337					1	DETECTED	160.0603 m/z @2.52 [CD6608_2.mzXML]	160.0602569580078	2.5182833333333337	1.8254	19.967333333333332	18.141933333333334	365638.25	2.252063267036263E7	1	1178	0.5946683276223372	2.1956805717251604	2.140687418541883	160.05392456054688	160.06336975097656
252	160.07557678222656	9.211616666666666					1	DETECTED	160.0756 m/z @9.21 [CD6608_2.mzXML]	160.07557678222656	9.211616666666666	0.30175	19.584666666666667	19.28291666666667	32787.765625	2391007.346931366	0	1178	0.09792989050172629	0.5685326582469505	11.833542544897565	160.07510375976562	160.07594299316406
253	160.13302612304688	10.098383333333334					1	DETECTED	160.1330 m/z @10.10 [CD6608_2.mzXML]	160.13302612304688	10.098383333333334	10.062583333333333	10.206483333333333	0.14390000000000036	15523.7548828125	77919.67443444816	0	1178	0.07727307592496224	2.0097765363127515	3.260267868658361	160.1329803466797	160.1332244873047
254	160.95289611816406	11.8637					1	DETECTED	160.9529 m/z @11.86 [CD6608_2.mzXML]	160.95289611816406	11.8637	10.781533333333334	18.56	7.778466666666665	5321.419921875	734655.4927627561	0	1178	0.14429501398388034	3.5939319266902836	3.334718550890102	160.95249938964844	160.95361328125
255	161.02377319335938	12.308083333333334					1	DETECTED	161.0238 m/z @12.31 [CD6608_2.mzXML]	161.02377319335938	12.308083333333334	1.4779166666666665	16.284283333333335	14.806366666666667	56273.43359375	9269758.81129417	0	1178	2.6088247315444395	1.970556934359801	0.31848886588611797	161.01417541503906	161.0297088623047
256	161.06356811523438	2.60005					1	DETECTED	161.0636 m/z @2.60 [CD6608_2.mzXML]	161.06356811523438	2.60005	0.3380666666666666	19.930999999999997	19.59293333333333	19600.525390625	2554691.0363385635	0	1178	1.6384887319492307	2.286378550785071	7.2321127569686405	161.0587158203125	161.06410217285156
257	161.12840270996094	1.8254					1	DETECTED	161.1284 m/z @1.83 [CD6608_2.mzXML]	161.12840270996094	1.8254	1.3763166666666666	14.823816666666666	13.4475	7628.64111328125	2206377.776999817	0	1178	13.031640547557418	14.972165522360365	28.94433104472073	161.1278839111328	161.1365203857422
258	161.98109436035156	19.456833333333336					1	DETECTED	161.9811 m/z @19.46 [CD6608_2.mzXML]	161.98109436035156	19.456833333333336	0.10115	20.003666666666668	19.902516666666667	3444.126220703125	1825495.3478108214	0	1178	11.969713436478052	0.5141259113387023	0.04586685837823295	161.98019409179688	161.9880828857422
259	162.02320861816406	12.443583333333333					1	DETECTED	162.0232 m/z @12.44 [CD6608_2.mzXML]	162.02320861816406	12.443583333333333	11.794716666666666	14.789966666666666	2.9952500000000004	4420.49658203125	366541.5840625	0	1178	1.7801376068172026	2.3080627761224703	3.6161255522449403	162.0220947265625	162.02755737304688
260	162.08892822265625	2.3292166666666665					1	DETECTED	162.0889 m/z @2.33 [CD6608_2.mzXML]	162.08892822265625	2.3292166666666665	2.3292166666666665	19.8945	17.565283333333333	27161.09765625	8466867.67992237	0	1178	12.797071111921003	null	null	162.08892822265625	162.09820556640625
261	162.112060546875	1.8254					1	DETECTED	162.1121 m/z @1.83 [CD6608_2.mzXML]	162.112060546875	1.8254	1.7678166666666668	8.769066666666667	7.001250000000001	1567520.875	1.0707741950631356E7	1	1178	0.053504337655197354	2.806616629114511	2.9036552029432205	162.1097412109375	162.11305236816406
262	162.9912567138672	1.5370333333333333					1	DETECTED	162.9913 m/z @1.54 [CD6608_2.mzXML]	162.9912567138672	1.5370333333333333	0.13763333333333333	20.003666666666668	19.866033333333334	291519.03125	5994402.697530524	0	1178	0.12788305122315102	58.10916726307698	1.0705469423933198	162.98355102539062	162.99171447753906
263	163.0386505126953	10.907566666666666					1	DETECTED	163.0387 m/z @10.91 [CD6608_2.mzXML]	163.0386505126953	10.907566666666666	0.17411666666666664	19.949166666666667	19.77505	31741.544921875	3273288.961724673	0	1178	0.9843035256012449	0.8727431428360423	13.733759707541662	163.0298614501953	163.04544067382812
264	163.05990600585938	2.0361833333333332					1	DETECTED	163.0599 m/z @2.04 [CD6608_2.mzXML]	163.05990600585938	2.0361833333333332	0.10115	19.985500000000002	19.88435	31594.39453125	5766133.274851074	0	1178	0.7546435516720813	4.022365119863268	5.8755782830464645	163.0596466064453	163.060302734375
265	163.07496643066406	11.53505					1	DETECTED	163.0750 m/z @11.54 [CD6608_2.mzXML]	163.07496643066406	11.53505	0.30175	11.641866666666665	11.340116666666665	12445.5263671875	3998000.2108720704	0	1178	11.306358776795994	0.5047544651467808	0.009508930293561573	163.0713348388672	163.08169555664062
266	163.09426879882812	15.421600000000002					1	DETECTED	163.0943 m/z @15.42 [CD6608_2.mzXML]	163.09426879882812	15.421600000000002	0.5386666666666666	19.967333333333332	19.428666666666665	22260.525390625	6867957.769622502	0	1178	3.3931837591538976	0.6527163104047587	0.6980537997750125	163.0847930908203	163.09774780273438
267	163.11569213867188	1.8254					1	DETECTED	163.1157 m/z @1.83 [CD6608_2.mzXML]	163.11569213867188	1.8254	1.7827333333333333	12.308083333333334	10.525350000000001	92065.8984375	3463473.394753418	0	1178	0.14557462650010145	122.90203920093921	244.32896162062184	163.11129760742188	163.1162567138672
268	163.97642517089844	0.28355					1	DETECTED	163.9764 m/z @0.28 [CD6608_2.mzXML]	163.97642517089844	0.28355	0.10115	20.003666666666668	19.902516666666667	53372.34375	1.8368521267701574E7	1	1178	18.360124999131482	10.755110825163284	22.427745144046423	163.97605895996094	163.9768829345703
269	164.0918426513672	1.9657666666666667					1	DETECTED	164.0918 m/z @1.97 [CD6608_2.mzXML]	164.0918426513672	1.9657666666666667	1.8677666666666668	17.545333333333335	15.677566666666669	10003.81640625	1064999.6731476744	0	1178	0.32646095392772057	70.70055274115921	15.490459281380902	164.09085083007812	164.0981903076172
270	164.9088134765625	1.7365833333333331					1	DETECTED	164.9088 m/z @1.74 [CD6608_2.mzXML]	164.9088134765625	1.7365833333333331	1.7037666666666667	1.797	0.09323333333333328	17900.34765625	85223.09616015619	0	1178	0.12976841313266285	1.4205180294565836	1.8410360589131671	164.9088134765625	164.9090576171875
271	164.9296875	1.6567333333333332					1	DETECTED	164.9297 m/z @1.66 [CD6608_2.mzXML]	164.9296875	1.6567333333333332	1.6265	2.0648500000000003	0.43835000000000024	30010.185546875	274726.480162842	0	1178	0.031028950361515317	7.24944873208385	11.908105505149889	164.9296112060547	164.93008422851562
272	164.98403930664062	11.319899999999999					1	DETECTED	164.9840 m/z @11.32 [CD6608_2.mzXML]	164.98403930664062	11.319899999999999	0.10115	20.003666666666668	19.902516666666667	117599.1015625	1.3891394724721778E7	1	1178	1.03713956753964	8.211404232135818	9.596951530582366	164.9795684814453	164.9849853515625
273	165.02452087402344	1.5370333333333333					1	DETECTED	165.0245 m/z @1.54 [CD6608_2.mzXML]	165.02452087402344	1.5370333333333333	1.4309166666666668	1.6112666666666666	0.1803499999999998	10278.6943359375	62645.368859741226	0	1178	0.06583927629821607	0.8497722632322925	0.6831625098024603	165.02398681640625	165.02459716796875
274	165.05471801757812	3.9192166666666663					1	DETECTED	165.0547 m/z @3.92 [CD6608_2.mzXML]	165.05471801757812	3.9192166666666663	2.274783333333333	10.526483333333335	8.251700000000001	8663.0634765625	1037138.8454376219	0	1178	5.563010500600112	2.50897979040399	0.227969094032956	165.0541534423828	165.0550079345703
275	165.15966796875	16.671333333333333					1	DETECTED	165.1597 m/z @16.67 [CD6608_2.mzXML]	165.15966796875	16.671333333333333	0.13763333333333333	19.967333333333332	19.8297	17321.583984375	4684739.579809538	0	1178	1.4469674017556784	0.6883855220472855	0.4351807493429851	165.15728759765625	165.16424560546875
276	166.02590942382812	2.3695999999999997					1	DETECTED	166.0259 m/z @2.37 [CD6608_2.mzXML]	166.02590942382812	2.3695999999999997	1.6567333333333332	13.537666666666667	11.880933333333333	41975.30078125	5591164.163531737	0	1178	0.505594761683045	2.2068269965304923	3.587021510105022	166.02053833007812	166.0347900390625
277	166.05299377441406	2.07925					1	DETECTED	166.0530 m/z @2.08 [CD6608_2.mzXML]	166.05299377441406	2.07925	1.9518833333333334	8.66595	6.7140666666666675	16892.185546875	1288564.1226984868	0	1178	0.14397146280549333	24.792054971088955	48.20047253051791	166.04478454589844	166.0626220703125
278	166.07496643066406	8.32905					1	DETECTED	166.0750 m/z @8.33 [CD6608_2.mzXML]	166.07496643066406	8.32905	0.7388666666666667	8.545516666666666	7.806649999999999	4671.3330078125	623498.1305477293	0	1178	0.2885341565934425	0.5142596467806003	0.0285192935612006	166.06544494628906	166.07496643066406
279	166.08595275878906	8.361583333333334					1	DETECTED	166.0860 m/z @8.36 [CD6608_2.mzXML]	166.08595275878906	8.361583333333334	0.24721666666666667	19.949166666666667	19.70195	2651262.5	6.187495444306948E7	1	1178	0.47448624935880446	0.8763246864213687	0.5814320047638882	166.07981872558594	166.08706665039062
280	166.10128784179688	12.526983333333334					1	DETECTED	166.1013 m/z @12.53 [CD6608_2.mzXML]	166.10128784179688	12.526983333333334	0.41085	12.526983333333334	12.116133333333334	46308.078125	7601473.236263366	0	1178	4.244287193379224	0.5	null	166.09664916992188	166.10806274414062
281	166.11598205566406	8.377966666666667					1	DETECTED	166.1160 m/z @8.38 [CD6608_2.mzXML]	166.11598205566406	8.377966666666667	8.197700000000001	8.410216666666667	0.2125166666666658	2750.660888671875	23696.437924682425	0	1178	0.21012261475002525	0.589450813609466	0.17890162721893216	166.11135864257812	166.11924743652344
282	166.12948608398438	13.17555					1	DETECTED	166.1295 m/z @13.18 [CD6608_2.mzXML]	166.12948608398438	13.17555	8.197700000000001	13.17555	4.977849999999998	23274.458984375	3479669.875539856	0	1178	5.726713141852631	0.5	null	166.12088012695312	166.13706970214844
283	166.52774047851562	2.1778166666666667					1	DETECTED	166.5277 m/z @2.18 [CD6608_2.mzXML]	166.52774047851562	2.1778166666666667	2.1778166666666667	3.5641000000000003	1.3862833333333335	4380.8623046875	188185.78636239617	0	1178	0.9325695431642642	null	null	166.52731323242188	166.52850341796875
284	166.5843048095703	8.361583333333334					1	DETECTED	166.5843 m/z @8.36 [CD6608_2.mzXML]	166.5843048095703	8.361583333333334	7.908083333333334	8.49355	0.585466666666667	7787.01123046875	143561.3381273804	0	1178	1.0888443393636393	0.6454979786843076	0.2909959573686152	166.58395385742188	166.58433532714844
285	166.9844970703125	11.319899999999999					1	DETECTED	166.9845 m/z @11.32 [CD6608_2.mzXML]	166.9844970703125	11.319899999999999	0.10115	20.003666666666668	19.902516666666667	52484.46484375	8308201.124419865	0	1178	1.729406586445572	0.8066481911858269	13.332870319605034	166.98388671875	166.98545837402344
286	167.02166748046875	8.361583333333334					1	DETECTED	167.0217 m/z @8.36 [CD6608_2.mzXML]	167.02166748046875	8.361583333333334	7.924933333333333	8.510716666666665	0.5857833333333327	9414.876953125	172328.111948486	0	1178	0.27461293939743214	0.6707698767128492	0.3150757085871045	167.02127075195312	167.02212524414062
287	167.0338134765625	9.589883333333335					1	DETECTED	167.0338 m/z @9.59 [CD6608_2.mzXML]	167.0338134765625	9.589883333333335	1.7827333333333333	9.885866666666667	8.103133333333334	28152.658203125	1014449.7024889223	0	1178	7.766218600132219	1.790664412090487	0.016863095272504437	167.03099060058594	167.03407287597656
288	167.07339477539062	1.797					1	DETECTED	167.0734 m/z @1.80 [CD6608_2.mzXML]	167.07339477539062	1.797	1.797	18.119000000000003	16.322000000000003	11563.798828125	3658512.186638794	0	1178	8.560951833047204	null	null	167.0674591064453	167.07339477539062
289	167.0893096923828	8.361583333333334					1	DETECTED	167.0893 m/z @8.36 [CD6608_2.mzXML]	167.0893096923828	8.361583333333334	6.95005	14.259316666666667	7.309266666666667	198801.359375	4277074.327120999	0	1178	0.21394005271137218	0.929055291342319	0.5909756985111665	167.0803680419922	167.0900421142578
290	168.09295654296875	8.345533333333334					1	DETECTED	168.0930 m/z @8.35 [CD6608_2.mzXML]	168.09295654296875	8.345533333333334	3.6096999999999997	8.6149	5.0052	7550.49951171875	343775.81226269534	0	1178	0.22054310709824776	0.5284392046454337	0.05687840929086747	168.08981323242188	168.10179138183594
291	168.98004150390625	11.53505					1	DETECTED	168.9800 m/z @11.54 [CD6608_2.mzXML]	168.98004150390625	11.53505	0.10115	20.003666666666668	19.902516666666667	23708.34765625	3464041.323666535	0	1178	0.6538169937130203	0.8625874638240787	0.41468893446591715	168.97958374023438	168.9868927001953
292	169.0050506591797	10.4664					1	DETECTED	169.0051 m/z @10.47 [CD6608_2.mzXML]	169.0050506591797	10.4664	1.9379	10.655750000000001	8.717850000000002	20239.884765625	1276688.100357728	0	1178	0.1037587870112997	0.5081587507079786	0.015318622177056625	169.00482177734375	169.01113891601562
293	169.0355682373047	3.023883333333333					1	DETECTED	169.0356 m/z @3.02 [CD6608_2.mzXML]	169.0355682373047	3.023883333333333	0.3380666666666666	19.767166666666665	19.4291	119068.484375	5889770.879456488	0	1178	0.31752861465458215	1.28494430883017	0.8790464834736929	169.03269958496094	169.0361328125
294	169.0491485595703	10.85435					1	DETECTED	169.0491 m/z @10.85 [CD6608_2.mzXML]	169.0491485595703	10.85435	0.6844333333333333	17.750999999999998	17.066566666666663	156219.171875	6358504.065240296	1	1178	9.117820730140586	0.5122810827092816	2.9453454524725924	169.0466766357422	169.05845642089844
295	169.09449768066406	1.6567333333333332					1	DETECTED	169.0945 m/z @1.66 [CD6608_2.mzXML]	169.09449768066406	1.6567333333333332	1.58135	10.24285	8.6615	24628.986328125	4324912.486167055	0	1178	0.14310741445180453	57.22951395000507	103.9444723152747	169.08554077148438	169.09713745117188
296	170.042236328125	1.8254					1	DETECTED	170.0422 m/z @1.83 [CD6608_2.mzXML]	170.042236328125	1.8254	1.7827333333333333	10.4664	8.683666666666667	7720.44384765625	880679.959655884	0	1178	1.2708443096443447	101.7617187500001	202.52343750000017	170.0364990234375	170.042236328125
297	170.05995178222656	9.196966666666667					1	DETECTED	170.0600 m/z @9.20 [CD6608_2.mzXML]	170.05995178222656	9.196966666666667	3.9507333333333334	10.942433333333334	6.9917	190554.53125	5685044.270216183	0	1178	0.10242085749316665	0.6518097547091233	1.711349461257076	170.05238342285156	170.0602264404297
298	170.0924530029297	1.8677666666666668					1	DETECTED	170.0925 m/z @1.87 [CD6608_2.mzXML]	170.0924530029297	1.8677666666666668	0.13763333333333333	20.003666666666668	19.866033333333334	14895.4150390625	5240795.77977368	0	1178	1.6180185720307465	5.741185650431565	7.5833239654701	170.09182739257812	170.0972137451172
299	170.8541259765625	1.7526333333333333					1	DETECTED	170.8541 m/z @1.75 [CD6608_2.mzXML]	170.8541259765625	1.7526333333333333	1.0846833333333334	6.619083333333333	5.5344	9573.8876953125	1851942.866261963	0	1178	0.2290951904054075	4.14282506175612	7.285650123512242	170.84561157226562	170.85452270507812
300	171.00213623046875	10.4664					1	DETECTED	171.0021 m/z @10.47 [CD6608_2.mzXML]	171.00213623046875	10.4664	5.93925	10.541516666666666	4.602266666666666	6306.35693359375	1436578.3946610105	0	1178	0.1063353834994043	0.5082962423010797	0.016592484602159476	171.00201416015625	171.01007080078125
301	171.03306579589844	1.5370333333333333					1	DETECTED	171.0331 m/z @1.54 [CD6608_2.mzXML]	171.03306579589844	1.5370333333333333	1.4627333333333332	16.596516666666666	15.133783333333334	10204.1796875	1986580.3427338563	0	1178	0.07392091629694564	101.84241812471956	202.68483624943912	171.02366638183594	171.03309631347656
302	171.06333923339844	9.196966666666667					1	DETECTED	171.0633 m/z @9.20 [CD6608_2.mzXML]	171.06333923339844	9.196966666666667	9.137833333333333	9.284966666666666	0.14713333333333267	21157.390625	123375.32486376901	0	1178	0.11206504438938225	1.2440811724915357	1.4881623449830716	171.06332397460938	171.06349182128906
303	171.1490020751953	1.1028333333333333					1	DETECTED	171.1490 m/z @1.10 [CD6608_2.mzXML]	171.1490020751953	1.1028333333333333	0.10115	20.003666666666668	19.902516666666667	7790.4013671875	5072376.943918887	0	1178	9.82285996843731	9.934535199081546	12.536136176596996	171.1480255126953	171.14962768554688
304	172.13304138183594	10.224483333333334					1	DETECTED	172.1330 m/z @10.22 [CD6608_2.mzXML]	172.13304138183594	10.224483333333334	10.170233333333334	10.799583333333334	0.6293500000000005	13542.1826171875	146534.9852166745	0	1178	0.16463570051302234	5.881683035009062	10.235331179948451	172.13304138183594	172.13328552246094
305	172.97824096679688	1.4928					1	DETECTED	172.9782 m/z @1.49 [CD6608_2.mzXML]	172.97824096679688	1.4928	1.4309166666666668	3.380666666666667	1.94975	4341.69873046875	158754.65154095457	0	1178	0.1342136665580944	15.753433880958863	30.506867761917725	172.97586059570312	172.9872283935547
306	173.02052307128906	16.987166666666667					1	DETECTED	173.0205 m/z @16.99 [CD6608_2.mzXML]	173.02052307128906	16.987166666666667	0.28355	20.003666666666668	19.720116666666666	4998.84716796875	2212356.7267445363	0	1178	8.252309579546656	0.5902948163920588	0.17512200654862575	173.01991271972656	173.02964782714844
307	173.96121215820312	11.53505					1	DETECTED	173.9612 m/z @11.54 [CD6608_2.mzXML]	173.96121215820312	11.53505	0.11953333333333332	20.003666666666668	19.884133333333335	10217.544921875	1798339.6979770507	0	1178	0.1361054054826063	1.3983618280843868	0.4510870788211121	173.9605712890625	173.9619598388672
308	174.07872009277344	15.675733333333334					1	DETECTED	174.0787 m/z @15.68 [CD6608_2.mzXML]	174.07872009277344	15.675733333333334	0.7388666666666667	19.91283333333333	19.173966666666665	9262.8310546875	3283263.6825563353	0	1178	3.277569917437562	0.6418336286503639	0.56839683957395	174.07077026367188	174.08534240722656
309	174.1275634765625	11.674566666666667					1	DETECTED	174.1276 m/z @11.67 [CD6608_2.mzXML]	174.1275634765625	11.674566666666667	0.10115	20.003666666666668	19.902516666666667	2342.35986328125	1374904.1321503904	0	1178	11.983071183558785	0.8598375587733383	0.7196751175466767	174.12672424316406	174.12841796875
310	174.9377899169922	1.6567333333333332					1	DETECTED	174.9378 m/z @1.66 [CD6608_2.mzXML]	174.9377899169922	1.6567333333333332	1.58135	8.857466666666665	7.276116666666665	113743.359375	2926498.3596098633	0	1178	0.07083482530378826	1.598839449083488	2.366493842079605	174.9376678466797	174.9473876953125
311	174.9913787841797	1.5075666666666665					1	DETECTED	174.9914 m/z @1.51 [CD6608_2.mzXML]	174.9913787841797	1.5075666666666665	0.3563	19.930999999999997	19.574699999999996	55865.75	2929926.686589265	0	1178	0.8466545408761947	7.670436883071695	13.708271387852596	174.99061584472656	174.99217224121094
312	175.008056640625	13.687683333333332					1	DETECTED	175.0081 m/z @13.69 [CD6608_2.mzXML]	175.008056640625	13.687683333333332	9.624366666666667	19.145500000000002	9.521133333333335	4628.42626953125	1275815.8407155145	0	1178	4.874813844489433	1.1715962739797954	1.3431925479595908	175.0078582763672	175.00892639160156
313	175.03126525878906	2.5729333333333333					1	DETECTED	175.0313 m/z @2.57 [CD6608_2.mzXML]	175.03126525878906	2.5729333333333333	2.5729333333333333	13.67085	11.097916666666666	9138.470703125	1057989.3319600527	0	1178	0.3976162728114958	null	null	175.02305603027344	175.0397186279297
314	175.07496643066406	15.313666666666668					1	DETECTED	175.0750 m/z @15.31 [CD6608_2.mzXML]	175.07496643066406	15.313666666666668	9.0165	19.80366666666667	10.787166666666668	13566.62890625	3123578.990844055	0	1178	2.7059788155710187	0.8389537285569325	0.6427516973343601	175.0740509033203	175.0754852294922
315	175.08668518066406	18.7795					1	DETECTED	175.0867 m/z @18.78 [CD6608_2.mzXML]	175.08668518066406	18.7795	0.11953333333333332	20.003666666666668	19.884133333333335	2379.117919921875	1571679.9592528676	0	1178	18.63070708556384	0.5328019521292464	0.0656039042584929	175.08648681640625	175.0962677001953
316	175.11875915527344	1.8112166666666667					1	DETECTED	175.1188 m/z @1.81 [CD6608_2.mzXML]	175.11875915527344	1.8112166666666667	1.5517333333333334	10.170233333333334	8.618500000000001	100133.9296875	2125451.977426544	0	1178	0.2158708214589935	1.7026300035993431	2.6429299895509484	175.11782836914062	175.11941528320312
317	176.07057189941406	10.526483333333335					1	DETECTED	176.0706 m/z @10.53 [CD6608_2.mzXML]	176.07057189941406	10.526483333333335	8.963383333333333	16.708000000000002	7.744616666666669	31358.451171875	685854.8780406798	0	1178	0.08732094570570403	0.5669422597232008	0.2490109245824431	176.07005310058594	176.07911682128906
318	176.9707794189453	1.5370333333333333					1	DETECTED	176.9708 m/z @1.54 [CD6608_2.mzXML]	176.9707794189453	1.5370333333333333	1.44725	1.6265	0.17925000000000013	25653.052734375	159377.79625683607	0	1178	0.12219370412022479	0.9982364952663828	0.9964729905327657	176.97003173828125	176.97088623046875
319	177.00144958496094	11.364083333333333					1	DETECTED	177.0014 m/z @11.36 [CD6608_2.mzXML]	177.00144958496094	11.364083333333333	1.4124166666666667	18.24816666666667	16.835750000000004	7845.25341796875	2000613.397305755	0	1178	0.42757449917258405	0.845875900184224	6.420262225070573	176.9984893798828	177.01092529296875
320	177.0607452392578	1.6567333333333332					1	DETECTED	177.0607 m/z @1.66 [CD6608_2.mzXML]	177.0607452392578	1.6567333333333332	1.6265	11.471166666666667	9.844666666666667	15387.93359375	2391582.9352026368	0	1178	0.09211550502835353	162.81146637265832	324.62293274531663	177.05441284179688	177.06101989746094
321	177.08692932128906	2.7248666666666663					1	DETECTED	177.0869 m/z @2.72 [CD6608_2.mzXML]	177.08692932128906	2.7248666666666663	1.0119333333333334	10.691333333333334	9.679400000000001	7148.14306640625	1073855.722840576	0	1178	0.6179114552068854	2.877817720858012	3.401552627451966	177.08639526367188	177.0904998779297
322	177.16294860839844	12.609883333333332					1	DETECTED	177.1629 m/z @12.61 [CD6608_2.mzXML]	177.16294860839844	12.609883333333332	0.11953333333333332	19.985500000000002	19.86596666666667	3714.200927734375	1701448.2961567692	0	1178	7.86138044548845	0.79525260167516	2.1100241273632814	177.15908813476562	177.163818359375
323	177.9557647705078	7.70005					1	DETECTED	177.9558 m/z @7.70 [CD6608_2.mzXML]	177.9557647705078	7.70005	0.10115	19.87633333333333	19.77518333333333	2789.6787109375	1142566.1936171874	0	1178	1.4051010010463694	1.3011872332398986	1.602374466479797	177.95497131347656	177.95632934570312
324	178.96315002441406	11.334316666666666					1	DETECTED	178.9632 m/z @11.33 [CD6608_2.mzXML]	178.96315002441406	11.334316666666666	0.61135	19.78533333333333	19.17398333333333	5739.0283203125	1311201.864002441	0	1178	8.744637353982682	0.8940615003932367	1.4383109492212602	178.9627227783203	178.96461486816406
325	179.03985595703125	1.5224					1	DETECTED	179.0399 m/z @1.52 [CD6608_2.mzXML]	179.03985595703125	1.5224	1.4309166666666668	16.4128	14.981883333333334	10106.4580078125	2840430.308204102	0	1178	0.32359894837089853	81.88312989615612	162.76625979231227	179.03973388671875	179.044677734375
326	179.05422973632812	15.242033333333334					1	DETECTED	179.0542 m/z @15.24 [CD6608_2.mzXML]	179.05422973632812	15.242033333333334	9.624366666666667	20.003666666666668	10.3793	4349.62451171875	1021436.8265850972	0	1178	1.0885438709262392	0.9238088174212307	0.8476176348424614	179.0532989501953	179.05458068847656
327	179.0703582763672	10.51155					1	DETECTED	179.0704 m/z @10.51 [CD6608_2.mzXML]	179.0703582763672	10.51155	0.10115	19.949166666666667	19.848016666666666	25488.7890625	1693392.4063361196	0	1178	0.09300523480611567	0.9295084012338872	0.012358365619551857	179.0625457763672	179.075927734375
328	180.06544494628906	9.7114					1	DETECTED	180.0654 m/z @9.71 [CD6608_2.mzXML]	180.06544494628906	9.7114	0.10115	10.526483333333335	10.425333333333334	23353.71875	1321432.3089291693	0	1178	0.08600034536296697	1.6743911713365827	1.9793275592298618	180.0651092529297	180.07371520996094
329	180.0879364013672	8.857466666666665					1	DETECTED	180.0879 m/z @8.86 [CD6608_2.mzXML]	180.0879364013672	8.857466666666665	0.15585000000000002	20.003666666666668	19.847816666666667	8077.03369140625	1146735.953921478	0	1178	0.12502977427653228	1.1743095293730856	31.49674318335536	180.0796356201172	180.09500122070312
330	180.10171508789062	11.812016666666667					1	DETECTED	180.1017 m/z @11.81 [CD6608_2.mzXML]	180.10171508789062	11.812016666666667	3.655533333333333	11.896366666666667	8.240833333333335	4369.14892578125	615486.6618911133	0	1178	0.09653039603807834	0.505170733302138	0.010341466604276015	180.10134887695312	180.1019287109375
331	180.94741821289062	16.504516666666667					1	DETECTED	180.9474 m/z @16.50 [CD6608_2.mzXML]	180.94741821289062	16.504516666666667	1.4124166666666667	19.985500000000002	18.573083333333336	2120.653564453125	1501485.7696679682	0	1178	6.372283736432163	0.6153246842166874	0.2306493684333747	180.94699096679688	180.94813537597656
332	181.0719757080078	9.349183333333334					1	DETECTED	181.0720 m/z @9.35 [CD6608_2.mzXML]	181.0719757080078	9.349183333333334	3.3503499999999997	12.7262	9.37585	45127.96484375	1141758.9412898235	0	1178	0.4025981684282023	0.9226227877044482	1.5287358550835837	181.06884765625	181.07516479492188
333	181.08543395996094	11.53505					1	DETECTED	181.0854 m/z @11.54 [CD6608_2.mzXML]	181.08543395996094	11.53505	0.50215	19.87633333333333	19.37418333333333	520106.0625	5245766.292365064	1	1178	0.10494130388265077	3.4214867524030885	4.677510367187083	181.0828094482422	181.08628845214844
334	182.06719970703125	8.197700000000001					1	DETECTED	182.0672 m/z @8.20 [CD6608_2.mzXML]	182.06719970703125	8.197700000000001	8.113266666666666	8.247783333333334	0.13451666666666817	2911.326904296875	13755.789763061663	0	1178	0.2414583851575305	0.7965850769838076	0.5931701539676153	182.06686401367188	182.0673370361328
335	182.0811309814453	3.9192166666666663					1	DETECTED	182.0811 m/z @3.92 [CD6608_2.mzXML]	182.0811309814453	3.9192166666666663	1.9238833333333334	11.65795	9.734066666666667	124781.6796875	7234566.065683442	1	1178	0.33843132287641264	0.6858686548849167	0.230598621070708	182.07521057128906	182.08892822265625
336	182.1497344970703	17.508					1	DETECTED	182.1497 m/z @17.51 [CD6608_2.mzXML]	182.1497344970703	17.508	0.10115	20.003666666666668	19.902516666666667	85287.8046875	2.1917328363315117E7	1	1178	9.066638943739767	0.6352083556947913	0.14914928908214875	182.1489715576172	182.15008544921875
337	182.94000244140625	11.3936					1	DETECTED	182.9400 m/z @11.39 [CD6608_2.mzXML]	182.94000244140625	11.3936	0.28355	15.206633333333334	14.923083333333334	6562.14697265625	1059854.5431392211	0	1178	0.10565354269859561	0.6716028880758114	0.3432057761516227	182.93966674804688	182.94065856933594
338	182.9622802734375	1.5075666666666665					1	DETECTED	182.9623 m/z @1.51 [CD6608_2.mzXML]	182.9622802734375	1.5075666666666665	1.44725	1.6112666666666666	0.1640166666666667	13120.0791015625	95745.59792346197	0	1178	0.13511826084115564	1.3596297319701598	1.7192594639403198	182.96212768554688	182.96263122558594
339	183.0489501953125	16.37615					1	DETECTED	183.0490 m/z @16.38 [CD6608_2.mzXML]	183.0489501953125	16.37615	0.3927	20.003666666666668	19.610966666666666	6992.5615234375	2607019.3655110165	0	1178	2.071249542394737	0.6134772738885118	0.20694292068308748	183.04769897460938	183.05709838867188
340	183.08010864257812	11.846866666666667					1	DETECTED	183.0801 m/z @11.85 [CD6608_2.mzXML]	183.08010864257812	11.846866666666667	2.0219666666666667	17.1915	15.169533333333334	34712.453125	4439472.633077422	0	1178	0.10910850386319915	0.805304526390297	0.031479643487713094	183.07022094726562	183.0888671875
341	183.15309143066406	16.540966666666666					1	DETECTED	183.1531 m/z @16.54 [CD6608_2.mzXML]	183.15309143066406	16.540966666666666	0.13763333333333333	20.003666666666668	19.866033333333334	5413.91748046875	2069295.13593048	0	1178	8.988503154404604	0.6055486689697217	0.47239456382095596	183.15243530273438	183.16246032714844
342	184.07290649414062	13.07175					1	DETECTED	184.0729 m/z @13.07 [CD6608_2.mzXML]	184.07290649414062	13.07175	11.288766666666668	15.242033333333334	3.953266666666666	90126.9375	3346079.5659804377	0	1178	0.4077162060681747	1.3055718662708753	1.8245633074982168	184.07232666015625	184.07345581054688
343	184.0940399169922	1.797					1	DETECTED	184.0940 m/z @1.80 [CD6608_2.mzXML]	184.0940399169922	1.797	1.7678166666666668	10.4045	8.636683333333334	224073.640625	1140580.0691461181	0	1178	0.030683602893810002	0.9830224724214092	0.8809701963295229	184.0853729248047	184.09722900390625
344	185.04171752929688	1.8957666666666666					1	DETECTED	185.0417 m/z @1.90 [CD6608_2.mzXML]	185.04171752929688	1.8957666666666666	0.13763333333333333	19.639333333333333	19.5017	171659.234375	4289056.331023958	1	1178	0.09871119250042293	3.266703688496139	52.97264013167701	185.03195190429688	185.0487518310547
345	185.12823486328125	9.103933333333334					1	DETECTED	185.1282 m/z @9.10 [CD6608_2.mzXML]	185.12823486328125	9.103933333333334	9.0165	10.116616666666665	1.1001166666666649	33195.6953125	305822.22449606354	0	1178	0.13514072549710043	2.3235153603229994	2.6525848674090344	185.12802124023438	185.12872314453125
346	186.0732879638672	1.8957666666666666					1	DETECTED	186.0733 m/z @1.90 [CD6608_2.mzXML]	186.0732879638672	1.8957666666666666	1.1394333333333333	8.296766666666667	7.157333333333334	47257.3515625	1145250.8201590579	0	1178	0.1646545082033688	4.731599823710886	0.64291220663819	186.07286071777344	186.0766143798828
347	186.9227294921875	1.5664					1	DETECTED	186.9227 m/z @1.57 [CD6608_2.mzXML]	186.9227294921875	1.5664	1.44725	1.5961333333333334	0.14888333333333348	17053.55078125	93592.40801049811	0	1178	0.09175286576743624	0.6247726954818857	0.24130723374999963	186.92225646972656	186.92288208007812
348	187.05746459960938	1.8677666666666668					1	DETECTED	187.0575 m/z @1.87 [CD6608_2.mzXML]	187.05746459960938	1.8677666666666668	1.83955	9.365583333333332	7.526033333333332	352983.28125	4845208.1958964225	0	1178	0.05732156211429218	7.823058562544189	12.62753445268891	187.0572052001953	187.05859375
349	187.07102966308594	2.6416666666666666					1	DETECTED	187.0710 m/z @2.64 [CD6608_2.mzXML]	187.07102966308594	2.6416666666666666	1.58135	6.462083333333334	4.880733333333334	18654.40234375	1541182.0422189317	0	1178	0.9786601810910289	2.301545135887078	1.8999766667465532	187.07086181640625	187.08090209960938
350	187.12640380859375	16.431083333333333					1	DETECTED	187.1264 m/z @16.43 [CD6608_2.mzXML]	187.12640380859375	16.431083333333333	0.10115	20.003666666666668	19.902516666666667	4095.973388671875	3033427.8031453304	0	1178	7.535419214991714	0.6093875663913713	0.21877513278274258	187.12469482421875	187.13331604003906
351	187.47238159179688	9.182666666666668					1	DETECTED	187.4724 m/z @9.18 [CD6608_2.mzXML]	187.47238159179688	9.182666666666668	9.137833333333333	15.675733333333334	6.5379000000000005	6558.88818359375	1112129.0635305175	0	1178	0.09540119907961575	72.91338289962582	144.82676579925163	187.4678497314453	187.4746856689453
352	188.07017517089844	9.196966666666667					1	DETECTED	188.0702 m/z @9.20 [CD6608_2.mzXML]	188.07017517089844	9.196966666666667	1.7037666666666667	18.468833333333336	16.76506666666667	2248520.0	1.897704533321572E7	1	1178	0.10089882167381248	1.5435387936175557	1.7104726412941968	188.06027221679688	188.07969665527344
353	188.09434509277344	15.118366666666667					1	DETECTED	188.0943 m/z @15.12 [CD6608_2.mzXML]	188.09434509277344	15.118366666666667	9.196966666666667	17.971999999999998	8.775033333333331	3297.469970703125	908129.0840231935	0	1178	1.1259244198188014	0.7409593451998963	0.48191869039979246	188.0937957763672	188.10000610351562
354	189.00701904296875	1.4928					1	DETECTED	189.0070 m/z @1.49 [CD6608_2.mzXML]	189.00701904296875	1.4928	1.4309166666666668	5.2290833333333335	3.798166666666667	2942.42822265625	516837.90974188235	0	1178	3.8236792346506774	30.68812281174266	60.37624562348532	189.0066375732422	189.0071258544922
355	189.0237274169922	13.381383333333334					1	DETECTED	189.0237 m/z @13.38 [CD6608_2.mzXML]	189.0237274169922	13.381383333333334	11.186033333333334	18.266333333333332	7.080299999999998	5643.3369140625	786012.0949384765	0	1178	1.8331562377172137	1.612567472157059	2.225134944314118	189.02232360839844	189.0325927734375
356	189.0467987060547	1.4309166666666668					1	DETECTED	189.0468 m/z @1.43 [CD6608_2.mzXML]	189.0467987060547	1.4309166666666668	1.4124166666666667	10.4514	9.038983333333332	6724.80126953125	734700.0018958433	0	1178	0.06309954283604458	244.2968468468444	466.51954605026083	189.04379272460938	189.05213928222656
357	189.07371520996094	9.211616666666666					1	DETECTED	189.0737 m/z @9.21 [CD6608_2.mzXML]	189.07371520996094	9.211616666666666	9.121633333333333	11.846866666666667	2.7252333333333336	209181.375	1772938.1293644975	0	1178	0.10118930734540044	1.5843369429844467	1.265003205474008	189.06939697265625	189.07398986816406
358	189.08682250976562	2.75285					1	DETECTED	189.0868 m/z @2.75 [CD6608_2.mzXML]	189.08682250976562	2.75285	1.9238833333333334	19.163999999999998	17.240116666666665	58677.03125	6740156.209045129	0	1178	0.8418594461964024	3.421077614160059	4.306197735831971	189.08619689941406	189.0916748046875
359	189.1983642578125	9.196966666666667					1	DETECTED	189.1984 m/z @9.20 [CD6608_2.mzXML]	189.1983642578125	9.196966666666667	9.137833333333333	9.300416666666667	0.16258333333333397	7665.712890625	46177.14631628395	0	1178	0.14569612350113914	1.3747181510710278	1.8749022656386933	189.19796752929688	189.19871520996094
360	190.0495147705078	9.903683333333333					1	DETECTED	190.0495 m/z @9.90 [CD6608_2.mzXML]	190.0495147705078	9.903683333333333	1.3763166666666666	18.889833333333335	17.513516666666668	2842.216064453125	1134043.2843996584	0	1178	0.22634408171611575	1.026900645373132	1.0538012907462642	190.04946899414062	190.05474853515625
361	190.08592224121094	10.8179					1	DETECTED	190.0859 m/z @10.82 [CD6608_2.mzXML]	190.08592224121094	10.8179	2.24745	18.450833333333332	16.20338333333333	9827.119140625	1734417.9463514094	0	1178	8.549160460399538	0.9453052834643065	0.028188964410163407	190.0771942138672	190.0924072265625
362	190.14356994628906	10.297283333333333					1	DETECTED	190.1436 m/z @10.30 [CD6608_2.mzXML]	190.14356994628906	10.297283333333333	10.062583333333333	10.604016666666666	0.5414333333333339	21708.51171875	336913.89449588	0	1178	0.3438352384441359	1.1534583155801739	1.2586756046217549	190.14340209960938	190.14385986328125
363	190.96778869628906	13.928866666666666					1	DETECTED	190.9678 m/z @13.93 [CD6608_2.mzXML]	190.96778869628906	13.928866666666666	0.13763333333333333	19.985500000000002	19.84786666666667	5269.66455078125	1593638.912439455	0	1178	0.7211306868060205	0.7195827300918217	0.6160096474176624	190.9623260498047	190.96853637695312
364	190.98049926757812	11.609783333333333					1	DETECTED	190.9805 m/z @11.61 [CD6608_2.mzXML]	190.98049926757812	11.609783333333333	1.4309166666666668	18.137166666666666	16.706249999999997	7507.99072265625	1756007.977263518	0	1178	0.6677092407472536	0.8206340915491573	0.4034302876071469	190.9781494140625	190.98570251464844
365	191.0174102783203	3.0385					1	DETECTED	191.0174 m/z @3.04 [CD6608_2.mzXML]	191.0174102783203	3.0385	2.2059166666666665	17.396	15.190083333333334	11117.5849609375	2361543.6310841367	0	1178	0.3233323932074823	9.122260034030626	14.006024410970182	191.01303100585938	191.02548217773438
366	191.03993225097656	1.797					1	DETECTED	191.0399 m/z @1.80 [CD6608_2.mzXML]	191.03993225097656	1.797	1.4124166666666667	17.601	16.188583333333334	72844.0625	4932953.1484962795	0	1178	0.09796820547361507	14.220849505528825	1.4694184735947555	191.0307159423828	191.04974365234375
367	191.0762939453125	1.6718000000000002					1	DETECTED	191.0763 m/z @1.67 [CD6608_2.mzXML]	191.0762939453125	1.6718000000000002	1.58135	15.083516666666666	13.502166666666666	70438.296875	7131115.657811309	0	1178	0.09952707071246625	72.6261228548822	155.0490023469023	191.06951904296875	191.0813751220703
368	191.9715576171875	1.1394333333333333					1	DETECTED	191.9716 m/z @1.14 [CD6608_2.mzXML]	191.9715576171875	1.1394333333333333	0.11953333333333332	19.91283333333333	19.7933	1921.77197265625	910154.5744983522	0	1178	0.9658236471149149	9.703549367585056	18.407098735170113	191.9711151123047	191.98133850097656
369	192.06520080566406	7.70005					1	DETECTED	192.0652 m/z @7.70 [CD6608_2.mzXML]	192.06520080566406	7.70005	6.0788166666666665	10.85435	4.775533333333334	2596.82958984375	325726.88834762573	0	1178	2.367468102021199	1.4728087669880954	1.9456175339761907	192.06417846679688	192.068603515625
370	192.13418579101562	4.29615					1	DETECTED	192.1342 m/z @4.30 [CD6608_2.mzXML]	192.13418579101562	4.29615	3.502533333333333	7.4217	3.9191666666666674	2548.341064453125	268409.4489199524	0	1178	0.7363291871091215	2.4691811747905157	3.938362349581032	192.1337127685547	192.1419219970703
371	193.05557250976562	1.4928					1	DETECTED	193.0556 m/z @1.49 [CD6608_2.mzXML]	193.05557250976562	1.4928	1.4124166666666667	5.659933333333333	4.247516666666666	13668.2431640625	429779.86223324575	0	1178	0.11002426556103151	25.959307510089946	52.69255567974015	193.0512237548828	193.05596923828125
372	193.08590698242188	10.51155					1	DETECTED	193.0859 m/z @10.51 [CD6608_2.mzXML]	193.08590698242188	10.51155	10.4664	10.781533333333334	0.3151333333333337	24782.208984375	156715.5897409055	0	1178	0.10123733321960948	3.441962397587491	3.100159982113809	193.08543395996094	193.08592224121094
373	194.03196716308594	1.7678166666666668					1	DETECTED	194.0320 m/z @1.77 [CD6608_2.mzXML]	194.03196716308594	1.7678166666666668	0.15585000000000002	20.003666666666668	19.847816666666667	5828.13134765625	1722340.4026053485	0	1178	15.572937139547912	6.156397981761409	4.655589235848477	194.0315399169922	194.0377655029297
374	194.96292114257812	11.1339					1	DETECTED	194.9629 m/z @11.13 [CD6608_2.mzXML]	194.96292114257812	11.1339	10.587866666666667	17.358666666666668	6.770800000000001	4133.42919921875	1080329.628534546	0	1178	3.1042193958687676	6.199987790733162	11.399975581466324	194.96250915527344	194.96368408203125
375	194.9767303466797	12.04805					1	DETECTED	194.9767 m/z @12.05 [CD6608_2.mzXML]	194.9767303466797	12.04805	11.238	14.259316666666667	3.0213166666666673	7889.59521484375	565565.961539368	0	1178	0.501911265592824	1.864895171079974	2.729790342159948	194.97560119628906	194.97703552246094
376	195.0296630859375	16.578233333333333					1	DETECTED	195.0297 m/z @16.58 [CD6608_2.mzXML]	195.0296630859375	16.578233333333333	0.17411666666666664	19.967333333333332	19.793216666666666	7224.92236328125	2356554.459439636	0	1178	3.457820944174099	0.6033002894598611	0.4424422330986485	195.0291290283203	195.0347137451172
377	195.064697265625	10.907566666666666					1	DETECTED	195.0647 m/z @10.91 [CD6608_2.mzXML]	195.064697265625	10.907566666666666	10.8179	15.730866666666666	4.912966666666666	17738.83203125	728786.7522915043	0	1178	0.09763344760872528	18.607546851845335	38.53600986448617	195.0633544921875	195.06687927246094
378	195.0875244140625	9.903683333333333					1	DETECTED	195.0875 m/z @9.90 [CD6608_2.mzXML]	195.0875244140625	9.903683333333333	0.10115	20.003666666666668	19.902516666666667	26397.166015625	8157755.501896123	0	1178	3.8260757126958103	0.8524748316566216	0.6399480666322404	195.08680725097656	195.09173583984375
379	195.10104370117188	11.53505					1	DETECTED	195.1010 m/z @11.54 [CD6608_2.mzXML]	195.10104370117188	11.53505	11.503866666666665	17.990166666666667	6.486300000000002	23757.07421875	1373163.3653126233	0	1178	0.07546314232928175	3.9489456786609036	6.478159435717391	195.0979766845703	195.10252380371094
380	195.11276245117188	9.316650000000001					1	DETECTED	195.1128 m/z @9.32 [CD6608_2.mzXML]	195.11276245117188	9.316650000000001	9.269716666666666	16.118233333333333	6.848516666666667	13837.1279296875	1128469.2943319092	0	1178	0.11482069602950418	72.96004971590608	144.92009943181216	195.1126251220703	195.11492919921875
381	195.13751220703125	12.133783333333334					1	DETECTED	195.1375 m/z @12.13 [CD6608_2.mzXML]	195.13751220703125	12.133783333333334	7.404366666666666	13.946366666666668	6.542000000000002	6858.6201171875	1302579.16946875	0	1178	4.760561847030285	0.6916286363716456	0.38325727274329124	195.1371307373047	195.1388397216797
382	196.09840393066406	14.471433333333332					1	DETECTED	196.0984 m/z @14.47 [CD6608_2.mzXML]	196.09840393066406	14.471433333333332	0.757	20.003666666666668	19.246666666666666	7791.3173828125	1740687.6272929993	0	1178	0.4571336895633884	0.7909929539147105	0.3653522925351331	196.09010314941406	196.09922790527344
383	196.86474609375	1.9379					1	DETECTED	196.8647 m/z @1.94 [CD6608_2.mzXML]	196.86474609375	1.9379	1.7204166666666665	2.1918166666666665	0.47140000000000004	14627.447265625	226863.82488012698	0	1178	0.3568224574540544	1.0837612077553829	1.167522415510766	196.86431884765625	196.86517333984375
384	196.9558563232422	11.364083333333333					1	DETECTED	196.9559 m/z @11.36 [CD6608_2.mzXML]	196.9558563232422	11.364083333333333	10.924933333333334	17.117666666666665	6.192733333333331	8153.822265625	770041.9431553348	0	1178	0.786177913811585	7.050817867850775	13.10163573570155	196.95518493652344	196.95675659179688
385	197.06455993652344	15.27805					1	DETECTED	197.0646 m/z @15.28 [CD6608_2.mzXML]	197.06455993652344	15.27805	0.13763333333333333	19.985500000000002	19.84786666666667	10342.017578125	3355287.420970888	0	1178	5.989314285684097	0.8642375500048942	0.683747742766633	197.0638427734375	197.06771850585938
386	197.10055541992188	1.7526333333333333					1	DETECTED	197.1006 m/z @1.75 [CD6608_2.mzXML]	197.10055541992188	1.7526333333333333	1.7037666666666667	13.823933333333335	12.120166666666668	60051.36328125	3909607.4176838384	0	1178	0.04227335544048283	124.01261937244216	0.9677779479094916	197.10035705566406	197.10699462890625
387	197.12832641601562	9.728900000000001					1	DETECTED	197.1283 m/z @9.73 [CD6608_2.mzXML]	197.12832641601562	9.728900000000001	9.137833333333333	9.903683333333333	0.7658500000000004	17545.958984375	177081.25434344544	0	1178	0.0942501317828448	0.674298632748198	0.25342809102306085	197.127685546875	197.1287384033203
388	198.0315704345703	10.435933333333333					1	DETECTED	198.0316 m/z @10.44 [CD6608_2.mzXML]	198.0315704345703	10.435933333333333	10.062583333333333	11.151233333333332	1.0886499999999995	36699.15625	409790.8535710462	0	1178	0.10069218370408706	0.9943503685924724	0.4497841859518058	198.03086853027344	198.0316925048828
389	198.08482360839844	1.8254					1	DETECTED	198.0848 m/z @1.83 [CD6608_2.mzXML]	198.08482360839844	1.8254	1.797	13.687683333333332	11.890683333333332	30378.26171875	1730529.2185562747	0	1178	0.03131435709484931	209.343016431925	417.68603286385	198.08441162109375	198.08900451660156
390	198.0970916748047	8.632016666666667					1	DETECTED	198.0971 m/z @8.63 [CD6608_2.mzXML]	198.0970916748047	8.632016666666667	3.1700833333333334	9.798633333333333	6.62855	1621.25390625	341344.44231411745	0	1178	0.4395835399122934	0.6067952129282671	0.21359042585653423	198.0962371826172	198.09762573242188
391	198.1151580810547	2.396733333333333					1	DETECTED	198.1152 m/z @2.40 [CD6608_2.mzXML]	198.1151580810547	2.396733333333333	2.396733333333333	9.589883333333335	7.193150000000001	1945.1097412109375	413459.0912007446	0	1178	7.176448351197882	null	null	198.11209106445312	198.1151580810547
392	198.13150024414062	9.7114					1	DETECTED	198.1315 m/z @9.71 [CD6608_2.mzXML]	198.13150024414062	9.7114	9.7114	13.086316666666667	3.3749166666666675	2127.2294921875	308700.8039281311	0	1178	0.06699738211149864	null	null	198.13140869140625	198.13746643066406
393	198.86178588867188	1.9518833333333334					1	DETECTED	198.8618 m/z @1.95 [CD6608_2.mzXML]	198.86178588867188	1.9518833333333334	1.7204166666666665	2.1918166666666665	0.47140000000000004	17432.083984375	226018.15230749513	0	1178	0.27628770695790483	1.0182891705069113	0.8048353286469939	198.86151123046875	198.86277770996094
394	198.9399871826172	1.5370333333333333					1	DETECTED	198.9400 m/z @1.54 [CD6608_2.mzXML]	198.9399871826172	1.5370333333333333	1.4309166666666668	1.6417499999999998	0.21083333333333298	258434.59375	1744211.641578126	0	1178	0.12825745790359533	0.9860602838738315	0.9112067853814023	198.93955993652344	198.94012451171875
395	199.0166473388672	15.89745					1	DETECTED	199.0166 m/z @15.90 [CD6608_2.mzXML]	199.0166473388672	15.89745	9.641466666666668	18.7795	9.13803333333333	1912.468505859375	631690.9781175533	0	1178	6.6648956758965685	0.7303434845041681	0.4606869690083361	199.00997924804688	199.01756286621094
396	199.0347442626953	10.4966					1	DETECTED	199.0347 m/z @10.50 [CD6608_2.mzXML]	199.0347442626953	10.4966	10.1344	10.541516666666666	0.407116666666667	2361.398193359375	32856.3115222473	0	1178	0.0916176038890093	0.5620053377507805	0.1240106755015611	199.0343780517578	199.04470825195312
397	200.02857971191406	10.435933333333333					1	DETECTED	200.0286 m/z @10.44 [CD6608_2.mzXML]	200.02857971191406	10.435933333333333	10.080633333333333	10.587866666666667	0.5072333333333336	9991.0732421875	167695.6706910407	0	1178	0.24224660603830728	0.7138099258842303	0.45907439380341714	200.0284881591797	200.02883911132812
398	200.04019165039062	1.7037666666666667					1	DETECTED	200.0402 m/z @1.70 [CD6608_2.mzXML]	200.04019165039062	1.7037666666666667	1.6112666666666666	18.541833333333333	16.930566666666667	27778.21484375	1072251.6338151854	0	1178	0.07338168122057831	91.51657657657655	182.0331531531531	200.0343017578125	200.04319763183594
399	200.1279296875	1.97975					1	DETECTED	200.1279 m/z @1.98 [CD6608_2.mzXML]	200.1279296875	1.97975	1.9379	11.011883333333333	9.073983333333334	6973.86279296875	545989.5145904846	0	1178	0.21319137084307282	108.41079251294322	215.8215850258864	200.12741088867188	200.12835693359375
400	200.93768310546875	1.5664					1	DETECTED	200.9377 m/z @1.57 [CD6608_2.mzXML]	200.93768310546875	1.5664	1.4309166666666668	18.339499999999997	16.90858333333333	31488.08203125	1.6350253386210203E7	0	1178	16.87733332107742	62.40097182925334	123.80194365850669	200.93748474121094	200.9405059814453
401	200.9730987548828	1.5370333333333333					1	DETECTED	200.9731 m/z @1.54 [CD6608_2.mzXML]	200.9730987548828	1.5370333333333333	1.4627333333333332	1.6265	0.16376666666666684	44633.38671875	292658.7127250978	0	1178	0.12350066250746372	1.102063705697623	1.2041274113952458	200.97276306152344	200.9731903076172
402	201.015869140625	1.8817833333333334					1	DETECTED	201.0159 m/z @1.88 [CD6608_2.mzXML]	201.015869140625	1.8817833333333334	1.7526333333333333	3.2449500000000002	1.492316666666667	39144.01953125	644606.4700085144	0	1178	0.13156124953973403	3.116177878915033	4.918808828205098	201.0155487060547	201.0161895751953
403	201.1118927001953	1.3944166666666669					1	DETECTED	201.1119 m/z @1.39 [CD6608_2.mzXML]	201.1118927001953	1.3944166666666669	0.10115	20.003666666666668	19.902516666666667	40127.81640625	2.8470966220950898E7	0	1178	3.766007719449856	7.694668539615444	9.238836885171041	201.1114044189453	201.11227416992188
404	202.0473175048828	1.8957666666666666					1	DETECTED	202.0473 m/z @1.90 [CD6608_2.mzXML]	202.0473175048828	1.8957666666666666	1.7678166666666668	9.833116666666665	8.065299999999999	15782.958984375	1780672.3723786317	0	1178	7.8810934820946414	31.517389605314623	61.562753884389764	202.04708862304688	202.04794311523438
405	202.11526489257812	0.28355					1	DETECTED	202.1153 m/z @0.28 [CD6608_2.mzXML]	202.11526489257812	0.28355	0.13763333333333333	19.985500000000002	19.84786666666667	4637.57861328125	2974124.3781561907	0	1178	16.276597244071297	68.01096516276412	135.02193032552825	202.1072540283203	202.11814880371094
406	202.97059631347656	1.5224					1	DETECTED	202.9706 m/z @1.52 [CD6608_2.mzXML]	202.97059631347656	1.5224	1.4627333333333332	1.6265	0.16376666666666684	13795.5869140625	78837.71367041022	0	1178	0.16003524903697963	1.3723463687150832	1.2953979090337084	202.9703826904297	202.97085571289062
407	203.0315399169922	1.8677666666666668					1	DETECTED	203.0315 m/z @1.87 [CD6608_2.mzXML]	203.0315399169922	1.8677666666666668	1.4309166666666668	17.5825	16.15158333333333	83099.203125	5324413.378193543	0	1178	0.4783073870725614	8.98806611948115	17.138906918367997	203.02252197265625	203.03929138183594
408	203.0519561767578	1.797					1	DETECTED	203.0520 m/z @1.80 [CD6608_2.mzXML]	203.0519561767578	1.797	1.7037666666666667	10.526483333333335	8.822716666666668	1797363.375	2.4003582607373092E7	1	1178	0.132670401086729	4.152179160553731	6.951418904320148	203.05194091796875	203.05287170410156
409	203.82371520996094	9.196966666666667					1	DETECTED	203.8237 m/z @9.20 [CD6608_2.mzXML]	203.82371520996094	9.196966666666667	6.008866666666666	9.399616666666667	3.3907500000000006	13223.33984375	698873.7365723265	0	1178	0.10352679834195655	0.5317822527524231	1.4498590486766965	203.8201141357422	203.82412719726562
410	204.05555725097656	1.797					1	DETECTED	204.0556 m/z @1.80 [CD6608_2.mzXML]	204.05555725097656	1.797	1.7365833333333331	10.836116666666667	9.099533333333333	101945.15625	1755896.9619222109	0	1178	0.27782730328627103	18.10855814307848	7.1616793275143085	204.05519104003906	204.06552124023438
411	204.06558227539062	10.51155					1	DETECTED	204.0656 m/z @10.51 [CD6608_2.mzXML]	204.06558227539062	10.51155	0.46575	19.438666666666666	18.972916666666666	2461.763427734375	1263494.5740256635	0	1178	7.142159377624907	0.944320843868416	0.8886416877368319	204.06556701660156	204.07101440429688
412	204.12277221679688	1.8677666666666668					1	DETECTED	204.1228 m/z @1.87 [CD6608_2.mzXML]	204.12277221679688	1.8677666666666668	1.85385	10.4966	8.642750000000001	683501.4375	4960636.617957547	0	1178	0.07736499860689339	17.429989984414686	18.030390551636266	204.1224365234375	204.12347412109375
413	204.4161834716797	9.196966666666667					1	DETECTED	204.4162 m/z @9.20 [CD6608_2.mzXML]	204.4161834716797	9.196966666666667	9.137833333333333	9.349183333333334	0.21135000000000126	11398.1181640625	75149.8104323729	0	1178	0.10734217581603467	1.7870631341600964	2.574126268320193	204.4160614013672	204.41636657714844
414	204.95660400390625	1.6112666666666666					1	DETECTED	204.9566 m/z @1.61 [CD6608_2.mzXML]	204.95660400390625	1.6112666666666666	1.5664	1.7204166666666665	0.15401666666666647	55390.8671875	239484.47267279058	0	1178	0.07533733704223256	1.5455537229830845	1.6389364258502273	204.9559326171875	204.95745849609375
415	204.99632263183594	11.708133333333334					1	DETECTED	204.9963 m/z @11.71 [CD6608_2.mzXML]	204.99632263183594	11.708133333333334	10.691333333333334	15.878883333333333	5.187549999999998	5943.52099609375	822752.365835022	0	1178	1.1503833707889317	2.5509195515342244	3.727253832127433	204.99249267578125	205.0042724609375
416	205.05616760253906	1.797					1	DETECTED	205.0562 m/z @1.80 [CD6608_2.mzXML]	205.05616760253906	1.797	1.4309166666666668	9.833116666666665	8.402199999999999	23326.857421875	1226417.4413517145	0	1178	7.5851473375938365	10.543959137360353	20.179258880289602	205.04638671875	205.0602264404297
417	205.08547973632812	12.460266666666666					1	DETECTED	205.0855 m/z @12.46 [CD6608_2.mzXML]	205.08547973632812	12.460266666666666	0.19231666666666666	19.985500000000002	19.793183333333335	16105.353515625	4698727.995942932	0	1178	11.755964575537334	0.933144787902743	0.15904615405318395	205.0756378173828	205.0867919921875
418	205.09681701660156	9.196966666666667					1	DETECTED	205.0968 m/z @9.20 [CD6608_2.mzXML]	205.09681701660156	9.196966666666667	9.103933333333334	10.709183333333334	1.6052499999999998	3924082.25	3.0872905753357574E7	1	1178	0.10444111357684349	2.068267756807644	1.73231234949157	205.09664916992188	205.09732055664062
419	205.1261444091797	1.8817833333333334					1	DETECTED	205.1261 m/z @1.88 [CD6608_2.mzXML]	205.1261444091797	1.8817833333333334	1.83955	9.284966666666666	7.445416666666666	62778.70703125	1482867.8950242915	0	1178	0.07060195903238298	4.591539903308455	172.9165149385624	205.1161651611328	205.13612365722656
420	205.9871063232422	11.319899999999999					1	DETECTED	205.9871 m/z @11.32 [CD6608_2.mzXML]	205.9871063232422	11.319899999999999	0.13763333333333333	19.985500000000002	19.84786666666667	19822.16015625	4002902.9114585263	0	1178	0.8783940800285315	0.8382260827888249	2.142450440806576	205.98684692382812	205.99481201171875
421	206.0809783935547	10.297283333333333					1	DETECTED	206.0810 m/z @10.30 [CD6608_2.mzXML]	206.0809783935547	10.297283333333333	0.2287	16.578233333333333	16.349533333333333	65994.4453125	1222592.9589216318	1	1178	0.08639947486668831	2.4645541886110682	2.530361162874242	206.0803680419922	206.09005737304688
422	206.10008239746094	9.196966666666667					1	DETECTED	206.1001 m/z @9.20 [CD6608_2.mzXML]	206.10008239746094	9.196966666666667	3.778583333333333	10.314950000000001	6.536366666666668	417385.75	5078806.497792108	0	1178	0.10291264030448666	1.6387051768704568	1.6985161155762385	206.0902862548828	206.10092163085938
423	206.38194274902344	9.196966666666667					1	DETECTED	206.3819 m/z @9.20 [CD6608_2.mzXML]	206.38194274902344	9.196966666666667	9.137833333333333	9.284966666666666	0.14713333333333267	12567.056640625	76474.82319372539	0	1178	0.1046504421798442	1.2440811724915357	1.4881623449830716	206.3814697265625	206.3824462890625
424	206.89344787597656	1.7526333333333333					1	DETECTED	206.8934 m/z @1.75 [CD6608_2.mzXML]	206.89344787597656	1.7526333333333333	1.68725	5.834433333333333	4.147183333333333	56551.1796875	1172756.9713791504	0	1178	0.1213710289532024	2.2283647405625744	3.2321264554966787	206.89329528808594	206.8966522216797
425	206.99085998535156	16.578233333333333					1	DETECTED	206.9909 m/z @16.58 [CD6608_2.mzXML]	206.99085998535156	16.578233333333333	0.13763333333333333	20.003666666666668	19.866033333333334	6792.046875	2121070.304301513	0	1178	8.802176221088887	0.6061301316904436	0.1947606882956859	206.9879608154297	206.99337768554688
426	207.02618408203125	10.224483333333334					1	DETECTED	207.0262 m/z @10.22 [CD6608_2.mzXML]	207.02618408203125	10.224483333333334	1.4309166666666668	15.065633333333333	13.634716666666666	16796.5859375	2601361.433178832	0	1178	3.785387241758862	0.775509896998365	0.5542756425917346	207.01620483398438	207.0263214111328
427	207.08428955078125	10.297283333333333					1	DETECTED	207.0843 m/z @10.30 [CD6608_2.mzXML]	207.08428955078125	10.297283333333333	2.738783333333333	10.368383333333332	7.629599999999999	6531.2666015625	761053.5703762206	0	1178	7.637096117117674	0.5047033141496329	0.009406628299265661	207.08428955078125	207.0859832763672
428	207.10433959960938	9.196966666666667					1	DETECTED	207.1043 m/z @9.20 [CD6608_2.mzXML]	207.10433959960938	9.196966666666667	9.068616666666665	9.300416666666667	0.23180000000000156	15016.8828125	115955.98591455065	0	1178	0.09713592531287674	0.902999610440201	0.8059992208804022	207.104248046875	207.11016845703125
429	208.0489959716797	15.952883333333334					1	DETECTED	208.0490 m/z @15.95 [CD6608_2.mzXML]	208.0489959716797	15.952883333333334	0.11953333333333332	20.003666666666668	19.884133333333335	12696.056640625	3599008.453707579	0	1178	7.618107444855321	0.6240983427406442	0.5679431180830798	208.04347229003906	208.04942321777344
430	208.8905029296875	1.7526333333333333					1	DETECTED	208.8905 m/z @1.75 [CD6608_2.mzXML]	208.8905029296875	1.7526333333333333	1.6718000000000002	2.0219666666666667	0.3501666666666665	38789.46875	301553.87758166494	0	1178	0.10972715157591795	2.781123764289327	1.5920520695440539	208.8900146484375	208.89076232910156
431	208.9350128173828	2.07925					1	DETECTED	208.9350 m/z @2.08 [CD6608_2.mzXML]	208.9350128173828	2.07925	2.0361833333333332	16.081599999999998	14.045416666666664	5669.22607421875	1141833.0301469725	0	1178	0.16549331435688863	163.06598297213566	325.1319659442713	208.93490600585938	208.93727111816406
432	208.9785919189453	11.946366666666668					1	DETECTED	208.9786 m/z @11.95 [CD6608_2.mzXML]	208.9785919189453	11.946366666666668	11.549883333333334	16.339533333333332	4.789649999999998	5610.1513671875	996680.4656665035	0	1178	2.6038037463564745	6.04016562276681	11.08033124553362	208.9776153564453	208.9792022705078
433	209.0331268310547	1.4928					1	DETECTED	209.0331 m/z @1.49 [CD6608_2.mzXML]	209.0331268310547	1.4928	1.4124166666666667	5.538916666666666	4.1265	47288.0234375	726433.9382986451	0	1178	0.11091603708071118	16.602475402452225	1.371301166849808	209.0326385498047	209.03419494628906
434	209.0453338623047	16.486116666666668					1	DETECTED	209.0453 m/z @16.49 [CD6608_2.mzXML]	209.0453338623047	16.486116666666668	0.17411666666666664	20.003666666666668	19.82955	27119.7109375	6541504.494416108	0	1178	2.419186512357591	0.7091155163612636	0.45987226665181713	209.0445556640625	209.04563903808594
435	209.09181213378906	7.7350666666666665					1	DETECTED	209.0918 m/z @7.74 [CD6608_2.mzXML]	209.09181213378906	7.7350666666666665	2.477816666666667	8.683316666666666	6.205499999999999	19527.32421875	1452272.4127132574	0	1178	0.6776712943264682	0.5625607292597246	0.2584487121043598	209.08447265625	209.0926971435547
436	209.11692810058594	12.04805					1	DETECTED	209.1169 m/z @12.05 [CD6608_2.mzXML]	209.11692810058594	12.04805	11.319899999999999	12.543733333333334	1.223833333333335	215192.296875	1951636.903530888	1	1178	0.09658293525760797	0.8492330173876927	3.1540875436943483	209.11624145507812	209.11798095703125
437	210.04481506347656	15.786133333333334					1	DETECTED	210.0448 m/z @15.79 [CD6608_2.mzXML]	210.04481506347656	15.786133333333334	9.781216666666667	19.072666666666667	9.29145	2190.0712890625	513643.62814450037	0	1178	0.880990109426909	0.7736535339097128	0.5473070678194257	210.0443572998047	210.0497589111328
438	210.120361328125	12.04805					1	DETECTED	210.1204 m/z @12.05 [CD6608_2.mzXML]	210.120361328125	12.04805	3.5334999999999996	19.163999999999998	15.630499999999998	28560.2109375	3238381.577570496	0	1178	0.12909873244734804	0.5140298394242346	0.026423140970357466	210.1105499267578	210.12045288085938
439	210.93511962890625	11.691266666666667					1	DETECTED	210.9351 m/z @11.69 [CD6608_2.mzXML]	210.93511962890625	11.691266666666667	10.924933333333334	17.564	6.6390666666666664	13249.416015625	1172650.2707971495	0	1178	0.4253910310319373	4.060657524463016	5.703777234098838	210.93455505371094	210.93594360351562
440	211.04176330566406	2.669166666666667					1	DETECTED	211.0418 m/z @2.67 [CD6608_2.mzXML]	211.04176330566406	2.669166666666667	2.1074166666666665	17.414833333333334	15.307416666666668	19354.57421875	2518746.6047563776	0	1178	0.5526104887150938	1.0522082454042405	0.751537990075343	211.04119873046875	211.0458221435547
441	211.0800018310547	14.471433333333332					1	DETECTED	211.0800 m/z @14.47 [CD6608_2.mzXML]	211.0800018310547	14.471433333333332	1.9938166666666668	17.117666666666665	15.123849999999997	5108.220703125	1296409.2976863405	0	1178	0.33472396831647444	0.606039214219596	0.21207842843919178	211.0701446533203	211.08604431152344
442	211.12258911132812	12.794166666666666					1	DETECTED	211.1226 m/z @12.79 [CD6608_2.mzXML]	211.12258911132812	12.794166666666666	0.10115	20.003666666666668	19.902516666666667	9879.2392578125	3418386.3190081175	0	1178	12.00234079012545	0.783994742515898	2.9681090709809963	211.12045288085938	211.13258361816406
443	211.1326141357422	12.133783333333334					1	DETECTED	211.1326 m/z @12.13 [CD6608_2.mzXML]	211.1326141357422	12.133783333333334	0.15585000000000002	19.985500000000002	19.82965	6951.9150390625	3530375.4642014136	0	1178	6.023893873518388	0.8277575708664265	1.3750506818423558	211.13259887695312	211.13340759277344
444	211.1439971923828	10.278933333333333					1	DETECTED	211.1440 m/z @10.28 [CD6608_2.mzXML]	211.1439971923828	10.278933333333333	10.224483333333334	10.420549999999999	0.19606666666666506	11750.8837890625	89397.97045007271	0	1178	0.1472797237413701	1.800428527701266	2.600857055402532	211.14376831054688	211.1440887451172
445	212.0193634033203	11.34935					1	DETECTED	212.0194 m/z @11.35 [CD6608_2.mzXML]	212.0193634033203	11.34935	11.304583333333333	11.51965	0.21506666666666696	33296.18359375	210237.74720117263	0	1178	0.11035356630372029	2.4020848845867877	3.319093999741768	212.01895141601562	212.01947021484375
446	212.83871459960938	2.00785					1	DETECTED	212.8387 m/z @2.01 [CD6608_2.mzXML]	212.83871459960938	2.00785	1.7204166666666665	2.163616666666667	0.4432000000000005	15106.943359375	246577.94771484387	0	1178	0.3034186048538128	0.7709613823495309	0.5419227646990619	212.83843994140625	212.83908081054688
447	213.074462890625	1.7526333333333333					1	DETECTED	213.0745 m/z @1.75 [CD6608_2.mzXML]	213.074462890625	1.7526333333333333	1.7204166666666665	11.708133333333334	9.987716666666667	33864.8046875	4166552.5900675054	0	1178	0.04656973755828875	155.00853595447435	309.0170719089487	213.0663299560547	213.074462890625
448	213.95864868164062	19.529999999999998					1	DETECTED	213.9586 m/z @19.53 [CD6608_2.mzXML]	213.95864868164062	19.529999999999998	0.11953333333333332	19.930999999999997	19.811466666666664	3362.256591796875	1535408.1764580696	0	1178	19.741402704784765	0.5103294785974577	0.02065895719491545	213.9578399658203	213.95953369140625
449	214.05874633789062	1.8254					1	DETECTED	214.0587 m/z @1.83 [CD6608_2.mzXML]	214.05874633789062	1.8254	1.8112166666666667	9.451316666666665	7.640099999999999	24380.408203125	869675.8474555664	0	1178	0.08237135130667572	269.3337250293794	537.6674500587588	214.051025390625	214.05894470214844
450	214.91729736328125	1.5664					1	DETECTED	214.9173 m/z @1.57 [CD6608_2.mzXML]	214.91729736328125	1.5664	1.4309166666666668	1.85385	0.42293333333333316	852092.375	5235044.648479495	0	1178	0.10738130041766047	0.7347244929692872	0.3902089391915184	214.9162139892578	214.91793823242188
451	214.98875427246094	1.5224					1	DETECTED	214.9888 m/z @1.52 [CD6608_2.mzXML]	214.98875427246094	1.5224	1.44725	1.6112666666666666	0.1640166666666667	47261.29296875	313404.50769140647	0	1178	0.11589187707929227	1.0912619206032375	1.1094825548004417	214.98849487304688	214.98899841308594
452	215.01596069335938	1.9518833333333334					1	DETECTED	215.0160 m/z @1.95 [CD6608_2.mzXML]	215.01596069335938	1.9518833333333334	1.8957666666666666	10.572000000000001	8.676233333333334	55167.8671875	2194727.7230180968	0	1178	1.4665462587954732	75.95052405703838	30.632523082622573	215.01513671875	215.02294921875
453	215.12738037109375	11.1339					1	DETECTED	215.1274 m/z @11.13 [CD6608_2.mzXML]	215.12738037109375	11.1339	7.805466666666666	17.283666666666665	9.4782	3371.58984375	708706.7974866333	0	1178	0.10552616400807047	1.4238230198391628	1.8476460396783259	215.1271209716797	215.13031005859375
454	215.1634979248047	12.186566666666666					1	DETECTED	215.1635 m/z @12.19 [CD6608_2.mzXML]	215.1634979248047	12.186566666666666	11.963083333333334	12.308083333333334	0.34500000000000064	6096.54833984375	63044.1380249634	0	1178	0.31173331475306654	0.7718696397941729	0.5437392795883457	215.1634979248047	215.16436767578125
455	215.92100524902344	1.5664					1	DETECTED	215.9210 m/z @1.57 [CD6608_2.mzXML]	215.92100524902344	1.5664	1.44725	1.6112666666666666	0.1640166666666667	22944.931640625	136466.7618524171	0	1178	0.0963348611523056	0.6882780808504683	0.3765561617009364	215.92068481445312	215.9210205078125
456	216.1225128173828	1.9379					1	DETECTED	216.1225 m/z @1.94 [CD6608_2.mzXML]	216.1225128173828	1.9379	1.8677666666666668	2.0219666666666667	0.1541999999999999	9646.0478515625	61354.49983520503	0	1178	0.0403863600090304	1.0993346007604583	1.1986692015209164	216.11634826660156	216.12298583984375
457	216.9222412109375	1.7037666666666667					1	DETECTED	216.9222 m/z @1.70 [CD6608_2.mzXML]	216.9222412109375	1.7037666666666667	1.4779166666666665	1.8957666666666666	0.41785000000000005	132314.546875	1188298.5968696289	0	1178	0.14227243640700427	1.5077353244511271	1.9643843732487662	216.91346740722656	216.92271423339844
458	216.9506378173828	1.5370333333333333					1	DETECTED	216.9506 m/z @1.54 [CD6608_2.mzXML]	216.9506378173828	1.5370333333333333	1.4309166666666668	14.978266666666666	13.54735	109175.1328125	5484719.170153381	0	1178	0.13621636932923908	63.52926581689863	0.8885398700360805	216.9451141357422	216.95074462890625
459	217.046630859375	10.88975					1	DETECTED	217.0466 m/z @10.89 [CD6608_2.mzXML]	217.046630859375	10.88975	9.798633333333333	16.9685	7.169866666666666	5369.322265625	470393.1856851807	0	1178	0.12120629189128707	3.2855637191256672	5.577556213224855	217.03814697265625	217.05419921875
460	217.08181762695312	1.8677666666666668					1	DETECTED	217.0818 m/z @1.87 [CD6608_2.mzXML]	217.08181762695312	1.8677666666666668	1.8677666666666668	15.313666666666668	13.445900000000002	37719.8828125	1477816.8393211362	0	1178	0.04953208136214782	null	null	217.0806884765625	217.0901336669922
461	217.12139892578125	19.493166666666664					1	DETECTED	217.1214 m/z @19.49 [CD6608_2.mzXML]	217.12139892578125	19.493166666666664	0.10115	20.003666666666668	19.902516666666667	11853.4443359375	2882609.866796691	0	1178	2.0907541141316415	0.5282683742359151	0.05118097657952435	217.11892700195312	217.1221923828125
462	217.95094299316406	1.5370333333333333					1	DETECTED	217.9509 m/z @1.54 [CD6608_2.mzXML]	217.95094299316406	1.5370333333333333	1.4779166666666665	8.426416666666666	6.9485	12972.3876953125	1735952.2413188475	0	1178	6.946209042341435	58.76938257682545	116.53876515365089	217.95089721679688	217.9597625732422
463	218.08111572265625	9.211616666666666					1	DETECTED	218.0811 m/z @9.21 [CD6608_2.mzXML]	218.08111572265625	9.211616666666666	4.8225999999999996	18.944166666666668	14.121566666666668	3028.982666015625	1149825.662638642	0	1178	5.964744464927719	1.608739239237339	2.217478478474678	218.08096313476562	218.08609008789062
464	218.1384735107422	1.9657666666666667					1	DETECTED	218.1385 m/z @1.97 [CD6608_2.mzXML]	218.1384735107422	1.9657666666666667	0.10115	20.003666666666668	19.902516666666667	23023.603515625	2799420.1908316966	0	1178	3.4207323413124775	5.105387227445305	15.664798153764238	218.1375274658203	218.13954162597656
465	218.2112274169922	10.386516666666667					1	DETECTED	218.2112 m/z @10.39 [CD6608_2.mzXML]	218.2112274169922	10.386516666666667	8.345533333333334	10.51155	2.166016666666666	7730.2333984375	379831.073609924	0	1178	0.10521116971489342	0.5306306600576518	0.06126132011530357	218.21107482910156	218.22091674804688
466	218.91937255859375	1.6718000000000002					1	DETECTED	218.9194 m/z @1.67 [CD6608_2.mzXML]	218.91937255859375	1.6718000000000002	1.44725	1.7827333333333333	0.33548333333333336	42266.3984375	530399.0423801269	0	1178	0.2877713221939304	0.7413467441347975	0.49453339925984474	218.91017150878906	218.91941833496094
467	218.9697723388672	9.6589					1	DETECTED	218.9698 m/z @9.66 [CD6608_2.mzXML]	218.9697723388672	9.6589	9.520066666666667	9.938883333333333	0.4188166666666664	3262.32080078125	46239.663109924295	0	1178	0.3151575947552292	1.5083433373349424	2.016686674669885	218.96934509277344	218.96998596191406
468	218.983642578125	1.5370333333333333					1	DETECTED	218.9836 m/z @1.54 [CD6608_2.mzXML]	218.983642578125	1.5370333333333333	1.4309166666666668	1.58135	0.1504333333333332	21447.0390625	117100.40484606937	0	1178	0.11671968410632783	0.7088110570127228	0.41762211402544575	218.98336791992188	218.98385620117188
469	219.0258331298828	1.7678166666666668					1	DETECTED	219.0258 m/z @1.77 [CD6608_2.mzXML]	219.0258331298828	1.7678166666666668	1.7204166666666665	15.529533333333335	13.809116666666668	1593413.375	1.6037030423170684E7	1	1178	0.06732949073807482	5.350169398724288	7.732932009392784	219.01589965820312	219.02706909179688
470	219.04322814941406	8.683316666666666					1	DETECTED	219.0432 m/z @8.68 [CD6608_2.mzXML]	219.04322814941406	8.683316666666666	8.32905	11.116616666666665	2.787566666666665	7671.39990234375	382139.99730795255	0	1178	2.492787065465107	3.934277380504335	0.5640572840041645	219.0428009033203	219.0471649169922
471	219.11709594726562	14.772966666666667					1	DETECTED	219.1171 m/z @14.77 [CD6608_2.mzXML]	219.11709594726562	14.772966666666667	0.6480333333333334	19.693833333333334	19.0458	13697.9638671875	2467184.6794879176	0	1178	0.6387045963571261	0.9517794209993111	0.8927396840793155	219.1103973388672	219.11805725097656
472	219.17401123046875	12.239316666666667					1	DETECTED	219.1740 m/z @12.24 [CD6608_2.mzXML]	219.17401123046875	12.239316666666667	0.10115	20.003666666666668	19.902516666666667	14743.255859375	1702059.4208609632	0	1178	0.4747342469813649	1.3063306563725	1.097591062676686	219.17318725585938	219.1750030517578
473	220.02947998046875	1.7827333333333333					1	DETECTED	220.0295 m/z @1.78 [CD6608_2.mzXML]	220.02947998046875	1.7827333333333333	1.7204166666666665	13.911166666666666	12.19075	91442.0234375	1873377.4517911375	0	1178	0.09225180810029898	97.8129178924844	194.62583578496884	220.0248260498047	220.03756713867188
474	220.1177215576172	8.892666666666665					1	DETECTED	220.1177 m/z @8.89 [CD6608_2.mzXML]	220.1177215576172	8.892666666666665	8.769066666666667	14.772966666666667	6.0039	8862.5517578125	444065.54106988537	0	1178	0.12363294268002889	1.0708479358302436	0.8471155399065536	220.1175079345703	220.12059020996094
475	220.93426513671875	1.6112666666666666					1	DETECTED	220.9343 m/z @1.61 [CD6608_2.mzXML]	220.93426513671875	1.6112666666666666	1.5664	1.7037666666666667	0.13736666666666664	103217.234375	477463.2089121095	0	1178	0.0718714318634952	1.5308320950965841	1.8650372219216442	220.9341278076172	220.9346160888672
476	220.9812774658203	1.5224					1	DETECTED	220.9813 m/z @1.52 [CD6608_2.mzXML]	220.9812774658203	1.5224	1.4627333333333332	1.58135	0.11861666666666681	5345.36328125	29946.978230346693	0	1178	0.12015714309927561	0.993994413407821	0.9879888268156419	220.98095703125	220.98141479492188
477	221.00665283203125	15.6206					1	DETECTED	221.0067 m/z @15.62 [CD6608_2.mzXML]	221.00665283203125	15.6206	9.885866666666667	18.1735	8.287633333333334	3081.903564453125	589170.6594738157	0	1178	1.7559154740836096	0.7225822764208741	0.44516455284174816	221.005615234375	221.00735473632812
478	221.02427673339844	1.7678166666666668					1	DETECTED	221.0243 m/z @1.77 [CD6608_2.mzXML]	221.02427673339844	1.7678166666666668	1.7037666666666667	18.999000000000002	17.295233333333336	109183.8984375	2425572.239320984	0	1178	0.07469920495994242	4.169891328494237	5.350248979580031	221.0209197998047	221.02615356445312
479	221.05288696289062	11.53505					1	DETECTED	221.0529 m/z @11.54 [CD6608_2.mzXML]	221.05288696289062	11.53505	11.51965	12.031116666666666	0.5114666666666654	19767.30859375	191620.7539501348	0	1178	0.14496105067243725	10.466261447144557	16.537215685679595	221.05274963378906	221.05316162109375
480	221.092041015625	8.632016666666667					1	DETECTED	221.0920 m/z @8.63 [CD6608_2.mzXML]	221.092041015625	8.632016666666667	4.484083333333333	9.269716666666666	4.785633333333332	6841.79052734375	341945.56872604374	0	1178	0.7142450962931086	1.7257373793238593	2.5187871755873097	221.09141540527344	221.09246826171875
481	221.98123168945312	0.46575					1	DETECTED	221.9812 m/z @0.47 [CD6608_2.mzXML]	221.98123168945312	0.46575	0.11953333333333332	19.930999999999997	19.811466666666664	1952.589111328125	1274429.872106384	0	1178	7.569524389279843	28.61137052905213	56.22274105810426	221.9810333251953	221.98252868652344
482	222.0645751953125	15.91595					1	DETECTED	222.0646 m/z @15.92 [CD6608_2.mzXML]	222.0645751953125	15.91595	9.0165	19.91283333333333	10.896333333333331	13144.6796875	2402249.7951981495	0	1178	1.7449611553275393	0.7755342316731407	0.45134788104405854	222.06387329101562	222.06515502929688
483	222.8673553466797	1.7526333333333333					1	DETECTED	222.8674 m/z @1.75 [CD6608_2.mzXML]	222.8673553466797	1.7526333333333333	1.7037666666666667	18.6515	16.947733333333332	67834.7109375	3554898.146417358	0	1178	0.09601714040838227	173.40791268758545	345.8158253751709	222.8672332763672	222.87374877929688
484	222.99404907226562	13.57085					1	DETECTED	222.9940 m/z @13.57 [CD6608_2.mzXML]	222.99404907226562	13.57085	11.3936	16.9685	5.5748999999999995	19575.5625	2871501.615520873	0	1178	2.471977794921326	1.2802617981398547	1.5605235962797095	222.992431640625	222.99462890625
485	223.06097412109375	15.6206					1	DETECTED	223.0610 m/z @15.62 [CD6608_2.mzXML]	223.06097412109375	15.6206	0.44758333333333333	20.003666666666668	19.556083333333333	23298.109375	6639131.233341432	0	1178	2.4536400617088496	0.6255257202128145	0.5174223067897732	223.05751037597656	223.06126403808594
486	223.09597778320312	11.53505					1	DETECTED	223.0960 m/z @11.54 [CD6608_2.mzXML]	223.09597778320312	11.53505	0.10115	19.985500000000002	19.88435	483408.84375	7505149.830116282	1	1178	0.09168097641641282	3.44687042319543	0.0201888739062994	223.09181213378906	223.09710693359375
487	223.13262939453125	12.342216666666667					1	DETECTED	223.1326 m/z @12.34 [CD6608_2.mzXML]	223.13262939453125	12.342216666666667	10.763399999999999	12.543733333333334	1.7803333333333349	17743.384765625	520031.3219144287	0	1178	0.0932515284658102	0.5636375175979592	0.1291921751042701	223.12977600097656	223.13262939453125
488	223.1688995361328	14.471433333333332					1	DETECTED	223.1689 m/z @14.47 [CD6608_2.mzXML]	223.1688995361328	14.471433333333332	0.8484666666666667	15.511566666666665	14.663099999999998	7678.3955078125	1787442.0037659302	0	1178	0.23930922300099589	0.538684145594405	0.07550795685024378	223.1686248779297	223.16954040527344
489	224.86447143554688	1.7365833333333331					1	DETECTED	224.8645 m/z @1.74 [CD6608_2.mzXML]	224.86447143554688	1.7365833333333331	1.6718000000000002	1.7678166666666668	0.09601666666666664	43370.64453125	183032.8885036622	0	1178	0.0953869433305341	0.7410599434010845	0.4478079399829174	224.8642120361328	224.86451721191406
490	224.95083618164062	11.609783333333333					1	DETECTED	224.9508 m/z @11.61 [CD6608_2.mzXML]	224.95083618164062	11.609783333333333	10.872116666666667	19.930999999999997	9.05888333333333	31304.48046875	2815334.4979849276	0	1178	0.9485252682155618	3.647891923105231	6.634206193211052	224.9420928955078	224.95140075683594
491	225.18472290039062	14.471433333333332					1	DETECTED	225.1847 m/z @14.47 [CD6608_2.mzXML]	225.18472290039062	14.471433333333332	0.9030333333333334	14.908683333333332	14.00565	3294.29833984375	841475.1319765933	0	1178	0.2599932913459373	0.5161128062262316	0.03222561245246312	225.183837890625	225.1855010986328
492	226.95103454589844	1.6417499999999998					1	DETECTED	226.9510 m/z @1.64 [CD6608_2.mzXML]	226.95103454589844	1.6417499999999998	0.11953333333333332	19.584666666666667	19.465133333333334	523385.5	1.0083047584099188E7	0	1178	0.06938013733879922	1.707679057555509	1.9281470227656061	226.9464874267578	226.9529571533203
493	227.07904052734375	9.196966666666667					1	DETECTED	227.0790 m/z @9.20 [CD6608_2.mzXML]	227.07904052734375	9.196966666666667	7.299666666666667	11.92955	4.629883333333334	28279.326171875	868075.9491965632	0	1178	0.13033293337099927	1.2201242115989392	0.09126516020443727	227.078369140625	227.08340454101562
494	227.1248779296875	1.8254					1	DETECTED	227.1249 m/z @1.83 [CD6608_2.mzXML]	227.1248779296875	1.8254	1.8112166666666667	12.965383333333333	11.154166666666667	218622.46875	2625695.2036558837	0	1178	0.025730369284888033	7.988628949289445	8.011311299929131	227.1246795654297	227.12887573242188
495	227.17523193359375	9.781216666666667					1	DETECTED	227.1752 m/z @9.78 [CD6608_2.mzXML]	227.17523193359375	9.781216666666667	0.41085	19.602833333333333	19.191983333333333	85520.25	2610169.1451259158	1	1178	0.7787146722669771	1.901386223227145	1.3102013970988249	227.17459106445312	227.1789093017578
496	228.0630645751953	10.297283333333333					1	DETECTED	228.0631 m/z @10.30 [CD6608_2.mzXML]	228.0630645751953	10.297283333333333	10.278933333333333	10.368383333333332	0.08944999999999936	21033.294921875	88026.76502539066	0	1178	0.10691839786246504	2.43732970027248	3.8746594005449597	228.0629425048828	228.0630645751953
497	228.19515991210938	11.48755					1	DETECTED	228.1952 m/z @11.49 [CD6608_2.mzXML]	228.19515991210938	11.48755	11.471166666666667	12.560550000000001	1.089383333333334	70369.3359375	609601.2437616574	0	1178	0.07821171958181772	8.307190875841684	14.285153724681894	228.19476318359375	228.19583129882812
498	229.1430206298828	0.28355					1	DETECTED	229.1430 m/z @0.28 [CD6608_2.mzXML]	229.1430206298828	0.28355	0.10115	20.003666666666668	19.902516666666667	85693.6484375	6.457496335016066E7	1	1178	16.29002492762087	54.55733735380117	7.323716465841721	229.1426544189453	229.1435546875
499	229.15435791015625	1.8817833333333334					1	DETECTED	229.1544 m/z @1.88 [CD6608_2.mzXML]	229.15435791015625	1.8817833333333334	1.85385	6.9154	5.06155	137955.84375	4876924.03820404	0	1178	0.1623489620307783	90.60053699284	180.20107398568	229.15423583984375	229.16404724121094
500	230.1465301513672	0.21048333333333333					1	DETECTED	230.1465 m/z @0.21 [CD6608_2.mzXML]	230.1465301513672	0.21048333333333333	0.13763333333333333	20.003666666666668	19.866033333333334	11209.8203125	7839349.687567939	0	1178	14.893164596371442	136.3488904140929	271.6977808281858	230.1455535888672	230.14706420898438
501	230.15771484375	1.9657666666666667					1	DETECTED	230.1577 m/z @1.97 [CD6608_2.mzXML]	230.15771484375	1.9657666666666667	1.9238833333333334	2.233433333333333	0.30954999999999977	12735.4853515625	121254.86958300775	0	1178	0.026032381000558713	3.695384003183449	6.390768006366898	230.15728759765625	230.15792846679688
502	230.2472381591797	11.364083333333333					1	DETECTED	230.2472 m/z @11.36 [CD6608_2.mzXML]	230.2472381591797	11.364083333333333	11.334316666666666	12.0146	0.6802833333333336	220738.25	1631058.87863159	1	1178	0.09373051127149701	4.8381675154876955	5.514309421518339	230.2470703125	230.2476043701172
503	230.96620178222656	1.5370333333333333					1	DETECTED	230.9662 m/z @1.54 [CD6608_2.mzXML]	230.96620178222656	1.5370333333333333	1.4309166666666668	1.6417499999999998	0.21083333333333298	144010.6875	975103.191310059	0	1178	0.11828750199362092	0.9967988261464008	0.8306517646649811	230.96585083007812	230.96644592285156
504	230.98976135253906	1.9379					1	DETECTED	230.9898 m/z @1.94 [CD6608_2.mzXML]	230.98976135253906	1.9379	1.9238833333333334	3.73245	1.8085666666666667	14009.9599609375	385838.5349025877	0	1178	0.14627980238081295	64.51486325802662	115.38657670442394	230.9896240234375	230.9906463623047
505	231.13674926757812	14.857866666666666					1	DETECTED	231.1367 m/z @14.86 [CD6608_2.mzXML]	231.13674926757812	14.857866666666666	0.10115	20.003666666666668	19.902516666666667	237334.203125	2.353562020886026E7	1	1178	0.7531334186636727	0.9161029353230747	0.7043865920439436	231.13546752929688	231.1461639404297
506	232.14019775390625	14.857866666666666					1	DETECTED	232.1402 m/z @14.86 [CD6608_2.mzXML]	232.14019775390625	14.857866666666666	9.316650000000001	19.749000000000002	10.432350000000001	15386.6376953125	1749224.453841094	0	1178	0.5685133491549674	0.9146406891171922	0.563821566778786	232.13645935058594	232.1414031982422
507	232.15423583984375	8.4597					1	DETECTED	232.1542 m/z @8.46 [CD6608_2.mzXML]	232.15423583984375	8.4597	3.5181833333333334	11.1339	7.615716666666668	28601.365234375	850255.9178226932	0	1178	0.17957464905703446	1.1764045834529184	0.6640954100613455	232.1538848876953	232.1598358154297
508	232.89610290527344	1.7204166666666665					1	DETECTED	232.8961 m/z @1.72 [CD6608_2.mzXML]	232.89610290527344	1.7204166666666665	1.6567333333333332	1.9379	0.2811666666666668	120077.046875	891570.1381376954	0	1178	0.1270802657192589	2.0662994669696313	2.836923750915431	232.89602661132812	232.89662170410156
509	232.92823791503906	1.5664					1	DETECTED	232.9282 m/z @1.57 [CD6608_2.mzXML]	232.92823791503906	1.5664	1.4309166666666668	1.6265	0.19558333333333322	65271.1171875	372026.15119519056	0	1178	0.08716218466560433	0.7368196287386006	0.33732331320334663	232.92759704589844	232.92823791503906
510	233.06903076171875	10.368383333333332					1	DETECTED	233.0690 m/z @10.37 [CD6608_2.mzXML]	233.06903076171875	10.368383333333332	10.1344	10.368383333333332	0.23398333333333277	1609.6256103515625	18191.039866851756	0	1178	0.11512494313833344	0.5	null	233.06903076171875	233.0696563720703
511	233.1470184326172	14.772966666666667					1	DETECTED	233.1470 m/z @14.77 [CD6608_2.mzXML]	233.1470184326172	14.772966666666667	0.7207	19.675666666666665	18.954966666666664	12263.6767578125	1979115.8920887152	0	1178	0.568251271409423	0.9489746813346402	0.6189851515180443	233.13999938964844	233.15371704101562
512	234.9966278076172	1.5664					1	DETECTED	234.9966 m/z @1.57 [CD6608_2.mzXML]	234.9966278076172	1.5664	1.4627333333333332	1.5664	0.1036666666666668	4514.28173828125	23619.646735107417	0	1178	0.07490975936322508	0.5	null	234.9966278076172	234.997314453125
513	235.06858825683594	11.8804					1	DETECTED	235.0686 m/z @11.88 [CD6608_2.mzXML]	235.06858825683594	11.8804	11.20325	12.0985	0.895249999999999	19196.134765625	264722.6472805169	0	1178	0.3989876481451251	0.6554531380171489	4.678298047520359	235.0628204345703	235.06884765625
514	235.09237670898438	2.69675					1	DETECTED	235.0924 m/z @2.70 [CD6608_2.mzXML]	235.09237670898438	2.69675	0.3563	19.985500000000002	19.6292	62213.41015625	8897079.735786373	0	1178	1.1740257444751134	1.9393894504724076	8.39868853577939	235.08326721191406	235.09327697753906
515	235.16873168945312	12.273716666666667					1	DETECTED	235.1687 m/z @12.27 [CD6608_2.mzXML]	235.16873168945312	12.273716666666667	0.13763333333333333	19.949166666666667	19.811533333333333	14081.94140625	1397911.5967677305	0	1178	0.15417704328850235	0.8342890683215752	0.5427090482749756	235.16758728027344	235.1703643798828
516	236.0687255859375	11.8804					1	DETECTED	236.0687 m/z @11.88 [CD6608_2.mzXML]	236.0687255859375	11.8804	11.846866666666667	16.2102	4.363333333333333	7973.138671875	439339.1069389039	0	1178	0.051391934781369386	65.05964214711842	3.7130088553312866	236.0599365234375	236.06890869140625
517	236.080078125	14.943800000000001					1	DETECTED	236.0801 m/z @14.94 [CD6608_2.mzXML]	236.080078125	14.943800000000001	10.260833333333332	17.953500000000002	7.692666666666669	3496.93603515625	692144.3675129397	0	1178	0.9621747631613733	0.8213454434154986	0.6426908868309973	236.0790252685547	236.08090209960938
518	236.09593200683594	2.42395					1	DETECTED	236.0959 m/z @2.42 [CD6608_2.mzXML]	236.09593200683594	2.42395	2.315716666666667	7.95925	5.643533333333333	4673.79052734375	569329.2134693601	0	1178	1.568534025506363	26.071142593162953	27.007817348645673	236.091552734375	236.09634399414062
519	236.11419677734375	14.471433333333332					1	DETECTED	236.1142 m/z @14.47 [CD6608_2.mzXML]	236.11419677734375	14.471433333333332	10.116616666666665	18.43166666666667	8.315050000000003	3094.25	815780.4008087465	0	1178	6.0345523909238725	0.954695758336555	0.9093915166731099	236.1124725341797	236.1148223876953
520	236.9078369140625	1.6567333333333332					1	DETECTED	236.9078 m/z @1.66 [CD6608_2.mzXML]	236.9078369140625	1.6567333333333332	1.58135	1.6718000000000002	0.09045000000000014	9852.0595703125	43328.328432739305	0	1178	0.04320172364753305	0.5999336723413689	0.19986734468273773	236.9078369140625	236.90838623046875
521	236.9712371826172	12.04805					1	DETECTED	236.9712 m/z @12.05 [CD6608_2.mzXML]	236.9712371826172	12.04805	11.625383333333334	14.195400000000001	2.5700166666666675	6376.87158203125	357245.93908105465	0	1178	0.4147397335976226	3.040240536277606	5.080481072555212	236.97079467773438	236.97247314453125
522	236.99786376953125	1.9518833333333334					1	DETECTED	236.9979 m/z @1.95 [CD6608_2.mzXML]	236.99786376953125	1.9518833333333334	1.9098333333333335	3.502533333333333	1.5926999999999996	19290.013671875	327656.21169726556	0	1178	0.3339544203247147	18.93816884661121	36.87633769322242	236.99757385253906	236.9985809326172
523	237.07659912109375	15.101033333333334					1	DETECTED	237.0766 m/z @15.10 [CD6608_2.mzXML]	237.07659912109375	15.101033333333334	1.58135	17.545333333333335	15.963983333333335	6239.48876953125	2141638.2155649415	0	1178	4.716679196873093	0.590397827365286	0.180795654730572	237.0691680908203	237.08642578125
524	237.1116180419922	11.846866666666667					1	DETECTED	237.1116 m/z @11.85 [CD6608_2.mzXML]	237.1116180419922	11.846866666666667	0.11953333333333332	19.930999999999997	19.811466666666664	16733.28125	3196222.619432003	0	1178	4.965782072227942	0.8413346892980543	9.01139744800278	237.1019744873047	237.11289978027344
525	238.1038818359375	13.249516666666667					1	DETECTED	238.1039 m/z @13.25 [CD6608_2.mzXML]	238.1038818359375	13.249516666666667	9.103933333333334	19.967333333333332	10.863399999999999	12806.712890625	3219430.921707091	0	1178	3.6528970488245935	1.3290676475444392	1.4034246576240479	238.09693908691406	238.10752868652344
526	238.84140014648438	1.7526333333333333					1	DETECTED	238.8414 m/z @1.75 [CD6608_2.mzXML]	238.84140014648438	1.7526333333333333	1.68725	1.8957666666666666	0.20851666666666668	31520.744140625	167446.68502856453	0	1178	0.07042937831812157	1.5945704817741522	1.138941419775901	238.84103393554688	238.8414764404297
527	238.96652221679688	12.064400000000001					1	DETECTED	238.9665 m/z @12.06 [CD6608_2.mzXML]	238.96652221679688	12.064400000000001	9.399616666666667	19.438666666666666	10.03905	71624.9140625	6418672.438607231	1	1178	0.9506971832366506	2.2766151411649322	3.282626529750717	238.96591186523438	238.97108459472656
528	239.0635986328125	1.85385					1	DETECTED	239.0636 m/z @1.85 [CD6608_2.mzXML]	239.0635986328125	1.85385	1.5664	10.541516666666666	8.975116666666667	80848.3125	945387.5110329892	0	1178	0.038558992605508546	1.3853851677038391	12.29874350908203	239.0577850341797	239.07273864746094
529	239.0909881591797	10.4966					1	DETECTED	239.0910 m/z @10.50 [CD6608_2.mzXML]	239.0909881591797	10.4966	10.420549999999999	12.576933333333333	2.156383333333334	326594.40625	3213274.725078644	1	1178	0.09375533476137043	3.051526603671918	3.410847829266788	239.08753967285156	239.0914764404297
530	240.0947723388672	10.51155					1	DETECTED	240.0948 m/z @10.51 [CD6608_2.mzXML]	240.0947723388672	10.51155	10.481483333333333	14.840683333333335	4.359200000000001	38646.8671875	1200998.8851292115	0	1178	2.5131329002008425	26.286510949956863	74.41473892381414	240.0902862548828	240.0998992919922
531	240.8382110595703	1.7526333333333333					1	DETECTED	240.8382 m/z @1.75 [CD6608_2.mzXML]	240.8382110595703	1.7526333333333333	1.68725	1.7526333333333333	0.06538333333333335	18846.06640625	55394.38647338872	0	1178	0.06294726600977696	0.5	null	240.8380584716797	240.83847045898438
532	240.9668426513672	11.997916666666667					1	DETECTED	240.9668 m/z @12.00 [CD6608_2.mzXML]	240.9668426513672	11.997916666666667	11.02975	19.8945	8.86475	11223.1220703125	1176067.1178863228	0	1178	2.223119299980839	2.251823862655697	3.280661456686613	240.96055603027344	240.968505859375
533	241.0252227783203	8.717783333333333					1	DETECTED	241.0252 m/z @8.72 [CD6608_2.mzXML]	241.0252227783203	8.717783333333333	2.274783333333333	19.949166666666667	17.674383333333335	4024.908447265625	1103700.6963850707	0	1178	0.1006975728752284	1.371595788711263	1.743191577422526	241.0249786376953	241.03187561035156
534	241.0680389404297	10.332533333333334					1	DETECTED	241.0680 m/z @10.33 [CD6608_2.mzXML]	241.0680389404297	10.332533333333334	10.297283333333333	10.368383333333332	0.0710999999999995	4061.44580078125	13968.517046142542	0	1178	0.0731326749565735	1.008510638297827	1.017021276595654	241.0678253173828	241.0681915283203
535	241.10655212402344	11.53505					1	DETECTED	241.1066 m/z @11.54 [CD6608_2.mzXML]	241.10655212402344	11.53505	10.604016666666666	13.04105	2.437033333333334	128615.0234375	3414972.611280032	0	1178	0.08523618115508569	0.6417900571350049	0.21564298472047894	241.09664916992188	241.10711669921875
536	241.15431213378906	1.8817833333333334					1	DETECTED	241.1543 m/z @1.88 [CD6608_2.mzXML]	241.15431213378906	1.8817833333333334	1.8677666666666668	11.896366666666667	10.0286	18019.65234375	905434.5182000122	0	1178	0.13691501130119144	69.64696304736081	83.9456204808976	241.15281677246094	241.1604766845703
537	242.0277099609375	14.772966666666667					1	DETECTED	242.0277 m/z @14.77 [CD6608_2.mzXML]	242.0277099609375	14.772966666666667	9.607033333333334	18.926166666666667	9.319133333333333	2334.554443359375	602264.5916735535	0	1178	0.2592468484005259	0.9019796358192775	0.8039592716385552	242.02552795410156	242.02854919433594
538	242.09954833984375	8.875					1	DETECTED	242.0995 m/z @8.88 [CD6608_2.mzXML]	242.09954833984375	8.875	8.769066666666667	9.0165	0.2474333333333334	3759.64892578125	32145.68958367926	0	1178	0.14745167193275321	1.1678728760226622	1.3357457520453246	242.09933471679688	242.0998077392578
539	242.21090698242188	11.48755					1	DETECTED	242.2109 m/z @11.49 [CD6608_2.mzXML]	242.21090698242188	11.48755	7.142133333333334	13.27845	6.136316666666666	22190.884765625	2510585.5430148304	0	1178	0.88184915122247	0.7060676958481157	0.1218765993004079	242.20816040039062	242.21861267089844
540	242.92491149902344	1.6567333333333332					1	DETECTED	242.9249 m/z @1.66 [CD6608_2.mzXML]	242.92491149902344	1.6567333333333332	1.58135	1.8112166666666667	0.22986666666666666	260462.015625	1196013.826053955	0	1178	0.057984768179244695	1.457878471288393	1.402521135395914	242.92449951171875	242.92526245117188
541	242.9663848876953	1.4928					1	DETECTED	242.9664 m/z @1.49 [CD6608_2.mzXML]	242.9663848876953	1.4928	1.4779166666666665	14.42145	12.943533333333333	4832.64697265625	2314151.2800371693	0	1178	10.223579618408783	434.83314669652776	868.6662933930556	242.96127319335938	242.9666748046875
542	242.9948272705078	1.4779166666666665					1	DETECTED	242.9948 m/z @1.48 [CD6608_2.mzXML]	242.9948272705078	1.4779166666666665	1.4309166666666668	1.5224	0.09148333333333314	16156.05078125	67609.503446289	0	1178	0.07368761897836551	0.9732269503546139	0.843166518553272	242.99472045898438	242.9949951171875
543	243.0238037109375	14.840683333333335					1	DETECTED	243.0238 m/z @14.84 [CD6608_2.mzXML]	243.0238037109375	14.840683333333335	10.170233333333334	19.145500000000002	8.975266666666668	1513.7320556640625	521639.8117649538	0	1178	2.0262581830852433	0.9608567340049318	0.9217134680098634	243.0145721435547	243.02613830566406
544	244.1177978515625	9.520066666666667					1	DETECTED	244.1178 m/z @9.52 [CD6608_2.mzXML]	244.1177978515625	9.520066666666667	9.485816666666667	9.624366666666667	0.1385500000000004	5436.53564453125	28324.414885131853	0	1178	0.082482700654122	2.0226277372262764	3.6863731320113757	244.11744689941406	244.11817932128906
545	244.20179748535156	9.121633333333333					1	DETECTED	244.2018 m/z @9.12 [CD6608_2.mzXML]	244.20179748535156	9.121633333333333	3.3349166666666665	12.935300000000002	9.600383333333335	38385.484375	1590792.6945555124	0	1178	0.11743628627261415	0.5250121269485024	1.8960816550433348	244.19305419921875	244.20240783691406
546	244.92324829101562	1.6567333333333332					1	DETECTED	244.9232 m/z @1.66 [CD6608_2.mzXML]	244.92324829101562	1.6567333333333332	1.5517333333333334	1.7037666666666667	0.15203333333333324	19689.1953125	83472.94618994142	0	1178	0.06504095140307142	0.7239682539682551	0.4142640602443597	244.9228057861328	244.92869567871094
547	245.22569274902344	14.323633333333333					1	DETECTED	245.2257 m/z @14.32 [CD6608_2.mzXML]	245.22569274902344	14.323633333333333	0.6844333333333333	18.450833333333332	17.766399999999997	21682.86328125	2015240.2459200444	0	1178	0.37643705949886197	0.7723389588886751	1.7074664379429951	245.2245330810547	245.22686767578125
548	246.1518096923828	11.912849999999999					1	DETECTED	246.1518 m/z @11.91 [CD6608_2.mzXML]	246.1518096923828	11.912849999999999	11.7773	15.206633333333334	3.429333333333334	10250.5068359375	746139.9471951901	0	1178	0.18507588776062178	12.649698758145968	24.299397516291936	246.14422607421875	246.15220642089844
549	246.17001342773438	9.240266666666667					1	DETECTED	246.1700 m/z @9.24 [CD6608_2.mzXML]	246.17001342773438	9.240266666666667	0.11953333333333332	20.003666666666668	19.884133333333335	38448.30859375	3441734.4492325704	0	1178	0.15647976464917157	0.8065223589278389	1.5910672660944252	246.16592407226562	246.17613220214844
550	246.2288360595703	14.211666666666668					1	DETECTED	246.2288 m/z @14.21 [CD6608_2.mzXML]	246.2288360595703	14.211666666666668	7.647883333333334	15.118366666666667	7.470483333333333	4828.20849609375	980746.3213997802	0	1178	0.3093426176311187	0.5690683980529521	0.13813679610590418	246.21946716308594	246.23019409179688
551	246.2422637939453	10.924933333333334					1	DETECTED	246.2423 m/z @10.92 [CD6608_2.mzXML]	246.2422637939453	10.924933333333334	10.907566666666666	11.047083333333335	0.13951666666666895	11071.4248046875	60270.90767285232	0	1178	0.1230305048775886	4.01679462571961	7.033589251439221	246.24208068847656	246.24253845214844
552	246.94378662109375	1.5664					1	DETECTED	246.9438 m/z @1.57 [CD6608_2.mzXML]	246.94378662109375	1.5664	1.44725	14.275366666666667	12.828116666666666	58873.9375	2684389.6384636234	0	1178	0.09588963078427581	0.7523497341411789	0.44501155988203617	246.94354248046875	246.9517364501953
553	247.09230041503906	2.683					1	DETECTED	247.0923 m/z @2.68 [CD6608_2.mzXML]	247.09230041503906	2.683	1.83955	10.541516666666666	8.701966666666667	103304.7578125	7422109.454052859	0	1178	0.8131455154550009	2.136379402510236	2.0180769320087206	247.0888671875	247.09701538085938
554	247.13198852539062	11.288766666666668					1	DETECTED	247.1320 m/z @11.29 [CD6608_2.mzXML]	247.13198852539062	11.288766666666668	8.130233333333333	11.34935	3.2191166666666664	7803.16845703125	557063.6943128663	0	1178	3.1747225519229527	0.5095904217147197	0.019180843429439355	247.12832641601562	247.13287353515625
555	247.14410400390625	9.211616666666666					1	DETECTED	247.1441 m/z @9.21 [CD6608_2.mzXML]	247.14410400390625	9.211616666666666	9.137833333333333	9.316650000000001	0.17881666666666796	13372.9619140625	82615.77799841292	0	1178	0.10447227179615659	1.2117686921165702	1.5228256576912136	247.14382934570312	247.14451599121094
556	247.2417755126953	12.576933333333333					1	DETECTED	247.2418 m/z @12.58 [CD6608_2.mzXML]	247.2417755126953	12.576933333333333	9.1531	19.145500000000002	9.992400000000002	16104.14453125	993497.7065185851	0	1178	0.08598198887180608	1.3171742216908773	0.9523701622405477	247.23300170898438	247.24549865722656
557	248.0609130859375	15.331566666666667					1	DETECTED	248.0609 m/z @15.33 [CD6608_2.mzXML]	248.0609130859375	15.331566666666667	10.332533333333334	17.3775	7.044966666666667	2319.94677734375	459506.4719193117	0	1178	0.6606401875299639	0.7046328956931674	0.40926579138633484	248.0593719482422	248.0619659423828
558	248.8701629638672	1.7037666666666667					1	DETECTED	248.8702 m/z @1.70 [CD6608_2.mzXML]	248.8701629638672	1.7037666666666667	1.6567333333333332	1.8112166666666667	0.15448333333333353	42028.90234375	277548.51920605474	0	1178	0.12253798538023042	1.6422749822820664	2.2942997349572845	248.8700714111328	248.87026977539062
559	248.97694396972656	1.5517333333333334					1	DETECTED	248.9769 m/z @1.55 [CD6608_2.mzXML]	248.97694396972656	1.5517333333333334	1.4627333333333332	7.4217	5.958966666666667	6952.4296875	1002529.3717362672	0	1178	0.6540054712566836	33.47734082396997	65.95468164793994	248.9690704345703	248.97723388671875
560	249.00282287597656	11.43895					1	DETECTED	249.0028 m/z @11.44 [CD6608_2.mzXML]	249.00282287597656	11.43895	1.4928	18.871166666666667	17.37836666666667	11081.49609375	2192764.601927733	0	1178	10.32309030947619	0.7355344999339526	12.35234748487348	248.99954223632812	249.01275634765625
561	249.05714416503906	15.675733333333334					1	DETECTED	249.0571 m/z @15.68 [CD6608_2.mzXML]	249.05714416503906	15.675733333333334	9.121633333333333	18.137166666666666	9.015533333333332	2840.400634765625	735499.4174167176	0	1178	0.6554351029053329	0.6877781337890276	0.37555626757805527	249.0558624267578	249.0617218017578
562	249.10665893554688	1.8112166666666667					1	DETECTED	249.1067 m/z @1.81 [CD6608_2.mzXML]	249.10665893554688	1.8112166666666667	1.8112166666666667	11.186033333333334	9.374816666666668	70914.6015625	1001363.029749817	0	1178	0.397267538056882	null	null	249.10665893554688	249.10939025878906
563	249.1572723388672	9.781216666666667					1	DETECTED	249.1573 m/z @9.78 [CD6608_2.mzXML]	249.1572723388672	9.781216666666667	6.096100000000001	10.045016666666667	3.9489166666666664	17497.615234375	353891.6563790589	0	1178	0.14913291521023808	0.8502991476430346	0.692556733411012	249.14869689941406	249.15789794921875
564	249.2169952392578	10.297283333333333					1	DETECTED	249.2170 m/z @10.30 [CD6608_2.mzXML]	249.2169952392578	10.297283333333333	5.7647666666666675	10.959900000000001	5.195133333333334	13482.0390625	560511.0604911499	0	1178	0.15894953079771668	0.5329982003050997	1.2607882661831376	249.21632385253906	249.22129821777344
565	251.125	1.6567333333333332					1	DETECTED	251.1250 m/z @1.66 [CD6608_2.mzXML]	251.125	1.6567333333333332	0.10115	20.003666666666668	19.902516666666667	68575.390625	9797259.208066223	0	1178	0.12688716735331274	10.524740810501967	107.53915786564875	251.12400817871094	251.1286163330078
566	252.10888671875	6.77555					1	DETECTED	252.1089 m/z @6.78 [CD6608_2.mzXML]	252.10888671875	6.77555	0.11953333333333332	19.985500000000002	19.86596666666667	3433.510009765625	1802688.743729004	0	1178	17.749998035409888	1.492331499570564	1.9846629991411282	252.10775756835938	252.10977172851562
567	252.130859375	12.031116666666666					1	DETECTED	252.1309 m/z @12.03 [CD6608_2.mzXML]	252.130859375	12.031116666666666	1.5517333333333334	19.858166666666666	18.30643333333333	9473.0595703125	2072305.6481614378	0	1178	0.2901885282503649	1.534917959826485	2.268839875205429	252.1221923828125	252.13128662109375
568	252.98822021484375	1.8957666666666666					1	DETECTED	252.9882 m/z @1.90 [CD6608_2.mzXML]	252.98822021484375	1.8957666666666666	1.8957666666666666	16.247333333333334	14.351566666666667	8254.2294921875	1252986.7796924438	0	1178	1.4131716738609603	null	null	252.98458862304688	252.99815368652344
569	253.04660034179688	1.6112666666666666					1	DETECTED	253.0466 m/z @1.61 [CD6608_2.mzXML]	253.04660034179688	1.6112666666666666	0.21048333333333333	19.930999999999997	19.720516666666665	7655.53076171875	2143708.3735274975	0	1178	15.873954731436733	3.719275144752572	12.569974147174909	253.04660034179688	253.05357360839844
570	253.1947784423828	14.42145					1	DETECTED	253.1948 m/z @14.42 [CD6608_2.mzXML]	253.1947784423828	14.42145	11.20325	15.242033333333334	4.038783333333333	8824.310546875	840113.5069420161	0	1178	0.5479832250158623	0.6274910405402606	0.2549820810805213	253.1918182373047	253.1951141357422
571	254.17564392089844	14.307833333333333					1	DETECTED	254.1756 m/z @14.31 [CD6608_2.mzXML]	254.17564392089844	14.307833333333333	9.938883333333333	19.127333333333336	9.188450000000003	8719.849609375	1561379.632905518	0	1178	3.326007879439633	1.1242409813736722	0.8355009949045195	254.1743621826172	254.1762237548828
572	254.94229125976562	11.20325					1	DETECTED	254.9423 m/z @11.20 [CD6608_2.mzXML]	254.94229125976562	11.20325	10.977133333333335	19.639333333333333	8.662199999999999	5166.61669921875	824843.0701598508	0	1178	0.7431325719953286	19.154271393823294	37.30854278764659	254.9414520263672	254.94273376464844
573	255.1222686767578	11.53505					1	DETECTED	255.1223 m/z @11.54 [CD6608_2.mzXML]	255.1222686767578	11.53505	11.2553	11.708133333333334	0.4528333333333343	45729.171875	366106.6342990739	0	1178	0.08108220263151367	0.8093535895144494	1.2750910662861252	255.11341857910156	255.12242126464844
574	255.171630859375	13.981166666666667					1	DETECTED	255.1716 m/z @13.98 [CD6608_2.mzXML]	255.171630859375	13.981166666666667	9.033816666666667	19.967333333333332	10.933516666666666	43361.12890625	5836032.214597807	0	1178	1.5203635317403634	1.3405694788838567	7.894402046361773	255.1703643798828	255.17295837402344
575	255.23114013671875	13.946366666666668					1	DETECTED	255.2311 m/z @13.95 [CD6608_2.mzXML]	255.23114013671875	13.946366666666668	0.10115	19.78533333333333	19.68418333333333	6244.0888671875	1511780.1109206239	0	1178	0.065740259174774	0.710865846567948	1.1197394184053053	255.23065185546875	255.23348999023438
576	256.0055847167969	12.133783333333334					1	DETECTED	256.0056 m/z @12.13 [CD6608_2.mzXML]	256.0055847167969	12.133783333333334	3.8568166666666666	15.38585	11.529033333333333	4880.5625	1196651.8628477473	0	1178	0.22166327027908395	0.6964528067850944	0.39290561357018866	256.00213623046875	256.00823974609375
577	256.0574035644531	2.2611666666666665					1	DETECTED	256.0574 m/z @2.26 [CD6608_2.mzXML]	256.0574035644531	2.2611666666666665	1.83955	3.6860500000000003	1.8465000000000003	10952.5703125	345640.22180337535	0	1178	0.7202168993545515	2.197365366296652	1.5766156511100067	256.0567321777344	256.0586853027344
578	256.1752014160156	14.48735					1	DETECTED	256.1752 m/z @14.49 [CD6608_2.mzXML]	256.1752014160156	14.48735	9.2259	17.694166666666668	8.468266666666668	3460.31787109375	635641.3513710023	0	1178	2.2082062484895957	0.804746473564005	0.19984951305226273	256.17352294921875	256.1764831542969
579	256.2628173828125	11.319899999999999					1	DETECTED	256.2628 m/z @11.32 [CD6608_2.mzXML]	256.2628173828125	11.319899999999999	0.28355	19.985500000000002	19.70195	44688.71484375	2561296.2404850163	0	1178	0.07956580289266313	0.6249704545893244	0.23439852131950453	256.2612609863281	256.2642822265625
580	256.82037353515625	1.9379					1	DETECTED	256.8204 m/z @1.94 [CD6608_2.mzXML]	256.82037353515625	1.9379	1.7037666666666667	2.1074166666666665	0.40364999999999984	11482.3603515625	195980.83347717274	0	1178	0.2698559774874061	0.8620088268792708	0.7240176537585417	256.8127746582031	256.8206787109375
581	257.07440185546875	1.85385					1	DETECTED	257.0744 m/z @1.85 [CD6608_2.mzXML]	257.07440185546875	1.85385	1.4779166666666665	5.3327	3.8547833333333337	10892.5126953125	640924.9590016176	0	1178	0.7258436656627685	5.126950700478807	5.832875884634641	257.06866455078125	257.07562255859375
582	257.225830078125	11.997916666666667					1	DETECTED	257.2258 m/z @12.00 [CD6608_2.mzXML]	257.225830078125	11.997916666666667	11.963083333333334	14.689583333333333	2.7264999999999997	18968.01953125	503848.6752430426	0	1178	0.08419510280758224	39.136363636363704	5.7955973684854385	257.22503662109375	257.2265319824219
583	257.2474365234375	12.29105					1	DETECTED	257.2474 m/z @12.29 [CD6608_2.mzXML]	257.2474365234375	12.29105	0.13763333333333333	19.91283333333333	19.775199999999998	6331.37451171875	1833439.7347886043	0	1178	6.8185364405068905	0.7973757037256954	1.0718962525370885	257.2461242675781	257.24871826171875
584	257.98077392578125	10.206483333333333					1	DETECTED	257.9808 m/z @10.21 [CD6608_2.mzXML]	257.98077392578125	10.206483333333333	9.885866666666667	10.4045	0.5186333333333337	3300.904052734375	52949.63145471186	0	1178	0.07288820227980786	0.808805946873215	0.6176118937464302	257.97998046875	257.9816589355469
585	258.6407165527344	13.2048					1	DETECTED	258.6407 m/z @13.20 [CD6608_2.mzXML]	258.6407165527344	13.2048	13.05635	13.6371	0.5807500000000001	7527.55322265625	118391.49231408705	0	1178	0.19151638361261902	1.956045806668907	2.912091613337814	258.640380859375	258.641845703125
586	258.8989562988281	1.6417499999999998					1	DETECTED	258.8990 m/z @1.64 [CD6608_2.mzXML]	258.8989562988281	1.6417499999999998	1.5961333333333334	5.8696	4.273466666666667	62319.109375	983092.9197658689	0	1178	0.051677510893366474	44.027516321342624	2.762889557755635	258.8893127441406	258.899169921875
587	258.94415283203125	1.5224					1	DETECTED	258.9442 m/z @1.52 [CD6608_2.mzXML]	258.94415283203125	1.5224	1.4309166666666668	1.58135	0.1504333333333332	10589.5380859375	73941.40207763671	0	1178	0.14353160095618622	0.8221898342138834	0.6443796684277666	258.9437255859375	258.94415283203125
588	258.9723815917969	1.4627333333333332					1	DETECTED	258.9724 m/z @1.46 [CD6608_2.mzXML]	258.9723815917969	1.4627333333333332	1.4309166666666668	11.725233333333334	10.294316666666667	10786.822265625	1383329.8587994385	0	1178	0.08295012467453788	161.77553693033147	322.55107386066294	258.9722595214844	258.9804382324219
589	259.0272521972656	14.772966666666667					1	DETECTED	259.0273 m/z @14.77 [CD6608_2.mzXML]	259.0272521972656	14.772966666666667	9.6764	18.339499999999997	8.663099999999998	2970.719970703125	790184.0306896669	0	1178	1.944556685231655	0.8498956814064367	0.6997913628128734	259.02508544921875	259.0286865234375
590	259.0932922363281	11.846866666666667					1	DETECTED	259.0933 m/z @11.85 [CD6608_2.mzXML]	259.0932922363281	11.846866666666667	11.7773	11.980616666666666	0.20331666666666592	10323.6181640625	67622.90091979968	0	1178	0.08264762198337117	1.461308097747956	1.9226161954959118	259.0932922363281	259.09405517578125
591	259.2439880371094	14.372383333333334					1	DETECTED	259.2440 m/z @14.37 [CD6608_2.mzXML]	259.2439880371094	14.372383333333334	14.146616666666667	14.722983333333334	0.5763666666666669	3056.799560546875	68727.55714843748	0	1178	0.15832307326605743	1.276465377233131	1.5529307544662616	259.2439880371094	259.2461242675781
592	259.65765380859375	13.19015					1	DETECTED	259.6577 m/z @13.19 [CD6608_2.mzXML]	259.65765380859375	13.19015	13.086316666666667	13.58695	0.500633333333333	9914.0498046875	151202.73368872062	0	1178	0.0845544867370851	2.4107544141252224	3.821508828250445	259.6488037109375	259.657958984375
593	260.16754150390625	12.133783333333334					1	DETECTED	260.1675 m/z @12.13 [CD6608_2.mzXML]	260.16754150390625	12.133783333333334	12.031116666666666	13.3516	1.3204833333333337	3909.5888671875	196565.20971801772	0	1178	0.6469910148077282	6.430925324675256	11.861850649350512	260.1591491699219	260.16796875
594	260.1854248046875	9.885866666666667					1	DETECTED	260.1854 m/z @9.89 [CD6608_2.mzXML]	260.1854248046875	9.885866666666667	9.833116666666665	10.332533333333334	0.4994166666666686	30363.6484375	207799.1670291448	0	1178	0.09890404694358956	2.343272915523131	2.128575699127765	260.1847839355469	260.18572998046875
595	260.6566162109375	13.720816666666668					1	DETECTED	260.6566 m/z @13.72 [CD6608_2.mzXML]	260.6566162109375	13.720816666666668	13.67085	14.081199999999999	0.4103499999999993	4350.962890625	63143.843562866285	0	1178	0.12767163701994022	4.106237491660988	7.212474983321974	260.6562194824219	260.6573181152344
596	260.9773864746094	1.5075666666666665					1	DETECTED	260.9774 m/z @1.51 [CD6608_2.mzXML]	260.9773864746094	1.5075666666666665	1.4309166666666668	17.32133333333333	15.890416666666665	7099.8359375	2075514.4053403626	0	1178	0.14892256746191168	103.65568601870017	185.35869723575757	260.9766845703125	260.9852600097656
597	261.0108337402344	1.797					1	DETECTED	261.0108 m/z @1.80 [CD6608_2.mzXML]	261.0108337402344	1.797	1.44725	15.153799999999999	13.706549999999998	48745.5703125	1540800.0542575684	0	1178	0.2564248693303357	1.1295711751492803	1.1929860022533627	261.00543212890625	261.0204772949219
598	261.0728759765625	10.51155					1	DETECTED	261.0729 m/z @10.51 [CD6608_2.mzXML]	261.0728759765625	10.51155	10.481483333333333	10.572000000000001	0.09051666666666769	2747.646484375	9689.179100952198	0	1178	0.12974945086942213	1.5052660753880538	2.0105321507761076	261.0728759765625	261.07373046875
599	261.144287109375	9.537466666666667					1	DETECTED	261.1443 m/z @9.54 [CD6608_2.mzXML]	261.144287109375	9.537466666666667	0.15585000000000002	19.7125	19.556649999999998	71726.375	3700481.0084196473	1	1178	0.10323364129201451	0.5123305594131068	0.8212819309742785	261.1432189941406	261.1510925292969
600	261.1891174316406	9.8682					1	DETECTED	261.1891 m/z @9.87 [CD6608_2.mzXML]	261.1891174316406	9.8682	0.10115	20.003666666666668	19.902516666666667	4549.64306640625	1938087.024967468	0	1178	10.542961630350348	1.0188601812556846	4.677344177413733	261.1828918457031	261.19036865234375
601	262.039306640625	3.2896					1	DETECTED	262.0393 m/z @3.29 [CD6608_2.mzXML]	262.039306640625	3.2896	3.0675166666666667	4.972333333333333	1.9048166666666666	2325.923583984375	123728.26848999022	0	1178	0.2295684883785305	4.288517823639773	7.577035647279547	262.03662109375	262.04010009765625
602	262.1477355957031	9.520066666666667					1	DETECTED	262.1477 m/z @9.52 [CD6608_2.mzXML]	262.1477355957031	9.520066666666667	9.416933333333333	9.624366666666667	0.20743333333333425	8329.1884765625	57204.24185327165	0	1178	0.09563892070481117	1.0056561085972833	1.0113122171945668	262.1474609375	262.14788818359375
603	263.01849365234375	11.20325					1	DETECTED	263.0185 m/z @11.20 [CD6608_2.mzXML]	263.01849365234375	11.20325	10.88975	17.526333333333334	6.636583333333334	8054.880859375	1045319.7421528323	0	1178	0.9922928211681743	10.584662413609742	16.7084588560005	263.0182189941406	263.0196228027344
604	263.02978515625	10.604016666666666					1	DETECTED	263.0298 m/z @10.60 [CD6608_2.mzXML]	263.02978515625	10.604016666666666	10.556666666666667	10.62105	0.06438333333333368	3199.738525390625	8865.083542114375	0	1178	0.049039803247724834	0.6798662442801898	0.3597324885603797	263.0293273925781	263.0298767089844
605	263.08843994140625	11.549883333333334					1	DETECTED	263.0884 m/z @11.55 [CD6608_2.mzXML]	263.08843994140625	11.549883333333334	1.7827333333333333	12.25655	10.473816666666668	198531.171875	3787291.000655554	1	1178	9.86656374116059	0.5735490188370072	0.022825537713690416	263.0830383300781	263.09381103515625
606	263.1387939453125	9.641466666666668					1	DETECTED	263.1388 m/z @9.64 [CD6608_2.mzXML]	263.1387939453125	9.641466666666668	9.520066666666667	10.0094	0.48933333333333273	18916.50390625	149817.62479675247	0	1178	0.09469753590968821	2.015376166941217	3.0307523338824347	263.138671875	263.1480712890625
607	263.2364807128906	14.275366666666667					1	DETECTED	263.2365 m/z @14.28 [CD6608_2.mzXML]	263.2364807128906	14.275366666666667	0.88485	17.48933333333333	16.60448333333333	52614.6796875	3545098.0557672693	0	1178	0.4572183421050511	2.2186243560379224	1.2428036423097812	263.2324523925781	263.2381591796875
608	264.0918273925781	11.549883333333334					1	DETECTED	264.0918 m/z @11.55 [CD6608_2.mzXML]	264.0918273925781	11.549883333333334	1.8254	11.963083333333334	10.137683333333333	21733.732421875	6802374.362707337	0	1178	0.1151518623050336	0.521245344654129	0.042490689308258	264.0882568359375	264.0922546386719
609	264.1706848144531	9.196966666666667					1	DETECTED	264.1707 m/z @9.20 [CD6608_2.mzXML]	264.1706848144531	9.196966666666667	9.121633333333333	9.485816666666667	0.3641833333333331	28877.21484375	179651.554489013	0	1178	0.06680653915638146	1.3523714253302481	1.5181416895086648	264.170166015625	264.1710510253906
610	264.8519287109375	1.7526333333333333					1	DETECTED	264.8519 m/z @1.75 [CD6608_2.mzXML]	264.8519287109375	1.7526333333333333	1.6718000000000002	1.7827333333333333	0.1109333333333331	11499.455078125	68663.60132910148	0	1178	0.3214888829391964	0.68618556701031	0.3723711340206199	264.8439636230469	264.8525390625
611	265.022705078125	1.797					1	DETECTED	265.0227 m/z @1.80 [CD6608_2.mzXML]	265.022705078125	1.797	1.7526333333333333	17.48933333333333	15.736699999999997	34599.1640625	1474130.799180237	0	1178	0.14216402912929182	7.626923397715015	8.89703858806818	265.0135498046875	265.0326843261719
612	265.0886535644531	2.07925					1	DETECTED	265.0887 m/z @2.08 [CD6608_2.mzXML]	265.0886535644531	2.07925	0.10115	20.003666666666668	19.902516666666667	5558.00537109375	2289987.5322275073	0	1178	18.487291066139914	5.030715501407074	5.4055100057307035	265.08258056640625	265.0886535644531
613	265.11810302734375	9.728900000000001					1	DETECTED	265.1181 m/z @9.73 [CD6608_2.mzXML]	265.11810302734375	9.728900000000001	2.477816666666667	9.85055	7.372733333333333	26655.953125	1389444.270031861	0	1178	0.09400493690547229	1.1343553395045913	2.8290450384965316	265.1177978515625	265.1266784667969
614	265.1426696777344	11.288766666666668					1	DETECTED	265.1427 m/z @11.29 [CD6608_2.mzXML]	265.1426696777344	11.288766666666668	10.224483333333334	12.460266666666666	2.235783333333332	18778.71875	405338.19854736293	0	1178	0.12100411198832184	1.0597912659955118	1.3838938625333619	265.14227294921875	265.14459228515625
615	265.2521667480469	12.576933333333333					1	DETECTED	265.2522 m/z @12.58 [CD6608_2.mzXML]	265.2521667480469	12.576933333333333	0.9393333333333334	15.224316666666665	14.284983333333331	35758.1484375	1797889.432020416	0	1178	0.15954494710394052	0.5888061570697571	17.11460579726096	265.25128173828125	265.25360107421875
616	265.98101806640625	10.206483333333333					1	DETECTED	265.9810 m/z @10.21 [CD6608_2.mzXML]	265.98101806640625	10.206483333333333	1.5517333333333334	10.314950000000001	8.763216666666668	10080.064453125	2740124.066107299	0	1178	0.10526178762557414	0.5062663084818549	0.012532616963709926	265.98089599609375	265.98358154296875
617	266.92706298828125	1.6112666666666666					1	DETECTED	266.9271 m/z @1.61 [CD6608_2.mzXML]	266.92706298828125	1.6112666666666666	1.5664	16.467883333333333	14.901483333333333	29203.220703125	1.2814030303388916E7	0	1178	0.07235874193514147	166.06407875185755	331.1281575037151	266.9231872558594	266.9277038574219
618	267.0681457519531	16.302733333333332					1	DETECTED	267.0681 m/z @16.30 [CD6608_2.mzXML]	267.0681457519531	16.302733333333332	0.61135	19.858166666666666	19.246816666666664	7244.8935546875	2518742.856016875	0	1178	7.118840586073317	0.6148298033325672	0.28952599232298704	267.0582275390625	267.0684814453125
619	267.09930419921875	1.6567333333333332					1	DETECTED	267.0993 m/z @1.66 [CD6608_2.mzXML]	267.09930419921875	1.6567333333333332	1.6417499999999998	9.103933333333334	7.462183333333334	16031.21875	693279.8543308106	0	1178	0.165059921814247	97.93378362460926	231.46070502695608	267.0977478027344	267.10052490234375
620	267.1702575683594	8.632016666666667					1	DETECTED	267.1703 m/z @8.63 [CD6608_2.mzXML]	267.1702575683594	8.632016666666667	8.580333333333334	13.458300000000001	4.8779666666666675	8673.7451171875	462538.4826430966	0	1178	0.06108756079846245	47.19090615930369	1.3199968659243853	267.1628723144531	267.17047119140625
621	267.64654541015625	13.17555					1	DETECTED	267.6465 m/z @13.18 [CD6608_2.mzXML]	267.64654541015625	13.17555	12.064400000000001	14.926266666666667	2.861866666666666	172313.546875	3783063.9152819267	2	1178	0.2758727442135349	1.7519245826712013	2.528166179486849	267.6457824707031	267.6553955078125
622	267.9788513183594	10.206483333333333					1	DETECTED	267.9789 m/z @10.21 [CD6608_2.mzXML]	267.9788513183594	10.206483333333333	7.369416666666667	10.278933333333333	2.909516666666666	10432.1201171875	271630.2030142819	0	1178	0.10596873672940532	0.5127684697809944	1.8581879488736153	267.9768981933594	267.97894287109375
623	268.154296875	9.196966666666667					1	DETECTED	268.1543 m/z @9.20 [CD6608_2.mzXML]	268.154296875	9.196966666666667	9.137833333333333	14.857866666666666	5.720033333333333	64861.87890625	4496290.890260619	0	1178	0.06860608655078337	2.369827659654071	1.9055336284211495	268.1473388671875	268.1545104980469
624	268.9573669433594	11.408583333333333					1	DETECTED	268.9574 m/z @11.41 [CD6608_2.mzXML]	268.9573669433594	11.408583333333333	10.907566666666666	19.145500000000002	8.237933333333336	10319.6513671875	1124905.1980178226	0	1178	0.20096326617637494	8.22121685905326	7.277221226063745	268.956298828125	268.9587097167969
625	269.08709716796875	1.4627333333333332					1	DETECTED	269.0871 m/z @1.46 [CD6608_2.mzXML]	269.08709716796875	1.4627333333333332	1.4309166666666668	1.5664	0.13548333333333318	5238.609375	28145.705268432597	0	1178	0.16903925411142784	2.129125196437942	3.2582503928758846	269.086669921875	269.08758544921875
626	269.1380310058594	12.04805					1	DETECTED	269.1380 m/z @12.05 [CD6608_2.mzXML]	269.1380310058594	12.04805	11.980616666666666	12.25655	0.2759333333333345	29053.5625	199680.21066357524	0	1178	0.08464972594848419	2.045971329708352	3.0616199247214113	269.1377258300781	269.13818359375
627	269.1746520996094	10.604016666666666					1	DETECTED	269.1747 m/z @10.60 [CD6608_2.mzXML]	269.1746520996094	10.604016666666666	10.541516666666666	18.339499999999997	7.797983333333331	7035.384765625	728285.6435005799	0	1178	0.07567353513604402	62.38386666666665	77.39005311167489	269.16754150390625	269.1748962402344
628	269.2255554199219	13.981166666666667					1	DETECTED	269.2256 m/z @13.98 [CD6608_2.mzXML]	269.2255554199219	13.981166666666667	10.994133333333334	15.547933333333333	4.553799999999999	68546.8984375	2309542.092368593	0	1178	0.3507685410804058	0.7175942936340661	0.35497628150181415	269.2247619628906	269.22662353515625
629	269.2833251953125	12.576933333333333					1	DETECTED	269.2833 m/z @12.58 [CD6608_2.mzXML]	269.2833251953125	12.576933333333333	0.13763333333333333	19.639333333333333	19.5017	7641.67626953125	1597569.6365130001	0	1178	1.5598362796602743	1.1446816298270457	0.2314766172090277	269.28228759765625	269.2846984863281
630	270.22906494140625	13.981166666666667					1	DETECTED	270.2291 m/z @13.98 [CD6608_2.mzXML]	270.22906494140625	13.981166666666667	1.6265	14.926266666666667	13.299766666666667	14035.2646484375	1557825.9367568975	0	1178	0.3272110907087882	0.5382487049428016	0.07649740988560329	270.22015380859375	270.2298583984375
631	271.03973388671875	1.797					1	DETECTED	271.0397 m/z @1.80 [CD6608_2.mzXML]	271.03973388671875	1.797	1.7204166666666665	15.989783333333332	14.269366666666665	53366.53125	4972372.918708679	0	1178	0.123441351857289	89.92953344088892	222.73705563407876	271.0332336425781	271.04693603515625
632	271.16461181640625	10.781533333333334					1	DETECTED	271.1646 m/z @10.78 [CD6608_2.mzXML]	271.16461181640625	10.781533333333334	10.727300000000001	10.85435	0.12704999999999878	14612.1240234375	73027.63844738723	0	1178	0.09409533306816797	1.171327596803941	1.342655193607882	271.1645812988281	271.1650390625
633	271.2052307128906	14.471433333333332					1	DETECTED	271.2052 m/z @14.47 [CD6608_2.mzXML]	271.2052307128906	14.471433333333332	11.238	15.3496	4.111600000000001	21970.666015625	1095870.5990419309	0	1178	0.5360720096532017	0.6357947692339416	0.2715895384678832	271.2021484375	271.2060546875
634	271.2415771484375	12.133783333333334					1	DETECTED	271.2416 m/z @12.13 [CD6608_2.mzXML]	271.2415771484375	12.133783333333334	12.064400000000001	12.186566666666666	0.12216666666666498	21411.806640625	113293.84246972605	0	1178	0.09141605093289407	0.8803747297621868	0.7607494595243736	271.2414245605469	271.2418212890625
635	271.26251220703125	12.576933333333333					1	DETECTED	271.2625 m/z @12.58 [CD6608_2.mzXML]	271.26251220703125	12.576933333333333	0.10115	20.003666666666668	19.902516666666667	42910.5703125	5483304.586952879	0	1178	0.21445082096699863	0.9233133293735101	1.149876318856861	271.26104736328125	271.2646789550781
636	271.65753173828125	12.920166666666667					1	DETECTED	271.6575 m/z @12.92 [CD6608_2.mzXML]	271.65753173828125	12.920166666666667	12.889916666666666	13.336816666666666	0.4468999999999994	22993.994140625	251584.10047839303	0	1178	0.1780772269851898	7.386776859503987	13.773553719007975	271.6490173339844	271.657958984375
637	272.20867919921875	14.503883333333333					1	DETECTED	272.2087 m/z @14.50 [CD6608_2.mzXML]	272.20867919921875	14.503883333333333	14.227616666666668	15.030716666666667	0.8030999999999988	4146.875	133052.5928359984	0	1178	0.4543895023367419	1.4534869691119776	1.906973938223955	272.2080993652344	272.20904541015625
638	272.2579650878906	11.364083333333333					1	DETECTED	272.2580 m/z @11.36 [CD6608_2.mzXML]	272.2579650878906	11.364083333333333	0.30175	19.930999999999997	19.62925	24091.107421875	2047904.2993144542	0	1178	0.27366367361474	0.7968441867277453	0.23308856263509253	272.2571716308594	272.26763916015625
639	272.6655578613281	13.336816666666666					1	DETECTED	272.6656 m/z @13.34 [CD6608_2.mzXML]	272.6655578613281	13.336816666666666	12.920166666666667	13.997516666666666	1.0773499999999991	8913.7822265625	255301.53769274883	0	1178	0.24737876315288254	1.2928717148685973	1.5857434297371946	272.65582275390625	272.6659851074219
640	272.7940673828125	2.0219666666666667					1	DETECTED	272.7941 m/z @2.02 [CD6608_2.mzXML]	272.7940673828125	2.0219666666666667	1.7678166666666668	2.1074166666666665	0.3395999999999997	12940.328125	146791.7114536132	0	1178	0.20712430314627084	0.6681093842219159	0.33621876844383175	272.7940673828125	272.7950134277344
641	272.9439697265625	1.6265					1	DETECTED	272.9440 m/z @1.63 [CD6608_2.mzXML]	272.9439697265625	1.6265	1.58135	10.872116666666667	9.290766666666666	56077.046875	1870888.87372937	0	1178	0.06427724478775798	1.2782502944548888	1.29832594598175	272.943603515625	272.94683837890625
642	274.00299072265625	11.20325					1	DETECTED	274.0030 m/z @11.20 [CD6608_2.mzXML]	274.00299072265625	11.20325	10.88975	19.749000000000002	8.859250000000003	8982.203125	1294960.2752385866	0	1178	2.975619033348236	14.129585326953698	17.86576905849256	274.00189208984375	274.0040283203125
643	274.2012634277344	10.188366666666667					1	DETECTED	274.2013 m/z @10.19 [CD6608_2.mzXML]	274.2012634277344	10.188366666666667	10.098383333333334	10.587866666666667	0.4894833333333324	3037.569580078125	35443.71587600717	0	1178	0.1552137269116045	2.7198555288016455	4.439711057603291	274.200439453125	274.2025451660156
644	274.27276611328125	11.319899999999999					1	DETECTED	274.2728 m/z @11.32 [CD6608_2.mzXML]	274.27276611328125	11.319899999999999	4.31165	15.511566666666665	11.199916666666665	3618973.0	2.2676894466082063E7	1	1178	0.07560359059606192	2.564531220040323	3.3821637339959096	274.2705383300781	274.2806091308594
645	274.63458251953125	13.116449999999999					1	DETECTED	274.6346 m/z @13.12 [CD6608_2.mzXML]	274.63458251953125	13.116449999999999	12.794166666666666	14.3561	1.561933333333334	12025.806640625	326539.8259072878	0	1178	0.43000135892232016	2.423230077054355	0.8512295904268427	274.6246032714844	274.644287109375
646	274.8805847167969	1.7526333333333333					1	DETECTED	274.8806 m/z @1.75 [CD6608_2.mzXML]	274.8805847167969	1.7526333333333333	1.6417499999999998	1.797	0.1552500000000001	17817.7890625	115419.9801188965	0	1178	0.11078965313968703	0.7000601232526678	0.4001202465053355	274.8722839355469	274.88128662109375
647	274.9992980957031	11.20325					1	DETECTED	274.9993 m/z @11.20 [CD6608_2.mzXML]	274.9992980957031	11.20325	10.4966	19.967333333333332	9.470733333333332	11067.0458984375	1671885.0255314638	0	1178	3.1485210483359296	6.074044982455264	20.447518844435237	274.9969177246094	275.0031433105469
648	275.0212097167969	1.5075666666666665					1	DETECTED	275.0212 m/z @1.51 [CD6608_2.mzXML]	275.0212097167969	1.5075666666666665	1.1028333333333333	1.5075666666666665	0.40473333333333317	5753.5654296875	45094.74504336546	0	1178	0.02173351044053118	0.5	null	275.020751953125	275.0291442871094
649	275.2764892578125	11.319899999999999					1	DETECTED	275.2765 m/z @11.32 [CD6608_2.mzXML]	275.2764892578125	11.319899999999999	4.5158	14.04805	9.532250000000001	480923.40625	8199002.322640286	0	1178	0.07811627216390526	2.604004295596585	3.6469084520351074	275.2742004394531	275.2774353027344
650	275.6324462890625	13.130866666666666					1	DETECTED	275.6324 m/z @13.13 [CD6608_2.mzXML]	275.6324462890625	13.130866666666666	1.7037666666666667	14.639316666666668	12.935550000000001	118429.140625	8347410.03238757	0	1178	0.23784462888461988	1.925729546860838	2.1301631325499293	275.63177490234375	275.6378479003906
651	275.6440734863281	11.963083333333334					1	DETECTED	275.6441 m/z @11.96 [CD6608_2.mzXML]	275.6440734863281	11.963083333333334	11.92955	12.826683333333333	0.8971333333333327	6150.6611328125	143245.53994348136	0	1178	0.12921110144571735	13.376739562624477	25.753479125248955	275.6434326171875	275.6441345214844
652	276.13397216796875	13.2048					1	DETECTED	276.1340 m/z @13.20 [CD6608_2.mzXML]	276.13397216796875	13.2048	10.386516666666667	14.227616666666668	3.841100000000001	35849.30859375	1866721.6160927734	0	1178	0.2152437598880681	0.6808809154285124	0.13484955164338522	276.1260986328125	276.13458251953125
653	276.651611328125	13.17555					1	DETECTED	276.6516 m/z @13.18 [CD6608_2.mzXML]	276.651611328125	13.17555	13.05635	14.0316	0.9752499999999991	21342.4296875	431700.20935253904	0	1178	0.2606666017090209	4.090813758389282	4.940811518439892	276.65032958984375	276.6518859863281
654	276.98486328125	1.8254					1	DETECTED	276.9849 m/z @1.83 [CD6608_2.mzXML]	276.98486328125	1.8254	0.24721666666666667	19.274	19.026783333333334	19726.212890625	2351456.1425016783	0	1178	0.1532039912355927	5.03545065535563	9.808950012451913	276.98406982421875	276.9947509765625
655	277.0386962890625	10.51155					1	DETECTED	277.0387 m/z @10.51 [CD6608_2.mzXML]	277.0386962890625	10.51155	10.481483333333333	17.173166666666667	6.691683333333334	3733.97509765625	326768.4643289186	0	1178	0.0268834164054379	111.28076496674133	221.56152993348266	277.03717041015625	277.0386962890625
656	277.157958984375	15.206633333333334					1	DETECTED	277.1580 m/z @15.21 [CD6608_2.mzXML]	277.157958984375	15.206633333333334	9.728900000000001	17.769166666666667	8.040266666666666	7964.548828125	1114127.4193110343	0	1178	0.5854556214564468	0.7339045347223913	0.31042396547531353	277.1531677246094	277.15899658203125
657	277.1797790527344	12.1515					1	DETECTED	277.1798 m/z @12.15 [CD6608_2.mzXML]	277.1797790527344	12.1515	0.2287	19.930999999999997	19.702299999999997	8344.5546875	1570957.5846234742	0	1178	12.068399849804464	0.8262446740698492	0.625311750170483	277.17791748046875	277.1850280761719
658	278.05206298828125	16.578233333333333					1	DETECTED	278.0521 m/z @16.58 [CD6608_2.mzXML]	278.05206298828125	16.578233333333333	8.910216666666667	20.003666666666668	11.09345	3274.45068359375	802586.7711910398	0	1178	7.614105703722629	0.7233584955692586	0.44671699113851704	278.0509033203125	278.05322265625
659	278.626953125	12.904983333333332					1	DETECTED	278.6270 m/z @12.90 [CD6608_2.mzXML]	278.626953125	12.904983333333332	12.777666666666667	15.475216666666666	2.6975499999999997	30018.458984375	985521.3560532227	0	1178	0.16986012741282686	10.59386045293897	35.25314704329439	278.6204528808594	278.62744140625
660	278.9814453125	1.9518833333333334					1	DETECTED	278.9814 m/z @1.95 [CD6608_2.mzXML]	278.9814453125	1.9518833333333334	1.9518833333333334	19.035666666666668	17.083783333333333	6828.55908203125	2161337.1353825685	0	1178	14.276423710316093	null	null	278.98040771484375	278.9830017089844
661	279.0561218261719	1.8817833333333334					1	DETECTED	279.0561 m/z @1.88 [CD6608_2.mzXML]	279.0561218261719	1.8817833333333334	1.8817833333333334	19.529999999999998	17.648216666666663	8053.24560546875	2377692.7760278005	0	1178	14.476343536578275	null	null	279.0473327636719	279.05682373046875
662	279.0838317871094	10.51155					1	DETECTED	279.0838 m/z @10.51 [CD6608_2.mzXML]	279.0838317871094	10.51155	9.728900000000001	18.614833333333333	8.885933333333332	76699.59375	1245617.522214816	0	1178	0.09758101764763971	4.3841210568205735	8.189153267518385	279.0828857421875	279.0924987792969
663	279.1584777832031	12.460266666666666					1	DETECTED	279.1585 m/z @12.46 [CD6608_2.mzXML]	279.1584777832031	12.460266666666666	0.10115	20.003666666666668	19.902516666666667	116859.2890625	3.7465314388806395E7	1	1178	11.284982968659504	0.5386920249496275	0.05598657972068522	279.1579284667969	279.159423828125
664	279.23114013671875	13.4742					1	DETECTED	279.2311 m/z @13.47 [CD6608_2.mzXML]	279.23114013671875	13.4742	12.168916666666666	14.926266666666667	2.7573500000000006	23531.90234375	1319939.8964348747	0	1178	2.7833367401703875	1.0248612558650942	0.6890766387272184	279.2281799316406	279.2321472167969
665	279.64630126953125	12.950700000000001					1	DETECTED	279.6463 m/z @12.95 [CD6608_2.mzXML]	279.64630126953125	12.950700000000001	12.743383333333332	14.454633333333334	1.7112500000000015	155390.125	2177883.8430204443	2	1178	0.15201164032099257	1.8334557783486616	1.0318938752697226	279.6455078125	279.64727783203125
666	280.0914306640625	1.7526333333333333					1	DETECTED	280.0914 m/z @1.75 [CD6608_2.mzXML]	280.0914306640625	1.7526333333333333	1.6718000000000002	18.596333333333334	16.924533333333333	67591.5078125	4627344.005451357	0	1178	0.07917779804037095	99.6386880667865	197.74388918013335	280.08563232421875	280.09210205078125
667	280.1619567871094	12.4769					1	DETECTED	280.1620 m/z @12.48 [CD6608_2.mzXML]	280.1619567871094	12.4769	0.10115	19.985500000000002	19.88435	17213.470703125	6365610.242078913	0	1178	19.432544574781712	0.803359392360059	2.675471295762292	280.1603088378906	280.1630554199219
668	280.6539001464844	13.366516666666666					1	DETECTED	280.6539 m/z @13.37 [CD6608_2.mzXML]	280.6539001464844	13.366516666666666	12.904983333333332	14.503883333333333	1.5989000000000004	66167.3203125	1318935.1219407965	0	1178	0.25502018998976617	1.615436194322286	0.8646652267914479	280.648681640625	280.65484619140625
669	281.0834655761719	15.91595					1	DETECTED	281.0835 m/z @15.92 [CD6608_2.mzXML]	281.0834655761719	15.91595	9.69345	19.639333333333333	9.945883333333333	12545.20703125	2751588.99784436	0	1178	2.0845776638569937	0.7991870898620597	12.050304622211874	281.08270263671875	281.0838623046875
670	281.1206359863281	11.82905					1	DETECTED	281.1206 m/z @11.83 [CD6608_2.mzXML]	281.1206359863281	11.82905	9.416933333333333	11.82905	2.412116666666668	7305.28076171875	609596.4716335452	0	1178	2.274152834802349	0.5	null	281.1125183105469	281.1206359863281
671	281.24688720703125	14.275366666666667					1	DETECTED	281.2469 m/z @14.28 [CD6608_2.mzXML]	281.24688720703125	14.275366666666667	0.21048333333333333	17.34	17.129516666666667	107068.3203125	5898702.377004397	0	1178	0.3888935089692307	0.7816697221910718	0.4480528118065553	281.2452697753906	281.2480163574219
672	281.66192626953125	14.09775					1	DETECTED	281.6619 m/z @14.10 [CD6608_2.mzXML]	281.66192626953125	14.09775	11.064699999999998	15.971383333333334	4.906683333333335	47256.90234375	2670529.5805633552	0	1178	0.07126963446017776	2.2227060311106053	10.013912276690244	281.6545104980469	281.662353515625
673	282.2214050292969	18.706333333333337					1	DETECTED	282.2214 m/z @18.71 [CD6608_2.mzXML]	282.2214050292969	18.706333333333337	0.10115	20.003666666666668	19.902516666666667	3692.9111328125	2595446.691503237	0	1178	16.389813876357707	0.534864836053752	0.06972967210750394	282.2200927734375	282.22332763671875
674	282.2591552734375	11.319899999999999					1	DETECTED	282.2592 m/z @11.32 [CD6608_2.mzXML]	282.2591552734375	11.319899999999999	11.2553	15.675733333333334	4.420433333333333	29584.16015625	2548458.453758116	0	1178	2.9410667413857983	32.15698275870208	64.35986759127839	282.2493896484375	282.25946044921875
675	282.2783508300781	13.946366666666668					1	DETECTED	282.2784 m/z @13.95 [CD6608_2.mzXML]	282.2783508300781	13.946366666666668	11.794716666666666	14.211666666666668	2.4169500000000017	40627.14453125	1035773.4811072398	0	1178	0.3023363186609753	0.7653427682135207	1.1856308839936243	282.2771301269531	282.2789001464844
676	282.8228454589844	1.7526333333333333					1	DETECTED	282.8228 m/z @1.75 [CD6608_2.mzXML]	282.8228454589844	1.7526333333333333	1.7037666666666667	12.11635	10.412583333333334	14435.3388671875	2169221.2582337647	0	1178	0.07464899440048955	106.54075716234664	212.08151432469327	282.8134460449219	282.8248596191406
677	282.904541015625	1.5961333333333334					1	DETECTED	282.9045 m/z @1.60 [CD6608_2.mzXML]	282.904541015625	1.5961333333333334	1.5517333333333334	1.6567333333333332	0.10499999999999976	49615.08203125	163472.70789306657	0	1178	0.05116234508737216	1.1824324324324298	1.4543700525279535	282.904541015625	282.9051818847656
678	282.9729919433594	11.812016666666667					1	DETECTED	282.9730 m/z @11.81 [CD6608_2.mzXML]	282.9729919433594	11.812016666666667	11.011883333333333	15.971383333333334	4.9595	7868.45654296875	798240.7759635013	0	1178	0.7153300180326845	3.09917097150475	4.214577887354345	282.9718017578125	282.9742736816406
679	283.02685546875	1.8957666666666666					1	DETECTED	283.0269 m/z @1.90 [CD6608_2.mzXML]	283.02685546875	1.8957666666666666	1.8957666666666666	18.229333333333333	16.333566666666666	4715.326171875	1236705.3739950256	0	1178	0.07329351587051813	null	null	283.02618408203125	283.0284423828125
680	283.1531066894531	12.04805					1	DETECTED	283.1531 m/z @12.05 [CD6608_2.mzXML]	283.1531066894531	12.04805	12.0146	12.1515	0.1369000000000007	8690.0947265625	45007.3492611088	0	1178	0.10598485939545554	2.046337817638264	3.092675635276528	283.1531066894531	283.1537780761719
681	283.2416687011719	14.961133333333333					1	DETECTED	283.2417 m/z @14.96 [CD6608_2.mzXML]	283.2416687011719	14.961133333333333	14.6561	16.228666666666665	1.5725666666666651	4757.5087890625	204027.87201641832	0	1178	0.3027080950466132	2.577696426620047	4.155392853240094	283.2403869628906	283.24249267578125
682	283.2625732421875	12.576933333333333					1	DETECTED	283.2626 m/z @12.58 [CD6608_2.mzXML]	283.2625732421875	12.576933333333333	0.11953333333333332	19.967333333333332	19.8478	72430.984375	2811364.7029498597	1	1178	0.21633853479491982	3.4799013193349997	3.595141184907688	283.2611999511719	283.2648010253906
683	283.2818603515625	14.0316					1	DETECTED	283.2819 m/z @14.03 [CD6608_2.mzXML]	283.2818603515625	14.0316	11.846866666666667	16.764	4.917133333333332	8289.1533203125	796454.0283687745	0	1178	0.22528170337198183	1.1253394769765956	1.250678953953191	283.27264404296875	283.2839050292969
684	283.6298828125	11.963083333333334					1	DETECTED	283.6299 m/z @11.96 [CD6608_2.mzXML]	283.6298828125	11.963083333333334	11.896366666666667	12.810233333333334	0.9138666666666673	9751.125	161025.24440606666	0	1178	0.14003220055099241	6.848863352485677	10.175952199583001	283.6273498535156	283.63037109375
685	284.18499755859375	9.0165					1	DETECTED	284.1850 m/z @9.02 [CD6608_2.mzXML]	284.18499755859375	9.0165	8.980799999999999	16.2659	7.2851	9766.6923828125	591508.9415641784	0	1178	0.08343010304588461	10.141220400848818	18.891093868228893	284.1841735839844	284.1893005371094
686	284.2940979003906	12.543733333333334					1	DETECTED	284.2941 m/z @12.54 [CD6608_2.mzXML]	284.2940979003906	12.543733333333334	3.39575	18.229333333333333	14.833583333333333	16215.67578125	2004549.5094343575	0	1178	0.07701120559424268	0.8107570156628328	8.834356988834477	284.2932434082031	284.2986145019531
687	284.3309020996094	11.8804					1	DETECTED	284.3309 m/z @11.88 [CD6608_2.mzXML]	284.3309020996094	11.8804	11.846866666666667	12.1515	0.3046333333333333	13575.015625	93699.12173254401	0	1178	0.09859275590558347	4.54224652087483	6.34752421844333	284.32965087890625	284.3311462402344
688	284.9093933105469	1.6718000000000002					1	DETECTED	284.9094 m/z @1.67 [CD6608_2.mzXML]	284.9093933105469	1.6718000000000002	1.6567333333333332	1.7678166666666668	0.11108333333333364	22485.259765625	95041.67780078133	0	1178	0.07923303101878498	3.686393805309662	6.372787610619324	284.90875244140625	284.9095764160156
689	285.0053405761719	10.206483333333333					1	DETECTED	285.0053 m/z @10.21 [CD6608_2.mzXML]	285.0053405761719	10.206483333333333	10.170233333333334	10.332533333333334	0.1623000000000001	8908.9375	43555.58587939432	0	1178	0.13215798523274636	2.238620689655235	3.897866446716747	285.0043640136719	285.0055847167969
690	285.0644226074219	1.5075666666666665					1	DETECTED	285.0644 m/z @1.51 [CD6608_2.mzXML]	285.0644226074219	1.5075666666666665	1.4124166666666667	19.87633333333333	18.463916666666666	11997.8046875	1633068.4586108397	0	1178	0.11904945480522455	95.11712966620979	0.8917333700857557	285.0633850097656	285.06573486328125
691	285.2781066894531	14.130433333333334					1	DETECTED	285.2781 m/z @14.13 [CD6608_2.mzXML]	285.2781066894531	14.130433333333334	0.30175	19.602833333333333	19.301083333333334	4112.990234375	1419688.7405393368	0	1178	7.007319910994175	0.6978641013063427	0.3957282026126853	285.2770690917969	285.2798156738281
692	286.1430969238281	11.912849999999999					1	DETECTED	286.1431 m/z @11.91 [CD6608_2.mzXML]	286.1430969238281	11.912849999999999	11.8637	12.168916666666666	0.30521666666666647	20262.693359375	167102.2702589114	0	1178	0.1596653190712729	3.011265868530014	5.173785791733808	286.14288330078125	286.14337158203125
693	286.2005920410156	10.350683333333334					1	DETECTED	286.2006 m/z @10.35 [CD6608_2.mzXML]	286.2005920410156	10.350683333333334	10.260833333333332	11.220816666666668	0.9599833333333354	274098.09375	2211298.5257636704	1	1178	0.11959656468057211	2.135275384177988	1.5730593495735246	286.199462890625	286.2012634277344
694	286.2485656738281	9.781216666666667					1	DETECTED	286.2486 m/z @9.78 [CD6608_2.mzXML]	286.2485656738281	9.781216666666667	0.3380666666666666	18.926166666666667	18.5881	103973.515625	2741660.1107269265	1	1178	0.15329039584947424	1.1640416271067484	1.160598695506873	286.2471008300781	286.24957275390625
695	287.0133361816406	1.7827333333333333					1	DETECTED	287.0133 m/z @1.78 [CD6608_2.mzXML]	287.0133361816406	1.7827333333333333	1.44725	1.9098333333333335	0.46258333333333357	25552.58203125	190207.91608862308	0	1178	0.07602023603337149	0.6894281881861993	0.37885637637239866	287.0129089355469	287.0203552246094
696	287.20428466796875	10.350683333333334					1	DETECTED	287.2043 m/z @10.35 [CD6608_2.mzXML]	287.20428466796875	10.350683333333334	10.278933333333333	10.587866666666667	0.30893333333333395	40926.08203125	294941.39007470675	0	1178	0.11411592422025052	2.152845528455243	2.066473272475205	287.2041015625	287.2046813964844
697	287.23602294921875	13.928866666666666					1	DETECTED	287.2360 m/z @13.93 [CD6608_2.mzXML]	287.23602294921875	13.928866666666666	11.116616666666665	14.840683333333335	3.724066666666669	7988.98876953125	478393.00841775537	0	1178	0.15184075861379043	0.6621151509763834	0.20783544977608556	287.23516845703125	287.2372131347656
698	287.2518310546875	9.781216666666667					1	DETECTED	287.2518 m/z @9.78 [CD6608_2.mzXML]	287.2518310546875	9.781216666666667	9.607033333333334	19.274	9.666966666666667	15931.80859375	704862.5896693417	0	1178	0.08763957590401716	1.2338861647298063	1.2563875124435053	287.2513427734375	287.2602233886719
699	287.26824951171875	11.564699999999998					1	DETECTED	287.2682 m/z @11.56 [CD6608_2.mzXML]	287.26824951171875	11.564699999999998	11.503866666666665	11.997916666666667	0.49405000000000143	12822.7041015625	104106.350735596	0	1178	0.06705880407452547	4.060684931506878	2.9873261938837254	287.26788330078125	287.26904296875
700	287.63232421875	12.950700000000001					1	DETECTED	287.6323 m/z @12.95 [CD6608_2.mzXML]	287.63232421875	12.950700000000001	1.8957666666666666	14.388683333333335	12.492916666666668	130107.6484375	7179272.301843565	0	1178	0.15106792789794987	1.4972189620026546	1.211963799590551	287.6265563964844	287.63348388671875
701	288.216552734375	10.62105					1	DETECTED	288.2166 m/z @10.62 [CD6608_2.mzXML]	288.216552734375	10.62105	0.42901666666666666	19.967333333333332	19.538316666666667	114342.6875	2484557.0152175273	1	1178	0.09988834198199825	0.8936186394850985	5.97980494307793	288.2070007324219	288.22613525390625
702	288.63995361328125	13.3222					1	DETECTED	288.6400 m/z @13.32 [CD6608_2.mzXML]	288.63995361328125	13.3222	12.950700000000001	14.454633333333334	1.5039333333333325	35355.8046875	798107.8348826898	0	1178	0.24906907066372597	1.1509419068120945	1.157177838055	288.6325988769531	288.6408386230469
703	288.7685241699219	1.9938166666666668					1	DETECTED	288.7685 m/z @1.99 [CD6608_2.mzXML]	288.7685241699219	1.9938166666666668	1.9379	18.0265	16.0886	9303.3427734375	1995167.5254755248	0	1178	0.07915373924636726	143.86229508196678	286.7245901639335	288.7677001953125	288.7725830078125
704	288.9214782714844	1.6112666666666666					1	DETECTED	288.9215 m/z @1.61 [CD6608_2.mzXML]	288.9214782714844	1.6112666666666666	1.5664	11.1339	9.5675	195518.125	3582911.484546142	0	1178	0.06172768761920944	1.607939656118395	1.5887419929804574	288.9165344238281	288.9219970703125
705	289.1752624511719	1.3218					1	DETECTED	289.1753 m/z @1.32 [CD6608_2.mzXML]	289.1752624511719	1.3218	0.13763333333333333	19.985500000000002	19.84786666666667	6286.60595703125	1550454.2905893556	0	1178	4.968670404054697	8.38052076002815	6.202149744299579	289.1736755371094	289.1774597167969
706	289.2200622558594	10.604016666666666					1	DETECTED	289.2201 m/z @10.60 [CD6608_2.mzXML]	289.2200622558594	10.604016666666666	10.604016666666666	12.576933333333333	1.9729166666666664	9413.41015625	354114.03573590075	0	1178	1.5230253023058662	null	null	289.2146301269531	289.2200622558594
707	289.6481018066406	14.130433333333334					1	DETECTED	289.6481 m/z @14.13 [CD6608_2.mzXML]	289.6481018066406	14.130433333333334	11.011883333333333	15.93445	4.9225666666666665	30050.859375	1666979.2282423705	0	1178	2.5000436339129983	0.7158763724679739	0.3358122816273848	289.6392822265625	289.657958984375
708	289.6588134765625	13.366516666666666					1	DETECTED	289.6588 m/z @13.37 [CD6608_2.mzXML]	289.6588134765625	13.366516666666666	13.23425	13.396483333333332	0.162233333333333	7370.408203125	41834.88856115726	0	1178	0.09064055341190169	0.6132812500000004	0.22656250000000083	289.65875244140625	289.6595458984375
709	290.1500549316406	14.114033333333333					1	DETECTED	290.1501 m/z @14.11 [CD6608_2.mzXML]	290.1500549316406	14.114033333333333	8.2308	15.475216666666666	7.244416666666666	10858.0087890625	1164097.7732234807	0	1178	5.7214645116978335	0.6156832694040125	0.2472550985967142	290.1483154296875	290.1598205566406
710	290.2680969238281	11.408583333333333					1	DETECTED	290.2681 m/z @11.41 [CD6608_2.mzXML]	290.2680969238281	11.408583333333333	10.924933333333334	11.594566666666667	0.6696333333333335	45118.66015625	563299.6127010485	0	1178	0.08704464390373445	0.6922705813432595	0.38454116268651894	290.2674560546875	290.26849365234375
711	290.6268615722656	12.874416666666667					1	DETECTED	290.6269 m/z @12.87 [CD6608_2.mzXML]	290.6268615722656	12.874416666666667	12.6757	13.521333333333333	0.8456333333333319	31871.439453125	330750.44495080557	0	1178	0.1030711273688727	2.127736307976184	1.1435085687080808	290.6264343261719	290.6365966796875
712	290.6673583984375	14.09775					1	DETECTED	290.6674 m/z @14.10 [CD6608_2.mzXML]	290.6673583984375	14.09775	12.308083333333334	15.101033333333334	2.7929499999999994	7793.1005859375	704049.4641648557	0	1178	0.347838630320517	0.7802989383497861	0.314855160754966	290.6664123535156	290.66815185546875
713	290.8542785644531	1.7204166666666665					1	DETECTED	290.8543 m/z @1.72 [CD6608_2.mzXML]	290.8542785644531	1.7204166666666665	1.6718000000000002	1.797	0.12519999999999976	22819.0625	135201.2339272459	0	1178	0.16713833667664701	1.2876242715118342	1.5752485430236685	290.8540344238281	290.854736328125
714	290.9237060546875	2.6416666666666666					1	DETECTED	290.9237 m/z @2.64 [CD6608_2.mzXML]	290.9237060546875	2.6416666666666666	1.6265	16.467883333333333	14.841383333333333	36136.01953125	3171789.02191681	0	1178	0.7075982447922908	5.058165319581691	12.185531666393784	290.91387939453125	290.9256591796875
715	291.11968994140625	12.04805					1	DETECTED	291.1197 m/z @12.05 [CD6608_2.mzXML]	291.11968994140625	12.04805	0.9938333333333333	12.904983333333332	11.91115	99484.4765625	6082756.373544923	1	1178	0.10016835866050577	0.5140726323213629	3.64005552101371	291.1190490722656	291.1291809082031
716	291.1736145019531	9.921233333333333					1	DETECTED	291.1736 m/z @9.92 [CD6608_2.mzXML]	291.1736145019531	9.921233333333333	9.7114	14.471433333333332	4.7600333333333325	3708.384033203125	428853.7074088438	0	1178	0.16009195760332062	11.342414614773592	21.684829229547184	291.16839599609375	291.1738586425781
717	291.6461486816406	12.858533333333332					1	DETECTED	291.6461 m/z @12.86 [CD6608_2.mzXML]	291.6461486816406	12.858533333333332	1.68725	15.188766666666668	13.501516666666667	61232.92578125	4005768.42442584	0	1178	0.10549594803970841	0.5526384634380269	11.669029814500169	291.636474609375	291.64837646484375
718	291.934814453125	2.6416666666666666					1	DETECTED	291.9348 m/z @2.64 [CD6608_2.mzXML]	291.934814453125	2.6416666666666666	1.9518833333333334	17.3775	15.425616666666668	31909.96484375	2868854.169890412	0	1178	0.6969393011377782	1.9066613507057657	2.010257578992385	291.925048828125	291.9358825683594
719	292.0677185058594	17.006					1	DETECTED	292.0677 m/z @17.01 [CD6608_2.mzXML]	292.0677185058594	17.006	9.365583333333332	19.693833333333334	10.328250000000002	3828.467529296875	1034484.3239220879	0	1178	7.003121992765054	0.6758957299449201	0.3517914598898402	292.065185546875	292.068603515625
720	292.1231689453125	12.04805					1	DETECTED	292.1232 m/z @12.05 [CD6608_2.mzXML]	292.1231689453125	12.04805	9.051133333333333	12.186566666666666	3.1354333333333333	14220.796875	329193.90357495134	0	1178	0.09839063858064456	0.5231098629146622	2.011471479134787	292.1202697753906	292.123291015625
721	292.9317932128906	2.60005					1	DETECTED	292.9318 m/z @2.60 [CD6608_2.mzXML]	292.9317932128906	2.60005	2.3427166666666666	14.823816666666666	12.4811	5218.74755859375	1290590.6227802432	0	1178	9.540720616479675	24.25084196891191	47.50168393782382	292.9226989746094	292.93963623046875
722	292.9695739746094	2.6416666666666666					1	DETECTED	292.9696 m/z @2.64 [CD6608_2.mzXML]	292.9695739746094	2.6416666666666666	2.3695999999999997	3.5792	1.2096000000000005	4961.84423828125	160469.43740203863	0	1178	0.3259641360399752	2.222984562607203	3.672476838424316	292.96209716796875	292.9785461425781
723	292.99261474609375	2.683					1	DETECTED	292.9926 m/z @2.68 [CD6608_2.mzXML]	292.99261474609375	2.683	2.3832999999999998	14.891433333333334	12.508133333333333	6019.2392578125	896992.2123982544	0	1178	0.35439615219487264	20.867756645534417	3.5573831136486005	292.9847106933594	292.9971008300781
724	293.0075988769531	2.6279166666666667					1	DETECTED	293.0076 m/z @2.63 [CD6608_2.mzXML]	293.0075988769531	2.6279166666666667	2.30185	15.529533333333335	13.227683333333335	6647.1796875	992891.2057682497	0	1178	0.38779490159162044	20.283709875281126	2.7076806020838635	292.9977111816406	293.0159912109375
725	293.0262145996094	2.683					1	DETECTED	293.0262 m/z @2.68 [CD6608_2.mzXML]	293.0262145996094	2.683	2.30185	3.841216666666667	1.539366666666667	9901.794921875	329266.5864650879	0	1178	0.37379926911962835	1.6780639749534028	2.3069080640893493	293.0187072753906	293.0269470214844
726	293.0377502441406	2.60005					1	DETECTED	293.0378 m/z @2.60 [CD6608_2.mzXML]	293.0377502441406	2.60005	2.219733333333333	3.87235	1.6526166666666668	11840.853515625	420182.49559222406	0	1178	0.316842893326192	1.8090340569984151	2.7085615209728426	293.0294189453125	293.03900146484375
727	293.0491943359375	2.53185					1	DETECTED	293.0492 m/z @2.53 [CD6608_2.mzXML]	293.0491943359375	2.53185	2.315716666666667	11.708133333333334	9.392416666666668	12442.58984375	1246717.1469387817	0	1178	0.5886607306737885	3.0899807141832687	5.049610434642367	293.0392150878906	293.04986572265625
728	293.06048583984375	2.4105333333333334					1	DETECTED	293.0605 m/z @2.41 [CD6608_2.mzXML]	293.06048583984375	2.4105333333333334	2.233433333333333	4.468500000000001	2.2350666666666674	14528.5791015625	656087.5009152221	0	1178	0.554407005260309	4.870533504810815	7.936446339002766	293.0525207519531	293.06134033203125
729	293.0718078613281	2.491233333333333					1	DETECTED	293.0718 m/z @2.49 [CD6608_2.mzXML]	293.0718078613281	2.491233333333333	2.0648500000000003	18.944166666666668	16.879316666666668	29858.93359375	2176790.2774547418	0	1178	0.5203155467088205	18.459865776682804	31.617985701451527	293.0627136230469	293.0719299316406
730	293.0971374511719	2.5182833333333337					1	DETECTED	293.0971 m/z @2.52 [CD6608_2.mzXML]	293.0971374511719	2.5182833333333337	0.13763333333333333	19.985500000000002	19.84786666666667	1.0810748E7	7.041509897341967E8	1	1178	0.7472154329734897	2.3255518371991286	2.4693425953503465	293.09649658203125	293.1064453125
731	293.138671875	10.332533333333334					1	DETECTED	293.1387 m/z @10.33 [CD6608_2.mzXML]	293.138671875	10.332533333333334	2.0648500000000003	12.858533333333332	10.793683333333332	20306.380859375	5105494.959882479	0	1178	9.757496981548892	0.5614176025086566	0.10867670149207469	293.1300964355469	293.14227294921875
732	293.1524658203125	9.7114					1	DETECTED	293.1525 m/z @9.71 [CD6608_2.mzXML]	293.1524658203125	9.7114	2.1496166666666667	13.101283333333333	10.951666666666666	196186.921875	6094901.749937012	0	1178	3.671501758388101	0.7402075232055917	1.6813254759453302	293.1425476074219	293.16131591796875
733	293.1712341308594	2.683					1	DETECTED	293.1712 m/z @2.68 [CD6608_2.mzXML]	293.1712341308594	2.683	2.3292166666666665	4.154016666666667	1.8248000000000006	10905.33203125	362977.14335986355	0	1178	0.06743105074236633	1.7657968547308798	3.4473460867875585	293.1632385253906	293.1719970703125
734	293.18231201171875	10.045016666666667					1	DETECTED	293.1823 m/z @10.05 [CD6608_2.mzXML]	293.18231201171875	10.045016666666667	2.315716666666667	15.547933333333333	13.232216666666666	89686.3046875	1.5157228460578097E7	0	1178	11.219962701515154	0.8165006033661439	0.5213355374696499	293.1742858886719	293.1911926269531
735	293.1941833496094	2.3695999999999997					1	DETECTED	293.1942 m/z @2.37 [CD6608_2.mzXML]	293.1941833496094	2.3695999999999997	2.3695999999999997	3.655533333333333	1.2859333333333334	5678.37353515625	195527.22416046154	0	1178	0.5402610520016671	null	null	293.19378662109375	293.2028503417969
736	293.2257080078125	9.5726					1	DETECTED	293.2257 m/z @9.57 [CD6608_2.mzXML]	293.2257080078125	9.5726	2.3832999999999998	10.0094	7.626099999999999	133145.1875	2.760697277538901E7	0	1178	7.699466958194389	0.5318256260314312	0.06324138883654351	293.2162780761719	293.23553466796875
737	293.2445983886719	12.543733333333334					1	DETECTED	293.2446 m/z @12.54 [CD6608_2.mzXML]	293.2445983886719	12.543733333333334	2.315716666666667	12.626183333333334	10.310466666666667	4114.49609375	1434368.7198087156	0	1178	9.916212326889426	0.504030595700372	0.008061191400744004	293.23577880859375	293.248779296875
738	294.100341796875	2.5182833333333337					1	DETECTED	294.1003 m/z @2.52 [CD6608_2.mzXML]	294.100341796875	2.5182833333333337	0.5750166666666666	18.395	17.819983333333333	1043779.625	7.135756353876744E7	0	1178	0.7416122813215571	1.1254560625929861	2.2761800839448645	294.1001281738281	294.1031799316406
739	294.15582275390625	9.746333333333332					1	DETECTED	294.1558 m/z @9.75 [CD6608_2.mzXML]	294.15582275390625	9.746333333333332	9.589883333333335	9.921233333333333	0.3313499999999987	21899.509765625	330743.7833759761	0	1178	0.3099005117829581	1.0589645254074895	1.1179290508149788	294.15582275390625	294.15618896484375
740	294.91864013671875	12.794166666666666					1	DETECTED	294.9186 m/z @12.79 [CD6608_2.mzXML]	294.91864013671875	12.794166666666666	0.11953333333333332	19.967333333333332	19.8478	19536.849609375	3829830.9417021787	0	1178	1.3653164646956881	0.7230780143812605	0.5269521950511984	294.9180603027344	294.92041015625
741	294.93798828125	1.6567333333333332					1	DETECTED	294.9380 m/z @1.66 [CD6608_2.mzXML]	294.93798828125	1.6567333333333332	1.58135	11.408583333333333	9.827233333333332	86093.09375	6276357.397194397	0	1178	9.794247216131605	67.15277917892816	141.37348429086072	294.932861328125	294.93914794921875
742	294.9530334472656	11.455183333333334					1	DETECTED	294.9530 m/z @11.46 [CD6608_2.mzXML]	294.9530334472656	11.455183333333334	10.977133333333335	18.797833333333333	7.820699999999999	7237.099609375	1265239.2005159906	0	1178	4.518749543406884	8.179792908691564	9.041663967393207	294.9530334472656	294.9551086425781
743	295.10150146484375	2.683					1	DETECTED	295.1015 m/z @2.68 [CD6608_2.mzXML]	295.10150146484375	2.683	1.8677666666666668	18.6515	16.78373333333333	120731.75	9492346.192485418	0	1178	0.6331679735766205	8.368200010310135	1.7806915694913603	295.0968017578125	295.10284423828125
744	295.1282958984375	9.641466666666668					1	DETECTED	295.1283 m/z @9.64 [CD6608_2.mzXML]	295.1282958984375	9.641466666666668	9.589883333333335	10.260833333333332	0.6709499999999977	46172.95703125	417666.31634081865	0	1178	0.10372489283343178	6.269348233090398	9.437825629866575	295.12750244140625	295.12896728515625
745	295.1482849121094	9.798633333333333					1	DETECTED	295.1483 m/z @9.80 [CD6608_2.mzXML]	295.1482849121094	9.798633333333333	9.485816666666667	10.152283333333333	0.6664666666666665	5753.7861328125	137359.45642651367	0	1178	0.3213370673609841	1.0652671959081468	0.6849904527698724	295.1476135253906	295.1488037109375
746	295.1933898925781	12.359316666666667					1	DETECTED	295.1934 m/z @12.36 [CD6608_2.mzXML]	295.1933898925781	12.359316666666667	1.44725	16.081599999999998	14.634349999999998	42570.4609375	3032071.162396362	0	1178	0.30497401730865903	0.6282093659062471	0.2622623890648951	295.1871032714844	295.203369140625
747	295.2621765136719	13.537666666666667					1	DETECTED	295.2622 m/z @13.54 [CD6608_2.mzXML]	295.2621765136719	13.537666666666667	0.50215	19.7125	19.21035	5426.10986328125	2055145.5853832397	0	1178	13.512234105419973	0.7368465129243055	0.47369302584861095	295.2615966796875	295.263916015625
748	295.294677734375	2.6416666666666666					1	DETECTED	295.2947 m/z @2.64 [CD6608_2.mzXML]	295.294677734375	2.6416666666666666	2.050683333333333	8.580333333333334	6.52965	35438.45703125	2241413.0515744025	0	1178	0.7987026064251159	1.8830450462914377	2.300589535864658	295.2933349609375	295.2956848144531
749	296.065185546875	1.7526333333333333					1	DETECTED	296.0652 m/z @1.75 [CD6608_2.mzXML]	296.065185546875	1.7526333333333333	1.7037666666666667	1.797	0.09323333333333328	74337.453125	234885.50875000015	0	1178	0.048853698452122396	0.9539563437926335	0.9360568095633683	296.0650634765625	296.0655822753906
750	296.184814453125	11.812016666666667					1	DETECTED	296.1848 m/z @11.81 [CD6608_2.mzXML]	296.184814453125	11.812016666666667	9.068616666666665	19.821666666666665	10.75305	25235.875	2289602.868655792	0	1178	0.13499992767824764	2.241921627069603	4.239855623950513	296.1827392578125	296.1852111816406
751	296.19720458984375	12.25655					1	DETECTED	296.1972 m/z @12.26 [CD6608_2.mzXML]	296.19720458984375	12.25655	12.221983333333332	12.526983333333334	0.3050000000000015	7691.298828125	103879.96353222696	0	1178	0.2669206750933242	4.411764705882152	7.823529411764304	296.1964111328125	296.197509765625
752	296.9886169433594	11.812016666666667					1	DETECTED	296.9886 m/z @11.81 [CD6608_2.mzXML]	296.9886169433594	11.812016666666667	11.364083333333333	15.367616666666667	4.003533333333333	6305.869140625	478875.1130701293	0	1178	3.5750942312486256	4.46889418068165	7.937788361363299	296.9878234863281	296.98980712890625
753	297.11773681640625	1.5075666666666665					1	DETECTED	297.1177 m/z @1.51 [CD6608_2.mzXML]	297.11773681640625	1.5075666666666665	1.4124166666666667	9.537466666666667	8.12505	8382.7412109375	744320.3700300293	0	1178	0.09203153036795042	42.69600630583297	84.39201261166595	297.1077880859375	297.11907958984375
754	297.17962646484375	13.981166666666667					1	DETECTED	297.1796 m/z @13.98 [CD6608_2.mzXML]	297.17962646484375	13.981166666666667	9.316650000000001	19.967333333333332	10.650683333333332	14513.9306640625	2705274.4613197306	0	1178	2.0161208867773706	1.1443615849368143	1.1315019895854683	297.1782531738281	297.1813659667969
755	298.09619140625	9.284966666666666					1	DETECTED	298.0962 m/z @9.28 [CD6608_2.mzXML]	298.09619140625	9.284966666666666	9.240266666666667	9.300416666666667	0.06015000000000015	1758.1396484375	5415.127722839243	0	1178	0.10008342447792451	0.6728187919463277	0.3456375838926553	298.09613037109375	298.0971984863281
756	298.1143493652344	8.49355					1	DETECTED	298.1143 m/z @8.49 [CD6608_2.mzXML]	298.1143493652344	8.49355	1.44725	8.597800000000001	7.150550000000001	2101.976318359375	345867.1279783631	0	1178	0.05968321418151845	0.5073974993968466	0.0147949987936932	298.1131286621094	298.12091064453125
757	298.2731628417969	14.275366666666667					1	DETECTED	298.2732 m/z @14.28 [CD6608_2.mzXML]	298.2731628417969	14.275366666666667	10.959900000000001	17.02466666666667	6.064766666666667	85567.3828125	3785596.7650147104	0	1178	0.391502223364391	0.8694771315749137	0.35542207784406976	298.26617431640625	298.27386474609375
758	299.13800048828125	11.319899999999999					1	DETECTED	299.1380 m/z @11.32 [CD6608_2.mzXML]	299.13800048828125	11.319899999999999	10.188366666666667	14.891433333333334	4.7030666666666665	78818.390625	3589717.21959149	1	1178	2.049825607254988	1.9767320089954785	1.4232808401574875	299.1372985839844	299.13916015625
759	299.2764892578125	14.227616666666668					1	DETECTED	299.2765 m/z @14.23 [CD6608_2.mzXML]	299.2764892578125	14.227616666666668	11.794716666666666	15.511566666666665	3.716849999999999	18092.314453125	912460.262619293	0	1178	0.2918400445233367	0.7645430054143602	0.40733886983675754	299.2760009765625	299.2777099609375
760	299.63232421875	12.889916666666666					1	DETECTED	299.6323 m/z @12.89 [CD6608_2.mzXML]	299.63232421875	12.889916666666666	12.8427	13.04105	0.19834999999999958	61282.41015625	402126.034011229	0	1178	0.299685145558783	2.1004235792446613	3.2008471584893226	299.6318054199219	299.6324157714844
761	300.1412353515625	12.794166666666666					1	DETECTED	300.1412 m/z @12.79 [CD6608_2.mzXML]	300.1412353515625	12.794166666666666	10.572000000000001	13.7887	3.2166999999999994	14872.556640625	1091404.9897713615	0	1178	2.3586357363241	0.7237755943898603	0.5689372360216463	300.1347351074219	300.1421813964844
762	300.17950439453125	11.564699999999998					1	DETECTED	300.1795 m/z @11.56 [CD6608_2.mzXML]	300.17950439453125	11.564699999999998	9.365583333333332	11.963083333333334	2.597500000000002	64157.20703125	1922008.9259142468	0	1178	0.14399399292691584	0.559748015310033	0.09492702555562872	300.1794128417969	300.18414306640625
763	300.2165222167969	10.556666666666667					1	DETECTED	300.2165 m/z @10.56 [CD6608_2.mzXML]	300.2165222167969	10.556666666666667	10.51155	10.67345	0.16190000000000104	11751.43359375	80765.81330249053	0	1178	0.13629463686211274	1.7942371629109732	2.5884743258219465	300.21630859375	300.216796875
764	301.11761474609375	10.763399999999999					1	DETECTED	301.1176 m/z @10.76 [CD6608_2.mzXML]	301.11761474609375	10.763399999999999	10.297283333333333	10.799583333333334	0.5023000000000017	10690.31640625	207116.46182556162	0	1178	0.12110502485225894	0.538813601744916	0.0776272034898319	301.11749267578125	301.11785888671875
765	301.14007568359375	12.460266666666666					1	DETECTED	301.1401 m/z @12.46 [CD6608_2.mzXML]	301.14007568359375	12.460266666666666	0.10115	20.003666666666668	19.902516666666667	102883.7578125	1.212239113734093E7	1	1178	10.935772035616454	0.7061554485429284	0.07019041189209735	301.13909912109375	301.1412048339844
766	301.21258544921875	13.4742					1	DETECTED	301.2126 m/z @13.47 [CD6608_2.mzXML]	301.21258544921875	13.4742	11.725233333333334	13.737233333333334	2.0120000000000005	29560.580078125	651304.9907675775	0	1178	0.14295378449466867	0.5751967828622618	2.7478086113568634	301.21234130859375	301.21600341796875
767	302.0189208984375	9.485816666666667					1	DETECTED	302.0189 m/z @9.49 [CD6608_2.mzXML]	302.0189208984375	9.485816666666667	0.11953333333333332	19.985500000000002	19.86596666666667	4372.02685546875	2377025.78494751	0	1178	2.3671178222473443	1.0605042555122364	1.1210085110244727	302.017578125	302.0199279785156
768	302.14324951171875	12.443583333333333					1	DETECTED	302.1432 m/z @12.44 [CD6608_2.mzXML]	302.14324951171875	12.443583333333333	0.13763333333333333	20.003666666666668	19.866033333333334	16489.23828125	2562881.163210876	0	1178	10.857999499609967	2.2293248122815994	0.7444749844578059	302.141845703125	302.14544677734375
769	302.2315979003906	10.799583333333334					1	DETECTED	302.2316 m/z @10.80 [CD6608_2.mzXML]	302.2315979003906	10.799583333333334	10.727300000000001	11.047083333333335	0.31978333333333353	14552.375	118608.43363354451	0	1178	0.09767242807236443	2.212012912151267	2.076750322769312	302.23126220703125	302.2322998046875
770	302.286376953125	11.564699999999998					1	DETECTED	302.2864 m/z @11.56 [CD6608_2.mzXML]	302.286376953125	11.564699999999998	11.099433333333334	14.48735	3.3879166666666656	163563.0	2042658.3178250126	1	1178	0.0907240071153268	2.678453370622612	3.7154361792533854	302.2857360839844	302.28704833984375
771	303.0274353027344	1.44725					1	DETECTED	303.0274 m/z @1.45 [CD6608_2.mzXML]	303.0274353027344	1.44725	1.4309166666666668	4.4210666666666665	2.99015	6819.85791015625	475450.3657200927	0	1178	0.07951685985693224	91.53520408163402	182.070408163268	303.0227355957031	303.0274353027344
772	303.0521240234375	16.5228					1	DETECTED	303.0521 m/z @16.52 [CD6608_2.mzXML]	303.0521240234375	16.5228	9.068616666666665	19.072666666666667	10.004050000000001	1925.968017578125	734327.9506472165	0	1178	0.43135737264910645	0.6710359507301269	0.3420719014602538	303.0502014160156	303.05267333984375
773	303.13323974609375	10.709183333333334					1	DETECTED	303.1332 m/z @10.71 [CD6608_2.mzXML]	303.13323974609375	10.709183333333334	10.1344	11.151233333333332	1.0168333333333326	4382.2763671875	133837.21910357664	0	1178	0.5062698937832941	0.884536202047146	0.7690724040942921	303.1330871582031	303.134033203125
774	303.1692810058594	11.8804					1	DETECTED	303.1693 m/z @11.88 [CD6608_2.mzXML]	303.1692810058594	11.8804	11.7773	11.896366666666667	0.11906666666666688	3722.22412109375	20746.72506457523	0	1178	0.12283095414856682	0.5774329130294249	0.15486582605884988	303.1692199707031	303.1707763671875
775	303.22845458984375	14.227616666666668					1	DETECTED	303.2285 m/z @14.23 [CD6608_2.mzXML]	303.22845458984375	14.227616666666668	10.4045	16.894333333333332	6.489833333333332	211070.65625	8194030.504885437	1	1178	0.4545214181821873	0.7060041002500528	0.34743900667951727	303.22607421875	303.23175048828125
776	303.2904357910156	11.564699999999998					1	DETECTED	303.2904 m/z @11.56 [CD6608_2.mzXML]	303.2904357910156	11.564699999999998	11.51965	11.65795	0.1382999999999992	27731.912109375	151679.72029443338	0	1178	0.08685654464707149	1.534961154273088	2.069922308546176	303.2901306152344	303.2906494140625
777	303.64605712890625	12.810233333333334					1	DETECTED	303.6461 m/z @12.81 [CD6608_2.mzXML]	303.64605712890625	12.810233333333334	12.709200000000001	13.04105	0.3318499999999993	13519.732421875	126110.64389074717	0	1178	0.16213631918534155	1.6422797756515934	2.284559551303187	303.6452941894531	303.64697265625
778	304.0189208984375	10.116616666666665					1	DETECTED	304.0189 m/z @10.12 [CD6608_2.mzXML]	304.0189208984375	10.116616666666665	10.062583333333333	10.278933333333333	0.21635000000000026	24995.607421875	143804.211510193	0	1178	0.08781277711083213	2.1638552818219052	2.351479381518156	304.01824951171875	304.01898193359375
779	304.0485534667969	16.339533333333332					1	DETECTED	304.0486 m/z @16.34 [CD6608_2.mzXML]	304.0485534667969	16.339533333333332	0.2287	19.985500000000002	19.756800000000002	4080.234130859375	1421214.5582721562	0	1178	1.955573728130286	0.6131526405627684	0.22630528112553686	304.0473937988281	304.0504150390625
780	304.14813232421875	12.889916666666666					1	DETECTED	304.1481 m/z @12.89 [CD6608_2.mzXML]	304.14813232421875	12.889916666666666	9.2259	16.950333333333333	7.724433333333334	5303.0185546875	1814102.9257660522	0	1178	7.72273124180499	1.0540936404037464	1.1081872808074926	304.1423645019531	304.15081787109375
781	304.1750183105469	8.857466666666665					1	DETECTED	304.1750 m/z @8.86 [CD6608_2.mzXML]	304.1750183105469	8.857466666666665	8.751683333333334	17.080333333333332	8.328649999999998	3550.68896484375	980797.0707498166	0	1178	0.09604584003610661	39.366551126517194	77.73310225303439	304.1746520996094	304.1849060058594
782	304.2113342285156	10.062583333333333					1	DETECTED	304.2113 m/z @10.06 [CD6608_2.mzXML]	304.2113342285156	10.062583333333333	1.1575666666666666	10.368383333333332	9.210816666666666	30805.419921875	2114456.7214579773	0	1178	0.13243051814899687	0.514788897197288	0.02567248762022787	304.2036437988281	304.2121887207031
783	304.23211669921875	14.307833333333333					1	DETECTED	304.2321 m/z @14.31 [CD6608_2.mzXML]	304.23211669921875	14.307833333333333	10.872116666666667	15.786133333333334	4.914016666666667	39850.8828125	2281219.832659667	0	1178	0.4139038721777535	0.7312395584190482	0.31120269729574623	304.230712890625	304.2328796386719
784	304.2987976074219	11.503866666666665					1	DETECTED	304.2988 m/z @11.50 [CD6608_2.mzXML]	304.2987976074219	11.503866666666665	11.471166666666667	11.812016666666667	0.34084999999999965	26986.994140625	190090.2351462402	0	1178	0.09276578493016352	5.21177370030606	3.947317685273449	304.2984313964844	304.2998046875
785	304.8954162597656	1.6265					1	DETECTED	304.8954 m/z @1.63 [CD6608_2.mzXML]	304.8954162597656	1.6265	0.24721666666666667	13.737233333333334	13.490016666666667	62226.43359375	4202659.303364502	0	1178	0.0971037032489459	4.890226808608335	8.78045361721667	304.8951110839844	304.90496826171875
786	305.0452880859375	16.302733333333332					1	DETECTED	305.0453 m/z @16.30 [CD6608_2.mzXML]	305.0452880859375	16.302733333333332	9.0165	19.967333333333332	10.950833333333332	3084.239013671875	945646.7049177856	0	1178	9.308985438842722	0.7514742413775751	0.6664318227244116	305.0429382324219	305.0456237792969
787	305.1353759765625	12.359316666666667					1	DETECTED	305.1354 m/z @12.36 [CD6608_2.mzXML]	305.1353759765625	12.359316666666667	12.325066666666666	12.494033333333334	0.16896666666666782	7821.50146484375	48328.75992626964	0	1178	0.11808211512959765	2.4666666666666752	3.9333333333333504	305.13409423828125	305.13555908203125
788	305.2442626953125	12.576933333333333					1	DETECTED	305.2443 m/z @12.58 [CD6608_2.mzXML]	305.2442626953125	12.576933333333333	6.619083333333333	15.367616666666667	8.748533333333334	164042.265625	3690574.0853117662	1	1178	0.1944499191984601	9.162941644828257	4.194832433581931	305.24261474609375	305.24847412109375
789	305.708740234375	10.435933333333333					1	DETECTED	305.7087 m/z @10.44 [CD6608_2.mzXML]	305.708740234375	10.435933333333333	10.4045	10.604016666666666	0.1995166666666659	7083.30712890625	48213.51903149441	0	1178	0.11104966897832824	3.173647932131586	5.347295864263172	305.7078857421875	305.7093505859375
790	306.0833435058594	15.475216666666666					1	DETECTED	306.0833 m/z @15.48 [CD6608_2.mzXML]	306.0833435058594	15.475216666666666	1.1575666666666666	18.614833333333333	17.457266666666666	5251.7822265625	1630980.7167466425	0	1178	6.162728993108789	0.6096414798052286	0.6532072072649086	306.0774230957031	306.08392333984375
791	306.24737548828125	12.626183333333334					1	DETECTED	306.2474 m/z @12.63 [CD6608_2.mzXML]	306.24737548828125	12.626183333333334	12.543733333333334	19.87633333333333	7.332599999999998	29635.947265625	1473230.165321655	0	1178	0.023403956843422336	10.920681555337586	20.370977583652113	306.24493408203125	306.2509765625
792	306.7979736328125	10.435933333333333					1	DETECTED	306.7980 m/z @10.44 [CD6608_2.mzXML]	306.7979736328125	10.435933333333333	10.4045	10.526483333333335	0.12198333333333444	6464.38818359375	34147.031941711815	0	1178	0.12524211167700017	1.9403499469778112	2.8806998939556223	306.7973937988281	306.7979736328125
793	306.8286437988281	1.7526333333333333					1	DETECTED	306.8286 m/z @1.75 [CD6608_2.mzXML]	306.8286437988281	1.7526333333333333	1.68725	9.798633333333333	8.111383333333333	12829.25	1228185.9192876588	0	1178	0.04122615986350353	62.029441753759855	123.05888350751971	306.8197021484375	306.8291015625
794	307.0618591308594	11.691266666666667					1	DETECTED	307.0619 m/z @11.69 [CD6608_2.mzXML]	307.0618591308594	11.691266666666667	11.011883333333333	14.978266666666666	3.966383333333333	9608.8251953125	641232.9184407352	0	1178	0.32029187179158924	2.919105561415987	4.265986937524506	307.0599365234375	307.06280517578125
795	307.079833984375	15.6206					1	DETECTED	307.0798 m/z @15.62 [CD6608_2.mzXML]	307.079833984375	15.6206	2.315716666666667	19.163999999999998	16.84828333333333	5456.92529296875	1760055.1551276247	0	1178	2.320741180311911	0.6331616336357703	0.42599523867430733	307.07574462890625	307.0839538574219
796	307.1682434082031	10.556666666666667					1	DETECTED	307.1682 m/z @10.56 [CD6608_2.mzXML]	307.1682434082031	10.556666666666667	4.7408166666666665	12.239316666666667	7.498500000000001	117403.3671875	2267011.4749964955	1	1178	0.5775168007773939	0.8272318282495748	0.10861820923404208	307.1648254394531	307.1690673828125
797	307.2629089355469	12.04805					1	DETECTED	307.2629 m/z @12.05 [CD6608_2.mzXML]	307.2629089355469	12.04805	1.2666499999999998	14.806833333333334	13.540183333333333	7006.234375	1204833.974035065	0	1178	0.22225470105778733	0.6279417948194731	0.25588358963894614	307.25836181640625	307.2689208984375
798	308.0235595703125	10.4514					1	DETECTED	308.0236 m/z @10.45 [CD6608_2.mzXML]	308.0235595703125	10.4514	6.497433333333333	10.541516666666666	4.044083333333333	4516.06787109375	207219.9916149293	0	1178	0.23880278848045045	0.5113957291833517	0.022791458366703526	308.0148010253906	308.031982421875
799	308.0500793457031	10.435933333333333					1	DETECTED	308.0501 m/z @10.44 [CD6608_2.mzXML]	308.0500793457031	10.435933333333333	10.386516666666667	18.6515	8.264983333333332	2203686.75	1.7682208852235507E7	1	1178	0.1092441258509087	2.9938262992889277	3.952994570716862	308.0486755371094	308.0516052246094
800	308.1715393066406	10.526483333333335					1	DETECTED	308.1715 m/z @10.53 [CD6608_2.mzXML]	308.1715393066406	10.526483333333335	10.420549999999999	10.572000000000001	0.1514500000000023	11148.1015625	57272.597368469666	0	1178	0.09476169877471463	0.7148363750786565	0.7097667583111826	308.1708068847656	308.1717224121094
801	308.82562255859375	1.7678166666666668					1	DETECTED	308.8256 m/z @1.77 [CD6608_2.mzXML]	308.82562255859375	1.7678166666666668	1.6718000000000002	3.8255166666666667	2.1537166666666665	7370.93408203125	358903.55385873414	0	1178	0.5977714096093041	11.215327200138868	21.43065440027773	308.82470703125	308.8321838378906
802	309.0533752441406	10.435933333333333					1	DETECTED	309.0534 m/z @10.44 [CD6608_2.mzXML]	309.0533752441406	10.435933333333333	10.4045	15.083516666666666	4.679016666666666	312886.46875	2698185.1485223537	1	1178	0.1049192986033134	4.533660732488226	5.621737468202872	309.0458068847656	309.0537414550781
803	309.1499938964844	13.704133333333335					1	DETECTED	309.1500 m/z @13.70 [CD6608_2.mzXML]	309.1499938964844	13.704133333333335	9.068616666666665	14.227616666666668	5.1590000000000025	12757.8232421875	764871.5910631409	0	1178	4.6026373192116825	0.5566459078043191	0.12839675792001995	309.1463928222656	309.15087890625
804	309.1702880859375	12.359316666666667					1	DETECTED	309.1703 m/z @12.36 [CD6608_2.mzXML]	309.1702880859375	12.359316666666667	10.51155	12.510366666666666	1.9988166666666665	6139.453125	416115.0014279786	0	1178	0.21400247694965913	0.540873667310086	0.08174733462017192	309.1637268066406	309.1792297363281
805	309.20269775390625	12.794166666666666					1	DETECTED	309.2027 m/z @12.79 [CD6608_2.mzXML]	309.20269775390625	12.794166666666666	11.725233333333334	16.247333333333334	4.5221	16740.80859375	677357.8901319583	0	1178	0.6923586195576252	2.1152394910814545	4.504076856709777	309.20172119140625	309.2060546875
806	309.3097229003906	10.435933333333333					1	DETECTED	309.3097 m/z @10.44 [CD6608_2.mzXML]	309.3097229003906	10.435933333333333	10.420549999999999	10.541516666666666	0.12096666666666778	6395.2412109375	32484.305764038447	0	1178	0.11042125685247228	3.9317443120258186	6.863488624051637	309.3093566894531	309.3099060058594
807	310.0462951660156	10.435933333333333					1	DETECTED	310.0463 m/z @10.44 [CD6608_2.mzXML]	310.0462951660156	10.435933333333333	10.386516666666667	11.564699999999998	1.1781833333333314	782562.125	5919986.042806309	0	1178	0.10137905392517332	2.586538581433965	3.301206380437439	310.04571533203125	310.04827880859375
808	310.11248779296875	0.83005					1	DETECTED	310.1125 m/z @0.83 [CD6608_2.mzXML]	310.11248779296875	0.83005	0.11953333333333332	20.003666666666668	19.884133333333335	1837.5406494140625	1042942.398105591	0	1178	19.33386061871494	13.992728296310197	26.985456592620395	310.1100769042969	310.11407470703125
809	310.1687927246094	12.325066666666666					1	DETECTED	310.1688 m/z @12.33 [CD6608_2.mzXML]	310.1687927246094	12.325066666666666	0.10115	12.4769	12.37575	4179.07373046875	1365781.6373969119	0	1178	0.07549182236809138	0.506210502634862	0.012421005269724037	310.1670837402344	310.1691589355469
810	310.2008972167969	10.604016666666666					1	DETECTED	310.2009 m/z @10.60 [CD6608_2.mzXML]	310.2008972167969	10.604016666666666	10.4045	16.652333333333335	6.247833333333334	130629.65625	1746091.0424317357	0	1178	0.031515918912193186	9.457343251065689	0.782062426873236	310.19793701171875	310.2009582519531
811	310.3095703125	12.794166666666666					1	DETECTED	310.3096 m/z @12.79 [CD6608_2.mzXML]	310.3095703125	12.794166666666666	12.743383333333332	12.889916666666666	0.14653333333333407	9361.390625	56339.917555908505	0	1178	0.08725909472370752	1.4427305546439173	1.8854611092878346	310.3082580566406	310.3096618652344
812	310.9118957519531	1.6567333333333332					1	DETECTED	310.9119 m/z @1.66 [CD6608_2.mzXML]	310.9118957519531	1.6567333333333332	1.5961333333333334	8.998366666666668	7.402233333333334	74312.15625	1627842.1239453126	0	1178	0.056303173323819955	1.3345749264583169	0.9977516355939662	310.90380859375	310.9123229980469
813	311.0047607421875	11.8637					1	DETECTED	311.0048 m/z @11.86 [CD6608_2.mzXML]	311.0047607421875	11.8637	10.260833333333332	19.621	9.360166666666666	3742.913330078125	825660.3303427123	0	1178	0.3329681759535035	2.9198207378446934	4.839641475689387	310.9959411621094	311.00933837890625
814	311.0504150390625	10.435933333333333					1	DETECTED	311.0504 m/z @10.44 [CD6608_2.mzXML]	311.0504150390625	10.435933333333333	10.386516666666667	11.20325	0.8167333333333335	104699.25	828590.1175589027	1	1178	0.09966918483407916	4.318370639756203	10.056400199783972	311.0494384765625	311.05078125
815	311.1231689453125	8.769066666666667					1	DETECTED	311.1232 m/z @8.77 [CD6608_2.mzXML]	311.1231689453125	8.769066666666667	8.426416666666666	10.368383333333332	1.9419666666666657	17828.013671875	270855.59351556364	0	1178	0.0998172968803992	2.833015577881144	4.970143644591423	311.12249755859375	311.1268615722656
816	311.15032958984375	13.687683333333332					1	DETECTED	311.1503 m/z @13.69 [CD6608_2.mzXML]	311.15032958984375	13.687683333333332	13.687683333333332	13.8936	0.20591666666666697	3419.48779296875	25700.42462597668	0	1178	0.08270802718445047	null	null	311.1501770019531	311.1507568359375
817	311.1658935546875	12.325066666666666					1	DETECTED	311.1659 m/z @12.33 [CD6608_2.mzXML]	311.1658935546875	12.325066666666666	1.4928	16.633583333333334	15.140783333333335	88733.484375	2520382.8495834074	1	1178	0.2584730439273599	1.6087348588737374	2.1152571497964696	311.15667724609375	311.1756896972656
818	311.2041931152344	10.604016666666666					1	DETECTED	311.2042 m/z @10.60 [CD6608_2.mzXML]	311.2041931152344	10.604016666666666	3.502533333333333	16.82	13.317466666666668	22326.26953125	2726402.6163724684	0	1178	0.1668876103072492	0.790029936380379	0.45418039149431794	311.1946105957031	311.2042236328125
819	311.6324768066406	12.794166666666666					1	DETECTED	311.6325 m/z @12.79 [CD6608_2.mzXML]	311.6324768066406	12.794166666666666	12.777666666666667	12.889916666666666	0.11224999999999952	18705.033203125	97262.34916357427	0	1178	0.029679919785989384	3.4015151515153743	5.803030303030749	311.6319274902344	311.6329040527344
820	312.0022888183594	11.53505					1	DETECTED	312.0023 m/z @11.54 [CD6608_2.mzXML]	312.0022888183594	11.53505	0.19231666666666666	19.967333333333332	19.775016666666666	3549.29638671875	2311487.467365144	0	1178	17.465111966083892	0.871704204160079	0.7434084083201579	311.9923095703125	312.0022888183594
821	312.0286560058594	13.2048					1	DETECTED	312.0287 m/z @13.20 [CD6608_2.mzXML]	312.0286560058594	13.2048	10.314950000000001	17.396	7.081049999999999	33486.7265625	1480525.5758276386	0	1178	0.6908524994059313	1.1509061955021624	0.8183189605778474	312.0213928222656	312.0304870605469
822	312.04296875	10.435933333333333					1	DETECTED	312.0430 m/z @10.44 [CD6608_2.mzXML]	312.04296875	10.435933333333333	2.0219666666666667	10.604016666666666	8.582049999999999	26241.892578125	2567823.8769724136	0	1178	0.1012488661911064	0.5099883526992817	0.01997670539856353	312.04278564453125	312.0457763671875
823	312.1298828125	8.857466666666665					1	DETECTED	312.1299 m/z @8.86 [CD6608_2.mzXML]	312.1298828125	8.857466666666665	8.857466666666665	12.8427	3.985233333333335	7480.419921875	802968.4499279787	0	1178	0.02533480382244413	null	null	312.1262512207031	312.1341552734375
824	312.21612548828125	10.763399999999999					1	DETECTED	312.2161 m/z @10.76 [CD6608_2.mzXML]	312.21612548828125	10.763399999999999	3.5489666666666664	10.942433333333334	7.393466666666667	21545.296875	905674.3477215576	0	1178	1.468197899756925	0.996339411405342	1.1255076407086682	312.2088623046875	312.216552734375
825	312.3619079589844	12.064400000000001					1	DETECTED	312.3619 m/z @12.06 [CD6608_2.mzXML]	312.3619079589844	12.064400000000001	12.031116666666666	12.168916666666666	0.13780000000000037	17820.0	85323.20992578164	0	1178	0.07357943889835283	2.0701051577365	3.140210315473	312.361328125	312.36212158203125
826	312.65814208984375	2.3695999999999997					1	DETECTED	312.6581 m/z @2.37 [CD6608_2.mzXML]	312.65814208984375	2.3695999999999997	1.85385	5.039866666666667	3.1860166666666667	27636.337890625	1054166.6110889583	0	1178	0.3615920879493637	2.13829173591314	2.158323152307626	312.6559143066406	312.6601257324219
827	312.9197998046875	1.58135					1	DETECTED	312.9198 m/z @1.58 [CD6608_2.mzXML]	312.9197998046875	1.58135	1.5517333333333334	1.6718000000000002	0.12006666666666677	15566.5	59944.64670605475	0	1178	0.07054603690704409	2.0270118176702354	3.0540236353404704	312.9105224609375	312.92041015625
828	313.09552001953125	1.4627333333333332					1	DETECTED	313.0955 m/z @1.46 [CD6608_2.mzXML]	313.09552001953125	1.4627333333333332	1.4124166666666667	17.769166666666667	16.35675	18281.025390625	3926092.4144493714	0	1178	0.9181083696712845	162.5380920834717	308.8730597500255	313.09283447265625	313.1018371582031
829	313.166259765625	12.239316666666667					1	DETECTED	313.1663 m/z @12.24 [CD6608_2.mzXML]	313.166259765625	12.239316666666667	12.186566666666666	12.760250000000001	0.5736833333333351	16236.9794921875	281173.05505853315	0	1178	0.2795520011162598	5.437756714059903	9.875513428119806	313.16571044921875	313.1687927246094
830	313.26861572265625	2.1214666666666666					1	DETECTED	313.2686 m/z @2.12 [CD6608_2.mzXML]	313.26861572265625	2.1214666666666666	0.10115	19.730666666666664	19.629516666666664	11584.875	2385029.4595059203	0	1178	12.961822810050414	4.640026157672597	16.580008864868546	313.26861572265625	313.2751770019531
831	313.78375244140625	2.3695999999999997					1	DETECTED	313.7838 m/z @2.37 [CD6608_2.mzXML]	313.78375244140625	2.3695999999999997	1.8817833333333334	4.88875	3.0069666666666666	21499.552734375	860448.1694226685	0	1178	0.4512404699821744	1.8073054632533372	2.3021426653723447	313.78289794921875	313.78424072265625
832	314.0289611816406	13.19015					1	DETECTED	314.0290 m/z @13.19 [CD6608_2.mzXML]	314.0289611816406	13.19015	11.7773	14.739849999999999	2.9625499999999985	8093.24169921875	458730.7461770632	0	1178	0.17983966272080387	1.0484304774038296	1.0968609548076589	314.0279541015625	314.02972412109375
833	314.2315368652344	10.977133333333335					1	DETECTED	314.2315 m/z @10.98 [CD6608_2.mzXML]	314.2315368652344	10.977133333333335	8.361583333333334	12.11635	3.754766666666667	208689.53125	2430520.9758728645	1	1178	0.13955029121777862	1.3080377993835908	1.1622827810507756	314.2311096191406	314.2350158691406
834	315.0175476074219	1.58135					1	DETECTED	315.0175 m/z @1.58 [CD6608_2.mzXML]	315.0175476074219	1.58135	1.5517333333333334	3.0094166666666666	1.4576833333333332	10965.3251953125	336757.76962670893	0	1178	0.8391920180866992	24.609172763083883	48.21834552616777	315.0088195800781	315.02655029296875
835	315.0422668457031	2.3695999999999997					1	DETECTED	315.0423 m/z @2.37 [CD6608_2.mzXML]	315.0422668457031	2.3695999999999997	2.1214666666666666	16.486116666666668	14.364650000000001	12829.24609375	1239036.8516754152	0	1178	0.34974794068564563	28.945425846319214	1.7328705252627805	315.0328674316406	315.0470275878906
836	315.0789489746094	2.3695999999999997					1	DETECTED	315.0789 m/z @2.37 [CD6608_2.mzXML]	315.0789489746094	2.3695999999999997	1.6567333333333332	19.621	17.964266666666667	7609539.0	3.379952512215172E8	1	1178	0.46930552244918555	1.9519638556595968	1.9640330234353882	315.0783386230469	315.07989501953125
837	315.1332702636719	11.408583333333333					1	DETECTED	315.1333 m/z @11.41 [CD6608_2.mzXML]	315.1332702636719	11.408583333333333	2.0648500000000003	11.8804	9.81555	10986.5478515625	1702579.8887413335	0	1178	9.165443738276393	0.5252477596392592	0.8727860920725619	315.1236267089844	315.1409912109375
838	315.1622314453125	12.29105					1	DETECTED	315.1622 m/z @12.29 [CD6608_2.mzXML]	315.1622314453125	12.29105	2.2059166666666665	13.553966666666668	11.34805	7289.29638671875	1200841.447191651	0	1178	0.27157029139053357	0.5626127897829809	11.545778865385326	315.157470703125	315.17041015625
839	315.23492431640625	10.977133333333335					1	DETECTED	315.2349 m/z @10.98 [CD6608_2.mzXML]	315.23492431640625	10.977133333333335	10.836116666666667	11.099433333333334	0.2633166666666664	38103.37109375	312560.0793984378	0	1178	0.14405177667816638	0.9162673499080937	0.968339127551458	315.234619140625	315.2357482910156
840	316.0823059082031	2.3695999999999997					1	DETECTED	316.0823 m/z @2.37 [CD6608_2.mzXML]	316.0823059082031	2.3695999999999997	1.83955	10.278933333333333	8.439383333333332	695697.875	2.9616305098243788E7	0	1178	0.46268859489938263	1.975597619956238	1.6792282158290368	316.0818176269531	316.0834655761719
841	316.2472839355469	11.116616666666665					1	DETECTED	316.2473 m/z @11.12 [CD6608_2.mzXML]	316.2472839355469	11.116616666666665	10.907566666666666	11.725233333333334	0.8176666666666677	198049.203125	1510619.5260229546	1	1178	0.09609308350942669	0.6326765964232092	3.0578672938349967	316.2375793457031	316.248291015625
842	317.08343505859375	2.3695999999999997					1	DETECTED	317.0834 m/z @2.37 [CD6608_2.mzXML]	317.08343505859375	2.3695999999999997	1.8254	8.804316666666667	6.978916666666667	95667.6171875	3888605.842942113	0	1178	0.7930027015448351	1.8077715544653568	1.8373518197806953	317.0822448730469	317.0845947265625
843	317.1142272949219	1.6718000000000002					1	DETECTED	317.1142 m/z @1.67 [CD6608_2.mzXML]	317.1142272949219	1.6718000000000002	1.5370333333333333	12.39325	10.856216666666667	19800.658203125	2503529.4095114754	0	1178	0.27402244911380635	16.942981874149602	27.027071800362755	317.1124572753906	317.11572265625
844	317.1778259277344	13.489749999999999					1	DETECTED	317.1778 m/z @13.49 [CD6608_2.mzXML]	317.1778259277344	13.489749999999999	4.724566666666666	14.454633333333334	9.730066666666668	13654.8193359375	1316586.4048778992	0	1178	1.4417734882876658	0.5550406817883635	0.6819849523121582	317.1690368652344	317.1792297363281
845	317.25054931640625	11.116616666666665					1	DETECTED	317.2505 m/z @11.12 [CD6608_2.mzXML]	317.25054931640625	11.116616666666665	11.082133333333333	14.48735	3.405216666666666	35334.97265625	1344229.2317240916	0	1178	0.14548346916946642	42.360025795368394	79.9470982357823	317.2430725097656	317.2508850097656
846	317.52783203125	2.3695999999999997					1	DETECTED	317.5278 m/z @2.37 [CD6608_2.mzXML]	317.52783203125	2.3695999999999997	1.83955	4.484083333333333	2.6445333333333334	26719.919921875	1018411.9670368963	0	1178	0.4164482585026277	1.887939925341192	2.0227547252058886	317.52703857421875	317.530029296875
847	318.0640869140625	16.486116666666668					1	DETECTED	318.0641 m/z @16.49 [CD6608_2.mzXML]	318.0640869140625	16.486116666666668	9.607033333333334	19.730666666666664	10.12363333333333	4633.822265625	991458.4685458071	0	1178	1.730607122158867	0.7358272056596685	0.33499685147984226	318.0627136230469	318.06500244140625
848	318.1805419921875	10.027183333333333					1	DETECTED	318.1805 m/z @10.03 [CD6608_2.mzXML]	318.1805419921875	10.027183333333333	9.99155	10.098383333333334	0.10683333333333422	4560.38916015625	21115.21204235832	0	1178	0.08536396910521127	1.4990645463049768	1.9981290926099533	318.1798095703125	318.1809387207031
849	318.201904296875	9.399616666666667					1	DETECTED	318.2019 m/z @9.40 [CD6608_2.mzXML]	318.201904296875	9.399616666666667	9.349183333333334	16.913166666666665	7.563983333333331	33724.86328125	934740.3899914551	0	1178	0.08735099064850971	11.268755411810528	2.301039082341551	318.20159912109375	318.21026611328125
850	318.29913330078125	11.319899999999999					1	DETECTED	318.2991 m/z @11.32 [CD6608_2.mzXML]	318.29913330078125	11.319899999999999	11.272083333333335	17.080333333333332	5.8082499999999975	347498.625	3074318.514521543	1	1178	0.0772737825249763	2.729809424365068	4.166990901872395	318.29010009765625	318.3027038574219
851	318.96917724609375	1.9938166666666668					1	DETECTED	318.9692 m/z @1.99 [CD6608_2.mzXML]	318.96917724609375	1.9938166666666668	1.7678166666666668	8.717783333333333	6.949966666666667	12934.4375	830129.4192095338	0	1178	0.19663327491361748	15.376032448377583	29.752064896755165	318.96539306640625	318.97015380859375
852	319.06048583984375	16.339533333333332					1	DETECTED	319.0605 m/z @16.34 [CD6608_2.mzXML]	319.06048583984375	16.339533333333332	9.728900000000001	19.456833333333336	9.727933333333334	3740.192626953125	948787.0068795775	0	1178	1.462605435449591	0.735779224380922	0.338423601579703	319.0589294433594	319.0617370605469
853	319.1285705566406	10.638116666666667					1	DETECTED	319.1286 m/z @10.64 [CD6608_2.mzXML]	319.1285705566406	10.638116666666667	9.833116666666665	10.763399999999999	0.9302833333333336	3961.10400390625	69205.32649908446	0	1178	0.194281797086429	0.5778157349896471	0.15563146997929422	319.12713623046875	319.12908935546875
854	319.1647033691406	9.555066666666667					1	DETECTED	319.1647 m/z @9.56 [CD6608_2.mzXML]	319.1647033691406	9.555066666666667	9.520066666666667	9.607033333333334	0.08696666666666708	3235.802490234375	11494.149873169024	0	1178	0.0630020369297366	1.2423809523809533	1.4847619047619065	319.16326904296875	319.1647033691406
855	319.193603515625	14.243516666666666					1	DETECTED	319.1936 m/z @14.24 [CD6608_2.mzXML]	319.193603515625	14.243516666666666	10.836116666666667	16.118233333333333	5.282116666666665	72726.4375	3330075.894340207	0	1178	0.4030880099965515	0.6987536637969951	0.6706406211373963	319.1868591308594	319.1944580078125
856	319.3026428222656	11.319899999999999					1	DETECTED	319.3026 m/z @11.32 [CD6608_2.mzXML]	319.3026428222656	11.319899999999999	11.288766666666668	11.65795	0.3691833333333321	75639.5703125	458031.8701647945	0	1178	0.07882575824115357	5.32264901341809	7.4940724159377385	319.2940979003906	319.30352783203125
857	320.1969299316406	14.146616666666667					1	DETECTED	320.1969 m/z @14.15 [CD6608_2.mzXML]	320.1969299316406	14.146616666666667	11.760133333333332	15.730866666666666	3.9707333333333334	12997.9521484375	767180.962828491	0	1178	0.5811232784632345	0.831921446479827	0.40548157784003774	320.19647216796875	320.1981201171875
858	320.6997375488281	9.068616666666665					1	DETECTED	320.6997 m/z @9.07 [CD6608_2.mzXML]	320.6997375488281	9.068616666666665	9.068616666666665	9.16785	0.09923333333333417	4585.71435546875	12406.106599670606	0	1178	0.04052057638045348	null	null	320.69891357421875	320.70062255859375
859	320.86907958984375	1.6265					1	DETECTED	320.8691 m/z @1.63 [CD6608_2.mzXML]	320.86907958984375	1.6265	1.5961333333333334	19.821666666666665	18.22553333333333	11401.85546875	1559458.7361463928	0	1178	0.06526179956820566	300.09110867178936	599.1822173435787	320.86865234375	320.8734130859375
860	320.96630859375	1.9098333333333335					1	DETECTED	320.9663 m/z @1.91 [CD6608_2.mzXML]	320.96630859375	1.9098333333333335	1.7678166666666668	2.1496166666666667	0.3817999999999999	10085.7880859375	127481.5521230469	0	1178	null	1.3442084262410512	1.6884168524821022	320.9649353027344	320.96728515625
861	321.209228515625	12.576933333333333					1	DETECTED	321.2092 m/z @12.58 [CD6608_2.mzXML]	321.209228515625	12.576933333333333	1.4309166666666668	14.60555	13.174633333333333	72877.5625	2341263.0749739376	0	1178	0.2370472494538589	5.0881940148810365	4.237695031381628	321.1997985839844	321.211181640625
862	322.06561279296875	12.04805					1	DETECTED	322.0656 m/z @12.05 [CD6608_2.mzXML]	322.06561279296875	12.04805	1.4928	19.3475	17.8547	89239.1796875	2173794.7327323933	0	1178	0.09281664388180211	2.4913739545006597	3.41491047614633	322.0574951171875	322.07257080078125
863	322.2126159667969	12.609883333333332					1	DETECTED	322.2126 m/z @12.61 [CD6608_2.mzXML]	322.2126159667969	12.609883333333332	12.510366666666666	19.328833333333332	6.818466666666666	14096.806640625	569007.797796082	0	1178	0.20609345472268537	34.25791324736239	67.51582649472478	322.21160888671875	322.2177429199219
864	323.019775390625	1.8112166666666667					1	DETECTED	323.0198 m/z @1.81 [CD6608_2.mzXML]	323.019775390625	1.8112166666666667	1.7827333333333333	11.65795	9.875216666666667	6895.41796875	2534634.31850769	0	1178	0.2978160205729865	173.35078993563437	345.70157987126873	323.01123046875	323.02069091796875
865	323.16314697265625	9.885866666666667					1	DETECTED	323.1631 m/z @9.89 [CD6608_2.mzXML]	323.16314697265625	9.885866666666667	9.641466666666668	11.92955	2.288083333333333	4915.27734375	247739.80365338133	0	1178	0.2947321145626045	4.681021549372634	7.955778753699389	323.16217041015625	323.1661071777344
866	323.2247314453125	13.8936					1	DETECTED	323.2247 m/z @13.89 [CD6608_2.mzXML]	323.2247314453125	13.8936	1.4309166666666668	19.072666666666667	17.64175	13600.568359375	3047957.1681515817	0	1178	0.6198267192530036	0.5585627154736393	4.638363420095158	323.2187805175781	323.2340087890625
867	324.0016784667969	3.36555					1	DETECTED	324.0017 m/z @3.37 [CD6608_2.mzXML]	324.0016784667969	3.36555	3.0385	15.25975	12.221250000000001	2161.126708984375	681387.7276922301	0	1178	0.16001757598236832	18.684069714111004	36.36813942822201	323.99908447265625	324.0035705566406
868	324.0455627441406	9.300416666666667					1	DETECTED	324.0456 m/z @9.30 [CD6608_2.mzXML]	324.0455627441406	9.300416666666667	9.254816666666667	10.924933333333334	1.670116666666667	24589.40234375	428102.3187172242	0	1178	0.9592081987571426	12.844265166838872	22.835827235168544	324.0424499511719	324.0459899902344
869	324.0627136230469	12.04805					1	DETECTED	324.0627 m/z @12.05 [CD6608_2.mzXML]	324.0627136230469	12.04805	10.62105	13.2193	2.59825	32844.5390625	568383.9451715704	0	1178	0.09536485641559622	0.910388927820603	2.8375520564264267	324.0560607910156	324.0630798339844
870	324.1788024902344	17.117666666666665					1	DETECTED	324.1788 m/z @17.12 [CD6608_2.mzXML]	324.1788024902344	17.117666666666665	0.37451666666666666	20.003666666666668	19.62915	9135.37890625	2707753.919871461	0	1178	2.413998911809836	0.586184499332563	0.12982211866167834	324.177001953125	324.17999267578125
871	324.2279052734375	13.823933333333335					1	DETECTED	324.2279 m/z @13.82 [CD6608_2.mzXML]	324.2279052734375	13.823933333333335	3.42635	13.928866666666666	10.502516666666667	3150.094970703125	803331.461184143	0	1178	10.419012271548056	0.5050460443532551	0.010092088706510153	324.22711181640625	324.23553466796875
872	325.17510986328125	16.671333333333333					1	DETECTED	325.1751 m/z @16.67 [CD6608_2.mzXML]	325.17510986328125	16.671333333333333	8.751683333333334	19.967333333333332	11.215649999999998	13974.50390625	2885272.4149784558	0	1178	2.359065203864139	0.83052799559139	0.6566665417358458	325.17327880859375	325.1768493652344
873	326.1774597167969	15.971383333333334					1	DETECTED	326.1775 m/z @15.97 [CD6608_2.mzXML]	326.1774597167969	15.971383333333334	9.641466666666668	18.908	9.266533333333333	4485.36962890625	976261.2645145266	0	1178	1.8093144860628758	0.7319632959886255	0.4639265919772511	326.1705627441406	326.1788024902344
874	327.0074768066406	6.984883333333333					1	DETECTED	327.0075 m/z @6.98 [CD6608_2.mzXML]	327.0074768066406	6.984883333333333	0.11953333333333332	19.985500000000002	19.86596666666667	6853.76806640625	4481529.844749571	0	1178	5.38597364885244	1.4468283967071356	1.8936567934142714	326.9995422363281	327.013916015625
875	327.0514831542969	11.579633333333334					1	DETECTED	327.0515 m/z @11.58 [CD6608_2.mzXML]	327.0514831542969	11.579633333333334	1.5961333333333334	11.896366666666667	10.300233333333335	29581.888671875	4267743.28113196	0	1178	0.09935548613414724	0.5158628403532496	0.015598879007872839	327.0447082519531	327.0564270019531
876	327.1734313964844	16.4128					1	DETECTED	327.1734 m/z @16.41 [CD6608_2.mzXML]	327.1734313964844	16.4128	9.332683333333334	19.127333333333336	9.794650000000003	6281.44091796875	1499535.5692921751	0	1178	0.7753542551669526	0.6917011725324679	0.38340234506493565	327.1726379394531	327.1749572753906
877	327.22845458984375	13.928866666666666					1	DETECTED	327.2285 m/z @13.93 [CD6608_2.mzXML]	327.22845458984375	13.928866666666666	4.091733333333333	14.789966666666666	10.698233333333334	32899.89453125	3114835.7274410403	0	1178	1.4919672276809326	0.5291333582591495	0.41615435378440807	327.2196044921875	327.2325134277344
878	328.2110900878906	12.04805					1	DETECTED	328.2111 m/z @12.05 [CD6608_2.mzXML]	328.2110900878906	12.04805	11.997916666666667	12.204183333333333	0.20626666666666615	23678.0390625	127222.98792773506	0	1178	0.0695077947501499	2.0571808510638325	3.2575555138500003	328.2108459472656	328.2115173339844
879	328.2474365234375	11.099433333333334					1	DETECTED	328.2474 m/z @11.10 [CD6608_2.mzXML]	328.2474365234375	11.099433333333334	10.556666666666667	11.378616666666666	0.8219499999999993	61098.8515625	571392.8512697764	1	1178	0.09920338405377471	0.6117934873469071	4.605003497357908	328.24700927734375	328.2478332519531
880	328.44580078125	2.3561166666666664					1	DETECTED	328.4458 m/z @2.36 [CD6608_2.mzXML]	328.44580078125	2.3561166666666664	2.274783333333333	2.491233333333333	0.21645000000000003	5053.26220703125	49284.22325964354	0	1178	0.5504950822084236	1.3306352459016408	1.6612704918032815	328.44500732421875	328.44671630859375
881	328.67431640625	13.116449999999999					1	DETECTED	328.6743 m/z @13.12 [CD6608_2.mzXML]	328.67431640625	13.116449999999999	13.010616666666666	13.489749999999999	0.4791333333333334	10091.2685546875	144478.4245844727	0	1178	0.2569568499429131	2.2636220472441018	3.527244094488204	328.67327880859375	328.6754455566406
882	328.8977966308594	1.5664					1	DETECTED	328.8978 m/z @1.57 [CD6608_2.mzXML]	328.8977966308594	1.5664	1.44725	1.6112666666666666	0.1640166666666667	70486.484375	409902.93092407257	0	1178	0.09798354173698609	0.6853472924412697	0.38511949986691363	328.89727783203125	328.8979797363281
883	328.9979248046875	1.7827333333333333					1	DETECTED	328.9979 m/z @1.78 [CD6608_2.mzXML]	328.9979248046875	1.7827333333333333	0.11953333333333332	19.985500000000002	19.86596666666667	18720.857421875	4462751.199700318	0	1178	17.7626668558732	3.0880850048451354	7.740910864594587	328.9973449707031	329.0059509277344
884	329.1763000488281	12.342216666666667					1	DETECTED	329.1763 m/z @12.34 [CD6608_2.mzXML]	329.1763000488281	12.342216666666667	12.221983333333332	13.458300000000001	1.236316666666669	10952.7265625	300207.45144018583	0	1178	0.14613129263553937	5.141322428610974	9.710141866805051	329.1752624511719	329.1852111816406
885	329.2464904785156	13.720816666666668					1	DETECTED	329.2465 m/z @13.72 [CD6608_2.mzXML]	329.2464904785156	13.720816666666668	11.064699999999998	14.689583333333333	3.624883333333335	23104.048828125	1047329.4208879407	0	1178	2.8183709277137243	3.707335069777057	6.118992884359944	329.2436218261719	329.25103759765625
886	330.03228759765625	10.435933333333333					1	DETECTED	330.0323 m/z @10.44 [CD6608_2.mzXML]	330.03228759765625	10.435933333333333	10.4045	13.16035	2.755849999999999	11169.986328125	550117.7729510502	0	1178	0.07853579908709918	43.836426299047	86.672852598094	330.03179931640625	330.0382080078125
887	330.24517822265625	11.725233333333334					1	DETECTED	330.2452 m/z @11.73 [CD6608_2.mzXML]	330.24517822265625	11.725233333333334	10.8179	14.0147	3.1967999999999996	7170.4208984375	515871.0131499634	0	1178	0.07568407571801217	1.7616458486407043	2.5232916972814086	330.2383117675781	330.24993896484375
888	330.2628479003906	11.238					1	DETECTED	330.2628 m/z @11.24 [CD6608_2.mzXML]	330.2628479003906	11.238	11.20325	11.51965	0.3163999999999998	12092.1494140625	111144.17658056578	0	1178	0.13155005753283078	4.552517985611646	8.105035971223291	330.26177978515625	330.2640380859375
889	330.3358154296875	11.8637					1	DETECTED	330.3358 m/z @11.86 [CD6608_2.mzXML]	330.3358154296875	11.8637	11.846866666666667	12.0985	0.2516333333333325	11469.0576171875	75350.20258563214	0	1178	0.08430101427957659	7.47425742574288	13.94851485148576	330.3353576660156	330.3367614746094
890	330.8952331542969	1.5664					1	DETECTED	330.8952 m/z @1.57 [CD6608_2.mzXML]	330.8952331542969	1.5664	1.4627333333333332	1.58135	0.11861666666666681	11440.2763671875	50357.805399169956	0	1178	0.08511820725057828	0.5721061093247588	0.12763075426837708	330.89447021484375	330.8955383300781
891	331.0014953613281	19.017666666666667					1	DETECTED	331.0015 m/z @19.02 [CD6608_2.mzXML]	331.0014953613281	19.017666666666667	0.11953333333333332	20.003666666666668	19.884133333333335	2626.475341796875	1619123.3113462222	0	1178	4.354538874447126	0.5260872326014563	0.05217446520291249	330.99395751953125	331.0033264160156
892	331.0526428222656	2.3695999999999997					1	DETECTED	331.0526 m/z @2.37 [CD6608_2.mzXML]	331.0526428222656	2.3695999999999997	1.6417499999999998	15.048183333333332	13.406433333333332	1373115.625	5.150022924740877E7	1	1178	0.38291536030126716	1.5246030126297823	1.5134662003661348	331.0444030761719	331.0542907714844
893	331.1651611328125	8.361583333333334					1	DETECTED	331.1652 m/z @8.36 [CD6608_2.mzXML]	331.1651611328125	8.361583333333334	8.197700000000001	10.655750000000001	2.45805	7820.73583984375	258428.6428367917	0	1178	0.20508289253782586	7.49938980982409	13.99877961964818	331.16448974609375	331.165283203125
894	331.18707275390625	12.1515					1	DETECTED	331.1871 m/z @12.15 [CD6608_2.mzXML]	331.18707275390625	12.1515	12.0985	12.460266666666666	0.3617666666666661	12004.744140625	127405.99453271512	0	1178	0.19104972978460744	3.412893081760948	5.825786163521896	331.1775207519531	331.18792724609375
895	331.2040710449219	11.151233333333332					1	DETECTED	331.2041 m/z @11.15 [CD6608_2.mzXML]	331.2040710449219	11.151233333333332	11.1339	11.20325	0.06935000000000002	11171.4423828125	38497.519235596264	0	1178	0.17022473010295158	2.00048076923099	3.0009615384619805	331.2037353515625	331.2041320800781
896	331.22576904296875	10.994133333333334					1	DETECTED	331.2258 m/z @10.99 [CD6608_2.mzXML]	331.22576904296875	10.994133333333334	10.977133333333335	11.549883333333334	0.5727499999999992	9024.4580078125	190408.9655556639	0	1178	0.10638736657151604	16.84558823529463	32.69117647058926	331.22540283203125	331.2269287109375
897	331.26177978515625	11.471166666666667					1	DETECTED	331.2618 m/z @11.47 [CD6608_2.mzXML]	331.26177978515625	11.471166666666667	10.799583333333334	15.547933333333333	4.7483499999999985	6845.037109375	792047.6723045349	0	1178	3.856943726931542	3.535190470281676	5.792276140702699	331.259765625	331.2643737792969
898	332.0565490722656	2.3695999999999997					1	DETECTED	332.0565 m/z @2.37 [CD6608_2.mzXML]	332.0565490722656	2.3695999999999997	1.8957666666666666	5.6427000000000005	3.7469333333333337	134582.28125	4719286.830307346	0	1178	0.3859604906290697	2.2909996663567167	3.3096381280488285	332.0559387207031	332.0574951171875
899	332.1632995605469	10.062583333333333					1	DETECTED	332.1633 m/z @10.06 [CD6608_2.mzXML]	332.1632995605469	10.062583333333333	8.214366666666667	11.116616666666665	2.9022499999999987	106297.6796875	2584907.5719683203	1	1178	0.30432286686157184	1.2153290565569235	1.4503682783808802	332.1628112792969	332.1692810058594
900	332.24224853515625	10.799583333333334					1	DETECTED	332.2422 m/z @10.80 [CD6608_2.mzXML]	332.24224853515625	10.799583333333334	10.709183333333334	11.099433333333334	0.39025	18225.533203125	192056.52827978434	0	1178	0.15553199053607436	2.158462389380514	3.3169247787610283	332.24212646484375	332.2429504394531
901	332.8684387207031	14.146616666666667					1	DETECTED	332.8684 m/z @14.15 [CD6608_2.mzXML]	332.8684387207031	14.146616666666667	9.121633333333333	14.146616666666667	5.024983333333333	6266.6748046875	1195390.751001587	0	1178	5.045044663064168	0.5	null	332.8684387207031	332.8724670410156
902	333.051025390625	2.3695999999999997					1	DETECTED	333.0510 m/z @2.37 [CD6608_2.mzXML]	333.051025390625	2.3695999999999997	1.8112166666666667	15.27805	13.466833333333334	87681.96875	3457861.2810582896	0	1178	0.3604534433083084	1.622563088029833	1.3708826330987085	333.0416564941406	333.05303955078125
903	333.1500244140625	13.4742					1	DETECTED	333.1500 m/z @13.47 [CD6608_2.mzXML]	333.1500244140625	13.4742	10.604016666666666	15.421600000000002	4.817583333333335	13757.3828125	820684.0156863704	0	1178	0.17428820408297696	0.8392466218766517	0.10619474995015628	333.1400451660156	333.1511535644531
904	333.1669921875	10.116616666666665					1	DETECTED	333.1670 m/z @10.12 [CD6608_2.mzXML]	333.1669921875	10.116616666666665	9.938883333333333	15.030716666666667	5.091833333333334	13973.4775390625	964999.3477950137	0	1178	4.063197532590719	1.7807597962526815	26.07598927657067	333.16583251953125	333.1716003417969
905	333.1833190917969	11.812016666666667					1	DETECTED	333.1833 m/z @11.81 [CD6608_2.mzXML]	333.1833190917969	11.812016666666667	11.609783333333333	12.308083333333334	0.6983000000000015	6312.83984375	162389.9104289554	0	1178	0.3138183136360819	1.7264710730179647	2.4529421460359293	333.1825866699219	333.1844787597656
906	333.2024841308594	12.39325					1	DETECTED	333.2025 m/z @12.39 [CD6608_2.mzXML]	333.2024841308594	12.39325	9.196966666666667	12.460266666666666	3.263299999999999	7167.93115234375	610214.4100648193	0	1178	0.12509843243243068	0.5104835303503547	0.02092303425675849	333.202392578125	333.2071838378906
907	334.0545654296875	2.4643333333333337					1	DETECTED	334.0546 m/z @2.46 [CD6608_2.mzXML]	334.0545654296875	2.4643333333333337	1.8817833333333334	4.327333333333333	2.4455499999999994	9716.3828125	361176.8993916321	0	1178	2.1054655259969843	2.099004377306667	3.1980087546133347	334.0532531738281	334.0572204589844
908	334.1393127441406	9.746333333333332					1	DETECTED	334.1393 m/z @9.75 [CD6608_2.mzXML]	334.1393127441406	9.746333333333332	9.6764	10.872116666666667	1.1957166666666676	10990.12109375	207302.00367782632	0	1178	0.20209190567761404	8.246237844215079	16.629372947700283	334.13909912109375	334.1468505859375
909	334.9141845703125	1.6112666666666666					1	DETECTED	334.9142 m/z @1.61 [CD6608_2.mzXML]	334.9141845703125	1.6112666666666666	1.5664	1.6567333333333332	0.09033333333333315	51716.44140625	177702.33077270514	0	1178	0.0619448413289847	1.0423751758988995	0.9503514464432399	334.9141845703125	334.9148254394531
910	335.12347412109375	10.350683333333334					1	DETECTED	335.1235 m/z @10.35 [CD6608_2.mzXML]	335.12347412109375	10.350683333333334	9.763766666666667	10.4664	0.702633333333333	3954.669921875	89311.30849316398	0	1178	0.5072585335552287	0.5985801505040458	0.19716030100809148	335.1222229003906	335.1240539550781
911	335.16583251953125	14.146616666666667					1	DETECTED	335.1658 m/z @14.15 [CD6608_2.mzXML]	335.16583251953125	14.146616666666667	10.88975	15.89745	5.0077	91818.8046875	4932536.017528627	0	1178	2.7302774776913896	0.7016243113644279	0.6978224479077373	335.1641540527344	335.1672668457031
912	335.2185974121094	12.543733333333334					1	DETECTED	335.2186 m/z @12.54 [CD6608_2.mzXML]	335.2185974121094	12.543733333333334	9.537466666666667	12.6923	3.1548333333333325	16352.224609375	316223.6825604862	0	1178	0.07004720722358115	1.0330019215764064	1.1534296707922926	335.2118835449219	335.22027587890625
913	336.0816345214844	11.92955					1	DETECTED	336.0816 m/z @11.93 [CD6608_2.mzXML]	336.0816345214844	11.92955	9.589883333333335	19.529999999999998	9.940116666666663	3781.39697265625	1179536.6246097414	0	1178	6.471763137878705	2.1242591537256015	3.2485183074512034	336.0731201171875	336.0816345214844
914	336.2529602050781	12.133783333333334					1	DETECTED	336.2530 m/z @12.13 [CD6608_2.mzXML]	336.2529602050781	12.133783333333334	12.0985	16.950333333333333	4.851833333333333	8416.412109375	631011.3992572022	0	1178	0.14482473376435046	68.75531412375874	136.51062824751747	336.2438659667969	336.2535400390625
915	336.6636962890625	13.116449999999999					1	DETECTED	336.6637 m/z @13.12 [CD6608_2.mzXML]	336.6636962890625	13.116449999999999	13.04105	13.806433333333333	0.7653833333333324	26784.212890625	475050.7931848151	0	1178	0.32425764858929185	5.139111023027252	3.707196154367441	336.6625671386719	336.66424560546875
916	336.8869323730469	1.5370333333333333					1	DETECTED	336.8869 m/z @1.54 [CD6608_2.mzXML]	336.8869323730469	1.5370333333333333	1.0483333333333333	9.182666666666668	8.134333333333334	7363.19287109375	1823932.9251905214	0	1178	0.04810718932319702	8.322420025919108	15.644840051838216	336.8850402832031	336.8893127441406
917	337.06134033203125	1.8677666666666668					1	DETECTED	337.0613 m/z @1.87 [CD6608_2.mzXML]	337.06134033203125	1.8677666666666668	1.6417499999999998	18.853	17.211250000000003	895376.625	2.2107151187577214E7	1	1178	0.30517106406560135	3.020198790888104	8.689324233757064	337.0602722167969	337.0712585449219
918	337.1661376953125	14.227616666666668					1	DETECTED	337.1661 m/z @14.23 [CD6608_2.mzXML]	337.1661376953125	14.227616666666668	11.047083333333335	15.4036	4.356516666666666	26387.328125	1391842.2659127193	0	1178	0.30723240315346345	0.6504667562804816	3.8917176570598255	337.1646728515625	337.1676025390625
919	337.1815185546875	12.576933333333333					1	DETECTED	337.1815 m/z @12.58 [CD6608_2.mzXML]	337.1815185546875	12.576933333333333	11.708133333333334	14.0147	2.306566666666665	105294.90625	1870575.670141662	0	1178	0.2723136855614179	3.9685269534524843	3.631735928531851	337.1806335449219	337.1896667480469
920	338.231689453125	12.460266666666666					1	DETECTED	338.2317 m/z @12.46 [CD6608_2.mzXML]	338.231689453125	12.460266666666666	0.10115	20.003666666666668	19.902516666666667	452327.375	2.033397216655682E7	0	1178	0.1579604764435878	0.9813860739281756	3.018358650343246	338.2304992675781	338.2332763671875
921	338.3408203125	12.576933333333333					1	DETECTED	338.3408 m/z @12.58 [CD6608_2.mzXML]	338.3408203125	12.576933333333333	11.674566666666667	14.6561	2.981533333333333	205575.625	6029554.945601076	0	1178	0.4519719715599102	1.652063093347126	0.8349115787576825	338.34039306640625	338.3410949707031
922	339.1615905761719	14.146616666666667					1	DETECTED	339.1616 m/z @14.15 [CD6608_2.mzXML]	339.1615905761719	14.146616666666667	9.520066666666667	14.908683333333332	5.388616666666666	10499.7294921875	950727.4877937008	0	1178	0.3115032124007939	0.5823579845313102	0.16471596906262026	339.1582336425781	339.16259765625
923	339.1968994140625	11.997916666666667					1	DETECTED	339.1969 m/z @12.00 [CD6608_2.mzXML]	339.1968994140625	11.997916666666667	11.579633333333334	14.130433333333334	2.5508000000000006	8949.64453125	814446.3397155763	0	1178	2.190984852273317	3.0491293780133106	5.098258756026621	339.1952209472656	339.1977233886719
924	339.235107421875	12.460266666666666					1	DETECTED	339.2351 m/z @12.46 [CD6608_2.mzXML]	339.235107421875	12.460266666666666	0.28355	19.7125	19.428949999999997	89355.0234375	3987985.466576783	0	1178	0.15917110457810146	0.7361874829486946	null	339.2251892089844	339.2363586425781
925	339.2884216308594	14.04805					1	DETECTED	339.2884 m/z @14.05 [CD6608_2.mzXML]	339.2884216308594	14.04805	11.708133333333334	14.53795	2.829816666666666	10688.189453125	1385854.4452656251	0	1178	0.18519063492633414	0.6046832152142172	0.20936643042843436	339.2880859375	339.2889099121094
926	339.3441162109375	12.543733333333334					1	DETECTED	339.3441 m/z @12.54 [CD6608_2.mzXML]	339.3441162109375	12.543733333333334	12.0146	13.458300000000001	1.4437000000000015	48904.51171875	1332101.8847133794	0	1178	0.4234773828288887	1.0314917479697654	0.9491772272482473	339.33795166015625	339.34478759765625
927	340.0401306152344	10.435933333333333					1	DETECTED	340.0401 m/z @10.44 [CD6608_2.mzXML]	340.0401306152344	10.435933333333333	10.1344	19.38383333333333	9.249433333333332	58177.30078125	1007408.5915868235	0	1178	0.09057070986931492	0.8779553961240518	4.009341349264884	340.03936767578125	340.0442199707031
928	340.247314453125	11.20325					1	DETECTED	340.2473 m/z @11.20 [CD6608_2.mzXML]	340.247314453125	11.20325	11.082133333333333	14.672466666666667	3.5903333333333336	25748.701171875	984439.5588977053	0	1178	0.07319563964595055	14.821797165267556	34.7181621565639	340.2388610839844	340.2475891113281
929	340.2582092285156	10.872116666666667					1	DETECTED	340.2582 m/z @10.87 [CD6608_2.mzXML]	340.2582092285156	10.872116666666667	10.781533333333334	10.907566666666666	0.1260333333333321	4451.638671875	26123.35174749727	0	1178	0.05795941018370776	0.6956761729530776	0.39135234590615514	340.25787353515625	340.2589416503906
930	340.93121337890625	1.6265					1	DETECTED	340.9312 m/z @1.63 [CD6608_2.mzXML]	340.93121337890625	1.6265	1.5961333333333334	1.6567333333333332	0.060599999999999765	36501.30078125	95619.17437939436	0	1178	0.050654594715350054	0.9978046103183281	0.9956092206366561	340.93084716796875	340.9312438964844
931	341.0306701660156	11.53505					1	DETECTED	341.0307 m/z @11.54 [CD6608_2.mzXML]	341.0306701660156	11.53505	11.503866666666665	12.0146	0.5107333333333344	71323.546875	554112.2546405051	0	1178	0.10110624841670912	6.109848827494641	7.021971444875985	341.0304260253906	341.03192138671875
932	341.1770935058594	12.609883333333332					1	DETECTED	341.1771 m/z @12.61 [CD6608_2.mzXML]	341.1770935058594	12.609883333333332	12.510366666666666	17.508	4.997633333333333	10756.6123046875	558653.3992306216	0	1178	0.15001881862226085	18.16172377794029	34.94917282411528	341.1755065917969	341.18701171875
933	341.1983642578125	12.25655					1	DETECTED	341.1984 m/z @12.26 [CD6608_2.mzXML]	341.1983642578125	12.25655	11.7773	17.971999999999998	6.194699999999997	8693.0615234375	689350.2328947755	0	1178	0.2519895857494401	6.462910798122057	4.080284068292592	341.1884460449219	341.19952392578125
934	341.25079345703125	11.20325					1	DETECTED	341.2508 m/z @11.20 [CD6608_2.mzXML]	341.25079345703125	11.20325	11.151233333333332	13.62025	2.4690166666666684	5956.447265625	390181.9883771975	0	1178	0.035570968971819994	23.73293816084502	46.46587632169004	341.24310302734375	341.2510986328125
935	341.3515319824219	13.981166666666667					1	DETECTED	341.3515 m/z @13.98 [CD6608_2.mzXML]	341.3515319824219	13.981166666666667	12.576933333333333	14.789966666666666	2.2130333333333336	18980.78125	434513.74305603	0	1178	0.13084261993657087	0.7071126026630533	0.3601333964114888	341.3508605957031	341.3592529296875
936	342.0148010253906	9.051133333333333					1	DETECTED	342.0148 m/z @9.05 [CD6608_2.mzXML]	342.0148010253906	9.051133333333333	0.15585000000000002	19.657500000000002	19.50165	8441.8544921875	2464095.852384523	0	1178	3.061431682687572	0.8807700515167683	1.1353481035543889	342.012451171875	342.016357421875
937	342.0370788574219	10.435933333333333					1	DETECTED	342.0371 m/z @10.44 [CD6608_2.mzXML]	342.0370788574219	10.435933333333333	10.4045	11.708133333333334	1.3036333333333339	19447.740234375	416966.0249182746	0	1178	0.11613331964367468	4.636232653233539	6.099124983962565	342.0332946777344	342.0371398925781
938	342.2266540527344	12.342216666666667					1	DETECTED	342.2267 m/z @12.34 [CD6608_2.mzXML]	342.2266540527344	12.342216666666667	12.325066666666666	14.55495	2.2298833333333334	8298.96875	232819.2326000366	0	1178	0.12857723062369608	65.01117589892765	129.0223517978553	342.219970703125	342.226806640625
939	342.2628173828125	11.364083333333333					1	DETECTED	342.2628 m/z @11.36 [CD6608_2.mzXML]	342.2628173828125	11.364083333333333	11.20325	11.7773	0.5740499999999997	79612.6328125	705286.5013664549	0	1178	0.11046902451810325	1.7846113989637367	2.5692227979274733	342.2619323730469	342.2634582519531
940	342.8676452636719	1.7037666666666667					1	DETECTED	342.8676 m/z @1.70 [CD6608_2.mzXML]	342.8676452636719	1.7037666666666667	1.6567333333333332	1.7827333333333333	0.1260000000000001	14491.9814453125	78497.05388745118	0	1178	0.10399821574548818	1.339475549255844	1.6789510985116878	342.8592224121094	342.8680725097656
941	343.16412353515625	11.794716666666666					1	DETECTED	343.1641 m/z @11.79 [CD6608_2.mzXML]	343.16412353515625	11.794716666666666	11.725233333333334	11.92955	0.20431666666666715	5399.98583984375	46605.43707092293	0	1178	0.13018048455806053	1.4702566562725095	1.940513312545019	343.16357421875	343.1648254394531
942	343.19195556640625	12.325066666666666					1	DETECTED	343.1920 m/z @12.33 [CD6608_2.mzXML]	343.19195556640625	12.325066666666666	11.912849999999999	18.137166666666666	6.224316666666667	42726.67578125	1365855.7988504965	0	1178	1.1191417882407872	5.488139431630767	9.622584892605937	343.18280029296875	343.1947021484375
943	343.29486083984375	12.064400000000001					1	DETECTED	343.2949 m/z @12.06 [CD6608_2.mzXML]	343.29486083984375	12.064400000000001	12.0146	13.553966666666668	1.5393666666666679	7228.9677734375	337703.9086304936	0	1178	0.06850546108769606	15.455488621150918	29.910977242301836	343.2850036621094	343.29486083984375
944	344.2783203125	11.455183333333334					1	DETECTED	344.2783 m/z @11.46 [CD6608_2.mzXML]	344.2783203125	11.455183333333334	11.455183333333334	12.8427	1.3875166666666665	32678.095703125	426133.9949947498	0	1178	0.08930545890657982	null	null	344.2778015136719	344.2791748046875
945	344.6490783691406	13.19015					1	DETECTED	344.6491 m/z @13.19 [CD6608_2.mzXML]	344.6490783691406	13.19015	11.594566666666667	19.475	7.880433333333334	17042.49609375	1133111.6566968388	0	1178	0.1594732680330413	2.4694521334935	2.262274175349778	344.6463623046875	344.6582336425781
946	344.8753356933594	1.5664					1	DETECTED	344.8753 m/z @1.57 [CD6608_2.mzXML]	344.8753356933594	1.5664	1.44725	1.7526333333333333	0.30538333333333334	143065.109375	830432.2390830084	0	1178	0.08138486922075883	1.282841424258795	0.4025845571967084	344.8655090332031	344.87579345703125
947	345.8789978027344	1.5664					1	DETECTED	345.8790 m/z @1.57 [CD6608_2.mzXML]	345.8789978027344	1.5664	1.4928	1.58135	0.08855000000000013	9425.556640625	31289.476182739283	0	1178	0.062182025385796535	0.6015625	0.20312499999999994	345.87823486328125	345.8794860839844
948	346.0091857910156	4.5158					1	DETECTED	346.0092 m/z @4.52 [CD6608_2.mzXML]	346.0091857910156	4.5158	0.10115	20.003666666666668	19.902516666666667	19152.619140625	8841597.200218454	0	1178	3.2000844388990104	1.4341747404038943	2.4965297343427157	346.0069885253906	346.0099792480469
949	346.2731018066406	13.720816666666668					1	DETECTED	346.2731 m/z @13.72 [CD6608_2.mzXML]	346.2731018066406	13.720816666666668	13.62025	14.081199999999999	0.46094999999999864	8953.908203125	134567.50770440663	0	1178	0.2694097971026004	2.291763341067263	2.959467132457618	346.2721862792969	346.2737731933594
950	346.2940673828125	12.777666666666667					1	DETECTED	346.2941 m/z @12.78 [CD6608_2.mzXML]	346.2940673828125	12.777666666666667	11.334316666666666	12.935300000000002	1.6009833333333354	19704.6875	1008055.5509390875	0	1178	1.3997806716872638	0.554606759737186	0.11197231595573236	346.2936706542969	346.294677734375
951	346.33056640625	11.65795					1	DETECTED	346.3306 m/z @11.66 [CD6608_2.mzXML]	346.33056640625	11.65795	11.609783333333333	11.74295	0.13316666666666777	8281.9765625	44512.15690148939	0	1178	0.10840055149441596	1.382352941176475	1.7647058823529498	346.3301086425781	346.3311767578125
952	347.011474609375	8.66595					1	DETECTED	347.0115 m/z @8.67 [CD6608_2.mzXML]	347.011474609375	8.66595	3.0675166666666667	18.008333333333333	14.940816666666667	1749.94287109375	992755.4755563966	0	1178	3.24526132741262	1.3343747953296456	1.668749590659291	347.0097351074219	347.0201721191406
953	347.13360595703125	1.4779166666666665					1	DETECTED	347.1336 m/z @1.48 [CD6608_2.mzXML]	347.13360595703125	1.4779166666666665	1.4124166666666667	12.4769	11.064483333333333	4487.73046875	1772711.9642434083	0	1178	11.04343975932195	84.46170483460574	152.07923443278972	347.1241149902344	347.1343688964844
954	348.28863525390625	12.133783333333334					1	DETECTED	348.2886 m/z @12.13 [CD6608_2.mzXML]	348.28863525390625	12.133783333333334	11.82905	12.204183333333333	0.37513333333333243	3797.16845703125	47676.678531616126	0	1178	0.5293729214603982	0.6155108291402309	0.23102165828046187	348.287841796875	348.2899475097656
955	348.8129577636719	1.7365833333333331					1	DETECTED	348.8130 m/z @1.74 [CD6608_2.mzXML]	348.8129577636719	1.7365833333333331	1.7037666666666667	1.797	0.09323333333333328	12538.33984375	54113.13276293943	0	1178	0.11404601985745733	1.4205180294565836	1.8410360589131671	348.8123779296875	348.8141174316406
956	348.86798095703125	1.5370333333333333					1	DETECTED	348.8680 m/z @1.54 [CD6608_2.mzXML]	348.86798095703125	1.5370333333333333	1.4779166666666665	1.5664	0.08848333333333347	8187.3876953125	30388.79161877441	0	1178	0.08134703942986254	0.7483789117564145	0.49675782351282904	348.867431640625	348.869384765625
957	349.0175476074219	3.39575					1	DETECTED	349.0175 m/z @3.40 [CD6608_2.mzXML]	349.0175476074219	3.39575	2.781066666666667	19.7125	16.93143333333333	2607.1279296875	1118527.9780579836	0	1178	7.0024953974228135	13.772484477102031	26.544968954204062	349.0155334472656	349.01910400390625
958	349.23394775390625	12.760250000000001					1	DETECTED	349.2339 m/z @12.76 [CD6608_2.mzXML]	349.23394775390625	12.760250000000001	10.994133333333334	12.904983333333332	1.9108499999999982	19457.865234375	495509.7945642088	0	1178	0.11687790192357639	0.5409750205252573	0.08689109038101346	349.2336730957031	349.2369689941406
959	350.0902404785156	16.652333333333335					1	DETECTED	350.0902 m/z @16.65 [CD6608_2.mzXML]	350.0902404785156	16.652333333333335	9.956333333333333	19.127333333333336	9.171000000000003	3182.4248046875	746839.826710022	0	1178	0.7545274218085929	0.6848118279569894	0.3696236559139786	350.08843994140625	350.0924072265625
960	350.8103942871094	1.7365833333333331					1	DETECTED	350.8104 m/z @1.74 [CD6608_2.mzXML]	350.8103942871094	1.7365833333333331	1.7037666666666667	16.284283333333335	14.580516666666668	12917.541015625	4294504.37908606	0	1178	0.10836257936971516	222.15109192483612	443.30218384967225	350.8099670410156	350.8186340332031
961	350.8919372558594	1.5961333333333334					1	DETECTED	350.8919 m/z @1.60 [CD6608_2.mzXML]	350.8919372558594	1.5961333333333334	1.5517333333333334	1.6417499999999998	0.09001666666666641	55084.56640625	181543.38643994153	0	1178	0.0533287530315012	1.0277321909112902	1.1169216205081771	350.8917541503906	350.8924560546875
962	350.9870910644531	1.68725					1	DETECTED	350.9871 m/z @1.69 [CD6608_2.mzXML]	350.9870910644531	1.68725	1.68725	19.621	17.93375	5515.98388671875	1113624.5470605774	0	1178	3.3925533613932384	null	null	350.9836730957031	350.9920654296875
963	351.08551025390625	15.786133333333334					1	DETECTED	351.0855 m/z @15.79 [CD6608_2.mzXML]	351.08551025390625	15.786133333333334	10.188366666666667	18.944166666666668	8.7558	3027.39404296875	658305.151867889	0	1178	1.4021235351381804	0.7820797579987258	0.5641595159974515	351.08465576171875	351.0879821777344
964	351.1622314453125	14.639316666666668					1	DETECTED	351.1622 m/z @14.64 [CD6608_2.mzXML]	351.1622314453125	14.639316666666668	7.61325	15.224316666666665	7.611066666666665	4063.103271484375	710408.0949238584	0	1178	0.23966194160442988	0.5416306895275685	0.08326137905513714	351.1610412597656	351.16387939453125
965	351.22857666015625	13.704133333333335					1	DETECTED	351.2286 m/z @13.70 [CD6608_2.mzXML]	351.22857666015625	13.704133333333335	13.6371	14.588733333333332	0.9516333333333318	21393.89453125	353961.64964624064	0	1178	0.1638373076624795	6.371779357588303	8.28387207738813	351.21966552734375	351.229248046875
966	352.16510009765625	9.973883333333333					1	DETECTED	352.1651 m/z @9.97 [CD6608_2.mzXML]	352.16510009765625	9.973883333333333	9.938883333333333	14.672466666666667	4.733583333333334	18046.599609375	371107.36833224515	0	1178	0.07808195523562844	67.62261904761878	3.2073289219246472	352.1642150878906	352.1672668457031
967	352.231201171875	13.720816666666668					1	DETECTED	352.2312 m/z @13.72 [CD6608_2.mzXML]	352.231201171875	13.720816666666668	0.86665	13.720816666666668	12.854166666666668	5445.47265625	1317049.450538025	0	1178	1.3896591839589139	0.5	null	352.2234802246094	352.231201171875
968	352.8968200683594	1.7204166666666665					1	DETECTED	352.8968 m/z @1.72 [CD6608_2.mzXML]	352.8968200683594	1.7204166666666665	1.4928	1.7204166666666665	0.22761666666666658	10255.8974609375	78608.2718156738	0	1178	0.2871785476917337	0.5	null	352.8968200683594	352.9005432128906
969	353.03521728515625	1.8677666666666668					1	DETECTED	353.0352 m/z @1.87 [CD6608_2.mzXML]	353.03521728515625	1.8677666666666668	1.7204166666666665	18.578	16.857583333333334	425819.0	1.0308966509508971E7	0	1178	0.15125622130255478	4.351434501049367	7.642006501879869	353.03076171875	353.0365905761719
970	353.1778564453125	15.547933333333333					1	DETECTED	353.1779 m/z @15.55 [CD6608_2.mzXML]	353.1778564453125	15.547933333333333	9.903683333333333	17.451999999999998	7.548316666666665	4651.38818359375	855237.629477844	0	1178	0.4302443673951295	0.6686731334248718	0.23787978218201392	353.1723327636719	353.17864990234375
971	353.23602294921875	12.794166666666666					1	DETECTED	353.2360 m/z @12.79 [CD6608_2.mzXML]	353.23602294921875	12.794166666666666	10.332533333333334	15.048183333333332	4.715649999999998	5549.2939453125	515875.6484476926	0	1178	2.6445993099998404	0.9578294899050769	0.9302487368279193	353.2292175292969	353.24560546875
972	353.26544189453125	13.737233333333334					1	DETECTED	353.2654 m/z @13.74 [CD6608_2.mzXML]	353.26544189453125	13.737233333333334	13.6371	14.04805	0.4109499999999997	6244.20849609375	82908.9353092042	0	1178	0.3099927876102111	2.052013981358177	3.104027962716354	353.2643127441406	353.26544189453125
973	354.0552062988281	10.763399999999999					1	DETECTED	354.0552 m/z @10.76 [CD6608_2.mzXML]	354.0552062988281	10.763399999999999	10.709183333333334	11.43895	0.7297666666666665	9866.7109375	139176.84553704792	0	1178	0.1383676807887788	6.730095296649421	2.2165826280518792	354.05474853515625	354.0562744140625
974	355.0832214355469	12.04805					1	DETECTED	355.0832 m/z @12.05 [CD6608_2.mzXML]	355.0832214355469	12.04805	12.0146	17.84333333333333	5.82873333333333	12762.810546875	482880.7188446965	0	1178	0.17603670879451272	87.12605879421966	3.9045476286350165	355.0777282714844	355.083251953125
975	355.2622985839844	12.25655					1	DETECTED	355.2623 m/z @12.26 [CD6608_2.mzXML]	355.2622985839844	12.25655	11.691266666666667	14.48735	2.796083333333332	40312.4375	646654.7654140627	0	1178	0.10405659577085302	1.6484512628008487	2.3831473026462895	355.2523193359375	355.26300048828125
976	356.0357360839844	2.1214666666666666					1	DETECTED	356.0357 m/z @2.12 [CD6608_2.mzXML]	356.0357360839844	2.1214666666666666	2.1214666666666666	16.008366666666667	13.8869	2366.188232421875	1219870.3498184509	0	1178	8.191968139869394	null	null	356.02587890625	356.0357360839844
977	356.0711364746094	10.098383333333334					1	DETECTED	356.0711 m/z @10.10 [CD6608_2.mzXML]	356.0711364746094	10.098383333333334	10.045016666666667	10.556666666666667	0.5116499999999995	16484.853515625	124873.36836138886	0	1178	0.09245869283100028	5.097771253849847	6.508363164221425	356.0706787109375	356.0718994140625
978	356.2420654296875	10.836116666666667					1	DETECTED	356.2421 m/z @10.84 [CD6608_2.mzXML]	356.2420654296875	10.836116666666667	7.2119	11.047083333333335	3.835183333333335	2818.444091796875	330875.1493128663	0	1178	0.045910590419646624	0.5291051399612792	0.058210279922558235	356.24017333984375	356.2442321777344
979	356.2783508300781	11.455183333333334					1	DETECTED	356.2784 m/z @11.46 [CD6608_2.mzXML]	356.2783508300781	11.455183333333334	5.747583333333334	11.641866666666665	5.894283333333331	19304.66796875	2673741.749167388	0	1178	0.4508526651448861	0.5163539257598054	0.032707851519610885	356.27764892578125	356.281005859375
980	356.9088134765625	1.6265					1	DETECTED	356.9088 m/z @1.63 [CD6608_2.mzXML]	356.9088134765625	1.6265	1.5664	18.889833333333335	17.323433333333334	42428.51171875	4758175.055622193	0	1178	0.06787890590075829	145.17537833902688	0.8994761953675765	356.90863037109375	356.9161376953125
981	357.1055908203125	10.368383333333332					1	DETECTED	357.1056 m/z @10.37 [CD6608_2.mzXML]	357.1055908203125	10.368383333333332	9.69345	10.386516666666667	0.6930666666666667	1746.1085205078125	42018.429894989065	0	1178	0.08413401653813324	0.5134334255235097	0.026866851047019354	357.1040954589844	357.1082458496094
982	357.21392822265625	9.284966666666666					1	DETECTED	357.2139 m/z @9.28 [CD6608_2.mzXML]	357.21392822265625	9.284966666666666	9.269716666666666	9.349183333333334	0.07946666666666857	3368.16015625	10204.388948120188	0	1178	0.062017074995949883	2.6054644808743816	4.210928961748763	357.21392822265625	357.21484375
983	357.27783203125	12.626183333333334					1	DETECTED	357.2778 m/z @12.63 [CD6608_2.mzXML]	357.27783203125	12.626183333333334	11.7773	13.521333333333333	1.7440333333333324	118007.859375	1496011.7022141735	1	1178	0.1244035289169112	0.9619215702579988	0.6488341951106058	357.2754821777344	357.279052734375
984	357.2989196777344	13.981166666666667					1	DETECTED	357.2989 m/z @13.98 [CD6608_2.mzXML]	357.2989196777344	13.981166666666667	7.840116666666666	15.048183333333332	7.208066666666666	17185.650390625	831473.6936692502	0	1178	0.13166106964520274	0.58271185177291	5.623999962506529	357.2947998046875	357.3004150390625
985	358.06854248046875	10.116616666666665					1	DETECTED	358.0685 m/z @10.12 [CD6608_2.mzXML]	358.06854248046875	10.116616666666665	10.062583333333333	10.4045	0.341916666666668	5264.08837890625	41597.69573879998	0	1178	0.08915951923806631	3.163942011104292	1.9886612952756766	358.0671691894531	358.0701599121094
986	358.2575378417969	11.02975					1	DETECTED	358.2575 m/z @11.03 [CD6608_2.mzXML]	358.2575378417969	11.02975	10.67345	11.20325	0.5297999999999998	29087.4921875	236367.28888674852	0	1178	0.11214528988955941	1.7030487627806692	2.8403238401752855	358.2572937011719	358.25927734375
987	358.2943115234375	11.594566666666667					1	DETECTED	358.2943 m/z @11.59 [CD6608_2.mzXML]	358.2943115234375	11.594566666666667	11.53505	14.48735	2.9522999999999993	17450.236328125	356436.8699867861	0	1178	0.09257756706117348	24.802296275552877	2.221119624851004	358.2934875488281	358.30291748046875
988	358.3668212890625	12.064400000000001					1	DETECTED	358.3668 m/z @12.06 [CD6608_2.mzXML]	358.3668212890625	12.064400000000001	12.031116666666666	15.135833333333332	3.1047166666666666	6738.18994140625	225009.59504391492	0	1178	0.08521927502138205	46.64071106659741	92.28142213319482	358.3668212890625	358.37628173828125
989	359.04345703125	1.8677666666666668					1	DETECTED	359.0435 m/z @1.87 [CD6608_2.mzXML]	359.04345703125	1.8677666666666668	1.6417499999999998	6.131349999999999	4.489599999999999	407751.75	8047589.498495417	0	1178	0.3464043749446646	1.8665187739840088	3.5751663993520215	359.0409851074219	359.0482177734375
990	359.0602722167969	11.760133333333332					1	DETECTED	359.0603 m/z @11.76 [CD6608_2.mzXML]	359.0602722167969	11.760133333333332	11.74295	17.971999999999998	6.229049999999997	5357.51611328125	546320.1025271607	0	1178	0.05279385321700936	181.25266731330444	361.5053346266089	359.05767822265625	359.06060791015625
991	359.16558837890625	13.928866666666666					1	DETECTED	359.1656 m/z @13.93 [CD6608_2.mzXML]	359.16558837890625	13.928866666666666	11.896366666666667	18.284499999999998	6.3881333333333306	7939.75830078125	782596.647909424	0	1178	0.32278962603267125	1.5714965149651499	2.1429930299302997	359.16302490234375	359.16766357421875
992	360.20147705078125	9.300416666666667					1	DETECTED	360.2015 m/z @9.30 [CD6608_2.mzXML]	360.20147705078125	9.300416666666667	9.284966666666666	9.434366666666667	0.14940000000000175	1633.992919921875	10009.764720855797	0	1178	0.08718009497878043	4.834951456310331	8.669902912620662	360.2014465332031	360.20428466796875
993	360.2378234863281	4.390066666666667					1	DETECTED	360.2378 m/z @4.39 [CD6608_2.mzXML]	360.2378234863281	4.390066666666667	3.3197166666666664	13.23425	9.914533333333333	3855.408203125	789887.9589520568	0	1178	0.8268654830498661	4.631444543062236	8.262889086124474	360.23663330078125	360.24005126953125
994	360.3226623535156	12.308083333333334					1	DETECTED	360.3227 m/z @12.31 [CD6608_2.mzXML]	360.3226623535156	12.308083333333334	12.1515	12.858533333333332	0.7070333333333316	13369.2353515625	320665.7350388183	0	1178	0.15043613983257487	2.2576902607769975	5.046571092207456	360.32196044921875	360.3238830566406
995	360.83905029296875	1.7526333333333333					1	DETECTED	360.8391 m/z @1.75 [CD6608_2.mzXML]	360.83905029296875	1.7526333333333333	1.68725	15.730866666666666	14.043616666666665	12132.7685546875	5387167.813474792	0	1178	13.999990144104174	107.39446851899054	213.78893703798107	360.8330993652344	360.8391418457031
996	361.181396484375	12.04805					1	DETECTED	361.1814 m/z @12.05 [CD6608_2.mzXML]	361.181396484375	12.04805	11.896366666666667	19.84	7.943633333333333	7141.63671875	701021.6832999269	0	1178	0.44384609841119627	26.184924733545866	51.36984946709173	361.181396484375	361.189208984375
997	361.20013427734375	11.186033333333334					1	DETECTED	361.2001 m/z @11.19 [CD6608_2.mzXML]	361.20013427734375	11.186033333333334	9.69345	11.220816666666668	1.5273666666666674	10730.2998046875	173794.7224384161	0	1178	0.11069277262640398	0.511652057394897	0.02330411478979401	361.19976806640625	361.2064208984375
998	361.3126220703125	12.626183333333334					1	DETECTED	361.3126 m/z @12.63 [CD6608_2.mzXML]	361.3126220703125	12.626183333333334	11.691266666666667	15.511566666666665	3.820299999999998	8576.4384765625	682063.1661987611	0	1178	1.1103973784546124	2.0431232730189857	2.3347416332338615	361.30780029296875	361.3144226074219
999	362.2868957519531	11.319899999999999					1	DETECTED	362.2869 m/z @11.32 [CD6608_2.mzXML]	362.2868957519531	11.319899999999999	11.304583333333333	13.116449999999999	1.8118666666666652	23138.26171875	714368.4701898196	0	1178	0.05900605095599332	59.14689880305197	117.29379760610394	362.2864074707031	362.2903137207031
1000	362.92547607421875	1.6417499999999998					1	DETECTED	362.9255 m/z @1.64 [CD6608_2.mzXML]	362.92547607421875	1.6417499999999998	0.30175	1.7037666666666667	1.4020166666666667	101519.140625	931374.7960554505	0	1178	0.05502815137522554	0.5270128145245961	0.9743501771627905	362.9248962402344	362.927978515625
1001	363.11151123046875	1.4928					1	DETECTED	363.1115 m/z @1.49 [CD6608_2.mzXML]	363.11151123046875	1.4928	1.4124166666666667	17.32133333333333	15.908916666666665	11676.9462890625	4818793.664587247	0	1178	10.950404826449763	98.956562305619	129.1220722416417	363.10906982421875	363.1122741699219
1002	363.2155456542969	11.319899999999999					1	DETECTED	363.2155 m/z @11.32 [CD6608_2.mzXML]	363.2155456542969	11.319899999999999	11.047083333333335	12.221983333333332	1.1748999999999974	117163.203125	814516.8255593244	0	1178	0.07168425854049154	3.7177458132914203	0.7653920316728525	363.21441650390625	363.21624755859375
1003	364.2186584472656	11.319899999999999					1	DETECTED	364.2187 m/z @11.32 [CD6608_2.mzXML]	364.2186584472656	11.319899999999999	11.304583333333333	11.408583333333333	0.1039999999999992	24094.65625	89459.99090429716	0	1178	0.17480334489584237	3.394994559303865	5.78998911860773	364.2186279296875	364.2191467285156
1004	365.07110595703125	10.691333333333334					1	DETECTED	365.0711 m/z @10.69 [CD6608_2.mzXML]	365.07110595703125	10.691333333333334	10.638116666666667	10.745316666666668	0.10720000000000063	3163.98486328125	15254.842147369412	0	1178	0.07961661366606165	1.0072032571249494	1.014406514249899	365.07110595703125	365.0724182128906
1005	365.2130432128906	11.92955					1	DETECTED	365.2130 m/z @11.93 [CD6608_2.mzXML]	365.2130432128906	11.92955	11.674566666666667	12.1515	0.4769333333333332	3723.502197265625	75098.41547729488	0	1178	0.06826245586277402	0.9352245244787231	0.870449048957446	365.2123107910156	365.21392822265625
1006	365.23126220703125	11.151233333333332					1	DETECTED	365.2313 m/z @11.15 [CD6608_2.mzXML]	365.23126220703125	11.151233333333332	11.099433333333334	13.505466666666667	2.4060333333333332	4780.7568359375	295050.43642224127	0	1178	0.16587978088254474	23.22425997426074	45.44851994852148	365.2300720214844	365.23431396484375
1007	366.1837158203125	14.275366666666667					1	DETECTED	366.1837 m/z @14.28 [CD6608_2.mzXML]	366.1837158203125	14.275366666666667	8.32905	15.224316666666665	6.895266666666664	8139.76904296875	779575.3470487669	0	1178	0.33027554768688105	0.5797930932033555	0.13410205123473404	366.1827697753906	366.1894226074219
1008	367.12384033203125	10.435933333333333					1	DETECTED	367.1238 m/z @10.44 [CD6608_2.mzXML]	367.12384033203125	10.435933333333333	1.85385	10.924933333333334	9.071083333333334	105404.9375	2045699.2137905927	0	1178	0.10148764395413323	0.5098163054330965	0.019416140672608828	367.1202087402344	367.1247863769531
1009	367.1495666503906	8.214366666666667					1	DETECTED	367.1496 m/z @8.21 [CD6608_2.mzXML]	367.1495666503906	8.214366666666667	6.18375	19.438666666666666	13.254916666666666	7862.46044921875	791397.2393936767	0	1178	0.2165085745794002	3.2420627090192333	0.042921511864364	367.1429748535156	367.151123046875
1010	367.9909362792969	4.0761666666666665					1	DETECTED	367.9909 m/z @4.08 [CD6608_2.mzXML]	367.9909362792969	4.0761666666666665	2.655333333333333	19.967333333333332	17.311999999999998	3872.841064453125	1431163.724573425	0	1178	6.636098058152813	6.092199413489735	9.888876105997323	367.987548828125	367.9930725097656
1011	368.2784118652344	11.48755					1	DETECTED	368.2784 m/z @11.49 [CD6608_2.mzXML]	368.2784118652344	11.48755	11.408583333333333	12.168916666666666	0.7603333333333335	40130.77734375	413907.9233717653	0	1178	0.2747126990647466	3.3139595294331428	2.4837594963866003	368.277099609375	368.2795104980469
1012	368.62603759765625	12.308083333333334					1	DETECTED	368.6260 m/z @12.31 [CD6608_2.mzXML]	368.62603759765625	12.308083333333334	9.624366666666667	12.342216666666667	2.7178500000000003	13550.93359375	667375.6861953734	0	1178	0.17431172150332586	0.5063593399700663	0.01457679071893417	368.6255798339844	368.6269226074219
1013	368.8706359863281	1.6718000000000002					1	DETECTED	368.8706 m/z @1.67 [CD6608_2.mzXML]	368.8706359863281	1.6718000000000002	1.6417499999999998	1.7678166666666668	0.126066666666667	28804.9921875	120479.89632861335	0	1178	0.0707514127464064	2.097615085967812	2.9273048103552304	368.87030029296875	368.87896728515625
1014	369.00909423828125	1.8677666666666668					1	DETECTED	369.0091 m/z @1.87 [CD6608_2.mzXML]	369.00909423828125	1.8677666666666668	1.7678166666666668	2.9086	1.140783333333333	48008.8828125	946997.6361881713	0	1178	0.3275131828938431	3.6906599418284163	6.300189418396867	369.006103515625	369.0163879394531
1015	369.0624694824219	12.04805					1	DETECTED	369.0625 m/z @12.05 [CD6608_2.mzXML]	369.0624694824219	12.04805	11.997916666666667	12.1515	0.15358333333333363	18298.44140625	103844.07553149467	0	1178	0.1225184576273719	1.5317486702127747	2.0634973404255494	369.0621032714844	369.0697326660156
1016	369.12078857421875	10.4664					1	DETECTED	369.1208 m/z @10.47 [CD6608_2.mzXML]	369.12078857421875	10.4664	10.027183333333333	10.604016666666666	0.5768333333333331	37235.30078125	374939.102182863	0	1178	0.10111145714419933	0.6623095696182654	0.2990901797832398	369.12030029296875	369.12786865234375
1017	369.3507080078125	12.576933333333333					1	DETECTED	369.3507 m/z @12.58 [CD6608_2.mzXML]	369.3507080078125	12.576933333333333	6.845083333333333	19.8945	13.049416666666668	33951.3359375	3396627.0724159535	0	1178	1.8959401127695887	1.7204940920465175	2.2859501573526977	369.349609375	369.3522644042969
1018	370.08648681640625	11.812016666666667					1	DETECTED	370.0865 m/z @11.81 [CD6608_2.mzXML]	370.08648681640625	11.812016666666667	10.541516666666666	12.081233333333333	1.539716666666667	76787.8125	672313.5391354377	0	1178	0.07939519011904927	3.01876738727403	4.63755558744557	370.086181640625	370.0871276855469
1019	370.294189453125	11.609783333333333					1	DETECTED	370.2942 m/z @11.61 [CD6608_2.mzXML]	370.294189453125	11.609783333333333	11.564699999999998	12.0146	0.4499000000000013	65527.15625	500177.74998767255	0	1178	0.17590354981212286	3.9544500719386124	4.7185766522203645	370.2933349609375	370.2953186035156
1020	370.3540954589844	12.543733333333334					1	DETECTED	370.3541 m/z @12.54 [CD6608_2.mzXML]	370.3540954589844	12.543733333333334	11.186033333333334	16.045	4.858966666666667	10489.4501953125	907730.9980219726	0	1178	0.2855648736251748	1.7894110137241914	4.431635930179318	370.35260009765625	370.35540771484375
1021	371.00689697265625	1.9098333333333335					1	DETECTED	371.0069 m/z @1.91 [CD6608_2.mzXML]	371.00689697265625	1.9098333333333335	1.9098333333333335	2.3695999999999997	0.4597666666666662	4551.3662109375	94476.7240914306	0	1178	0.18289752705912865	null	null	371.00579833984375	371.0078125
1022	371.0899353027344	11.812016666666667					1	DETECTED	371.0899 m/z @11.81 [CD6608_2.mzXML]	371.0899353027344	11.812016666666667	11.7773	11.980616666666666	0.20331666666666592	13439.099609375	75038.65752685524	0	1178	0.09372578143498522	2.9282285165626716	3.8492797427025063	371.0899353027344	371.09051513671875
1023	371.3147888183594	19.821666666666665					1	DETECTED	371.3148 m/z @19.82 [CD6608_2.mzXML]	371.3147888183594	19.821666666666665	0.10115	20.003666666666668	19.902516666666667	8191.43212890625	3962136.7658742084	0	1178	1.3900562163950525	0.5046144835623814	0.019812963498364134	371.31329345703125	371.3175048828125
1024	372.08319091796875	11.812016666666667					1	DETECTED	372.0832 m/z @11.81 [CD6608_2.mzXML]	372.08319091796875	11.812016666666667	11.812016666666667	15.638866666666667	3.8268500000000003	25431.1484375	590493.5150315554	0	1178	0.07950629350360217	null	null	372.07830810546875	372.08477783203125
1025	372.3099670410156	11.760133333333332					1	DETECTED	372.3100 m/z @11.76 [CD6608_2.mzXML]	372.3099670410156	11.760133333333332	0.21048333333333333	19.80366666666667	19.593183333333336	14211.06640625	1540810.7132123713	0	1178	0.5572380559655379	0.8482154581884878	0.047877227985387565	372.3078918457031	372.3199157714844
1026	373.27276611328125	12.273716666666667					1	DETECTED	373.2728 m/z @12.27 [CD6608_2.mzXML]	373.27276611328125	12.273716666666667	11.812016666666667	12.626183333333334	0.8141666666666669	30918.181640625	343088.85579492187	0	1178	0.12782460983714827	1.0043163537243818	0.6408159160507533	373.27215576171875	373.27374267578125
1027	374.2760314941406	12.25655					1	DETECTED	374.2760 m/z @12.26 [CD6608_2.mzXML]	374.2760314941406	12.25655	12.239316666666667	12.41015	0.1708333333333325	7303.33935546875	54312.059663085776	0	1178	0.14014341042147116	4.95647969052219	8.91295938104438	374.27545166015625	374.2763977050781
1028	375.01702880859375	1.8817833333333334					1	DETECTED	375.0170 m/z @1.88 [CD6608_2.mzXML]	375.01702880859375	1.8817833333333334	1.6417499999999998	4.789683333333333	3.1479333333333326	223977.09375	4842769.944997496	0	1178	0.3215325266245652	1.647195580734001	2.043401310924853	375.0154113769531	375.0196838378906
1029	375.28875732421875	12.626183333333334					1	DETECTED	375.2888 m/z @12.63 [CD6608_2.mzXML]	375.28875732421875	12.626183333333334	12.593150000000001	15.083516666666666	2.490366666666665	9624.966796875	316513.15738116414	0	1178	0.07269731371094679	37.69475277497611	74.38950554995222	375.2857971191406	375.2889709472656
1030	376.6239929199219	10.604016666666666					1	DETECTED	376.6240 m/z @10.60 [CD6608_2.mzXML]	376.6239929199219	10.604016666666666	10.206483333333333	12.709200000000001	2.502716666666668	67172.90625	811821.3777514657	2	1178	0.0749585618299129	3.3360360310012207	3.0659020230361715	376.6216735839844	376.6253356933594
1031	377.0146789550781	1.9938166666666668					1	DETECTED	377.0147 m/z @1.99 [CD6608_2.mzXML]	377.0146789550781	1.9938166666666668	1.7827333333333333	2.2611666666666665	0.47843333333333327	10314.0068359375	193633.06790209952	0	1178	0.0475869457463689	1.1332806948282657	1.2665613896565315	377.0129699707031	377.01531982421875
1032	377.1357116699219	11.812016666666667					1	DETECTED	377.1357 m/z @11.81 [CD6608_2.mzXML]	377.1357116699219	11.812016666666667	4.4210666666666665	11.812016666666667	7.39095	6657.9521484375	816221.7415328368	0	1178	1.9486066357746683	0.5	null	377.1357116699219	377.14569091796875
1033	377.2648620605469	13.366516666666666					1	DETECTED	377.2649 m/z @13.37 [CD6608_2.mzXML]	377.2648620605469	13.366516666666666	13.27845	13.704133333333335	0.4256833333333354	10627.107421875	112902.98724633805	0	1178	0.07476701429253652	2.4168243754731487	3.833648750946297	377.2641906738281	377.2668151855469
1034	377.6314392089844	12.29105					1	DETECTED	377.6314 m/z @12.29 [CD6608_2.mzXML]	377.6314392089844	12.29105	9.624366666666667	12.41015	2.785783333333333	8565.017578125	550620.1006527098	0	1178	2.2726796148130024	0.5223311104305597	0.051227848405796195	377.62811279296875	377.63299560546875
1035	378.03131103515625	16.228666666666665					1	DETECTED	378.0313 m/z @16.23 [CD6608_2.mzXML]	378.03131103515625	16.228666666666665	9.728900000000001	17.080333333333332	7.351433333333331	1648.964599609375	359705.9129159239	0	1178	0.8948873819300189	0.5655151723395199	0.1310303446790398	378.02880859375	378.03643798828125
1036	378.2395935058594	12.39325					1	DETECTED	378.2396 m/z @12.39 [CD6608_2.mzXML]	378.2395935058594	12.39325	9.69345	15.153799999999999	5.460349999999998	30706.1640625	1149642.3886118787	0	1178	0.1655460526679544	0.7684888384792044	0.9153712126337442	378.2345886230469	378.2435302734375
1037	378.8994140625	1.6417499999999998					1	DETECTED	378.8994 m/z @1.64 [CD6608_2.mzXML]	378.8994140625	1.6417499999999998	1.6112666666666666	16.783	15.171733333333334	72022.140625	2608689.123032501	0	1178	0.05306976325657442	248.85292509568183	496.7058501913637	378.8993835449219	378.90350341796875
1038	379.0828857421875	12.460266666666666					1	DETECTED	379.0829 m/z @12.46 [CD6608_2.mzXML]	379.0828857421875	12.460266666666666	0.15585000000000002	19.054166666666667	18.898316666666666	11179.6162109375	1389847.1107107545	0	1178	0.09538164972459029	0.7679485008770564	4.199911653286696	379.08184814453125	379.0877685546875
1039	379.24951171875	13.07175					1	DETECTED	379.2495 m/z @13.07 [CD6608_2.mzXML]	379.24951171875	13.07175	11.760133333333332	14.926266666666667	3.1661333333333346	6452.78564453125	479198.3506611943	0	1178	0.9042429207163725	1.2069583338627898	1.4434559927296358	379.2398681640625	379.2513427734375
1040	379.280517578125	13.981166666666667					1	DETECTED	379.2805 m/z @13.98 [CD6608_2.mzXML]	379.280517578125	13.981166666666667	13.2193	15.242033333333334	2.022733333333333	23475.875	484941.65794714313	0	1178	0.14571539805484512	3.533137765306993	6.251957616517553	379.2802734375	379.2833251953125
1041	380.2548522949219	12.626183333333334					1	DETECTED	380.2549 m/z @12.63 [CD6608_2.mzXML]	380.2548522949219	12.626183333333334	11.334316666666666	12.858533333333332	1.5242166666666659	32416.7421875	654036.0316960451	0	1178	0.13723100137486455	0.5899280111466605	6.348984185167562	380.2542419433594	380.26434326171875
1042	381.0248107910156	1.797					1	DETECTED	381.0248 m/z @1.80 [CD6608_2.mzXML]	381.0248107910156	1.797	0.83005	18.266333333333332	17.436283333333332	124656.6875	5156250.45510666	0	1178	0.27376518178485587	0.8060472427353239	5.432308380839995	381.02349853515625	381.02850341796875
1043	383.11505126953125	1.797					1	DETECTED	383.1151 m/z @1.80 [CD6608_2.mzXML]	383.11505126953125	1.797	1.7365833333333331	9.332683333333334	7.596100000000001	183218.28125	2712638.1561802984	0	1178	0.1479993672886728	0.6689512162018232	6.5451397622876435	383.1146240234375	383.1189270019531
1044	383.6317443847656	10.67345					1	DETECTED	383.6317 m/z @10.67 [CD6608_2.mzXML]	383.6317443847656	10.67345	0.9030333333333334	10.763399999999999	9.860366666666666	2523.142333984375	920227.315258026	0	1178	9.833170714348404	0.5046031813723398	0.009206362744679758	383.63043212890625	383.6336975097656
1045	384.1184387207031	1.797					1	DETECTED	384.1184 m/z @1.80 [CD6608_2.mzXML]	384.1184387207031	1.797	1.797	9.0862	7.2892	22709.943359375	1384259.496829529	0	1178	7.240869657842135	null	null	384.11383056640625	384.1188049316406
1046	385.3086853027344	14.471433333333332					1	DETECTED	385.3087 m/z @14.47 [CD6608_2.mzXML]	385.3086853027344	14.471433333333332	10.080633333333333	17.84333333333333	7.762699999999997	42269.71875	4817089.177277224	0	1178	3.9514388302523695	0.7952029591793801	0.49487438985335364	385.3061828613281	385.3097229003906
1047	386.08123779296875	10.88975					1	DETECTED	386.0812 m/z @10.89 [CD6608_2.mzXML]	386.08123779296875	10.88975	0.11953333333333332	20.003666666666668	19.884133333333335	3471.92919921875	1661877.3115380867	0	1178	7.81329896679928	0.9231073964776321	0.8705268880026041	386.07904052734375	386.085205078125
1048	386.288818359375	11.3936					1	DETECTED	386.2888 m/z @11.39 [CD6608_2.mzXML]	386.288818359375	11.3936	11.364083333333333	11.564699999999998	0.2006166666666651	15742.7275390625	96794.63189599554	0	1178	0.0769848770882895	3.3983625070582133	5.796725014116427	386.2878723144531	386.28955078125
1049	386.3122863769531	14.571933333333334					1	DETECTED	386.3123 m/z @14.57 [CD6608_2.mzXML]	386.3122863769531	14.571933333333334	10.541516666666666	16.008366666666667	5.466850000000001	7940.0556640625	1069688.8157358395	0	1178	2.76113677814657	0.6781991109273234	1.2458323867232282	386.3107604980469	386.3133239746094
1050	386.3253479003906	12.7262					1	DETECTED	386.3253 m/z @12.73 [CD6608_2.mzXML]	386.3253479003906	12.7262	11.82905	13.07175	1.2426999999999992	44890.46484375	767396.592984984	0	1178	0.1806539816001358	0.6419023725809733	0.20500246010466774	386.32440185546875	386.3260803222656
1051	386.9240417480469	1.6112666666666666					1	DETECTED	386.9240 m/z @1.61 [CD6608_2.mzXML]	386.9240417480469	1.6112666666666666	1.58135	1.6417499999999998	0.06039999999999979	10806.740234375	27818.285803222636	0	1178	0.05103612015890646	1.0094707520891355	1.018941504178271	386.9237976074219	386.9242248535156
1052	387.1789855957031	11.53505					1	DETECTED	387.1790 m/z @11.54 [CD6608_2.mzXML]	387.1789855957031	11.53505	11.503866666666665	12.186566666666666	0.6827000000000005	244709.375	1905685.4469762032	1	1178	0.09977162407581375	5.226129278588847	6.956281844804796	387.1785583496094	387.1799621582031
1053	388.07720947265625	10.907566666666666					1	DETECTED	388.0772 m/z @10.91 [CD6608_2.mzXML]	388.07720947265625	10.907566666666666	0.13763333333333333	19.985500000000002	19.84786666666667	3471.47802734375	1504611.1644241645	0	1178	5.723977024354543	0.9214479817269066	0.7775070145610237	388.0748291015625	388.0798034667969
1054	388.1824035644531	11.579633333333334					1	DETECTED	388.1824 m/z @11.58 [CD6608_2.mzXML]	388.1824035644531	11.579633333333334	11.579633333333334	12.031116666666666	0.4514833333333321	41716.515625	253541.4255420524	0	1178	0.06603137833128159	null	null	388.18231201171875	388.18328857421875
1055	389.0216064453125	1.6112666666666666					1	DETECTED	389.0216 m/z @1.61 [CD6608_2.mzXML]	389.0216064453125	1.6112666666666666	1.58135	1.6417499999999998	0.06039999999999979	6304.2431640625	18775.997289672825	0	1178	0.06039872957530257	1.0094707520891355	1.018941504178271	389.0211486816406	389.0226135253906
1056	390.9913024902344	1.8817833333333334					1	DETECTED	390.9913 m/z @1.88 [CD6608_2.mzXML]	390.9913024902344	1.8817833333333334	1.6567333333333332	2.5182833333333337	0.8615500000000005	51422.671875	1023862.598484009	0	1178	0.1888359681468239	1.8928099886370156	1.890907962037494	390.989990234375	390.9920349121094
1057	391.2829895019531	12.950700000000001					1	DETECTED	391.2830 m/z @12.95 [CD6608_2.mzXML]	391.2829895019531	12.950700000000001	0.10115	20.003666666666668	19.902516666666667	11623.576171875	6331751.413687863	0	1178	7.905837308823676	0.7744441115317916	0.1337894500844537	391.27471923828125	391.2857666015625
1058	393.2967224121094	1.6567333333333332					1	DETECTED	393.2967 m/z @1.66 [CD6608_2.mzXML]	393.2967224121094	1.6567333333333332	0.13763333333333333	19.967333333333332	19.8297	8875.2998046875	2184700.4898892827	0	1178	4.978541549981399	5.317167536981258	8.74751318868549	393.2948303222656	393.3006591796875
1059	394.2213134765625	8.443216666666666					1	DETECTED	394.2213 m/z @8.44 [CD6608_2.mzXML]	394.2213134765625	8.443216666666666	7.942116666666666	11.168316666666668	3.2262000000000013	2428.4638671875	201419.33989630124	0	1178	2.969326504135939	3.219117940530833	5.438235881061666	394.2135925292969	394.2236022949219
1060	394.2939453125	11.641866666666665					1	DETECTED	394.2939 m/z @11.64 [CD6608_2.mzXML]	394.2939453125	11.641866666666665	4.64355	11.74295	7.0994	14045.4248046875	618063.2147064212	0	1178	0.03318715952574891	0.5072219748082278	0.014443949616455655	394.29315185546875	394.3025817871094
1061	395.0823669433594	10.763399999999999					1	DETECTED	395.0824 m/z @10.76 [CD6608_2.mzXML]	395.0823669433594	10.763399999999999	10.727300000000001	10.836116666666667	0.1088166666666659	2747.096435546875	14855.445425231886	0	1178	0.326658553322396	1.5071560480148642	2.0143120960297285	395.0812683105469	395.0823669433594
1062	395.0941467285156	9.50305					1	DETECTED	395.0941 m/z @9.50 [CD6608_2.mzXML]	395.0941467285156	9.50305	9.451316666666665	17.173166666666667	7.721850000000002	3396.39892578125	455841.54214660655	0	1178	0.06033418787832723	74.63128221649283	148.26256443298567	395.0909423828125	395.0956726074219
1063	396.9986572265625	1.797					1	DETECTED	396.9987 m/z @1.80 [CD6608_2.mzXML]	396.9986572265625	1.797	1.6417499999999998	17.4335	15.791749999999999	65000.57421875	2368531.057921326	0	1178	0.26428942215404394	2.181988779797111	3.2028114339778146	396.9896545410156	397.00726318359375
1064	397.4142761230469	12.308083333333334					1	DETECTED	397.4143 m/z @12.31 [CD6608_2.mzXML]	397.4142761230469	12.308083333333334	11.186033333333334	14.961133333333333	3.7750999999999983	46436.50390625	1277969.5062552504	0	1178	0.2954241947759151	0.7925268364189915	3.2325311919328534	397.40728759765625	397.4164733886719
1065	398.32550048828125	11.812016666666667					1	DETECTED	398.3255 m/z @11.81 [CD6608_2.mzXML]	398.32550048828125	11.812016666666667	11.7773	12.031116666666666	0.25381666666666547	29309.72265625	208823.64107250946	0	1178	0.09774969685449086	3.67215693337444	5.877170994859973	398.32537841796875	398.3260498046875
1066	398.7603759765625	13.411783333333334					1	DETECTED	398.7604 m/z @13.41 [CD6608_2.mzXML]	398.7603759765625	13.411783333333334	11.725233333333334	15.3496	3.624366666666667	14171.61328125	838908.0385327762	0	1178	0.6829364905823656	0.991733453129776	2.8755668549907614	398.7578125	398.76275634765625
1067	399.3291931152344	11.846866666666667					1	DETECTED	399.3292 m/z @11.85 [CD6608_2.mzXML]	399.3291931152344	11.846866666666667	11.794716666666666	14.772966666666667	2.978250000000001	7621.1171875	431669.736300232	0	1178	2.2172606290737473	28.554650047938086	54.02365306435373	399.3227233886719	399.3297424316406
1068	400.07611083984375	10.799583333333334					1	DETECTED	400.0761 m/z @10.80 [CD6608_2.mzXML]	400.07611083984375	10.799583333333334	10.745316666666668	15.6022	4.856883333333332	36025.86328125	501648.73277130036	0	1178	0.11232852444705266	2.4636717245220945	3.1699120931694185	400.0740661621094	400.0771179199219
1069	400.3412780761719	11.963083333333334					1	DETECTED	400.3413 m/z @11.96 [CD6608_2.mzXML]	400.3412780761719	11.963083333333334	11.846866666666667	12.593150000000001	0.7462833333333343	130379.5234375	1216047.352683714	1	1178	0.12918400852523781	2.250133011603922	1.9464445837694584	400.3321533203125	400.3426208496094
1070	400.8265075683594	1.7204166666666665					1	DETECTED	400.8265 m/z @1.72 [CD6608_2.mzXML]	400.8265075683594	1.7204166666666665	1.6718000000000002	15.89745	14.225649999999998	11605.0517578125	2804685.6973294676	0	1178	0.25825701350751396	146.30425094275046	291.6085018855009	400.8206481933594	400.82696533203125
1071	402.90179443359375	1.5961333333333334					1	DETECTED	402.9018 m/z @1.60 [CD6608_2.mzXML]	402.90179443359375	1.5961333333333334	1.5664	16.614816666666666	15.048416666666666	45431.69921875	7191656.026482422	0	1178	0.049917028583240874	253.056334080717	470.1483526229503	402.9010314941406	402.9109191894531
1072	403.0067138671875	1.797					1	DETECTED	403.0067 m/z @1.80 [CD6608_2.mzXML]	403.0067138671875	1.797	1.6567333333333332	15.971383333333334	14.31465	172195.109375	4428735.126740724	0	1178	0.1581743409282963	2.2665082898935274	3.10982603001268	403.0011901855469	403.00762939453125
1073	404.2054748535156	11.53505					1	DETECTED	404.2055 m/z @11.54 [CD6608_2.mzXML]	404.2054748535156	11.53505	11.503866666666665	11.794716666666666	0.2908500000000007	25991.724609375	183186.13418286236	0	1178	0.07843216491646743	4.470672298725005	8.49881892482844	404.2049560546875	404.20672607421875
1074	405.13507080078125	10.556666666666667					1	DETECTED	405.1351 m/z @10.56 [CD6608_2.mzXML]	405.13507080078125	10.556666666666667	10.4966	10.872116666666667	0.37551666666666605	22952.400390625	181254.77742236314	0	1178	0.11423977590874657	1.8960016930442247	2.8523221105686303	405.1330871582031	405.13531494140625
1075	405.4195556640625	12.133783333333334					1	DETECTED	405.4196 m/z @12.13 [CD6608_2.mzXML]	405.4195556640625	12.133783333333334	12.11635	12.239316666666667	0.12296666666666667	10277.85546875	52801.32739160173	0	1178	0.0551260427568252	3.5267686424474927	6.053537284894985	405.419189453125	405.41998291015625
1076	406.35186767578125	11.364083333333333					1	DETECTED	406.3519 m/z @11.36 [CD6608_2.mzXML]	406.35186767578125	11.364083333333333	11.319899999999999	11.378616666666666	0.058716666666667194	7617.37255859375	21806.458886230645	0	1178	0.05090841151482728	0.6644662391550231	0.3289324783100463	406.3511047363281	406.3529968261719
1077	406.7464294433594	11.8804					1	DETECTED	406.7464 m/z @11.88 [CD6608_2.mzXML]	406.7464294433594	11.8804	11.609783333333333	15.4036	3.793816666666668	13606.5966796875	984694.3446506961	0	1178	0.5462029063662435	6.248307261723027	10.438859164037	406.7451171875	406.7493896484375
1078	407.7657470703125	14.227616666666668					1	DETECTED	407.7657 m/z @14.23 [CD6608_2.mzXML]	407.7657470703125	14.227616666666668	14.227616666666668	14.706066666666667	0.4784499999999987	3260.336181640625	50653.4624062499	0	1178	0.3938873167110888	null	null	407.76495361328125	407.7674560546875
1079	408.7683410644531	1.7678166666666668					1	DETECTED	408.7683 m/z @1.77 [CD6608_2.mzXML]	408.7683410644531	1.7678166666666668	0.61135	14.081199999999999	13.46985	14812.453125	5016771.027990234	0	1178	11.429849516606772	5.823708710439845	9.815856316871578	408.7683410644531	408.7767028808594
1080	408.9186096191406	1.6265					1	DETECTED	408.9186 m/z @1.63 [CD6608_2.mzXML]	408.9186096191406	1.6265	1.58135	1.6718000000000002	0.09045000000000014	56090.84375	189358.20046215816	0	1178	0.05776646815587272	1.0016611295681073	1.0049129567855837	408.9181213378906	408.9189453125
1081	409.1610107421875	11.549883333333334					1	DETECTED	409.1610 m/z @11.55 [CD6608_2.mzXML]	409.1610107421875	11.549883333333334	11.48755	12.11635	0.6288	180639.234375	1340908.7726435577	0	1178	0.09908746938175561	3.2881522228260565	3.317553689325052	409.159912109375	409.161865234375
1082	409.18719482421875	9.196966666666667					1	DETECTED	409.1872 m/z @9.20 [CD6608_2.mzXML]	409.18719482421875	9.196966666666667	9.137833333333333	12.25655	3.1187166666666677	45877.8671875	585548.7654777212	0	1178	0.05560795826376719	1.3519532328054262	1.3766971497429565	409.1814880371094	409.1877136230469
1083	410.25372314453125	4.390066666666667					1	DETECTED	410.2537 m/z @4.39 [CD6608_2.mzXML]	410.25372314453125	4.390066666666667	3.4112333333333336	13.704133333333335	10.292900000000001	2655.217529296875	764611.9118587342	0	1178	0.6039114755577271	5.257738804699473	9.515477609398948	410.2517395019531	410.25531005859375
1084	410.8552551269531	1.68725					1	DETECTED	410.8553 m/z @1.69 [CD6608_2.mzXML]	410.8552551269531	1.68725	1.6718000000000002	1.797	0.12519999999999976	15853.6162109375	89477.1813081053	0	1178	0.8264944090887096	4.051779935275141	7.103559870550281	410.8550720214844	410.8558654785156
1085	412.9729919433594	1.8112166666666667					1	DETECTED	412.9730 m/z @1.81 [CD6608_2.mzXML]	412.9729919433594	1.8112166666666667	1.7204166666666665	2.24745	0.5270333333333337	17324.296875	336470.03950787353	0	1178	0.4641252736707344	2.902165932452271	4.806386372420609	412.9717712402344	412.97412109375
1086	413.1414794921875	9.349183333333334					1	DETECTED	413.1415 m/z @9.35 [CD6608_2.mzXML]	413.1414794921875	9.349183333333334	9.300416666666667	14.978266666666666	5.677849999999999	8045.6494140625	543615.1921659544	0	1178	0.10288627174521991	58.21445659603479	113.37743271216638	413.1356201171875	413.1498107910156
1087	413.26568603515625	1.6417499999999998					1	DETECTED	413.2657 m/z @1.64 [CD6608_2.mzXML]	413.26568603515625	1.6417499999999998	0.26539999999999997	19.930999999999997	19.665599999999998	9477.3154296875	2121253.7286521904	0	1178	11.48791557676009	5.146328144119644	6.380290652122842	413.26226806640625	413.270751953125
1088	413.340087890625	12.04805					1	DETECTED	413.3401 m/z @12.05 [CD6608_2.mzXML]	413.340087890625	12.04805	0.5205166666666667	17.2465	16.725983333333335	36421.640625	3479778.921393522	0	1178	0.2367843670889922	2.4998105210256947	4.021985484865691	413.33062744140625	413.3427429199219
1089	414.29949951171875	12.239316666666667					1	DETECTED	414.2995 m/z @12.24 [CD6608_2.mzXML]	414.29949951171875	12.239316666666667	11.625383333333334	19.328833333333332	7.703449999999998	31094.759765625	2360211.943219116	0	1178	0.13579447593060578	2.5050141791050744	4.278970718606125	414.29534912109375	414.3038330078125
1090	415.2105712890625	11.8804					1	DETECTED	415.2106 m/z @11.88 [CD6608_2.mzXML]	415.2105712890625	11.8804	11.82905	12.41015	0.5810999999999993	169133.859375	1267964.8272583585	1	1178	0.09879773275175197	3.813327660712693	5.290046173264627	415.20953369140625	415.2116394042969
1091	415.2807312011719	12.658983333333333					1	DETECTED	415.2807 m/z @12.66 [CD6608_2.mzXML]	415.2807312011719	12.658983333333333	12.39325	13.4742	1.0809499999999996	23448.84765625	445695.6923452145	0	1178	0.1468495966041008	2.0338998996487696	9.530360245373082	415.2793273925781	415.2809753417969
1092	415.30267333984375	12.239316666666667					1	DETECTED	415.3027 m/z @12.24 [CD6608_2.mzXML]	415.30267333984375	12.239316666666667	11.625383333333334	14.75635	3.130966666666666	12120.8349609375	456764.25479431177	0	1178	0.06178899995375353	2.549923987403625	4.09984797480725	415.2979736328125	415.3037414550781
1093	416.21429443359375	11.8637					1	DETECTED	416.2143 m/z @11.86 [CD6608_2.mzXML]	416.21429443359375	11.8637	11.846866666666667	12.221983333333332	0.3751166666666652	36678.9140625	266771.89096130384	0	1178	0.28118307479709514	9.391155016279503	16.990494527803445	416.2132263183594	416.21478271484375
1094	416.7611083984375	13.116449999999999					1	DETECTED	416.7611 m/z @13.12 [CD6608_2.mzXML]	416.7611083984375	13.116449999999999	12.965383333333333	14.0316	1.0662166666666657	7205.89208984375	191907.4034919432	0	1178	0.10218253516712572	3.5289607237423097	6.0579214474846195	416.758544921875	416.76177978515625
1095	416.8006591796875	1.7037666666666667					1	DETECTED	416.8007 m/z @1.70 [CD6608_2.mzXML]	416.8006591796875	1.7037666666666667	1.68725	1.7526333333333333	0.06538333333333335	21906.888671875	62847.71444262698	0	1178	0.1824160560653949	1.9793138244197703	2.9586276488395407	416.8003234863281	416.8006591796875
1096	417.00177001953125	1.8817833333333334					1	DETECTED	417.0018 m/z @1.88 [CD6608_2.mzXML]	417.00177001953125	1.8817833333333334	1.68725	10.224483333333334	8.537233333333333	67351.546875	1508774.0188897096	0	1178	0.22006830278784184	1.749742385578554	2.3689531908827743	417.00103759765625	417.00433349609375
1097	418.7467956542969	12.889916666666666					1	DETECTED	418.7468 m/z @12.89 [CD6608_2.mzXML]	418.7467956542969	12.889916666666666	11.760133333333332	14.672466666666667	2.9123333333333346	8276.88671875	512075.65563427715	0	1178	0.754025987303832	1.2888902001858762	0.8058451053560516	418.74530029296875	418.7487487792969
1098	418.8791198730469	1.5961333333333334					1	DETECTED	418.8791 m/z @1.60 [CD6608_2.mzXML]	418.8791198730469	1.5961333333333334	1.5664	1.6417499999999998	0.0753499999999998	34541.68359375	105382.9282207032	0	1178	0.0532179127635346	1.2670964125560482	1.5341928251120964	418.878662109375	418.8804626464844
1099	418.98046875	1.797					1	DETECTED	418.9805 m/z @1.80 [CD6608_2.mzXML]	418.98046875	1.797	1.6718000000000002	2.1918166666666665	0.5200166666666663	36895.66796875	565247.7828002927	0	1178	0.23161601389074993	2.0767438764643265	3.153487752928653	418.9804382324219	418.9818115234375
1100	419.274658203125	13.010616666666666					1	DETECTED	419.2747 m/z @13.01 [CD6608_2.mzXML]	419.274658203125	13.010616666666666	12.965383333333333	13.086316666666667	0.12093333333333334	7049.513671875	43517.522507934336	0	1178	0.1305452231387001	1.3367722918202274	1.6735445836404546	419.27423095703125	419.2763366699219
1101	419.3140869140625	12.543733333333334					1	DETECTED	419.3141 m/z @12.54 [CD6608_2.mzXML]	419.3140869140625	12.543733333333334	0.10115	19.985500000000002	19.88435	7265.4208984375	1454595.1032285478	0	1178	0.3707688371823554	0.7963675910080132	0.45574363883178387	419.3102722167969	419.3184509277344
1102	420.1575012207031	11.116616666666665					1	DETECTED	420.1575 m/z @11.12 [CD6608_2.mzXML]	420.1575012207031	11.116616666666665	10.481483333333333	11.20325	0.7217666666666673	4205.1083984375	82655.88666149916	0	1178	0.5522665423787618	0.5682009026975978	0.13640180539519567	420.1571350097656	420.1600036621094
1103	420.7629699707031	12.133783333333334					1	DETECTED	420.7630 m/z @12.13 [CD6608_2.mzXML]	420.7629699707031	12.133783333333334	0.46575	14.978266666666666	14.512516666666667	5991.1474609375	1576543.3888205886	0	1178	0.4371681673917447	0.6218921497767405	0.24378429955348083	420.7531433105469	420.7721252441406
1104	420.8841247558594	1.6718000000000002					1	DETECTED	420.8841 m/z @1.67 [CD6608_2.mzXML]	420.8841247558594	1.6718000000000002	1.6417499999999998	1.7037666666666667	0.06201666666666683	31442.693359375	81894.76490356462	0	1178	0.0412357437039208	1.0318912922906174	1.0172970056497195	420.8833312988281	420.88555908203125
1105	421.7821960449219	14.275366666666667					1	DETECTED	421.7822 m/z @14.28 [CD6608_2.mzXML]	421.7821960449219	14.275366666666667	14.081199999999999	14.961133333333333	0.8799333333333337	15003.5419921875	357289.2561135257	0	1178	0.3433595294616776	2.0456531372628226	3.2508525847404326	421.7810974121094	421.7845764160156
1106	422.325927734375	11.846866666666667					1	DETECTED	422.3259 m/z @11.85 [CD6608_2.mzXML]	422.325927734375	11.846866666666667	11.760133333333332	11.92955	0.16941666666666855	7518.6494140625	52359.65474340856	0	1178	0.10655461529225896	0.9766525749423455	4.929897755321549	422.3249816894531	422.3265380859375
1107	424.3414001464844	11.8804					1	DETECTED	424.3414 m/z @11.88 [CD6608_2.mzXML]	424.3414001464844	11.8804	11.846866666666667	19.80366666666667	7.956800000000001	115557.8359375	1569259.9586097128	1	1178	0.10560063507734796	8.922912999219248	7.641046920449395	424.3369140625	424.3420715332031
1108	424.8955383300781	1.6112666666666666					1	DETECTED	424.8955 m/z @1.61 [CD6608_2.mzXML]	424.8955383300781	1.6112666666666666	1.5664	1.6567333333333332	0.09033333333333315	68483.4140625	222554.68829418928	0	1178	0.057554167254763255	1.0214457553518463	1.2034383445447319	424.8946533203125	424.89825439453125
1109	426.35711669921875	12.0146					1	DETECTED	426.3571 m/z @12.01 [CD6608_2.mzXML]	426.35711669921875	12.0146	2.559266666666667	12.709200000000001	10.149933333333333	180560.34375	3170069.9525758093	1	1178	0.09610289674954764	4.167870005284919	6.184702163997904	426.3484802246094	426.3612365722656
1110	426.82904052734375	1.7037666666666667					1	DETECTED	426.8290 m/z @1.70 [CD6608_2.mzXML]	426.82904052734375	1.7037666666666667	1.6718000000000002	6.4098500000000005	4.73805	20720.9296875	662219.6808349303	0	1178	0.06613563165730918	74.10922836287844	2.622127733946057	426.82904052734375	426.8303527832031
1111	427.0543212890625	9.399616666666667					1	DETECTED	427.0543 m/z @9.40 [CD6608_2.mzXML]	427.0543212890625	9.399616666666667	9.316650000000001	9.763766666666667	0.44711666666666616	20523.859375	140129.47120462047	0	1178	0.09287083374795913	1.5414323515479678	1.6690557782613547	427.0519714355469	427.0556945800781
1112	428.372802734375	12.1515					1	DETECTED	428.3728 m/z @12.15 [CD6608_2.mzXML]	428.372802734375	12.1515	12.064400000000001	12.4769	0.41249999999999964	41797.45703125	321266.4628846433	0	1178	0.08759762071611021	2.6935497562442925	2.9932533159665557	428.3638916015625	428.37481689453125
1113	428.8263244628906	1.7037666666666667					1	DETECTED	428.8263 m/z @1.70 [CD6608_2.mzXML]	428.8263244628906	1.7037666666666667	1.6718000000000002	1.8112166666666667	0.13941666666666652	16724.705078125	68439.45324145498	0	1178	0.0531225944332383	2.18065693430658	3.36131386861316	428.8258972167969	428.8267517089844
1114	429.0508117675781	9.382399999999999					1	DETECTED	429.0508 m/z @9.38 [CD6608_2.mzXML]	429.0508117675781	9.382399999999999	9.332683333333334	9.537466666666667	0.20478333333333332	7209.78515625	46008.7704391786	0	1178	0.0985830292981138	2.059503855179415	2.6035164967215354	429.0500793457031	429.0518798828125
1115	429.33551025390625	12.494033333333334					1	DETECTED	429.3355 m/z @12.49 [CD6608_2.mzXML]	429.33551025390625	12.494033333333334	11.760133333333332	15.27805	3.517916666666668	3810.058837890625	471772.38564270013	0	1178	2.048278019188036	2.3967275287277956	3.7934550574555916	429.3334655761719	429.337890625
1116	429.3763122558594	12.1515					1	DETECTED	429.3763 m/z @12.15 [CD6608_2.mzXML]	429.3763122558594	12.1515	11.423499999999999	15.188766666666668	3.765266666666669	8253.3212890625	703596.738970795	0	1178	1.8844191322095227	2.5860347985347945	4.172069597069589	429.3694763183594	429.3763427734375
1117	429.7676696777344	14.211666666666668					1	DETECTED	429.7677 m/z @14.21 [CD6608_2.mzXML]	429.7676696777344	14.211666666666668	11.625383333333334	15.013283333333334	3.3879	17034.796875	649040.1533177797	0	1178	0.14341411296805084	0.59301283186777	0.16599729432026247	429.767333984375	429.7694091796875
1118	430.2433776855469	9.607033333333334					1	DETECTED	430.2434 m/z @9.61 [CD6608_2.mzXML]	430.2433776855469	9.607033333333334	9.589883333333335	9.6589	0.0690166666666645	3273.631591796875	9823.719565856863	0	1178	0.06211029924543254	2.01214771622939	3.0242954324587803	430.2430114746094	430.24371337890625
1119	430.3883056640625	13.411783333333334					1	DETECTED	430.3883 m/z @13.41 [CD6608_2.mzXML]	430.3883056640625	13.411783333333334	0.11953333333333332	19.8945	19.774966666666668	9635.609375	1399518.2191644893	0	1178	0.39240623190863033	1.1333727529576698	0.32355479376793755	430.3851623535156	430.3955078125
1120	430.9128112792969	1.6417499999999998					1	DETECTED	430.9128 m/z @1.64 [CD6608_2.mzXML]	430.9128112792969	1.6417499999999998	1.5961333333333334	1.68725	0.09111666666666651	117533.1875	346851.7226010741	0	1178	0.05009734973953739	1.016634166931913	0.8749774317240967	430.9128112792969	430.9132995605469
1121	431.1781005859375	12.576933333333333					1	DETECTED	431.1781 m/z @12.58 [CD6608_2.mzXML]	431.1781005859375	12.576933333333333	9.182666666666668	13.04105	3.8583833333333324	31853.58203125	1106738.5782454228	0	1178	0.40508979097738695	0.5714265777564006	0.5210382394999331	431.1694030761719	431.1787414550781
1122	432.18133544921875	12.543733333333334					1	DETECTED	432.1813 m/z @12.54 [CD6608_2.mzXML]	432.18133544921875	12.543733333333334	12.29105	12.709200000000001	0.4181500000000007	9791.25390625	134048.14045764186	0	1178	0.1883906727932807	0.8274190356836625	0.6548380713673251	432.1796875	432.18218994140625
1123	432.2372131347656	11.8804					1	DETECTED	432.2372 m/z @11.88 [CD6608_2.mzXML]	432.2372131347656	11.8804	5.7647666666666675	12.1515	6.386733333333333	20019.28125	771594.2693496703	0	1178	0.10855507503569406	0.522164507355466	3.508807486829274	432.2282409667969	432.2380065917969
1124	432.3100891113281	12.239316666666667					1	DETECTED	432.3101 m/z @12.24 [CD6608_2.mzXML]	432.3100891113281	12.239316666666667	11.641866666666665	12.4769	0.8350333333333353	23876.890625	276004.731095155	0	1178	0.18335282210059844	2.1179493981429425	3.3759075806197765	432.3087158203125	432.31103515625
1125	432.9761047363281	1.8817833333333334					1	DETECTED	432.9761 m/z @1.88 [CD6608_2.mzXML]	432.9761047363281	1.8817833333333334	1.68725	2.3561166666666664	0.6688666666666665	45175.87890625	858612.0345410159	0	1178	0.20548616526192243	1.7008275533148216	2.190563091579655	432.9752197265625	432.97711181640625
1126	433.0613098144531	11.579633333333334					1	DETECTED	433.0613 m/z @11.58 [CD6608_2.mzXML]	433.0613098144531	11.579633333333334	11.549883333333334	11.625383333333334	0.0754999999999999	5202.6767578125	21591.760869384612	0	1178	0.8358413465094401	1.268907563025211	1.5378151260504216	433.059814453125	433.0613098144531
1127	435.3331298828125	10.51155					1	DETECTED	435.3331 m/z @10.51 [CD6608_2.mzXML]	435.3331298828125	10.51155	10.4664	11.708133333333334	1.2417333333333342	9403.857421875	201647.2869483033	0	1178	0.08681438004567177	3.4110819477479404	5.062289711524001	435.3318786621094	435.3338317871094
1128	436.8580627441406	1.6718000000000002					1	DETECTED	436.8581 m/z @1.67 [CD6608_2.mzXML]	436.8580627441406	1.6718000000000002	1.6567333333333332	1.7365833333333331	0.07984999999999998	23500.7421875	71395.30945312502	0	1178	0.20921168910323873	2.649889380530913	5.465785736524098	436.8580322265625	436.8587951660156
1129	437.1926574707031	11.8804					1	DETECTED	437.1927 m/z @11.88 [CD6608_2.mzXML]	437.1926574707031	11.8804	11.812016666666667	12.325066666666666	0.5130499999999998	96227.453125	773598.2901262187	0	1178	0.12189938436825365	2.82639556569553	4.595230078951704	437.19110107421875	437.1945495605469
1130	438.29766845703125	13.3516					1	DETECTED	438.2977 m/z @13.35 [CD6608_2.mzXML]	438.29766845703125	13.3516	13.27845	14.672466666666667	1.3940166666666673	6257.146484375	162442.4186739503	0	1178	0.13557317452513828	9.528480291638184	18.056960583276368	438.2958679199219	438.2981872558594
1131	438.9840087890625	1.8817833333333334					1	DETECTED	438.9840 m/z @1.88 [CD6608_2.mzXML]	438.9840087890625	1.8817833333333334	1.6718000000000002	2.30185	0.6300499999999998	34080.30078125	565317.1786352537	0	1178	0.22941846715971748	1.4148808490069908	1.6848871902667082	438.9829406738281	438.9853515625
1132	440.8699951171875	1.6265					1	DETECTED	440.8700 m/z @1.63 [CD6608_2.mzXML]	440.8699951171875	1.6265	1.5961333333333334	1.6567333333333332	0.060599999999999765	29188.38671875	84949.90540380846	0	1178	0.058316275038493126	0.9978046103183281	0.9956092206366561	440.8695983886719	440.87042236328125
1133	441.29632568359375	12.376366666666666					1	DETECTED	441.2963 m/z @12.38 [CD6608_2.mzXML]	441.29632568359375	12.376366666666666	3.9192166666666663	15.8231	11.903883333333333	3980.806396484375	1130404.0063933409	0	1178	0.28097744127473057	0.7037762918556094	0.4075525837112189	441.2935791015625	441.300048828125
1134	442.8034362792969	1.7037666666666667					1	DETECTED	442.8034 m/z @1.70 [CD6608_2.mzXML]	442.8034362792969	1.7037666666666667	1.6718000000000002	1.7526333333333333	0.08083333333333309	8576.6376953125	35588.51040869136	0	1178	0.08130610201867983	1.2643378519290964	1.528675703858193	442.8016662597656	442.803955078125
1135	442.87811279296875	1.5664					1	DETECTED	442.8781 m/z @1.57 [CD6608_2.mzXML]	442.87811279296875	1.5664	1.4779166666666665	1.5961333333333334	0.11821666666666686	15537.5146484375	70347.83181860358	0	1178	0.08567787469823651	0.668016575626295	0.33603315125259003	442.8774108886719	442.879150390625
1136	443.191162109375	12.658983333333333					1	DETECTED	443.1912 m/z @12.66 [CD6608_2.mzXML]	443.191162109375	12.658983333333333	12.543733333333334	12.7262	0.18246666666666655	5810.34423828125	40532.40052685541	0	1178	0.14027724029405064	0.7916124367317446	0.5832248734634893	443.18841552734375	443.191162109375
1137	444.2383117675781	8.377966666666667					1	DETECTED	444.2383 m/z @8.38 [CD6608_2.mzXML]	444.2383117675781	8.377966666666667	7.942116666666666	8.4597	0.5175833333333335	2251.375732421875	33071.92312878417	0	1178	0.06151701103529028	0.5937631448128164	0.18752628962563292	444.2368469238281	444.2439270019531
1138	445.32958984375	14.04805					1	DETECTED	445.3296 m/z @14.05 [CD6608_2.mzXML]	445.32958984375	14.04805	12.810233333333334	15.118366666666667	2.3081333333333323	4239.98388671875	343414.5015625608	0	1178	0.8757940977296776	0.9323405458535867	0.8646810917071736	445.3262023925781	445.333740234375
1139	445.36663818359375	12.794166666666666					1	DETECTED	445.3666 m/z @12.79 [CD6608_2.mzXML]	445.36663818359375	12.794166666666666	12.576933333333333	15.101033333333334	2.5241000000000007	6104.98974609375	437354.6153424683	0	1178	0.8097169198200849	5.809651680220979	9.745866290136165	445.3648681640625	445.36846923828125
1140	445.39892578125	12.308083333333334					1	DETECTED	445.3989 m/z @12.31 [CD6608_2.mzXML]	445.39892578125	12.308083333333334	11.997916666666667	12.6757	0.6777833333333341	18711.27734375	289415.64913140936	0	1178	0.10438443599450942	1.0926114991939804	0.8473776654848577	445.3973083496094	445.39990234375
1141	446.2525329589844	11.53505					1	DETECTED	446.2525 m/z @11.54 [CD6608_2.mzXML]	446.2525329589844	11.53505	8.786733333333332	12.11635	3.3296166666666682	384761.46875	3498939.014823406	1	1178	0.14437274764482133	3.85212230486788	5.625016368867812	446.2508544921875	446.2535400390625
1142	446.88690185546875	1.6417499999999998					1	DETECTED	446.8869 m/z @1.64 [CD6608_2.mzXML]	446.88690185546875	1.6417499999999998	1.5961333333333334	1.7037666666666667	0.10763333333333325	74101.0	216277.77638232414	0	1178	0.04950064996511361	1.1442066958850714	1.0033220172287418	446.8866271972656	446.8875732421875
1143	447.2561950683594	11.53505					1	DETECTED	447.2562 m/z @11.54 [CD6608_2.mzXML]	447.2561950683594	11.53505	11.53505	12.081233333333333	0.5461833333333335	100610.3671875	707897.8779215746	0	1178	0.08751485442967777	null	null	447.255615234375	447.2583312988281
1144	447.34613037109375	14.471433333333332					1	DETECTED	447.3461 m/z @14.47 [CD6608_2.mzXML]	447.34613037109375	14.471433333333332	1.5517333333333334	16.0266	14.474866666666665	10881.521484375	2160662.357833068	0	1178	0.8470546099818783	0.560185866028881	0.06548791831832118	447.3445129394531	447.3519592285156
1145	448.3409729003906	11.8804					1	DETECTED	448.3410 m/z @11.88 [CD6608_2.mzXML]	448.3409729003906	11.8804	11.8637	14.722983333333334	2.859283333333334	7981.2548828125	358211.4279317629	0	1178	0.06839748024894021	85.60728542914092	170.21457085828183	448.34039306640625	448.35003662109375
1146	448.9500427246094	1.9938166666666668					1	DETECTED	448.9500 m/z @1.99 [CD6608_2.mzXML]	448.9500427246094	1.9938166666666668	1.7037666666666667	2.219733333333333	0.5159666666666665	10059.6689453125	204982.5452690429	0	1178	0.16677643567240508	0.8894443486755149	0.7788886973510298	448.9495849609375	448.9515075683594
1147	449.2012023925781	12.25655					1	DETECTED	449.2012 m/z @12.26 [CD6608_2.mzXML]	449.2012023925781	12.25655	12.168916666666666	12.6757	0.5067833333333347	19303.001953125	305230.719953675	0	1178	0.22454117426418385	2.891498668695289	4.644717476575007	449.19989013671875	449.2035217285156
1148	450.3205871582031	12.25655					1	DETECTED	450.3206 m/z @12.26 [CD6608_2.mzXML]	450.3205871582031	12.25655	11.691266666666667	12.426916666666667	0.7356499999999997	10287.921875	288616.1850235598	0	1178	0.26635518613312925	0.6506913936963762	0.3013827873927523	450.3191223144531	450.32098388671875
1149	450.35650634765625	13.010616666666666					1	DETECTED	450.3565 m/z @13.01 [CD6608_2.mzXML]	450.35650634765625	13.010616666666666	0.10115	20.003666666666668	19.902516666666667	43899.03125	2598051.418585659	0	1178	0.17172161872144898	4.685355541487682	1.0490653280628626	450.3533020019531	450.36016845703125
1150	453.1669006347656	11.8804					1	DETECTED	453.1669 m/z @11.88 [CD6608_2.mzXML]	453.1669006347656	11.8804	11.8804	11.946366666666668	0.06596666666666806	3408.660888671875	10472.424277038812	0	1178	0.06584376274820336	null	null	453.1650390625	453.1683044433594
1151	453.3436279296875	10.51155					1	DETECTED	453.3436 m/z @10.51 [CD6608_2.mzXML]	453.3436279296875	10.51155	1.4309166666666668	17.4335	16.00258333333333	118758.0625	2497996.676110598	1	1178	0.10115113823873934	1.8693440079600696	2.821696696546387	453.3410339355469	453.3535461425781
1152	454.2916564941406	13.07175					1	DETECTED	454.2917 m/z @13.07 [CD6608_2.mzXML]	454.2916564941406	13.07175	12.904983333333332	18.15533333333333	5.250349999999999	40441.8984375	653709.1263655399	0	1178	0.05041921068302635	14.746166091305687	30.85068418119289	454.28790283203125	454.29296875
1153	454.38861083984375	12.168916666666666					1	DETECTED	454.3886 m/z @12.17 [CD6608_2.mzXML]	454.38861083984375	12.168916666666666	12.1515	15.638866666666667	3.4873666666666665	6165.0947265625	494833.5744031981	0	1178	0.2196410062841565	100.11578947368949	199.23157894737898	454.3878173828125	454.3955078125
1154	454.9583435058594	1.797					1	DETECTED	454.9583 m/z @1.80 [CD6608_2.mzXML]	454.9583435058594	1.797	1.68725	2.315716666666667	0.628466666666667	28287.5546875	487805.9756274415	0	1178	0.28431771441372633	2.8631738800303728	6.383281714628066	454.95660400390625	454.9599914550781
1155	456.3305358886719	11.43895					1	DETECTED	456.3305 m/z @11.44 [CD6608_2.mzXML]	456.3305358886719	11.43895	11.423499999999999	11.53505	0.11155000000000115	15387.1279296875	62898.03747851585	0	1178	0.06152538996119716	3.610032362459281	6.220064724918562	456.33013916015625	456.3324279785156
1156	458.3459777832031	11.594566666666667					1	DETECTED	458.3460 m/z @11.59 [CD6608_2.mzXML]	458.3459777832031	11.594566666666667	8.527883333333333	17.5825	9.054616666666666	10759.330078125	1439463.7499456785	0	1178	0.13073298253188703	1.4762881723468892	1.9525763446937783	458.34564208984375	458.3545227050781
1157	458.8561706542969	1.5517333333333334					1	DETECTED	458.8562 m/z @1.55 [CD6608_2.mzXML]	458.8561706542969	1.5517333333333334	1.44725	15.89745	14.450199999999999	31156.314453125	7430084.247449158	0	1178	0.08132607468767206	72.93237079327167	162.4245590004869	458.8553161621094	458.86566162109375
1158	459.2477722167969	13.19015					1	DETECTED	459.2478 m/z @13.19 [CD6608_2.mzXML]	459.2477722167969	13.19015	0.9938333333333333	13.67085	12.677016666666667	30098.828125	2127686.592978088	0	1178	0.15577990507203054	0.5149258679988267	0.03796809110444151	459.2443542480469	459.2506103515625
1159	460.9652099609375	1.797					1	DETECTED	460.9652 m/z @1.80 [CD6608_2.mzXML]	460.9652099609375	1.797	1.6718000000000002	13.07175	11.39995	18302.162109375	4477471.525653686	0	1178	0.09194730532937068	45.52695686900967	2.279491898490098	460.9643859863281	460.9686279296875
1160	461.06036376953125	9.211616666666666					1	DETECTED	461.0604 m/z @9.21 [CD6608_2.mzXML]	461.06036376953125	9.211616666666666	8.963383333333333	10.027183333333333	1.0638000000000005	9815.55859375	108005.88706814553	0	1178	0.09514247035652446	2.1427420437760185	null	461.0572204589844	461.0630187988281
1161	462.86077880859375	1.6417499999999998					1	DETECTED	462.8608 m/z @1.64 [CD6608_2.mzXML]	462.86077880859375	1.6417499999999998	1.6112666666666666	1.6718000000000002	0.06053333333333355	21952.572265625	53784.70060668948	0	1178	0.04362967836908216	0.9928922908693355	0.9463444336883817	462.86065673828125	462.8615417480469
1162	463.3011169433594	13.04105					1	DETECTED	463.3011 m/z @13.04 [CD6608_2.mzXML]	463.3011169433594	13.04105	12.950700000000001	13.130866666666666	0.1801666666666648	11354.58203125	78663.11824438437	0	1178	0.5816403410974083	0.9970485150341268	0.9940970300682537	463.3011169433594	463.30242919921875
1163	464.1899719238281	10.85435					1	DETECTED	464.1900 m/z @10.85 [CD6608_2.mzXML]	464.1899719238281	10.85435	10.799583333333334	10.907566666666666	0.10798333333333154	4209.66015625	21014.220918700976	0	1178	0.1407968471936325	0.9858490566037739	0.9716981132075477	464.1899719238281	464.19146728515625
1164	464.2177734375	10.604016666666666					1	DETECTED	464.2178 m/z @10.60 [CD6608_2.mzXML]	464.2177734375	10.604016666666666	3.4112333333333336	10.727300000000001	7.316066666666668	17140.53515625	377708.8175752262	0	1178	0.07926074885571133	0.5085699323627618	1.971359398102587	464.2110900878906	464.218505859375
1165	464.3717956542969	14.307833333333333					1	DETECTED	464.3718 m/z @14.31 [CD6608_2.mzXML]	464.3717956542969	14.307833333333333	11.812016666666667	15.153799999999999	3.341783333333332	2750.117919921875	281522.3769220275	0	1178	0.5973698408048289	0.6694769247206991	0.3389538494413982	464.3692321777344	464.3754577636719
1166	468.30755615234375	12.6757					1	DETECTED	468.3076 m/z @12.68 [CD6608_2.mzXML]	468.30755615234375	12.6757	12.494033333333334	13.086316666666667	0.5922833333333326	93764.53125	991726.8984808343	1	1178	0.1274153438684067	1.2215218219998922	1.759041326769884	468.3055419921875	468.30828857421875
1167	469.328369140625	14.146616666666667					1	DETECTED	469.3284 m/z @14.15 [CD6608_2.mzXML]	469.328369140625	14.146616666666667	11.641866666666665	15.584083333333332	3.942216666666667	8648.591796875	734848.1730868834	0	1178	2.49063323008356	0.7648475260098203	3.5330626142079593	469.3251037597656	469.3310546875
1168	469.3883056640625	12.308083333333334					1	DETECTED	469.3883 m/z @12.31 [CD6608_2.mzXML]	469.3883056640625	12.308083333333334	12.11635	12.593150000000001	0.4768000000000008	14235.359375	189098.2342553715	0	1178	0.17524159728003497	1.2433936022253136	1.4867872044506274	469.3870544433594	469.3891296386719
1169	470.8887023925781	1.6112666666666666					1	DETECTED	470.8887 m/z @1.61 [CD6608_2.mzXML]	470.8887023925781	1.6112666666666666	1.58135	1.6417499999999998	0.06039999999999979	21752.341796875	52121.574184570294	0	1178	0.04331346187365703	1.0094707520891355	1.018941504178271	470.8887023925781	470.8894958496094
1170	470.9316101074219	2.050683333333333					1	DETECTED	470.9316 m/z @2.05 [CD6608_2.mzXML]	470.9316101074219	2.050683333333333	1.7204166666666665	2.1918166666666665	0.47140000000000004	7712.92138671875	151998.96082104498	0	1178	0.3963036705130616	0.7136657246669358	0.42733144933387157	470.9305725097656	470.9350280761719
1171	472.2487487792969	11.53505					1	DETECTED	472.2487 m/z @11.54 [CD6608_2.mzXML]	472.2487487792969	11.53505	9.956333333333333	18.908	8.951666666666668	29174.205078125	963937.2349993907	0	1178	0.12509397208980744	2.8351086853245784	6.373664488865483	472.24072265625	472.2502746582031
1172	472.3024597167969	12.221983333333332					1	DETECTED	472.3025 m/z @12.22 [CD6608_2.mzXML]	472.3024597167969	12.221983333333332	12.186566666666666	12.4769	0.29033333333333466	19349.62890625	154694.2192031871	0	1178	0.08438157032633775	4.098823529411811	5.918800896130853	472.30194091796875	472.30279541015625
1173	473.3592224121094	12.874416666666667					1	DETECTED	473.3592 m/z @12.87 [CD6608_2.mzXML]	473.3592224121094	12.874416666666667	6.740733333333334	14.823816666666666	8.083083333333331	2957.309814453125	640359.0984813233	0	1178	7.0619619723179285	0.6589094100608388	0.31781882012167767	473.3590087890625	473.3675231933594
1174	474.28411865234375	11.8637					1	DETECTED	474.2841 m/z @11.86 [CD6608_2.mzXML]	474.28411865234375	11.8637	4.8225999999999996	12.64245	7.819850000000001	406221.71875	4102106.5976514206	1	1178	0.11606320317546981	4.277842945561557	7.151641236896634	474.2781982421875	474.2927551269531
1175	474.833740234375	1.5664					1	DETECTED	474.8337 m/z @1.57 [CD6608_2.mzXML]	474.833740234375	1.5664	1.44725	5.607766666666667	4.160516666666666	26970.73828125	1802272.9511452639	0	1178	0.06687194409218433	18.24398770421593	39.04939193066225	474.8331604003906	474.835693359375
1176	475.32562255859375	10.51155					1	DETECTED	475.3256 m/z @10.51 [CD6608_2.mzXML]	475.32562255859375	10.51155	10.152283333333333	16.247333333333334	6.0950500000000005	40944.4453125	927557.3464193121	0	1178	0.103837022529774	1.2195294192941908	1.9169208445340502	475.3230285644531	475.3315124511719
1177	476.9393310546875	1.797					1	DETECTED	476.9393 m/z @1.80 [CD6608_2.mzXML]	476.9393310546875	1.797	1.68725	2.1496166666666667	0.4623666666666668	18164.9765625	184584.82340112302	0	1178	0.07362822827607118	2.106454062262719	3.1196574937801507	476.9380187988281	476.9413757324219
1178	478.2915344238281	12.874416666666667					1	DETECTED	478.2915 m/z @12.87 [CD6608_2.mzXML]	478.2915344238281	12.874416666666667	12.7262	13.010616666666666	0.2844166666666652	76657.3359375	600243.9496123043	0	1178	0.09831922795390469	0.9594624985943966	0.6578273805228317	478.29144287109375	478.2920227050781
1179	478.3282775878906	13.19015					1	DETECTED	478.3283 m/z @13.19 [CD6608_2.mzXML]	478.3282775878906	13.19015	11.579633333333334	15.3496	3.769966666666667	75674.9453125	2799685.6169639896	0	1178	0.23587674588453567	0.8113110302935392	0.5183610770436534	478.3268737792969	478.3309326171875
1180	478.3880920410156	12.308083333333334					1	DETECTED	478.3881 m/z @12.31 [CD6608_2.mzXML]	478.3880920410156	12.308083333333334	8.443216666666666	19.145500000000002	10.702283333333336	27355.740234375	2264855.2894515693	0	1178	0.2893452425878138	0.9099270729606466	0.808797240200884	478.38299560546875	478.3912048339844
1181	479.2955322265625	12.874416666666667					1	DETECTED	479.2955 m/z @12.87 [CD6608_2.mzXML]	479.2955322265625	12.874416666666667	12.743383333333332	13.05635	0.31296666666666795	20002.197265625	184715.23363635293	0	1178	0.12723913990319602	1.1942253879419922	1.3884507758839844	479.2941589355469	479.2958068847656
1182	479.3313903808594	13.116449999999999					1	DETECTED	479.3314 m/z @13.12 [CD6608_2.mzXML]	479.3313903808594	13.116449999999999	11.794716666666666	14.60555	2.810833333333333	23424.01171875	774310.652688843	0	1178	0.07160437614892423	1.0633133259356407	87.29390662677966	479.32843017578125	479.3327331542969
1183	479.3909912109375	12.494033333333334					1	DETECTED	479.3910 m/z @12.49 [CD6608_2.mzXML]	479.3909912109375	12.494033333333334	11.82905	12.8427	1.0136500000000002	8568.849609375	257321.71921118163	0	1178	0.546399393472436	0.7621619589463392	0.5243239178926784	479.39056396484375	479.39300537109375
1184	480.2109680175781	11.609783333333333					1	DETECTED	480.2110 m/z @11.61 [CD6608_2.mzXML]	480.2109680175781	11.609783333333333	9.7114	11.725233333333334	2.0138333333333343	4186.09326171875	192252.6391877442	0	1178	0.6613782453641512	0.5304074519547337	0.060814903909467324	480.2090759277344	480.21392822265625
1185	480.3434143066406	13.426833333333333					1	DETECTED	480.3434 m/z @13.43 [CD6608_2.mzXML]	480.3434143066406	13.426833333333333	13.3516	14.639316666666668	1.2877166666666682	82800.90625	1377731.7575776961	0	1178	0.18157541461172855	6.699546203149281	6.393249463889702	480.3418884277344	480.3466491699219
1186	481.3475646972656	13.442416666666666					1	DETECTED	481.3476 m/z @13.44 [CD6608_2.mzXML]	481.3475646972656	13.442416666666666	13.3516	13.806433333333333	0.4548333333333332	20718.263671875	347491.2240335688	0	1178	0.11769025964923685	2.504129198017975	3.8736912372112364	481.3460998535156	481.34765625
1187	482.3231506347656	12.889916666666666					1	DETECTED	482.3232 m/z @12.89 [CD6608_2.mzXML]	482.3231506347656	12.889916666666666	12.709200000000001	16.6895	3.980299999999998	41246.05078125	786335.6334538573	0	1178	0.13011842619701142	5.538218151185791	1.232280345818278	482.31854248046875	482.32672119140625
1188	482.3594055175781	13.75445					1	DETECTED	482.3594 m/z @13.75 [CD6608_2.mzXML]	482.3594055175781	13.75445	7.942116666666666	15.153799999999999	7.211683333333332	74415.859375	2124248.5378084723	0	1178	0.26543657516338115	0.5668688548831948	4.273323186521988	482.34979248046875	482.3623962402344
1189	483.3626403808594	13.75445					1	DETECTED	483.3626 m/z @13.75 [CD6608_2.mzXML]	483.3626403808594	13.75445	13.67085	14.60555	0.9346999999999994	17959.7890625	339600.05383288616	0	1178	0.2396578181672151	4.650563958692488	7.800364851810952	483.36163330078125	483.36407470703125
1190	484.081787109375	11.20325					1	DETECTED	484.0818 m/z @11.20 [CD6608_2.mzXML]	484.081787109375	11.20325	9.69345	11.8637	2.1702499999999993	161677.734375	2142353.6297444445	1	1178	0.11252287840288133	0.8590693762718028	0.6854656243868735	484.075927734375	484.0840148925781
1191	486.0782165527344	11.20325					1	DETECTED	486.0782 m/z @11.20 [CD6608_2.mzXML]	486.0782165527344	11.20325	10.745316666666668	11.708133333333334	0.9628166666666669	53088.81640625	709680.7051694337	0	1178	0.21484320527410006	1.1227242880835129	0.6091514465996455	486.0767517089844	486.0788879394531
1192	487.10302734375	11.53505					1	DETECTED	487.1030 m/z @11.54 [CD6608_2.mzXML]	487.10302734375	11.53505	8.079066666666668	11.74295	3.6638833333333327	8615.443359375	815998.9454333803	0	1178	3.549651095985391	0.5300782700533857	0.06015654010677149	487.0935363769531	487.1060485839844
1193	487.3193054199219	14.471433333333332					1	DETECTED	487.3193 m/z @14.47 [CD6608_2.mzXML]	487.3193054199219	14.471433333333332	5.125233333333333	16.745333333333335	11.6201	147948.390625	5103431.400302605	1	1178	0.49287208493612233	1.5200240705090222	1.8194267159971687	487.3143310546875	487.320556640625
1194	489.3357238769531	15.6206					1	DETECTED	489.3357 m/z @15.62 [CD6608_2.mzXML]	489.3357238769531	15.6206	10.080633333333333	17.953500000000002	7.872866666666669	25066.486328125	2301793.1028443915	0	1178	0.6692473391962661	0.6535275251413436	1.2184357698623582	489.3306579589844	489.3387451171875
1195	490.3381042480469	12.64245					1	DETECTED	490.3381 m/z @12.64 [CD6608_2.mzXML]	490.3381042480469	12.64245	12.64245	16.578233333333333	3.935783333333333	6468.888671875	825111.3748128655	0	1178	1.9692543650985996	null	null	490.33740234375	490.34075927734375
1196	490.4244384765625	12.9954					1	DETECTED	490.4244 m/z @13.00 [CD6608_2.mzXML]	490.4244384765625	12.9954	12.186566666666666	13.737233333333334	1.5506666666666682	10944.5966796875	473425.2997111817	0	1178	0.1264600276521488	0.9585823202143003	0.6820405754755867	490.4216003417969	490.425537109375
1197	491.36932373046875	12.308083333333334					1	DETECTED	491.3693 m/z @12.31 [CD6608_2.mzXML]	491.36932373046875	12.308083333333334	11.980616666666666	14.60555	2.624933333333333	8812.4384765625	552901.233946411	0	1178	0.08078481316091057	4.007939739413665	7.01587947882733	491.36663818359375	491.3714599609375
1198	491.55902099609375	13.17555					1	DETECTED	491.5590 m/z @13.18 [CD6608_2.mzXML]	491.55902099609375	13.17555	12.9803	17.1915	4.211200000000002	19361.712890625	663575.2598056034	0	1178	0.14481679098747335	10.784122919334207	3.4364770604416397	491.55474853515625	491.5649719238281
1199	493.77886962890625	13.130866666666666					1	DETECTED	493.7789 m/z @13.13 [CD6608_2.mzXML]	493.77886962890625	13.130866666666666	13.116449999999999	13.537666666666667	0.4212166666666679	16793.24609375	202420.34383691475	0	1178	0.23658238189736736	14.608670520230504	28.217341040461008	493.7774963378906	493.77886962890625
1200	494.3228454589844	12.794166666666666					1	DETECTED	494.3228 m/z @12.79 [CD6608_2.mzXML]	494.3228454589844	12.794166666666666	12.593150000000001	14.405183333333333	1.812033333333332	247057.21875	2404949.190294191	1	1178	0.116977284001198	1.2564515608353417	1.9418375676886992	494.32061767578125	494.3244934082031
1201	496.33740234375	13.19015					1	DETECTED	496.3374 m/z @13.19 [CD6608_2.mzXML]	496.33740234375	13.19015	10.572000000000001	18.889833333333335	8.317833333333335	5627208.0	9.765527714470614E7	1	1178	0.1952039099352323	1.4684690033269996	1.6493930476527434	496.3360290527344	496.3411865234375
1202	497.34185791015625	13.17555					1	DETECTED	497.3419 m/z @13.18 [CD6608_2.mzXML]	497.34185791015625	13.17555	11.186033333333334	16.745333333333335	5.5593	1163163.0	2.4790673937436182E7	0	1178	0.20818553443098864	0.8408165916580448	1.9212049056500595	497.341552734375	497.3458251953125
1203	499.3468933105469	13.130866666666666					1	DETECTED	499.3469 m/z @13.13 [CD6608_2.mzXML]	499.3468933105469	13.130866666666666	13.04105	19.292166666666667	6.251116666666666	26604.1875	994064.313094361	0	1178	0.22940993262972142	34.79931341621857	4.442190426750106	499.345947265625	499.3534851074219
1204	500.0774841308594	9.451316666666665					1	DETECTED	500.0775 m/z @9.45 [CD6608_2.mzXML]	500.0774841308594	9.451316666666665	9.365583333333332	11.151233333333332	1.7856500000000004	7813.1904296875	265174.64854913345	0	1178	1.6623180888828042	10.41397744945564	1.3359585060765635	500.0752868652344	500.0798645019531
1205	500.2801208496094	11.8637					1	DETECTED	500.2801 m/z @11.86 [CD6608_2.mzXML]	500.2801208496094	11.8637	11.82905	12.9954	1.1663499999999996	24660.6875	438862.02962915	0	1178	0.07887129506523571	4.55441455633487	5.361052144268408	500.2729187011719	500.2808837890625
1206	501.1854248046875	13.2048					1	DETECTED	501.1854 m/z @13.20 [CD6608_2.mzXML]	501.1854248046875	13.2048	0.50215	13.521333333333333	13.019183333333332	19383.26953125	2605069.7617617194	0	1178	0.16124877283514039	0.5124593424731585	0.023359242963833772	501.1854248046875	501.1918640136719
1207	502.0644226074219	12.920166666666667					1	DETECTED	502.0644 m/z @12.92 [CD6608_2.mzXML]	502.0644226074219	12.920166666666667	9.399616666666667	12.920166666666667	3.52055	22561.6484375	1590052.2281157225	0	1178	2.1148742547803625	0.5	null	502.0644226074219	502.07440185546875
1208	502.1108093261719	10.297283333333333					1	DETECTED	502.1108 m/z @10.30 [CD6608_2.mzXML]	502.1108093261719	10.297283333333333	10.098383333333334	10.420549999999999	0.32216666666666427	13452.509765625	140894.9870857541	0	1178	0.16946434849778846	0.7980749473312595	0.663551565798524	502.1061706542969	502.1112365722656
1209	502.2916259765625	12.8427					1	DETECTED	502.2916 m/z @12.84 [CD6608_2.mzXML]	502.2916259765625	12.8427	11.92955	14.3561	2.426549999999999	63162.57421875	935277.7971716307	0	1178	0.2946775689950254	1.328669988501341	11.311717586734453	502.2829284667969	502.2918395996094
1210	502.3280944824219	12.950700000000001					1	DETECTED	502.3281 m/z @12.95 [CD6608_2.mzXML]	502.3280944824219	12.950700000000001	12.935300000000002	13.911166666666666	0.9758666666666649	20186.5546875	267995.23279394384	0	1178	0.10419583398121013	22.412117944364756	45.326525129643635	502.3186340332031	502.32952880859375
1211	502.4111633300781	3.9507333333333334					1	DETECTED	502.4112 m/z @3.95 [CD6608_2.mzXML]	502.4111633300781	3.9507333333333334	3.200083333333333	4.69205	1.4919666666666669	1243.5537109375	67511.41664688113	0	1178	0.6598524345195531	0.9937831657008368	0.9875663314016737	502.40576171875	502.41583251953125
1212	503.294921875	12.8427					1	DETECTED	503.2949 m/z @12.84 [CD6608_2.mzXML]	503.294921875	12.8427	12.709200000000001	12.920166666666667	0.21096666666666586	16810.14453125	113782.75836230512	0	1178	0.13013838994039872	0.7901373283395741	0.5802746566791482	503.294189453125	503.29510498046875
1213	504.10772705078125	10.297283333333333					1	DETECTED	504.1077 m/z @10.30 [CD6608_2.mzXML]	504.10772705078125	10.297283333333333	10.206483333333333	10.386516666666667	0.18003333333333416	3803.794921875	33026.48551647954	0	1178	0.2183096911966107	0.9913729809104329	0.9827459618208658	504.10699462890625	504.1080627441406
1214	504.1251525878906	9.033816666666667					1	DETECTED	504.1252 m/z @9.03 [CD6608_2.mzXML]	504.1251525878906	9.033816666666667	8.892666666666665	9.137833333333333	0.24516666666666787	1796.78369140625	20137.702704742445	0	1178	0.1562972546788135	0.8684614476325376	0.7369228952650752	504.1243591308594	504.1280212402344
1215	504.3415222167969	13.307833333333333					1	DETECTED	504.3415 m/z @13.31 [CD6608_2.mzXML]	504.3415222167969	13.307833333333333	0.8119	13.8936	13.0817	11136.689453125	1476507.7863764032	0	1178	0.1678291809293171	0.523438291924306	0.046876583848612055	504.3406066894531	504.35040283203125
1216	505.2764587402344	12.133783333333334					1	DETECTED	505.2765 m/z @12.13 [CD6608_2.mzXML]	505.2764587402344	12.133783333333334	12.064400000000001	16.578233333333333	4.5138333333333325	13399.5185546875	549446.4421437683	0	1178	0.10930838433755419	32.528224837857614	64.05644967571523	505.27545166015625	505.27838134765625
1217	505.34783935546875	12.460266666666666					1	DETECTED	505.3478 m/z @12.46 [CD6608_2.mzXML]	505.34783935546875	12.460266666666666	12.426916666666667	12.510366666666666	0.08344999999999914	5446.38916015625	17394.129008300664	0	1178	0.0840699270670715	1.2511244377811468	1.5022488755622936	505.34686279296875	505.350341796875
1218	506.35736083984375	14.323633333333333					1	DETECTED	506.3574 m/z @14.32 [CD6608_2.mzXML]	506.35736083984375	14.323633333333333	5.177133333333333	15.3496	10.172466666666669	11771.84765625	1218320.6744398496	0	1178	0.6966673695980639	0.5560852056342136	0.3730238569517611	506.3551940917969	506.36676025390625
1219	508.37451171875	13.981166666666667					1	DETECTED	508.3745 m/z @13.98 [CD6608_2.mzXML]	508.37451171875	13.981166666666667	12.1515	15.730866666666666	3.5793666666666653	39141.08203125	1254211.4527051686	0	1178	0.2861477111307327	0.7723084940673035	0.49413805002123556	508.37225341796875	508.37725830078125
1220	510.3537902832031	13.4742					1	DETECTED	510.3538 m/z @13.47 [CD6608_2.mzXML]	510.3537902832031	13.4742	11.455183333333334	14.639316666666668	3.1841333333333335	60938.3515625	1564020.4356296998	0	1178	0.23776770566994898	2.9683961192660933	2.3541884793661767	510.3533630371094	510.3559875488281
1221	512.3336181640625	11.963083333333334					1	DETECTED	512.3336 m/z @11.96 [CD6608_2.mzXML]	512.3336181640625	11.963083333333334	11.846866666666667	19.767166666666665	7.9202999999999975	50515.62890625	1321452.4099685661	0	1178	0.10671678263981121	1.9149947466858257	4.468556643201135	512.3316040039062	512.3416137695312
1222	514.873779296875	1.6417499999999998					1	DETECTED	514.8738 m/z @1.64 [CD6608_2.mzXML]	514.873779296875	1.6417499999999998	1.6112666666666666	1.6718000000000002	0.06053333333333355	24173.177734375	51955.04129248044	0	1178	0.03391736092029407	0.9928922908693355	0.9857845817386711	514.8724975585938	514.8753051757812
1223	515.20703125	12.920166666666667					1	DETECTED	515.2070 m/z @12.92 [CD6608_2.mzXML]	515.20703125	12.920166666666667	12.904983333333332	17.526333333333334	4.621350000000001	7604.46337890625	470233.9807962952	0	1178	0.0948500197262252	152.18496158066733	303.36992316133467	515.2044677734375	515.2093505859375
1224	515.3117065429688	13.2048					1	DETECTED	515.3117 m/z @13.20 [CD6608_2.mzXML]	515.3117065429688	13.2048	4.9219	13.4742	8.552299999999999	50058.453125	2621341.802854706	0	1178	0.13878830153598365	0.511553502695318	1.8512799836878484	515.3110961914062	515.3213500976562
1225	516.0720825195312	9.763766666666667					1	DETECTED	516.0721 m/z @9.76 [CD6608_2.mzXML]	516.0720825195312	9.763766666666667	9.69345	10.727300000000001	1.033850000000001	4524.08056640625	95623.61003405775	0	1178	0.09478530030911969	7.351386584498689	1.820406785137765	516.0703125	516.07421875
1226	516.30517578125	12.794166666666666					1	DETECTED	516.3052 m/z @12.79 [CD6608_2.mzXML]	516.30517578125	12.794166666666666	12.709200000000001	12.889916666666666	0.1807166666666653	21466.9609375	137169.68078613296	0	1178	0.13099685929926608	1.0634562573558433	1.1269125147116865	516.3040771484375	516.3065795898438
1227	517.3660888671875	14.857866666666666					1	DETECTED	517.3661 m/z @14.86 [CD6608_2.mzXML]	517.3660888671875	14.857866666666666	14.503883333333333	16.2659	1.762016666666666	11430.98828125	460772.28447164886	0	1178	0.5986434040058839	2.080647575678199	3.7658772652833923	517.3648681640625	517.3683471679688
1228	518.3203735351562	13.19015					1	DETECTED	518.3204 m/z @13.19 [CD6608_2.mzXML]	518.3203735351562	13.19015	12.494033333333334	14.6561	2.162066666666666	316852.28125	7166819.944052008	1	1178	0.25477572551726624	1.4421742462503342	3.7276092966311647	518.3173828125	518.3279418945312
1229	518.4585571289062	12.889916666666666					1	DETECTED	518.4586 m/z @12.89 [CD6608_2.mzXML]	518.4585571289062	12.889916666666666	11.641866666666665	14.706066666666667	3.0642000000000014	50211.48828125	2960339.276518128	0	1178	0.5393131796891044	1.2788070054945284	1.3384351484282049	518.4563598632812	518.4609375
1230	519.3238525390625	13.130866666666666					1	DETECTED	519.3239 m/z @13.13 [CD6608_2.mzXML]	519.3238525390625	13.130866666666666	13.04105	14.42145	1.3803999999999998	87778.9375	1672115.1205925308	0	1178	0.21608827639372308	7.684542586750864	14.369085173501729	519.3233642578125	519.325927734375
1231	519.46142578125	12.543733333333334					1	DETECTED	519.4614 m/z @12.54 [CD6608_2.mzXML]	519.46142578125	12.543733333333334	12.1515	14.622383333333334	2.470883333333333	12514.24609375	940340.917213989	0	1178	0.7876757014103575	3.1497620464009506	5.299524092801901	519.4608764648438	519.4627075195312
1232	520.3373413085938	12.920166666666667					1	DETECTED	520.3373 m/z @12.92 [CD6608_2.mzXML]	520.3373413085938	12.920166666666667	10.977133333333335	17.48933333333333	6.512199999999996	2223027.25	2.6367996526105862E7	1	1178	0.13079688097515785	1.6567988450856923	1.9419349726723196	520.3363647460938	520.3416748046875
1233	521.341796875	12.920166666666667					1	DETECTED	521.3418 m/z @12.92 [CD6608_2.mzXML]	521.341796875	12.920166666666667	12.826683333333333	15.065633333333333	2.238949999999999	521892.59375	6440600.995610713	0	1178	0.1899242311724798	2.8962407241886865	0.8307332479196197	521.3403930664062	521.3439331054688
1234	522.353759765625	13.307833333333333					1	DETECTED	522.3538 m/z @13.31 [CD6608_2.mzXML]	522.353759765625	13.307833333333333	11.725233333333334	15.71255	3.9873166666666666	830113.3125	1.465807323873965E7	1	1178	0.2391425201023356	2.409550363955347	2.487649274140876	522.3515625	522.3584594726562
1235	523.357421875	13.307833333333333					1	DETECTED	523.3574 m/z @13.31 [CD6608_2.mzXML]	523.357421875	13.307833333333333	11.7773	14.739849999999999	2.9625499999999985	233747.046875	4710877.307592655	0	1178	0.19541088528475292	3.3349726232723085	5.376508000065697	523.3474731445312	523.3596801757812
1236	524.369140625	14.146616666666667					1	DETECTED	524.3691 m/z @14.15 [CD6608_2.mzXML]	524.369140625	14.146616666666667	8.197700000000001	17.806333333333335	9.608633333333334	990264.25	4.811400478147873E7	1	1178	0.5210265162229888	0.8483532676727746	0.49620554529036415	524.3593139648438	524.3759765625
1237	525.3732299804688	14.227616666666668					1	DETECTED	525.3732 m/z @14.23 [CD6608_2.mzXML]	525.3732299804688	14.227616666666668	1.9098333333333335	17.508	15.598166666666666	254663.71875	1.6287968563975766E7	0	1178	0.5387234592429859	1.1662402597344517	0.2355982387874363	525.3683471679688	525.3743896484375
1238	526.2910766601562	12.794166666666666					1	DETECTED	526.2911 m/z @12.79 [CD6608_2.mzXML]	526.2910766601562	12.794166666666666	12.6757	13.010616666666666	0.33491666666666475	40420.1484375	273382.73870336945	0	1178	0.09842448623179756	1.4135481148002402	1.0002460910239197	526.290771484375	526.2922973632812
1239	527.3121337890625	13.101283333333333					1	DETECTED	527.3121 m/z @13.10 [CD6608_2.mzXML]	527.3121337890625	13.101283333333333	12.965383333333333	13.19015	0.22476666666666567	10694.1728515625	80586.87979186993	0	1178	0.1690858796582848	0.8269560951680153	0.6539121903360305	527.3093872070312	527.31298828125
1240	527.3780517578125	14.09775					1	DETECTED	527.3781 m/z @14.10 [CD6608_2.mzXML]	527.3780517578125	14.09775	13.997516666666666	14.823816666666666	0.8262999999999998	6646.544921875	169300.04811505144	0	1178	0.48831895703686	4.121882274692371	7.243764549384744	527.3770141601562	527.380615234375
1241	528.4615478515625	12.342216666666667					1	DETECTED	528.4615 m/z @12.34 [CD6608_2.mzXML]	528.4615478515625	12.342216666666667	11.92955	12.709200000000001	0.7796500000000002	9031.9765625	202119.67710388167	0	1178	0.2689772191768256	0.9446486268174481	0.8892972536348961	528.4592895507812	528.462646484375
1242	533.3605346679688	14.146616666666667					1	DETECTED	533.3605 m/z @14.15 [CD6608_2.mzXML]	533.3605346679688	14.146616666666667	3.502533333333333	14.706066666666667	11.203533333333333	6376.310546875	790653.8130100095	0	1178	0.32267390212513547	0.5262798581371496	1.8895326176495906	533.3573608398438	533.3677368164062
1243	534.2949829101562	13.19015					1	DETECTED	534.2950 m/z @13.19 [CD6608_2.mzXML]	534.2949829101562	13.19015	12.920166666666667	13.426833333333333	0.5066666666666659	12157.0634765625	184000.70446649168	0	1178	0.1441109405938601	0.9383295265139844	0.8766590530279688	534.29150390625	534.2955322265625
1244	536.30419921875	13.293033333333334					1	DETECTED	536.3042 m/z @13.29 [CD6608_2.mzXML]	536.30419921875	13.293033333333334	13.010616666666666	13.458300000000001	0.44768333333333565	10377.69140625	131247.68312414593	0	1178	0.15617912874923334	0.7925936854529361	0.5851873709058721	536.2999267578125	536.306396484375
1245	540.3645629882812	12.325066666666666					1	DETECTED	540.3646 m/z @12.33 [CD6608_2.mzXML]	540.3645629882812	12.325066666666666	12.25655	12.494033333333334	0.2374833333333335	7437.8076171875	49277.399272094815	0	1178	0.11148316358496047	1.7330333252250325	2.466066650450065	540.3617553710938	540.3661499023438
1246	542.3203125	12.920166666666667					1	DETECTED	542.3203 m/z @12.92 [CD6608_2.mzXML]	542.3203125	12.920166666666667	12.494033333333334	14.064516666666666	1.570483333333332	158652.015625	2236016.5576226795	1	1178	0.19785552710176724	1.1931493185179938	1.7630010982491826	542.3186645507812	542.3260498046875
1247	544.3381958007812	12.889916666666666					1	DETECTED	544.3382 m/z @12.89 [CD6608_2.mzXML]	544.3381958007812	12.889916666666666	10.045016666666667	15.27805	5.233033333333333	565239.875	7224522.768049922	1	1178	0.10527256518671457	1.3142490672816154	3.2726733903379817	544.3358154296875	544.343017578125
1248	546.3538818359375	13.07175					1	DETECTED	546.3539 m/z @13.07 [CD6608_2.mzXML]	546.3538818359375	13.07175	11.099433333333334	16.0999	5.000466666666668	99859.5703125	2996359.5438725906	0	1178	0.07556658387282944	5.962204830647626	10.95466023354066	546.3450927734375	546.3582763671875
1249	547.3572387695312	13.07175					1	DETECTED	547.3572 m/z @13.07 [CD6608_2.mzXML]	547.3572387695312	13.07175	5.298166666666666	14.943800000000001	9.645633333333336	22919.548828125	1632063.2373099371	0	1178	0.053763922836246536	0.6204110073646861	38.12333777549402	547.355224609375	547.359130859375
1250	548.3694458007812	13.505466666666667					1	DETECTED	548.3694 m/z @13.51 [CD6608_2.mzXML]	548.3694458007812	13.505466666666667	13.366516666666666	14.0147	0.6481833333333338	18057.869140625	224744.72815722652	0	1178	0.19969575233301207	2.332433729159151	3.229783864704273	548.36767578125	548.3749389648438
1251	550.4486694335938	12.826683333333333					1	DETECTED	550.4487 m/z @12.83 [CD6608_2.mzXML]	550.4486694335938	12.826683333333333	11.8804	13.997516666666666	2.117116666666666	7870.67822265625	413839.7151654665	0	1178	0.2648161403304279	1.1186483963576794	1.2372967927153589	550.445556640625	550.450927734375
1252	551.3112182617188	12.889916666666666					1	DETECTED	551.3112 m/z @12.89 [CD6608_2.mzXML]	551.3112182617188	12.889916666666666	12.889916666666666	12.9803	0.09038333333333348	7609.20703125	20749.69657714843	0	1178	0.05576764553282665	null	null	551.3112182617188	551.3139038085938
1253	566.3201904296875	12.889916666666666					1	DETECTED	566.3202 m/z @12.89 [CD6608_2.mzXML]	566.3201904296875	12.889916666666666	12.760250000000001	13.14525	0.3849999999999998	51690.14453125	404430.5367834465	0	1178	0.09168389938827559	1.4845758354755936	0.7968262135977212	566.3187255859375	566.3209838867188
1254	567.4053344726562	12.273716666666667					1	DETECTED	567.4053 m/z @12.27 [CD6608_2.mzXML]	567.4053344726562	12.273716666666667	9.938883333333333	12.510366666666666	2.571483333333333	7535.51953125	351487.64115551754	0	1178	0.2239606450621423	0.5506781354843313	0.1013562709686626	567.4044799804688	567.4124755859375
1255	568.3383178710938	12.8427					1	DETECTED	568.3383 m/z @12.84 [CD6608_2.mzXML]	568.3383178710938	12.8427	2.5182833333333337	14.53795	12.019666666666666	90701.4375	1689053.3419625855	0	1178	0.11960370436235301	1.3270058148322972	1.6958783280326273	568.3311767578125	568.34521484375
1256	570.3538818359375	13.010616666666666					1	DETECTED	570.3539 m/z @13.01 [CD6608_2.mzXML]	570.3538818359375	13.010616666666666	6.601683333333333	14.978266666666666	8.376583333333333	10684.6748046875	2136761.685059265	0	1178	0.17297079917425862	0.6535083841304845	0.30701676826096924	570.351318359375	570.3621215820312
1257	583.254150390625	10.763399999999999					1	DETECTED	583.2542 m/z @10.76 [CD6608_2.mzXML]	583.254150390625	10.763399999999999	10.587866666666667	16.745333333333335	6.157466666666668	7659.22021484375	703060.9270400086	0	1178	0.21738479641098962	17.539308773262555	34.140437360515186	583.2508544921875	583.258544921875
1258	585.189697265625	2.491233333333333					1	DETECTED	585.1897 m/z @2.49 [CD6608_2.mzXML]	585.189697265625	2.491233333333333	2.477816666666667	3.200083333333333	0.7222666666666662	3091.00537109375	80437.492161499	0	1178	0.4585640255076382	26.916770186336343	52.83354037267269	585.1854858398438	585.1910400390625
1259	585.2688598632812	10.977133333333335					1	DETECTED	585.2689 m/z @10.98 [CD6608_2.mzXML]	585.2688598632812	10.977133333333335	10.314950000000001	15.030716666666667	4.715766666666665	36232.58203125	1454807.626310301	0	1178	2.36494191625604	3.647547655989807	4.329670719045478	585.267333984375	585.27197265625
1260	591.3159790039062	11.812016666666667					1	DETECTED	591.3160 m/z @11.81 [CD6608_2.mzXML]	591.3159790039062	11.812016666666667	10.4045	12.25655	1.8520500000000002	6911.5634765625	247039.09493743922	0	1178	0.08640170596760477	0.6579140566719166	0.3481725082216506	591.3130493164062	591.3190307617188
1261	593.3325805664062	11.812016666666667					1	DETECTED	593.3326 m/z @11.81 [CD6608_2.mzXML]	593.3325805664062	11.812016666666667	11.760133333333332	11.980616666666666	0.22048333333333403	7903.72314453125	57042.53312805182	0	1178	0.06577265588720493	2.1247992290394753	3.24959845807895	593.3313598632812	593.3368530273438
1262	619.4347534179688	12.609883333333332					1	DETECTED	619.4348 m/z @12.61 [CD6608_2.mzXML]	619.4347534179688	12.609883333333332	12.526983333333334	13.720816666666668	1.193833333333334	6712.23681640625	170383.45822723387	0	1178	0.15420864604595153	7.200442299959913	13.400884599919825	619.4317626953125	619.441650390625
1263	623.1356811523438	2.42395					1	DETECTED	623.1357 m/z @2.42 [CD6608_2.mzXML]	623.1356811523438	2.42395	2.2059166666666665	15.989783333333332	13.783866666666665	7100.96533203125	666444.5808269349	0	1178	0.32143866690585465	31.60953982571469	3.0476410469460706	623.13037109375	623.1409912109375
1264	628.8554077148438	1.6417499999999998					1	DETECTED	628.8554 m/z @1.64 [CD6608_2.mzXML]	628.8554077148438	1.6417499999999998	1.5961333333333334	1.6567333333333332	0.060599999999999765	4919.03271484375	13828.707733764624	0	1178	0.05997849119582632	0.6642309097552075	0.328461819510415	628.8519897460938	628.8582763671875
1265	629.1521606445312	2.3695999999999997					1	DETECTED	629.1522 m/z @2.37 [CD6608_2.mzXML]	629.1521606445312	2.3695999999999997	1.83955	4.8721000000000005	3.0325500000000005	22810.638671875	616806.173957672	0	1178	0.2896456904878395	1.407861932026633	3.417609233247259	629.145751953125	629.1595458984375
1266	637.0929565429688	9.921233333333333					1	DETECTED	637.0930 m/z @9.92 [CD6608_2.mzXML]	637.0929565429688	9.921233333333333	9.8682	10.027183333333333	0.15898333333333348	2590.173095703125	17528.573470764124	0	1178	0.15013121190742318	1.4989000628535483	1.9978001257070965	637.090087890625	637.0929565429688
1267	645.1261596679688	2.3427166666666666					1	DETECTED	645.1262 m/z @2.34 [CD6608_2.mzXML]	645.1261596679688	2.3427166666666666	2.1074166666666665	2.9229	0.8154833333333333	8341.6083984375	153705.16921093754	0	1178	0.19721273951138585	1.7328587618642863	2.4657175237285727	645.122314453125	645.1279296875
1268	651.1342163085938	1.85385					1	DETECTED	651.1342 m/z @1.85 [CD6608_2.mzXML]	651.1342163085938	1.85385	1.8254	3.655533333333333	1.8301333333333332	13783.75390625	311474.9954764099	0	1178	0.47097774640348056	32.164030462800135	27.225063701960835	651.1260375976562	651.1359252929688
1269	675.54150390625	13.426833333333333					1	DETECTED	675.5415 m/z @13.43 [CD6608_2.mzXML]	675.54150390625	13.426833333333333	11.946366666666668	15.083516666666666	3.1371499999999983	9462.9970703125	414294.94016519136	0	1178	0.08260935772697131	1.0122474773629258	1.0501407840693717	675.5377197265625	675.5457153320312
1270	701.5574951171875	12.576933333333333					1	DETECTED	701.5575 m/z @12.58 [CD6608_2.mzXML]	701.5574951171875	12.576933333333333	11.65795	15.584083333333332	3.9261333333333326	17155.96484375	962687.9624855958	0	1178	0.3962063805519396	1.9881321621361558	2.567412089993368	701.5531005859375	701.5609130859375
1271	703.572265625	13.4742					1	DETECTED	703.5723 m/z @13.47 [CD6608_2.mzXML]	703.572265625	13.4742	12.04805	15.313666666666668	3.265616666666668	18708.38671875	1076717.9767597353	0	1178	0.4429097704540741	1.0078879485653844	1.558404257784045	703.5704345703125	703.5785522460938
1272	722.5248413085938	12.920166666666667					1	DETECTED	722.5248 m/z @12.92 [CD6608_2.mzXML]	722.5248413085938	12.920166666666667	12.359316666666667	13.946366666666668	1.5870500000000014	7270.234375	269832.0126600343	0	1178	0.27030540727561103	1.414861371133102	1.8297227422662041	722.51513671875	722.5289306640625
1273	758.5673828125	12.576933333333333					1	DETECTED	758.5674 m/z @12.58 [CD6608_2.mzXML]	758.5673828125	12.576933333333333	3.7012666666666667	15.952883333333334	12.251616666666667	70398.921875	6165568.759329045	0	1178	0.8998685935426352	1.8899615796271598	3.991743850268325	758.5624389648438	758.57373046875
1274	760.5828857421875	12.576933333333333					1	DETECTED	760.5829 m/z @12.58 [CD6608_2.mzXML]	760.5828857421875	12.576933333333333	11.8804	15.675733333333334	3.7953333333333337	59060.23046875	2906200.6857069074	0	1178	0.4248188158791315	2.221956518248338	5.301452609070534	760.5797729492188	760.58544921875
1275	768.586669921875	12.626183333333334					1	DETECTED	768.5867 m/z @12.63 [CD6608_2.mzXML]	768.586669921875	12.626183333333334	11.946366666666668	14.064516666666666	2.118149999999998	7281.169921875	386333.1600594174	0	1178	0.4301567190700677	1.557883252837776	2.1460766660281663	768.5814208984375	768.5926513671875
1276	780.5516967773438	13.57085					1	DETECTED	780.5517 m/z @13.57 [CD6608_2.mzXML]	780.5516967773438	13.57085	12.239316666666667	14.243516666666666	2.004199999999999	7146.38232421875	440135.81014074694	0	1178	0.33964467731108705	0.7525909978470935	0.5051819956941871	780.5469360351562	780.55322265625
1277	782.5671997070312	12.794166666666666					1	DETECTED	782.5672 m/z @12.79 [CD6608_2.mzXML]	782.5671997070312	12.794166666666666	11.725233333333334	14.978266666666666	3.2530333333333328	46682.01953125	2176941.3850984196	0	1178	0.5202005777035748	1.7828669107482866	2.483885852575427	782.5638427734375	782.5735473632812
1278	784.5831909179688	12.626183333333334					1	DETECTED	784.5832 m/z @12.63 [CD6608_2.mzXML]	784.5831909179688	12.626183333333334	11.846866666666667	15.118366666666667	3.2714999999999996	25739.1015625	1402674.7592535403	0	1178	1.1987542084577782	1.5104307417209983	3.5442611574278	784.5800170898438	784.5859375
1279	786.5986328125	12.576933333333333					1	DETECTED	786.5986 m/z @12.58 [CD6608_2.mzXML]	786.5986328125	12.576933333333333	11.794716666666666	15.313666666666668	3.518950000000002	39774.5	2048039.2152487198	0	1178	1.1059021070545327	1.9395341745491292	3.1836316628854227	786.5890502929688	786.6041259765625
1280	794.6026000976562	13.07175					1	DETECTED	794.6026 m/z @13.07 [CD6608_2.mzXML]	794.6026000976562	13.07175	12.39325	13.57085	1.1776	6963.74072265625	294194.2768199462	0	1178	0.4957850122272127	0.8677966101694919	0.7355932203389839	794.5996704101562	794.6070556640625
1281	806.5659790039062	12.576933333333333					1	DETECTED	806.5660 m/z @12.58 [CD6608_2.mzXML]	806.5659790039062	12.576933333333333	11.8804	14.823816666666666	2.943416666666666	18248.8359375	779251.9439016723	0	1178	0.3576555039214977	1.8813580209113587	2.710218352487343	806.5615234375	806.5740356445312
1282	808.5824584960938	12.576933333333333					1	DETECTED	808.5825 m/z @12.58 [CD6608_2.mzXML]	808.5824584960938	12.576933333333333	11.896366666666667	14.772966666666667	2.8766	10815.150390625	513564.6485891725	0	1178	0.5148594269445148	2.113385903903613	1.8280500507518147	808.5758056640625	808.5852661132812
1283	810.5980834960938	12.543733333333334					1	DETECTED	810.5981 m/z @12.54 [CD6608_2.mzXML]	810.5980834960938	12.543733333333334	12.0985	14.739849999999999	2.641349999999999	12672.7294921875	691169.6571747136	0	1178	1.2426102851124057	2.966253649771648	4.856467692582706	810.5930786132812	810.604248046875
1284	834.5977783203125	12.8427					1	DETECTED	834.5978 m/z @12.84 [CD6608_2.mzXML]	834.5977783203125	12.8427	12.273716666666667	14.571933333333334	2.298216666666667	8031.583984375	380541.50486953714	0	1178	0.3640489748628628	2.019581710067664	2.0248232379969604	834.5929565429688	834.6043090820312
1285	991.6705322265625	13.19015					1	DETECTED	991.6705 m/z @13.19 [CD6608_2.mzXML]	991.6705322265625	13.19015	13.086316666666667	13.336816666666666	0.25049999999999883	17371.140625	116006.62528326442	0	1178	0.08676949941229495	1.2062600321027348	1.285095809438636	991.6641235351562	991.68017578125
