# Supplementary material for: MSFC: a new feature construction method for accurate diagnosis of mass spectrometry data
Source: Sci Rep. 2023 Sep 21;13:15694. doi: 10.1038/s41598-023-42395-5 (PMC10514077; doi:10.1038/s41598-023-42395-5)
Supplement: Supplementary file 1 — Supplementary Information. [file 41598_2023_42395_MOESM1_ESM.zip › dataset/CHD dataset/2-batch/P/CD6610_2.mzXML_chromatograms.csv]

row ID	row m/z	row retention time	row identity (main ID)	row identity (all IDs)	row identity (main ID + details)	row comment	row number of detected peaks	CD6610_2.mzXML Peak status	CD6610_2.mzXML Peak name	CD6610_2.mzXML Peak m/z	CD6610_2.mzXML Peak RT	CD6610_2.mzXML Peak RT start	CD6610_2.mzXML Peak RT end	CD6610_2.mzXML Peak duration time	CD6610_2.mzXML Peak height	CD6610_2.mzXML Peak area	CD6610_2.mzXML Peak charge	CD6610_2.mzXML Peak # data points	CD6610_2.mzXML Peak FWHM	CD6610_2.mzXML Peak tailing factor	CD6610_2.mzXML Peak asymmetry factor	CD6610_2.mzXML Peak m/z min	CD6610_2.mzXML Peak m/z max
1	55.05693435668945	11.306633333333334					1	DETECTED	55.0569 m/z @11.31 [CD6610_2.mzXML]	55.05693435668945	11.306633333333334	0.17415	19.978833333333334	19.804683333333333	3688.84228515625	1253499.4499624318	0	1189	9.06676016793385	0.8894997971402007	1.6633714191795972	55.05143356323242	55.06169891357422
2	60.080535888671875	15.035566666666666					1	DETECTED	60.0805 m/z @15.04 [CD6610_2.mzXML]	60.080535888671875	15.035566666666666	0.10103333333333334	19.997	19.895966666666666	127331.765625	2.8370369838782016E7	1	1189	1.9465749868124416	0.6785112594545452	0.7481137241980066	60.08042526245117	60.08761215209961
3	61.039424896240234	1.8411833333333334					1	DETECTED	61.0394 m/z @1.84 [CD6610_2.mzXML]	61.039424896240234	1.8411833333333334	0.10103333333333334	19.997	19.895966666666666	207089.96875	2930845.068183198	0	1189	0.05062698029089163	0.7282614122455404	0.28523228729279926	61.030982971191406	61.03969955444336
4	61.08395767211914	14.8819					1	DETECTED	61.0840 m/z @14.88 [CD6610_2.mzXML]	61.08395767211914	14.8819	0.95645	19.796	18.83955	2826.935302734375	1209643.3397637336	0	1189	0.47915210548220877	0.6764431311016879	0.33325015997229235	61.08345031738281	61.09370040893555
5	68.9821548461914	1.5217					1	DETECTED	68.9822 m/z @1.52 [CD6610_2.mzXML]	68.9821548461914	1.5217	1.4466833333333333	1.8692	0.42251666666666665	10637.794921875	114907.87121984859	0	1189	0.07937539361927759	2.8161519662297243	4.632303932459449	68.97781372070312	68.982177734375
6	69.0697250366211	6.14675					1	DETECTED	69.0697 m/z @6.15 [CD6610_2.mzXML]	69.0697250366211	6.14675	0.10103333333333334	19.997	19.895966666666666	7583.607421875	4571624.081649055	0	1189	3.552443240292238	1.645459733199538	1.3101811766773253	69.06405639648438	69.0699234008789
7	72.04889678955078	11.207616666666667					1	DETECTED	72.0489 m/z @11.21 [CD6610_2.mzXML]	72.04889678955078	11.207616666666667	0.22873333333333334	19.942333333333334	19.7136	4867.60546875	1600168.6308081367	0	1189	3.2742031792540285	0.8977962239632749	4.797318763681515	72.04436492919922	72.04923248291016
8	72.08061218261719	1.9105999999999999					1	DETECTED	72.0806 m/z @1.91 [CD6610_2.mzXML]	72.08061218261719	1.9105999999999999	1.1389	11.443066666666665	10.304166666666665	61991.0703125	2001464.353962538	0	1189	0.14339877991698757	1.1070719752561502	13.575277006513227	72.07984161376953	72.08795928955078
9	73.04533386230469	13.883716666666666					1	DETECTED	73.0453 m/z @13.88 [CD6610_2.mzXML]	73.04533386230469	13.883716666666666	0.10103333333333334	19.997	19.895966666666666	16818.5	5524073.321791442	0	1189	3.4132666597341004	0.9002583013521052	0.4534494236657535	73.03646087646484	73.05310821533203
10	75.94780731201172	2.3731666666666666					1	DETECTED	75.9478 m/z @2.37 [CD6610_2.mzXML]	75.94780731201172	2.3731666666666666	1.8554833333333332	19.012666666666668	17.157183333333336	7156.7158203125	1014300.8223610534	0	1189	0.3734525201105354	16.5711181224043	1.6266154348577366	75.93795013427734	75.9561996459961
11	80.9476318359375	1.7699333333333334					1	DETECTED	80.9476 m/z @1.77 [CD6610_2.mzXML]	80.9476318359375	1.7699333333333334	0.31975	14.782083333333333	14.462333333333333	86648.78125	2821592.3553597103	0	1189	0.09327378995889801	3.330206487199958	0.7462969548792121	80.93891906738281	80.9557876586914
12	81.03328704833984	7.312666666666667					1	DETECTED	81.0333 m/z @7.31 [CD6610_2.mzXML]	81.03328704833984	7.312666666666667	0.5749166666666666	19.942333333333334	19.367416666666667	4841.080078125	1516981.109869568	0	1189	16.668280075083366	1.4372317662919125	2.9078186157452124	81.03314971923828	81.04261779785156
13	81.06971740722656	6.92945					1	DETECTED	81.0697 m/z @6.93 [CD6610_2.mzXML]	81.06971740722656	6.92945	0.10103333333333334	19.978833333333334	19.8778	4244.03955078125	2216058.4852047097	0	1189	6.9002151609745335	1.4555204354352522	1.2424864259268924	81.06190490722656	81.070068359375
14	82.01736450195312	1.4773833333333333					1	DETECTED	82.0174 m/z @1.48 [CD6610_2.mzXML]	82.01736450195312	1.4773833333333333	1.43005	13.004083333333334	11.574033333333334	5459.15087890625	775719.9062558899	0	1189	0.037463596076085626	122.26091549295803	243.52183098591604	82.01409149169922	82.02519989013672
15	83.02127075195312	1.82675					1	DETECTED	83.0213 m/z @1.83 [CD6610_2.mzXML]	83.02127075195312	1.82675	0.41105	19.8145	19.40345	2181453.25	1.0969251912097557E7	0	1189	0.04507276929141124	2.320015399011692	2.638534759856986	83.01980590820312	83.02168273925781
16	83.0853042602539	11.306633333333334					1	DETECTED	83.0853 m/z @11.31 [CD6610_2.mzXML]	83.0853042602539	11.306633333333334	0.10103333333333334	19.997	19.895966666666666	11893.576171875	4459545.740062013	0	1189	5.331906979484397	0.8877689131624663	0.30219220548595477	83.08503723144531	83.0856704711914
17	84.02487182617188	1.82675					1	DETECTED	84.0249 m/z @1.83 [CD6610_2.mzXML]	84.02487182617188	1.82675	0.21053333333333332	13.612066666666667	13.401533333333333	13512.7138671875	3561318.0377537236	0	1189	0.07270702436830989	4.145958153300403	7.291916306600806	84.01834106445312	84.02684783935547
18	84.04440307617188	2.615283333333333					1	DETECTED	84.0444 m/z @2.62 [CD6610_2.mzXML]	84.04440307617188	2.615283333333333	0.42923333333333336	19.796	19.366766666666667	21351.142578125	2473323.2529369816	0	1189	0.3545367884510422	1.6361099754046753	3.5064140642072017	84.0366439819336	84.0524673461914
19	84.61934661865234	1.5068833333333334					1	DETECTED	84.6193 m/z @1.51 [CD6610_2.mzXML]	84.61934661865234	1.5068833333333334	1.4621333333333333	15.756300000000001	14.294166666666667	4628.8603515625	1690886.2817547913	0	1189	0.14252849519935107	159.7113594040966	318.4227188081932	84.61925506591797	84.62398529052734
20	84.95936584472656	1.5365833333333332					1	DETECTED	84.9594 m/z @1.54 [CD6610_2.mzXML]	84.95936584472656	1.5365833333333332	0.11931666666666667	19.997	19.877683333333334	1472446.25	2.3426369437182598E7	0	1189	0.12495822248019439	0.9263958574299896	0.7380621620839962	84.9593276977539	84.95979309082031
21	85.02830505371094	1.8827					1	DETECTED	85.0283 m/z @1.88 [CD6610_2.mzXML]	85.02830505371094	1.8827	1.6106333333333334	10.473099999999999	8.862466666666666	28773.712890625	2663409.880523009	0	1189	0.3815777145561787	7.074207068663629	18.062270103703053	85.02584838867188	85.02849578857422
22	85.06468200683594	6.338233333333333					1	DETECTED	85.0647 m/z @6.34 [CD6610_2.mzXML]	85.06468200683594	6.338233333333333	0.1374	19.997	19.8596	4545.681640625	2419396.2470598156	0	1189	8.446704400558968	1.6013654078752857	2.2027308157505714	85.06451416015625	85.06490325927734
23	85.96298217773438	1.5511166666666665					1	DETECTED	85.9630 m/z @1.55 [CD6610_2.mzXML]	85.96298217773438	1.5511166666666665	1.43005	15.756300000000001	14.326250000000002	9800.185546875	1782110.9961329652	0	1189	0.23510825877909491	59.16678138766532	117.33356277533063	85.96282196044922	85.96312713623047
24	86.05998229980469	2.4799833333333337					1	DETECTED	86.0600 m/z @2.48 [CD6610_2.mzXML]	86.05998229980469	2.4799833333333337	0.33790000000000003	19.285666666666668	18.947766666666666	17567.90234375	1736178.3685573726	0	1189	0.43549066488236443	1.765190796086379	0.7057527014099972	86.0596923828125	86.06034088134766
25	86.09632110595703	4.346100000000001					1	DETECTED	86.0963 m/z @4.35 [CD6610_2.mzXML]	86.09632110595703	4.346100000000001	0.11931666666666667	18.904	18.784683333333334	152968.1875	1.0895080754975956E7	1	1189	1.066732732185359	0.7113057984810005	0.3572148698862172	86.09603881835938	86.09664916992188
26	87.0802001953125	7.609133333333333					1	DETECTED	87.0802 m/z @7.61 [CD6610_2.mzXML]	87.0802001953125	7.609133333333333	0.10103333333333334	19.997	19.895966666666666	112937.859375	6.786167716237815E7	1	1189	14.619596795326203	1.571817494117194	1.0188242823902305	87.08006286621094	87.08049774169922
27	88.03933715820312	2.52					1	DETECTED	88.0393 m/z @2.52 [CD6610_2.mzXML]	88.03933715820312	2.52	1.9105999999999999	5.2409	3.3303000000000003	6763.43505859375	445105.7307284851	0	1189	0.7021601854975619	2.7324417459796515	1.6577465752883567	88.03546142578125	88.03938293457031
28	88.08365631103516	6.5474					1	DETECTED	88.0837 m/z @6.55 [CD6610_2.mzXML]	88.08365631103516	6.5474	0.10103333333333334	19.997	19.895966666666666	6165.00048828125	3607802.310418093	0	1189	13.140572965895817	1.5431922891964984	2.086384578392997	88.07536315917969	88.09125518798828
29	88.95262145996094	1.5365833333333332					1	DETECTED	88.9526 m/z @1.54 [CD6610_2.mzXML]	88.95262145996094	1.5365833333333332	1.43005	12.29245	10.862400000000001	20515.28125	3221977.494687012	0	1189	0.11184528184046427	50.98122653316655	100.9624530663331	88.94286346435547	88.95263671875
30	88.96821594238281	11.583616666666668					1	DETECTED	88.9682 m/z @11.58 [CD6610_2.mzXML]	88.96821594238281	11.583616666666668	0.1374	19.978833333333334	19.841433333333335	16852.587890625	3006620.5872022095	0	1189	0.9027520369536042	0.7866361773067291	0.418446881048773	88.96808624267578	88.96856689453125
31	89.03852081298828	9.211916666666667					1	DETECTED	89.0385 m/z @9.21 [CD6610_2.mzXML]	89.03852081298828	9.211916666666667	0.19235	19.613166666666665	19.420816666666664	14718.9658203125	1252001.0731345217	0	1189	0.13985174583384818	0.7092922547896774	0.1596297943662013	89.03425598144531	89.04037475585938
32	89.0595932006836	10.18465					1	DETECTED	89.0596 m/z @10.18 [CD6610_2.mzXML]	89.0595932006836	10.18465	0.10103333333333334	19.997	19.895966666666666	20283.951171875	5142676.354337131	0	1189	0.6830016217803649	2.177087805070885	1.0277674904120537	89.05448913574219	89.06373596191406
33	90.05479431152344	1.82675					1	DETECTED	90.0548 m/z @1.83 [CD6610_2.mzXML]	90.05479431152344	1.82675	0.11931666666666667	19.960500000000003	19.841183333333337	152586.9375	6831958.75989798	0	1189	0.19331842501171015	4.221753137194738	0.33687571854987514	90.04621887207031	90.05992126464844
34	90.09120178222656	7.312666666666667					1	DETECTED	90.0912 m/z @7.31 [CD6610_2.mzXML]	90.09120178222656	7.312666666666667	0.10103333333333334	19.997	19.895966666666666	5748.40185546875	1325869.4386590573	0	1189	19.33998552563512	1.3794355416479853	2.0000255904392787	90.09101867675781	90.09354400634766
35	90.9764404296875	1.6261					1	DETECTED	90.9764 m/z @1.63 [CD6610_2.mzXML]	90.9764404296875	1.6261	1.56565	1.95215	0.38650000000000007	298955.6875	2606672.0683154305	0	1189	0.14373916515153207	3.237264876367061	5.861932843280849	90.97640228271484	90.97661590576172
36	91.03883361816406	10.079766666666666					1	DETECTED	91.0388 m/z @10.08 [CD6610_2.mzXML]	91.03883361816406	10.079766666666666	0.10103333333333334	19.997	19.895966666666666	49621.46484375	2.163116935852954E7	0	1189	9.34753018066869	1.0677676417251083	0.38184498380154674	91.03866577148438	91.03909301757812
37	91.05415344238281	9.19745					1	DETECTED	91.0542 m/z @9.20 [CD6610_2.mzXML]	91.05415344238281	9.19745	0.11931666666666667	19.960500000000003	19.841183333333337	164333.4375	1.6462415218268607E7	0	1189	0.12073936810627828	6.08893501310665	1.0465164823182653	91.04476165771484	91.0604019165039
38	92.04075622558594	11.583616666666668					1	DETECTED	92.0408 m/z @11.58 [CD6610_2.mzXML]	92.04075622558594	11.583616666666668	0.10103333333333334	19.796	19.694966666666666	2276.22802734375	1144230.7804513236	0	1189	6.528419511616079	0.8576017301565413	0.7152034603130827	92.03971099853516	92.04251098632812
39	92.05756378173828	9.19745					1	DETECTED	92.0576 m/z @9.20 [CD6610_2.mzXML]	92.05756378173828	9.19745	3.6679000000000004	18.646833333333333	14.978933333333334	8815.37890625	951708.4346959229	0	1189	0.11125350778612564	1.120134276689363	0.04169227678533812	92.05593872070312	92.05953979492188
40	93.06990814208984	8.32885					1	DETECTED	93.0699 m/z @8.33 [CD6610_2.mzXML]	93.06990814208984	8.32885	0.10103333333333334	19.960500000000003	19.85946666666667	7029.146484375	1349521.4957193448	0	1189	0.39015003919467617	2.454809744451745	0.15255741437551715	93.06116485595703	93.0751724243164
41	95.0159683227539	2.226					1	DETECTED	95.0160 m/z @2.23 [CD6610_2.mzXML]	95.0159683227539	2.226	1.9795666666666667	16.434933333333333	14.455366666666666	6740.9970703125	1101788.868696869	0	1189	0.338016855872175	2.7804664698578967	5.236174826968803	95.01548767089844	95.02367401123047
42	95.04914093017578	8.344366666666666					1	DETECTED	95.0491 m/z @8.34 [CD6610_2.mzXML]	95.04914093017578	8.344366666666666	3.27845	12.048499999999999	8.77005	5589.22265625	560792.2550635681	0	1189	0.287721892986891	0.8655935911565856	0.8068054093952726	95.04867553710938	95.04933166503906
43	95.08541107177734	14.391250000000001					1	DETECTED	95.0854 m/z @14.39 [CD6610_2.mzXML]	95.08541107177734	14.391250000000001	0.11931666666666667	19.997	19.877683333333334	2346.390869140625	1389918.1020072803	0	1189	5.153427511450229	0.6963907015634415	0.3927814031268829	95.07772064208984	95.09147644042969
44	96.92156219482422	1.7390333333333332					1	DETECTED	96.9216 m/z @1.74 [CD6610_2.mzXML]	96.92156219482422	1.7390333333333332	1.6568166666666668	9.124283333333333	7.467466666666666	138110.59375	3134696.5244531254	0	1189	0.09175008061343926	3.3603764698875507	1.3035741713665059	96.91392517089844	96.92182922363281
45	97.0284194946289	2.2796333333333334					1	DETECTED	97.0284 m/z @2.28 [CD6610_2.mzXML]	97.0284194946289	2.2796333333333334	0.1374	19.33966666666667	19.20226666666667	10133.96875	2407459.0575590525	0	1189	1.1332136001686592	1.9973778016273367	4.4521201038676	97.01883697509766	97.03533172607422
46	97.06465148925781	0.5203666666666666					1	DETECTED	97.0647 m/z @0.52 [CD6610_2.mzXML]	97.06465148925781	0.5203666666666666	0.10103333333333334	19.960500000000003	19.85946666666667	3210.80712890625	2117664.2437694077	0	1189	8.019015469207611	23.679809220985696	46.359618441971385	97.06342315673828	97.07189178466797
47	97.10108184814453	11.773266666666666					1	DETECTED	97.1011 m/z @11.77 [CD6610_2.mzXML]	97.10108184814453	11.773266666666666	0.17415	19.997	19.82285	4313.77099609375	2122006.8594158636	0	1189	9.050786586537955	0.85449825920652	0.30470799856817166	97.09497833251953	97.10334777832031
48	98.91856384277344	1.7390333333333332					1	DETECTED	98.9186 m/z @1.74 [CD6610_2.mzXML]	98.91856384277344	1.7390333333333332	1.68835	11.475633333333333	9.787283333333333	41185.3125	4081096.5482561043	0	1189	0.09870752332025634	96.55327195001671	5.952218137418999	98.91753387451172	98.91879272460938
49	98.98384094238281	12.989183333333333					1	DETECTED	98.9838 m/z @12.99 [CD6610_2.mzXML]	98.98384094238281	12.989183333333333	0.10103333333333334	19.997	19.895966666666666	11979.994140625	4436121.087365777	0	1189	13.441874471003702	1.0362797667627954	0.5523225400019748	98.97695922851562	98.98435974121094
50	98.99535369873047	1.82675					1	DETECTED	98.9954 m/z @1.83 [CD6610_2.mzXML]	98.99535369873047	1.82675	0.31975	9.4129	9.093150000000001	197682.875	4118869.9719698485	0	1189	0.058103332330481594	0.562192263607237	3.143809691397646	98.98727416992188	99.00028228759766
51	99.04412841796875	2.3329666666666666					1	DETECTED	99.0441 m/z @2.33 [CD6610_2.mzXML]	99.04412841796875	2.3329666666666666	1.37545	19.722666666666665	18.347216666666665	12413.775390625	2818380.035351746	0	1189	5.4698026732011265	9.580625228455553	6.932192193376139	99.04051208496094	99.04421997070312
52	100.07559967041016	8.812883333333334					1	DETECTED	100.0756 m/z @8.81 [CD6610_2.mzXML]	100.07559967041016	8.812883333333334	0.11931666666666667	19.997	19.877683333333334	14007.7705078125	1604033.5166215838	0	1189	0.17636238082286404	6.757721093015318	2.684161417283363	100.07501220703125	100.07588195800781
53	100.558349609375	11.707266666666667					1	DETECTED	100.5583 m/z @11.71 [CD6610_2.mzXML]	100.558349609375	11.707266666666667	1.4466833333333333	11.707266666666667	10.260583333333335	9271.3056640625	3729854.7601522217	0	1189	10.527375861132581	0.5	null	100.558349609375	100.56745910644531
54	101.0080795288086	1.5068833333333334					1	DETECTED	101.0081 m/z @1.51 [CD6610_2.mzXML]	101.0080795288086	1.5068833333333334	0.10103333333333334	19.997	19.895966666666666	832986.125	1.2724946221971136E7	1	1189	0.14519927217451434	1.410157793779214	1.7576878263934403	101.00341033935547	101.00859832763672
55	101.09595489501953	6.529983333333333					1	DETECTED	101.0960 m/z @6.53 [CD6610_2.mzXML]	101.09595489501953	6.529983333333333	0.10103333333333334	19.997	19.895966666666666	18258.865234375	1.0972859127265373E7	0	1189	13.850526213447207	1.5473729510002932	0.5383150846177082	101.09569549560547	101.1015853881836
56	102.0091552734375	1.5365833333333332					1	DETECTED	102.0092 m/z @1.54 [CD6610_2.mzXML]	102.0091552734375	1.5365833333333332	1.43005	16.967833333333335	15.537783333333335	65299.1015625	2772612.465246917	0	1189	0.17149624029436783	72.9245150187736	1.3203013174729346	102.00277709960938	102.00922393798828
57	102.05488586425781	2.3329666666666666					1	DETECTED	102.0549 m/z @2.33 [CD6610_2.mzXML]	102.05488586425781	2.3329666666666666	0.7022666666666667	9.1548	8.452533333333333	26476.27734375	2590477.34748938	0	1189	6.469591420300308	1.0460810452439937	1.2068944164580289	102.04623413085938	102.06195831298828
58	102.09122467041016	1.8125333333333333					1	DETECTED	102.0912 m/z @1.81 [CD6610_2.mzXML]	102.09122467041016	1.8125333333333333	0.10103333333333334	19.997	19.895966666666666	11806.1875	2403692.026568543	0	1189	4.3819989305145945	8.954842200926203	9.981107466866145	102.08184051513672	102.09954833984375
59	102.12757110595703	12.631483333333334					1	DETECTED	102.1276 m/z @12.63 [CD6610_2.mzXML]	102.12757110595703	12.631483333333334	0.11931666666666667	19.942333333333334	19.823016666666668	6096.6298828125	2007126.2039926448	0	1189	3.0322885657500436	1.5402865940349655	2.0093475529663603	102.12710571289062	102.1279067993164
60	102.97018432617188	1.5068833333333334					1	DETECTED	102.9702 m/z @1.51 [CD6610_2.mzXML]	102.97018432617188	1.5068833333333334	1.1207666666666667	9.124283333333333	8.003516666666666	198378.625	2677812.280406097	0	1189	0.13367027472890536	1.3543782428009745	3.103473561496685	102.96995544433594	102.97030639648438
61	103.03887939453125	2.1174					1	DETECTED	103.0389 m/z @2.12 [CD6610_2.mzXML]	103.03887939453125	2.1174	1.8125333333333333	19.085833333333333	17.2733	58242.8828125	4846551.661585331	0	1189	0.6630916855568083	11.113655386074656	18.389924953239973	103.03865051269531	103.04115295410156
62	103.05410766601562	8.391466666666666					1	DETECTED	103.0541 m/z @8.39 [CD6610_2.mzXML]	103.05410766601562	8.391466666666666	2.8497333333333335	10.3979	7.548166666666667	163231.546875	7871070.312689335	1	1189	0.20861113836412493	0.6810294011500614	3.9966336343845357	103.0462646484375	103.05644226074219
63	103.07508087158203	10.957716666666666					1	DETECTED	103.0751 m/z @10.96 [CD6610_2.mzXML]	103.07508087158203	10.957716666666666	0.10103333333333334	19.997	19.895966666666666	100491.21875	1.9106640387919843E7	0	1189	0.40643014121219956	0.6284625644482752	0.31857287219799113	103.07489013671875	103.08379364013672
64	104.0575942993164	8.359983333333334					1	DETECTED	104.0576 m/z @8.36 [CD6610_2.mzXML]	104.0575942993164	8.359983333333334	7.7835833333333335	10.563566666666667	2.779983333333333	11550.265625	389380.68783541885	0	1189	0.38157932149599283	0.7734719311991913	0.6825634627448275	104.04903411865234	104.05770874023438
65	104.07048797607422	1.8554833333333332					1	DETECTED	104.0705 m/z @1.86 [CD6610_2.mzXML]	104.07048797607422	1.8554833333333332	0.10103333333333334	19.978833333333334	19.8778	73750.0546875	6598212.22420996	0	1189	14.3446214901623	5.929551311637124	9.337001159410013	104.06936645507812	104.07880401611328
66	104.106689453125	1.7699333333333334					1	DETECTED	104.1067 m/z @1.77 [CD6610_2.mzXML]	104.106689453125	1.7699333333333334	1.7390333333333332	14.932783333333333	13.19375	779844.625	7268594.758645207	1	1189	0.04961270660193784	3.9849723735440343	3.913794861497424	104.1065444946289	104.10725402832031
67	104.96318817138672	12.081866666666667					1	DETECTED	104.9632 m/z @12.08 [CD6610_2.mzXML]	104.96318817138672	12.081866666666667	0.10103333333333334	19.978833333333334	19.8778	3370.469482421875	2639152.289566651	0	1189	15.627572231622601	0.8295666689851847	0.6591333379703694	104.96297454833984	104.96621704101562
68	105.00328063964844	1.5511166666666665					1	DETECTED	105.0033 m/z @1.55 [CD6610_2.mzXML]	105.00328063964844	1.5511166666666665	1.43005	1.6415333333333335	0.21148333333333347	18928.30859375	185379.8136113282	0	1189	0.18159217177692288	0.8734168502202666	0.7468337004405331	105.00309753417969	105.00334930419922
69	105.07142639160156	13.7126					1	DETECTED	105.0714 m/z @13.71 [CD6610_2.mzXML]	105.07142639160156	13.7126	0.10103333333333334	19.997	19.895966666666666	100706.109375	2.066193442726088E7	1	1189	2.8533170031356274	1.1242054122162897	0.986521712000623	105.06993103027344	105.07403564453125
70	106.07476043701172	13.301166666666667					1	DETECTED	106.0748 m/z @13.30 [CD6610_2.mzXML]	106.07476043701172	13.301166666666667	7.661533333333334	19.2675	11.605966666666664	5387.14208984375	983080.286657654	0	1189	1.2709506303529086	1.0289646490020035	0.7864443986649429	106.06478881835938	106.07528686523438
71	106.9503402709961	1.6723166666666667					1	DETECTED	106.9503 m/z @1.67 [CD6610_2.mzXML]	106.9503402709961	1.6723166666666667	1.5803333333333331	19.3945	17.81416666666667	68975.2734375	2614679.547003357	0	1189	0.19007783627880315	1.8073662347773005	2.4798696588544895	106.94319152832031	106.95284271240234
72	106.96310424804688	1.5068833333333334					1	DETECTED	106.9631 m/z @1.51 [CD6610_2.mzXML]	106.96310424804688	1.5068833333333334	1.43005	12.716383333333333	11.286333333333333	6172.5869140625	1475924.170356537	0	1189	0.06178694761232739	73.44685466377443	140.43513682192722	106.96275329589844	106.96821594238281
73	107.01569366455078	14.31195					1	DETECTED	107.0157 m/z @14.31 [CD6610_2.mzXML]	107.01569366455078	14.31195	11.109466666666666	18.019833333333334	6.910366666666668	2633.56884765625	521183.6431122743	0	1189	1.2854466510925437	1.07890751448095	1.1578150289618998	107.01532745361328	107.01940155029297
74	107.04914093017578	8.359983333333334					1	DETECTED	107.0491 m/z @8.36 [CD6610_2.mzXML]	107.04914093017578	8.359983333333334	0.21053333333333332	19.942333333333334	19.7318	2415.056640625	1167462.4624877004	0	1189	2.010690157126726	1.210621575689157	1.421243151378314	107.0488510131836	107.0525894165039
75	108.08038330078125	11.553983333333333					1	DETECTED	108.0804 m/z @11.55 [CD6610_2.mzXML]	108.08038330078125	11.553983333333333	0.10103333333333334	19.997	19.895966666666666	3224.532470703125	1651379.7541396497	0	1189	11.740541146201377	0.8685957184248018	1.001021753363304	108.07778930664062	108.0859146118164
76	109.06221771240234	1.6723166666666667					1	DETECTED	109.0622 m/z @1.67 [CD6610_2.mzXML]	109.06221771240234	1.6723166666666667	1.5803333333333331	14.666183333333333	13.085849999999999	6802.3310546875	1459963.162875977	0	1189	6.720371194729173	71.13163616597194	74.1459969770656	109.05840301513672	109.0705795288086
77	109.10467529296875	11.459183333333334					1	DETECTED	109.1047 m/z @11.46 [CD6610_2.mzXML]	109.10467529296875	11.459183333333334	0.10103333333333334	19.832833333333333	19.7318	6242.873046875	1377372.64061969	0	1189	4.586514990885167	0.8720113646429265	1.658988748669391	109.1007080078125	109.10992431640625
78	110.05611419677734	11.508700000000001					1	DETECTED	110.0561 m/z @11.51 [CD6610_2.mzXML]	110.05611419677734	11.508700000000001	1.0297833333333333	19.8875	18.857716666666665	5595.82861328125	1880174.581689758	0	1189	17.17635499754301	0.8997932356239112	1.203752507133218	110.05611419677734	110.06195068359375
79	111.04396057128906	5.631283333333333					1	DETECTED	111.0440 m/z @5.63 [CD6610_2.mzXML]	111.04396057128906	5.631283333333333	0.10103333333333334	19.997	19.895966666666666	5781.55029296875	3541705.8404753446	0	1189	2.0225645358652615	1.7988306737187891	1.7117633706640587	111.04145050048828	111.04959106445312
80	111.11661529541016	12.783983333333333					1	DETECTED	111.1166 m/z @12.78 [CD6610_2.mzXML]	111.11661529541016	12.783983333333333	0.3561166666666667	19.357833333333335	19.00171666666667	4789.06494140625	1388201.8300040283	0	1189	1.4627803021995174	0.7644802272312761	1.069897349908947	111.11629486083984	111.11708068847656
81	112.0367431640625	1.7842					1	DETECTED	112.0367 m/z @1.78 [CD6610_2.mzXML]	112.0367431640625	1.7842	1.0665166666666666	14.748883333333334	13.682366666666667	128483.03125	3800671.9071375728	0	1189	0.7598474006241573	0.6569962634580759	0.24812913935897155	112.02704620361328	112.04167938232422
82	112.0505142211914	8.726866666666666					1	DETECTED	112.0505 m/z @8.73 [CD6610_2.mzXML]	112.0505142211914	8.726866666666666	0.10103333333333334	19.997	19.895966666666666	9713.771484375	5194360.464458831	0	1189	9.322756789890505	0.8451377990315903	0.840931223462963	112.04827880859375	112.05082702636719
83	112.8954849243164	1.7390333333333332					1	DETECTED	112.8955 m/z @1.74 [CD6610_2.mzXML]	112.8954849243164	1.7390333333333332	1.6568166666666668	13.315383333333333	11.658566666666665	236668.0	1.9424389233272094E7	0	1189	0.09961305399932696	70.90147982971847	3.2780285698795226	112.89338684082031	112.89566802978516
84	113.0208740234375	2.1447999999999996					1	DETECTED	113.0209 m/z @2.14 [CD6610_2.mzXML]	113.0208740234375	2.1447999999999996	0.21053333333333332	19.740833333333335	19.5303	213500.09375	1.0375949757428957E7	0	1189	0.42637138896167004	1.8238874130849925	1.5186698909198229	113.01517486572266	113.02464294433594
85	113.035888671875	1.4621333333333333					1	DETECTED	113.0359 m/z @1.46 [CD6610_2.mzXML]	113.035888671875	1.4621333333333333	0.99305	17.299666666666667	16.306616666666667	10546.5439453125	1505623.5294205332	0	1189	0.5312659546471521	17.40367866709776	31.99723742219095	113.0341567993164	113.038330078125
86	113.0596694946289	10.149483333333334					1	DETECTED	113.0597 m/z @10.15 [CD6610_2.mzXML]	113.0596694946289	10.149483333333334	0.10103333333333334	19.923833333333334	19.8228	3818.092041015625	1152571.0926123352	0	1189	0.34231639063816743	0.9863610805646642	3.2537635683661756	113.0538330078125	113.06000518798828
87	114.06582641601562	1.82675					1	DETECTED	114.0658 m/z @1.83 [CD6610_2.mzXML]	114.06582641601562	1.82675	0.15575	19.905666666666665	19.749916666666664	2370209.75	2.076906276342622E7	1	1189	0.04556050478788043	0.49949826880918946	4.616743657812621	114.06555938720703	114.06653594970703
88	114.09136962890625	9.700083333333334					1	DETECTED	114.0914 m/z @9.70 [CD6610_2.mzXML]	114.09136962890625	9.700083333333334	0.11931666666666667	19.997	19.877683333333334	11255.857421875	1137908.3778241272	0	1189	0.11461539970989953	0.9807789300389949	1.0724036599799223	114.09100341796875	114.09207153320312
89	114.89232635498047	1.7390333333333332					1	DETECTED	114.8923 m/z @1.74 [CD6610_2.mzXML]	114.89232635498047	1.7390333333333332	1.6568166666666668	12.631483333333334	10.974666666666668	54659.1171875	1905645.6057543335	0	1189	0.11721330882012682	66.74234745590942	3.309121645925687	114.88549041748047	114.8975830078125
90	114.98772430419922	1.5511166666666665					1	DETECTED	114.9877 m/z @1.55 [CD6610_2.mzXML]	114.98772430419922	1.5511166666666665	1.4116	15.90335	14.49175	43778.0546875	1943225.8225275879	0	1189	0.16204115039666434	52.07064642681723	0.8224978243364801	114.98372650146484	114.99644470214844
91	115.03660583496094	1.8554833333333332					1	DETECTED	115.0366 m/z @1.86 [CD6610_2.mzXML]	115.03660583496094	1.8554833333333332	0.10103333333333334	19.942333333333334	19.8413	60750.6015625	2033494.2045463563	0	1189	0.0697170095770594	1.5937601730649953	3.2130926085301748	115.03623962402344	115.03961181640625
92	115.05427551269531	9.19745					1	DETECTED	115.0543 m/z @9.20 [CD6610_2.mzXML]	115.05427551269531	9.19745	0.42923333333333336	19.430833333333332	19.0016	90456.9609375	2884378.2232560418	0	1189	0.11529223336111372	1.9502890155742985	1.6931735439549347	115.05341339111328	115.06344604492188
93	115.06940460205078	1.82675					1	DETECTED	115.0694 m/z @1.83 [CD6610_2.mzXML]	115.06940460205078	1.82675	0.6658666666666666	19.2675	18.601633333333332	63290.34375	2335725.9156147162	0	1189	0.17042659603827093	4.073101990622732	0.21531452908271184	115.069091796875	115.07564544677734
94	115.11141204833984	11.691316666666667					1	DETECTED	115.1114 m/z @11.69 [CD6610_2.mzXML]	115.11141204833984	11.691316666666667	0.10103333333333334	19.978833333333334	19.8778	5871.81689453125	2173232.8192604375	0	1189	10.373997988974185	0.8575200203618836	0.6651828561953035	115.11129760742188	115.1121597290039
95	116.05756378173828	9.19745					1	DETECTED	116.0576 m/z @9.20 [CD6610_2.mzXML]	116.05756378173828	9.19745	6.320449999999999	11.126100000000001	4.805650000000002	10913.466796875	956011.7107709963	0	1189	0.0553969058249848	0.8351842196732708	0.036752759063496204	116.04821014404297	116.0582046508789
96	116.07025146484375	1.8554833333333332					1	DETECTED	116.0703 m/z @1.86 [CD6610_2.mzXML]	116.07025146484375	1.8554833333333332	0.10103333333333334	19.923833333333334	19.8228	3679773.75	3.0068395211597186E7	1	1189	0.03467080536576117	0.6037628477632333	0.06264160683330645	116.07019805908203	116.07090759277344
97	116.98554992675781	1.5511166666666665					1	DETECTED	116.9855 m/z @1.55 [CD6610_2.mzXML]	116.98554992675781	1.5511166666666665	0.10103333333333334	19.978833333333334	19.8778	1919484.25	3.355559025390172E7	0	1189	0.1346959202344935	0.8132003394539276	0.539867356098065	116.98471069335938	116.98619842529297
98	117.05726623535156	9.19745					1	DETECTED	117.0573 m/z @9.20 [CD6610_2.mzXML]	117.05726623535156	9.19745	0.26505	19.576666666666664	19.311616666666666	210603.484375	8057389.693194061	0	1189	0.10425745850178636	0.5432359154736149	0.02373921461764883	117.05438995361328	117.05745697021484
99	117.07384490966797	1.8554833333333332					1	DETECTED	117.0738 m/z @1.86 [CD6610_2.mzXML]	117.07384490966797	1.8554833333333332	1.8411833333333334	11.824083333333334	9.9829	128089.78125	5112468.697488343	0	1189	0.03679108658120667	349.0524475524535	9.860557092563713	117.07012176513672	117.08258056640625
100	117.09071350097656	11.459183333333334					1	DETECTED	117.0907 m/z @11.46 [CD6610_2.mzXML]	117.09071350097656	11.459183333333334	3.2635	18.976499999999998	15.712999999999997	68323.6875	3996750.4335068343	0	1189	0.2248673900724576	3.3822362467555203	4.845914508311847	117.09065246582031	117.09137725830078
101	117.98916625976562	1.5068833333333334					1	DETECTED	117.9892 m/z @1.51 [CD6610_2.mzXML]	117.98916625976562	1.5068833333333334	1.43005	16.673666666666666	15.243616666666666	21043.78515625	9296898.19843454	0	1189	0.13117294443381966	99.1992407809111	197.3984815618222	117.97992706298828	117.9893798828125
102	118.06471252441406	9.19745					1	DETECTED	118.0647 m/z @9.20 [CD6610_2.mzXML]	118.06471252441406	9.19745	1.9383833333333333	10.53285	8.594466666666666	1822194.75	1.4678795749991369E7	1	1189	0.10379876024084389	2.1452995952697274	1.4633353751937968	118.05789184570312	118.07462310791016
103	118.08589935302734	1.92465					1	DETECTED	118.0859 m/z @1.92 [CD6610_2.mzXML]	118.08589935302734	1.92465	0.10103333333333334	19.997	19.895966666666666	1797269.125	5.1180049821304694E7	1	1189	0.21071548040171595	3.2513702302386314	5.387854852318434	118.08523559570312	118.08772277832031
104	118.625244140625	9.183283333333332					1	DETECTED	118.6252 m/z @9.18 [CD6610_2.mzXML]	118.625244140625	9.183283333333332	9.13985	9.269566666666666	0.12971666666666692	5713.51611328125	28562.512981567394	0	1189	0.08529170827265631	1.493284727551826	1.986569455103652	118.62511444091797	118.62566375732422
105	118.97879791259766	11.773266666666666					1	DETECTED	118.9788 m/z @11.77 [CD6610_2.mzXML]	118.97879791259766	11.773266666666666	0.44761666666666666	19.997	19.549383333333335	17722.78125	3306890.410190978	0	1189	0.4536020237868126	0.7954434883809038	0.5058074150590132	118.97692108154297	118.9820556640625
106	119.01883697509766	1.5068833333333334					1	DETECTED	119.0188 m/z @1.51 [CD6610_2.mzXML]	119.01883697509766	1.5068833333333334	1.4116	16.819833333333335	15.408233333333335	180519.34375	2605751.746533203	0	1189	0.16004195082926387	1.4639099340419568	1.8976828917629256	119.01566314697266	119.01924133300781
107	119.04913330078125	3.8967					1	DETECTED	119.0491 m/z @3.90 [CD6610_2.mzXML]	119.04913330078125	3.8967	2.9478	4.097466666666667	1.1496666666666666	2808.18408203125	96031.73381314085	0	1189	0.27768671638012554	0.6057891593775248	0.21157831875504957	119.04489135742188	119.04949951171875
108	119.06837463378906	9.19745					1	DETECTED	119.0684 m/z @9.20 [CD6610_2.mzXML]	119.06837463378906	9.19745	4.472016666666667	10.362233333333334	5.890216666666667	96742.5078125	1126842.014726778	0	1189	0.10433692664341798	0.6260153612557023	0.135643711588522	119.06815338134766	119.07315826416016
109	119.08950805664062	1.9105999999999999					1	DETECTED	119.0895 m/z @1.91 [CD6610_2.mzXML]	119.08950805664062	1.9105999999999999	0.26505	19.8145	19.54945	61788.328125	3768334.7693305975	0	1189	0.18100635604767046	1.3825244969545196	1.7031304902863569	119.0846939086914	119.08999633789062
110	119.15422821044922	15.265733333333333					1	DETECTED	119.1542 m/z @15.27 [CD6610_2.mzXML]	119.15422821044922	15.265733333333333	0.10103333333333334	19.997	19.895966666666666	48292.15234375	1.1427297499546053E7	0	1189	2.752732278147713	0.6601233012522194	0.7222807307044846	119.15367889404297	119.15485382080078
111	119.50968933105469	8.32885					1	DETECTED	119.5097 m/z @8.33 [CD6610_2.mzXML]	119.50968933105469	8.32885	8.152533333333333	8.438483333333334	0.2859500000000015	1780.5791015625	22488.310257476853	0	1189	0.2865239769004795	0.810898950751493	0.6217979015029859	119.50940704345703	119.5098876953125
112	120.01971435546875	1.5217					1	DETECTED	120.0197 m/z @1.52 [CD6610_2.mzXML]	120.01971435546875	1.5217	1.43005	1.6723166666666667	0.24226666666666663	19244.44921875	170042.6291899414	0	1189	0.09790127976839114	1.3216948536097468	1.6433897072194938	120.01939392089844	120.01979064941406
113	120.06537628173828	1.82675					1	DETECTED	120.0654 m/z @1.83 [CD6610_2.mzXML]	120.06537628173828	1.82675	1.7699333333333334	8.778216666666667	7.008283333333334	55202.22265625	1634532.406704284	0	1189	0.22163873842717519	18.161768561127936	25.02047143084707	120.06279754638672	120.06761932373047
114	120.08052062988281	8.391466666666666					1	DETECTED	120.0805 m/z @8.39 [CD6610_2.mzXML]	120.08052062988281	8.391466666666666	7.591399999999999	19.449166666666667	11.857766666666667	543817.5625	1.3756221350572754E7	1	1189	0.2373197206870934	0.7724406868817643	0.35061379317776425	120.07154846191406	120.08699798583984
115	120.97887420654297	1.5217					1	DETECTED	120.9789 m/z @1.52 [CD6610_2.mzXML]	120.97887420654297	1.5217	0.5931166666666667	19.997	19.403883333333333	27399.03125	4101398.8830257254	0	1189	0.11641116700826148	10.44811092165485	19.896221843309704	120.97843933105469	120.98390197753906
116	121.03133392333984	14.343133333333332					1	DETECTED	121.0313 m/z @14.34 [CD6610_2.mzXML]	121.03133392333984	14.343133333333332	0.10103333333333334	19.978833333333334	19.8778	15258.515625	6396567.003266369	0	1189	2.573840210760782	1.2746275576556683	0.5277909568598346	121.0274887084961	121.03346252441406
117	121.07183074951172	1.8554833333333332					1	DETECTED	121.0718 m/z @1.86 [CD6610_2.mzXML]	121.07183074951172	1.8554833333333332	0.11931666666666667	19.978833333333334	19.859516666666668	680783.875	1.0132792423044033E7	0	1189	0.04890464119873861	0.7042599944792766	0.2996096520786158	121.06449890136719	121.0757827758789
118	121.08409118652344	8.391466666666666					1	DETECTED	121.0841 m/z @8.39 [CD6610_2.mzXML]	121.08409118652344	8.391466666666666	3.8048833333333336	8.916950000000002	5.112066666666668	35080.98046875	1669677.9649953607	0	1189	0.2332269776230511	0.5457709817565031	1.115449406339282	121.08236694335938	121.0842056274414
119	122.0963134765625	8.60665					1	DETECTED	122.0963 m/z @8.61 [CD6610_2.mzXML]	122.0963134765625	8.60665	0.10103333333333334	19.997	19.895966666666666	20709.380859375	2501876.7024773257	0	1189	0.1012362170751171	17.144027766966126	22.972081557312308	122.08745574951172	122.1029281616211
120	122.92428588867188	1.6568166666666668					1	DETECTED	122.9243 m/z @1.66 [CD6610_2.mzXML]	122.92428588867188	1.6568166666666668	0.28340000000000004	19.722666666666665	19.439266666666665	116091.8515625	3522945.2952834168	0	1189	0.1550134506577583	1.5449225240149742	4.066926805638303	122.91451263427734	122.92945861816406
121	123.04833221435547	11.411200000000001					1	DETECTED	123.0483 m/z @11.41 [CD6610_2.mzXML]	123.04833221435547	11.411200000000001	0.10103333333333334	19.8875	19.786466666666666	7128.4951171875	1794734.9160054016	0	1189	16.750487463390844	1.1212181137062969	1.396706293958676	123.04341125488281	123.05559539794922
122	124.03675842285156	1.8965500000000002					1	DETECTED	124.0368 m/z @1.90 [CD6610_2.mzXML]	124.03675842285156	1.8965500000000002	1.1389	16.031783333333333	14.892883333333334	19631.666015625	1410908.1138673406	0	1189	0.10358757417773812	9.281054678789932	16.05017368273449	124.03638458251953	124.04269409179688
123	124.92231750488281	1.6723166666666667					1	DETECTED	124.9223 m/z @1.67 [CD6610_2.mzXML]	124.92231750488281	1.6723166666666667	1.6723166666666667	10.820283333333332	9.147966666666665	13871.638671875	1348102.3337086793	0	1189	0.09135098052256518	null	null	124.91246032714844	124.92253875732422
124	124.9758529663086	1.5511166666666665					1	DETECTED	124.9759 m/z @1.55 [CD6610_2.mzXML]	124.9758529663086	1.5511166666666665	1.43005	18.517666666666667	17.087616666666666	3917.75830078125	2289578.0817352906	0	1189	17.018664035239812	70.57110407489	140.14220814978003	124.97229766845703	124.9760513305664
125	124.99964904785156	13.154966666666667					1	DETECTED	124.9996 m/z @13.15 [CD6610_2.mzXML]	124.99964904785156	13.154966666666667	12.257316666666666	13.797500000000001	1.540183333333335	8142.0107421875	341464.71359399415	0	1189	0.5507810470277636	0.8578974730314344	0.7157949460628688	124.99915313720703	124.99993133544922
126	125.01512145996094	10.444416666666665					1	DETECTED	125.0151 m/z @10.44 [CD6610_2.mzXML]	125.01512145996094	10.444416666666665	1.7842	11.142916666666668	9.358716666666668	30142.029296875	1019002.1159343717	0	1189	0.1106378791497491	0.5156635238252782	0.026157050757343113	125.0150375366211	125.0238037109375
127	125.02644348144531	15.229966666666666					1	DETECTED	125.0264 m/z @15.23 [CD6610_2.mzXML]	125.02644348144531	15.229966666666666	0.11931666666666667	19.997	19.877683333333334	9096.376953125	2279848.8386210958	0	1189	1.5290280155098515	0.6718430712555462	0.43826327786815755	125.0255126953125	125.03189849853516
128	126.05256652832031	1.8692					1	DETECTED	126.0526 m/z @1.87 [CD6610_2.mzXML]	126.05256652832031	1.8692	0.31975	19.923833333333334	19.604083333333335	17266.462890625	1892992.2057575681	0	1189	0.06373569243189126	1.1506974707570472	2.417320801772961	126.0458984375	126.06159210205078
129	127.01216888427734	10.444416666666665					1	DETECTED	127.0122 m/z @10.44 [CD6610_2.mzXML]	127.01216888427734	10.444416666666665	9.7172	16.3984	6.681199999999999	10825.263671875	402117.01822253404	0	1189	0.03936022493620861	4.593679096096999	8.187358192193997	127.01006317138672	127.02120971679688
130	127.03895568847656	2.4533833333333335					1	DETECTED	127.0390 m/z @2.45 [CD6610_2.mzXML]	127.03895568847656	2.4533833333333335	0.15575	19.430833333333332	19.27508333333333	23833.9453125	5446207.943670501	0	1189	1.5469976134604613	4.194551640093429	3.0760304557152733	127.02947235107422	127.03917694091797
131	127.05181121826172	4.456133333333333					1	DETECTED	127.0518 m/z @4.46 [CD6610_2.mzXML]	127.05181121826172	4.456133333333333	0.10103333333333334	19.997	19.895966666666666	14687.712890625	6271721.313408598	0	1189	19.74742687530844	1.8037034836355312	2.704054407434629	127.0496826171875	127.0542984008789
132	128.0106658935547	1.7842					1	DETECTED	128.0107 m/z @1.78 [CD6610_2.mzXML]	128.0106658935547	1.7842	0.6112666666666667	19.997	19.385733333333334	15746.2626953125	4465690.265581724	0	1189	0.0698156391334126	5.659676947685235	7.980228608622024	128.01039123535156	128.0178985595703
133	128.07054138183594	2.615283333333333					1	DETECTED	128.0705 m/z @2.62 [CD6610_2.mzXML]	128.07054138183594	2.615283333333333	0.1374	19.631333333333334	19.493933333333334	22067.513671875	3877367.5100527043	0	1189	0.78954633916333	1.6148108504738001	1.6217217371943236	128.06143188476562	128.0713348388672
134	129.0032958984375	1.5511166666666665					1	DETECTED	129.0033 m/z @1.55 [CD6610_2.mzXML]	129.0032958984375	1.5511166666666665	1.5068833333333334	2.50665	0.9997666666666667	6892.03955078125	189831.8123293457	0	1189	0.0632904751180774	11.301055011303745	21.60211002260749	128.9940643310547	129.00340270996094
135	129.013671875	15.976750000000001					1	DETECTED	129.0137 m/z @15.98 [CD6610_2.mzXML]	129.013671875	15.976750000000001	0.21053333333333332	19.796	19.585466666666665	10660.3115234375	5296430.819077643	0	1189	7.76357287270341	0.6211213216444866	1.0582299959118413	129.01292419433594	129.01463317871094
136	129.05442810058594	1.95215					1	DETECTED	129.0544 m/z @1.95 [CD6610_2.mzXML]	129.05442810058594	1.95215	0.10103333333333334	19.997	19.895966666666666	29249.205078125	6623137.305446411	0	1189	1.852387497442106	3.3535534980717667	14.143357304828793	129.04635620117188	129.054931640625
137	129.065673828125	1.8411833333333334					1	DETECTED	129.0657 m/z @1.84 [CD6610_2.mzXML]	129.065673828125	1.8411833333333334	1.82675	2.615283333333333	0.7885333333333331	165024.390625	874403.2453754875	0	1189	0.047398748017457804	27.31639722863747	5.602387043981594	129.06529235839844	129.0657958984375
138	130.04965209960938	1.8411833333333334					1	DETECTED	130.0497 m/z @1.84 [CD6610_2.mzXML]	130.04965209960938	1.8411833333333334	0.10103333333333334	19.905666666666665	19.80463333333333	18779.125	2808509.719213103	0	1189	3.2611689102824166	11.559105398568011	4.161333610071387	130.04913330078125	130.0501708984375
139	130.0650177001953	10.53285					1	DETECTED	130.0650 m/z @10.53 [CD6610_2.mzXML]	130.0650177001953	10.53285	0.6841	19.942333333333334	19.258233333333333	142464.546875	2963603.394442504	1	1189	0.08147531974502265	3.7772464457582102	0.7532768521419335	130.05593872070312	130.07220458984375
140	130.08612060546875	1.8827					1	DETECTED	130.0861 m/z @1.88 [CD6610_2.mzXML]	130.08612060546875	1.8827	0.19235	19.923833333333334	19.731483333333333	38377.54296875	2515707.97011441	0	1189	0.8719958245345256	2.6267241235644097	11.216938902265069	130.0852813720703	130.08657836914062
141	130.93295288085938	1.5511166666666665					1	DETECTED	130.9330 m/z @1.55 [CD6610_2.mzXML]	130.93295288085938	1.5511166666666665	1.4621333333333333	15.627266666666666	14.165133333333332	12409.146484375	5605585.335796142	0	1189	0.12516820672421036	79.59430604982218	158.18861209964436	130.93067932128906	130.9331512451172
142	130.96478271484375	1.5511166666666665					1	DETECTED	130.9648 m/z @1.55 [CD6610_2.mzXML]	130.96478271484375	1.5511166666666665	0.15575	19.978833333333334	19.823083333333333	1022807.6875	1.2637686647384375E7	0	1189	0.13048617643770033	0.8263473658930731	0.5564052368277083	130.96066284179688	130.97271728515625
143	131.018798828125	1.5068833333333334					1	DETECTED	131.0188 m/z @1.51 [CD6610_2.mzXML]	131.018798828125	1.5068833333333334	1.43005	1.5952166666666665	0.16516666666666646	36488.15234375	259274.6013181151	0	1189	0.13111339068740957	1.0748373101952269	1.1496746203904535	131.01864624023438	131.01893615722656
144	131.04913330078125	8.344366666666666					1	DETECTED	131.0491 m/z @8.34 [CD6610_2.mzXML]	131.04913330078125	8.344366666666666	6.8946	10.3099	3.415300000000001	5430.06005859375	399766.48416235356	0	1189	0.18510011511264146	1.1778791989515562	1.3557583979031123	131.04864501953125	131.05824279785156
145	131.06849670410156	10.53285					1	DETECTED	131.0685 m/z @10.53 [CD6610_2.mzXML]	131.06849670410156	10.53285	3.36675	19.8875	16.52075	14022.9921875	1443222.1088815297	0	1189	0.08022317203165663	3.848989259393237	26.188274632899773	131.06764221191406	131.07327270507812
146	131.44297790527344	4.00495					1	DETECTED	131.4430 m/z @4.00 [CD6610_2.mzXML]	131.44297790527344	4.00495	3.1618833333333334	4.757666666666666	1.5957833333333329	6764.64599609375	417587.3583848267	0	1189	0.9127492583725063	0.9464158627233906	0.8978565959993893	131.44239807128906	131.444091796875
147	131.95022583007812	1.3569666666666669					1	DETECTED	131.9502 m/z @1.36 [CD6610_2.mzXML]	131.95022583007812	1.3569666666666669	0.10103333333333334	19.997	19.895966666666666	4693.2138671875	1883881.7937212524	0	1189	7.874664078927087	7.920789320027601	14.8415786400552	131.9414825439453	131.95079040527344
148	131.96841430664062	1.5511166666666665					1	DETECTED	131.9684 m/z @1.55 [CD6610_2.mzXML]	131.96841430664062	1.5511166666666665	1.43005	19.5585	18.128449999999997	14001.4638671875	2881522.8710224624	0	1189	10.577907940042962	12.246628029153209	136.168879985507	131.96055603027344	131.97828674316406
149	132.06539916992188	2.5606333333333335					1	DETECTED	132.0654 m/z @2.56 [CD6610_2.mzXML]	132.06539916992188	2.5606333333333335	1.8411833333333334	10.5961	8.754916666666666	205641.21875	1.37855575982268E7	0	1189	0.7401994686577766	2.1479139883092797	1.7948247296165571	132.06515502929688	132.06582641601562
150	132.07652282714844	1.8554833333333332					1	DETECTED	132.0765 m/z @1.86 [CD6610_2.mzXML]	132.07652282714844	1.8554833333333332	1.82675	10.663066666666667	8.836316666666667	302317.875	5444913.347045412	0	1189	0.045593424002339455	130.06423727038703	253.5288007671972	132.0688018798828	132.08624267578125
151	132.08953857421875	3.9892333333333334					1	DETECTED	132.0895 m/z @3.99 [CD6610_2.mzXML]	132.08953857421875	3.9892333333333334	3.441133333333333	4.6133999999999995	1.1722666666666663	4277.4091796875	160404.79042614752	0	1189	0.1914522194460484	1.0693912303107698	1.1387824606215395	132.0872039794922	132.0917205810547
152	132.1017303466797	4.346100000000001					1	DETECTED	132.1017 m/z @4.35 [CD6610_2.mzXML]	132.1017303466797	4.346100000000001	0.5385166666666666	19.869333333333334	19.330816666666667	1989037.75	1.3580998864172593E8	1	1189	1.1349943024809073	0.7237426711241592	0.3534647717419672	132.10116577148438	132.10255432128906
153	132.1129150390625	3.9892333333333334					1	DETECTED	132.1129 m/z @3.99 [CD6610_2.mzXML]	132.1129150390625	3.9892333333333334	3.441133333333333	4.566	1.1248666666666667	4078.00390625	146151.9157218017	0	1189	0.6623472728382378	1.026150945691175	1.0523018913823503	132.1117706298828	132.1219024658203
154	132.1253204345703	4.175016666666667					1	DETECTED	132.1253 m/z @4.18 [CD6610_2.mzXML]	132.1253204345703	4.175016666666667	3.456033333333333	14.8654	11.409366666666667	2381.8046875	1028625.0808139037	0	1189	0.4183803005555937	7.934374927559742	14.868749855119484	132.1229248046875	132.1333465576172
155	132.4551544189453	4.22155					1	DETECTED	132.4552 m/z @4.22 [CD6610_2.mzXML]	132.4551544189453	4.22155	3.1045833333333333	4.7092	1.6046166666666668	5658.92041015625	337012.76460733026	0	1189	0.9922784332388752	0.7182921006296817	0.4365842012593636	132.45481872558594	132.4552001953125
156	132.52056884765625	6.651483333333333					1	DETECTED	132.5206 m/z @6.65 [CD6610_2.mzXML]	132.52056884765625	6.651483333333333	6.285566666666667	8.864433333333332	2.5788666666666655	15366.5947265625	1519780.4629973143	0	1189	1.664485809192647	3.5238442268276047	6.047688453655209	132.51075744628906	132.5299835205078
157	132.7623291015625	10.85535					1	DETECTED	132.7623 m/z @10.86 [CD6610_2.mzXML]	132.7623291015625	10.85535	3.1618833333333334	10.85535	7.693466666666666	23379.31640625	5161758.441553589	0	1189	6.741032784943712	0.5	null	132.7623291015625	132.76560974121094
158	132.95782470703125	11.773266666666666					1	DETECTED	132.9578 m/z @11.77 [CD6610_2.mzXML]	132.95782470703125	11.773266666666666	0.10103333333333334	19.997	19.895966666666666	354795.71875	4.4168003700270325E7	0	1189	1.0735667538093487	0.8590484044771701	5.705779951718457	132.95770263671875	132.96104431152344
159	132.99801635742188	1.5511166666666665					1	DETECTED	132.9980 m/z @1.55 [CD6610_2.mzXML]	132.99801635742188	1.5511166666666665	1.43005	1.5952166666666665	0.16516666666666646	23147.087890625	165620.87586621084	0	1189	0.1121212117677215	0.6821310572687229	0.3406249094381587	132.997802734375	132.99810791015625
160	133.03408813476562	1.4921833333333334					1	DETECTED	133.0341 m/z @1.49 [CD6610_2.mzXML]	133.03408813476562	1.4921833333333334	0.37438333333333335	19.869333333333334	19.49495	740861.5	1.3491946190630948E7	0	1189	0.1392721651883586	72.41966513593353	158.49783327394724	133.03150939941406	133.0347137451172
161	133.0493927001953	2.615283333333333					1	DETECTED	133.0494 m/z @2.62 [CD6610_2.mzXML]	133.0493927001953	2.615283333333333	2.0900000000000003	8.344366666666666	6.254366666666666	8907.0537109375	826275.2890666195	0	1189	0.6181112610055726	5.953326776025642	5.3981025062301375	133.04881286621094	133.0524444580078
162	133.06851196289062	1.6568166666666668					1	DETECTED	133.0685 m/z @1.66 [CD6610_2.mzXML]	133.06851196289062	1.6568166666666668	0.8657666666666667	7.661533333333334	6.795766666666667	85365.7578125	3365173.68860498	0	1189	1.6573480682364754	1.3885264398513306	1.1433126287513051	133.06082153320312	133.06915283203125
163	133.08401489257812	9.19745					1	DETECTED	133.0840 m/z @9.20 [CD6610_2.mzXML]	133.08401489257812	9.19745	8.847216666666666	18.14966666666667	9.302450000000002	8772.8486328125	410361.037079529	0	1189	0.07429287080772973	13.28036071190634	119.16907726383593	133.0789031982422	133.0857391357422
164	133.09686279296875	1.5952166666666665					1	DETECTED	133.0969 m/z @1.60 [CD6610_2.mzXML]	133.09686279296875	1.5952166666666665	1.5068833333333334	15.976750000000001	14.469866666666668	93108.296875	7949746.202742223	0	1189	1.9395485624683708	19.798232534470408	36.44083565188195	133.09654235839844	133.10537719726562
165	133.9583282470703	11.773266666666666					1	DETECTED	133.9583 m/z @11.77 [CD6610_2.mzXML]	133.9583282470703	11.773266666666666	0.10103333333333334	19.978833333333334	19.8778	8756.2060546875	1729596.1277502445	0	1189	0.9661467696642543	1.535191453172693	1.212874741853312	133.95391845703125	133.96629333496094
166	134.01849365234375	1.7699333333333334					1	DETECTED	134.0185 m/z @1.77 [CD6610_2.mzXML]	134.01849365234375	1.7699333333333334	1.3935666666666668	1.7842	0.39063333333333317	20626.791015625	124495.36136291517	0	1189	0.08408449150852904	0.5189531485253742	0.037906297050748355	134.01837158203125	134.02191162109375
167	134.03521728515625	1.5511166666666665					1	DETECTED	134.0352 m/z @1.55 [CD6610_2.mzXML]	134.03521728515625	1.5511166666666665	1.0845999999999998	19.375999999999998	18.2914	64616.328125	2238503.5726100164	0	1189	0.15154045575665798	1.580024757439949	0.22007601074644356	134.02761840820312	134.0450439453125
168	134.05987548828125	10.044916666666667					1	DETECTED	134.0599 m/z @10.04 [CD6610_2.mzXML]	134.05987548828125	10.044916666666667	8.726866666666666	19.503833333333333	10.776966666666667	14563.2470703125	1021518.0208361817	0	1189	0.3644785317974488	0.7081446569963247	1.3681720213410913	134.05947875976562	134.06686401367188
169	134.1060333251953	4.346100000000001					1	DETECTED	134.1060 m/z @4.35 [CD6610_2.mzXML]	134.1060333251953	4.346100000000001	3.004633333333333	11.240033333333335	8.235400000000002	5779.34375	889280.630067688	0	1189	1.0316879580721552	3.0695507404830518	5.103743401141809	134.0963134765625	134.10646057128906
170	134.95831298828125	11.904333333333334					1	DETECTED	134.9583 m/z @11.90 [CD6610_2.mzXML]	134.95831298828125	11.904333333333334	0.10103333333333334	19.997	19.895966666666666	51759.66015625	8584577.463372681	0	1189	1.4316618907342544	1.013121998193172	4.321017738871223	134.957763671875	134.95889282226562
171	135.0043182373047	1.5511166666666665					1	DETECTED	135.0043 m/z @1.55 [CD6610_2.mzXML]	135.0043182373047	1.5511166666666665	1.4116	16.031783333333333	14.620183333333333	88767.9375	1852148.8871060791	0	1189	0.13441065981255274	3.4994761558210437	4.66051632029504	134.9958038330078	135.0043182373047
172	135.03192138671875	1.56565					1	DETECTED	135.0319 m/z @1.57 [CD6610_2.mzXML]	135.03192138671875	1.56565	1.4621333333333333	17.577333333333335	16.1152	55795.62109375	2026875.2164413761	0	1189	0.24226150762485732	51.736796984851246	1.1031164276194791	135.0312042236328	135.03250122070312
173	135.0439453125	10.166916666666667					1	DETECTED	135.0439 m/z @10.17 [CD6610_2.mzXML]	135.0439453125	10.166916666666667	0.41105	18.922	18.51095	6835.6591796875	2020328.2504132078	0	1189	0.12990262915016082	0.948708640271153	0.8974172805423061	135.0426788330078	135.04425048828125
174	135.0627899169922	19.122					1	DETECTED	135.0628 m/z @19.12 [CD6610_2.mzXML]	135.0627899169922	19.122	0.10103333333333334	19.997	19.895966666666666	2575.345947265625	1195746.1233374937	0	1189	2.1807220664246216	0.5230009340569792	0.046001868113958455	135.06246948242188	135.06517028808594
175	135.08001708984375	11.888716666666665					1	DETECTED	135.0800 m/z @11.89 [CD6610_2.mzXML]	135.08001708984375	11.888716666666665	10.579783333333333	11.95105	1.371266666666667	4939.7275390625	161349.22552227773	0	1189	0.3030845259176882	0.5238107364775396	0.04762147295507917	135.07968139648438	135.08055114746094
176	136.04776000976562	1.8125333333333333					1	DETECTED	136.0478 m/z @1.81 [CD6610_2.mzXML]	136.04776000976562	1.8125333333333333	1.7842	4.066516666666667	2.2823166666666665	198831.515625	1907961.4674664305	0	1189	0.11085109811194638	5.820231137487127	8.312241521056514	136.047607421875	136.05393981933594
177	136.06166076660156	5.4274000000000004					1	DETECTED	136.0617 m/z @5.43 [CD6610_2.mzXML]	136.06166076660156	5.4274000000000004	0.10103333333333334	19.997	19.895966666666666	8793.8974609375	4288829.864517611	0	1189	4.375942331430258	1.867686540543585	0.9503128987532368	136.06100463867188	136.06204223632812
178	136.0755157470703	3.9739666666666666					1	DETECTED	136.0755 m/z @3.97 [CD6610_2.mzXML]	136.0755157470703	3.9739666666666666	2.0345666666666666	14.748883333333334	12.714316666666667	7786.14501953125	2139547.6194764404	0	1189	0.4801472013355408	3.277899522188993	5.555799044377986	136.0752716064453	136.07569885253906
179	136.9536895751953	11.7234					1	DETECTED	136.9537 m/z @11.72 [CD6610_2.mzXML]	136.9536895751953	11.7234	0.28340000000000004	19.905666666666665	19.622266666666665	21818.298828125	3465008.9721662304	0	1189	1.1609324357476236	0.8269585687218096	0.27171740071098477	136.9533233642578	136.95437622070312
180	136.9692840576172	1.6261					1	DETECTED	136.9693 m/z @1.63 [CD6610_2.mzXML]	136.9692840576172	1.6261	1.56565	15.5174	13.95175	27243.74609375	3279697.941449585	0	1189	0.0745470340296841	115.39909015715446	229.79818031430892	136.96153259277344	136.9694366455078
181	137.04554748535156	3.3522166666666666					1	DETECTED	137.0455 m/z @3.35 [CD6610_2.mzXML]	137.04554748535156	3.3522166666666666	1.8125333333333333	8.504683333333334	6.692150000000001	24704.78515625	1283560.5577220772	0	1189	0.43581853901218803	0.8784683336539842	0.5343568384317169	137.045166015625	137.05123901367188
182	137.0595703125	9.315066666666667					1	DETECTED	137.0596 m/z @9.32 [CD6610_2.mzXML]	137.0595703125	9.315066666666667	4.112983333333333	16.710333333333335	12.597350000000002	8249.640625	1124638.6889071348	0	1189	0.5515569348060705	1.210798558269924	1.7703398433567534	137.0590362548828	137.0599822998047
183	137.1321258544922	6.877283333333334					1	DETECTED	137.1321 m/z @6.88 [CD6610_2.mzXML]	137.1321258544922	6.877283333333334	0.10103333333333334	19.997	19.895966666666666	8050.24560546875	3727084.506799742	0	1189	4.195474924897746	0.7568164700146384	0.5114278003794039	137.13165283203125	137.13265991210938
184	138.05230712890625	1.8692					1	DETECTED	138.0523 m/z @1.87 [CD6610_2.mzXML]	138.05230712890625	1.8692	0.6658666666666666	19.8145	19.148633333333333	336838.9375	3432167.143471896	0	1189	0.060344471404330635	0.5394218904735063	0.034102079766419345	138.04820251464844	138.0555419921875
185	139.04173278808594	14.53565					1	DETECTED	139.0417 m/z @14.54 [CD6610_2.mzXML]	139.04173278808594	14.53565	0.1374	19.997	19.8596	147495.375	2.274383046714767E7	0	1189	3.628891882458186	0.790212867144458	0.4823000623712032	139.03555297851562	139.05068969726562
186	140.04129028320312	14.53565					1	DETECTED	140.0413 m/z @14.54 [CD6610_2.mzXML]	140.04129028320312	14.53565	2.91985	18.499166666666667	15.579316666666667	8189.9169921875	1869974.8712641909	0	1189	3.6648014166241776	0.5590656062251133	0.32572305763091414	140.03131103515625	140.0494842529297
187	140.0678253173828	1.7842					1	DETECTED	140.0678 m/z @1.78 [CD6610_2.mzXML]	140.0678253173828	1.7842	0.5020666666666667	19.503833333333333	19.001766666666665	434352.71875	4309281.1793798525	1	1189	0.13386341870552498	4.983589060350329	5.686544793988462	140.06765747070312	140.07464599609375
188	141.00987243652344	10.444416666666665					1	DETECTED	141.0099 m/z @10.44 [CD6610_2.mzXML]	141.00987243652344	10.444416666666665	2.4131	11.568800000000001	9.155700000000001	20119.91796875	1078813.636703186	0	1189	0.08247592377355772	0.5140869959893256	0.42673250941016255	141.00131225585938	141.01612854003906
189	141.04052734375	3.0187999999999997					1	DETECTED	141.0405 m/z @3.02 [CD6610_2.mzXML]	141.04052734375	3.0187999999999997	1.5068833333333334	16.252433333333332	14.74555	5221.15625	1635572.2502972719	0	1189	11.548344078596445	4.876442705175551	0.1471727762084389	141.0312042236328	141.04080200195312
190	141.05206298828125	9.3308					1	DETECTED	141.0521 m/z @9.33 [CD6610_2.mzXML]	141.05206298828125	9.3308	4.020333333333333	10.166916666666667	6.146583333333334	61069.171875	1038207.0099037156	0	1189	0.11559258565732478	0.6325309813490044	0.37576251121469256	141.0516357421875	141.05467224121094
191	141.0906524658203	10.079766666666666					1	DETECTED	141.0907 m/z @10.08 [CD6610_2.mzXML]	141.0906524658203	10.079766666666666	0.11931666666666667	19.978833333333334	19.859516666666668	2077.376220703125	1355742.6393365469	0	1189	9.222487871218537	0.9969186465805595	0.993837293161119	141.08787536621094	141.096435546875
192	142.0229949951172	10.429433333333332					1	DETECTED	142.0230 m/z @10.43 [CD6610_2.mzXML]	142.0229949951172	10.429433333333332	9.734399999999999	18.794	9.059600000000001	2922.792236328125	585537.4923983762	0	1189	5.827039311216881	6.517385257301813	12.034770514603625	142.0131072998047	142.032958984375
193	142.047119140625	1.82675					1	DETECTED	142.0471 m/z @1.83 [CD6610_2.mzXML]	142.047119140625	1.82675	1.7545499999999998	13.315383333333333	11.560833333333333	22695.744140625	1529006.246930878	0	1189	0.14844169429155873	80.0611726685131	159.1223453370262	142.0415496826172	142.05377197265625
194	142.06503295898438	9.19745					1	DETECTED	142.0650 m/z @9.20 [CD6610_2.mzXML]	142.06503295898438	9.19745	6.6341	12.34475	5.710649999999999	99922.71875	1121087.0741710227	0	1189	0.11780300671081001	0.5423374901180709	2.365157558618022	142.05516052246094	142.06959533691406
195	142.94761657714844	1.6415333333333335					1	DETECTED	142.9476 m/z @1.64 [CD6610_2.mzXML]	142.94761657714844	1.6415333333333335	0.7567166666666666	18.830499999999997	18.07378333333333	21460.72265625	2146321.598454315	0	1189	0.07891458760267422	3.567690901956914	139.31046891596742	142.9378204345703	142.95516967773438
196	143.00669860839844	1.9795666666666667					1	DETECTED	143.0067 m/z @1.98 [CD6610_2.mzXML]	143.00669860839844	1.9795666666666667	1.43005	16.178616666666667	14.748566666666667	19997.630859375	2904456.9967007143	0	1189	8.742615649707872	2.8483629179095815	16.675569300439843	143.0010986328125	143.01287841796875
197	143.03115844726562	1.7842					1	DETECTED	143.0312 m/z @1.78 [CD6610_2.mzXML]	143.03115844726562	1.7842	1.5803333333333331	19.503833333333333	17.9235	66541.546875	2444707.3887259844	0	1189	0.44298690385627415	34.41016093645533	6.237475578915666	143.02821350097656	143.03428649902344
198	143.05360412597656	1.82675					1	DETECTED	143.0536 m/z @1.83 [CD6610_2.mzXML]	143.05360412597656	1.82675	1.7983333333333333	16.563383333333334	14.76505	657172.125	6986938.009766389	0	1189	0.0447882120737062	259.7956011730197	2.3162734460788554	143.05043029785156	143.05551147460938
199	143.07289123535156	9.19745					1	DETECTED	143.0729 m/z @9.20 [CD6610_2.mzXML]	143.07289123535156	9.19745	0.10103333333333334	19.997	19.895966666666666	129896.21875	3318282.5705536855	0	1189	0.10489937937602534	0.5181130908820804	0.017320126106800934	143.06924438476562	143.0818634033203
200	144.04432678222656	9.19745					1	DETECTED	144.0443 m/z @9.20 [CD6610_2.mzXML]	144.04432678222656	9.19745	7.539599999999999	9.8709	2.3313000000000015	29095.79296875	308252.13168386894	0	1189	0.0782483035352115	1.8220930417818426	3.485826073748005	144.0392608642578	144.04515075683594
201	144.06063842773438	11.643766666666666					1	DETECTED	144.0606 m/z @11.64 [CD6610_2.mzXML]	144.06063842773438	11.643766666666666	0.11931666666666667	19.997	19.877683333333334	2398.319580078125	1596692.8106316521	0	1189	18.828398008682903	0.8624135352807871	0.7248270705615742	144.06063842773438	144.0682830810547
202	144.0804443359375	9.19745					1	DETECTED	144.0804 m/z @9.20 [CD6610_2.mzXML]	144.0804443359375	9.19745	9.090416666666666	18.2785	9.188083333333335	1132243.375	8869924.425183889	1	1189	0.11640041966600378	1.6513192147481612	1.4773597058627708	144.07960510253906	144.0884552001953
203	144.1017303466797	1.8692					1	DETECTED	144.1017 m/z @1.87 [CD6610_2.mzXML]	144.1017303466797	1.8692	0.10103333333333334	19.796	19.694966666666666	584424.75	1.414851649275058E7	0	1189	0.03327723981994479	null	null	144.10128784179688	144.10862731933594
204	144.9808807373047	1.5217					1	DETECTED	144.9809 m/z @1.52 [CD6610_2.mzXML]	144.9808807373047	1.5217	1.5217	18.794	17.2723	39213.984375	1796603.17138037	0	1189	0.051176194461758806	null	null	144.97987365722656	144.98123168945312
205	144.99180603027344	1.82675					1	DETECTED	144.9918 m/z @1.83 [CD6610_2.mzXML]	144.99180603027344	1.82675	1.4116	17.466333333333335	16.054733333333335	74925.84375	3.5975513522127226E7	0	1189	16.507735246457838	19.46889690974685	38.30098408626966	144.9843292236328	144.99205017089844
206	145.03439331054688	1.4921833333333334					1	DETECTED	145.0344 m/z @1.49 [CD6610_2.mzXML]	145.03439331054688	1.4921833333333334	1.4621333333333333	16.3984	14.936266666666665	5472.4443359375	1971566.4131491086	0	1189	0.09876743085742357	248.52357182473543	496.04714364947085	145.02725219726562	145.03457641601562
207	145.04920959472656	1.95215					1	DETECTED	145.0492 m/z @1.95 [CD6610_2.mzXML]	145.04920959472656	1.95215	0.10103333333333334	19.978833333333334	19.8778	157344.484375	1.2183591309883306E7	0	1189	0.6689974708785369	1.7879592861658204	0.9128793287469247	145.04696655273438	145.05101013183594
208	145.0647735595703	9.183283333333332					1	DETECTED	145.0648 m/z @9.18 [CD6610_2.mzXML]	145.0647735595703	9.183283333333332	9.1548	11.538983333333334	2.3841833333333344	5767.29541015625	424537.3550786745	0	1189	0.08780415801038188	41.85225277940501	82.70450555881003	145.0640106201172	145.06495666503906
209	145.08404541015625	9.19745					1	DETECTED	145.0840 m/z @9.20 [CD6610_2.mzXML]	145.08404541015625	9.19745	8.881883333333333	17.872	8.990116666666667	103466.96875	1339234.217612551	0	1189	0.1831345238506028	1.930204335304295	1.7087823753167148	145.07952880859375	145.08615112304688
210	146.05967712402344	9.19745					1	DETECTED	146.0597 m/z @9.20 [CD6610_2.mzXML]	146.05967712402344	9.19745	0.31975	18.535833333333336	18.216083333333337	963751.9375	9077257.582462875	0	1189	0.11255474067472093	1.788887825920098	1.4576440893083218	146.05262756347656	146.06027221679688
211	146.0808563232422	1.95215					1	DETECTED	146.0809 m/z @1.95 [CD6610_2.mzXML]	146.0808563232422	1.95215	0.19235	19.978833333333334	19.786483333333333	86298.2265625	6064899.455379945	0	1189	0.5930741858103927	1.7504747555505018	1.14781800786642	146.07315063476562	146.0877685546875
212	146.1173858642578	1.8554833333333332					1	DETECTED	146.1174 m/z @1.86 [CD6610_2.mzXML]	146.1173858642578	1.8554833333333332	1.8125333333333333	18.112833333333334	16.3003	42283.234375	1.0156727925021881E7	0	1189	7.391747791116159	84.292596564037	186.43151625963574	146.10885620117188	146.1177520751953
213	147.00283813476562	1.4921833333333334					1	DETECTED	147.0028 m/z @1.49 [CD6610_2.mzXML]	147.00283813476562	1.4921833333333334	0.5567	19.869333333333334	19.312633333333334	190026.734375	9655770.643589143	0	1189	0.19490039554640415	82.56545467755144	139.79366747925894	146.995849609375	147.00856018066406
214	147.06326293945312	9.19745					1	DETECTED	147.0633 m/z @9.20 [CD6610_2.mzXML]	147.06326293945312	9.19745	0.10103333333333334	19.997	19.895966666666666	82930.7578125	2922220.8079040544	0	1189	0.11199989206892091	0.509565239758796	0.014127905403676432	147.05506896972656	147.06558227539062
215	147.0762939453125	1.8692					1	DETECTED	147.0763 m/z @1.87 [CD6610_2.mzXML]	147.0762939453125	1.8692	1.7983333333333333	16.930833333333332	15.132499999999999	207021.09375	7015205.693290315	0	1189	0.20307120663067368	12.54843239177525	13.232807737990443	147.0759735107422	147.0858612060547
216	147.112548828125	1.5952166666666665					1	DETECTED	147.1125 m/z @1.60 [CD6610_2.mzXML]	147.112548828125	1.5952166666666665	1.5365833333333332	15.481233333333334	13.944650000000001	258902.609375	4297550.649983158	0	1189	0.1247177435669331	7.0893769517550265	7.119867998407532	147.11241149902344	147.1199188232422
217	148.01461791992188	1.5365833333333332					1	DETECTED	148.0146 m/z @1.54 [CD6610_2.mzXML]	148.01461791992188	1.5365833333333332	1.4773833333333333	1.6106333333333334	0.1332500000000001	23236.4453125	146052.4840859375	0	1189	0.13003905155977136	1.1254222972972996	1.2508445945945992	148.01441955566406	148.01473999023438
218	148.04258728027344	2.1447999999999996					1	DETECTED	148.0426 m/z @2.14 [CD6610_2.mzXML]	148.04258728027344	2.1447999999999996	0.1374	9.992716666666666	9.855316666666667	35813.18359375	3551368.4336208496	0	1189	0.6199685773991734	0.7979981556106239	0.5443434396794481	148.0372772216797	148.04273986816406
219	148.0602264404297	1.8411833333333334					1	DETECTED	148.0602 m/z @1.84 [CD6610_2.mzXML]	148.0602264404297	1.8411833333333334	1.82675	9.269566666666666	7.4428166666666655	47270.03125	1719820.182057769	0	1189	0.2159331783830336	253.84677576556732	112.41583747062515	148.05966186523438	148.06851196289062
220	148.08218383789062	18.425166666666666					1	DETECTED	148.0822 m/z @18.43 [CD6610_2.mzXML]	148.08218383789062	18.425166666666666	0.15575	19.960500000000003	19.804750000000002	4899.4990234375	1956920.992978699	0	1189	1.5528776645936304	0.5420192215587983	0.1609997772574561	148.075439453125	148.08258056640625
221	148.0966339111328	1.8827					1	DETECTED	148.0966 m/z @1.88 [CD6610_2.mzXML]	148.0966339111328	1.8827	0.3016	8.10325	7.8016499999999995	13516.9482421875	1044396.4839832153	0	1189	0.15043077630042245	2.4671589399784954	3.9343178799569913	148.09568786621094	148.0973663330078
222	148.93495178222656	1.7226833333333333					1	DETECTED	148.9350 m/z @1.72 [CD6610_2.mzXML]	148.93495178222656	1.7226833333333333	1.6568166666666668	2.3197666666666668	0.6629499999999999	34042.75390625	385843.43021459965	0	1189	0.47785473350569974	5.032515182186246	8.570713928840986	148.93487548828125	148.93820190429688
223	149.0120086669922	1.4921833333333334					1	DETECTED	149.0120 m/z @1.49 [CD6610_2.mzXML]	149.0120086669922	1.4921833333333334	0.26505	19.2125	18.94745	132418.078125	5625127.922355988	0	1189	0.14221938352483243	80.08441102109988	null	149.00209045410156	149.01210021972656
224	149.0229949951172	12.44695					1	DETECTED	149.0230 m/z @12.45 [CD6610_2.mzXML]	149.0229949951172	12.44695	0.10103333333333334	19.997	19.895966666666666	97184.375	3.729443349175563E7	1	1189	18.490316376242973	0.5378096360430793	0.07122728805464013	149.02272033691406	149.02342224121094
225	149.05958557128906	8.3757					1	DETECTED	149.0596 m/z @8.38 [CD6610_2.mzXML]	149.05958557128906	8.3757	7.919266666666667	8.487816666666667	0.5685500000000001	6354.8720703125	118431.18815875235	0	1189	0.284340583372666	0.6228182282918285	0.26701892134287303	149.0593719482422	149.05979919433594
226	149.9923858642578	1.7699333333333334					1	DETECTED	149.9924 m/z @1.77 [CD6610_2.mzXML]	149.9923858642578	1.7699333333333334	0.10103333333333334	19.997	19.895966666666666	19346.103515625	5404730.226627629	0	1189	10.291592814633102	4.353106281517517	192.2208147803817	149.9923858642578	149.9974365234375
227	150.02633666992188	12.44695					1	DETECTED	150.0263 m/z @12.45 [CD6610_2.mzXML]	150.02633666992188	12.44695	0.11931666666666667	19.960500000000003	19.841183333333337	7862.23876953125	3477973.1826061406	0	1189	9.392933751990878	0.8047442196258272	1.473414382786356	150.0260772705078	150.02688598632812
228	150.0460662841797	11.628583333333333					1	DETECTED	150.0461 m/z @11.63 [CD6610_2.mzXML]	150.0460662841797	11.628583333333333	10.941333333333334	11.841000000000001	0.8996666666666666	42483.29296875	513121.25334435917	0	1189	0.08770216645606332	0.6219411800710652	2.4444792623318925	150.04598999023438	150.04617309570312
229	150.05825805664062	2.7253166666666666					1	DETECTED	150.0583 m/z @2.73 [CD6610_2.mzXML]	150.05825805664062	2.7253166666666666	1.8554833333333332	9.580183333333334	7.724700000000001	101416.3515625	3113481.57868347	0	1189	0.28066898564310794	0.7564290098039794	0.2938206789770133	150.05224609375	150.06271362304688
230	150.9767303466797	2.1856666666666666					1	DETECTED	150.9767 m/z @2.19 [CD6610_2.mzXML]	150.9767303466797	2.1856666666666666	0.21053333333333332	19.978833333333334	19.7683	11303.7568359375	2644499.616249478	0	1189	11.534178646598527	8.081244771880838	14.19258895982899	150.968017578125	150.98333740234375
231	151.03883361816406	10.663066666666667					1	DETECTED	151.0388 m/z @10.66 [CD6610_2.mzXML]	151.03883361816406	10.663066666666667	0.5567	10.85535	10.29865	11459.4775390625	1540904.1244350588	0	1189	0.10242543820401018	0.5095129802665646	2.167873974386734	151.0350341796875	151.04525756835938
232	151.06141662597656	8.538633333333333					1	DETECTED	151.0614 m/z @8.54 [CD6610_2.mzXML]	151.06141662597656	8.538633333333333	2.6429	15.070183333333334	12.427283333333335	14962.826171875	1789793.6358227227	0	1189	3.2070709547750162	19.726386377439106	0.5731265916456582	151.0538330078125	151.06536865234375
233	151.11134338378906	10.785					1	DETECTED	151.1113 m/z @10.79 [CD6610_2.mzXML]	151.11134338378906	10.785	0.10103333333333334	19.613166666666665	19.51213333333333	4362.12890625	1446138.4733056333	0	1189	0.9495545219590724	0.9131502344634794	3.1920867206444052	151.11087036132812	151.1122283935547
234	152.02175903320312	1.8125333333333333					1	DETECTED	152.0218 m/z @1.81 [CD6610_2.mzXML]	152.02175903320312	1.8125333333333333	1.7842	10.697083333333333	8.912883333333333	149983.75	1874474.7483763422	0	1189	0.20959361971625046	154.07943601263543	7.655953867889862	152.021728515625	152.03173828125
235	152.03184509277344	3.36675					1	DETECTED	152.0318 m/z @3.37 [CD6610_2.mzXML]	152.03184509277344	3.36675	3.27845	3.6982166666666667	0.41976666666666684	4312.39599609375	49296.06138778688	0	1189	0.1216723127313033	2.3769346923367247	3.7538693846734494	152.0317840576172	152.03256225585938
236	152.04690551757812	0.5203666666666666					1	DETECTED	152.0469 m/z @0.52 [CD6610_2.mzXML]	152.04690551757812	0.5203666666666666	0.1374	19.997	19.8596	2039.862060546875	1157797.4541218565	0	1189	17.81468987927693	25.9286273827139	50.8572547654278	152.0465087890625	152.048095703125
237	152.06170654296875	11.61355					1	DETECTED	152.0617 m/z @11.61 [CD6610_2.mzXML]	152.06170654296875	11.61355	1.8827	18.976499999999998	17.093799999999998	36351.66796875	1775703.6957726732	0	1189	0.05412935447542644	0.5281289017494294	0.04802737556603569	152.05360412597656	152.07080078125
238	152.9468994140625	1.5952166666666665					1	DETECTED	152.9469 m/z @1.60 [CD6610_2.mzXML]	152.9468994140625	1.5952166666666665	1.5511166666666665	1.7842	0.23308333333333353	81241.765625	319221.1108308113	0	1189	0.04909890794541716	1.5023339808162803	2.313908528026544	152.946533203125	152.94705200195312
239	153.05735778808594	13.514983333333333					1	DETECTED	153.0574 m/z @13.51 [CD6610_2.mzXML]	153.05735778808594	13.514983333333333	0.41105	19.923833333333334	19.512783333333335	77975.8125	1.503556601573725E7	0	1189	1.6649932193048098	1.0428072802971664	0.29688730196216084	153.05197143554688	153.06619262695312
240	153.126953125	10.732183333333333					1	DETECTED	153.1270 m/z @10.73 [CD6610_2.mzXML]	153.126953125	10.732183333333333	0.28340000000000004	19.485666666666667	19.202266666666667	3456.956298828125	1186266.40727594	0	1189	8.177597130900386	0.9188757223727803	0.8377514447455605	153.12664794921875	153.1278533935547
241	154.0263671875	1.8692					1	DETECTED	154.0264 m/z @1.87 [CD6610_2.mzXML]	154.0263671875	1.8692	1.7983333333333333	10.563566666666667	8.765233333333333	110635.3203125	2403217.848052551	0	1189	0.05637208664066229	60.933516685173686	4.785684413615874	154.02000427246094	154.03285217285156
242	154.06056213378906	12.84935					1	DETECTED	154.0606 m/z @12.85 [CD6610_2.mzXML]	154.06056213378906	12.84935	1.9105999999999999	17.151666666666664	15.241066666666663	4428.0693359375	1612207.664634125	0	1189	7.428685682317865	0.6966548584923626	0.23145412756944894	154.05519104003906	154.06944274902344
243	154.08387756347656	3.8661499999999998					1	DETECTED	154.0839 m/z @3.87 [CD6610_2.mzXML]	154.08387756347656	3.8661499999999998	0.6476333333333333	19.851166666666664	19.203533333333333	7979.02978515625	1337678.0557817991	0	1189	1.0224603088499573	2.9832894035036843	29.131707299784644	154.0834197998047	154.08628845214844
244	155.0282440185547	2.7528333333333332					1	DETECTED	155.0282 m/z @2.75 [CD6610_2.mzXML]	155.0282440185547	2.7528333333333332	2.5744666666666665	17.83533333333333	15.260866666666665	8923.3369140625	1369334.7975455322	0	1189	0.13745336877625292	42.77948047093998	35.66724412572673	155.0277557373047	155.0315399169922
245	155.06491088867188	1.8965500000000002					1	DETECTED	155.0649 m/z @1.90 [CD6610_2.mzXML]	155.06491088867188	1.8965500000000002	1.4921833333333334	10.5027	9.010516666666668	63950.09765625	1.5106507013533965E7	0	1189	6.757263542603647	13.0331948088258	94.27319110077308	155.05528259277344	155.06822204589844
246	155.07875061035156	1.6568166666666668					1	DETECTED	155.0788 m/z @1.66 [CD6610_2.mzXML]	155.07875061035156	1.6568166666666668	1.5803333333333331	1.7226833333333333	0.1423500000000002	34924.89453125	188541.37501855474	0	1189	0.09347735119968514	0.9305949008498554	0.8611898016997108	155.07864379882812	155.078857421875
247	155.1063995361328	2.4533833333333335					1	DETECTED	155.1064 m/z @2.45 [CD6610_2.mzXML]	155.1063995361328	2.4533833333333335	0.99305	19.923833333333334	18.930783333333334	4027.34033203125	2013496.555428649	0	1189	9.704896056202001	6.481665144944077	10.007744831725939	155.1055450439453	155.10731506347656
248	155.1305694580078	14.81515					1	DETECTED	155.1306 m/z @14.82 [CD6610_2.mzXML]	155.1305694580078	14.81515	0.10103333333333334	19.997	19.895966666666666	423826.0625	8.70589489476349E7	0	1189	2.867136574610763	0.8729752525972228	2.216469660798553	155.1302032470703	155.13111877441406
249	156.0418243408203	1.7842					1	DETECTED	156.0418 m/z @1.78 [CD6610_2.mzXML]	156.0418243408203	1.7842	1.7545499999999998	14.682666666666668	12.928116666666668	315690.5	1.6279202707791688E7	1	1189	0.043239691145771086	144.6188095217956	299.5467198306822	156.0413055419922	156.0479278564453
250	156.0765838623047	1.8692					1	DETECTED	156.0766 m/z @1.87 [CD6610_2.mzXML]	156.0765838623047	1.8692	1.5365833333333332	15.391	13.854416666666667	64406.98046875	2192595.3212116095	0	1189	0.1274752680601725	2.602273788643103	1.867599893098759	156.0677947998047	156.0771942138672
251	156.13417053222656	15.035566666666666					1	DETECTED	156.1342 m/z @15.04 [CD6610_2.mzXML]	156.13417053222656	15.035566666666666	0.10103333333333334	19.997	19.895966666666666	23222.5703125	5359651.656854032	0	1189	0.7492072148479707	0.8543254820326519	0.3277186871444631	156.1337127685547	156.13470458984375
252	157.12777709960938	14.81515					1	DETECTED	157.1278 m/z @14.82 [CD6610_2.mzXML]	157.12777709960938	14.81515	0.10103333333333334	19.997	19.895966666666666	115935.515625	2.5207816887414258E7	0	1189	2.8866470428109725	1.6773145936319165	2.2181765555356967	157.1188201904297	157.12838745117188
253	158.03997802734375	1.7699333333333334					1	DETECTED	158.0400 m/z @1.77 [CD6610_2.mzXML]	158.03997802734375	1.7699333333333334	1.7699333333333334	4.066516666666667	2.2965833333333334	20154.146484375	643772.5158798525	0	1189	0.05198985044584603	null	null	158.03660583496094	158.04006958007812
254	158.13125610351562	15.035566666666666					1	DETECTED	158.1313 m/z @15.04 [CD6610_2.mzXML]	158.13125610351562	15.035566666666666	0.11931666666666667	19.997	19.877683333333334	6783.0302734375	1855879.5139537354	0	1189	7.615087228547079	0.6663096734545658	0.3237677062720926	158.13076782226562	158.1324920654297
255	158.92787170410156	1.5511166666666665					1	DETECTED	158.9279 m/z @1.55 [CD6610_2.mzXML]	158.92787170410156	1.5511166666666665	1.4621333333333333	2.0900000000000003	0.627866666666667	25344.525390625	512174.8665244141	0	1189	0.4051454832197272	3.5280014984079493	4.623791740629338	158.92149353027344	158.9279022216797
256	158.96372985839844	1.6261					1	DETECTED	158.9637 m/z @1.63 [CD6610_2.mzXML]	158.96372985839844	1.6261	1.5803333333333331	12.497366666666666	10.917033333333332	264731.5625	4615764.3051167	0	1189	0.08540294185691821	3.3884869912042452	3.561385167267158	158.96343994140625	158.96429443359375
257	159.06512451171875	2.2662666666666667					1	DETECTED	159.0651 m/z @2.27 [CD6610_2.mzXML]	159.06512451171875	2.2662666666666667	1.92465	19.430833333333332	17.506183333333333	9228.357421875	1347422.597674072	0	1189	0.49346138213205704	5.108111606529853	14.203710216459399	159.0646209716797	159.06692504882812
258	159.09165954589844	9.19745					1	DETECTED	159.0917 m/z @9.20 [CD6610_2.mzXML]	159.09165954589844	9.19745	0.5203666666666666	15.885016666666667	15.364650000000001	83558.9609375	1860712.7405313128	0	1189	0.14089581786561922	1.9702210556646125	1.4460116508911454	159.08285522460938	159.10165405273438
259	159.98219299316406	11.207616666666667					1	DETECTED	159.9822 m/z @11.21 [CD6610_2.mzXML]	159.98219299316406	11.207616666666667	0.10103333333333334	19.997	19.895966666666666	6700.01611328125	2117074.595739839	0	1189	0.6719343696322131	0.8956834910225917	0.6798255471904069	159.98095703125	159.9824981689453
260	160.06027221679688	2.4933166666666664					1	DETECTED	160.0603 m/z @2.49 [CD6610_2.mzXML]	160.06027221679688	2.4933166666666664	1.82675	19.375999999999998	17.549249999999997	394130.46875	2.7124056351299986E7	1	1189	0.7263385725001905	2.6031022470163396	2.7875370135986683	160.05970764160156	160.0635986328125
261	160.07574462890625	9.19745					1	DETECTED	160.0757 m/z @9.20 [CD6610_2.mzXML]	160.07574462890625	9.19745	9.124283333333333	19.467499999999998	10.343216666666665	47596.5078125	1621663.6744445201	0	1189	0.0981052288801898	8.821702779237162	14.184075516977348	160.07357788085938	160.07595825195312
262	160.1306610107422	1.8827					1	DETECTED	160.1307 m/z @1.88 [CD6610_2.mzXML]	160.1306610107422	1.8827	1.8554833333333332	10.202433333333333	8.34695	28403.056640625	2652126.5497918706	0	1189	8.224717850793164	153.51908139553328	305.57087501244314	160.1306610107422	160.1331329345703
263	161.02378845214844	12.430733333333334					1	DETECTED	161.0238 m/z @12.43 [CD6610_2.mzXML]	161.02378845214844	12.430733333333334	1.4621333333333333	16.160166666666665	14.698033333333331	61477.27734375	1.0487879230226312E7	0	1189	1.2268917907542836	0.6634090864529374	3.01154443150254	161.01425170898438	161.03262329101562
264	161.0638885498047	2.4799833333333337					1	DETECTED	161.0639 m/z @2.48 [CD6610_2.mzXML]	161.0638885498047	2.4799833333333337	0.3561166666666667	19.960500000000003	19.604383333333338	25331.56640625	2878504.171338564	0	1189	0.5834495856422257	2.3993445541633656	7.325439066131457	161.05892944335938	161.06422424316406
265	161.0918731689453	9.072949999999999					1	DETECTED	161.0919 m/z @9.07 [CD6610_2.mzXML]	161.0918731689453	9.072949999999999	0.8839333333333333	17.61433333333333	16.730399999999996	3034.155029296875	1005664.6376188353	0	1189	0.06050347986350246	1.0215145896637976	1.0430291793275952	161.09164428710938	161.10183715820312
266	161.9811553955078	0.8293833333333333					1	DETECTED	161.9812 m/z @0.83 [CD6610_2.mzXML]	161.9811553955078	0.8293833333333333	0.10103333333333334	19.997	19.895966666666666	3909.60009765625	1626985.3295149538	0	1189	7.803144257748118	13.658245806732113	9.249436630866374	161.98072814941406	161.9879150390625
267	162.0272674560547	11.553983333333333					1	DETECTED	162.0273 m/z @11.55 [CD6610_2.mzXML]	162.0272674560547	11.553983333333333	1.5068833333333334	15.035566666666666	13.528683333333333	15373.98828125	5552046.445834289	0	1189	10.96746164304731	0.5478093872236668	0.09556775342154998	162.0226287841797	162.03048706054688
268	162.09791564941406	15.5358					1	DETECTED	162.0979 m/z @15.54 [CD6610_2.mzXML]	162.09791564941406	15.5358	8.726866666666666	19.960500000000003	11.233633333333337	12506.4443359375	2702759.7654070714	0	1189	2.8653078195685957	0.8249187342119179	0.626835892008448	162.09706115722656	162.0982666015625
269	162.1119384765625	1.82675					1	DETECTED	162.1119 m/z @1.83 [CD6610_2.mzXML]	162.1119384765625	1.82675	1.7699333333333334	8.9514	7.181466666666666	2415225.5	1.6689482346767306E7	1	1189	0.12242620633248191	3.3740455205627984	3.1952512175815535	162.1118927001953	162.1128692626953
270	162.50950622558594	15.391					1	DETECTED	162.5095 m/z @15.39 [CD6610_2.mzXML]	162.50950622558594	15.391	10.45875	18.168	7.709249999999999	8687.54296875	3070237.9315339355	0	1189	6.9396398224480205	0.7815145217699833	0.5630290435399664	162.50015258789062	162.51148986816406
271	162.99124145507812	1.5217					1	DETECTED	162.9912 m/z @1.52 [CD6610_2.mzXML]	162.99124145507812	1.5217	0.1374	19.978833333333334	19.841433333333335	308379.71875	5684181.220436337	0	1189	0.2390444121784976	1.0540844258120723	1.0992516645962331	162.98361206054688	162.99176025390625
272	163.03854370117188	10.907916666666667					1	DETECTED	163.0385 m/z @10.91 [CD6610_2.mzXML]	163.03854370117188	10.907916666666667	0.10103333333333334	19.997	19.895966666666666	32895.53125	3312327.9300197144	0	1189	0.9921191031861856	7.2726397652196955	4.918751889757927	163.03445434570312	163.04112243652344
273	163.05384826660156	11.628583333333333					1	DETECTED	163.0538 m/z @11.63 [CD6610_2.mzXML]	163.05384826660156	11.628583333333333	0.11931666666666667	19.923833333333334	19.804516666666668	44106.8828125	7608355.569123163	0	1189	9.379872589777266	0.8981613150327846	2.891548842282613	163.0445556640625	163.06045532226562
274	163.0942840576172	15.229966666666666					1	DETECTED	163.0943 m/z @15.23 [CD6610_2.mzXML]	163.0942840576172	15.229966666666666	0.15575	19.997	19.84125	22611.7890625	7167436.710281401	0	1189	3.061222719032166	0.8508087212731017	0.33799996488186224	163.08428955078125	163.097412109375
275	163.11553955078125	1.82675					1	DETECTED	163.1155 m/z @1.83 [CD6610_2.mzXML]	163.11553955078125	1.82675	1.7842	12.34475	10.56055	145625.15625	4543606.793196044	0	1189	0.0546983016199063	122.82491397976491	246.07903124804983	163.11134338378906	163.12124633789062
276	163.9764862060547	0.95645					1	DETECTED	163.9765 m/z @0.96 [CD6610_2.mzXML]	163.9764862060547	0.95645	0.10103333333333334	19.997	19.895966666666666	51897.29296875	1.6945642396243654E7	1	1189	17.41600217405772	2.372402092825893	4.127411627129289	163.97561645507812	163.97714233398438
277	164.9089813232422	1.7390333333333332					1	DETECTED	164.9090 m/z @1.74 [CD6610_2.mzXML]	164.9089813232422	1.7390333333333332	1.68835	1.7983333333333333	0.10998333333333332	24952.04296875	103235.83258447266	0	1189	0.10979472062888185	1.0850049325879674	1.1700098651759347	164.90887451171875	164.9092254638672
278	164.9842529296875	11.773266666666666					1	DETECTED	164.9843 m/z @11.77 [CD6610_2.mzXML]	164.9842529296875	11.773266666666666	0.10103333333333334	19.997	19.895966666666666	96094.4375	1.2218409973900981E7	1	1189	0.8837093281347226	0.8500396661492045	7.889280522004589	164.9789276123047	164.98529052734375
279	165.02439880371094	1.5952166666666665					1	DETECTED	165.0244 m/z @1.60 [CD6610_2.mzXML]	165.02439880371094	1.5952166666666665	1.4466833333333333	1.6261	0.17941666666666678	6795.15966796875	62125.930741943375	0	1189	0.16706828649488625	0.6039609515260334	0.20792190305206662	165.02392578125	165.024658203125
280	165.0385284423828	16.47158333333333					1	DETECTED	165.0385 m/z @16.47 [CD6610_2.mzXML]	165.0385284423828	16.47158333333333	9.479333333333333	18.628333333333334	9.149000000000001	3145.271240234375	956176.3453912048	0	1189	8.33777891946649	0.6542243197826166	0.30844863956523333	165.0377960205078	165.0387420654297
281	165.05471801757812	3.9583999999999997					1	DETECTED	165.0547 m/z @3.96 [CD6610_2.mzXML]	165.05471801757812	3.9583999999999997	1.5068833333333334	10.785	9.278116666666667	8681.2578125	1289899.268560639	0	1189	0.3239985034960027	0.6092528320749551	0.13627113692032086	165.048828125	165.0576629638672
282	165.15963745117188	16.673666666666666					1	DETECTED	165.1596 m/z @16.67 [CD6610_2.mzXML]	165.15963745117188	16.673666666666666	0.3561166666666667	19.796	19.439883333333334	18136.82421875	5073052.183679571	0	1189	1.853430054905754	0.6953243271624373	0.35798756549540506	165.1573486328125	165.16705322265625
283	165.58985900878906	8.359983333333334					1	DETECTED	165.5899 m/z @8.36 [CD6610_2.mzXML]	165.58985900878906	8.359983333333334	7.919266666666667	10.5027	2.5834333333333337	7639.87890625	401852.28012780764	0	1189	null	2.9309458079643	2.99903489682509	165.58949279785156	165.5996551513672
284	166.0185089111328	11.426866666666665					1	DETECTED	166.0185 m/z @11.43 [CD6610_2.mzXML]	166.0185089111328	11.426866666666665	1.8411833333333334	11.426866666666665	9.585683333333332	53504.46484375	4899806.259036348	0	1189	8.90653236194132	0.5	null	166.01560974121094	166.02845764160156
285	166.0467071533203	12.597966666666668					1	DETECTED	166.0467 m/z @12.60 [CD6610_2.mzXML]	166.0467071533203	12.597966666666668	1.95215	17.89016666666667	15.93801666666667	37188.703125	9814764.343322387	0	1189	15.955198901884964	1.1172085417084134	1.2358516990709303	166.0371856689453	166.0555877685547
286	166.068359375	14.716066666666668					1	DETECTED	166.0684 m/z @14.72 [CD6610_2.mzXML]	166.068359375	14.716066666666668	3.2343166666666665	14.716066666666668	11.481750000000002	10934.78125	2099587.609239747	0	1189	6.421352134352166	0.5	null	166.05838012695312	166.07505798339844
287	166.0860137939453	8.344366666666666					1	DETECTED	166.0860 m/z @8.34 [CD6610_2.mzXML]	166.0860137939453	8.344366666666666	0.5749166666666666	15.848216666666668	15.2733	2788937.25	6.742163798360656E7	1	1189	0.3509246213588231	0.8833330345684438	0.5076497380052104	166.08367919921875	166.08731079101562
288	166.10845947265625	13.451883333333335					1	DETECTED	166.1085 m/z @13.45 [CD6610_2.mzXML]	166.10845947265625	13.451883333333335	7.969816666666667	13.451883333333335	5.482066666666667	18165.67578125	3122328.600208314	0	1189	5.083283475338844	0.5	null	166.09976196289062	166.1176300048828
289	166.1192169189453	8.32885					1	DETECTED	166.1192 m/z @8.33 [CD6610_2.mzXML]	166.1192169189453	8.32885	8.217266666666667	8.454649999999999	0.23738333333333195	2224.7177734375	24129.3620972288	0	1189	0.24089251875546402	1.0637042569081465	1.127408513816293	166.1192169189453	166.1258544921875
290	166.13052368164062	8.344366666666666					1	DETECTED	166.1305 m/z @8.34 [CD6610_2.mzXML]	166.13052368164062	8.344366666666666	8.168533333333334	8.3757	0.20716666666666583	1567.369384765625	14452.233940277074	0	1189	2.335339667007414	0.5890995260663544	0.1781990521327089	166.13050842285156	166.13717651367188
291	166.53463745117188	13.050116666666666					1	DETECTED	166.5346 m/z @13.05 [CD6610_2.mzXML]	166.53463745117188	13.050116666666666	2.6016166666666667	13.184249999999999	10.582633333333332	28081.318359375	8139888.595956602	0	1189	10.322229170018323	0.5069172101966047	0.01347348617994247	166.52719116210938	166.53463745117188
292	166.58436584472656	8.344366666666666					1	DETECTED	166.5844 m/z @8.34 [CD6610_2.mzXML]	166.58436584472656	8.344366666666666	7.902266666666667	8.538633333333333	0.6363666666666665	7718.8310546875	159664.79553955066	0	1189	0.3660187754709874	0.7197089647892647	0.4226525167837581	166.583984375	166.58436584472656
293	166.90638732910156	1.7699333333333334					1	DETECTED	166.9064 m/z @1.77 [CD6610_2.mzXML]	166.90638732910156	1.7699333333333334	1.70545	1.7842	0.0787500000000001	6255.56005859375	26215.38335961919	0	1189	0.1573212528708896	0.6106228999741532	0.2212457999483064	166.90579223632812	166.90638732910156
294	166.9845733642578	11.9199					1	DETECTED	166.9846 m/z @11.92 [CD6610_2.mzXML]	166.9845733642578	11.9199	0.10103333333333334	19.978833333333334	19.8778	51977.62109375	7241076.860367852	0	1189	1.076487987013321	0.7566478697036718	0.2798031603310496	166.9837646484375	166.9856719970703
295	167.03150939941406	1.8965500000000002					1	DETECTED	167.0315 m/z @1.90 [CD6610_2.mzXML]	167.03150939941406	1.8965500000000002	1.7983333333333333	9.85335	8.055016666666667	39481.1640625	1221568.244300964	0	1189	0.0800632904362244	31.25074327713073	63.36021641765439	167.02151489257812	167.0341796875
296	167.0702362060547	10.820283333333332					1	DETECTED	167.0702 m/z @10.82 [CD6610_2.mzXML]	167.0702362060547	10.820283333333332	6.738533333333334	18.5915	11.852966666666667	6131.74755859375	1026468.950426941	0	1189	8.291817214639686	1.4519466731998127	10.159754056298173	167.06736755371094	167.07066345214844
297	167.0894012451172	8.344366666666666					1	DETECTED	167.0894 m/z @8.34 [CD6610_2.mzXML]	167.0894012451172	8.344366666666666	7.661533333333334	9.546716666666667	1.885183333333333	209064.265625	4444654.640592161	0	1189	0.27703174316582313	0.9108789400584669	0.6711393229555149	167.08920288085938	167.0900115966797
298	168.09300231933594	8.344366666666666					1	DETECTED	168.0930 m/z @8.34 [CD6610_2.mzXML]	168.09300231933594	8.344366666666666	3.7590333333333334	8.778216666666667	5.019183333333334	6995.662109375	333280.90304757684	0	1189	0.2555023068106639	0.5473084472230301	0.09461689444606022	168.08534240722656	168.10263061523438
299	168.9800262451172	11.306633333333334					1	DETECTED	168.9800 m/z @11.31 [CD6610_2.mzXML]	168.9800262451172	11.306633333333334	0.10103333333333334	19.960500000000003	19.85946666666667	23685.857421875	3169003.8934509894	0	1189	0.9688561402753884	0.8252138185679417	0.3152877740743315	168.9794158935547	168.98065185546875
300	169.0050048828125	10.444416666666665					1	DETECTED	169.0050 m/z @10.44 [CD6610_2.mzXML]	169.0050048828125	10.444416666666665	1.6415333333333335	18.757	17.115466666666666	27716.333984375	2996011.197549743	0	1189	0.09701589197306326	17.271764835670556	0.4123726959427968	168.99560546875	169.00689697265625
301	169.0355224609375	3.0187999999999997					1	DETECTED	169.0355 m/z @3.02 [CD6610_2.mzXML]	169.0355224609375	3.0187999999999997	0.31975	19.33966666666667	19.01991666666667	154954.296875	6621558.004732322	0	1189	0.3109872052464575	1.1216105834114425	1.2314035998474633	169.02587890625	169.03627014160156
302	169.0472412109375	9.315066666666667					1	DETECTED	169.0472 m/z @9.32 [CD6610_2.mzXML]	169.0472412109375	9.315066666666667	9.254933333333334	9.700083333333334	0.44514999999999993	2812.16259765625	36246.17322924795	0	1189	0.12188095671255716	3.70135809312641	6.40271618625282	169.04666137695312	169.04798889160156
303	169.05810546875	1.7699333333333334					1	DETECTED	169.0581 m/z @1.77 [CD6610_2.mzXML]	169.05810546875	1.7699333333333334	1.7390333333333332	10.924466666666666	9.185433333333332	47254.01953125	4679295.087040774	0	1189	0.1730163772732065	146.0980911224412	290.1686532366355	169.0491485595703	169.05836486816406
304	169.0944366455078	1.6723166666666667					1	DETECTED	169.0944 m/z @1.67 [CD6610_2.mzXML]	169.0944366455078	1.6723166666666667	1.5952166666666665	8.795316666666668	7.200100000000002	38965.05078125	5016037.924501953	0	1189	0.08925357705003889	47.00867655913347	92.12646276162056	169.09437561035156	169.09732055664062
305	170.03897094726562	3.0187999999999997					1	DETECTED	170.0390 m/z @3.02 [CD6610_2.mzXML]	170.03897094726562	3.0187999999999997	2.6702	10.5961	7.9259	8646.4306640625	1398345.1999699706	0	1189	7.558332207985436	11.368187033849692	21.736374067699384	170.0364532470703	170.03933715820312
306	170.0599365234375	9.19745					1	DETECTED	170.0599 m/z @9.20 [CD6610_2.mzXML]	170.0599365234375	9.19745	3.7893666666666665	19.176166666666667	15.386800000000001	277866.65625	5400815.317082586	0	1189	0.10530253140257351	1.8721010255595931	1.5041990045174292	170.05758666992188	170.0638885498047
307	170.09237670898438	1.8692					1	DETECTED	170.0924 m/z @1.87 [CD6610_2.mzXML]	170.09237670898438	1.8692	0.10103333333333334	19.997	19.895966666666666	46387.8671875	6051719.779996957	0	1189	0.1302883868510083	1.9281596723925634	4.4879262357017335	170.09173583984375	170.09689331054688
308	171.0019989013672	10.444416666666665					1	DETECTED	171.0020 m/z @10.44 [CD6610_2.mzXML]	171.0019989013672	10.444416666666665	5.9738	17.337	11.363199999999999	8911.833984375	2931282.269728638	0	1189	0.08207371572048494	1.270876128200062	1.5417522564001245	170.99441528320312	171.0042266845703
309	171.03285217285156	1.5365833333333332					1	DETECTED	171.0329 m/z @1.54 [CD6610_2.mzXML]	171.03285217285156	1.5365833333333332	1.4621333333333333	18.205166666666667	16.743033333333333	8480.2607421875	1396739.108126953	0	1189	0.08530535449387622	112.44481755092917	107.70203154061828	171.0274658203125	171.0331573486328
310	171.05284118652344	1.6723166666666667					1	DETECTED	171.0528 m/z @1.67 [CD6610_2.mzXML]	171.05284118652344	1.6723166666666667	1.4921833333333334	15.212	13.719816666666667	39576.2265625	2782885.067450073	0	1189	0.05940910799932775	38.08239267209476	75.16478534418951	171.044189453125	171.06028747558594
311	171.06346130371094	9.19745					1	DETECTED	171.0635 m/z @9.20 [CD6610_2.mzXML]	171.06346130371094	9.19745	5.4444333333333335	10.362233333333334	4.917800000000001	28357.90234375	1516039.3554161384	0	1189	0.08942120893510896	0.5194781606086895	0.035522681168497126	171.06301879882812	171.0660400390625
312	171.1490478515625	1.2118499999999999					1	DETECTED	171.1490 m/z @1.21 [CD6610_2.mzXML]	171.1490478515625	1.2118499999999999	0.10103333333333334	19.978833333333334	19.8778	7538.47802734375	4750552.899021851	0	1189	16.16395001002668	8.947381055979836	16.894762111959672	171.14529418945312	171.1497039794922
313	172.13307189941406	10.238483333333333					1	DETECTED	172.1331 m/z @10.24 [CD6610_2.mzXML]	172.13307189941406	10.238483333333333	10.166916666666667	10.697083333333333	0.5301666666666662	12794.970703125	125601.37847241273	0	1189	0.10883012421981064	3.704005589194273	6.408011178388546	172.13299560546875	172.13330078125
314	172.97817993164062	1.4773833333333333					1	DETECTED	172.9782 m/z @1.48 [CD6610_2.mzXML]	172.97817993164062	1.4773833333333333	1.4466833333333333	16.3984	14.951716666666666	3985.911376953125	2353368.2489182125	0	1189	0.12264256080722435	243.51330076004382	486.0266015200876	172.97059631347656	172.9872589111328
315	173.02072143554688	15.2483					1	DETECTED	173.0207 m/z @15.25 [CD6610_2.mzXML]	173.02072143554688	15.2483	0.11931666666666667	19.960500000000003	19.841183333333337	6279.18017578125	2187082.5697416696	0	1189	3.2403204026766694	0.6557341923173953	0.3015347142609404	173.0194549560547	173.0242919921875
316	173.03773498535156	8.675116666666666					1	DETECTED	173.0377 m/z @8.68 [CD6610_2.mzXML]	173.03773498535156	8.675116666666666	2.171966666666667	18.830499999999997	16.65853333333333	4581.4501953125	2307835.15552185	0	1189	0.13028934806750136	1.280804943245453	1.5616098864909056	173.0326385498047	173.04373168945312
317	173.96151733398438	11.61355					1	DETECTED	173.9615 m/z @11.61 [CD6610_2.mzXML]	173.96151733398438	11.61355	0.11931666666666667	19.997	19.877683333333334	5849.412109375	1842612.0394905396	0	1189	11.101512752008361	0.8646806949571814	0.3610829481898749	173.9534149169922	173.96202087402344
318	174.0787811279297	15.499500000000001					1	DETECTED	174.0788 m/z @15.50 [CD6610_2.mzXML]	174.0787811279297	15.499500000000001	9.380116666666668	19.66783333333333	10.287716666666663	10525.205078125	2432518.454621886	0	1189	3.3356539493080355	0.8290273140013436	0.6070181028034489	174.0771026611328	174.08596801757812
319	174.12757873535156	18.994666666666667					1	DETECTED	174.1276 m/z @18.99 [CD6610_2.mzXML]	174.12757873535156	18.994666666666667	0.10103333333333334	19.942333333333334	19.8413	2430.02001953125	1494413.1868519587	0	1189	12.013551423115182	0.5250789948642312	0.05015798972846232	174.12254333496094	174.12832641601562
320	174.93771362304688	1.6415333333333335					1	DETECTED	174.9377 m/z @1.64 [CD6610_2.mzXML]	174.93771362304688	1.6415333333333335	1.5803333333333331	11.888716666666665	10.308383333333332	99435.4375	4302852.212738037	0	1189	0.13226416774096217	3.165262361556077	3.534735587512035	174.93760681152344	174.94357299804688
321	174.99143981933594	1.4621333333333333					1	DETECTED	174.9914 m/z @1.46 [CD6610_2.mzXML]	174.99143981933594	1.4621333333333333	0.33790000000000003	19.851166666666664	19.513266666666663	38349.953125	2617780.8055877374	0	1189	0.8058731953011609	1.403301332798678	31.0456199585454	174.98536682128906	174.9922637939453
322	175.0035400390625	1.8692					1	DETECTED	175.0035 m/z @1.87 [CD6610_2.mzXML]	175.0035400390625	1.8692	1.8692	19.230666666666664	17.361466666666665	6530.994140625	3118076.2906494136	0	1189	14.401510734555785	null	null	175.0035400390625	175.0089874267578
323	175.03135681152344	2.46665					1	DETECTED	175.0314 m/z @2.47 [CD6610_2.mzXML]	175.03135681152344	2.46665	2.0900000000000003	13.746416666666667	11.656416666666667	11079.5615234375	1440074.7846800536	0	1189	0.7281613054569811	15.473804150626146	3.730188178620218	175.02369689941406	175.04031372070312
324	175.07501220703125	15.6826					1	DETECTED	175.0750 m/z @15.68 [CD6610_2.mzXML]	175.07501220703125	15.6826	3.3522166666666666	19.832833333333333	16.480616666666666	14543.8583984375	4291010.603122962	0	1189	3.173552939692186	0.7139236440827877	0.5323834985038567	175.07015991210938	175.07566833496094
325	175.08985900878906	13.110800000000001					1	DETECTED	175.0899 m/z @13.11 [CD6610_2.mzXML]	175.08985900878906	13.110800000000001	0.10103333333333334	19.997	19.895966666666666	3127.39453125	1955920.0151620782	0	1189	18.50945127844483	0.7646550155908509	0.5293100311817018	175.08848571777344	175.09059143066406
326	175.11871337890625	1.7699333333333334					1	DETECTED	175.1187 m/z @1.77 [CD6610_2.mzXML]	175.11871337890625	1.7699333333333334	1.5952166666666665	9.563266666666667	7.968050000000001	106988.8046875	2306397.775536043	0	1189	0.23969287756049407	2.4084830956114893	2.9669238705430536	175.10964965820312	175.11973571777344
327	176.070556640625	10.548216666666667					1	DETECTED	176.0706 m/z @10.55 [CD6610_2.mzXML]	176.070556640625	10.548216666666667	8.881883333333333	15.553983333333333	6.6721	111715.6953125	1770136.4248329757	1	1189	0.08362704645050023	0.5482094331319902	0.07305360450114169	176.06153869628906	176.07810974121094
328	176.9706268310547	1.5511166666666665					1	DETECTED	176.9706 m/z @1.55 [CD6610_2.mzXML]	176.9706268310547	1.5511166666666665	1.43005	1.6106333333333334	0.18058333333333332	23499.896484375	158812.0916166992	0	1189	0.108099408712522	0.7458012114537459	0.4520627709886781	176.9704132080078	176.97088623046875
329	177.00161743164062	11.841000000000001					1	DETECTED	177.0016 m/z @11.84 [CD6610_2.mzXML]	177.00161743164062	11.841000000000001	1.43005	18.7755	17.34545	5689.6259765625	2113036.964087495	0	1189	5.219410284640928	0.8330387716778966	2.73111718415957	176.99862670898438	177.00730895996094
330	177.0608673095703	1.6261					1	DETECTED	177.0609 m/z @1.63 [CD6610_2.mzXML]	177.0608673095703	1.6261	0.17415	11.756683333333333	11.582533333333334	24283.642578125	2611025.667098875	0	1189	10.012299248297273	3.9886130146814054	6.973475854406277	177.05406188964844	177.06101989746094
331	177.07408142089844	10.548216666666667					1	DETECTED	177.0741 m/z @10.55 [CD6610_2.mzXML]	177.07408142089844	10.548216666666667	1.92465	10.663066666666667	8.738416666666668	10813.259765625	1227202.691710449	0	1189	0.08222916352615961	0.506659077643821	1.833872657783099	177.07382202148438	177.07640075683594
332	177.09063720703125	11.240033333333335					1	DETECTED	177.0906 m/z @11.24 [CD6610_2.mzXML]	177.09063720703125	11.240033333333335	2.3064666666666667	11.27345	8.966983333333333	9841.1171875	1359700.9505301204	0	1189	8.35320982880275	0.5050608993818957	0.004803395927355347	177.08616638183594	177.09063720703125
333	177.1597442626953	18.8675					1	DETECTED	177.1597 m/z @18.87 [CD6610_2.mzXML]	177.1597442626953	18.8675	0.15575	19.942333333333334	19.786583333333333	3620.8798828125	1531365.136373659	0	1189	0.808601721185326	0.5287208126800896	0.11478665261341485	177.15896606445312	177.16339111328125
334	177.9558868408203	6.651483333333333					1	DETECTED	177.9559 m/z @6.65 [CD6610_2.mzXML]	177.9558868408203	6.651483333333333	0.10103333333333334	19.960500000000003	19.85946666666667	2500.0341796875	1122388.1778779295	0	1189	6.321768225844038	1.5158856770654436	2.0317713541308873	177.95472717285156	177.95675659179688
335	177.9992218017578	9.666016666666668					1	DETECTED	177.9992 m/z @9.67 [CD6610_2.mzXML]	177.9992218017578	9.666016666666668	8.864433333333332	9.785183333333332	0.92075	4649.66943359375	76988.29265014642	0	1189	0.6008695471565897	0.5743320511487667	0.14866410229753355	177.99844360351562	177.99929809570312
336	178.11854553222656	1.8965500000000002					1	DETECTED	178.1185 m/z @1.90 [CD6610_2.mzXML]	178.11854553222656	1.8965500000000002	1.8827	2.0207166666666665	0.13801666666666645	12983.8955078125	69479.15593139641	0	1189	0.24700934752998327	4.982551143200904	8.965102286401809	178.11834716796875	178.118896484375
337	179.0399627685547	1.4921833333333334					1	DETECTED	179.0400 m/z @1.49 [CD6610_2.mzXML]	179.0399627685547	1.4921833333333334	1.43005	17.577333333333335	16.147283333333334	10873.3583984375	3276215.37750055	0	1189	0.14742362009196208	129.9405847639484	229.03985663501942	179.03456115722656	179.04025268554688
338	179.05380249023438	14.53565					1	DETECTED	179.0538 m/z @14.54 [CD6610_2.mzXML]	179.05380249023438	14.53565	9.347199999999999	19.158	9.810800000000002	4473.82373046875	1034888.0960633549	0	1189	1.6556956062970833	0.9454461351656082	0.8908922703312164	179.05259704589844	179.05995178222656
339	179.07028198242188	10.5027					1	DETECTED	179.0703 m/z @10.50 [CD6610_2.mzXML]	179.07028198242188	10.5027	0.10103333333333334	19.978833333333334	19.8778	12895.8115234375	1541221.767586914	0	1189	0.08200389220542625	1.387058324255943	0.7742518576363304	179.06231689453125	179.0725555419922
340	180.0655059814453	9.734399999999999					1	DETECTED	180.0655 m/z @9.73 [CD6610_2.mzXML]	180.0655059814453	9.734399999999999	1.9795666666666667	9.836133333333333	7.856566666666666	6643.765625	789775.7175552369	0	1189	0.10528040132128957	0.5091323166000477	0.025772941329340396	180.065185546875	180.0693817138672
341	180.080322265625	11.5984					1	DETECTED	180.0803 m/z @11.60 [CD6610_2.mzXML]	180.080322265625	11.5984	0.31975	19.960500000000003	19.640750000000004	18695.15234375	1404536.1721263425	0	1189	2.828604981215282	0.8556439132993492	12.12700782807099	180.07977294921875	180.088134765625
342	180.9036865234375	1.6723166666666667					1	DETECTED	180.9037 m/z @1.67 [CD6610_2.mzXML]	180.9036865234375	1.6723166666666667	1.6261	2.0069833333333333	0.38088333333333324	13153.21484375	196019.53542749013	0	1189	0.07391676354196242	4.120627479264342	7.2412549585286845	180.90338134765625	180.9038848876953
343	180.94754028320312	16.252433333333332					1	DETECTED	180.9475 m/z @16.25 [CD6610_2.mzXML]	180.94754028320312	16.252433333333332	7.93625	19.158	11.22175	2197.090087890625	687005.3868143006	0	1189	0.5868496777783712	0.6746935192626426	0.3493870385252854	180.94564819335938	180.95460510253906
344	181.0494384765625	12.430733333333334					1	DETECTED	181.0494 m/z @12.43 [CD6610_2.mzXML]	181.0494384765625	12.430733333333334	0.4657666666666667	19.997	19.531233333333333	3436.63232421875	1279030.850442871	0	1189	9.076978169858027	0.816184193297655	0.43447187577014384	181.0480499267578	181.04995727539062
345	181.06085205078125	9.4129					1	DETECTED	181.0609 m/z @9.41 [CD6610_2.mzXML]	181.06085205078125	9.4129	6.808083333333333	9.529933333333334	2.7218500000000008	7074.8798828125	231183.46376110855	0	1189	0.08682264737000445	0.5224647927877202	0.0414552048394957	181.06045532226562	181.07040405273438
346	181.08535766601562	11.538983333333334					1	DETECTED	181.0854 m/z @11.54 [CD6610_2.mzXML]	181.08535766601562	11.538983333333334	4.988183333333334	19.832833333333333	14.84465	709052.5625	5652456.847850562	1	1189	0.07137591612221428	3.230307281028658	4.08699142698105	181.08224487304688	181.08615112304688
347	182.0574188232422	1.8692					1	DETECTED	182.0574 m/z @1.87 [CD6610_2.mzXML]	182.0574188232422	1.8692	1.8692	18.019833333333334	16.150633333333335	12244.8125	3156400.0945617068	0	1189	6.448023137145969	null	null	182.05224609375	182.06741333007812
348	182.0811309814453	3.9583999999999997					1	DETECTED	182.0811 m/z @3.96 [CD6610_2.mzXML]	182.0811309814453	3.9583999999999997	1.9383833333333333	11.691316666666667	9.752933333333335	144938.640625	1.0031487739448238E7	1	1189	2.080538791781745	0.6816230069813543	0.27942017167573996	182.0803985595703	182.08905029296875
349	182.1497039794922	17.651166666666665					1	DETECTED	182.1497 m/z @17.65 [CD6610_2.mzXML]	182.1497039794922	17.651166666666665	0.10103333333333334	19.997	19.895966666666666	78554.625	2.0177723871697634E7	1	1189	9.188295530005496	0.6215603904213117	0.25887175642309335	182.14886474609375	182.1502227783203
350	182.96249389648438	1.5511166666666665					1	DETECTED	182.9625 m/z @1.55 [CD6610_2.mzXML]	182.96249389648438	1.5511166666666665	1.4466833333333333	1.6106333333333334	0.16395000000000004	13013.6884765625	82011.90279882812	0	1189	0.1322005779335087	0.784950526651773	0.5838959343295103	182.95907592773438	182.96273803710938
351	183.04898071289062	17.373833333333334					1	DETECTED	183.0490 m/z @17.37 [CD6610_2.mzXML]	183.04898071289062	17.373833333333334	0.10103333333333334	19.997	19.895966666666666	6424.04248046875	2529240.657170288	0	1189	0.9227778825450308	0.5759334522100258	0.13846644219984233	183.0482940673828	183.0507354736328
352	183.15310668945312	17.78033333333333					1	DETECTED	183.1531 m/z @17.78 [CD6610_2.mzXML]	183.15310668945312	17.78033333333333	0.15575	19.997	19.84125	5572.927734375	2322247.7428865056	0	1189	3.522803720834464	0.5628856474148326	0.12726621584724415	183.14450073242188	183.15960693359375
353	184.07284545898438	12.989183333333333					1	DETECTED	184.0728 m/z @12.99 [CD6610_2.mzXML]	184.07284545898438	12.989183333333333	9.072949999999999	15.2483	6.175350000000002	78731.21875	3348458.1924041747	0	1189	0.337770520386508	1.3476330750607757	1.9039734778853634	184.07229614257812	184.07546997070312
354	185.03182983398438	1.7545499999999998					1	DETECTED	185.0318 m/z @1.75 [CD6610_2.mzXML]	185.03182983398438	1.7545499999999998	1.68835	1.7545499999999998	0.06619999999999981	19373.28515625	38083.0208857421	0	1189	0.02876413403647038	0.5	null	185.03160095214844	185.0318603515625
355	185.0419158935547	1.8965500000000002					1	DETECTED	185.0419 m/z @1.90 [CD6610_2.mzXML]	185.0419158935547	1.8965500000000002	1.56565	10.32755	8.7619	181009.25	3544104.123530703	0	1189	0.1514499401833982	1.3549116376022672	4.327437822677715	185.04086303710938	185.0486297607422
356	185.0683135986328	1.6723166666666667					1	DETECTED	185.0683 m/z @1.67 [CD6610_2.mzXML]	185.0683135986328	1.6723166666666667	1.6261	13.315383333333333	11.689283333333332	25493.224609375	3044176.881175598	0	1189	0.0912360447229521	126.4617742517132	245.40238291434122	185.06813049316406	185.07791137695312
357	185.1282196044922	9.107466666666665					1	DETECTED	185.1282 m/z @9.11 [CD6610_2.mzXML]	185.1282196044922	9.107466666666665	9.0033	10.044916666666667	1.041616666666668	90058.484375	768982.5756795075	1	1189	0.09891546973438459	1.9399925820755979	1.91669298694496	185.1281280517578	185.1287078857422
358	186.07347106933594	1.8827					1	DETECTED	186.0735 m/z @1.88 [CD6610_2.mzXML]	186.07347106933594	1.8827	0.8657666666666667	19.194333333333336	18.32856666666667	45272.74609375	1991411.4416183778	0	1189	0.13500100554262562	9.011685459551595	17.02337091910319	186.07310485839844	186.07699584960938
359	186.92257690429688	1.56565					1	DETECTED	186.9226 m/z @1.57 [CD6610_2.mzXML]	186.92257690429688	1.56565	1.4621333333333333	4.822683333333333	3.36055	15283.703125	602221.9983486327	0	1189	0.10681803381828425	16.231927225889546	31.46385445177909	186.9222412109375	186.9245147705078
360	187.0574951171875	1.8692					1	DETECTED	187.0575 m/z @1.87 [CD6610_2.mzXML]	187.0574951171875	1.8692	1.8411833333333334	15.940183333333332	14.098999999999998	311678.15625	4367369.9165961305	0	1189	0.06611055376850739	6.820015890917481	9.160687636685102	187.0572052001953	187.0635986328125
361	187.07118225097656	2.4533833333333335					1	DETECTED	187.0712 m/z @2.45 [CD6610_2.mzXML]	187.07118225097656	2.4533833333333335	1.8125333333333333	7.01635	5.2038166666666665	18902.78515625	1273282.857052246	0	1189	0.6080980661847355	4.0600894645132755	3.9795333301782168	187.07080078125	187.07196044921875
362	187.12548828125	11.628583333333333					1	DETECTED	187.1255 m/z @11.63 [CD6610_2.mzXML]	187.12548828125	11.628583333333333	0.10103333333333334	19.997	19.895966666666666	4210.4453125	2729819.9552894314	0	1189	18.982952934746116	0.8629746419085871	0.7259492838171743	187.12374877929688	187.13201904296875
363	187.4724578857422	9.19745					1	DETECTED	187.4725 m/z @9.20 [CD6610_2.mzXML]	187.4724578857422	9.19745	9.124283333333333	9.299666666666667	0.17538333333333433	9343.384765625	53860.57119897482	0	1189	0.10375316098830645	1.1985193621867851	1.237457380246594	187.47227478027344	187.47267150878906
364	188.07022094726562	9.19745					1	DETECTED	188.0702 m/z @9.20 [CD6610_2.mzXML]	188.07022094726562	9.19745	1.8965500000000002	11.191266666666667	9.294716666666668	3348900.0	2.498267137345237E7	1	1189	0.10421398833430828	1.6161501259024182	1.506290636542725	188.060546875	188.0740509033203
365	188.09298706054688	9.19745					1	DETECTED	188.0930 m/z @9.20 [CD6610_2.mzXML]	188.09298706054688	9.19745	3.4711166666666666	17.982833333333335	14.511716666666668	4217.556640625	1836019.655994385	0	1189	5.93743582352166	1.267103731299843	1.5342074625996862	188.0917510986328	188.1002960205078
366	188.67063903808594	9.19745					1	DETECTED	188.6706 m/z @9.20 [CD6610_2.mzXML]	188.67063903808594	9.19745	9.1548	14.105516666666666	4.950716666666667	9446.5888671875	692832.7646043091	0	1189	0.08428290300262198	58.03888237592799	115.07776475185598	188.66323852539062	188.6709747314453
367	188.95559692382812	1.5068833333333334					1	DETECTED	188.9556 m/z @1.51 [CD6610_2.mzXML]	188.95559692382812	1.5068833333333334	1.4921833333333334	1.56565	0.07346666666666657	3836.673095703125	13367.121039916958	0	1189	0.03342662213972347	2.4988662131519352	3.99773242630387	188.95518493652344	188.95559692382812
368	189.02389526367188	13.530766666666667					1	DETECTED	189.0239 m/z @13.53 [CD6610_2.mzXML]	189.02389526367188	13.530766666666667	1.5365833333333332	15.445183333333334	13.908600000000002	5920.2744140625	1760418.9537894907	0	1189	1.531559304390301	0.5798060448745295	0.159612089749059	189.02236938476562	189.02450561523438
369	189.052001953125	10.3979					1	DETECTED	189.0520 m/z @10.40 [CD6610_2.mzXML]	189.052001953125	10.3979	1.43005	10.53285	9.1028	8319.3740234375	2041616.6234160766	0	1189	8.914171595843003	0.5081083330464614	0.014711907007715323	189.04669189453125	189.05221557617188
370	189.0736846923828	9.19745					1	DETECTED	189.0737 m/z @9.20 [CD6610_2.mzXML]	189.0736846923828	9.19745	9.124283333333333	10.5961	1.4718166666666672	341945.125	2250846.0270196586	0	1189	0.09820229561577243	1.7244260169391337	1.5068906154206905	189.0735321044922	189.07403564453125
371	189.0869598388672	2.4267333333333334					1	DETECTED	189.0870 m/z @2.43 [CD6610_2.mzXML]	189.0869598388672	2.4267333333333334	1.8692	18.794	16.9248	47687.8203125	6272779.17511725	0	1189	1.0050783317041043	6.180860909029269	8.251378500235285	189.0862579345703	189.09481811523438
372	189.19834899902344	9.183283333333332					1	DETECTED	189.1983 m/z @9.18 [CD6610_2.mzXML]	189.19834899902344	9.183283333333332	9.124283333333333	16.967833333333335	7.843550000000002	9893.0419921875	407827.3117321779	0	1189	0.09702818484929132	1.6970384567831793	2.2198144677923826	189.19305419921875	189.19906616210938
373	190.04962158203125	9.940266666666668					1	DETECTED	190.0496 m/z @9.94 [CD6610_2.mzXML]	190.04962158203125	9.940266666666668	9.836133333333333	17.262666666666668	7.426533333333335	7397.96142578125	552611.3738660583	0	1189	0.16068600502042507	35.65877080665751	70.31754161331502	190.04957580566406	190.05442810058594
374	190.06459045410156	11.628583333333333					1	DETECTED	190.0646 m/z @11.63 [CD6610_2.mzXML]	190.06459045410156	11.628583333333333	10.957716666666666	15.427116666666667	4.4694	66399.171875	959999.657481444	0	1189	0.0933082921702919	0.7882368438571143	0.31344389853618865	190.0546417236328	190.06500244140625
375	190.0775604248047	9.19745					1	DETECTED	190.0776 m/z @9.20 [CD6610_2.mzXML]	190.0775604248047	9.19745	9.107466666666665	10.890866666666666	1.7834000000000003	12764.728515625	254733.79846557637	0	1189	0.12585097486493524	1.3049430624860225	2.019380997166269	190.0771026611328	190.08595275878906
376	190.14361572265625	10.32755					1	DETECTED	190.1436 m/z @10.33 [CD6610_2.mzXML]	190.14361572265625	10.32755	0.10103333333333334	18.425166666666666	18.324133333333332	27206.634765625	1349507.168496277	0	1189	0.15162982981947515	0.9717878615546308	0.8980301073211792	190.14199829101562	190.14393615722656
377	190.97694396972656	1.8827					1	DETECTED	190.9769 m/z @1.88 [CD6610_2.mzXML]	190.97694396972656	1.8827	1.5217	19.049333333333333	17.527633333333334	7075.54248046875	3744208.4088690476	0	1189	9.653659459937924	19.371811581035104	40.49852690482223	190.96701049804688	190.9860382080078
378	191.0175018310547	1.8827					1	DETECTED	191.0175 m/z @1.88 [CD6610_2.mzXML]	191.0175018310547	1.8827	1.8827	16.8385	14.9558	21419.849609375	1328787.475951416	0	1189	0.05771091022776509	null	null	191.01380920410156	191.02700805664062
379	191.03993225097656	1.7699333333333334					1	DETECTED	191.0399 m/z @1.77 [CD6610_2.mzXML]	191.03993225097656	1.7699333333333334	1.43005	18.112833333333334	16.682783333333333	72623.109375	3228106.7260391847	0	1189	0.07823018690156713	127.54377738569728	null	191.03118896484375	191.04983520507812
380	191.07627868652344	1.6723166666666667					1	DETECTED	191.0763 m/z @1.67 [CD6610_2.mzXML]	191.07627868652344	1.6723166666666667	1.5803333333333331	11.707266666666667	10.126933333333334	52369.17578125	4960329.500115845	0	1189	0.09868132759563863	55.062745373057474	102.84068710942167	191.0677032470703	191.0847625732422
381	191.97198486328125	11.935049999999999					1	DETECTED	191.9720 m/z @11.94 [CD6610_2.mzXML]	191.97198486328125	11.935049999999999	0.1374	19.905666666666665	19.768266666666666	1462.3482666015625	1120498.2978380127	0	1189	18.72957783173608	0.8378052691284564	0.6756105382569128	191.97079467773438	191.981689453125
382	192.0651397705078	7.661533333333334					1	DETECTED	192.0651 m/z @7.66 [CD6610_2.mzXML]	192.0651397705078	7.661533333333334	5.0722499999999995	18.702166666666667	13.629916666666666	3441.167724609375	882424.4825541689	0	1189	1.7694120624246326	2.6319863282632894	4.263972656526579	192.0635528564453	192.06886291503906
383	192.0801239013672	11.628583333333333					1	DETECTED	192.0801 m/z @11.63 [CD6610_2.mzXML]	192.0801239013672	11.628583333333333	1.7226833333333333	11.773266666666666	10.050583333333332	10884.5322265625	1443777.976178955	0	1189	9.87475085587936	0.5073028868317535	0.014605773663506906	192.07391357421875	192.08074951171875
384	192.13429260253906	4.472016666666667					1	DETECTED	192.1343 m/z @4.47 [CD6610_2.mzXML]	192.13429260253906	4.472016666666667	3.5011333333333337	9.957533333333334	6.4564	2661.206298828125	331683.5939638671	0	1189	0.7993234035722816	3.3250133040358447	5.650026608071689	192.1336212158203	192.1350860595703
385	193.0345001220703	1.6568166666666668					1	DETECTED	193.0345 m/z @1.66 [CD6610_2.mzXML]	193.0345001220703	1.6568166666666668	1.6106333333333334	17.281166666666664	15.670533333333331	15128.8095703125	1184702.091117981	0	1189	1.88472458357856	20.31114541149813	38.476917880176536	193.03395080566406	193.03684997558594
386	193.05564880371094	1.4621333333333333					1	DETECTED	193.0556 m/z @1.46 [CD6610_2.mzXML]	193.05564880371094	1.4621333333333333	1.43005	1.56565	0.13559999999999994	14478.1865234375	82753.495640625	0	1189	0.04714336175144496	2.1132467532467585	3.226493506493517	193.05557250976562	193.0557403564453
387	193.08575439453125	10.5027					1	DETECTED	193.0858 m/z @10.50 [CD6610_2.mzXML]	193.08575439453125	10.5027	10.487583333333333	18.499166666666667	8.011583333333334	11310.267578125	709642.2679322205	0	1189	0.08598801977782955	264.99173098124135	9.147915750087124	193.08572387695312	193.08856201171875
388	194.03262329101562	1.82675					1	DETECTED	194.0326 m/z @1.83 [CD6610_2.mzXML]	194.03262329101562	1.82675	0.44761666666666666	19.978833333333334	19.53121666666667	8125.822265625	2202916.984448303	0	1189	14.952798052197888	3.4946332843565306	6.009804522238012	194.03189086914062	194.0341033935547
389	194.11758422851562	8.135983333333334					1	DETECTED	194.1176 m/z @8.14 [CD6610_2.mzXML]	194.11758422851562	8.135983333333334	0.4657666666666667	19.759166666666665	19.2934	4704.41455078125	1000701.612900879	0	1189	0.5329581373798487	1.2576828555473225	0.05504319412480101	194.11666870117188	194.11814880371094
390	194.96327209472656	15.018183333333333					1	DETECTED	194.9633 m/z @15.02 [CD6610_2.mzXML]	194.96327209472656	15.018183333333333	10.579783333333333	16.141650000000002	5.561866666666669	4066.1875	744361.6150531621	0	1189	0.70998878899419	0.6265621244893057	0.25312424897861147	194.96231079101562	194.96408081054688
391	194.97657775878906	11.773266666666666					1	DETECTED	194.9766 m/z @11.77 [CD6610_2.mzXML]	194.97657775878906	11.773266666666666	11.659249999999998	14.121633333333333	2.462383333333335	9432.5029296875	466675.6457533574	0	1189	0.5403877769210439	10.79834819470826	20.59669638941652	194.97628784179688	194.97705078125
392	195.0297088623047	16.47158333333333					1	DETECTED	195.0297 m/z @16.47 [CD6610_2.mzXML]	195.0297088623047	16.47158333333333	0.11931666666666667	19.942333333333334	19.823016666666668	8094.00537109375	2526417.8940047603	0	1189	7.901826539797771	0.6061244312715057	0.21086454137724867	195.02911376953125	195.0301971435547
393	195.06451416015625	10.890866666666666					1	DETECTED	195.0645 m/z @10.89 [CD6610_2.mzXML]	195.06451416015625	10.890866666666666	5.37635	13.8321	8.45575	17310.978515625	1983081.9565904536	0	1189	0.13136678668915636	0.7666809723426957	0.5333619446853913	195.06442260742188	195.06503295898438
394	195.0873565673828	1.2481666666666666					1	DETECTED	195.0874 m/z @1.25 [CD6610_2.mzXML]	195.0873565673828	1.2481666666666666	0.10103333333333334	19.997	19.895966666666666	27324.19921875	1.1957423974991858E7	0	1189	8.191180272241176	6.4506915020636	9.656743871476424	195.08604431152344	195.09010314941406
395	195.1011199951172	11.240033333333335					1	DETECTED	195.1011 m/z @11.24 [CD6610_2.mzXML]	195.1011199951172	11.240033333333335	11.207616666666667	15.28305	4.075433333333333	46934.1875	980223.5133862301	0	1189	0.30022414599358527	11.2200104358643	24.29584073695561	195.10060119628906	195.1075439453125
396	196.0606231689453	9.254933333333334					1	DETECTED	196.0606 m/z @9.25 [CD6610_2.mzXML]	196.0606231689453	9.254933333333334	8.778216666666667	17.964166666666664	9.185949999999997	29363.115234375	1346236.8688568112	0	1189	0.2410791559788219	16.53482372609857	25.32664907969145	196.05963134765625	196.0688018798828
397	196.0909423828125	13.935983333333333					1	DETECTED	196.0909 m/z @13.94 [CD6610_2.mzXML]	196.0909423828125	13.935983333333333	0.17415	19.64966666666667	19.475516666666667	3773.609375	2000812.86593518	0	1189	11.896572346696242	0.7075916483995592	0.4151832967991185	196.0899658203125	196.0917510986328
398	196.10482788085938	11.306633333333334					1	DETECTED	196.1048 m/z @11.31 [CD6610_2.mzXML]	196.10482788085938	11.306633333333334	2.6289333333333333	18.31566666666667	15.686733333333336	5476.78564453125	1524672.31290271	0	1189	11.812465147670913	0.9038531715393096	0.6398590681690376	196.0965118408203	196.10482788085938
399	196.8776092529297	1.6723166666666667					1	DETECTED	196.8776 m/z @1.67 [CD6610_2.mzXML]	196.8776092529297	1.6723166666666667	1.6261	2.0345666666666666	0.40846666666666653	12387.2705078125	200715.4817290039	0	1189	0.36919167317550694	4.419040750090162	7.8380815001803255	196.87742614746094	196.87794494628906
400	196.9556427001953	11.7234					1	DETECTED	196.9556 m/z @11.72 [CD6610_2.mzXML]	196.9556427001953	11.7234	11.191266666666667	16.7285	5.537233333333333	5777.89599609375	674680.2896350711	0	1189	0.32697931909715017	5.202862691054881	9.405725382109763	196.9554443359375	196.9604034423828
401	197.06463623046875	15.645833333333334					1	DETECTED	197.0646 m/z @15.65 [CD6610_2.mzXML]	197.06463623046875	15.645833333333334	0.24688333333333334	19.997	19.750116666666667	10892.9599609375	3376846.3671408063	0	1189	2.219563790150911	0.8114631803500575	0.5894888366822398	197.0632781982422	197.0679168701172
402	197.08030700683594	11.041383333333332					1	DETECTED	197.0803 m/z @11.04 [CD6610_2.mzXML]	197.08030700683594	11.041383333333332	10.429433333333332	11.126100000000001	0.696666666666669	8368.755859375	211458.58124926788	0	1189	0.5434038464628088	0.5692186180788208	0.13843723615764153	197.08016967773438	197.08123779296875
403	197.1005401611328	1.7699333333333334					1	DETECTED	197.1005 m/z @1.77 [CD6610_2.mzXML]	197.1005401611328	1.7699333333333334	1.5952166666666665	8.657816666666667	7.062600000000001	69567.75	4645324.632559541	0	1189	0.05457055691617141	20.211580654392808	103.60652398294877	197.09140014648438	197.1014862060547
404	197.12840270996094	9.734399999999999					1	DETECTED	197.1284 m/z @9.73 [CD6610_2.mzXML]	197.12840270996094	9.734399999999999	9.13985	9.992716666666666	0.8528666666666673	33556.578125	289146.56918524194	0	1189	0.08978938069216724	0.6217708399304687	1.9162639151323806	197.1280059814453	197.12864685058594
405	198.0314483642578	10.444416666666665					1	DETECTED	198.0314 m/z @10.44 [CD6610_2.mzXML]	198.0314483642578	10.444416666666665	10.06235	10.785	0.7226499999999998	52982.62109375	450494.386968078	0	1189	0.08264361150920152	0.833751863064778	0.28415241347751674	198.03067016601562	198.0322723388672
406	198.05259704589844	10.548216666666667					1	DETECTED	198.0526 m/z @10.55 [CD6610_2.mzXML]	198.05259704589844	10.548216666666667	8.899383333333333	10.5961	1.696716666666667	29068.806640625	1300607.5556048583	0	1189	1.6796449623449714	0.5145658676859661	0.029432668257869096	198.0524444580078	198.05592346191406
407	198.0846710205078	1.82675					1	DETECTED	198.0847 m/z @1.83 [CD6610_2.mzXML]	198.0846710205078	1.82675	1.7983333333333333	13.451883333333335	11.653550000000001	30382.90234375	2706097.7126497803	0	1189	0.06000172341531873	205.04780058650962	7.371006473961148	198.08425903320312	198.08921813964844
408	198.11245727539062	11.25675					1	DETECTED	198.1125 m/z @11.26 [CD6610_2.mzXML]	198.11245727539062	11.25675	9.445966666666667	11.336649999999999	1.8906833333333317	9731.9501953125	568868.067146545	0	1189	1.9418493151100211	0.5220622750743229	0.04538341981211128	198.1117706298828	198.1131591796875
409	198.94003295898438	1.5511166666666665					1	DETECTED	198.9400 m/z @1.55 [CD6610_2.mzXML]	198.94003295898438	1.5511166666666665	1.43005	1.6261	0.19605000000000006	233146.71875	1504701.5330463862	0	1189	0.11825084130434771	0.8111931849392326	0.5462110072891495	198.93971252441406	198.94009399414062
410	199.01666259765625	15.158683333333332					1	DETECTED	199.0167 m/z @15.16 [CD6610_2.mzXML]	199.01666259765625	15.158683333333332	9.940266666666668	19.285666666666668	9.3454	1967.5489501953125	560511.5387752077	0	1189	1.4128005946791706	0.8954248574759269	0.7908497149518539	199.01612854003906	199.01866149902344
411	199.10755920410156	8.5722					1	DETECTED	199.1076 m/z @8.57 [CD6610_2.mzXML]	199.10755920410156	8.5722	8.019766666666666	8.675116666666666	0.6553500000000003	3621.80712890625	57351.07159719837	0	1189	0.04076571832067977	0.5931484945393095	0.1862969890786191	199.10707092285156	199.10826110839844
412	200.0284881591797	10.444416666666665					1	DETECTED	200.0285 m/z @10.44 [CD6610_2.mzXML]	200.0284881591797	10.444416666666665	10.414583333333333	10.6798	0.2652166666666673	17237.484375	107932.63370898439	0	1189	0.10303748220635356	4.4449720670392425	6.369184170676455	200.02838134765625	200.02877807617188
413	200.04019165039062	1.7226833333333333					1	DETECTED	200.0402 m/z @1.72 [CD6610_2.mzXML]	200.04019165039062	1.7226833333333333	1.6106333333333334	2.8359666666666663	1.225333333333333	16954.6171875	434068.1713813475	0	1189	0.12593126716773284	5.467797114383459	9.935594228766918	200.0400848388672	200.04452514648438
414	200.09185791015625	9.315066666666667					1	DETECTED	200.0919 m/z @9.32 [CD6610_2.mzXML]	200.09185791015625	9.315066666666667	3.3081666666666667	9.85335	6.545183333333334	7632.40673828125	465779.29093203717	0	1189	0.08655313158062583	0.544805418213499	0.09489120028877915	200.0911102294922	200.0922393798828
415	200.20074462890625	10.380183333333333					1	DETECTED	200.2007 m/z @10.38 [CD6610_2.mzXML]	200.20074462890625	10.380183333333333	0.11931666666666667	19.997	19.877683333333334	11334.41015625	1898942.8691510612	0	1189	8.046392266091512	2.208179244300245	45.3441971245398	200.20008850097656	200.2018585205078
416	200.93763732910156	1.5511166666666665					1	DETECTED	200.9376 m/z @1.55 [CD6610_2.mzXML]	200.93763732910156	1.5511166666666665	1.4621333333333333	1.56565	0.1035166666666667	35305.5546875	146082.28143408187	0	1189	0.08675774669754444	0.581663232815135	0.16332646563027006	200.93753051757812	200.93772888183594
417	200.97317504882812	1.5511166666666665					1	DETECTED	200.9732 m/z @1.55 [CD6610_2.mzXML]	200.97317504882812	1.5511166666666665	1.4621333333333333	2.048366666666667	0.5862333333333336	42271.828125	543338.888522461	0	1189	0.1435022964172068	3.294062558531567	0.6821132906933939	200.97267150878906	200.97561645507812
418	201.01585388183594	1.8965500000000002					1	DETECTED	201.0159 m/z @1.90 [CD6610_2.mzXML]	201.01585388183594	1.8965500000000002	1.7390333333333332	3.1618833333333334	1.4228500000000002	68777.6796875	1008211.8627431032	0	1189	0.07858470659577388	4.5165061898211745	2.0365868930460764	201.00619506835938	201.02175903320312
419	201.11187744140625	0.31975					1	DETECTED	201.1119 m/z @0.32 [CD6610_2.mzXML]	201.11187744140625	0.31975	0.10103333333333334	19.997	19.895966666666666	39779.09765625	2.9518034519460205E7	0	1189	4.204464710472145	45.483426045873664	6.0050056757707715	201.11126708984375	201.11248779296875
420	202.11534118652344	19.375999999999998					1	DETECTED	202.1153 m/z @19.38 [CD6610_2.mzXML]	202.11534118652344	19.375999999999998	0.11931666666666667	19.960500000000003	19.841183333333337	4938.90966796875	3282822.1150147724	0	1189	3.4592114693431704	0.5151765490942107	0.030353098188421454	202.1068572998047	202.11854553222656
421	202.97084045410156	1.5068833333333334					1	DETECTED	202.9708 m/z @1.51 [CD6610_2.mzXML]	202.97084045410156	1.5068833333333334	1.4466833333333333	1.6106333333333334	0.16395000000000004	15432.5712890625	87698.57881353756	0	1189	0.09492192713315584	1.3617109634551492	1.672140618516739	202.97036743164062	202.9708709716797
422	203.03146362304688	1.92465					1	DETECTED	203.0315 m/z @1.92 [CD6610_2.mzXML]	203.03146362304688	1.92465	1.43005	9.4129	7.982850000000001	55957.85546875	4654534.524677308	0	1189	8.071036295998674	7.912573848530256	14.877313194684891	203.02259826660156	203.03965759277344
423	203.05206298828125	1.7983333333333333					1	DETECTED	203.0521 m/z @1.80 [CD6610_2.mzXML]	203.05206298828125	1.7983333333333333	1.6568166666666668	10.563566666666667	8.906749999999999	1302252.25	1.9665278180163134E7	1	1189	0.17664003790625848	4.198023636076678	5.389759887068627	203.052001953125	203.05296325683594
424	203.1060791015625	12.186466666666666					1	DETECTED	203.1061 m/z @12.19 [CD6610_2.mzXML]	203.1060791015625	12.186466666666666	0.24688333333333334	18.7755	18.528616666666668	6018.6337890625	1789573.3766730647	0	1189	0.08972112556494238	0.7759322980282674	0.5518645960565348	203.1031036376953	203.11569213867188
425	203.1500244140625	1.8692					1	DETECTED	203.1500 m/z @1.87 [CD6610_2.mzXML]	203.1500244140625	1.8692	1.37545	15.5174	14.14195	59061.06640625	5986932.285688537	0	1189	0.08287579186167116	14.320962025316458	0.09366433985346774	203.14248657226562	203.1558380126953
426	203.82386779785156	9.19745					1	DETECTED	203.8239 m/z @9.20 [CD6610_2.mzXML]	203.82386779785156	9.19745	9.124283333333333	9.479333333333333	0.3550500000000003	16816.6640625	114550.43210211172	0	1189	0.10537583414591012	2.2301173930340723	1.549482522600326	203.8233184814453	203.82424926757812
427	204.05557250976562	1.7983333333333333					1	DETECTED	204.0556 m/z @1.80 [CD6610_2.mzXML]	204.05557250976562	1.7983333333333333	1.7545499999999998	19.923833333333334	18.169283333333336	72526.5234375	4244848.287100343	0	1189	0.1812308591952565	97.67045362128631	198.79024685047915	204.05467224121094	204.0655517578125
428	204.1227569580078	1.8692					1	DETECTED	204.1228 m/z @1.87 [CD6610_2.mzXML]	204.1227569580078	1.8692	1.8554833333333332	8.184916666666668	6.329433333333335	1301274.0	7697512.8183843475	1	1189	0.04311286516336432	17.834952059663372	13.880666912260903	204.12257385253906	204.12353515625
429	204.41610717773438	9.211916666666667					1	DETECTED	204.4161 m/z @9.21 [CD6610_2.mzXML]	204.41610717773438	9.211916666666667	9.124283333333333	9.380116666666668	0.25583333333333513	12794.3701171875	92562.75871453855	0	1189	0.10907183347450733	1.4596804868771294	1.9193609737542587	204.41595458984375	204.4164276123047
430	204.9567108154297	1.6261					1	DETECTED	204.9567 m/z @1.63 [CD6610_2.mzXML]	204.9567108154297	1.6261	1.56565	4.8883	3.3226500000000003	52046.83984375	796188.3692021184	0	1189	0.0669435541844372	27.67105778354103	0.805684069017547	204.95654296875	204.95968627929688
431	204.99618530273438	12.048499999999999					1	DETECTED	204.9962 m/z @12.05 [CD6610_2.mzXML]	204.99618530273438	12.048499999999999	11.841000000000001	16.031783333333333	4.190783333333332	6021.3974609375	474712.65419171145	0	1189	0.3984074115362439	10.098273092369583	14.083115279482586	204.99517822265625	204.9984893798828
432	205.047119140625	9.3308					1	DETECTED	205.0471 m/z @9.33 [CD6610_2.mzXML]	205.047119140625	9.3308	1.7983333333333333	9.88815	8.089816666666666	17666.49609375	4257273.770346068	0	1189	0.09361468687169783	0.5373842681922728	0.0728497390805227	205.0466766357422	205.05630493164062
433	205.07566833496094	11.628583333333333					1	DETECTED	205.0757 m/z @11.63 [CD6610_2.mzXML]	205.07566833496094	11.628583333333333	0.11931666666666667	19.997	19.877683333333334	40135.12890625	5018731.961939086	0	1189	0.08685618694684472	0.6279316444291139	0.04371990382682728	205.06761169433594	205.08566284179688
434	205.085693359375	12.497366666666666					1	DETECTED	205.0857 m/z @12.50 [CD6610_2.mzXML]	205.085693359375	12.497366666666666	0.17415	19.942333333333334	19.768183333333333	11404.845703125	4571918.924718385	0	1189	11.716755206120554	0.8020707526308742	0.16629195104982702	205.08567810058594	205.08682250976562
435	205.0968475341797	9.19745					1	DETECTED	205.0968 m/z @9.20 [CD6610_2.mzXML]	205.0968475341797	9.19745	9.090416666666666	11.007900000000001	1.917483333333335	5286656.5	3.743355775236668E7	1	1189	0.10146878645346469	1.8081460274697618	1.5715874459147934	205.09622192382812	205.0972442626953
436	205.12623596191406	1.8692					1	DETECTED	205.1262 m/z @1.87 [CD6610_2.mzXML]	205.12623596191406	1.8692	1.8411833333333334	11.351533333333332	9.510349999999999	110958.9609375	2898543.970735902	0	1189	0.04097380373674353	130.83669442937745	108.26024020302351	205.1166229248047	205.13145446777344
437	205.1402130126953	9.211916666666667					1	DETECTED	205.1402 m/z @9.21 [CD6610_2.mzXML]	205.1402130126953	9.211916666666667	9.16905	9.226049999999999	0.05699999999999861	5405.87353515625	13565.655219726505	0	1189	0.08702231010798478	0.6648522550544136	0.3297045101088271	205.13809204101562	205.1403350830078
438	205.78076171875	9.183283333333332					1	DETECTED	205.7808 m/z @9.18 [CD6610_2.mzXML]	205.78076171875	9.183283333333332	9.124283333333333	9.3308	0.20651666666666735	12805.3369140625	79928.49170568868	0	1189	0.1017619175921336	2.0264384320711293	2.093088544133648	205.78070068359375	205.78106689453125
439	205.98716735839844	11.290483333333333					1	DETECTED	205.9872 m/z @11.29 [CD6610_2.mzXML]	205.98716735839844	11.290483333333333	0.10103333333333334	19.978833333333334	19.8778	17470.53125	3712331.173447908	0	1189	0.3122349213231441	1.1707348439870127	2.8147517833639175	205.98635864257812	205.99485778808594
440	206.08087158203125	10.292366666666668					1	DETECTED	206.0809 m/z @10.29 [CD6610_2.mzXML]	206.08087158203125	10.292366666666668	3.4861	19.960500000000003	16.474400000000003	201762.640625	2239634.2916003102	1	1189	0.09583070682320383	2.4305512413885046	2.8763870436363934	206.08042907714844	206.08953857421875
441	206.10011291503906	9.19745					1	DETECTED	206.1001 m/z @9.20 [CD6610_2.mzXML]	206.10011291503906	9.19745	9.090416666666666	10.3099	1.2194833333333346	565322.5	3871645.75784083	0	1189	0.09136603235758045	1.6698155763812457	1.463241244430694	206.1000518798828	206.10084533691406
442	206.38185119628906	9.19745					1	DETECTED	206.3819 m/z @9.20 [CD6610_2.mzXML]	206.38185119628906	9.19745	9.124283333333333	9.3308	0.20651666666666735	17602.419921875	103065.04089990247	0	1189	0.1155830425781943	1.4112756264236832	1.3178372830432792	206.38140869140625	206.3826141357422
443	206.99072265625	16.673666666666666					1	DETECTED	206.9907 m/z @16.67 [CD6610_2.mzXML]	206.99072265625	16.673666666666666	0.21053333333333332	19.997	19.786466666666666	6554.88232421875	2151879.109992464	0	1189	2.4661790689139025	0.6009325887741095	0.201684778635035	206.9873504638672	206.99143981933594
444	207.01373291015625	1.7699333333333334					1	DETECTED	207.0137 m/z @1.77 [CD6610_2.mzXML]	207.01373291015625	1.7699333333333334	1.43005	15.265733333333333	13.835683333333334	39615.55859375	3256948.3035834366	0	1189	0.08761193595267858	19.47256891904448	45.916519369634436	207.00436401367188	207.0181427001953
445	207.05007934570312	1.6568166666666668					1	DETECTED	207.0501 m/z @1.66 [CD6610_2.mzXML]	207.05007934570312	1.6568166666666668	1.6261	16.252433333333332	14.626333333333331	26766.21875	5640350.6276383065	0	1189	0.04338512993406085	238.08464460119322	475.16928920238644	207.05007934570312	207.0529022216797
446	207.09132385253906	11.61355					1	DETECTED	207.0913 m/z @11.61 [CD6610_2.mzXML]	207.09132385253906	11.61355	9.315066666666667	14.748883333333334	5.433816666666667	63934.34765625	1732822.0069329822	0	1189	0.10945455073480481	1.654160163536358	0.2824998759864932	207.08436584472656	207.10101318359375
447	207.11021423339844	9.107466666666665					1	DETECTED	207.1102 m/z @9.11 [CD6610_2.mzXML]	207.11021423339844	9.107466666666665	1.0845999999999998	14.583633333333333	13.499033333333333	24287.47265625	1244785.5917632761	0	1189	0.17299821591115894	0.516454221874671	3.423702868412849	207.10391235351562	207.1199493408203
448	208.04905700683594	16.06845					1	DETECTED	208.0491 m/z @16.07 [CD6610_2.mzXML]	208.04905700683594	16.06845	0.21053333333333332	19.613166666666665	19.40263333333333	14699.728515625	4454628.478794281	0	1189	2.421563735620424	0.7620476606444014	0.46064187713378496	208.0474395751953	208.05519104003906
449	208.89039611816406	1.7390333333333332					1	DETECTED	208.8904 m/z @1.74 [CD6610_2.mzXML]	208.89039611816406	1.7390333333333332	1.68835	1.92465	0.23629999999999995	16860.7734375	126005.0391657715	0	1189	0.08914906399141453	2.3311410720157903	3.6622821440315807	208.89013671875	208.89109802246094
450	208.97845458984375	14.105516666666666					1	DETECTED	208.9785 m/z @14.11 [CD6610_2.mzXML]	208.97845458984375	14.105516666666666	11.538983333333334	15.035566666666666	3.496583333333332	6482.45849609375	743386.3086696775	0	1189	0.8422950391461157	0.6811879837913658	0.36237596758273155	208.97792053222656	208.97964477539062
451	209.0333251953125	1.5068833333333334					1	DETECTED	209.0333 m/z @1.51 [CD6610_2.mzXML]	209.0333251953125	1.5068833333333334	1.4116	6.8946	5.483	53189.7109375	654704.6296952211	0	1189	0.08814193879815657	28.861041797087708	59.03511865930617	209.03256225585938	209.03372192382812
452	209.04530334472656	16.47158333333333					1	DETECTED	209.0453 m/z @16.47 [CD6610_2.mzXML]	209.04530334472656	16.47158333333333	0.15575	19.960500000000003	19.804750000000002	27993.576171875	7103800.63516132	0	1189	7.324324627278417	0.7256501640852021	0.48867023066265813	209.04461669921875	209.04568481445312
453	209.08074951171875	8.847216666666666					1	DETECTED	209.0807 m/z @8.85 [CD6610_2.mzXML]	209.08074951171875	8.847216666666666	8.675116666666666	8.934416666666667	0.2593000000000014	8750.728515625	67355.94355035444	0	1189	0.0669536143706555	0.7533410807669985	0.5066821615339969	209.08053588867188	209.08084106445312
454	209.09170532226562	7.626416666666667					1	DETECTED	209.0917 m/z @7.63 [CD6610_2.mzXML]	209.09170532226562	7.626416666666667	5.6653	8.812883333333334	3.1475833333333334	23004.021484375	1440079.0312549744	0	1189	0.5411516856704921	0.6958151039820294	0.25597566379953834	209.0912628173828	209.0923614501953
455	209.11683654785156	12.01675					1	DETECTED	209.1168 m/z @12.02 [CD6610_2.mzXML]	209.11683654785156	12.01675	11.290483333333333	12.5481	1.2576166666666673	225188.5	2136687.2467753985	1	1189	0.09484549431730649	0.8232165211808845	6.5109396173270095	209.1163787841797	209.1173553466797
456	210.0365753173828	1.4921833333333334					1	DETECTED	210.0366 m/z @1.49 [CD6610_2.mzXML]	210.0365753173828	1.4921833333333334	1.4921833333333334	18.7385	17.246316666666665	2793.90869140625	1409140.3019063417	0	1189	15.016638529570308	null	null	210.0365753173828	210.0459442138672
457	210.93576049804688	11.223283333333335					1	DETECTED	210.9358 m/z @11.22 [CD6610_2.mzXML]	210.93576049804688	11.223283333333335	1.68835	18.14966666666667	16.46131666666667	11148.3115234375	2614960.29977646	0	1189	0.8343730933493614	0.7667898479262838	0.4619904965950187	210.9341278076172	210.93605041503906
458	211.04190063476562	2.2127166666666667					1	DETECTED	211.0419 m/z @2.21 [CD6610_2.mzXML]	211.04190063476562	2.2127166666666667	2.062183333333333	17.540166666666668	15.477983333333334	20056.28515625	2833508.8196331174	0	1189	0.7044109983085409	4.322345177924681	9.164567412557878	211.04156494140625	211.04800415039062
459	211.05758666992188	9.36345					1	DETECTED	211.0576 m/z @9.36 [CD6610_2.mzXML]	211.05758666992188	9.36345	9.347199999999999	15.140916666666667	5.793716666666668	6906.986328125	1001058.7288059085	0	1189	0.10518436638490414	178.26820512819194	355.5364102563839	211.05426025390625	211.0601806640625
460	211.08013916015625	14.26475					1	DETECTED	211.0801 m/z @14.26 [CD6610_2.mzXML]	211.08013916015625	14.26475	10.563566666666667	17.632833333333334	7.0692666666666675	5302.84912109375	669158.8824454647	0	1189	0.9860235260896992	0.9550008780975456	0.9100017561950913	211.07855224609375	211.08151245117188
461	211.13214111328125	11.475633333333333					1	DETECTED	211.1321 m/z @11.48 [CD6610_2.mzXML]	211.13214111328125	11.475633333333333	0.10103333333333334	19.997	19.895966666666666	9979.5966796875	3436243.989039001	0	1189	12.710350330198514	0.874578739765208	0.6072061503341613	211.122314453125	211.1336669921875
462	211.14407348632812	10.274733333333334					1	DETECTED	211.1441 m/z @10.27 [CD6610_2.mzXML]	211.14407348632812	10.274733333333334	10.166916666666667	10.45875	0.29183333333333294	20673.107421875	174439.40328430253	0	1189	0.14022984574168973	1.380068009183184	3.1104642848023056	211.14364624023438	211.14443969726562
463	212.01934814453125	11.366333333333333					1	DETECTED	212.0193 m/z @11.37 [CD6610_2.mzXML]	212.01934814453125	11.366333333333333	11.306633333333334	11.491983333333334	0.18534999999999968	40988.30859375	222321.13445776305	0	1189	0.09224099067388636	1.552345058626478	1.4623375842685111	212.01914978027344	212.01954650878906
464	212.8392333984375	1.9795666666666667					1	DETECTED	212.8392 m/z @1.98 [CD6610_2.mzXML]	212.8392333984375	1.9795666666666667	1.7390333333333332	2.0345666666666666	0.2955333333333334	12207.736328125	121508.06945043945	0	1189	0.03727310484385993	0.6143292682926828	0.22865853658536545	212.83836364746094	212.8392333984375
465	213.07460021972656	1.7699333333333334					1	DETECTED	213.0746 m/z @1.77 [CD6610_2.mzXML]	213.07460021972656	1.7699333333333334	1.6723166666666667	1.7842	0.11188333333333333	41948.96484375	152973.7641450197	0	1189	0.06747941372005628	0.5614635281721851	0.18220667679395836	213.0743865966797	213.07470703125
466	213.11209106445312	10.612616666666666					1	DETECTED	213.1121 m/z @10.61 [CD6610_2.mzXML]	213.11209106445312	10.612616666666666	10.548216666666667	10.85535	0.3071333333333328	2650.0654296875	28995.748401550274	0	1189	0.09104479356539485	2.3845755693582062	3.769151138716413	213.11094665527344	213.11260986328125
467	213.1634521484375	14.406933333333335					1	DETECTED	213.1635 m/z @14.41 [CD6610_2.mzXML]	213.1634521484375	14.406933333333335	10.750116666666665	15.052333333333333	4.302216666666668	3516.111328125	517117.50701638806	0	1189	0.7756274726216343	0.5882461521633112	0.1364693737583336	213.15948486328125	213.16506958007812
468	213.9587860107422	18.31566666666667					1	DETECTED	213.9588 m/z @18.32 [CD6610_2.mzXML]	213.9587860107422	18.31566666666667	0.17415	19.942333333333334	19.768183333333333	2789.167236328125	1276999.0194505297	0	1189	17.56186170121962	0.5448327087683774	0.08966541753675493	213.95806884765625	213.95997619628906
469	214.0264892578125	10.548216666666667					1	DETECTED	214.0265 m/z @10.55 [CD6610_2.mzXML]	214.0264892578125	10.548216666666667	6.425566666666667	10.579783333333333	4.154216666666667	4606.708984375	288076.5275915528	0	1189	0.03853705452713818	0.5038284436790252	0.007656887358050409	214.02137756347656	214.0305633544922
470	214.0587158203125	1.8411833333333334					1	DETECTED	214.0587 m/z @1.84 [CD6610_2.mzXML]	214.0587158203125	1.8411833333333334	1.68835	9.429433333333332	7.741083333333332	40500.859375	1131022.7609747315	0	1189	0.05477482606906192	23.344376979841652	1.3845162406689053	214.05084228515625	214.05908203125
471	214.91738891601562	1.5511166666666665					1	DETECTED	214.9174 m/z @1.55 [CD6610_2.mzXML]	214.91738891601562	1.5511166666666665	1.43005	12.497366666666666	11.067316666666667	797558.875	6317490.476907652	0	1189	0.09334890509225846	0.7590923998966089	0.5238935943002807	214.91171264648438	214.9263916015625
472	214.9888458251953	1.5068833333333334					1	DETECTED	214.9888 m/z @1.51 [CD6610_2.mzXML]	214.9888458251953	1.5068833333333334	1.43005	1.5803333333333331	0.1502833333333331	41577.83203125	246626.93692175273	0	1189	0.1627617600686273	0.9899961121496373	1.052687246163497	214.9886016845703	214.9895477294922
473	215.01608276367188	1.9383833333333333					1	DETECTED	215.0161 m/z @1.94 [CD6610_2.mzXML]	215.01608276367188	1.9383833333333333	1.8965500000000002	10.5027	8.606150000000001	39690.71875	1519903.5540445566	0	1189	1.3406875071129871	22.617692704073843	5.910282585718373	215.01564025878906	215.02317810058594
474	215.14202880859375	12.682433333333334					1	DETECTED	215.1420 m/z @12.68 [CD6610_2.mzXML]	215.14202880859375	12.682433333333334	12.116433333333333	19.77766666666667	7.661233333333335	1521.5601806640625	408490.2707029725	0	1189	2.909559899828132	6.767873969375729	12.535747938751458	215.14076232910156	215.1428985595703
475	215.17935180664062	15.229966666666666					1	DETECTED	215.1794 m/z @15.23 [CD6610_2.mzXML]	215.17935180664062	15.229966666666666	15.052333333333333	16.086666666666666	1.0343333333333327	1696.181884765625	64038.79437707515	0	1189	0.22041285901394403	2.911428035278673	4.822856070557346	215.1783905029297	215.18006896972656
476	215.92086791992188	1.5511166666666665					1	DETECTED	215.9209 m/z @1.55 [CD6610_2.mzXML]	215.92086791992188	1.5511166666666665	1.4621333333333333	3.5768166666666668	2.1146833333333337	22197.607421875	1124125.3509799805	0	1189	0.08873681127012412	11.882468627083744	22.76493725416749	215.9136199951172	215.9210662841797
477	216.06875610351562	9.211916666666667					1	DETECTED	216.0688 m/z @9.21 [CD6610_2.mzXML]	216.06875610351562	9.211916666666667	9.107466666666665	13.3448	4.237333333333334	33415.89453125	626695.525758881	0	1189	0.1749030951248134	2.3814843798654124	2.648319510718491	216.06161499023438	216.06922912597656
478	216.92234802246094	1.7699333333333334					1	DETECTED	216.9223 m/z @1.77 [CD6610_2.mzXML]	216.92234802246094	1.7699333333333334	1.5217	1.8827	0.361	76801.46875	639650.5888027346	0	1189	0.09381219406804275	0.727138445011414	0.6098065993447156	216.91348266601562	216.9225311279297
479	216.95066833496094	1.5511166666666665					1	DETECTED	216.9507 m/z @1.55 [CD6610_2.mzXML]	216.95066833496094	1.5511166666666665	1.43005	1.6261	0.19605000000000006	119734.328125	768537.917061035	0	1189	0.12097305407218828	0.8133513795405511	0.5433248343829976	216.95033264160156	216.9507293701172
480	217.08168029785156	1.8692					1	DETECTED	217.0817 m/z @1.87 [CD6610_2.mzXML]	217.08168029785156	1.8692	1.8692	15.445183333333334	13.575983333333335	48341.72265625	1888072.6622766724	0	1189	0.17121795435916298	null	null	217.0725555419922	217.0894012451172
481	217.12152099609375	18.812333333333335					1	DETECTED	217.1215 m/z @18.81 [CD6610_2.mzXML]	217.12152099609375	18.812333333333335	0.11931666666666667	19.997	19.877683333333334	12905.5068359375	3312059.78216318	0	1189	1.254324965023688	0.558219644773662	0.1315084427262384	217.1179962158203	217.122314453125
482	218.08071899414062	9.183283333333332					1	DETECTED	218.0807 m/z @9.18 [CD6610_2.mzXML]	218.08071899414062	9.183283333333332	9.1548	18.812333333333335	9.657533333333335	3753.63330078125	943641.9300738524	0	1189	7.846057516319439	169.52954944412684	333.1611481598855	218.08047485351562	218.0860137939453
483	218.1384735107422	2.0069833333333333					1	DETECTED	218.1385 m/z @2.01 [CD6610_2.mzXML]	218.1384735107422	2.0069833333333333	0.1374	19.997	19.8596	27716.990234375	3618532.610958677	0	1189	3.2574402850058797	3.4514318876807955	13.104714496425355	218.12855529785156	218.13946533203125
484	218.21133422851562	10.380183333333333					1	DETECTED	218.2113 m/z @10.38 [CD6610_2.mzXML]	218.21133422851562	10.380183333333333	10.362233333333334	10.517716666666667	0.15548333333333275	7529.150390625	36055.365340453776	0	1189	0.2687144229158829	4.331012070566608	6.394726297033748	218.21109008789062	218.2117156982422
485	218.9193572998047	1.7699333333333334					1	DETECTED	218.9194 m/z @1.77 [CD6610_2.mzXML]	218.9193572998047	1.7699333333333334	1.4466833333333333	5.478266666666667	4.031583333333334	26431.572265625	1783244.7651593022	0	1189	0.28969457984026303	6.236014436710493	11.364342673366345	218.91038513183594	218.92245483398438
486	218.96987915039062	9.6491					1	DETECTED	218.9699 m/z @9.65 [CD6610_2.mzXML]	218.96987915039062	9.6491	9.479333333333333	9.940266666666668	0.46093333333333497	4156.306640625	78985.25226263433	0	1189	0.38868419202970905	1.35754957785195	1.7150991557039	218.96937561035156	218.9700927734375
487	218.98379516601562	1.5068833333333334					1	DETECTED	218.9838 m/z @1.51 [CD6610_2.mzXML]	218.98379516601562	1.5068833333333334	1.4466833333333333	1.5511166666666665	0.10443333333333316	18867.990234375	85866.8750880126	0	1189	0.2442515143167019	0.8673864894795108	0.7347729789590216	218.98338317871094	218.98387145996094
488	219.02581787109375	1.7699333333333334					1	DETECTED	219.0258 m/z @1.77 [CD6610_2.mzXML]	219.02581787109375	1.7699333333333334	1.6568166666666668	15.070183333333334	13.413366666666668	2300184.0	1.8530331376376636E7	1	1189	0.04738027372855469	3.745220161196404	7.139388617453073	219.01600646972656	219.02696228027344
489	219.0431365966797	8.709516666666667					1	DETECTED	219.0431 m/z @8.71 [CD6610_2.mzXML]	219.0431365966797	8.709516666666667	7.3301	11.109466666666666	3.7793666666666663	14918.48046875	507409.08909414674	0	1189	0.12624386736845672	2.2401631339903254	0.3919104216798692	219.04312133789062	219.0469512939453
490	219.1172332763672	14.81515					1	DETECTED	219.1172 m/z @14.82 [CD6610_2.mzXML]	219.1172332763672	14.81515	9.254933333333334	19.503833333333333	10.248899999999999	13444.541015625	1615300.8621447757	0	1189	0.7182949576147752	1.0078903848843968	5.10028981878681	219.11021423339844	219.11767578125
491	219.1739501953125	12.257316666666666					1	DETECTED	219.1740 m/z @12.26 [CD6610_2.mzXML]	219.1739501953125	12.257316666666666	0.15575	19.997	19.84125	19212.923828125	2082612.9427314757	0	1189	1.6170967792952418	2.3170867379860813	1.355315965669042	219.17340087890625	219.17481994628906
492	219.9846954345703	1.4773833333333333					1	DETECTED	219.9847 m/z @1.48 [CD6610_2.mzXML]	219.9846954345703	1.4773833333333333	1.4621333333333333	1.5217	0.05956666666666677	4088.48193359375	11989.982935058635	0	1189	0.044208703067473154	1.9530054644808794	2.906010928961759	219.9840545654297	219.9846954345703
493	220.0294647216797	1.7699333333333334					1	DETECTED	220.0295 m/z @1.77 [CD6610_2.mzXML]	220.0294647216797	1.7699333333333334	1.7226833333333333	13.98785	12.265166666666666	128677.453125	1735639.2480169986	0	1189	0.048151579396506605	21.52036368002281	34.7809556472512	220.02452087402344	220.0382080078125
494	220.06060791015625	10.548216666666667					1	DETECTED	220.0606 m/z @10.55 [CD6610_2.mzXML]	220.06060791015625	10.548216666666667	10.487583333333333	10.612616666666666	0.12503333333333266	2692.3994140625	14218.702948486232	0	1189	0.08454371958417006	1.031061022539848	1.062122045079696	220.0597381591797	220.06129455566406
495	220.11769104003906	8.916950000000002					1	DETECTED	220.1177 m/z @8.92 [CD6610_2.mzXML]	220.11769104003906	8.916950000000002	2.39975	9.020866666666667	6.6211166666666665	11304.892578125	997160.131486328	0	1189	0.12092308125128604	0.507972493299781	0.015944986599561905	220.11752319335938	220.11819458007812
496	220.93434143066406	1.5952166666666665					1	DETECTED	220.9343 m/z @1.60 [CD6610_2.mzXML]	220.93434143066406	1.5952166666666665	1.56565	1.6568166666666668	0.09116666666666684	83492.015625	253888.78354443444	0	1189	0.05465437696945652	1.541713641488173	1.9376460943167617	220.93394470214844	220.9346466064453
497	220.98121643066406	1.5511166666666665					1	DETECTED	220.9812 m/z @1.55 [CD6610_2.mzXML]	220.98121643066406	1.5511166666666665	1.4466833333333333	1.5803333333333331	0.13364999999999982	4956.05615234375	27753.72619274898	0	1189	0.1003737211689486	0.6398819023300354	0.2797638046600707	220.98098754882812	220.9814453125
498	221.006591796875	15.609083333333333					1	DETECTED	221.0066 m/z @15.61 [CD6610_2.mzXML]	221.006591796875	15.609083333333333	9.922383333333332	18.922	8.999616666666668	2744.41943359375	632224.1250930476	0	1189	0.8307967573775752	0.7912863933974597	0.5825727867949194	221.00582885742188	221.00863647460938
499	221.02426147460938	1.7699333333333334					1	DETECTED	221.0243 m/z @1.77 [CD6610_2.mzXML]	221.02426147460938	1.7699333333333334	1.7390333333333332	18.554333333333332	16.8153	140491.25	3291925.515734498	0	1189	0.04843938272929771	6.757312277124343	9.881534577735376	221.02066040039062	221.0258026123047
500	221.05307006835938	11.553983333333333					1	DETECTED	221.0531 m/z @11.55 [CD6610_2.mzXML]	221.05307006835938	11.553983333333333	10.487583333333333	11.904333333333334	1.4167500000000004	16280.5	330742.37072045874	0	1189	0.031747513929067495	0.6642676294073522	0.11545783196059674	221.04441833496094	221.0535888671875
501	221.09207153320312	9.16905					1	DETECTED	221.0921 m/z @9.17 [CD6610_2.mzXML]	221.09207153320312	9.16905	4.597666666666667	9.269566666666666	4.671899999999999	2519.190185546875	283956.20534249867	0	1189	3.8324759630262824	0.5109941192126379	0.02198823842527587	221.09149169921875	221.092529296875
502	222.06455993652344	15.848216666666668					1	DETECTED	222.0646 m/z @15.85 [CD6610_2.mzXML]	222.06455993652344	15.848216666666668	8.986033333333333	19.759166666666665	10.773133333333332	12632.4033203125	2778213.673795258	0	1189	2.3430053557817487	0.7849639691934781	0.5024181055556871	222.0638885498047	222.0649871826172
503	222.86740112304688	1.7390333333333332					1	DETECTED	222.8674 m/z @1.74 [CD6610_2.mzXML]	222.86740112304688	1.7390333333333332	0.5203666666666666	1.92465	1.4042833333333333	51478.6640625	1006806.6694757997	0	1189	0.09189975117358862	0.5761556345733042	0.15231126914660842	222.86724853515625	222.8773651123047
504	222.99398803710938	13.59615					1	DETECTED	222.9940 m/z @13.60 [CD6610_2.mzXML]	222.99398803710938	13.59615	0.17415	15.427116666666667	15.252966666666667	21111.88671875	5676107.799067017	0	1189	1.5660566973233525	0.5682076690011424	3.948169160743532	222.9911346435547	222.99449157714844
505	223.06100463867188	15.830033333333335					1	DETECTED	223.0610 m/z @15.83 [CD6610_2.mzXML]	223.06100463867188	15.830033333333335	9.4129	19.759166666666665	10.346266666666665	24342.5703125	5374566.359129885	0	1189	6.351470274151948	0.76716581234374	0.511024497893924	223.060302734375	223.06539916992188
506	223.09596252441406	11.553983333333333					1	DETECTED	223.0960 m/z @11.55 [CD6610_2.mzXML]	223.09596252441406	11.553983333333333	0.10103333333333334	19.997	19.895966666666666	497992.03125	7329420.312477963	1	1189	0.08951418510841158	0.5125196379341733	0.016949282040275435	223.09197998046875	223.09677124023438
507	223.132568359375	11.306633333333334					1	DETECTED	223.1326 m/z @11.31 [CD6610_2.mzXML]	223.132568359375	11.306633333333334	10.785	12.379683333333332	1.5946833333333323	13448.4658203125	613311.0983815914	0	1189	0.833295016350581	1.5285481500415339	2.0570963000830678	223.12974548339844	223.13290405273438
508	224.95091247558594	11.756683333333333					1	DETECTED	224.9509 m/z @11.76 [CD6610_2.mzXML]	224.95091247558594	11.756683333333333	11.041383333333332	16.434933333333333	5.393550000000001	26577.103515625	2089011.9632771905	0	1189	0.7391956396456454	3.411185087843845	5.588914515276206	224.9497833251953	224.95155334472656
509	225.07568359375	9.479333333333333					1	DETECTED	225.0757 m/z @9.48 [CD6610_2.mzXML]	225.07568359375	9.479333333333333	9.299666666666667	17.005	7.705333333333332	2801.176025390625	426543.58954425046	0	1189	0.27656581199868846	21.443413729128093	58.59779490869266	225.0657958984375	225.0762481689453
510	225.14820861816406	12.379683333333332					1	DETECTED	225.1482 m/z @12.38 [CD6610_2.mzXML]	225.14820861816406	12.379683333333332	11.7234	18.665333333333333	6.941933333333333	8096.12451171875	602528.0964831545	0	1189	0.1471256130441656	5.288823424841918	0.1911829982954841	225.1479034423828	225.14871215820312
511	226.1185760498047	8.4069					1	DETECTED	226.1186 m/z @8.41 [CD6610_2.mzXML]	226.1185760498047	8.4069	7.8177666666666665	8.623700000000001	0.8059333333333347	3592.103515625	68613.75650753806	0	1189	0.3001874682037755	0.6839990947154019	0.36799818943080376	226.11819458007812	226.11924743652344
512	226.95114135742188	1.6261					1	DETECTED	226.9511 m/z @1.63 [CD6610_2.mzXML]	226.95114135742188	1.6261	0.22873333333333334	19.722666666666665	19.49393333333333	353918.53125	6060707.9869254455	0	1189	0.06434634549079776	0.4895886691758038	2.9840405143950814	226.94644165039062	226.95220947265625
513	227.07911682128906	9.19745					1	DETECTED	227.0791 m/z @9.20 [CD6610_2.mzXML]	227.07911682128906	9.19745	0.3016	11.935049999999999	11.633449999999998	30762.3046875	1146063.8644130256	0	1189	0.1288063495906524	2.887526382030628	31.646608581209563	227.0735321044922	227.08253479003906
514	227.09092712402344	10.785					1	DETECTED	227.0909 m/z @10.79 [CD6610_2.mzXML]	227.09092712402344	10.785	8.726866666666666	10.924466666666666	2.1975999999999996	22925.771484375	533574.6839905402	0	1189	1.9909798909368543	0.5380212196912479	0.0626732585445144	227.09051513671875	227.09146118164062
515	227.124755859375	1.82675					1	DETECTED	227.1248 m/z @1.83 [CD6610_2.mzXML]	227.124755859375	1.82675	1.8125333333333333	2.171966666666667	0.3594333333333337	243547.59375	894708.8246889657	0	1189	0.03273032717342006	8.672760691252691	9.873574029054275	227.12469482421875	227.1254425048828
516	227.17535400390625	9.802266666666666					1	DETECTED	227.1754 m/z @9.80 [CD6610_2.mzXML]	227.17535400390625	9.802266666666666	1.0665166666666666	19.77766666666667	18.711150000000004	77018.1328125	2512263.94250702	1	1189	0.14962103521340708	1.6119807680842928	1.3626046044016764	227.17034912109375	227.182861328125
517	228.06300354003906	10.292366666666668					1	DETECTED	228.0630 m/z @10.29 [CD6610_2.mzXML]	228.06300354003906	10.292366666666668	10.256316666666667	10.429433333333332	0.17311666666666525	54567.58203125	329042.6982338859	0	1189	0.09902265169187174	2.5770364845974556	3.7434889321491918	228.06292724609375	228.0633087158203
518	228.1951141357422	11.508700000000001					1	DETECTED	228.1951 m/z @11.51 [CD6610_2.mzXML]	228.1951141357422	11.508700000000001	11.475633333333333	12.497366666666666	1.0217333333333336	132794.09375	754006.8720043951	1	1189	0.05015317128534491	4.756982259421378	3.2925715196270375	228.19509887695312	228.19590759277344
519	229.01780700683594	2.5469166666666667					1	DETECTED	229.0178 m/z @2.55 [CD6610_2.mzXML]	229.01780700683594	2.5469166666666667	2.5469166666666667	9.380116666666668	6.8332000000000015	31953.107421875	6854364.811936524	0	1189	6.876080082901554	null	null	229.0161895751953	229.01780700683594
520	229.14305114746094	0.44761666666666666					1	DETECTED	229.1431 m/z @0.45 [CD6610_2.mzXML]	229.14305114746094	0.44761666666666666	0.10103333333333334	19.997	19.895966666666666	82297.15625	5.999126745663034E7	1	1189	15.149070125637138	28.70300553017552	3.429080866571569	229.1427001953125	229.1436767578125
521	229.1544952392578	1.8965500000000002					1	DETECTED	229.1545 m/z @1.90 [CD6610_2.mzXML]	229.1544952392578	1.8965500000000002	1.8554833333333332	2.4533833333333335	0.5979000000000003	160084.828125	2037483.475433595	0	1189	0.1589870694719604	7.279626623376563	5.806755848537293	229.15185546875	229.15457153320312
522	230.1462860107422	11.321783333333334					1	DETECTED	230.1463 m/z @11.32 [CD6610_2.mzXML]	230.1462860107422	11.321783333333334	0.11931666666666667	19.978833333333334	19.859516666666668	11700.8701171875	7440278.752093015	0	1189	5.825646182975728	0.8863903485541874	0.07448624479946589	230.14517211914062	230.1471405029297
523	230.24725341796875	11.38095					1	DETECTED	230.2473 m/z @11.38 [CD6610_2.mzXML]	230.24725341796875	11.38095	11.351533333333332	11.9199	0.5683666666666678	220018.78125	1413241.0366784695	1	1189	0.08219942375797551	5.2145148507536945	6.03413175043883	230.24705505371094	230.24765014648438
524	230.9662322998047	1.5511166666666665					1	DETECTED	230.9662 m/z @1.55 [CD6610_2.mzXML]	230.9662322998047	1.5511166666666665	1.43005	1.6261	0.19605000000000006	150811.46875	868990.4303203123	0	1189	0.11128456810842136	0.8134971566516632	0.5604852816483099	230.9658966064453	230.9663848876953
525	230.9899444580078	1.9658333333333333					1	DETECTED	230.9899 m/z @1.97 [CD6610_2.mzXML]	230.9899444580078	1.9658333333333333	1.9105999999999999	3.6378	1.7272	18549.15625	411007.53353546147	0	1189	0.07952763269751406	15.635485817742872	19.357355098375137	230.98959350585938	230.9904022216797
526	231.13687133789062	15.035566666666666					1	DETECTED	231.1369 m/z @15.04 [CD6610_2.mzXML]	231.13687133789062	15.035566666666666	0.10103333333333334	19.997	19.895966666666666	304535.90625	2.4791000717873856E7	1	1189	0.4553688787909618	0.8750078581499646	2.887649410047655	231.13400268554688	231.14666748046875
527	232.140380859375	15.035566666666666					1	DETECTED	232.1404 m/z @15.04 [CD6610_2.mzXML]	232.140380859375	15.035566666666666	1.7226833333333333	19.796	18.073316666666667	20054.412109375	2643434.238950653	0	1189	0.392442645782868	0.9080634732220165	0.4959622322214143	232.13267517089844	232.1411895751953
528	232.15428161621094	8.538633333333333					1	DETECTED	232.1543 m/z @8.54 [CD6610_2.mzXML]	232.15428161621094	8.538633333333333	4.00495	12.8818	8.876850000000001	62535.64453125	1592049.0220635685	0	1189	0.2011639340582505	0.534356752254134	0.4027322676745245	232.146240234375	232.1555633544922
529	232.89601135253906	1.7390333333333332					1	DETECTED	232.8960 m/z @1.74 [CD6610_2.mzXML]	232.89601135253906	1.7390333333333332	1.6415333333333335	1.9105999999999999	0.26906666666666634	100836.171875	767203.809125244	0	1189	0.126786883977974	1.3888657191056772	1.7584290973775227	232.89596557617188	232.89649963378906
530	232.92816162109375	1.5511166666666665					1	DETECTED	232.9282 m/z @1.55 [CD6610_2.mzXML]	232.92816162109375	1.5511166666666665	1.43005	1.6106333333333334	0.18058333333333332	61804.31640625	358093.198319702	0	1189	0.09558603418826328	0.765102503677388	0.5310048744233302	232.9278106689453	232.9282989501953
531	233.06959533691406	10.32755					1	DETECTED	233.0696 m/z @10.33 [CD6610_2.mzXML]	233.06959533691406	10.32755	10.149483333333334	10.414583333333333	0.26509999999999856	1871.846923828125	21628.180895385678	0	1189	0.11614723603581467	0.7443841257955803	0.48876825159116055	233.069091796875	233.07058715820312
532	233.14706420898438	14.81515					1	DETECTED	233.1471 m/z @14.82 [CD6610_2.mzXML]	233.14706420898438	14.81515	9.269566666666666	19.8875	10.617933333333333	11249.1513671875	1566150.7106144107	0	1189	0.987337700760877	0.9480549151590785	0.8245647561183648	233.145263671875	233.15150451660156
533	235.0685577392578	11.888716666666665					1	DETECTED	235.0686 m/z @11.89 [CD6610_2.mzXML]	235.0685577392578	11.888716666666665	10.202433333333333	12.116433333333333	1.9139999999999997	25205.857421875	600288.5427313229	0	1189	0.08606138144093123	0.5629265930076096	0.08559198913513796	235.0677947998047	235.0726318359375
534	235.0957794189453	10.907916666666667					1	DETECTED	235.0958 m/z @10.91 [CD6610_2.mzXML]	235.0957794189453	10.907916666666667	0.5567	19.8875	19.3308	157803.0625	1.0409330259324133E7	1	1189	8.565796267755758	0.5285423254545462	1.0479152684757442	235.09109497070312	235.09817504882812
535	235.14422607421875	10.548216666666667					1	DETECTED	235.1442 m/z @10.55 [CD6610_2.mzXML]	235.14422607421875	10.548216666666667	8.986033333333333	10.579783333333333	1.59375	5011.76708984375	329611.41455902095	0	1189	0.06869447748070989	0.5101033809518729	0.02020676190374573	235.1437225341797	235.14747619628906
536	235.16888427734375	12.29245					1	DETECTED	235.1689 m/z @12.29 [CD6610_2.mzXML]	235.16888427734375	12.29245	0.11931666666666667	19.997	19.877683333333334	13968.16796875	1424157.6712846984	0	1189	0.09041959613537998	0.7971530828273952	0.5426013697198133	235.16824340820312	235.1699981689453
537	236.0803985595703	15.2483					1	DETECTED	236.0804 m/z @15.25 [CD6610_2.mzXML]	236.0803985595703	15.2483	10.149483333333334	18.259999999999998	8.110516666666664	3998.603271484375	772608.8687718199	0	1189	1.2742837520175456	0.7953332309130547	0.5906664618261096	236.07923889160156	236.0819091796875
538	236.09934997558594	10.890866666666666					1	DETECTED	236.0993 m/z @10.89 [CD6610_2.mzXML]	236.09934997558594	10.890866666666666	1.0297833333333333	10.9745	9.944716666666668	22551.3984375	2292337.9467828674	0	1189	7.997281123149985	0.507670918986059	0.011304583143922211	236.09426879882812	236.1006317138672
539	236.90841674804688	1.5952166666666665					1	DETECTED	236.9084 m/z @1.60 [CD6610_2.mzXML]	236.90841674804688	1.5952166666666665	1.5803333333333331	1.6415333333333335	0.061200000000000365	11198.98828125	32130.431692382925	0	1189	0.060170478445269016	2.0559910414333795	3.1119820828667586	236.90829467773438	236.90899658203125
540	236.97129821777344	12.064883333333334					1	DETECTED	236.9713 m/z @12.06 [CD6610_2.mzXML]	236.97129821777344	12.064883333333334	6.721066666666667	14.137716666666668	7.416650000000001	4634.41357421875	969034.0518424683	0	1189	0.18348699182866923	0.6939468981283664	0.38789379625673287	236.97036743164062	236.97962951660156
541	237.0765838623047	15.194383333333333					1	DETECTED	237.0766 m/z @15.19 [CD6610_2.mzXML]	237.0765838623047	15.194383333333333	1.5803333333333331	18.885833333333334	17.305500000000002	6794.72216796875	2957151.2652358394	0	1189	14.168623508097587	0.6355750125789168	0.7445291968684631	237.06939697265625	237.08607482910156
542	237.11172485351562	11.25675					1	DETECTED	237.1117 m/z @11.26 [CD6610_2.mzXML]	237.11172485351562	11.25675	0.26505	19.851166666666664	19.586116666666666	28659.66015625	2836617.703055023	0	1189	0.5891887878056146	0.8414115940104917	6.24611090468911	237.10914611816406	237.1193389892578
543	237.148193359375	11.888716666666665					1	DETECTED	237.1482 m/z @11.89 [CD6610_2.mzXML]	237.148193359375	11.888716666666665	11.888716666666665	12.032416666666668	0.1437000000000026	13245.3701171875	72700.8686699222	0	1189	0.12133930109291313	null	null	237.14784240722656	237.14842224121094
544	238.10704040527344	16.086666666666666					1	DETECTED	238.1070 m/z @16.09 [CD6610_2.mzXML]	238.10704040527344	16.086666666666666	5.648166666666667	19.942333333333334	14.294166666666667	11362.08984375	2806221.4425758375	0	1189	0.9873788186291073	0.7523136568195705	0.4509032911031267	238.1057586669922	238.10775756835938
545	238.8412628173828	1.7390333333333332					1	DETECTED	238.8413 m/z @1.74 [CD6610_2.mzXML]	238.8412628173828	1.7390333333333332	1.68835	1.8125333333333333	0.12418333333333331	38605.765625	177013.00796875	0	1189	0.0779805672596412	1.2250904307793522	1.6934531714300076	238.84112548828125	238.84141540527344
546	238.9663543701172	11.824083333333334					1	DETECTED	238.9664 m/z @11.82 [CD6610_2.mzXML]	238.9663543701172	11.824083333333334	9.957533333333334	17.83533333333333	7.877799999999997	60275.9921875	5359236.11792944	1	1189	0.930242433203567	2.919628758495983	4.504414976637266	238.96575927734375	238.97134399414062
547	239.03640747070312	17.89016666666667					1	DETECTED	239.0364 m/z @17.89 [CD6610_2.mzXML]	239.03640747070312	17.89016666666667	0.3561166666666667	19.960500000000003	19.604383333333338	1751.21923828125	1172479.459904847	0	1189	3.652531264949399	0.5590375108241773	0.11807502164835469	239.0348663330078	239.04298400878906
548	239.06373596191406	1.8692					1	DETECTED	239.0637 m/z @1.87 [CD6610_2.mzXML]	239.06373596191406	1.8692	1.5511166666666665	10.044916666666667	8.4938	94672.265625	1078637.7992910463	0	1189	0.04262768406173256	1.3394246437190263	4.330373985914079	239.05775451660156	239.069091796875
549	239.0912322998047	10.5027					1	DETECTED	239.0912 m/z @10.50 [CD6610_2.mzXML]	239.0912322998047	10.5027	10.45875	10.991066666666667	0.5323166666666665	140830.03125	934052.4321223162	1	1189	0.08918151514832573	3.814671275059108	3.268889975138968	239.09051513671875	239.09144592285156
550	240.098876953125	12.958983333333332					1	DETECTED	240.0989 m/z @12.96 [CD6610_2.mzXML]	240.098876953125	12.958983333333332	10.473099999999999	14.406933333333335	3.933833333333336	20828.23828125	1049185.6693388673	0	1189	2.656844799217094	0.738565186657678	0.49468115248529043	240.09353637695312	240.09974670410156
551	240.967041015625	12.064883333333334					1	DETECTED	240.9670 m/z @12.06 [CD6610_2.mzXML]	240.967041015625	12.064883333333334	5.5123	19.430833333333332	13.918533333333333	9362.3193359375	1265390.8047131044	0	1189	0.27062317057066565	0.7169725594662487	5.23735004000664	240.95803833007812	240.96815490722656
552	241.0253448486328	8.726866666666666					1	DETECTED	241.0253 m/z @8.73 [CD6610_2.mzXML]	241.0253448486328	8.726866666666666	2.0207166666666665	16.747	14.726283333333333	8014.3251953125	1150188.445736145	0	1189	0.15101379732028164	1.097968531372944	39.75626945552574	241.02427673339844	241.032470703125
553	241.10646057128906	11.553983333333333					1	DETECTED	241.1065 m/z @11.55 [CD6610_2.mzXML]	241.10646057128906	11.553983333333333	1.8411833333333334	11.967649999999999	10.126466666666666	134109.234375	5127922.925849484	0	1189	0.1262417464714236	0.5129636247305573	0.02182398988159461	241.09877014160156	241.10678100585938
554	241.15440368652344	1.8692					1	DETECTED	241.1544 m/z @1.87 [CD6610_2.mzXML]	241.15440368652344	1.8692	1.8692	10.274733333333334	8.405533333333334	22200.3359375	638895.6015347901	0	1189	0.05557187295154331	null	null	241.15377807617188	241.155517578125
555	242.0272216796875	15.265733333333333					1	DETECTED	242.0272 m/z @15.27 [CD6610_2.mzXML]	242.0272216796875	15.265733333333333	9.580183333333334	19.249166666666667	9.668983333333333	1918.1068115234375	583833.9703303833	0	1189	2.0324471206206045	0.8503120483799574	0.700624096759915	242.02581787109375	242.02870178222656
556	242.09967041015625	8.899383333333333					1	DETECTED	242.0997 m/z @8.90 [CD6610_2.mzXML]	242.09967041015625	8.899383333333333	1.9383833333333333	9.020866666666667	7.082483333333333	5886.83935546875	1038539.8916829836	0	1189	0.1162007398180922	0.5087259972226214	0.013845321468510936	242.09921264648438	242.10125732421875
557	242.2106170654297	11.523816666666667					1	DETECTED	242.2106 m/z @11.52 [CD6610_2.mzXML]	242.2106170654297	11.523816666666667	0.17415	12.699416666666668	12.525266666666669	29872.453125	1.021517675627576E7	0	1189	11.377358380672087	0.5517900672560134	0.09990405337233463	242.2106170654297	242.21829223632812
558	242.92495727539062	1.6261					1	DETECTED	242.9250 m/z @1.63 [CD6610_2.mzXML]	242.92495727539062	1.6261	1.5803333333333331	1.7983333333333333	0.2180000000000002	261031.203125	1287249.710742188	0	1189	0.06403570828656435	2.3487982966498078	3.162500523180703	242.92478942871094	242.92518615722656
559	242.99473571777344	1.4921833333333334					1	DETECTED	242.9947 m/z @1.49 [CD6610_2.mzXML]	242.99473571777344	1.4921833333333334	1.43005	19.64966666666667	18.219616666666667	14664.94921875	2514501.3368489384	0	1189	0.07309092158707697	146.61708690987115	273.4689554484969	242.99249267578125	242.9952850341797
560	243.015380859375	16.3984					1	DETECTED	243.0154 m/z @16.40 [CD6610_2.mzXML]	243.015380859375	16.3984	9.819283333333335	18.38883333333333	8.569549999999996	1607.5089111328125	464175.2672512816	0	1189	0.9605148508399779	0.6512690406766866	0.30253808135337307	243.0145263671875	243.01683044433594
561	243.05335998535156	9.19745					1	DETECTED	243.0534 m/z @9.20 [CD6610_2.mzXML]	243.05335998535156	9.19745	9.107466666666665	16.856666666666666	7.7492	5750.9248046875	417681.6751930544	0	1189	0.1934321261410421	43.059085015743136	2.234928259103287	243.04844665527344	243.05555725097656
562	243.09286499023438	12.048499999999999					1	DETECTED	243.0929 m/z @12.05 [CD6610_2.mzXML]	243.09286499023438	12.048499999999999	0.10103333333333334	19.942333333333334	19.8413	6444.42822265625	2526466.682265502	0	1189	13.37048988503841	0.8087200992758756	0.6326565620012242	243.08624267578125	243.09857177734375
563	243.12255859375	10.274733333333334					1	DETECTED	243.1226 m/z @10.27 [CD6610_2.mzXML]	243.12255859375	10.274733333333334	10.238483333333333	10.344883333333334	0.10640000000000072	4108.0263671875	19901.016780822858	0	1189	0.35824553161241823	1.46758620689653	1.93517241379306	243.12222290039062	243.12281799316406
564	243.1336669921875	9.819283333333335					1	DETECTED	243.1337 m/z @9.82 [CD6610_2.mzXML]	243.1336669921875	9.819283333333335	9.496366666666667	10.079766666666666	0.5833999999999993	2790.75537109375	46251.93702957151	0	1189	0.21015610645912908	0.90332903225806	0.8066580645161201	243.13336181640625	243.13450622558594
565	244.03689575195312	10.292366666666668					1	DETECTED	244.0369 m/z @10.29 [CD6610_2.mzXML]	244.03689575195312	10.292366666666668	9.546716666666667	10.563566666666667	1.0168499999999998	7550.10205078125	271600.01637838746	0	1189	0.09096261287373864	0.6818547575940442	0.14193396775429146	244.0365447998047	244.04652404785156
566	244.18983459472656	11.508700000000001					1	DETECTED	244.1898 m/z @11.51 [CD6610_2.mzXML]	244.18983459472656	11.508700000000001	4.377416666666666	17.522	13.144583333333333	23519.0	3553470.578306946	0	1189	0.1058894508632946	0.9216141554699129	0.8432283109398256	244.18862915039062	244.19064331054688
567	244.20169067382812	9.107466666666665					1	DETECTED	244.2017 m/z @9.11 [CD6610_2.mzXML]	244.20169067382812	9.107466666666665	9.038166666666665	10.149483333333334	1.111316666666669	105063.9765625	862483.2128487885	1	1189	0.09342178095070963	3.3669181337320304	1.8544050743550458	244.1964569091797	244.20242309570312
568	244.92320251464844	1.6261					1	DETECTED	244.9232 m/z @1.63 [CD6610_2.mzXML]	244.92320251464844	1.6261	1.5952166666666665	1.70545	0.1102333333333334	17813.361328125	68051.54498632814	0	1189	0.05575479364301583	1.7846735024284803	2.5693470048569607	244.9224853515625	244.9233856201172
569	244.99234008789062	1.5068833333333334					1	DETECTED	244.9923 m/z @1.51 [CD6610_2.mzXML]	244.99234008789062	1.5068833333333334	1.43005	1.5803333333333331	0.1502833333333331	4812.701171875	21150.55746295165	0	1189	0.1378638247809214	0.9779826464208231	0.8886884153887706	244.99192810058594	245.0001983642578
570	245.2259979248047	14.391250000000001					1	DETECTED	245.2260 m/z @14.39 [CD6610_2.mzXML]	245.2259979248047	14.391250000000001	11.126100000000001	17.61433333333333	6.48823333333333	42826.0859375	2059353.9421533805	0	1189	0.3352372058815867	0.6957876630975729	2.4297797941587578	245.2247772216797	245.22706604003906
571	245.57986450195312	11.628583333333333					1	DETECTED	245.5799 m/z @11.63 [CD6610_2.mzXML]	245.57986450195312	11.628583333333333	11.568800000000001	11.857483333333333	0.2886833333333314	36607.5234375	262182.84841503797	0	1189	0.08830926445361165	2.835859849041645	3.4796753974798715	245.57948303222656	245.58030700683594
572	246.1516571044922	11.888716666666665					1	DETECTED	246.1517 m/z @11.89 [CD6610_2.mzXML]	246.1516571044922	11.888716666666665	11.807083333333333	12.01675	0.2096666666666671	6481.6591796875	44032.9766619875	0	1189	0.039588167798989105	1.2841976316864174	1.568395263372835	246.15138244628906	246.15335083007812
573	246.1698760986328	9.240499999999999					1	DETECTED	246.1699 m/z @9.24 [CD6610_2.mzXML]	246.1698760986328	9.240499999999999	0.10103333333333334	19.997	19.895966666666666	194352.859375	5033501.3549560895	0	1189	0.1161626162331224	0.5174130234658151	0.90856419009781	246.16818237304688	246.1775665283203
574	246.22926330566406	14.439316666666667					1	DETECTED	246.2293 m/z @14.44 [CD6610_2.mzXML]	246.22926330566406	14.439316666666667	14.137716666666668	16.3439	2.2061833333333336	7709.0419921875	307432.1455189819	0	1189	0.2966312948851204	3.6574657382847193	6.314931476569439	246.2288818359375	246.2299346923828
575	246.24246215820312	10.941333333333334					1	DETECTED	246.2425 m/z @10.94 [CD6610_2.mzXML]	246.24246215820312	10.941333333333334	10.924466666666666	12.531383333333334	1.6069166666666685	12691.34375	225482.13005883852	0	1189	0.034580589625921476	47.63586956521141	94.27173913042282	246.2420654296875	246.24661254882812
576	246.94387817382812	1.5511166666666665					1	DETECTED	246.9439 m/z @1.55 [CD6610_2.mzXML]	246.94387817382812	1.5511166666666665	1.43005	1.6106333333333334	0.18058333333333332	56230.625	308427.86109497055	0	1189	0.14526969327618855	0.771287256953841	0.5321788453030853	246.94329833984375	246.94410705566406
577	247.092529296875	2.4533833333333335					1	DETECTED	247.0925 m/z @2.45 [CD6610_2.mzXML]	247.092529296875	2.4533833333333335	1.8411833333333334	10.132066666666667	8.290883333333333	106352.6875	7621103.221489875	0	1189	0.7620587101947529	3.2570971911282056	5.705101818930045	247.08909606933594	247.09707641601562
578	247.1075439453125	10.292366666666668					1	DETECTED	247.1075 m/z @10.29 [CD6610_2.mzXML]	247.1075439453125	10.292366666666668	10.274733333333334	13.004083333333334	2.72935	4766.75390625	269557.3669974975	0	1189	0.10859417670931393	77.39177693761401	153.78355387522802	247.10731506347656	247.11691284179688
579	247.12899780273438	8.344366666666666					1	DETECTED	247.1290 m/z @8.34 [CD6610_2.mzXML]	247.12899780273438	8.344366666666666	7.902266666666667	12.430733333333334	4.5284666666666675	12368.2412109375	951588.5522225341	0	1189	1.1802326655714275	0.6892482376465741	0.3615410224747384	247.12730407714844	247.13287353515625
580	247.14413452148438	9.19745					1	DETECTED	247.1441 m/z @9.20 [CD6610_2.mzXML]	247.14413452148438	9.19745	1.8965500000000002	9.734399999999999	7.837849999999999	75858.2109375	2482325.076744385	0	1189	0.07853310742718556	0.5223342244647807	0.016983387002975112	247.13575744628906	247.14463806152344
581	247.24156188964844	12.597966666666668					1	DETECTED	247.2416 m/z @12.60 [CD6610_2.mzXML]	247.24156188964844	12.597966666666668	0.8112166666666667	19.249166666666667	18.43795	11828.2958984375	2392130.2582205194	0	1189	0.29160087539903934	0.7821473264470697	0.16346412198411628	247.239990234375	247.24258422851562
582	248.0609588623047	15.553983333333333					1	DETECTED	248.0610 m/z @15.55 [CD6610_2.mzXML]	248.0609588623047	15.553983333333333	14.848	17.595833333333335	2.7478333333333342	2466.90966796875	212414.40268127434	0	1189	1.5785690722192172	1.946103543520861	2.892207087041722	248.06021118164062	248.06216430664062
583	248.0948486328125	8.881883333333333					1	DETECTED	248.0948 m/z @8.88 [CD6610_2.mzXML]	248.0948486328125	8.881883333333333	2.0345666666666666	9.380116666666668	7.345550000000001	18922.2421875	1237482.321674774	0	1189	0.16698756719664054	0.5363816482855815	0.8577020717990055	248.0944366455078	248.0968017578125
584	248.8700714111328	1.7390333333333332					1	DETECTED	248.8701 m/z @1.74 [CD6610_2.mzXML]	248.8700714111328	1.7390333333333332	1.6415333333333335	1.7983333333333333	0.15679999999999983	56866.4921875	370849.97102661134	0	1189	0.12180099358330954	0.7998350383592848	0.6160063476493294	248.87001037597656	248.8702392578125
585	249.00306701660156	11.756683333333333					1	DETECTED	249.0031 m/z @11.76 [CD6610_2.mzXML]	249.00306701660156	11.756683333333333	1.4621333333333333	19.704333333333334	18.2422	6590.28759765625	3170462.8502298896	0	1189	0.6666184030596884	0.8860125017606404	0.3820698416742456	249.00204467773438	249.01210021972656
586	249.0576171875	15.481233333333334					1	DETECTED	249.0576 m/z @15.48 [CD6610_2.mzXML]	249.0576171875	15.481233333333334	8.60665	18.09416666666667	9.48751666666667	3156.35302734375	711581.0262594301	0	1189	1.371718220366219	0.6900430329110857	0.3800860658221714	249.0549774169922	249.0587921142578
587	249.07290649414062	10.802783333333334					1	DETECTED	249.0729 m/z @10.80 [CD6610_2.mzXML]	249.07290649414062	10.802783333333334	1.43005	10.924466666666666	9.494416666666666	12943.439453125	3357051.840069458	0	1189	0.12002747637022182	0.5064913472412884	0.013000604417277122	249.0727996826172	249.07884216308594
588	249.1573944091797	9.785183333333332					1	DETECTED	249.1574 m/z @9.79 [CD6610_2.mzXML]	249.1573944091797	9.785183333333332	9.299666666666667	10.044916666666667	0.7452500000000004	15114.4775390625	184722.02261312868	0	1189	0.14393357165760712	0.8216981526699931	0.5710554570144061	249.1566925048828	249.15773010253906
589	249.21717834472656	10.32755					1	DETECTED	249.2172 m/z @10.33 [CD6610_2.mzXML]	249.21717834472656	10.32755	10.06235	10.548216666666667	0.48586666666666645	13090.4873046875	196713.41479891998	0	1189	0.7924771286447942	0.9120910613188531	0.8432822486402142	249.21658325195312	249.21742248535156
590	251.12753295898438	12.01675					1	DETECTED	251.1275 m/z @12.02 [CD6610_2.mzXML]	251.12753295898438	12.01675	0.11931666666666667	19.997	19.877683333333334	66957.046875	9284196.721145872	0	1189	10.329599462229247	1.2205340284801776	0.6548849340196587	251.12356567382812	251.1288299560547
591	252.1085662841797	7.190433333333333					1	DETECTED	252.1086 m/z @7.19 [CD6610_2.mzXML]	252.1085662841797	7.190433333333333	0.19235	19.905666666666665	19.713316666666664	6104.73046875	2640613.334231659	0	1189	7.6092511182834	1.4084797027757598	0.45813883862751353	252.10787963867188	252.11044311523438
592	252.13111877441406	12.032416666666668					1	DETECTED	252.1311 m/z @12.03 [CD6610_2.mzXML]	252.13111877441406	12.032416666666668	1.56565	18.904	17.33835	10236.345703125	2428427.0042799376	0	1189	3.301150779172092	0.7271681215151499	2.4130340004299518	252.12173461914062	252.13113403320312
593	253.0467987060547	1.5952166666666665					1	DETECTED	253.0468 m/z @1.60 [CD6610_2.mzXML]	253.0467987060547	1.5952166666666665	1.0665166666666666	19.960500000000003	18.89398333333334	6647.166015625	2369919.1199988415	0	1189	16.225941724052312	17.86834058382196	34.60211664701462	253.0467987060547	253.05337524414062
594	253.10650634765625	10.907916666666667					1	DETECTED	253.1065 m/z @10.91 [CD6610_2.mzXML]	253.10650634765625	10.907916666666667	0.37438333333333335	11.092600000000001	10.718216666666667	29953.798828125	820127.5901981507	0	1189	0.07134877648712212	0.6697590592084065	0.27369406405718405	253.10643005371094	253.1130828857422
595	253.1947479248047	14.391250000000001					1	DETECTED	253.1947 m/z @14.39 [CD6610_2.mzXML]	253.1947479248047	14.391250000000001	11.109466666666666	15.319099999999999	4.209633333333333	14740.74609375	1357391.9964306024	0	1189	0.5583080311067512	0.6413636894574591	0.2863941975889553	253.19418334960938	253.19520568847656
596	254.09947204589844	1.82675					1	DETECTED	254.0995 m/z @1.83 [CD6610_2.mzXML]	254.09947204589844	1.82675	1.8125333333333333	10.292366666666668	8.479833333333335	5030.03369140625	649199.875614624	0	1189	7.584912062464532	298.23563892145165	595.4712778429033	254.09930419921875	254.10769653320312
597	254.17552185058594	14.391250000000001					1	DETECTED	254.1755 m/z @14.39 [CD6610_2.mzXML]	254.17552185058594	14.391250000000001	6.408016666666667	18.976499999999998	12.568483333333331	6924.24853515625	1407662.680559815	0	1189	1.5292028168460323	0.787180006430143	0.9265327930030683	254.17002868652344	254.1765594482422
598	255.0375518798828	1.8692					1	DETECTED	255.0376 m/z @1.87 [CD6610_2.mzXML]	255.0375518798828	1.8692	1.8411833333333334	2.131066666666667	0.2898833333333335	68806.984375	234093.52039184608	0	1189	0.045538989088226955	3.9636660165512496	0.9166169723632442	255.0372314453125	255.03863525390625
599	255.12234497070312	11.27345					1	DETECTED	255.1223 m/z @11.27 [CD6610_2.mzXML]	255.12234497070312	11.27345	2.615283333333333	11.935049999999999	9.319766666666666	95812.40625	8957950.352380428	1	1189	0.3288582037593315	0.5242148732763944	0.043296383802006955	255.12185668945312	255.12478637695312
600	255.1719207763672	14.567533333333333					1	DETECTED	255.1719 m/z @14.57 [CD6610_2.mzXML]	255.1719207763672	14.567533333333333	9.124283333333333	19.960500000000003	10.83621666666667	27409.322265625	4602130.270910209	0	1189	1.1696551201942285	0.9373033937067206	0.7308959009543807	255.17120361328125	255.17857360839844
601	255.21054077148438	15.463266666666668					1	DETECTED	255.2105 m/z @15.46 [CD6610_2.mzXML]	255.21054077148438	15.463266666666668	11.7234	15.830033333333335	4.106633333333335	11500.2060546875	1891859.9868100588	0	1189	3.9710371526509753	0.5490347249456309	0.09806944989126176	255.2097625732422	255.2115936279297
602	255.24075317382812	15.737916666666667					1	DETECTED	255.2408 m/z @15.74 [CD6610_2.mzXML]	255.24075317382812	15.737916666666667	0.24688333333333334	17.577333333333335	17.330450000000003	12014.2314453125	2665949.641689026	0	1189	3.6723147665044795	0.5593703669434577	0.11874073388691533	255.23095703125	255.24075317382812
603	256.05780029296875	2.3064666666666667					1	DETECTED	256.0578 m/z @2.31 [CD6610_2.mzXML]	256.05780029296875	2.3064666666666667	1.7983333333333333	3.9583999999999997	2.1600666666666664	9909.2734375	399011.56783724966	0	1189	0.3881653449535256	1.495264322931667	2.7744598836494463	256.0558166503906	256.0588073730469
604	256.2139892578125	15.018183333333333					1	DETECTED	256.2140 m/z @15.02 [CD6610_2.mzXML]	256.2139892578125	15.018183333333333	14.8316	16.967833333333335	2.136233333333335	2489.369140625	185940.80627362072	0	1189	0.6489280468823662	5.724609200535965	10.44921840107193	256.21258544921875	256.21466064453125
605	256.2630920410156	11.351533333333332					1	DETECTED	256.2631 m/z @11.35 [CD6610_2.mzXML]	256.2630920410156	11.351533333333332	0.10103333333333334	19.686	19.584966666666666	59527.54296875	2505367.510963838	0	1189	0.05383160241436613	0.7769462578678572	0.8944334073236883	256.26202392578125	256.2641906738281
606	256.9993896484375	8.692133333333334					1	DETECTED	256.9994 m/z @8.69 [CD6610_2.mzXML]	256.9993896484375	8.692133333333334	8.657816666666667	8.761083333333334	0.1032666666666664	1681.902587890625	7528.397038116395	0	1189	0.11927609816632945	1.5046138902379516	2.009227780475903	256.9990234375	257.0002136230469
607	257.2259826660156	12.000599999999999					1	DETECTED	257.2260 m/z @12.00 [CD6610_2.mzXML]	257.2259826660156	12.000599999999999	11.756683333333333	15.140916666666667	3.3842333333333343	16236.3125	510490.7040679938	0	1189	0.8344625761179021	6.077363845781543	3.8886873283456387	257.2232971191406	257.2270202636719
608	257.2469177246094	12.309966666666666					1	DETECTED	257.2469 m/z @12.31 [CD6610_2.mzXML]	257.2469177246094	12.309966666666666	0.1374	19.960500000000003	19.823100000000004	7330.68359375	2027468.7655566097	0	1189	7.780114770801607	1.4025356181067377	1.816950788847996	257.2455749511719	257.2491455078125
609	257.9834289550781	12.8818					1	DETECTED	257.9834 m/z @12.88 [CD6610_2.mzXML]	257.9834289550781	12.8818	9.802266666666666	12.8818	3.079533333333334	5122.92919921875	564664.332166565	0	1189	2.8546934555564913	0.5	null	257.9804382324219	257.9834289550781
610	258.1700134277344	9.445966666666667					1	DETECTED	258.1700 m/z @9.45 [CD6610_2.mzXML]	258.1700134277344	9.445966666666667	9.4129	9.614733333333334	0.2018333333333331	2497.72216796875	20433.875078643854	0	1189	0.12820190962609423	3.0519153225806495	5.103830645161299	258.1697082519531	258.17047119140625
611	258.89886474609375	1.6415333333333335					1	DETECTED	258.8989 m/z @1.64 [CD6610_2.mzXML]	258.89886474609375	1.6415333333333335	1.5952166666666665	1.7842	0.1889833333333335	86826.03125	428039.0861162111	0	1189	0.0705834780291652	4.832737395202913	2.7699738692113907	258.89862060546875	258.8992919921875
612	258.9437255859375	1.5511166666666665					1	DETECTED	258.9437 m/z @1.55 [CD6610_2.mzXML]	258.9437255859375	1.5511166666666665	1.43005	1.5803333333333331	0.1502833333333331	6212.90966796875	42223.809215332	0	1189	0.2909675922126864	0.6206635462555068	0.2413270925110137	258.9435729980469	258.9444274902344
613	258.9724426269531	1.4921833333333334					1	DETECTED	258.9724 m/z @1.49 [CD6610_2.mzXML]	258.9724426269531	1.4921833333333334	1.43005	1.5217	0.09165000000000001	9491.7158203125	41065.171348877	0	1189	0.08279351386524403	0.7375268240343343	0.47505364806866873	258.9723205566406	258.9729919433594
614	259.0274963378906	14.327583333333333					1	DETECTED	259.0275 m/z @14.33 [CD6610_2.mzXML]	259.0274963378906	14.327583333333333	9.992716666666666	18.38883333333333	8.396116666666664	3733.896728515625	802611.341068603	0	1189	1.4069998545638995	0.9684400135336724	0.9368800270673449	259.0258483886719	259.0285339355469
615	259.09356689453125	11.841000000000001					1	DETECTED	259.0936 m/z @11.84 [CD6610_2.mzXML]	259.09356689453125	11.841000000000001	8.00315	11.95105	3.9479000000000006	8526.7001953125	758809.6718163451	0	1189	0.271932434613225	0.5143374545644045	0.02867490912880891	259.09234619140625	259.0941162109375
616	259.6578674316406	13.184249999999999					1	DETECTED	259.6579 m/z @13.18 [CD6610_2.mzXML]	259.6578674316406	13.184249999999999	12.974116666666667	13.6287	0.6545833333333331	12501.076171875	184116.6869261478	0	1189	0.25910830902188486	1.5575428299492515	2.1213669563462405	259.6484069824219	259.65838623046875
617	260.0229187011719	10.517716666666667					1	DETECTED	260.0229 m/z @10.52 [CD6610_2.mzXML]	260.0229187011719	10.517716666666667	10.517716666666667	16.23405	5.716333333333333	3133.40576171875	273858.5700379639	0	1189	0.0984948687750542	null	null	260.02252197265625	260.0237121582031
618	260.18560791015625	9.8709					1	DETECTED	260.1856 m/z @9.87 [CD6610_2.mzXML]	260.18560791015625	9.8709	3.7284833333333336	18.8495	15.121016666666666	69098.78125	1337493.306162871	1	1189	0.08767071203980947	2.243359152832321	2.745154290755441	260.17645263671875	260.1857604980469
619	260.89697265625	1.6415333333333335					1	DETECTED	260.8970 m/z @1.64 [CD6610_2.mzXML]	260.89697265625	1.6415333333333335	1.5952166666666665	1.68835	0.09313333333333351	12312.0771484375	48353.72960595707	0	1189	0.09458427103316125	1.0053976250449748	1.0107952500899495	260.8965759277344	260.8970642089844
620	261.0108337402344	1.7983333333333333					1	DETECTED	261.0108 m/z @1.80 [CD6610_2.mzXML]	261.0108337402344	1.7983333333333333	1.4466833333333333	15.940183333333332	14.4935	33035.703125	1970161.9983689573	0	1189	0.06384556287004406	18.770392006965352	1.0516880692987447	261.0050964355469	261.01849365234375
621	261.144287109375	9.546716666666667					1	DETECTED	261.1443 m/z @9.55 [CD6610_2.mzXML]	261.144287109375	9.546716666666667	0.28340000000000004	12.581449999999998	12.298049999999998	113955.75	2028666.1306237197	1	1189	0.09316465314066313	1.0219644620256612	0.620796494304388	261.1432800292969	261.1484375
622	261.18878173828125	9.8709					1	DETECTED	261.1888 m/z @9.87 [CD6610_2.mzXML]	261.18878173828125	9.8709	0.11931666666666667	19.997	19.877683333333334	8253.12109375	1805641.550584809	0	1189	0.08816085697014309	2.461302146156067	5.618602870562424	261.18341064453125	261.18914794921875
623	262.03948974609375	3.2489500000000002					1	DETECTED	262.0395 m/z @3.25 [CD6610_2.mzXML]	262.03948974609375	3.2489500000000002	3.1618833333333334	10.517716666666667	7.355833333333333	2000.626220703125	513710.2386668091	0	1189	0.1504795704884323	42.242534456355195	83.48506891271039	262.0372009277344	262.0454406738281
624	262.1476745605469	9.529933333333334					1	DETECTED	262.1477 m/z @9.53 [CD6610_2.mzXML]	262.1476745605469	9.529933333333334	9.429433333333332	9.768283333333333	0.33885000000000076	12454.2744140625	89521.22945242331	0	1189	0.07782213869180943	1.6858208955223577	1.0778497574056918	262.14715576171875	262.1479187011719
625	262.2518310546875	12.413766666666668					1	DETECTED	262.2518 m/z @12.41 [CD6610_2.mzXML]	262.2518310546875	12.413766666666668	12.379683333333332	12.497366666666666	0.1176833333333338	3494.688720703125	18592.474890869296	0	1189	0.06923777491318006	1.7264058679705816	2.452811735941163	262.2518310546875	262.2530822753906
626	263.01861572265625	11.142916666666668					1	DETECTED	263.0186 m/z @11.14 [CD6610_2.mzXML]	263.01861572265625	11.142916666666668	1.6415333333333335	18.05666666666667	16.415133333333333	7946.263671875	3569411.3009408265	0	1189	0.05317496186181536	0.8160031496489044	0.6304902842308535	263.0126647949219	263.0196533203125
627	263.0295715332031	10.563566666666667					1	DETECTED	263.0296 m/z @10.56 [CD6610_2.mzXML]	263.0295715332031	10.563566666666667	10.548216666666667	10.612616666666666	0.06439999999999912	1940.7421875	6466.819603515498	0	1189	0.0426094485373163	2.0977198697068458	3.1954397394136915	263.02911376953125	263.0295715332031
628	263.08843994140625	11.553983333333333					1	DETECTED	263.0884 m/z @11.55 [CD6610_2.mzXML]	263.08843994140625	11.553983333333333	1.7842	16.8385	15.0543	167335.5625	5316537.634466859	0	1189	9.771287061140264	0.6263701422371151	0.023918707067338594	263.0843505859375	263.09246826171875
629	263.1390380859375	9.6491					1	DETECTED	263.1390 m/z @9.65 [CD6610_2.mzXML]	263.1390380859375	9.6491	9.59765	19.3945	9.796850000000001	47347.5859375	1033934.2015544118	0	1189	0.07835779167100476	2.1330549329944866	2.306997472634081	263.1357727050781	263.1394348144531
630	263.2364501953125	14.391250000000001					1	DETECTED	263.2365 m/z @14.39 [CD6610_2.mzXML]	263.2364501953125	14.391250000000001	0.37438333333333335	19.2125	18.838116666666664	87435.84375	4948297.836440366	0	1189	0.4460771034862159	1.2271392635337586	0.3900558080331617	263.2318115234375	263.2380065917969
631	264.0915222167969	11.538983333333334					1	DETECTED	264.0915 m/z @11.54 [CD6610_2.mzXML]	264.0915222167969	11.538983333333334	7.591399999999999	11.707266666666667	4.115866666666668	24601.841796875	1174159.780290162	0	1189	0.07252012989675904	0.5213147284203415	0.04262945684068305	264.0898132324219	264.1011962890625
632	264.1706848144531	9.19745					1	DETECTED	264.1707 m/z @9.20 [CD6610_2.mzXML]	264.1706848144531	9.19745	5.27445	9.75125	4.476800000000001	41480.30859375	857829.0995622566	0	1189	0.06927475815693995	1.6363947168113633	1.2808207302828416	264.1702880859375	264.1799621582031
633	264.2401428222656	14.406933333333335					1	DETECTED	264.2401 m/z @14.41 [CD6610_2.mzXML]	264.2401428222656	14.406933333333335	10.663066666666667	19.249166666666667	8.5861	15130.373046875	2313639.3451869506	0	1189	4.148540342939949	0.6627997759710497	0.31021575646616345	264.2317199707031	264.24066162109375
634	264.84393310546875	1.7390333333333332					1	DETECTED	264.8439 m/z @1.74 [CD6610_2.mzXML]	264.84393310546875	1.7390333333333332	1.6568166666666668	1.7842	0.12738333333333318	21798.36328125	130199.95541943354	0	1189	0.10996422222475388	0.7746807216703849	0.5493614433407698	264.84381103515625	264.84417724609375
635	265.0227966308594	1.7842					1	DETECTED	265.0228 m/z @1.78 [CD6610_2.mzXML]	265.0227966308594	1.7842	1.7390333333333332	18.976499999999998	17.237466666666666	31855.275390625	1548870.6891496275	0	1189	0.14987188013299657	172.00297146116935	15.422719577281821	265.0128173828125	265.03271484375
636	265.0848693847656	18.812333333333335					1	DETECTED	265.0849 m/z @18.81 [CD6610_2.mzXML]	265.0848693847656	18.812333333333335	0.10103333333333334	19.997	19.895966666666666	4036.16357421875	1817701.9594337773	0	1189	1.0041340893595816	0.5316564500239606	0.12029681713252276	265.07489013671875	265.0862731933594
637	265.1047058105469	10.274733333333334					1	DETECTED	265.1047 m/z @10.27 [CD6610_2.mzXML]	265.1047058105469	10.274733333333334	10.238483333333333	10.3099	0.0714166666666678	5600.8623046875	16525.524072021748	0	1189	0.08973423188898089	0.9850574712643622	0.9701149425287242	265.1043395996094	265.1047058105469
638	265.1182556152344	9.700083333333334					1	DETECTED	265.1183 m/z @9.70 [CD6610_2.mzXML]	265.1182556152344	9.700083333333334	9.631966666666667	10.096983333333332	0.4650166666666653	64655.16015625	422663.75275988784	1	1189	0.1003629195542679	1.859312087795105	2.4997913502823295	265.11810302734375	265.1191101074219
639	265.2520751953125	12.581449999999998					1	DETECTED	265.2521 m/z @12.58 [CD6610_2.mzXML]	265.2520751953125	12.581449999999998	1.0483166666666668	19.540333333333333	18.492016666666665	24187.60546875	1917563.9336946409	0	1189	0.2414824482349367	0.5755891352717788	22.833927494466685	265.2438659667969	265.25714111328125
640	265.98095703125	10.202433333333333					1	DETECTED	265.9810 m/z @10.20 [CD6610_2.mzXML]	265.98095703125	10.202433333333333	10.18465	10.3099	0.1252500000000012	11959.3486328125	57330.02119506913	0	1189	0.07382370439569286	3.521555763823721	6.043111527647442	265.9807434082031	265.9810791015625
641	266.0716552734375	17.188666666666666					1	DETECTED	266.0717 m/z @17.19 [CD6610_2.mzXML]	266.0716552734375	17.188666666666666	9.429433333333332	19.8875	10.458066666666667	5371.7490234375	1528728.2741383063	0	1189	1.9542377882531365	0.6739110822804658	0.410895703994986	266.0704345703125	266.0723876953125
642	266.12152099609375	9.700083333333334					1	DETECTED	266.1215 m/z @9.70 [CD6610_2.mzXML]	266.12152099609375	9.700083333333334	9.666016666666668	9.785183333333332	0.11916666666666487	8071.54052734375	42973.309670166105	0	1189	0.10545118046820612	1.7490215264187934	2.4980430528375868	266.12127685546875	266.1217041015625
643	266.6385498046875	12.783983333333333					1	DETECTED	266.6385 m/z @12.78 [CD6610_2.mzXML]	266.6385498046875	12.783983333333333	12.665216666666668	12.9281	0.2628833333333329	17976.580078125	136326.41086254903	0	1189	0.0986129502665154	1.1067218635980978	1.3230752720976902	266.6379089355469	266.6390686035156
644	267.0583801269531	1.8827					1	DETECTED	267.0584 m/z @1.88 [CD6610_2.mzXML]	267.0583801269531	1.8827	0.15575	19.978833333333334	19.823083333333333	12594.8388671875	3269725.375345095	0	1189	16.978370238309456	1.0134715597428694	1.0339468063220862	267.057861328125	267.0683288574219
645	267.0837097167969	8.864433333333332					1	DETECTED	267.0837 m/z @8.86 [CD6610_2.mzXML]	267.0837097167969	8.864433333333332	8.657816666666667	9.0033	0.34548333333333225	11514.4345703125	94560.72100933848	0	1189	0.09787087036968778	0.8285040610296418	0.683546849499822	267.083251953125	267.0841064453125
646	267.098876953125	1.6568166666666668					1	DETECTED	267.0989 m/z @1.66 [CD6610_2.mzXML]	267.098876953125	1.6568166666666668	1.6261	9.479333333333333	7.853233333333333	17151.34765625	825964.6997293388	0	1189	0.10549820419166944	86.52021470136738	151.28981094410233	267.0977783203125	267.1072692871094
647	267.6465148925781	13.198816666666666					1	DETECTED	267.6465 m/z @13.20 [CD6610_2.mzXML]	267.6465148925781	13.198816666666666	12.13395	14.8654	2.731449999999999	184184.78125	4068351.6452728896	2	1189	0.28100121470971473	1.805932405570343	2.131148699485841	267.6456604003906	267.6471252441406
648	268.9580078125	11.159216666666667					1	DETECTED	268.9580 m/z @11.16 [CD6610_2.mzXML]	268.9580078125	11.159216666666667	0.7748833333333334	19.067666666666664	18.292783333333333	6583.75390625	2581959.6765664048	0	1189	0.7976361234291822	0.8807875646005199	0.6248363731867848	268.9543151855469	268.96038818359375
649	269.0868835449219	1.5365833333333332					1	DETECTED	269.0869 m/z @1.54 [CD6610_2.mzXML]	269.0868835449219	1.5365833333333332	1.4466833333333333	10.362233333333334	8.915550000000001	5034.10791015625	1763617.951186829	0	1189	8.881759048239354	49.58592880978873	98.17185761957747	269.0868225097656	269.09014892578125
650	269.1377868652344	12.01675					1	DETECTED	269.1378 m/z @12.02 [CD6610_2.mzXML]	269.1377868652344	12.01675	11.9839	12.151433333333333	0.1675333333333331	29356.556640625	166842.11731250124	0	1189	0.07853760210620031	2.549974632166423	3.999223991711855	269.1376953125	269.1380920410156
651	269.2257995605469	14.039533333333333					1	DETECTED	269.2258 m/z @14.04 [CD6610_2.mzXML]	269.2257995605469	14.039533333333333	13.849533333333333	15.9218	2.072266666666666	89586.453125	2491110.8934081714	0	1189	0.3894121854196406	3.4567042767505525	4.134533268266626	269.2256164550781	269.2270202636719
652	269.28363037109375	12.32745					1	DETECTED	269.2836 m/z @12.33 [CD6610_2.mzXML]	269.28363037109375	12.32745	0.28340000000000004	19.740833333333335	19.457433333333334	7425.8583984375	1988645.2771778868	0	1189	1.6594135392591127	0.8077612320329679	0.6381830154653811	269.28143310546875	269.2847595214844
653	270.07672119140625	8.899383333333333					1	DETECTED	270.0767 m/z @8.90 [CD6610_2.mzXML]	270.07672119140625	8.899383333333333	8.744	10.362233333333334	1.6182333333333343	10519.115234375	206807.99608868416	0	1189	0.21175652940020306	1.3426865940824007	9.413565654737466	270.0752258300781	270.07720947265625
654	270.2292175292969	14.039533333333333					1	DETECTED	270.2292 m/z @14.04 [CD6610_2.mzXML]	270.2292175292969	14.039533333333333	13.86655	15.28305	1.4164999999999992	18490.052734375	499142.3042236319	0	1189	0.29706195098843224	3.808241160918774	5.033007010993258	270.22869873046875	270.2318420410156
655	271.0395202636719	1.7842					1	DETECTED	271.0395 m/z @1.78 [CD6610_2.mzXML]	271.0395202636719	1.7842	1.7390333333333332	15.664116666666667	13.925083333333333	44551.546875	3649874.7964858394	0	1189	0.06755971357800017	154.15221402213976	2.5662734840907855	271.0389099121094	271.04156494140625
656	271.16461181640625	10.750116666666665					1	DETECTED	271.1646 m/z @10.75 [CD6610_2.mzXML]	271.16461181640625	10.750116666666665	10.732183333333333	11.024583333333334	0.29240000000000066	14809.0849609375	125872.45091479461	0	1189	0.10256641912382136	8.152416356878037	15.304832713756076	271.1625671386719	271.1646728515625
657	271.2052917480469	14.53565					1	DETECTED	271.2053 m/z @14.54 [CD6610_2.mzXML]	271.2052917480469	14.53565	11.159216666666667	15.645833333333334	4.4866166666666665	36648.01171875	2235110.058998719	0	1189	0.59625613329343	0.6156387127924312	0.21949127265211155	271.2038269042969	271.2095947265625
658	271.2626647949219	12.309966666666666					1	DETECTED	271.2627 m/z @12.31 [CD6610_2.mzXML]	271.2626647949219	12.309966666666666	0.10103333333333334	19.997	19.895966666666666	14674.38671875	5224867.416694396	0	1189	18.166476355918398	0.8148118317734555	6.67819447627024	271.25439453125	271.26483154296875
659	271.65728759765625	12.958983333333332					1	DETECTED	271.6573 m/z @12.96 [CD6610_2.mzXML]	271.65728759765625	12.958983333333332	1.6568166666666668	13.08065	11.423833333333334	22534.63671875	2288923.5952175288	0	1189	0.20107929809996428	0.5053824487930044	0.010764897586008695	271.6524658203125	271.6579284667969
660	272.2085876464844	14.391250000000001					1	DETECTED	272.2086 m/z @14.39 [CD6610_2.mzXML]	272.2085876464844	14.391250000000001	14.089033333333333	15.391	1.301966666666667	7967.52490234375	274701.6934549865	0	1189	0.16357828663722707	2.1540285667015837	3.3080571334031674	272.2079162597656	272.2095947265625
661	272.6653747558594	13.3598					1	DETECTED	272.6654 m/z @13.36 [CD6610_2.mzXML]	272.6653747558594	13.3598	13.243066666666666	13.579633333333334	0.336566666666668	11964.9384765625	106667.52645214857	0	1189	0.13053561945239878	1.4416047972587038	1.8832095945174077	272.66461181640625	272.6660461425781
662	272.94403076171875	1.6261					1	DETECTED	272.9440 m/z @1.63 [CD6610_2.mzXML]	272.94403076171875	1.6261	1.56565	1.6723166666666667	0.10666666666666669	58003.62109375	192439.4397498783	0	1189	0.0674045828833687	0.8885895081452353	0.8488727569873115	272.9437255859375	272.94464111328125
663	273.2208251953125	11.8734					1	DETECTED	273.2208 m/z @11.87 [CD6610_2.mzXML]	273.2208251953125	11.8734	11.8734	16.986166666666666	5.112766666666666	7483.77099609375	829742.893659485	0	1189	3.7364149347890763	null	null	273.2203674316406	273.2217712402344
664	274.0026550292969	11.191266666666667					1	DETECTED	274.0027 m/z @11.19 [CD6610_2.mzXML]	274.0026550292969	11.191266666666667	11.041383333333332	18.5915	7.550116666666668	5980.15283203125	1276198.9165594485	0	1189	3.6246032178739593	25.18664516846406	39.799946897634	274.0018615722656	274.01165771484375
665	274.20111083984375	10.202433333333333					1	DETECTED	274.2011 m/z @10.20 [CD6610_2.mzXML]	274.20111083984375	10.202433333333333	10.114433333333332	19.851166666666664	9.736733333333332	2434.8544921875	388613.8478179321	0	1189	0.07832806925000924	55.322348484847865	109.64469696969573	274.1998596191406	274.2021179199219
666	274.27288818359375	11.336649999999999					1	DETECTED	274.2729 m/z @11.34 [CD6610_2.mzXML]	274.27288818359375	11.336649999999999	11.27345	13.645516666666667	2.372066666666667	2486876.5	1.7080485440909013E7	1	1189	0.08820760317951581	2.9632752653640004	9.095069273382542	274.2728576660156	274.274169921875
667	274.6246643066406	12.7676					1	DETECTED	274.6247 m/z @12.77 [CD6610_2.mzXML]	274.6246643066406	12.7676	9.226049999999999	13.499066666666666	4.273016666666667	11265.0380859375	1202710.4004062503	0	1189	0.1198764834393149	0.6032692841646548	0.20653856832930945	274.624267578125	274.6345520019531
668	274.63507080078125	13.154966666666667					1	DETECTED	274.6351 m/z @13.15 [CD6610_2.mzXML]	274.63507080078125	13.154966666666667	13.110800000000001	13.228216666666667	0.11741666666666539	9138.1923828125	39331.24154199187	0	1189	0.19946796885764861	1.3292452830188863	1.6584905660377727	274.6346740722656	274.6351623535156
669	274.8728332519531	1.6568166666666668					1	DETECTED	274.8728 m/z @1.66 [CD6610_2.mzXML]	274.8728332519531	1.6568166666666668	1.6106333333333334	1.7699333333333334	0.1593	24736.529296875	115921.57325317373	0	1189	0.05499942236078326	1.72464814146517	2.44929628293034	274.8725891113281	274.8809814453125
670	274.99969482421875	11.207616666666667					1	DETECTED	274.9997 m/z @11.21 [CD6610_2.mzXML]	274.99969482421875	11.207616666666667	1.7390333333333332	19.722666666666665	17.983633333333334	12329.2958984375	4154248.591996338	0	1189	3.0038601816956145	0.8879752446292208	0.6629812939507044	274.99822998046875	275.0093688964844
671	275.021240234375	1.4921833333333334					1	DETECTED	275.0212 m/z @1.49 [CD6610_2.mzXML]	275.021240234375	1.4921833333333334	1.43005	1.5068833333333334	0.07683333333333331	6156.72705078125	18602.57111071777	0	1189	0.059950911873943635	0.6182939914163084	0.21150998119533623	275.020263671875	275.0218811035156
672	275.08819580078125	10.890866666666666					1	DETECTED	275.0882 m/z @10.89 [CD6610_2.mzXML]	275.08819580078125	10.890866666666666	9.299666666666667	12.239566666666667	2.9398999999999997	20727.568359375	1392117.106236084	0	1189	1.666304344063743	0.9237996480643546	0.8475992961287091	275.0794372558594	275.08856201171875
673	275.1059875488281	9.922383333333332					1	DETECTED	275.1060 m/z @9.92 [CD6610_2.mzXML]	275.1059875488281	9.922383333333332	6.721066666666667	10.027416666666666	3.3063499999999983	3733.312744140625	202583.38266052253	0	1189	0.0642001741415914	0.5164047084793236	0.03280941695864716	275.1048278808594	275.11151123046875
674	275.27667236328125	11.351533333333332					1	DETECTED	275.2767 m/z @11.35 [CD6610_2.mzXML]	275.27667236328125	11.351533333333332	11.290483333333333	12.064883333333334	0.7744000000000018	388803.59375	2714210.0890157428	0	1189	0.0901153022188872	2.529863476647308	3.510412460615871	275.2760009765625	275.27716064453125
675	275.63238525390625	13.154966666666667					1	DETECTED	275.6324 m/z @13.15 [CD6610_2.mzXML]	275.63238525390625	13.154966666666667	12.01675	14.51905	2.5023	91456.4921875	1981758.0769381705	0	1189	0.2623371487825157	0.7825931648264196	2.0944458009819833	275.631591796875	275.63348388671875
676	276.1337585449219	13.184249999999999					1	DETECTED	276.1338 m/z @13.18 [CD6610_2.mzXML]	276.1337585449219	13.184249999999999	2.0069833333333333	13.7126	11.705616666666668	25840.140625	2661031.053234984	0	1189	0.21831121690097177	0.5236350270489507	0.02464761532303617	276.1326904296875	276.14373779296875
677	276.1805419921875	8.847216666666666					1	DETECTED	276.1805 m/z @8.85 [CD6610_2.mzXML]	276.1805419921875	8.847216666666666	8.778216666666667	9.124283333333333	0.3460666666666654	3866.45556640625	39187.366853332474	0	1189	0.08119261347823326	2.507729468599059	4.015458937198118	276.17926025390625	276.18072509765625
678	276.651611328125	13.213583333333334					1	DETECTED	276.6516 m/z @13.21 [CD6610_2.mzXML]	276.651611328125	13.213583333333334	13.0654	13.780516666666667	0.7151166666666668	22939.533203125	404958.2143699955	0	1189	0.2698457347883618	2.4129456754020855	3.9710728295714817	276.6507263183594	276.6525573730469
679	276.984619140625	1.7699333333333334					1	DETECTED	276.9846 m/z @1.77 [CD6610_2.mzXML]	276.984619140625	1.7699333333333334	1.7390333333333332	18.186333333333334	16.447300000000002	24019.1484375	2066202.7482368466	0	1189	0.23744057368074944	241.55744785592006	412.8824789924828	276.98388671875	276.99444580078125
680	277.1036071777344	11.223283333333335					1	DETECTED	277.1036 m/z @11.22 [CD6610_2.mzXML]	277.1036071777344	11.223283333333335	11.207616666666667	11.9199	0.7122833333333336	43833.0078125	724966.5742910153	0	1189	0.1350156720507787	22.73244680850864	44.46489361701728	277.10333251953125	277.10418701171875
681	277.157958984375	15.035566666666666					1	DETECTED	277.1580 m/z @15.04 [CD6610_2.mzXML]	277.157958984375	15.035566666666666	9.819283333333335	18.830499999999997	9.011216666666662	8340.91015625	1326086.6484452204	0	1189	0.534499440612338	0.6727124793110357	4.042737014217136	277.15301513671875	277.1590881347656
682	277.17901611328125	12.186466666666666					1	DETECTED	277.1790 m/z @12.19 [CD6610_2.mzXML]	277.17901611328125	12.186466666666666	0.17415	19.430833333333332	19.25668333333333	10212.5849609375	1381333.652147247	0	1189	0.08276725943237473	0.8299083083464222	1.337394978118041	277.1787109375	277.1805419921875
683	278.0517578125	16.9125					1	DETECTED	278.0518 m/z @16.91 [CD6610_2.mzXML]	278.0517578125	16.9125	9.563266666666667	19.869333333333334	10.306066666666666	3858.256103515625	802173.9450528255	0	1189	0.8103970135742671	0.7011661080294088	0.2043286358477951	278.0511474609375	278.06097412109375
684	278.62689208984375	12.912866666666668					1	DETECTED	278.6269 m/z @12.91 [CD6610_2.mzXML]	278.62689208984375	12.912866666666668	11.935049999999999	16.710333333333335	4.775283333333336	30297.3515625	1429114.1351650401	0	1189	0.05789735809748997	2.4418091325913123	0.17735214254438533	278.6262512207031	278.6332092285156
685	278.98193359375	1.7983333333333333					1	DETECTED	278.9819 m/z @1.80 [CD6610_2.mzXML]	278.98193359375	1.7983333333333333	1.7983333333333333	19.249166666666667	17.450833333333335	8554.154296875	2706337.974716828	0	1189	14.738766457505557	null	null	278.98077392578125	278.9832458496094
686	279.0561828613281	1.8554833333333332					1	DETECTED	279.0562 m/z @1.86 [CD6610_2.mzXML]	279.0561828613281	1.8554833333333332	1.8554833333333332	19.942333333333334	18.086850000000002	8515.6162109375	3087194.433052338	0	1189	15.256611330913069	null	null	279.046630859375	279.0654602050781
687	279.1583251953125	12.430733333333334					1	DETECTED	279.1583 m/z @12.43 [CD6610_2.mzXML]	279.1583251953125	12.430733333333334	0.10103333333333334	19.997	19.895966666666666	111496.9296875	3.431064315100637E7	1	1189	0.1821471221335944	0.5410255642854698	0.08217088802542624	279.1576232910156	279.1595764160156
688	279.2311096191406	13.483416666666667					1	DETECTED	279.2311 m/z @13.48 [CD6610_2.mzXML]	279.2311096191406	13.483416666666667	12.257316666666666	14.916133333333333	2.6588166666666666	21624.08203125	1056871.9492212522	0	1189	1.3751005895667383	0.9717765243965231	0.9181440908172355	279.2283020019531	279.23199462890625
689	279.6460266113281	12.912866666666668					1	DETECTED	279.6460 m/z @12.91 [CD6610_2.mzXML]	279.6460266113281	12.912866666666668	12.750616666666668	13.729199999999999	0.9785833333333311	135725.3125	1760660.5452113005	2	1189	0.195607161418204	2.3523817924943082	2.262917502343359	279.64556884765625	279.6468200683594
690	280.0915832519531	1.7699333333333334					1	DETECTED	280.0916 m/z @1.77 [CD6610_2.mzXML]	280.0915832519531	1.7699333333333334	1.68835	18.8675	17.17915	24243.6875	5216822.198155277	0	1189	0.0427405865799062	102.59280521989268	176.17220189993157	280.0859680175781	280.0915832519531
691	280.1621398925781	12.430733333333334					1	DETECTED	280.1621 m/z @12.43 [CD6610_2.mzXML]	280.1621398925781	12.430733333333334	0.11931666666666667	19.978833333333334	19.859516666666668	18866.193359375	5953847.421668699	0	1189	0.12216253769352114	7.938358033977709	3.997009393233628	280.1605224609375	280.1636962890625
692	280.6540222167969	13.315383333333333					1	DETECTED	280.6540 m/z @13.32 [CD6610_2.mzXML]	280.6540222167969	13.315383333333333	12.89745	14.616783333333332	1.7193333333333332	69424.234375	1257740.0743291012	0	1189	0.22647558077975916	1.2321048011335443	2.1992118065642994	280.6486511230469	280.6549377441406
693	281.08349609375	16.3984					1	DETECTED	281.0835 m/z @16.40 [CD6610_2.mzXML]	281.08349609375	16.3984	9.88815	19.631333333333334	9.743183333333334	13864.4296875	3021471.989901916	0	1189	3.3488851251405514	0.7482956363682912	0.38407711961040364	281.08245849609375	281.0841979980469
694	281.11309814453125	9.445966666666667					1	DETECTED	281.1131 m/z @9.45 [CD6610_2.mzXML]	281.11309814453125	9.445966666666667	8.795316666666668	9.6491	0.8537833333333325	10397.2607421875	166334.24202612316	0	1189	0.17823680160450017	0.6561003099464643	3.560365052547877	281.1126708984375	281.1135559082031
695	281.2467346191406	14.26475					1	DETECTED	281.2467 m/z @14.26 [CD6610_2.mzXML]	281.2467346191406	14.26475	1.0665166666666666	19.77766666666667	18.711150000000004	160480.5	8594949.429121273	0	1189	0.6257005846998727	0.8148579044981712	0.4321644920116713	281.24542236328125	281.24847412109375
696	281.66162109375	14.072466666666665					1	DETECTED	281.6616 m/z @14.07 [CD6610_2.mzXML]	281.66162109375	14.072466666666665	11.904333333333334	15.645833333333334	3.7415000000000003	47588.69921875	2352811.0308773187	0	1189	0.4480081880122384	0.8628390012914342	3.11410136482209	281.65643310546875	281.6623229980469
697	282.2196044921875	10.991066666666667					1	DETECTED	282.2196 m/z @10.99 [CD6610_2.mzXML]	282.2196044921875	10.991066666666667	0.10103333333333334	19.997	19.895966666666666	4661.689453125	2495571.373976715	0	1189	7.354982189934468	0.9134942960076645	1.7172086725866142	282.2196044921875	282.2226867675781
698	282.250244140625	14.391250000000001					1	DETECTED	282.2502 m/z @14.39 [CD6610_2.mzXML]	282.250244140625	14.391250000000001	11.290483333333333	15.8117	4.5212166666666675	30612.087890625	3641188.7521940316	0	1189	3.262411776709115	0.6740474483747899	0.3558514169199294	282.24957275390625	282.2595520019531
699	282.2783203125	13.935983333333333					1	DETECTED	282.2783 m/z @13.94 [CD6610_2.mzXML]	282.2783203125	13.935983333333333	11.824083333333334	14.17015	2.3460666666666654	37401.2578125	914545.2490729342	0	1189	0.2977444752313314	0.990694369956784	1.0830287372915488	282.27734375	282.2793884277344
700	282.9049072265625	1.5803333333333331					1	DETECTED	282.9049 m/z @1.58 [CD6610_2.mzXML]	282.9049072265625	1.5803333333333331	1.56565	1.6261	0.060450000000000115	44281.953125	106368.72086621128	0	1189	0.04268134569397364	2.058456299659506	3.3536847938825414	282.90460205078125	282.9049987792969
701	282.9729919433594	11.773266666666666					1	DETECTED	282.9730 m/z @11.77 [CD6610_2.mzXML]	282.9729919433594	11.773266666666666	5.7338000000000005	17.44783333333333	11.714033333333331	7948.1103515625	1684693.4787302245	0	1189	0.2750700324721631	0.9697903788413987	0.5864465079234763	282.97198486328125	282.9813537597656
702	283.00738525390625	10.220216666666666					1	DETECTED	283.0074 m/z @10.22 [CD6610_2.mzXML]	283.00738525390625	10.220216666666666	0.8293833333333333	10.3099	9.480516666666668	9159.6162109375	2269372.8186879884	0	1189	0.09437460020694743	0.5047750465879848	0.009550093175969663	283.0019226074219	283.0079345703125
703	283.0332946777344	1.8965500000000002					1	DETECTED	283.0333 m/z @1.90 [CD6610_2.mzXML]	283.0332946777344	1.8965500000000002	1.8965500000000002	17.318166666666666	15.421616666666667	4750.59033203125	1273811.678651061	0	1189	13.9039289293122	null	null	283.0262451171875	283.0372314453125
704	283.1036071777344	8.538633333333333					1	DETECTED	283.1036 m/z @8.54 [CD6610_2.mzXML]	283.1036071777344	8.538633333333333	8.454649999999999	10.785	2.330350000000001	4023.2861328125	259374.22637115483	0	1189	2.184662954595076	13.873883707084604	26.747767414169207	283.1031494140625	283.1128234863281
705	283.1535339355469	12.048499999999999					1	DETECTED	283.1535 m/z @12.05 [CD6610_2.mzXML]	283.1535339355469	12.048499999999999	0.95645	12.151433333333333	11.194983333333333	8937.0595703125	2564793.3504530033	0	1189	0.09274840013185326	0.5046399598511246	0.009279919702249308	283.1532287597656	283.1579284667969
706	283.2414855957031	14.8316					1	DETECTED	283.2415 m/z @14.83 [CD6610_2.mzXML]	283.2414855957031	14.8316	11.007900000000001	15.885016666666667	4.877116666666666	4948.86279296875	682796.9084207152	0	1189	0.5107834836122223	0.6377483414842519	0.27549668296850366	283.238037109375	283.24224853515625
707	283.262451171875	12.581449999999998					1	DETECTED	283.2625 m/z @12.58 [CD6610_2.mzXML]	283.262451171875	12.581449999999998	0.22873333333333334	19.997	19.768266666666666	60375.890625	2491221.9695428144	0	1189	0.17855778763205343	7.321696550836016	1.4653209701020877	283.253662109375	283.2642822265625
708	283.2816162109375	13.935983333333333					1	DETECTED	283.2816 m/z @13.94 [CD6610_2.mzXML]	283.2816162109375	13.935983333333333	13.849533333333333	14.470416666666667	0.6208833333333335	7246.30224609375	133241.97259704577	0	1189	0.24493149007995108	3.590996722575702	6.181993445151404	283.28094482421875	283.28216552734375
709	283.6295471191406	11.967649999999999					1	DETECTED	283.6295 m/z @11.97 [CD6610_2.mzXML]	283.6295471191406	11.967649999999999	11.935049999999999	12.116433333333333	0.18138333333333456	5705.63916015625	44884.31176171902	0	1189	0.12117414370363555	2.781952965235158	4.563905930470316	283.6294250488281	283.63037109375
710	284.294189453125	11.707266666666667					1	DETECTED	284.2942 m/z @11.71 [CD6610_2.mzXML]	284.294189453125	11.707266666666667	3.2199833333333334	19.430833333333332	16.21085	13185.255859375	2001715.1386668088	0	1189	0.10093042526351503	0.955008178902947	0.9100163578058936	284.2853698730469	284.2950439453125
711	285.00531005859375	10.202433333333333					1	DETECTED	285.0053 m/z @10.20 [CD6610_2.mzXML]	285.00531005859375	10.202433333333333	2.3197666666666668	10.362233333333334	8.042466666666668	10082.93359375	2418720.398372314	0	1189	0.09156243698105548	0.5101361637347768	0.017192976928235904	285.0050354003906	285.0081481933594
712	285.0649108886719	1.5068833333333334					1	DETECTED	285.0649 m/z @1.51 [CD6610_2.mzXML]	285.0649108886719	1.5068833333333334	1.4116	17.188666666666666	15.777066666666666	10827.8330078125	1825299.0053190917	0	1189	0.13048884335271627	82.14056264762915	165.42428941770774	285.0633239746094	285.0705261230469
713	286.0502624511719	8.899383333333333					1	DETECTED	286.0503 m/z @8.90 [CD6610_2.mzXML]	286.0502624511719	8.899383333333333	8.847216666666666	15.5721	6.724883333333334	2620.46728515625	327830.44350347907	0	1189	0.040474484024228374	64.45575079872229	127.91150159744458	286.0502624511719	286.0553894042969
714	286.1030578613281	8.744					1	DETECTED	286.1031 m/z @8.74 [CD6610_2.mzXML]	286.1030578613281	8.744	8.504683333333334	12.943783333333332	4.439099999999998	7693.7958984375	992104.7499594726	0	1189	0.09728190985782348	9.27453165262209	0.5307705145803637	286.09539794921875	286.1043701171875
715	286.1429443359375	11.9199					1	DETECTED	286.1429 m/z @11.92 [CD6610_2.mzXML]	286.1429443359375	11.9199	11.857483333333333	12.5481	0.6906166666666671	225155.375	1461575.4756439214	1	1189	0.09469266129990395	2.447540438235614	2.9040038464977305	286.1424865722656	286.1435241699219
716	286.2008972167969	10.344883333333334					1	DETECTED	286.2009 m/z @10.34 [CD6610_2.mzXML]	286.2008972167969	10.344883333333334	10.256316666666667	11.207616666666667	0.9512999999999998	151642.8125	1323715.262362179	1	1189	0.12658098974616827	1.9783637249360913	1.9862047845676403	286.1995849609375	286.2027587890625
717	286.2487487792969	9.768283333333333					1	DETECTED	286.2487 m/z @9.77 [CD6610_2.mzXML]	286.2487487792969	9.768283333333333	8.934416666666667	18.425166666666666	9.490749999999998	79471.0	1938425.588596985	1	1189	0.29874020992096995	1.620986297482599	1.3615945069829813	286.24725341796875	286.24969482421875
718	287.01324462890625	1.7699333333333334					1	DETECTED	287.0132 m/z @1.77 [CD6610_2.mzXML]	287.01324462890625	1.7699333333333334	1.7226833333333333	1.9795666666666667	0.25688333333333335	42699.7578125	234554.33097326677	0	1189	0.060697450036012235	2.6324442175815244	3.3003724370418968	287.01251220703125	287.01422119140625
719	287.0547790527344	10.517716666666667					1	DETECTED	287.0548 m/z @10.52 [CD6610_2.mzXML]	287.0547790527344	10.517716666666667	2.171966666666667	15.391	13.219033333333332	6555.0400390625	1918630.2852515262	0	1189	0.0815464205666494	0.7919619766547844	0.6464095201163287	287.052978515625	287.0579528808594
720	287.20440673828125	10.344883333333334					1	DETECTED	287.2044 m/z @10.34 [CD6610_2.mzXML]	287.20440673828125	10.344883333333334	10.274733333333334	10.629150000000001	0.35441666666666727	24802.896484375	193795.75215075625	0	1189	0.12652314561624856	2.52613447374674	2.2297277090522503	287.2040100097656	287.2048034667969
721	287.2364807128906	14.022583333333333					1	DETECTED	287.2365 m/z @14.02 [CD6610_2.mzXML]	287.2364807128906	14.022583333333333	13.8321	14.848	1.0159000000000002	7581.15087890625	177737.94182055615	0	1189	0.2697503036910156	2.666637501093716	3.453747920752742	287.23541259765625	287.2373352050781
722	287.2518310546875	9.802266666666666					1	DETECTED	287.2518 m/z @9.80 [CD6610_2.mzXML]	287.2518310546875	9.802266666666666	9.59765	10.256316666666667	0.658666666666667	11787.8427734375	158930.06727441406	0	1189	0.25660639381236905	1.6095137248513505	2.219027449702701	287.2515563964844	287.2528991699219
723	287.6322021484375	12.9281					1	DETECTED	287.6322 m/z @12.93 [CD6610_2.mzXML]	287.6322021484375	12.9281	12.151433333333333	17.337	5.185566666666666	112490.1015625	1715775.3262334573	0	1189	0.15617723535881645	1.4002556371722132	1.1354165641495733	287.62249755859375	287.6329650878906
724	288.21636962890625	10.663066666666667					1	DETECTED	288.2164 m/z @10.66 [CD6610_2.mzXML]	288.21636962890625	10.663066666666667	0.11931666666666667	19.997	19.877683333333334	266058.15625	3454980.5939582647	1	1189	0.08274425650128236	0.7521482410354267	2.122262869454818	288.2077331542969	288.218017578125
725	288.639892578125	13.301166666666667					1	DETECTED	288.6399 m/z @13.30 [CD6610_2.mzXML]	288.639892578125	13.301166666666667	12.800416666666667	15.90335	3.1029333333333327	38014.80859375	812490.4775234993	0	1189	0.1320892574814394	1.424779806457556	0.6507734243685556	288.63177490234375	288.6415100097656
726	288.9217529296875	1.5952166666666665					1	DETECTED	288.9218 m/z @1.60 [CD6610_2.mzXML]	288.9217529296875	1.5952166666666665	1.56565	1.7390333333333332	0.17338333333333322	145347.546875	458169.20168982074	0	1189	0.05144651059119498	1.6738567053304678	1.9196258630579717	288.9217529296875	288.9228515625
727	289.1390075683594	10.010066666666667					1	DETECTED	289.1390 m/z @10.01 [CD6610_2.mzXML]	289.1390075683594	10.010066666666667	9.940266666666668	14.666183333333333	4.725916666666665	3888.13818359375	660569.9271123046	0	1189	0.1521363029156042	33.85327125119437	66.70654250238874	289.1331787109375	289.1413269042969
728	289.17529296875	1.2845333333333333					1	DETECTED	289.1753 m/z @1.28 [CD6610_2.mzXML]	289.17529296875	1.2845333333333333	0.10103333333333334	19.978833333333334	19.8778	5109.99462890625	1588691.987710571	0	1189	5.767231844896276	8.397887621461766	5.479721197236413	289.1742248535156	289.1773376464844
729	289.64788818359375	14.105516666666666					1	DETECTED	289.6479 m/z @14.11 [CD6610_2.mzXML]	289.64788818359375	14.105516666666666	11.109466666666666	19.59466666666667	8.485200000000003	23906.123046875	1632022.7502196648	0	1189	2.6194340692160463	3.6630105904310253	0.565120100874135	289.6398010253906	289.6534118652344
730	290.03302001953125	10.292366666666668					1	DETECTED	290.0330 m/z @10.29 [CD6610_2.mzXML]	290.03302001953125	10.292366666666668	3.0471333333333335	19.5585	16.511366666666664	2902.007080078125	933979.5199147336	0	1189	6.390088628338528	1.139464107436153	1.2789282148723062	290.02459716796875	290.0336608886719
731	290.1596984863281	8.538633333333333					1	DETECTED	290.1597 m/z @8.54 [CD6610_2.mzXML]	290.1596984863281	8.538633333333333	7.83475	15.12315	7.288400000000001	26880.220703125	1353007.3092041626	0	1189	0.10816950153359528	0.8109266219444939	0.2319910272356668	290.1497497558594	290.1607971191406
732	290.26812744140625	11.38095					1	DETECTED	290.2681 m/z @11.38 [CD6610_2.mzXML]	290.26812744140625	11.38095	11.351533333333332	11.807083333333333	0.45555000000000057	36209.01953125	281727.6553504646	0	1189	0.07504450384291417	7.74305949008465	13.08523683150911	290.26776123046875	290.26837158203125
733	290.626708984375	12.84935					1	DETECTED	290.6267 m/z @12.85 [CD6610_2.mzXML]	290.626708984375	12.84935	12.7676	12.989183333333333	0.22158333333333324	17201.19921875	124580.41952172818	0	1189	0.12193142284175984	1.355249745158009	1.710499490316018	290.6264953613281	290.6279602050781
734	290.6667175292969	14.072466666666665					1	DETECTED	290.6667 m/z @14.07 [CD6610_2.mzXML]	290.6667175292969	14.072466666666665	5.308566666666667	15.355183333333335	10.046616666666669	6712.57568359375	1940014.0233478397	0	1189	0.12780959341171183	0.5731818406569376	0.06274862513570395	290.66571044921875	290.67138671875
735	290.9252014160156	2.4533833333333335					1	DETECTED	290.9252 m/z @2.45 [CD6610_2.mzXML]	290.9252014160156	2.4533833333333335	1.6106333333333334	15.8117	14.201066666666666	53328.6796875	3908796.0237916857	0	1189	0.6813384132198661	1.9737498178525874	1.6543350108642088	290.9158020019531	290.9306945800781
736	291.11968994140625	12.01675					1	DETECTED	291.1197 m/z @12.02 [CD6610_2.mzXML]	291.11968994140625	12.01675	3.62245	12.8818	9.25935	100597.7578125	5250312.2227399945	0	1189	0.09268890954990638	0.5213640534842409	7.663867646201824	291.10986328125	291.1290588378906
737	291.1484069824219	11.628583333333333					1	DETECTED	291.1484 m/z @11.63 [CD6610_2.mzXML]	291.1484069824219	11.628583333333333	0.6841	13.243066666666666	12.558966666666665	28361.09765625	4004332.209680419	0	1189	0.1268614769912375	0.5633826315800533	0.01627534022958018	291.1407775878906	291.14990234375
738	291.1605529785156	3.6528666666666667					1	DETECTED	291.1606 m/z @3.65 [CD6610_2.mzXML]	291.1605529785156	3.6528666666666667	3.6528666666666667	11.075483333333333	7.422616666666666	7682.650390625	1585750.2771581113	0	1189	4.868318214919844	null	null	291.1605529785156	291.1684265136719
739	291.1786193847656	1.70545					1	DETECTED	291.1786 m/z @1.71 [CD6610_2.mzXML]	291.1786193847656	1.70545	1.70545	14.633166666666666	12.927716666666665	10859.7685546875	2568600.127937408	0	1189	8.930294660787066	null	null	291.1688537597656	291.1786193847656
740	291.6462097167969	12.89745					1	DETECTED	291.6462 m/z @12.90 [CD6610_2.mzXML]	291.6462097167969	12.89745	12.733516666666667	14.616783333333332	1.8832666666666658	39019.7421875	589330.0347388304	0	1189	0.16262720914686568	5.744001626677534	1.333836038626451	291.64544677734375	291.64697265625
741	291.93505859375	2.4533833333333335					1	DETECTED	291.9351 m/z @2.45 [CD6610_2.mzXML]	291.93505859375	2.4533833333333335	1.9658333333333333	9.496366666666667	7.5305333333333335	40748.42578125	2587183.2987069413	0	1189	0.768771630539665	3.1874572142615243	3.2415228650739785	291.93426513671875	291.9355773925781
742	292.0679626464844	16.06845					1	DETECTED	292.0680 m/z @16.07 [CD6610_2.mzXML]	292.0679626464844	16.06845	9.580183333333334	19.796	10.215816666666665	4198.78857421875	989013.3081208491	0	1189	1.6893448915711016	0.7872531441371092	0.5727787428253198	292.0664367675781	292.0687561035156
743	292.1230163574219	12.01675					1	DETECTED	292.1230 m/z @12.02 [CD6610_2.mzXML]	292.1230163574219	12.01675	11.9839	12.203883333333332	0.21998333333333164	14202.2734375	103069.71915905758	0	1189	0.12484846806371408	3.3483003551496626	5.696600710299325	292.1219482421875	292.123291015625
744	292.6535949707031	13.08065					1	DETECTED	292.6536 m/z @13.08 [CD6610_2.mzXML]	292.6535949707031	13.08065	2.9338166666666665	13.243066666666666	10.309249999999999	11022.1259765625	2879972.9904233404	0	1189	0.15880217115183903	0.5080033179481283	0.016006635896256498	292.64495849609375	292.6624450683594
745	292.9322509765625	2.50665					1	DETECTED	292.9323 m/z @2.51 [CD6610_2.mzXML]	292.9322509765625	2.50665	2.1993666666666667	12.682433333333334	10.483066666666668	7142.21337890625	859274.015664612	0	1189	0.35689922839203625	17.057655800835278	2.0217825295769787	292.9233703613281	292.9398498535156
746	292.9697265625	2.4267333333333334					1	DETECTED	292.9697 m/z @2.43 [CD6610_2.mzXML]	292.9697265625	2.4267333333333334	2.3731666666666666	3.6982166666666667	1.32505	6842.79443359375	200564.08396017455	0	1189	0.3668551589883253	12.368232731798361	16.58463467101411	292.9605407714844	292.9784240722656
747	292.985107421875	2.5606333333333335					1	DETECTED	292.9851 m/z @2.56 [CD6610_2.mzXML]	292.985107421875	2.5606333333333335	2.2929166666666663	3.6378	1.3448833333333337	6617.24462890625	240026.71256134036	0	1189	0.4249430331044759	2.5117661707028525	3.3403088413559296	292.9811096191406	292.9939270019531
748	293.0079345703125	2.4533833333333335					1	DETECTED	293.0079 m/z @2.45 [CD6610_2.mzXML]	293.0079345703125	2.4533833333333335	2.239616666666667	4.0511333333333335	1.8115166666666664	9434.119140625	330896.8351011658	0	1189	0.48660807749414703	3.7132744304731107	5.644758969713557	292.9997253417969	293.01239013671875
749	293.02313232421875	2.5335166666666664					1	DETECTED	293.0231 m/z @2.53 [CD6610_2.mzXML]	293.02313232421875	2.5335166666666664	2.2929166666666663	4.456133333333333	2.1632166666666666	11161.3017578125	412608.73871185305	0	1189	0.28328755424724417	4.495462732058739	5.558505591694797	293.01495361328125	293.0233459472656
750	293.0346984863281	2.3864333333333336					1	DETECTED	293.0347 m/z @2.39 [CD6610_2.mzXML]	293.0346984863281	2.3864333333333336	2.0763333333333334	4.487516666666666	2.411183333333333	14413.990234375	628401.6674223022	0	1189	0.4837423310875675	2.861389600667254	4.093092587799665	293.0260009765625	293.0381774902344
751	293.0497131347656	2.46665					1	DETECTED	293.0497 m/z @2.47 [CD6610_2.mzXML]	293.0497131347656	2.46665	2.1993666666666667	4.85515	2.6557833333333334	15462.0478515625	695485.0373053284	0	1189	0.6658207482109408	3.0494624753342316	5.177797586629343	293.04156494140625	293.0497131347656
752	293.060546875	2.3864333333333336					1	DETECTED	293.0605 m/z @2.39 [CD6610_2.mzXML]	293.060546875	2.3864333333333336	2.048366666666667	9.819283333333335	7.770916666666668	16464.373046875	1200775.196320679	0	1189	0.6250456512871101	3.6428464315091786	4.9587199865781	293.05279541015625	293.0613708496094
753	293.07147216796875	2.4267333333333334					1	DETECTED	293.0715 m/z @2.43 [CD6610_2.mzXML]	293.07147216796875	2.4267333333333334	2.0900000000000003	18.665333333333333	16.575333333333333	28151.064453125	2531193.9764665524	0	1189	0.5040269968446887	24.47510718162417	39.2574076973469	293.0614929199219	293.07147216796875
754	293.08160400390625	2.2929166666666663					1	DETECTED	293.0816 m/z @2.29 [CD6610_2.mzXML]	293.08160400390625	2.2929166666666663	2.1037333333333335	9.819283333333335	7.715550000000001	51786.609375	2339940.9022448724	0	1189	0.5174656577865906	6.462158793184685	6.803577818181247	293.0716552734375	293.0824279785156
755	293.09735107421875	2.4533833333333335					1	DETECTED	293.0974 m/z @2.45 [CD6610_2.mzXML]	293.09735107421875	2.4533833333333335	0.10103333333333334	19.997	19.895966666666666	1.4500566E7	9.304182550647131E8	1	1189	0.7615397699616224	2.7439242021134143	2.7207614175087373	293.0965270996094	293.1068115234375
756	293.1234130859375	9.546716666666667					1	DETECTED	293.1234 m/z @9.55 [CD6610_2.mzXML]	293.1234130859375	9.546716666666667	2.0900000000000003	9.700083333333334	7.610083333333334	254868.90625	3.4415958078614466E7	0	1189	7.070227414072406	0.5117746343971354	0.023200706244701857	293.1151428222656	293.1307678222656
757	293.13427734375	2.4799833333333337					1	DETECTED	293.1343 m/z @2.48 [CD6610_2.mzXML]	293.13427734375	2.4799833333333337	2.1584	15.445183333333334	13.286783333333334	19126.435546875	4689213.570867218	0	1189	0.39599516011796076	3.498965712480898	3.651294508795646	293.1338806152344	293.1421203613281
758	293.1522521972656	9.734399999999999					1	DETECTED	293.1523 m/z @9.73 [CD6610_2.mzXML]	293.1522521972656	9.734399999999999	2.1856666666666666	13.050116666666666	10.86445	343956.0	8871745.157946987	0	1189	0.2835337945206522	0.5395442434172096	2.0304439781228125	293.1441345214844	293.1612854003906
759	293.1778869628906	13.780516666666667					1	DETECTED	293.1779 m/z @13.78 [CD6610_2.mzXML]	293.1778869628906	13.780516666666667	2.239616666666667	15.300999999999998	13.061383333333332	21220.12890625	2666339.7998498846	0	1189	12.352894923828028	0.5680175754421193	0.13337902545787403	293.16790771484375	293.1876525878906
760	293.1949157714844	2.6016166666666667					1	DETECTED	293.1949 m/z @2.60 [CD6610_2.mzXML]	293.1949157714844	2.6016166666666667	2.1584	15.2483	13.0899	6904.14892578125	1198627.4823180242	0	1189	0.10087881955482114	14.766931147294397	2.5101972810098476	293.18817138671875	293.20489501953125
761	294.1005554199219	2.4533833333333335					1	DETECTED	294.1006 m/z @2.45 [CD6610_2.mzXML]	294.1005554199219	2.4533833333333335	1.8554833333333332	18.05666666666667	16.201183333333336	1342640.5	8.66551787711005E7	0	1189	0.7705316353638549	2.6961106495867595	2.5810796644776652	294.10015869140625	294.10321044921875
762	294.1560974121094	9.734399999999999					1	DETECTED	294.1561 m/z @9.73 [CD6610_2.mzXML]	294.1560974121094	9.734399999999999	9.479333333333333	17.188666666666666	7.709333333333333	40160.15625	1638474.176215941	0	1189	0.12681853412058075	15.112388917929986	29.22477783585997	294.1559753417969	294.1656799316406
763	294.91888427734375	14.105516666666666					1	DETECTED	294.9189 m/z @14.11 [CD6610_2.mzXML]	294.91888427734375	14.105516666666666	0.11931666666666667	19.923833333333334	19.804516666666668	14558.4345703125	4059896.0892222296	0	1189	2.6168559360706887	0.7127316799958665	0.27828334102728214	294.9172668457031	294.920166015625
764	294.93817138671875	1.6261					1	DETECTED	294.9382 m/z @1.63 [CD6610_2.mzXML]	294.93817138671875	1.6261	1.5803333333333331	1.68835	0.10801666666666687	58244.859375	212945.69539794937	0	1189	0.06088810019280433	1.164434602658669	1.4899873133830248	294.9378967285156	294.938720703125
765	295.1017150878906	2.4799833333333337					1	DETECTED	295.1017 m/z @2.48 [CD6610_2.mzXML]	295.1017150878906	2.4799833333333337	1.82675	18.480666666666664	16.653916666666664	160982.390625	1.1951663492672374E7	0	1189	0.7264097577948645	2.633086185893269	2.8497025073718047	295.09716796875	295.10406494140625
766	295.1285095214844	9.631966666666667					1	DETECTED	295.1285 m/z @9.63 [CD6610_2.mzXML]	295.1285095214844	9.631966666666667	9.496366666666667	9.700083333333334	0.20371666666666677	59301.625	329607.0023433819	1	1189	0.09440761084353966	0.7511676499508353	1.2465591027614877	295.1283264160156	295.1367492675781
767	295.1460266113281	9.7172					1	DETECTED	295.1460 m/z @9.72 [CD6610_2.mzXML]	295.1460266113281	9.7172	9.529933333333334	10.238483333333333	0.7085499999999989	17986.896484375	282601.74618090736	0	1189	5.5194312560402636E-5	1.6281099287215703	2.2809388253432865	295.1460266113281	295.14892578125
768	295.1936340332031	12.32745					1	DETECTED	295.1936 m/z @12.33 [CD6610_2.mzXML]	295.1936340332031	12.32745	1.43005	16.508216666666666	15.078166666666666	40405.7734375	6189845.899270204	0	1189	0.282675668324309	0.6188411583387775	0.2487666854661308	295.18939208984375	295.2033386230469
769	295.20452880859375	10.991066666666667					1	DETECTED	295.2045 m/z @10.99 [CD6610_2.mzXML]	295.20452880859375	10.991066666666667	10.991066666666667	16.434933333333333	5.443866666666667	10087.53125	888151.411861816	0	1189	0.05078114744857842	null	null	295.2040710449219	295.20550537109375
770	295.22540283203125	12.699416666666668					1	DETECTED	295.2254 m/z @12.70 [CD6610_2.mzXML]	295.22540283203125	12.699416666666668	12.682433333333334	12.800416666666667	0.1179833333333331	7418.2431640625	32930.99456298806	0	1189	0.07644468065068288	3.473503434739795	5.94700686947959	295.22540283203125	295.2268981933594
771	295.2939147949219	2.4533833333333335					1	DETECTED	295.2939 m/z @2.45 [CD6610_2.mzXML]	295.2939147949219	2.4533833333333335	1.9383833333333333	9.836133333333333	7.897749999999999	54360.35546875	3108449.123800476	0	1189	0.6257249388173958	2.793299809207386	3.0118573642986823	295.2928161621094	295.2959899902344
772	296.0650939941406	1.7699333333333334					1	DETECTED	296.0651 m/z @1.77 [CD6610_2.mzXML]	296.0650939941406	1.7699333333333334	1.70545	1.7842	0.0787500000000001	31628.080078125	95327.0430688478	0	1189	0.05195587604767038	0.6106228999741532	0.2212457999483064	296.06488037109375	296.0652160644531
773	296.1318054199219	9.6491					1	DETECTED	296.1318 m/z @9.65 [CD6610_2.mzXML]	296.1318054199219	9.6491	9.59765	9.75125	0.15360000000000085	9622.5771484375	50952.80647778297	0	1189	0.08249920302527869	1.4927113702623733	1.9854227405247464	296.1313781738281	296.1322326660156
774	296.14849853515625	8.812883333333334					1	DETECTED	296.1485 m/z @8.81 [CD6610_2.mzXML]	296.14849853515625	8.812883333333334	8.726866666666666	9.85335	1.1264833333333346	2819.102783203125	77962.82608538822	0	1189	0.16399526153432653	6.548052702964484	12.096105405928968	296.1482849121094	296.1507873535156
775	296.1845397949219	11.824083333333334					1	DETECTED	296.1845 m/z @11.82 [CD6610_2.mzXML]	296.1845397949219	11.824083333333334	9.380116666666668	19.503833333333333	10.123716666666665	23375.029296875	2175425.401372801	0	1189	0.14473296419995485	2.110049606744291	4.180069109230989	296.18267822265625	296.18511962890625
776	296.2572937011719	13.514983333333333					1	DETECTED	296.2573 m/z @13.51 [CD6610_2.mzXML]	296.2572937011719	13.514983333333333	13.390233333333333	13.7126	0.32236666666666736	10076.4033203125	114885.8335217284	0	1189	0.35958415689263923	1.2920507682030695	1.584101536406139	296.256591796875	296.2579040527344
777	297.09429931640625	9.479333333333333					1	DETECTED	297.0943 m/z @9.48 [CD6610_2.mzXML]	297.09429931640625	9.479333333333333	9.315066666666667	9.957533333333334	0.6424666666666674	4074.89404296875	73017.77437167372	0	1189	0.10205716710099466	1.955560064935071	3.4158658040933054	297.0869445800781	297.0953369140625
778	297.1180725097656	1.4773833333333333					1	DETECTED	297.1181 m/z @1.48 [CD6610_2.mzXML]	297.1180725097656	1.4773833333333333	1.43005	9.529933333333334	8.099883333333334	7095.99267578125	981481.0465008545	0	1189	0.2749435032076075	85.56214788732414	170.12429577464826	297.1081848144531	297.1265869140625
779	297.180419921875	14.567533333333333					1	DETECTED	297.1804 m/z @14.57 [CD6610_2.mzXML]	297.180419921875	14.567533333333333	9.107466666666665	19.832833333333333	10.725366666666668	10794.2001953125	2404315.0631702887	0	1189	3.4257713936562713	1.0033019026298586	0.8926188671694298	297.1786804199219	297.18218994140625
780	297.22039794921875	11.109466666666666					1	DETECTED	297.2204 m/z @11.11 [CD6610_2.mzXML]	297.22039794921875	11.109466666666666	11.092600000000001	11.191266666666667	0.09866666666666646	8002.205078125	30720.225431152274	0	1189	0.060333401990099844	2.92490118577099	4.84980237154198	297.2200012207031	297.2208557128906
781	298.1133117675781	8.487816666666667					1	DETECTED	298.1133 m/z @8.49 [CD6610_2.mzXML]	298.1133117675781	8.487816666666667	8.438483333333334	8.589216666666665	0.1507333333333314	1877.7388916015625	11998.770246490396	0	1189	0.08511884448037854	1.5277027027026862	2.0554054054053723	298.1133117675781	298.1150817871094
782	298.2731018066406	14.26475					1	DETECTED	298.2731 m/z @14.26 [CD6610_2.mzXML]	298.2731018066406	14.26475	11.109466666666666	17.005	5.895533333333333	128230.0546875	5246065.7816135315	0	1189	0.3592317944670569	0.716568388934633	5.106866931112548	298.27288818359375	298.2748107910156
783	299.1380310058594	11.306633333333334					1	DETECTED	299.1380 m/z @11.31 [CD6610_2.mzXML]	299.1380310058594	11.306633333333334	10.027416666666666	15.830033333333335	5.802616666666669	74675.0625	2944086.286498686	0	1189	0.5263428483843029	0.9622353145356534	1.6817282054134408	299.1374816894531	299.1404113769531
784	299.27679443359375	14.406933333333335					1	DETECTED	299.2768 m/z @14.41 [CD6610_2.mzXML]	299.27679443359375	14.406933333333335	12.733516666666667	15.737916666666667	3.0044000000000004	20291.53125	1194547.6526410521	0	1189	0.5457968047633628	0.8363231719465584	0.5893590518912549	299.276123046875	299.2815246582031
785	299.6319885253906	12.865266666666667					1	DETECTED	299.6320 m/z @12.87 [CD6610_2.mzXML]	299.6319885253906	12.865266666666667	12.7676	13.08065	0.3130500000000005	36101.05078125	309425.39538244583	0	1189	0.131818579345099	1.602645051194536	2.6015876816614676	299.63134765625	299.63232421875
786	300.1795349121094	11.5984					1	DETECTED	300.1795 m/z @11.60 [CD6610_2.mzXML]	300.1795349121094	11.5984	9.269566666666666	11.967649999999999	2.698083333333333	37955.1796875	1867932.9092532943	0	1189	0.11232285666937436	0.591521716608139	0.10480034676104637	300.1696472167969	300.1843566894531
787	300.6392822265625	13.0654					1	DETECTED	300.6393 m/z @13.07 [CD6610_2.mzXML]	300.6392822265625	13.0654	12.912866666666668	13.16935	0.25648333333333184	9633.1005859375	89678.85863061516	0	1189	0.1174291331368984	0.8407451923076918	0.6814903846153838	300.6317443847656	300.6400451660156
788	301.1178283691406	10.362233333333334					1	DETECTED	301.1178 m/z @10.36 [CD6610_2.mzXML]	301.1178283691406	10.362233333333334	10.292366666666668	10.85535	0.5629833333333316	20174.765625	372819.72552514606	0	1189	0.5148726745923096	4.0289837786259755	7.057967557251952	301.1170959472656	301.1183166503906
789	301.14013671875	12.430733333333334					1	DETECTED	301.1401 m/z @12.43 [CD6610_2.mzXML]	301.14013671875	12.430733333333334	0.10103333333333334	19.997	19.895966666666666	88183.015625	1.1065784040606858E7	1	1189	10.96651330582559	0.5819693150777097	0.1287382267108409	301.1373596191406	301.1422119140625
790	301.21270751953125	13.483416666666667					1	DETECTED	301.2127 m/z @13.48 [CD6610_2.mzXML]	301.21270751953125	13.483416666666667	13.405216666666666	13.763499999999999	0.3582833333333326	27480.505859375	280113.6172888176	0	1189	0.1895156039242245	2.29081415174763	3.5816283034952603	301.2124938964844	301.2130432128906
791	302.0192565917969	4.838983333333333					1	DETECTED	302.0193 m/z @4.84 [CD6610_2.mzXML]	302.0192565917969	4.838983333333333	1.1389	19.8145	18.6756	4951.0302734375	2654745.704234435	0	1189	6.612586766257112	2.5236728902502197	4.047345780500439	302.0177307128906	302.0205078125
792	302.1022033691406	10.612616666666666					1	DETECTED	302.1022 m/z @10.61 [CD6610_2.mzXML]	302.1022033691406	10.612616666666666	10.579783333333333	10.6798	0.10001666666666686	3758.56396484375	18736.18154870601	0	1189	0.15040364698063158	1.5230964467005446	2.046192893401089	302.1013488769531	302.1022644042969
793	302.1435852050781	12.430733333333334					1	DETECTED	302.1436 m/z @12.43 [CD6610_2.mzXML]	302.1435852050781	12.430733333333334	0.10103333333333334	19.997	19.895966666666666	16693.201171875	2698754.2644196483	0	1189	0.1667535029326892	0.6420429006425135	2.4713202012557733	302.1421203613281	302.1448974609375
794	302.19525146484375	9.975283333333334					1	DETECTED	302.1953 m/z @9.98 [CD6610_2.mzXML]	302.19525146484375	9.975283333333334	8.657816666666667	10.06235	1.4045333333333332	3590.810546875	188251.62829406725	0	1189	0.07678217614673066	0.5330432142495699	0.06608642849913991	302.19525146484375	302.1968078613281
795	302.2315673828125	10.820283333333332					1	DETECTED	302.2316 m/z @10.82 [CD6610_2.mzXML]	302.2315673828125	10.820283333333332	10.750116666666665	10.907916666666667	0.15780000000000172	14869.0234375	79754.34094970713	0	1189	0.12672682286319592	1.1244655581947787	1.2489311163895576	302.2310791015625	302.2319641113281
796	302.2864074707031	11.583616666666668					1	DETECTED	302.2864 m/z @11.58 [CD6610_2.mzXML]	302.2864074707031	11.583616666666668	11.443066666666665	15.229966666666666	3.786900000000001	229270.375	2693901.9635794307	1	1189	0.10300903558495733	2.4520352706233517	2.4890918869568166	302.28466796875	302.28759765625
797	303.0271301269531	1.4621333333333333					1	DETECTED	303.0271 m/z @1.46 [CD6610_2.mzXML]	303.0271301269531	1.4621333333333333	1.43005	10.3979	8.96785	7067.01513671875	675242.7511368409	0	1189	0.0708602677804302	139.7587012987017	278.51740259740336	303.0217590332031	303.0313415527344
798	303.0522155761719	16.9125					1	DETECTED	303.0522 m/z @16.91 [CD6610_2.mzXML]	303.0522155761719	16.9125	9.59765	19.5585	9.960849999999999	2365.1416015625	668060.4938601075	0	1189	1.3742507033794205	0.6808649528014926	0.36172990560298524	303.05120849609375	303.0530700683594
799	303.0738525390625	9.700083333333334					1	DETECTED	303.0739 m/z @9.70 [CD6610_2.mzXML]	303.0738525390625	9.700083333333334	9.666016666666668	9.802266666666666	0.13624999999999865	7475.2255859375	39027.89867803954	0	1189	0.09950009652307124	1.9997553816047147	3.5407585113522924	303.0734558105469	303.07427978515625
800	303.1325378417969	10.732183333333333					1	DETECTED	303.1325 m/z @10.73 [CD6610_2.mzXML]	303.1325378417969	10.732183333333333	10.663066666666667	10.767416666666666	0.10434999999999839	4599.93896484375	19746.348566528137	0	1189	0.09656171008041703	0.7548830479864913	0.5097660959729827	303.1325378417969	303.1335754394531
801	303.2283935546875	14.26475					1	DETECTED	303.2284 m/z @14.26 [CD6610_2.mzXML]	303.2283935546875	14.26475	10.429433333333332	16.747	6.317566666666668	333099.875	1.2006355890244568E7	1	1189	0.48876777983858766	0.7488146709327079	0.38589664681460434	303.2275390625	303.23065185546875
802	303.2901306152344	11.583616666666668					1	DETECTED	303.2901 m/z @11.58 [CD6610_2.mzXML]	303.2901306152344	11.583616666666668	11.538983333333334	12.29245	0.7534666666666663	35776.0703125	462892.69003741315	0	1189	0.12078845137839345	8.440627333831177	15.881254667662354	303.2896423339844	303.2912902832031
803	303.6461181640625	12.816716666666668					1	DETECTED	303.6461 m/z @12.82 [CD6610_2.mzXML]	303.6461181640625	12.816716666666668	12.783983333333333	12.943783333333332	0.15979999999999883	8112.52001953125	53188.502523193325	0	1189	0.13371487693935968	2.440936863543675	3.88187372708735	303.64471435546875	303.6465148925781
804	304.0187072753906	10.114433333333332					1	DETECTED	304.0187 m/z @10.11 [CD6610_2.mzXML]	304.0187072753906	10.114433333333332	10.06235	10.6798	0.6174499999999998	72671.53125	506225.2942301653	0	1189	0.1004276898759322	2.5411868137329248	2.6661252351923523	304.0181884765625	304.0194396972656
805	304.0486145019531	16.8385					1	DETECTED	304.0486 m/z @16.84 [CD6610_2.mzXML]	304.0486145019531	16.8385	0.1374	19.832833333333333	19.695433333333334	4137.86279296875	1837840.7302614152	0	1189	8.645174183266068	0.5896447938558937	0.35338437395401073	304.0473327636719	304.05511474609375
806	304.1290588378906	9.768283333333333					1	DETECTED	304.1291 m/z @9.77 [CD6610_2.mzXML]	304.1290588378906	9.768283333333333	9.700083333333334	17.44783333333333	7.747749999999998	12806.9296875	1005559.3881111447	0	1189	0.09751167866938104	54.48328813441114	1.8538502833778345	304.1267395019531	304.1319885253906
807	304.15032958984375	9.315066666666667					1	DETECTED	304.1503 m/z @9.32 [CD6610_2.mzXML]	304.15032958984375	9.315066666666667	9.107466666666665	17.188666666666666	8.0812	18309.384765625	1125144.4734572442	0	1189	0.08256542656056887	0.8887358345983003	1.9648658622885982	304.1492614746094	304.1537780761719
808	304.1746826171875	8.916950000000002					1	DETECTED	304.1747 m/z @8.92 [CD6610_2.mzXML]	304.1746826171875	8.916950000000002	8.795316666666668	16.783666666666665	7.988349999999997	6367.2998046875	1225690.9819627684	0	1189	0.13420000045850067	32.83783228281716	64.67566456563432	304.1713562011719	304.1755065917969
809	304.2113037109375	10.079766666666666					1	DETECTED	304.2113 m/z @10.08 [CD6610_2.mzXML]	304.2113037109375	10.079766666666666	10.027416666666666	17.299666666666667	7.272250000000001	43919.546875	1321162.9369099108	0	1189	0.11434750674119165	3.075466469245081	3.932562741425271	304.2110900878906	304.2206726074219
810	304.2315673828125	14.26475					1	DETECTED	304.2316 m/z @14.26 [CD6610_2.mzXML]	304.2315673828125	14.26475	0.28340000000000004	18.09416666666667	17.81076666666667	62531.49609375	5092562.926865725	0	1189	0.39182598871247976	0.7781672195503107	0.4382584823074245	304.2311706542969	304.2386474609375
811	304.8955078125	1.5952166666666665					1	DETECTED	304.8955 m/z @1.60 [CD6610_2.mzXML]	304.8955078125	1.5952166666666665	1.56565	1.6723166666666667	0.10666666666666669	74044.2890625	231876.3274370124	0	1189	0.06618527994567325	1.7596807591625387	2.210806838134379	304.8953552246094	304.89617919921875
812	305.0448913574219	16.930833333333332					1	DETECTED	305.0449 m/z @16.93 [CD6610_2.mzXML]	305.0448913574219	16.930833333333332	9.380116666666668	19.923833333333334	10.543716666666667	3972.21484375	861257.7738189088	0	1189	1.8745562331927097	0.6981931074975225	0.36420298456225375	305.0428771972656	305.0509033203125
813	305.2442321777344	12.581449999999998					1	DETECTED	305.2442 m/z @12.58 [CD6610_2.mzXML]	305.2442321777344	12.581449999999998	2.711583333333333	16.031783333333333	13.3202	121766.0078125	4241481.556128047	1	1189	0.19076136907093577	11.329905010427948	26.164747856249683	305.2344665527344	305.248291015625
814	305.7085266113281	10.444416666666665					1	DETECTED	305.7085 m/z @10.44 [CD6610_2.mzXML]	305.7085266113281	10.444416666666665	10.3979	10.563566666666667	0.16566666666666663	12186.533203125	70202.70243597405	0	1189	0.09860229220059225	1.7807237549265966	2.5089127425052977	305.707763671875	305.70953369140625
815	306.01568603515625	10.114433333333332					1	DETECTED	306.0157 m/z @10.11 [CD6610_2.mzXML]	306.01568603515625	10.114433333333332	10.06235	10.362233333333334	0.2998833333333337	25093.0	197661.23632031408	0	1189	0.16812309548025262	2.3583298103644292	3.1789147561318494	306.01531982421875	306.0162048339844
816	306.0834045410156	15.848216666666668					1	DETECTED	306.0834 m/z @15.85 [CD6610_2.mzXML]	306.0834045410156	15.848216666666668	9.284416666666667	19.4125	10.128083333333334	5810.66796875	1459267.6750778197	0	1189	2.81886500508673	0.7715106594757102	0.4619203601593804	306.08209228515625	306.08551025390625
817	306.1704406738281	11.628583333333333					1	DETECTED	306.1704 m/z @11.63 [CD6610_2.mzXML]	306.1704406738281	11.628583333333333	11.568800000000001	11.790116666666668	0.2213166666666666	35398.796875	234139.6256137688	0	1189	0.09515193107134401	1.8509896849735572	3.0185061902477988	306.16998291015625	306.1709899902344
818	306.2475891113281	12.682433333333334					1	DETECTED	306.2476 m/z @12.68 [CD6610_2.mzXML]	306.2475891113281	12.682433333333334	12.5481	14.567533333333333	2.0194333333333336	16565.046875	522755.108565979	0	1189	1.370932384499989	7.23303527778765	12.42952258236206	306.2474060058594	306.2509765625
819	306.7977294921875	10.444416666666665					1	DETECTED	306.7977 m/z @10.44 [CD6610_2.mzXML]	306.7977294921875	10.444416666666665	10.414583333333333	10.548216666666667	0.13363333333333394	10561.6416015625	52242.925351318525	0	1189	0.09935775765140953	2.239664804469347	3.4793296089386945	306.7975158691406	306.7982482910156
820	307.0184631347656	1.5952166666666665					1	DETECTED	307.0185 m/z @1.60 [CD6610_2.mzXML]	307.0184631347656	1.5952166666666665	1.5803333333333331	11.159216666666667	9.578883333333334	5798.77294921875	2374399.9683416747	0	1189	8.506927934178862	321.79899216125364	642.5979843225073	307.0184631347656	307.0252380371094
821	307.0797424316406	16.453033333333334					1	DETECTED	307.0797 m/z @16.45 [CD6610_2.mzXML]	307.0797424316406	16.453033333333334	3.4861	18.60983333333333	15.12373333333333	6563.7099609375	1439607.0120500813	0	1189	1.710378801302836	0.5831653847735778	0.3355178143096885	307.0780944824219	307.0836486816406
822	307.1686706542969	10.548216666666667					1	DETECTED	307.1687 m/z @10.55 [CD6610_2.mzXML]	307.1686706542969	10.548216666666667	8.726866666666666	11.175533333333334	2.448666666666668	70718.1796875	861004.6935309134	0	1189	0.054085778077080704	0.5108447352470097	null	307.1674499511719	307.1697692871094
823	307.2621765136719	12.064883333333334					1	DETECTED	307.2622 m/z @12.06 [CD6610_2.mzXML]	307.2621765136719	12.064883333333334	12.000599999999999	14.005416666666667	2.0048166666666685	5014.5009765625	255176.440284485	0	1189	1.7150289273980235	15.593596059112743	30.187192118225486	307.25830078125	307.2630310058594
824	308.0499267578125	10.444416666666665					1	DETECTED	308.0499 m/z @10.44 [CD6610_2.mzXML]	308.0499267578125	10.444416666666665	10.238483333333333	15.28305	5.044566666666666	3661917.25	2.6849989398066938E7	1	1189	0.09882646115278604	2.2408799158320933	3.3849665018875434	308.0484924316406	308.0512390136719
825	308.093017578125	10.473099999999999					1	DETECTED	308.0930 m/z @10.47 [CD6610_2.mzXML]	308.093017578125	10.473099999999999	8.761083333333334	10.53285	1.7717666666666663	3836.663330078125	252464.4754069826	0	1189	0.1125818115477859	0.5174501805862485	0.034900361172497035	308.0845947265625	308.1014404296875
826	308.1051330566406	10.444416666666665					1	DETECTED	308.1051 m/z @10.44 [CD6610_2.mzXML]	308.1051330566406	10.444416666666665	10.444416666666665	10.53285	0.08843333333333447	3534.808349609375	11257.287620391944	0	1189	0.0400376565527516	null	null	308.1051330566406	308.11383056640625
827	308.171875	10.548216666666667					1	DETECTED	308.1719 m/z @10.55 [CD6610_2.mzXML]	308.171875	10.548216666666667	10.473099999999999	10.563566666666667	0.0904666666666678	8469.3095703125	26390.826999999856	0	1189	0.06916861230354776	0.6021743953849532	0.20434879076990642	308.169189453125	308.1719055175781
828	309.05322265625	10.444416666666665					1	DETECTED	309.0532 m/z @10.44 [CD6610_2.mzXML]	309.05322265625	10.444416666666665	2.69755	15.885016666666667	13.187466666666667	515488.5	2.0019415247546278E7	1	1189	0.09640170923457703	0.5126330153481768	3.5153540520904274	309.04534912109375	309.0608825683594
829	309.14996337890625	13.679133333333334					1	DETECTED	309.1500 m/z @13.68 [CD6610_2.mzXML]	309.14996337890625	13.679133333333334	13.612066666666667	14.454649999999999	0.8425833333333319	13875.6611328125	222666.9866834718	0	1189	0.22134541585948675	5.947376942941903	6.97058667896081	309.1497802734375	309.1508483886719
830	309.1707763671875	12.275016666666666					1	DETECTED	309.1708 m/z @12.28 [CD6610_2.mzXML]	309.1707763671875	12.275016666666666	10.53285	12.497366666666666	1.9645166666666665	5666.8681640625	247154.6839752808	0	1189	1.8638391199714768	0.5638142160145414	0.1276284320290829	309.16357421875	309.1715087890625
831	309.2027282714844	12.7676					1	DETECTED	309.2027 m/z @12.77 [CD6610_2.mzXML]	309.2027282714844	12.7676	12.081866666666667	13.019366666666667	0.9375	16758.021484375	374428.89829315216	0	1189	0.08617185263707228	0.6973617388041035	0.3639384995141859	309.2013244628906	309.2062683105469
832	309.2191162109375	9.3308					1	DETECTED	309.2191 m/z @9.33 [CD6610_2.mzXML]	309.2191162109375	9.3308	9.284416666666667	9.3965	0.11208333333333265	1988.44970703125	10308.03728335558	0	1189	0.09340576026370861	1.208228530362919	1.416457060725838	309.21820068359375	309.220458984375
833	309.3099670410156	10.473099999999999					1	DETECTED	309.3100 m/z @10.47 [CD6610_2.mzXML]	309.3099670410156	10.473099999999999	10.414583333333333	10.548216666666667	0.13363333333333394	8596.1533203125	50766.27673168958	0	1189	0.11536945337218718	1.141839931643427	1.2836798632868538	309.30938720703125	309.31005859375
834	310.0460510253906	10.444416666666665					1	DETECTED	310.0461 m/z @10.44 [CD6610_2.mzXML]	310.0460510253906	10.444416666666665	10.238483333333333	11.773266666666666	1.5347833333333334	1284619.875	9279128.333037471	0	1189	0.09758740980932856	2.4501311176312157	3.4874033220616623	310.0458679199219	310.0489807128906
835	310.0837097167969	9.513					1	DETECTED	310.0837 m/z @9.51 [CD6610_2.mzXML]	310.0837097167969	9.513	9.462583333333333	16.086666666666666	6.624083333333333	3533.68505859375	534303.6503398437	0	1189	0.09651665281453425	65.69338842975164	130.38677685950327	310.07965087890625	310.08404541015625
836	310.2008361816406	10.629150000000001					1	DETECTED	310.2008 m/z @10.63 [CD6610_2.mzXML]	310.2008361816406	10.629150000000001	8.538633333333333	17.188666666666666	8.650033333333333	83213.0078125	2881375.2416183455	0	1189	25.88624552986594	12.734122983595586	36.14700807089864	310.19818115234375	310.2010498046875
837	310.3094177246094	12.733516666666667					1	DETECTED	310.3094 m/z @12.73 [CD6610_2.mzXML]	310.3094177246094	12.733516666666667	12.733516666666667	12.958983333333332	0.22546666666666582	6768.47119140625	61650.94397619647	0	1189	0.1628708128609908	null	null	310.3086242675781	310.30963134765625
838	310.912109375	1.6261					1	DETECTED	310.9121 m/z @1.63 [CD6610_2.mzXML]	310.912109375	1.6261	1.5803333333333331	1.7699333333333334	0.1896000000000002	70797.2578125	321139.6248251954	0	1189	0.06288989513864585	2.065415944423561	3.696293612444895	310.9117431640625	310.91253662109375
839	311.0502624511719	10.444416666666665					1	DETECTED	311.0503 m/z @10.44 [CD6610_2.mzXML]	311.0502624511719	10.444416666666665	10.3979	11.191266666666667	0.7933666666666674	170115.640625	1237416.8603271483	1	1189	0.10683895757424011	2.980083377507503	4.0257732910389175	311.0491027832031	311.05120849609375
840	311.123291015625	8.761083333333334					1	DETECTED	311.1233 m/z @8.76 [CD6610_2.mzXML]	311.123291015625	8.761083333333334	8.422683333333334	9.992716666666666	1.570033333333333	21836.0390625	277086.95901507593	0	1189	0.09256869385375843	0.8462342494693905	3.688967103140899	311.12109375	311.123779296875
841	311.1661071777344	12.32745					1	DETECTED	311.1661 m/z @12.33 [CD6610_2.mzXML]	311.1661071777344	12.32745	12.168816666666666	17.1335	4.964683333333335	63287.72265625	1241592.1257867755	1	1189	0.2664821206282504	1.729685690371213	2.0547122999242684	311.1647033691406	311.1759948730469
842	311.2569580078125	13.579633333333334					1	DETECTED	311.2570 m/z @13.58 [CD6610_2.mzXML]	311.2569580078125	13.579633333333334	12.89745	16.61835	3.7209000000000003	5157.517578125	423333.4335130006	0	1189	0.897515593557161	2.7271994331924416	4.454398866384883	311.2555236816406	311.2577819824219
843	311.9930114746094	17.337					1	DETECTED	311.9930 m/z @17.34 [CD6610_2.mzXML]	311.9930114746094	17.337	0.1374	19.796	19.6586	2393.14794921875	1014630.0790161742	0	1189	3.294335167654557	0.5714842205632689	0.1429684411265378	311.98931884765625	311.9947814941406
844	312.0284729003906	13.154966666666667					1	DETECTED	312.0285 m/z @13.15 [CD6610_2.mzXML]	312.0284729003906	13.154966666666667	9.785183333333332	16.7285	6.943316666666668	31098.552734375	1282003.8204255064	0	1189	0.3763251450719629	1.133264551765056	4.232141752596742	312.0220642089844	312.0317687988281
845	312.0428771972656	10.444416666666665					1	DETECTED	312.0429 m/z @10.44 [CD6610_2.mzXML]	312.0428771972656	10.444416666666665	10.3979	10.629150000000001	0.23125000000000107	44541.0625	264875.64737084956	0	1189	0.10622802592716951	2.485668219276323	2.6688768445584468	312.0428161621094	312.0436096191406
846	312.1586608886719	12.151433333333333					1	DETECTED	312.1587 m/z @12.15 [CD6610_2.mzXML]	312.1586608886719	12.151433333333333	3.6528666666666667	12.46365	8.810783333333333	20930.775390625	858085.3056557918	0	1189	0.09270900056266562	0.5187126489441667	0.03691307916487075	312.1543273925781	312.1661376953125
847	312.2159118652344	10.750116666666665					1	DETECTED	312.2159 m/z @10.75 [CD6610_2.mzXML]	312.2159118652344	10.750116666666665	10.114433333333332	10.907916666666667	0.7934833333333344	30058.03125	317501.94690502906	0	1189	0.1137026315619103	0.6164936365671174	0.6245439494159759	312.2076416015625	312.21685791015625
848	312.36175537109375	12.064883333333334					1	DETECTED	312.3618 m/z @12.06 [CD6610_2.mzXML]	312.36175537109375	12.064883333333334	12.032416666666668	14.296116666666668	2.2637	17051.201171875	596386.9280749512	0	1189	0.09349858842679559	34.861909650924524	68.72381930184905	312.361328125	312.36407470703125
849	312.6574401855469	2.3197666666666668					1	DETECTED	312.6574 m/z @2.32 [CD6610_2.mzXML]	312.6574401855469	2.3197666666666668	1.8411833333333334	5.359283333333334	3.5181000000000004	34381.98046875	1302487.0039826345	0	1189	0.43094895497196006	1.8254937885251374	2.113070944716537	312.6562194824219	312.65985107421875
850	313.0352478027344	1.6261					1	DETECTED	313.0352 m/z @1.63 [CD6610_2.mzXML]	313.0352478027344	1.6261	1.6106333333333334	13.09585	11.485216666666666	16511.9453125	2008156.9245800779	0	1189	0.04545018716634619	371.28933189655	4.135994207606463	313.0316467285156	313.0355224609375
851	313.0461120605469	10.444416666666665					1	DETECTED	313.0461 m/z @10.44 [CD6610_2.mzXML]	313.0461120605469	10.444416666666665	10.414583333333333	10.563566666666667	0.1489833333333337	5124.37451171875	32183.343498596165	0	1189	0.13346227016015177	2.4969273743017526	3.993854748603505	313.0452575683594	313.0469055175781
852	313.0956115722656	1.4921833333333334					1	DETECTED	313.0956 m/z @1.49 [CD6610_2.mzXML]	313.0956115722656	1.4921833333333334	1.4116	19.103833333333334	17.692233333333334	17779.25	2336448.9969264525	0	1189	0.11137588231992113	109.34207832414418	222.06905348384151	313.0932312011719	313.09625244140625
853	313.1540222167969	10.027416666666666					1	DETECTED	313.1540 m/z @10.03 [CD6610_2.mzXML]	313.1540222167969	10.027416666666666	9.992716666666666	13.746416666666667	3.7537000000000003	7604.99755859375	346603.0235598144	0	1189	0.05703467811413887	54.087896253603766	107.17579250720753	313.1443176269531	313.1546630859375
854	313.1667175292969	12.275016666666666					1	DETECTED	313.1667 m/z @12.28 [CD6610_2.mzXML]	313.1667175292969	12.275016666666666	12.151433333333333	13.004083333333334	0.8526500000000006	11653.16796875	211039.8285601809	0	1189	0.13776270186654216	3.4496965610249752	5.8993931220499505	313.16156005859375	313.16827392578125
855	313.27276611328125	14.439316666666667					1	DETECTED	313.2728 m/z @14.44 [CD6610_2.mzXML]	313.27276611328125	14.439316666666667	0.1374	19.942333333333334	19.804933333333334	7412.3427734375	1470513.6942922976	0	1189	0.16858856053458382	0.8800507709486585	0.38755419219714904	313.27069091796875	313.27490234375
856	313.7838134765625	2.2127166666666667					1	DETECTED	313.7838 m/z @2.21 [CD6610_2.mzXML]	313.7838134765625	2.2127166666666667	1.3935666666666668	5.308566666666667	3.915	26539.63671875	1211175.1913246764	0	1189	0.5521666697558452	1.362942610176694	1.0983854660117522	313.7826232910156	313.7918701171875
857	314.2315673828125	10.941333333333334					1	DETECTED	314.2316 m/z @10.94 [CD6610_2.mzXML]	314.2315673828125	10.941333333333334	10.785	12.13395	1.3489500000000003	431390.90625	3641494.7200871645	1	1189	0.12911040506054228	1.7666986884235052	2.7061309050020332	314.23089599609375	314.232421875
858	315.0218811035156	2.1993666666666667					1	DETECTED	315.0219 m/z @2.20 [CD6610_2.mzXML]	315.0218811035156	2.1993666666666667	1.5365833333333332	2.7390333333333334	1.2024500000000002	10508.3046875	394849.2752753908	0	1189	0.8175218814742389	0.9071214826363567	0.8142429652727134	315.0129699707031	315.0317077636719
859	315.041748046875	2.1447999999999996					1	DETECTED	315.0417 m/z @2.14 [CD6610_2.mzXML]	315.041748046875	2.1447999999999996	2.0900000000000003	16.599916666666665	14.509916666666665	13281.068359375	1151942.5614852293	0	1189	0.4734704210950462	132.3897506082742	263.7795012165484	315.033203125	315.0479431152344
860	315.0791320800781	2.226					1	DETECTED	315.0791 m/z @2.23 [CD6610_2.mzXML]	315.0791320800781	2.226	0.39258333333333334	19.321666666666665	18.92908333333333	9739965.0	4.150074223262111E8	1	1189	0.4594132419876935	2.1773732373206056	2.2794901099339233	315.0767517089844	315.0801086425781
861	315.1322021484375	11.508700000000001					1	DETECTED	315.1322 m/z @11.51 [CD6610_2.mzXML]	315.1322021484375	11.508700000000001	2.1174	12.081866666666667	9.964466666666667	14512.5830078125	3287609.612849305	0	1189	0.2873333733156329	0.5305158320289345	0.0388409778489656	315.1235046386719	315.14080810546875
862	315.14910888671875	2.3197666666666668					1	DETECTED	315.1491 m/z @2.32 [CD6610_2.mzXML]	315.14910888671875	2.3197666666666668	2.048366666666667	14.6995	12.651133333333334	9271.2138671875	1443486.8688222654	0	1189	0.10566803136715563	23.30717268484403	45.61434536968806	315.14849853515625	315.1579895019531
863	315.2349548339844	10.941333333333334					1	DETECTED	315.2350 m/z @10.94 [CD6610_2.mzXML]	315.2349548339844	10.941333333333334	2.2529833333333333	11.142916666666668	8.889933333333335	76878.2265625	2191443.663826172	0	1189	0.1229057603479724	1.5737693833103208	3.757946673417367	315.2292175292969	315.24200439453125
864	316.0826721191406	2.1993666666666667					1	DETECTED	316.0827 m/z @2.20 [CD6610_2.mzXML]	316.0826721191406	2.1993666666666667	1.6568166666666668	10.563566666666667	8.906749999999999	865275.4375	3.7884065248994716E7	0	1189	0.4378822359697119	1.8811770600655031	1.9325089933977941	316.08209228515625	316.08416748046875
865	316.2471923828125	11.109466666666666					1	DETECTED	316.2472 m/z @11.11 [CD6610_2.mzXML]	316.2471923828125	11.109466666666666	10.9745	12.048499999999999	1.073999999999998	517682.4375	3456366.8564107097	1	1189	0.079049873243898	null	4.17096085511993	316.23785400390625	316.24786376953125
866	317.0838928222656	2.1993666666666667					1	DETECTED	317.0839 m/z @2.20 [CD6610_2.mzXML]	317.0838928222656	2.1993666666666667	1.4773833333333333	19.467499999999998	17.990116666666665	119121.09375	5610390.277293429	0	1189	0.430683338045561	1.7182425268516048	3.95673798567503	317.0826416015625	317.0889892578125
867	317.11395263671875	1.6568166666666668					1	DETECTED	317.1140 m/z @1.66 [CD6610_2.mzXML]	317.11395263671875	1.6568166666666668	0.7930499999999999	12.430733333333334	11.637683333333335	26516.37109375	2772846.441425752	0	1189	0.1563377973864266	5.538576222030949	3.808673947699128	317.111083984375	317.11627197265625
868	317.1780090332031	13.483416666666667					1	DETECTED	317.1780 m/z @13.48 [CD6610_2.mzXML]	317.1780090332031	13.483416666666667	1.2481666666666666	14.089033333333333	12.840866666666667	9674.396484375	2193091.706820495	0	1189	0.15876261985024875	0.5247488472514524	0.049497694502904824	317.1717834472656	317.1876220703125
869	317.250732421875	11.109466666666666					1	DETECTED	317.2507 m/z @11.11 [CD6610_2.mzXML]	317.250732421875	11.109466666666666	11.075483333333333	14.343133333333332	3.2676499999999997	93856.0625	2864210.068387452	0	1189	0.06252515542865034	48.07724374693456	93.44872333335128	317.24334716796875	317.2510986328125
870	317.5283203125	2.3197666666666668					1	DETECTED	317.5283 m/z @2.32 [CD6610_2.mzXML]	317.5283203125	2.3197666666666668	1.8411833333333334	17.503666666666668	15.662483333333334	31782.34375	2501036.4381549377	0	1189	0.4300394888244865	1.8485942385230931	1.8762704324347432	317.523681640625	317.5301208496094
871	318.0642395019531	16.123283333333333					1	DETECTED	318.0642 m/z @16.12 [CD6610_2.mzXML]	318.0642395019531	16.123283333333333	9.682883333333333	19.722666666666665	10.039783333333332	4970.88427734375	999477.4233896484	0	1189	1.9360060672997967	0.779437871353746	2.0557087916609706	318.0597839355469	318.0658264160156
872	318.1910095214844	9.315066666666667					1	DETECTED	318.1910 m/z @9.32 [CD6610_2.mzXML]	318.1910095214844	9.315066666666667	9.269566666666666	17.558666666666667	8.289100000000001	12562.716796875	1553258.5332814632	0	1189	0.11640799713502581	91.08901098900992	2.2821358787935746	318.1810302734375	318.19451904296875
873	318.2992248535156	11.351533333333332					1	DETECTED	318.2992 m/z @11.35 [CD6610_2.mzXML]	318.2992248535156	11.351533333333332	11.306633333333334	12.614633333333334	1.3079999999999998	253702.390625	1669523.714095273	1	1189	0.07848789162206238	2.732229448889508	3.3306044058486353	318.298583984375	318.30084228515625
874	318.8538818359375	1.7390333333333332					1	DETECTED	318.8539 m/z @1.74 [CD6610_2.mzXML]	318.8538818359375	1.7390333333333332	1.6723166666666667	1.7545499999999998	0.08223333333333316	5622.6787109375	22190.74099865721	0	1189	0.11848975605084422	0.6162877841618785	0.23257556832375698	318.853515625	318.8552551269531
875	318.93695068359375	1.5952166666666665					1	DETECTED	318.9370 m/z @1.60 [CD6610_2.mzXML]	318.93695068359375	1.5952166666666665	1.56565	11.659249999999998	10.093599999999999	15733.9873046875	6480617.062666382	0	1189	0.20800685214442005	170.69222096956113	336.899476056082	318.93682861328125	318.9377746582031
876	319.1275939941406	10.714733333333333					1	DETECTED	319.1276 m/z @10.71 [CD6610_2.mzXML]	319.1275939941406	10.714733333333333	10.344883333333334	10.767416666666666	0.4225333333333321	4730.0615234375	54259.073230773814	0	1189	0.048436770352976666	0.5712225677076282	0.1424451354152564	319.1267395019531	319.129150390625
877	319.1678466796875	11.075483333333333					1	DETECTED	319.1678 m/z @11.08 [CD6610_2.mzXML]	319.1678466796875	11.075483333333333	9.529933333333334	11.207616666666667	1.6776833333333325	20165.15625	394374.84517395	0	1189	1.6035783777747525	0.5475100593866002	0.09298046201193529	319.1644592285156	319.1681823730469
878	319.1936340332031	14.296116666666668					1	DETECTED	319.1936 m/z @14.30 [CD6610_2.mzXML]	319.1936340332031	14.296116666666668	2.0207166666666665	17.188666666666666	15.16795	97410.75	5864649.051208925	0	1189	0.5299590594929651	0.7987570935020244	0.401745354787563	319.1850280761719	319.19610595703125
879	319.3025817871094	11.351533333333332					1	DETECTED	319.3026 m/z @11.35 [CD6610_2.mzXML]	319.3025817871094	11.351533333333332	11.306633333333334	11.5984	0.29176666666666584	42973.5	273060.4435793451	0	1189	0.08228436263016548	3.2490720118783556	5.403499513711967	319.2944641113281	319.3031921386719
880	320.0138854980469	10.5961					1	DETECTED	320.0139 m/z @10.60 [CD6610_2.mzXML]	320.0138854980469	10.5961	9.75125	19.485666666666667	9.734416666666666	7778.77783203125	773207.9881030887	0	1189	0.606823005696306	21.084593369942187	46.11448357737613	320.0039367675781	320.0140380859375
881	320.8693542480469	1.6261					1	DETECTED	320.8694 m/z @1.63 [CD6610_2.mzXML]	320.8693542480469	1.6261	1.56565	1.70545	0.13979999999999992	19230.259765625	99747.6384232789	0	1189	0.11900024180856517	1.1460649577852167	1.3552880682710462	320.86834716796875	320.8700256347656
882	321.1835632324219	11.9199					1	DETECTED	321.1836 m/z @11.92 [CD6610_2.mzXML]	321.1835632324219	11.9199	11.159216666666667	16.049933333333332	4.890716666666664	9337.1298828125	546005.2501345212	0	1189	0.11204528850614892	3.21468635656537	5.42937271313074	321.1812744140625	321.19097900390625
883	321.209228515625	12.631483333333334					1	DETECTED	321.2092 m/z @12.63 [CD6610_2.mzXML]	321.209228515625	12.631483333333334	1.43005	15.2483	13.81825	66940.8203125	2724800.305915343	0	1189	0.2132963084263313	2.2443242658420814	3.2404877819037012	321.200927734375	321.2102966308594
884	322.0108337402344	10.612616666666666					1	DETECTED	322.0108 m/z @10.61 [CD6610_2.mzXML]	322.0108337402344	10.612616666666666	10.548216666666667	10.6798	0.13158333333333339	2964.343505859375	16292.125865478485	0	1189	0.23357956461996032	1.0216097308488756	1.0432194616977513	322.01031494140625	322.0111389160156
885	322.0278625488281	11.395733333333334					1	DETECTED	322.0279 m/z @11.40 [CD6610_2.mzXML]	322.0278625488281	11.395733333333334	2.3731666666666666	11.508700000000001	9.135533333333335	9304.2626953125	1025056.1408420416	0	1189	0.3264309955329452	0.544928967340395	0.09089351164528973	322.0278625488281	322.0362548828125
886	322.0654602050781	12.01675					1	DETECTED	322.0655 m/z @12.02 [CD6610_2.mzXML]	322.0654602050781	12.01675	0.4657666666666667	19.176166666666667	18.7104	45205.02734375	1401551.9868526012	0	1189	0.09972123370234343	43.479507180778654	5.169802914613963	322.0568542480469	322.07501220703125
887	322.21234130859375	12.564866666666667					1	DETECTED	322.2123 m/z @12.56 [CD6610_2.mzXML]	322.21234130859375	12.564866666666667	12.5481	13.019366666666667	0.4712666666666667	12238.9130859375	173254.64866699238	0	1189	0.17825337140727804	14.05367793240507	27.10735586481014	322.2118225097656	322.2147521972656
888	323.16326904296875	10.044916666666667					1	DETECTED	323.1633 m/z @10.04 [CD6610_2.mzXML]	323.16326904296875	10.044916666666667	9.700083333333334	10.563566666666667	0.8634833333333329	3140.47314453125	85231.5367052613	0	1189	0.4467875154174443	1.2520299661672283	1.5040599323344568	323.1613464355469	323.1642150878906
889	323.1831359863281	16.031783333333333					1	DETECTED	323.1831 m/z @16.03 [CD6610_2.mzXML]	323.1831359863281	16.031783333333333	9.563266666666667	19.59466666666667	10.031400000000001	2548.587158203125	684134.6234083858	0	1189	0.34787065960614605	0.7754018824511546	0.5508037649023092	323.1807556152344	323.183349609375
890	323.2245178222656	13.883716666666666					1	DETECTED	323.2245 m/z @13.88 [CD6610_2.mzXML]	323.2245178222656	13.883716666666666	1.43005	15.12315	13.693100000000001	11297.91015625	2334136.341625914	0	1189	0.27967881118806837	0.5497617836781671	0.0884218592567918	323.22332763671875	323.22625732421875
891	324.0456237792969	9.299666666666667					1	DETECTED	324.0456 m/z @9.30 [CD6610_2.mzXML]	324.0456237792969	9.299666666666667	9.240499999999999	10.924466666666666	1.6839666666666666	30984.6875	525504.7631812742	0	1189	0.08886398847683274	10.868007527619023	20.05334951379833	324.04449462890625	324.0460510253906
892	324.0625	12.01675					1	DETECTED	324.0625 m/z @12.02 [CD6610_2.mzXML]	324.0625	12.01675	8.726866666666666	12.221583333333333	3.494716666666667	17793.115234375	553093.8907512821	0	1189	0.08119410520514769	0.5311307898456379	0.062440797227337114	324.0570068359375	324.0634460449219
893	324.1791076660156	16.06845					1	DETECTED	324.1791 m/z @16.07 [CD6610_2.mzXML]	324.1791076660156	16.06845	0.15575	19.942333333333334	19.786583333333333	9234.076171875	2959375.592851928	0	1189	6.066138946362084	0.6217230053144135	0.5220093569350492	324.1706848144531	324.1806335449219
894	324.1916198730469	9.734399999999999					1	DETECTED	324.1916 m/z @9.73 [CD6610_2.mzXML]	324.1916198730469	9.734399999999999	9.666016666666668	9.802266666666666	0.13624999999999865	15716.7822265625	72551.97307128902	0	1189	0.576407860225558	0.9962222763831516	1.0985505096877903	324.1913146972656	324.1916198730469
895	325.0539855957031	1.82675					1	DETECTED	325.0540 m/z @1.83 [CD6610_2.mzXML]	325.0539855957031	1.82675	1.8125333333333333	9.36345	7.550916666666667	11915.0146484375	3111061.581801635	0	1189	7.551120179418666	265.5656506447813	530.1313012895625	325.0481262207031	325.0552673339844
896	325.1751403808594	16.710333333333335					1	DETECTED	325.1751 m/z @16.71 [CD6610_2.mzXML]	325.1751403808594	16.710333333333335	1.0845999999999998	19.997	18.9124	13049.771484375	3430548.5789922494	0	1189	1.6903886697698258	0.6051683974298806	0.41159833927713807	325.1733093261719	325.1757507324219
897	326.0606384277344	10.256316666666667					1	DETECTED	326.0606 m/z @10.26 [CD6610_2.mzXML]	326.0606384277344	10.256316666666667	9.682883333333333	10.3979	0.7150166666666671	6933.5263671875	193824.34653356974	0	1189	1.2428809720521574	0.6234523048305526	0.24690460966110508	326.06036376953125	326.0613098144531
898	326.0791015625	9.299666666666667					1	DETECTED	326.0791 m/z @9.30 [CD6610_2.mzXML]	326.0791015625	9.299666666666667	9.16905	10.563566666666667	1.3945166666666662	11344.359375	274419.1892063903	0	1189	0.22238364770960928	5.3382033941559275	9.676406788311855	326.0784912109375	326.0793762207031
899	326.1106872558594	9.768283333333333					1	DETECTED	326.1107 m/z @9.77 [CD6610_2.mzXML]	326.1106872558594	9.768283333333333	9.768283333333333	9.836133333333333	0.06784999999999997	4682.53759765625	13526.477146118285	0	1189	0.051965701836047984	null	null	326.1100158691406	326.1109313964844
900	326.17767333984375	16.031783333333333					1	DETECTED	326.1777 m/z @16.03 [CD6610_2.mzXML]	326.17767333984375	16.031783333333333	9.992716666666666	19.103833333333334	9.111116666666668	3978.08544921875	919851.1726704717	0	1189	1.040059930312248	0.7543480780694589	0.5086961561389178	326.1756896972656	326.17889404296875
901	327.0074157714844	6.2684					1	DETECTED	327.0074 m/z @6.27 [CD6610_2.mzXML]	327.0074157714844	6.2684	0.10103333333333334	19.997	19.895966666666666	6981.64013671875	4191968.8890596326	0	1189	3.649185453149041	1.613003388804514	2.226006777609028	327.0063781738281	327.0093994140625
902	327.0509033203125	1.6261					1	DETECTED	327.0509 m/z @1.63 [CD6610_2.mzXML]	327.0509033203125	1.6261	1.5803333333333331	11.824083333333334	10.24375	28897.033203125	6023559.685769288	0	1189	9.98113775249908	111.21981772804756	221.26352493202504	327.05047607421875	327.0528259277344
903	327.1764221191406	12.682433333333334					1	DETECTED	327.1764 m/z @12.68 [CD6610_2.mzXML]	327.1764221191406	12.682433333333334	6.216516666666666	19.540333333333333	13.323816666666666	9983.376953125	2586643.7383449716	0	1189	5.580432851907528	1.030311505200345	0.7139299784091433	327.1722106933594	327.18182373046875
904	327.2283020019531	13.935983333333333					1	DETECTED	327.2283 m/z @13.94 [CD6610_2.mzXML]	327.2283020019531	13.935983333333333	12.221583333333333	14.682666666666668	2.4610833333333346	25743.732421875	1027935.8572441397	0	1189	1.5500654611190434	0.7177681210141552	0.3908861356992583	327.2193603515625	327.2291564941406
905	328.0757141113281	9.3308					1	DETECTED	328.0757 m/z @9.33 [CD6610_2.mzXML]	328.0757141113281	9.3308	9.254933333333334	9.36345	0.1085166666666666	3709.327392578125	19285.853978454503	0	1189	0.1099041937809222	0.7151801405975425	0.43036028119508496	328.0757141113281	328.07659912109375
906	328.0877990722656	0.44761666666666666					1	DETECTED	328.0878 m/z @0.45 [CD6610_2.mzXML]	328.0877990722656	0.44761666666666666	0.11931666666666667	9.124283333333333	9.004966666666666	6422.85791015625	2891757.567189209	0	1189	8.842330207008299	13.714539547162149	26.429079094324297	328.078369140625	328.09442138671875
907	328.21112060546875	12.01675					1	DETECTED	328.2111 m/z @12.02 [CD6610_2.mzXML]	328.21112060546875	12.01675	10.114433333333332	12.203883333333332	2.0894499999999994	23099.4140625	347609.1774036263	0	1189	0.07140624194846978	3.252520002065432	5.072167905547615	328.2101745605469	328.211669921875
908	328.2473449707031	11.109466666666666					1	DETECTED	328.2473 m/z @11.11 [CD6610_2.mzXML]	328.2473449707031	11.109466666666666	11.041383333333332	12.733516666666667	1.6921333333333344	43650.4296875	596878.209573609	0	1189	0.07588661453072909	12.42692778457762	23.85385556915524	328.2452087402344	328.2555236816406
909	328.4443054199219	2.1993666666666667					1	DETECTED	328.4443 m/z @2.20 [CD6610_2.mzXML]	328.4443054199219	2.1993666666666667	1.8965500000000002	9.020866666666667	7.124316666666666	10439.6123046875	717739.9622547607	0	1189	0.4268353435815011	11.763415708074197	22.526831416148397	328.44384765625	328.4535827636719
910	328.89801025390625	1.5511166666666665					1	DETECTED	328.8980 m/z @1.55 [CD6610_2.mzXML]	328.89801025390625	1.5511166666666665	1.4621333333333333	1.5952166666666665	0.13308333333333322	66357.2734375	340814.7989892576	0	1189	0.11419367724242302	0.7477992133358312	0.4955984266716625	328.8973693847656	328.89825439453125
911	329.00927734375	1.6415333333333335					1	DETECTED	329.0093 m/z @1.64 [CD6610_2.mzXML]	329.00927734375	1.6415333333333335	0.1374	19.997	19.8596	9089.482421875	4261322.336455567	0	1189	7.394986139043638	6.601675383387997	9.534451518134043	329.0032958984375	329.0093078613281
912	329.1858215332031	2.1584					1	DETECTED	329.1858 m/z @2.16 [CD6610_2.mzXML]	329.1858215332031	2.1584	2.1584	13.257733333333334	11.099333333333334	8181.01953125	4903097.27720874	0	1189	8.851539863615224	null	null	329.1758728027344	329.1858215332031
913	329.2463073730469	13.729199999999999					1	DETECTED	329.2463 m/z @13.73 [CD6610_2.mzXML]	329.2463073730469	13.729199999999999	9.479333333333333	14.600066666666667	5.120733333333334	16379.865234375	1397527.109581055	0	1189	0.19389869165705242	0.578865426706013	5.810204942899621	329.24371337890625	329.25079345703125
914	330.22698974609375	10.517716666666667					1	DETECTED	330.2270 m/z @10.52 [CD6610_2.mzXML]	330.22698974609375	10.517716666666667	10.010066666666667	10.767416666666666	0.7573499999999989	5582.193359375	125804.45008575422	0	1189	0.32683875432297604	0.7459371614301181	0.4918743228602363	330.22607421875	330.22802734375
915	330.2452392578125	11.74					1	DETECTED	330.2452 m/z @11.74 [CD6610_2.mzXML]	330.2452392578125	11.74	11.7234	13.98785	2.26445	7663.51123046875	375496.6614626463	0	1189	0.07148038010027413	68.20632530120321	131.66447244263952	330.2452392578125	330.2509460449219
916	330.3360290527344	11.888716666666665					1	DETECTED	330.3360 m/z @11.89 [CD6610_2.mzXML]	330.3360290527344	11.888716666666665	11.841000000000001	12.01675	0.17574999999999896	16290.509765625	83041.02414953582	0	1189	0.0726730615880804	1.841599720572902	3.380685417218934	330.3353271484375	330.3362121582031
917	330.8947448730469	1.5511166666666665					1	DETECTED	330.8947 m/z @1.55 [CD6610_2.mzXML]	330.8947448730469	1.5511166666666665	1.4773833333333333	2.5744666666666665	1.0970833333333332	9843.9677734375	202784.4614368896	0	1189	0.12269488053000477	7.439534358047028	13.879068716094055	330.89202880859375	330.8960266113281
918	331.052490234375	2.226					1	DETECTED	331.0525 m/z @2.23 [CD6610_2.mzXML]	331.052490234375	2.226	1.6415333333333335	10.132066666666667	8.490533333333333	3100960.0	1.104671679345486E8	1	1189	0.5011153240469781	1.8895353951750313	2.0849832570257116	331.0519714355469	331.054443359375
919	331.0921325683594	10.3099					1	DETECTED	331.0921 m/z @10.31 [CD6610_2.mzXML]	331.0921325683594	10.3099	2.1993666666666667	10.646099999999999	8.446733333333333	33267.890625	4018573.448057372	0	1189	0.1163175178460989	0.5119954893771517	0.03799389193005042	331.0827331542969	331.09326171875
920	331.1650390625	8.359983333333334					1	DETECTED	331.1650 m/z @8.36 [CD6610_2.mzXML]	331.1650390625	8.359983333333334	8.201116666666667	12.116433333333333	3.9153166666666657	9872.384765625	1096091.8446402585	0	1189	0.1276225109621354	12.322650020981966	23.64530004196393	331.1647033691406	331.1694641113281
921	331.2257995605469	11.007900000000001					1	DETECTED	331.2258 m/z @11.01 [CD6610_2.mzXML]	331.2257995605469	11.007900000000001	10.646099999999999	11.553983333333333	0.9078833333333343	29778.51171875	455229.7070166013	0	1189	0.12386290740690775	1.2546756955960867	1.5093513911921734	331.2256164550781	331.2299499511719
922	331.2621765136719	14.551183333333334					1	DETECTED	331.2622 m/z @14.55 [CD6610_2.mzXML]	331.2621765136719	14.551183333333334	11.707266666666667	15.940183333333332	4.232916666666664	8097.599609375	611862.8585612791	0	1189	0.16312749362420398	0.7442054678114098	0.35180684460786704	331.2601623535156	331.2643127441406
923	332.0567932128906	2.226					1	DETECTED	332.0568 m/z @2.23 [CD6610_2.mzXML]	332.0567932128906	2.226	1.8125333333333333	9.269566666666666	7.4570333333333325	263725.0625	1.0388227223240662E7	0	1189	0.4612426898696538	2.0506130887466654	2.13932339954869	332.0551452636719	332.06231689453125
924	332.1632080078125	10.079766666666666					1	DETECTED	332.1632 m/z @10.08 [CD6610_2.mzXML]	332.1632080078125	10.079766666666666	8.359983333333334	10.579783333333333	2.2197999999999993	166685.125	3538404.799042784	1	1189	0.3339773442345155	1.0099252600044195	1.4055091459188707	332.1627197265625	332.1684265136719
925	332.2421569824219	10.785					1	DETECTED	332.2422 m/z @10.79 [CD6610_2.mzXML]	332.2421569824219	10.785	10.697083333333333	11.191266666666667	0.49418333333333386	28756.94921875	324191.41512536554	0	1189	0.19573405123441923	2.8118243267883365	4.7518984414065635	332.2419128417969	332.24322509765625
926	333.0512390136719	2.226					1	DETECTED	333.0512 m/z @2.23 [CD6610_2.mzXML]	333.0512390136719	2.226	1.8965500000000002	16.930833333333332	15.034283333333333	174535.203125	6828136.0169475395	0	1189	0.4538636918522414	2.522614242207001	2.7737863574547563	333.0438537597656	333.0523681640625
927	333.1498718261719	13.499066666666666					1	DETECTED	333.1499 m/z @13.50 [CD6610_2.mzXML]	333.1498718261719	13.499066666666666	10.6798	15.1765	4.496700000000001	8650.357421875	846388.5223572083	0	1189	1.6659251867749862	0.7974946203504462	0.5605771752881198	333.1401062011719	333.1513366699219
928	333.1669921875	10.079766666666666					1	DETECTED	333.1670 m/z @10.08 [CD6610_2.mzXML]	333.1669921875	10.079766666666666	9.768283333333333	15.12315	5.354866666666668	23120.951171875	1261982.680632446	0	1189	0.4460464356874354	8.13290299001552	1.1616563252017973	333.1585388183594	333.1720275878906
929	333.20294189453125	12.413766666666668					1	DETECTED	333.2029 m/z @12.41 [CD6610_2.mzXML]	333.20294189453125	12.413766666666668	9.124283333333333	12.800416666666667	3.6761333333333344	9727.86328125	672804.2149519043	0	1189	0.11991031211673153	0.5587706276061589	0.11754125521231784	333.1994323730469	333.2062072753906
930	334.0545654296875	2.226					1	DETECTED	334.0546 m/z @2.23 [CD6610_2.mzXML]	334.0545654296875	2.226	1.8554833333333332	3.5613666666666663	1.7058833333333332	23076.51171875	692275.415571503	0	1189	0.33597033759570216	2.3020331968872285	3.6040663937744566	334.0543518066406	334.0558166503906
931	334.1395568847656	9.734399999999999					1	DETECTED	334.1396 m/z @9.73 [CD6610_2.mzXML]	334.1395568847656	9.734399999999999	9.682883333333333	9.836133333333333	0.1532499999999999	13889.373046875	82364.33260998552	0	1189	0.11110201277536369	1.4873827240375403	1.8922657567796912	334.1388854980469	334.13983154296875
932	334.15948486328125	9.975283333333334					1	DETECTED	334.1595 m/z @9.98 [CD6610_2.mzXML]	334.15948486328125	9.975283333333334	9.85335	15.1765	5.32315	5738.9619140625	756706.0297367858	0	1189	0.14477206699778655	21.82811645708047	42.65623291416094	334.1590270996094	334.16937255859375
933	334.9145812988281	1.5952166666666665					1	DETECTED	334.9146 m/z @1.60 [CD6610_2.mzXML]	334.9145812988281	1.5952166666666665	1.56565	1.6415333333333335	0.07588333333333352	51515.5078125	140122.02670752004	0	1189	0.04718659377687073	1.28325817361895	1.6151920410064418	334.9142761230469	334.9149475097656
934	335.1277770996094	11.395733333333334					1	DETECTED	335.1278 m/z @11.40 [CD6610_2.mzXML]	335.1277770996094	11.395733333333334	9.819283333333335	11.395733333333334	1.5764499999999995	6316.64404296875	284694.2090793458	0	1189	1.0314580550936903	0.5	null	335.12322998046875	335.1277770996094
935	335.1658630371094	14.185983333333333					1	DETECTED	335.1659 m/z @14.19 [CD6610_2.mzXML]	335.1658630371094	14.185983333333333	9.975283333333334	16.215566666666668	6.240283333333334	119242.9609375	5051981.333903165	0	1189	0.3299964575936176	0.6941329808883986	0.44594861324255636	335.1618347167969	335.16729736328125
936	336.07501220703125	16.031783333333333					1	DETECTED	336.0750 m/z @16.03 [CD6610_2.mzXML]	336.07501220703125	16.031783333333333	9.768283333333333	19.759166666666665	9.990883333333333	2882.2490234375	805907.3705798343	0	1189	7.848278963239604	0.797547963066443	0.5950959261328861	336.0728454589844	336.0756530761719
937	336.1692810058594	14.185983333333333					1	DETECTED	336.1693 m/z @14.19 [CD6610_2.mzXML]	336.1692810058594	14.185983333333333	1.7699333333333334	16.7285	14.958566666666666	21329.05859375	4980419.3178242175	0	1189	0.3355810086383588	0.771632976059522	0.4288895872315166	336.1601257324219	336.17047119140625
938	336.1809997558594	11.142916666666668					1	DETECTED	336.1810 m/z @11.14 [CD6610_2.mzXML]	336.1809997558594	11.142916666666668	8.249416666666667	11.223283333333335	2.9738666666666678	24149.8515625	1233348.133412873	0	1189	0.10077853023406469	0.5138874488796727	0.027774897759345583	336.17242431640625	336.1812744140625
939	336.25225830078125	12.168816666666666					1	DETECTED	336.2523 m/z @12.17 [CD6610_2.mzXML]	336.25225830078125	12.168816666666666	11.904333333333334	17.281166666666664	5.37683333333333	8963.2001953125	729200.9763939815	0	1189	0.2029238667568709	10.164786691032848	19.329573382065696	336.2443542480469	336.2589416503906
940	336.6634216308594	13.257733333333334					1	DETECTED	336.6634 m/z @13.26 [CD6610_2.mzXML]	336.6634216308594	13.257733333333334	12.958983333333332	14.039533333333333	1.0805500000000006	28679.64453125	543508.0654662476	0	1189	0.23085999745192076	1.3730008052575087	1.7071472178678053	336.66229248046875	336.6640319824219
941	337.0614013671875	1.8692					1	DETECTED	337.0614 m/z @1.87 [CD6610_2.mzXML]	337.0614013671875	1.8692	1.6415333333333335	18.628333333333334	16.9868	801112.875	2.027700378673392E7	1	1189	0.24421951597747604	2.9003689266061143	7.850208141138624	337.0527038574219	337.0713806152344
942	337.0884094238281	9.19745					1	DETECTED	337.0884 m/z @9.20 [CD6610_2.mzXML]	337.0884094238281	9.19745	9.090416666666666	10.548216666666667	1.4578000000000007	219216.796875	2803713.3840404097	1	1189	0.19572536570243315	2.3258243882598357	2.924674838360431	337.08721923828125	337.08941650390625
943	337.1658630371094	14.185983333333333					1	DETECTED	337.1659 m/z @14.19 [CD6610_2.mzXML]	337.1658630371094	14.185983333333333	11.553983333333333	15.627266666666666	4.0732833333333325	30698.0703125	1417490.983199951	0	1189	0.33885033946930143	0.7620602675768853	6.022683583027351	337.16510009765625	337.16717529296875
944	337.18157958984375	12.631483333333334					1	DETECTED	337.1816 m/z @12.63 [CD6610_2.mzXML]	337.18157958984375	12.631483333333334	11.126100000000001	13.780516666666667	2.654416666666666	71313.625	1581492.2722252798	0	1189	0.24830258507897263	0.7024127117338177	2.4589548726705557	337.1797790527344	337.1853942871094
945	337.20440673828125	14.374983333333335					1	DETECTED	337.2044 m/z @14.37 [CD6610_2.mzXML]	337.20440673828125	14.374983333333335	14.089033333333333	18.812333333333335	4.723300000000002	5493.91552734375	442980.84115969855	0	1189	0.282505880075977	8.258961356880533	15.517922713761068	337.19586181640625	337.205078125
946	338.231689453125	12.430733333333334					1	DETECTED	338.2317 m/z @12.43 [CD6610_2.mzXML]	338.231689453125	12.430733333333334	0.10103333333333334	19.997	19.895966666666666	480907.3125	1.793129297481869E7	1	1189	0.14397796231272508	0.9997840587433341	0.3448694341187457	338.2308349609375	338.2335510253906
947	338.3408203125	12.564866666666667					1	DETECTED	338.3408 m/z @12.56 [CD6610_2.mzXML]	338.3408203125	12.564866666666667	7.277566666666667	13.815266666666668	6.537700000000001	86379.921875	8204437.684187473	0	1189	1.5755531289405695	0.6182456073988615	0.236491214797723	338.33935546875	338.34942626953125
948	339.0841979980469	9.240499999999999					1	DETECTED	339.0842 m/z @9.24 [CD6610_2.mzXML]	339.0841979980469	9.240499999999999	9.1548	9.546716666666667	0.3919166666666669	19049.86328125	214481.98700439464	0	1189	0.1985172861851332	2.286561649163772	3.5731232983275434	339.0836486816406	339.0848083496094
949	339.1617736816406	14.233183333333333					1	DETECTED	339.1618 m/z @14.23 [CD6610_2.mzXML]	339.1617736816406	14.233183333333333	11.74	15.070183333333334	3.330183333333334	14261.12109375	996840.9715954589	0	1189	0.30361940845254054	0.6354947226031306	0.2663744153776919	339.1611328125	339.16278076171875
950	339.2349548339844	12.430733333333334					1	DETECTED	339.2350 m/z @12.43 [CD6610_2.mzXML]	339.2349548339844	12.430733333333334	0.10103333333333334	19.960500000000003	19.85946666666667	93443.234375	3910288.2458507996	0	1189	0.1710528470670507	0.8791193317427017	0.6369734355099128	339.23388671875	339.2362060546875
951	339.2881164550781	14.039533333333333					1	DETECTED	339.2881 m/z @14.04 [CD6610_2.mzXML]	339.2881164550781	14.039533333333333	13.953	14.422500000000001	0.4695000000000018	10321.3037109375	132883.152624756	0	1189	0.1111513216548321	2.7128274268104806	4.425654853620961	339.2878723144531	339.2890930175781
952	339.34429931640625	12.5481					1	DETECTED	339.3443 m/z @12.55 [CD6610_2.mzXML]	339.34429931640625	12.5481	12.081866666666667	12.8818	0.7999333333333336	21259.599609375	562980.3530620122	0	1189	0.49762900531253074	0.8578680203045689	0.7157360406091379	339.343505859375	339.3448181152344
953	340.0398864746094	10.444416666666665					1	DETECTED	340.0399 m/z @10.44 [CD6610_2.mzXML]	340.0398864746094	10.444416666666665	9.682883333333333	11.075483333333333	1.3925999999999998	209336.03125	1729140.2370267906	1	1189	0.08654809224670323	1.2103055521871335	0.35537515061156616	340.0390930175781	340.0404968261719
954	340.2467346191406	11.207616666666667					1	DETECTED	340.2467 m/z @11.21 [CD6610_2.mzXML]	340.2467346191406	11.207616666666667	9.3308	16.949666666666666	7.618866666666666	26810.90234375	1162360.5262636102	0	1189	0.10240413328880749	2.029731193776696	18.057507198208903	340.23748779296875	340.25274658203125
955	340.93096923828125	1.6261					1	DETECTED	340.9310 m/z @1.63 [CD6610_2.mzXML]	340.93096923828125	1.6261	1.5803333333333331	1.6415333333333335	0.061200000000000365	33522.81640625	89284.64400390652	0	1189	0.07957062170174978	0.668608885651857	0.33721777130371405	340.9307861328125	340.9312438964844
956	341.03057861328125	11.553983333333333					1	DETECTED	341.0306 m/z @11.55 [CD6610_2.mzXML]	341.03057861328125	11.553983333333333	11.523816666666667	11.9199	0.39608333333333334	49522.1484375	366998.31786315946	0	1189	0.12074859648005543	4.873165843769848	12.515229267215238	341.0303649902344	341.03167724609375
957	341.04351806640625	10.444416666666665					1	DETECTED	341.0435 m/z @10.44 [CD6610_2.mzXML]	341.04351806640625	10.444416666666665	10.429433333333332	17.522	7.0925666666666665	30483.21484375	700666.8295369882	0	1189	0.122995946080243	189.47428161981358	381.50926569947785	341.0433349609375	341.0516357421875
958	341.1773681640625	12.564866666666667					1	DETECTED	341.1774 m/z @12.56 [CD6610_2.mzXML]	341.1773681640625	12.564866666666667	12.13395	17.78033333333333	5.646383333333331	7835.0478515625	585763.0090272826	0	1189	0.05200121629877508	6.5515954360858615	12.103190872171723	341.1746520996094	341.18731689453125
959	341.2066345214844	10.149483333333334					1	DETECTED	341.2066 m/z @10.15 [CD6610_2.mzXML]	341.2066345214844	10.149483333333334	10.079766666666666	14.51905	4.439283333333334	6783.87548828125	616692.2364609377	0	1189	2.515412997382711	31.838034903178837	62.676069806357674	341.1972961425781	341.2070617675781
960	341.3511962890625	13.935983333333333					1	DETECTED	341.3512 m/z @13.94 [CD6610_2.mzXML]	341.3511962890625	13.935983333333333	12.168816666666666	14.8316	2.6627833333333335	12817.873046875	457347.64084039244	0	1189	0.3627309041318121	0.689898772565281	0.3750813570112929	341.3507995605469	341.35284423828125
961	342.01409912109375	8.692133333333334					1	DETECTED	342.0141 m/z @8.69 [CD6610_2.mzXML]	342.01409912109375	8.692133333333334	0.33790000000000003	19.031166666666664	18.693266666666663	6739.78076171875	2438833.297963135	0	1189	2.0021494083585445	1.1187900744931707	1.2934354701947075	342.0133972167969	342.0161437988281
962	342.0368347167969	10.444416666666665					1	DETECTED	342.0368 m/z @10.44 [CD6610_2.mzXML]	342.0368347167969	10.444416666666665	10.132066666666667	11.568800000000001	1.4367333333333345	69731.2421875	729581.073937499	0	1189	0.10357955578289868	0.6283440489690824	0.018803443356352787	342.0350341796875	342.0373229980469
963	342.10992431640625	9.734399999999999					1	DETECTED	342.1099 m/z @9.73 [CD6610_2.mzXML]	342.10992431640625	9.734399999999999	9.700083333333334	10.114433333333332	0.4143499999999989	13727.1787109375	112727.26270764129	0	1189	0.07768336997489733	6.037153958232351	3.115541754248701	342.109130859375	342.1108093261719
964	342.2630310058594	11.351533333333332					1	DETECTED	342.2630 m/z @11.35 [CD6610_2.mzXML]	342.2630310058594	11.351533333333332	11.25675	11.659249999999998	0.4024999999999981	82129.796875	651631.3517290048	0	1189	0.2636244469627087	2.1232635836117635	1.1895493692417995	342.262451171875	342.2642822265625
965	342.8602294921875	1.6415333333333335					1	DETECTED	342.8602 m/z @1.64 [CD6610_2.mzXML]	342.8602294921875	1.6415333333333335	1.6261	1.7545499999999998	0.12844999999999973	6454.5703125	37172.59873974605	0	1189	0.13244891162104433	4.161447084233232	7.322894168466464	342.8592224121094	342.8680419921875
966	343.02447509765625	1.6261					1	DETECTED	343.0245 m/z @1.63 [CD6610_2.mzXML]	343.02447509765625	1.6261	1.6106333333333334	6.233866666666667	4.623233333333333	13663.0908203125	1197170.401073242	0	1189	0.06630874095462858	149.45797413793034	297.91594827586067	343.0149841308594	343.0250549316406
967	343.1644287109375	11.773266666666666					1	DETECTED	343.1644 m/z @11.77 [CD6610_2.mzXML]	343.1644287109375	11.773266666666666	11.74	11.935049999999999	0.1950499999999984	13437.1962890625	92662.21910620139	0	1189	0.11862134292492321	2.9316132264529307	4.863226452905861	343.163818359375	343.1645202636719
968	343.1922912597656	12.32745					1	DETECTED	343.1923 m/z @12.33 [CD6610_2.mzXML]	343.1922912597656	12.32745	12.203883333333332	18.38883333333333	6.184949999999999	34354.09765625	1029114.8786447457	0	1189	0.188399798425257	6.456732853191707	14.689743703017387	343.18292236328125	343.1951599121094
969	343.2220458984375	10.096983333333332					1	DETECTED	343.2220 m/z @10.10 [CD6610_2.mzXML]	343.2220458984375	10.096983333333332	10.096983333333332	10.166916666666667	0.06993333333333496	2912.084716796875	11339.671507812607	0	1189	0.07591408252418397	null	null	343.22198486328125	343.2223815917969
970	343.2945251464844	12.064883333333334					1	DETECTED	343.2945 m/z @12.06 [CD6610_2.mzXML]	343.2945251464844	12.064883333333334	12.032416666666668	13.612066666666667	1.579649999999999	9027.4296875	316343.5530974118	0	1189	0.13025484023209977	24.32725872689972	44.13452716433443	343.2845764160156	343.29522705078125
971	344.2783203125	11.508700000000001					1	DETECTED	344.2783 m/z @11.51 [CD6610_2.mzXML]	344.2783203125	11.508700000000001	11.443066666666665	12.8818	1.4387333333333352	77644.4609375	910376.4182874765	0	1189	0.10028756622017276	2.166778483858349	19.779540002525223	344.2781982421875	344.2791442871094
972	344.6492004394531	13.154966666666667					1	DETECTED	344.6492 m/z @13.15 [CD6610_2.mzXML]	344.6492004394531	13.154966666666667	12.943783333333332	13.579633333333334	0.6358500000000014	15358.30078125	240186.84789550825	0	1189	0.07892492359465386	1.5054455054849614	1.4108097781250335	344.6488037109375	344.6505432128906
973	344.8754577636719	1.5511166666666665					1	DETECTED	344.8755 m/z @1.55 [CD6610_2.mzXML]	344.8754577636719	1.5511166666666665	1.4466833333333333	1.68835	0.2416666666666667	132025.71875	705150.8100820308	0	1189	0.07793238872602015	1.1593264633992877	1.399007718287848	344.8658752441406	344.875732421875
974	345.21630859375	11.9199					1	DETECTED	345.2163 m/z @11.92 [CD6610_2.mzXML]	345.21630859375	11.9199	11.857483333333333	12.239566666666667	0.382083333333334	48034.1171875	328099.8023429569	0	1189	0.07725541995617746	2.156988833871147	3.293136044970304	345.2159118652344	345.2172546386719
975	346.0088195800781	8.83					1	DETECTED	346.0088 m/z @8.83 [CD6610_2.mzXML]	346.0088195800781	8.83	0.10103333333333334	19.997	19.895966666666666	24553.45703125	1.09671020519967E7	0	1189	2.144143061079858	1.1936847434747258	0.7491426560273384	346.0049743652344	346.0101013183594
976	346.21954345703125	11.9199					1	DETECTED	346.2195 m/z @11.92 [CD6610_2.mzXML]	346.21954345703125	11.9199	2.439983333333333	12.01675	9.576766666666668	11827.3330078125	1638585.9973430173	0	1189	9.503715630468303	0.5051081672658867	0.010216334531773296	346.21923828125	346.22589111328125
977	346.2731018066406	13.780516666666667					1	DETECTED	346.2731 m/z @13.78 [CD6610_2.mzXML]	346.2731018066406	13.780516666666667	13.662033333333333	13.953	0.29096666666666593	5521.68310546875	77062.13837683096	0	1189	0.1856903211840315	1.2278801519200941	1.4557603038401883	346.2725524902344	346.2735290527344
978	346.2940979003906	12.7676					1	DETECTED	346.2941 m/z @12.77 [CD6610_2.mzXML]	346.2940979003906	12.7676	11.366333333333333	12.989183333333333	1.6228499999999997	14170.728515625	830418.1735753174	0	1189	0.1019146196223435	0.5790653694276606	0.15813073885532133	346.2935485839844	346.2944030761719
979	346.90814208984375	1.56565					1	DETECTED	346.9081 m/z @1.57 [CD6610_2.mzXML]	346.90814208984375	1.56565	0.3016	1.5952166666666665	1.2936166666666664	10079.1826171875	202238.65446539308	0	1189	0.05200267127803526	0.5116952124784092	0.023390424956818572	346.9079895019531	346.91748046875
980	347.01165771484375	9.819283333333335					1	DETECTED	347.0117 m/z @9.82 [CD6610_2.mzXML]	347.01165771484375	9.819283333333335	3.6528666666666667	19.375999999999998	15.723133333333331	2326.18115234375	1063948.739760742	0	1189	5.515531052038778	1.2749003337973155	1.5498006675946312	347.00848388671875	347.02001953125
981	347.08697509765625	10.32755					1	DETECTED	347.0870 m/z @10.33 [CD6610_2.mzXML]	347.08697509765625	10.32755	10.274733333333334	10.785	0.5102666666666664	76581.9453125	570331.8488010231	0	1189	0.09895050411376793	3.7424826628309686	3.7249356754691187	347.0855712890625	347.08746337890625
982	347.134033203125	1.4621333333333333					1	DETECTED	347.1340 m/z @1.46 [CD6610_2.mzXML]	347.134033203125	1.4621333333333333	1.43005	1.4921833333333334	0.062133333333333374	4877.75830078125	15379.383464233433	0	1189	0.11396147093299613	0.9683116883116917	0.9366233766233835	347.1335144042969	347.13427734375
983	348.8687438964844	1.5511166666666665					1	DETECTED	348.8687 m/z @1.55 [CD6610_2.mzXML]	348.8687438964844	1.5511166666666665	1.4621333333333333	1.5803333333333331	0.11819999999999986	6870.5849609375	32991.55341174314	0	1189	0.18351691497906963	0.6641693200973968	0.3283386401947936	348.8673095703125	348.8689270019531
984	349.0150451660156	10.907916666666667					1	DETECTED	349.0150 m/z @10.91 [CD6610_2.mzXML]	349.0150451660156	10.907916666666667	2.8497333333333335	19.905666666666665	17.055933333333332	3808.25732421875	1701123.2684245605	0	1189	9.650641765968148	1.0582989135268286	5.389608893766815	349.0150451660156	349.01861572265625
985	349.23394775390625	12.733516666666667					1	DETECTED	349.2339 m/z @12.73 [CD6610_2.mzXML]	349.23394775390625	12.733516666666667	8.438483333333334	13.09585	4.657366666666666	44932.796875	1527342.7891323245	0	1189	0.10855090094699094	0.5827809411806862	0.10032632920427048	349.2327575683594	349.2395935058594
986	350.09051513671875	16.01365					1	DETECTED	350.0905 m/z @16.01 [CD6610_2.mzXML]	350.09051513671875	16.01365	0.22873333333333334	19.375999999999998	19.147266666666663	3408.36865234375	1299014.1773688656	0	1189	1.5012158881878648	0.6065051552378589	0.2130103104757178	350.08355712890625	350.0916442871094
987	350.8919982910156	1.5952166666666665					1	DETECTED	350.8920 m/z @1.60 [CD6610_2.mzXML]	350.8919982910156	1.5952166666666665	1.56565	1.6261	0.060450000000000115	42446.51171875	98988.98499609409	0	1189	0.03765804417363294	1.0222660653889586	1.0445321307779172	350.8919982910156	350.8927001953125
988	351.0866394042969	16.104833333333332					1	DETECTED	351.0866 m/z @16.10 [CD6610_2.mzXML]	351.0866394042969	16.104833333333332	9.819283333333335	19.031166666666664	9.21188333333333	3814.540771484375	737950.6882870483	0	1189	1.470099717233591	0.7327825992421771	0.46556519848435435	351.08514404296875	351.0880432128906
989	351.1039123535156	9.6491					1	DETECTED	351.1039 m/z @9.65 [CD6610_2.mzXML]	351.1039123535156	9.6491	9.529933333333334	9.802266666666666	0.2723333333333322	7777.6376953125	65103.229449065875	0	1189	0.140736336883867	1.0796037409466182	1.2858123213362314	351.1029052734375	351.10443115234375
990	351.1619567871094	14.782083333333333					1	DETECTED	351.1620 m/z @14.78 [CD6610_2.mzXML]	351.1619567871094	14.782083333333333	9.479333333333333	15.12315	5.643816666666668	6724.716796875	811909.4300803842	0	1189	0.6704339784382753	0.5321594141404619	0.06673059680423908	351.1573486328125	351.1629943847656
991	351.21343994140625	12.413766666666668					1	DETECTED	351.2134 m/z @12.41 [CD6610_2.mzXML]	351.21343994140625	12.413766666666668	12.397133333333333	12.564866666666667	0.1677333333333344	6408.50146484375	37417.98735046411	0	1189	0.09390622670507298	5.042084168336251	9.084168336672501	351.2114562988281	351.21343994140625
992	351.2284240722656	13.679133333333334					1	DETECTED	351.2284 m/z @13.68 [CD6610_2.mzXML]	351.2284240722656	13.679133333333334	13.612066666666667	19.759166666666665	6.147099999999998	13570.265625	548966.8577641296	0	1189	0.281832335839697	6.82521036876886	12.445080600357992	351.2196044921875	351.2291564941406
993	352.1648254394531	9.992716666666666					1	DETECTED	352.1648 m/z @9.99 [CD6610_2.mzXML]	352.1648254394531	9.992716666666666	9.957533333333334	14.848	4.890466666666667	2655.815185546875	444671.0818032837	0	1189	0.10530738708102128	69.49976314543044	137.99952629086087	352.1640930175781	352.165771484375
994	352.17633056640625	11.61355					1	DETECTED	352.1763 m/z @11.61 [CD6610_2.mzXML]	352.17633056640625	11.61355	10.612616666666666	19.8875	9.274883333333333	21511.4140625	866614.2353957819	0	1189	0.24679349921798988	4.800234896289714	0.32191487701843374	352.1667175292969	352.1773986816406
995	353.03533935546875	1.8692					1	DETECTED	353.0353 m/z @1.87 [CD6610_2.mzXML]	353.03533935546875	1.8692	1.6415333333333335	17.89016666666667	16.248633333333334	665341.75	1.5279437848425591E7	0	1189	0.36332617842314097	2.7360469763759228	6.133483497750221	353.02972412109375	353.0366516113281
996	353.1781311035156	15.319099999999999					1	DETECTED	353.1781 m/z @15.32 [CD6610_2.mzXML]	353.1781311035156	15.319099999999999	11.643766666666666	17.78033333333333	6.136566666666665	10304.619140625	1516338.0245103755	0	1189	1.363090746671002	0.7760558584781716	2.1383000157515326	353.1764831542969	353.18072509765625
997	353.23541259765625	12.581449999999998					1	DETECTED	353.2354 m/z @12.58 [CD6610_2.mzXML]	353.23541259765625	12.581449999999998	11.74	15.070183333333334	3.330183333333334	5783.60009765625	490077.3017546999	0	1189	0.6335775993136536	1.9788361360350235	2.957672272070047	353.23480224609375	353.2447204589844
998	353.26507568359375	13.729199999999999					1	DETECTED	353.2651 m/z @13.73 [CD6610_2.mzXML]	353.26507568359375	13.729199999999999	7.06855	14.005416666666667	6.936866666666667	7593.814453125	499232.05539837654	0	1189	0.9002188451257247	0.5207349633043823	2.232646289342477	353.263916015625	353.2697448730469
999	354.0550537109375	10.750116666666665					1	DETECTED	354.0551 m/z @10.75 [CD6610_2.mzXML]	354.0550537109375	10.750116666666665	10.429433333333332	14.798383333333334	4.368950000000002	24636.974609375	1116619.3044024655	0	1189	0.07597601089158701	6.81193804895796	0.4522512536078307	354.0517272949219	354.0557556152344
1000	355.2618713378906	12.275016666666666					1	DETECTED	355.2619 m/z @12.28 [CD6610_2.mzXML]	355.2618713378906	12.275016666666666	11.857483333333333	14.327583333333333	2.4701000000000004	12912.98828125	345911.70487506106	0	1189	0.09702012454478393	2.9579674277502814	0.24484164709055622	355.2519836425781	355.26416015625
1001	356.0347595214844	10.238483333333333					1	DETECTED	356.0348 m/z @10.24 [CD6610_2.mzXML]	356.0347595214844	10.238483333333333	9.957533333333334	18.13083333333333	8.173299999999998	15812.6298828125	543220.8648839727	0	1189	0.3324013826987873	14.545826659548014	28.09165331909603	356.0268859863281	356.03619384765625
1002	356.0516357421875	10.750116666666665					1	DETECTED	356.0516 m/z @10.75 [CD6610_2.mzXML]	356.0516357421875	10.750116666666665	10.714733333333333	11.126100000000001	0.41136666666666777	8468.609375	105553.40121490462	0	1189	0.0881326584735902	5.8130004710317955	10.626000942063591	356.0506591796875	356.05224609375
1003	356.0712585449219	10.079766666666666					1	DETECTED	356.0713 m/z @10.08 [CD6610_2.mzXML]	356.0712585449219	10.079766666666666	10.044916666666667	10.612616666666666	0.5676999999999985	39730.38671875	355563.0030345757	0	1189	0.0948551733345564	6.943621621192332	11.634259680293537	356.0710144042969	356.07220458984375
1004	356.1854248046875	9.819283333333335					1	DETECTED	356.1854 m/z @9.82 [CD6610_2.mzXML]	356.1854248046875	9.819283333333335	9.785183333333332	9.922383333333332	0.1372	3815.095458984375	20267.99550640871	0	1189	0.07243758109746068	2.01173020527846	3.02346041055692	356.1851501464844	356.18621826171875
1005	356.9088134765625	1.5952166666666665					1	DETECTED	356.9088 m/z @1.60 [CD6610_2.mzXML]	356.9088134765625	1.5952166666666665	0.3016	1.6261	1.3245	31314.859375	185608.92302844266	0	1189	0.057113650798826576	1.008205473895371	1.0847575315085922	356.9088134765625	356.9154968261719
1006	357.2777099609375	12.631483333333334					1	DETECTED	357.2777 m/z @12.63 [CD6610_2.mzXML]	357.2777099609375	12.631483333333334	11.888716666666665	15.427116666666667	3.538400000000001	49861.24609375	927390.1006364145	0	1189	0.09489205691762059	1.3613878629320044	0.29654273501771194	357.2769470214844	357.2790222167969
1007	357.298828125	14.039533333333333					1	DETECTED	357.2988 m/z @14.04 [CD6610_2.mzXML]	357.298828125	14.039533333333333	13.729199999999999	15.265733333333333	1.5365333333333346	14284.3310546875	347141.2009708549	0	1189	0.14384282193280562	2.002597364034986	2.069917129298623	357.2983093261719	357.3009033203125
1008	358.0318603515625	10.238483333333333					1	DETECTED	358.0319 m/z @10.24 [CD6610_2.mzXML]	358.0318603515625	10.238483333333333	8.623700000000001	18.720333333333333	10.096633333333331	5722.0771484375	824708.7651255189	0	1189	0.05198920297809906	3.126312095533975	5.25262419106795	358.02325439453125	358.03228759765625
1009	358.068359375	10.079766666666666					1	DETECTED	358.0684 m/z @10.08 [CD6610_2.mzXML]	358.068359375	10.079766666666666	10.044916666666667	15.391	5.346083333333333	14109.4423828125	323365.695358917	0	1189	0.09302908668123244	7.624479539151356	10.969219522915042	358.0609130859375	358.06951904296875
1010	358.2577819824219	11.041383333333332					1	DETECTED	358.2578 m/z @11.04 [CD6610_2.mzXML]	358.2577819824219	11.041383333333332	7.556783333333333	11.175533333333334	3.6187500000000012	28802.310546875	404606.63589730766	0	1189	0.11935373952474748	0.6576492837264263	0.4069864243968655	358.24871826171875	358.2661437988281
1011	358.2944641113281	11.583616666666668					1	DETECTED	358.2945 m/z @11.58 [CD6610_2.mzXML]	358.2944641113281	11.583616666666668	11.553983333333333	11.756683333333333	0.2027000000000001	16400.623046875	84032.30079266276	0	1189	0.06804155606324791	3.420134983126949	5.840269966253898	358.29376220703125	358.29473876953125
1012	358.3673400878906	12.064883333333334					1	DETECTED	358.3673 m/z @12.06 [CD6610_2.mzXML]	358.3673400878906	12.064883333333334	10.957716666666666	12.186466666666666	1.2287499999999998	11912.41015625	379988.6272075196	0	1189	0.09437902058558834	0.5549074213457768	0.10981484269155353	358.36669921875	358.3698425292969
1013	359.0431213378906	1.82675					1	DETECTED	359.0431 m/z @1.83 [CD6610_2.mzXML]	359.0431213378906	1.82675	1.6415333333333335	5.801733333333333	4.1602	368376.28125	6501327.251496853	1	1189	0.06625872431961666	1.9218962513716227	2.680242642882433	359.0418395996094	359.04486083984375
1014	359.0702819824219	9.211916666666667					1	DETECTED	359.0703 m/z @9.21 [CD6610_2.mzXML]	359.0702819824219	9.211916666666667	9.1548	10.149483333333334	0.9946833333333345	4797.87939453125	83630.93661221322	0	1189	0.1299405464021337	8.70747009045803	16.41494018091606	359.0702819824219	359.07269287109375
1015	359.1661376953125	14.121633333333333					1	DETECTED	359.1661 m/z @14.12 [CD6610_2.mzXML]	359.1661376953125	14.121633333333333	0.37438333333333335	15.088	14.713616666666665	6438.5654296875	1225585.8785147402	0	1189	0.16704717452364903	0.5351476355877236	0.07029527117544715	359.1596984863281	359.1682434082031
1016	360.0681457519531	9.785183333333332					1	DETECTED	360.0681 m/z @9.79 [CD6610_2.mzXML]	360.0681457519531	9.785183333333332	9.7172	9.957533333333334	0.24033333333333395	5231.80322265625	36421.88344253528	0	1189	0.08460569532151041	1.7675900956116986	3.5797776233910596	360.0675964355469	360.07080078125
1017	360.2381286621094	4.346100000000001					1	DETECTED	360.2381 m/z @4.35 [CD6610_2.mzXML]	360.2381286621094	4.346100000000001	3.3522166666666666	8.052950000000001	4.700733333333334	3599.648681640625	342268.0270192567	0	1189	0.7462817016237757	2.364831552999177	3.729663105998354	360.236572265625	360.239990234375
1018	361.20025634765625	11.159216666666667					1	DETECTED	361.2003 m/z @11.16 [CD6610_2.mzXML]	361.20025634765625	11.159216666666667	9.682883333333333	11.191266666666667	1.5083833333333345	10148.4765625	240079.3165472105	0	1189	0.09456188481382988	0.5108545947166403	0.02170918943328057	361.1988220214844	361.20220947265625
1019	361.2725524902344	12.84935					1	DETECTED	361.2726 m/z @12.85 [CD6610_2.mzXML]	361.2725524902344	12.84935	12.833400000000001	12.89745	0.06404999999999816	3491.0361328125	11993.93372228992	0	1189	0.08797436934172609	2.0078369905957607	3.015673981191522	361.27197265625	361.2740783691406
1020	361.3120422363281	12.581449999999998					1	DETECTED	361.3120 m/z @12.58 [CD6610_2.mzXML]	361.3120422363281	12.581449999999998	11.756683333333333	15.5174	3.760716666666667	8382.34375	610693.6296963815	0	1189	1.1983883440100733	1.9016179116396525	2.7687990446435045	361.3106689453125	361.3143615722656
1021	362.9256896972656	1.6261					1	DETECTED	362.9257 m/z @1.63 [CD6610_2.mzXML]	362.9256896972656	1.6261	1.5952166666666665	1.68835	0.09313333333333351	78574.7890625	217398.76559716818	0	1189	0.041717699417624265	1.5345928579896866	1.905480379863272	362.9253845214844	362.9261474609375
1022	363.1114196777344	1.4621333333333333					1	DETECTED	363.1114 m/z @1.46 [CD6610_2.mzXML]	363.1114196777344	1.4621333333333333	1.43005	16.69183333333333	15.261783333333332	10229.0068359375	2229700.897803863	0	1189	0.10199495166621708	238.80776486272836	432.01082209468206	363.1083984375	363.1125183105469
1023	363.2156677246094	11.306633333333334					1	DETECTED	363.2157 m/z @11.31 [CD6610_2.mzXML]	363.2156677246094	11.306633333333334	8.726866666666666	19.321666666666665	10.5948	80666.625	2121227.3413978894	1	1189	0.16410210782132495	0.6685834945604833	0.5837825070511875	363.20587158203125	363.217041015625
1024	365.07171630859375	10.663066666666667					1	DETECTED	365.0717 m/z @10.66 [CD6610_2.mzXML]	365.07171630859375	10.663066666666667	10.612616666666666	10.767416666666666	0.15479999999999983	8413.33984375	41325.01903198255	0	1189	0.12128894530319556	1.53419226957379	1.995869703325731	365.07073974609375	365.07171630859375
1025	365.19866943359375	14.327583333333333					1	DETECTED	365.1987 m/z @14.33 [CD6610_2.mzXML]	365.19866943359375	14.327583333333333	14.089033333333333	15.553983333333333	1.46495	6274.59228515625	224283.43544018577	0	1189	0.48522932274251573	3.07053028715154	3.6051090102290377	365.1982116699219	365.2006530761719
1026	365.2314758300781	11.109466666666666					1	DETECTED	365.2315 m/z @11.11 [CD6610_2.mzXML]	365.2314758300781	11.109466666666666	11.058316666666666	11.824083333333334	0.7657666666666678	11416.376953125	185172.08182617207	0	1189	0.09172377999584747	7.485500162919557	13.971000325839114	365.22998046875	365.2347106933594
1027	366.06634521484375	10.85535					1	DETECTED	366.0663 m/z @10.86 [CD6610_2.mzXML]	366.06634521484375	10.85535	10.820283333333332	10.924466666666666	0.1041833333333333	9955.4521484375	43615.072554443424	0	1189	0.07444858008730826	1.4855038022813438	1.9710076045626874	366.0655517578125	366.066650390625
1028	366.1843566894531	14.17015					1	DETECTED	366.1844 m/z @14.17 [CD6610_2.mzXML]	366.1843566894531	14.17015	11.191266666666667	15.300999999999998	4.109733333333331	9016.498046875	795665.5686868896	0	1189	0.43641445331797435	0.6898110589538584	0.3382757533637124	366.18359375	366.1857604980469
1029	367.1236267089844	10.444416666666665					1	DETECTED	367.1236 m/z @10.44 [CD6610_2.mzXML]	367.1236267089844	10.444416666666665	1.8692	10.802783333333334	8.933583333333335	188424.0	8236875.825975466	1	1189	0.07563268212594743	0.5086448090941007	2.806554837605522	367.1193542480469	367.1240234375
1030	367.1500244140625	8.152533333333333					1	DETECTED	367.1500 m/z @8.15 [CD6610_2.mzXML]	367.1500244140625	8.152533333333333	6.1293500000000005	12.514233333333333	6.384883333333333	9931.26171875	565651.0536470034	0	1189	0.1790663241795798	0.546958524656616	0.10074607280550488	367.14788818359375	367.1555480957031
1031	367.6188659667969	10.646099999999999					1	DETECTED	367.6189 m/z @10.65 [CD6610_2.mzXML]	367.6188659667969	10.646099999999999	10.629150000000001	10.697083333333333	0.06793333333333251	2755.038818359375	9070.282042419438	0	1189	0.26582596128478286	2.0039331366767352	3.007866273353471	367.6181640625	367.6189270019531
1032	367.9908752441406	3.36675					1	DETECTED	367.9909 m/z @3.37 [CD6610_2.mzXML]	367.9908752441406	3.36675	2.7528333333333332	19.923833333333334	17.171	3796.262451171875	1650123.4327257385	0	1189	5.405946055616351	13.984797068005967	22.449344613614368	367.9883117675781	367.99249267578125
1033	368.2781677246094	11.508700000000001					1	DETECTED	368.2782 m/z @11.51 [CD6610_2.mzXML]	368.2781677246094	11.508700000000001	11.443066666666665	12.480383333333332	1.0373166666666673	72051.1484375	711943.6155722687	0	1189	0.19008270105995173	2.502274921705275	2.52720653703234	368.27801513671875	368.2864685058594
1034	368.6259765625	12.275016666666666					1	DETECTED	368.6260 m/z @12.28 [CD6610_2.mzXML]	368.6259765625	12.275016666666666	9.992716666666666	12.397133333333333	2.404416666666666	29824.552734375	1296090.8025174565	0	1189	1.2130751606077546	0.5267529831018417	0.058087829102633166	368.625732421875	368.62786865234375
1035	369.0091857910156	1.8692					1	DETECTED	369.0092 m/z @1.87 [CD6610_2.mzXML]	369.0091857910156	1.8692	1.6415333333333335	3.27845	1.6369166666666664	121377.921875	2441658.0457921145	0	1189	0.38363718680833747	2.288711959403118	5.004812378332322	369.0005798339844	369.0101013183594
1036	369.12054443359375	10.444416666666665					1	DETECTED	369.1205 m/z @10.44 [CD6610_2.mzXML]	369.12054443359375	10.444416666666665	10.132066666666667	12.34475	2.2126833333333327	62383.828125	1187483.8155424804	0	1189	0.07997733259236561	0.7387367551376053	2.862209710757744	369.1204833984375	369.12884521484375
1037	369.3502197265625	11.508700000000001					1	DETECTED	369.3502 m/z @11.51 [CD6610_2.mzXML]	369.3502197265625	11.508700000000001	0.15575	19.905666666666665	19.749916666666664	50552.42578125	6856887.5643962715	0	1189	1.0890204173764193	6.204145822739287	12.675983705986788	369.3485107421875	369.3529968261719
1038	370.0862121582031	11.824083333333334					1	DETECTED	370.0862 m/z @11.82 [CD6610_2.mzXML]	370.0862121582031	11.824083333333334	10.563566666666667	12.29245	1.728883333333334	148028.171875	1433202.0560737636	0	1189	0.08335406172699855	2.4944780636100163	4.122674236315303	370.08587646484375	370.08837890625
1039	370.1235656738281	10.444416666666665					1	DETECTED	370.1236 m/z @10.44 [CD6610_2.mzXML]	370.1235656738281	10.444416666666665	10.429433333333332	10.548216666666667	0.1187833333333348	12501.6572265625	52543.35864294485	0	1189	0.5150265874580935	3.9638487208009345	7.848978484999021	370.1235656738281	370.124755859375
1040	370.20068359375	9.975283333333334					1	DETECTED	370.2007 m/z @9.98 [CD6610_2.mzXML]	370.20068359375	9.975283333333334	9.940266666666668	10.114433333333332	0.17416666666666458	8575.5966796875	44425.017892547396	0	1189	0.07701013024371939	2.486910994764445	3.97382198952889	370.19964599609375	370.2009582519531
1041	370.2940979003906	11.628583333333333					1	DETECTED	370.2941 m/z @11.63 [CD6610_2.mzXML]	370.2940979003906	11.628583333333333	11.583616666666668	12.01675	0.43313333333333226	113634.546875	893247.4899565397	0	1189	0.1209788382742687	3.774818551234167	9.403601385675012	370.2935791015625	370.29541015625
1042	370.35400390625	12.614633333333334					1	DETECTED	370.3540 m/z @12.61 [CD6610_2.mzXML]	370.35400390625	12.614633333333334	11.109466666666666	16.673666666666666	5.5642	14403.5419921875	1620376.3469942617	0	1189	1.694210666868468	1.8483667367954808	2.328156058107369	370.3526306152344	370.35516357421875
1043	371.0899963378906	11.807083333333333					1	DETECTED	371.0900 m/z @11.81 [CD6610_2.mzXML]	371.0899963378906	11.807083333333333	11.773266666666666	12.032416666666668	0.25915000000000177	25870.953125	175143.41589599662	0	1189	0.14236675461578407	3.8316904879251195	4.444505276254988	371.0894775390625	371.0903625488281
1044	371.1885070800781	15.391					1	DETECTED	371.1885 m/z @15.39 [CD6610_2.mzXML]	371.1885070800781	15.391	14.798383333333334	16.765166666666666	1.966783333333332	7409.9833984375	464905.9727222903	0	1189	0.5491873025946532	1.6594060241302695	2.318812048260539	371.1879577636719	371.1896057128906
1045	371.2972717285156	11.628583333333333					1	DETECTED	371.2973 m/z @11.63 [CD6610_2.mzXML]	371.2972717285156	11.628583333333333	11.61355	11.773266666666666	0.15971666666666628	25169.8359375	141054.97622705068	0	1189	0.08354327859663613	5.312084257206232	9.624168514412464	371.2970886230469	371.2978515625
1046	371.3151550292969	1.0665166666666666					1	DETECTED	371.3152 m/z @1.07 [CD6610_2.mzXML]	371.3151550292969	1.0665166666666666	0.10103333333333334	19.997	19.895966666666666	13032.0126953125	6922802.696413279	0	1189	8.296821185562418	10.30363030606432	2.0371974248930287	371.31268310546875	371.3165588378906
1047	372.0832824707031	11.807083333333333					1	DETECTED	372.0833 m/z @11.81 [CD6610_2.mzXML]	372.0832824707031	11.807083333333333	9.038166666666665	12.064883333333334	3.026716666666669	53588.78515625	4187978.4723343495	0	1189	2.796095941720269	0.5618933886193797	0.06875118486032418	372.08282470703125	372.093017578125
1048	372.3101501464844	11.773266666666666					1	DETECTED	372.3102 m/z @11.77 [CD6610_2.mzXML]	372.3101501464844	11.773266666666666	0.11931666666666667	19.942333333333334	19.823016666666668	33955.08984375	2392483.0130011276	0	1189	0.9447685578253857	1.2456540938843508	0.1690054482283576	372.3010559082031	372.3198547363281
1049	372.3470153808594	14.391250000000001					1	DETECTED	372.3470 m/z @14.39 [CD6610_2.mzXML]	372.3470153808594	14.391250000000001	13.797500000000001	14.966866666666666	1.1693666666666651	4313.73876953125	160541.0261448362	0	1189	0.7704717896258391	0.9847298245614022	0.9694596491228044	372.345458984375	372.3497619628906
1050	372.8831787109375	1.6106333333333334					1	DETECTED	372.8832 m/z @1.61 [CD6610_2.mzXML]	372.8831787109375	1.6106333333333334	1.5803333333333331	1.6415333333333335	0.061200000000000365	17043.38671875	47945.476368652504	0	1189	0.055873906733476586	1.0099009900990088	1.0198019801980174	372.8818664550781	372.8831787109375
1051	373.272705078125	12.29245					1	DETECTED	373.2727 m/z @12.29 [CD6610_2.mzXML]	373.272705078125	12.29245	11.904333333333334	12.413766666666668	0.5094333333333338	8528.2998046875	104084.63006738284	0	1189	0.0703108102393113	0.6562889165628895	0.3125778331257789	373.2720031738281	373.27374267578125
1052	374.08404541015625	9.88815					1	DETECTED	374.0840 m/z @9.89 [CD6610_2.mzXML]	374.08404541015625	9.88815	9.785183333333332	10.32755	0.542366666666668	4276.1318359375	54973.386357910174	0	1189	0.11038949837348433	2.633700226610549	4.267400453221098	374.0833740234375	374.09112548828125
1053	374.3250427246094	12.34475					1	DETECTED	374.3250 m/z @12.34 [CD6610_2.mzXML]	374.3250427246094	12.34475	11.643766666666666	14.217366666666667	2.5736000000000008	5156.24658203125	359590.7409516602	0	1189	1.9610745500072646	1.8357069830476243	2.6714139660952485	374.3243408203125	374.3272399902344
1054	375.01690673828125	1.82675					1	DETECTED	375.0169 m/z @1.83 [CD6610_2.mzXML]	375.01690673828125	1.82675	1.6415333333333335	4.487516666666666	2.845983333333333	326240.1875	6466826.57039737	1	1189	0.44514789331270177	1.869881347999936	2.3636548487255995	375.0152282714844	375.0201110839844
1055	376.6241455078125	10.5961					1	DETECTED	376.6241 m/z @10.60 [CD6610_2.mzXML]	376.6241455078125	10.5961	10.166916666666667	15.12315	4.9562333333333335	121271.28125	1410621.9306944567	2	1189	0.08371186569481281	3.189435672428936	3.4867783299439417	376.6228332519531	376.62506103515625
1056	377.63140869140625	12.275016666666666					1	DETECTED	377.6314 m/z @12.28 [CD6610_2.mzXML]	377.63140869140625	12.275016666666666	9.614733333333334	12.5481	2.9333666666666662	25635.029296875	1112909.881302704	0	1189	0.10877226218648062	0.5565698641253537	0.07810009403903866	377.6284484863281	377.6334228515625
1057	378.2392578125	12.379683333333332					1	DETECTED	378.2393 m/z @12.38 [CD6610_2.mzXML]	378.2392578125	12.379683333333332	11.675366666666667	14.217366666666667	2.542	28499.669921875	709532.8737653206	0	1189	0.1023322706250589	2.4150226528791863	0.47657248942885716	378.2387390136719	378.2428894042969
1058	379.2808837890625	14.039533333333333					1	DETECTED	379.2809 m/z @14.04 [CD6610_2.mzXML]	379.2808837890625	14.039533333333333	13.645516666666667	15.212	1.5664833333333323	16181.01171875	364199.1976842645	0	1189	0.2247862592867289	1.2242890475304025	2.209653193348749	379.2795715332031	379.28253173828125
1059	380.0737609863281	10.18465					1	DETECTED	380.0738 m/z @10.18 [CD6610_2.mzXML]	380.0737609863281	10.18465	10.166916666666667	10.238483333333333	0.07156666666666567	1632.22607421875	5701.795913452123	0	1189	0.08316989402127817	2.017857142857236	3.0357142857144717	380.0721435546875	380.0737609863281
1060	380.25506591796875	12.631483333333334					1	DETECTED	380.2551 m/z @12.63 [CD6610_2.mzXML]	380.25506591796875	12.631483333333334	11.336649999999999	12.912866666666668	1.576216666666669	39134.05078125	925485.0833579096	0	1189	0.09672707477658093	0.608656197708843	0.1462561698992302	380.2546691894531	380.2642517089844
1061	381.0245361328125	1.6568166666666668					1	DETECTED	381.0245 m/z @1.66 [CD6610_2.mzXML]	381.0245361328125	1.6568166666666668	1.6415333333333335	19.321666666666665	17.68013333333333	142986.046875	3724971.3849594416	0	1189	0.19474855095953525	17.488794453325326	35.34900552917353	381.0157470703125	381.02618408203125
1062	383.1151123046875	1.7842					1	DETECTED	383.1151 m/z @1.78 [CD6610_2.mzXML]	383.1151123046875	1.7842	1.7390333333333332	9.3308	7.5917666666666666	122528.1875	2141139.7508258056	0	1189	0.13411955250132013	75.75530004323524	6.892648183015777	383.11474609375	383.1191711425781
1063	383.9655456542969	3.29315					1	DETECTED	383.9655 m/z @3.29 [CD6610_2.mzXML]	383.9655456542969	3.29315	2.8359666666666663	8.60665	5.770683333333334	1853.012939453125	329816.12180929567	0	1189	0.5436515230379322	6.311126098210053	11.622252196420105	383.9629821777344	383.966796875
1064	384.1141357421875	9.020866666666667					1	DETECTED	384.1141 m/z @9.02 [CD6610_2.mzXML]	384.1141357421875	9.020866666666667	8.391466666666666	9.124283333333333	0.7328166666666664	18137.66796875	169591.1399565426	0	1189	0.08641096031046303	0.7762753072517018	0.5397022026567416	384.1141052246094	384.1209716796875
1065	384.84423828125	1.68835					1	DETECTED	384.8442 m/z @1.69 [CD6610_2.mzXML]	384.84423828125	1.68835	1.68835	1.7545499999999998	0.06619999999999981	9365.453125	30165.847278076126	0	1189	0.06787332750066066	null	null	384.8432312011719	384.84454345703125
1066	385.3085021972656	14.391250000000001					1	DETECTED	385.3085 m/z @14.39 [CD6610_2.mzXML]	385.3085021972656	14.391250000000001	0.6841	18.038333333333334	17.354233333333333	36982.703125	3507988.124922024	0	1189	0.7150675018806005	1.0940225198293128	0.8659337689328879	385.306396484375	385.3102722167969
1067	386.0804748535156	10.837616666666666					1	DETECTED	386.0805 m/z @10.84 [CD6610_2.mzXML]	386.0804748535156	10.837616666666666	0.1374	19.997	19.8596	5946.68505859375	1606708.6067349855	0	1189	2.231854678031935	0.9279999003135452	3.2468614758322953	386.0791015625	386.08319091796875
1068	386.3120422363281	14.53565					1	DETECTED	386.3120 m/z @14.54 [CD6610_2.mzXML]	386.3120422363281	14.53565	13.9184	16.288833333333333	2.3704333333333327	6518.7744140625	437990.40827301005	0	1189	0.8804316019027514	1.9201566086134723	1.9577709436887354	386.3106384277344	386.314697265625
1069	386.32537841796875	12.733516666666667					1	DETECTED	386.3254 m/z @12.73 [CD6610_2.mzXML]	386.32537841796875	12.733516666666667	12.648416666666666	13.08065	0.43223333333333436	84303.5234375	652396.5441408705	1	1189	0.12750168659484906	2.170386083259752	2.267395556696864	386.32464599609375	386.3259582519531
1070	387.17889404296875	11.553983333333333					1	DETECTED	387.1789 m/z @11.55 [CD6610_2.mzXML]	387.17889404296875	11.553983333333333	10.820283333333332	12.168816666666666	1.348533333333334	216672.578125	2968873.3371580807	1	1189	0.09887317490955994	0.7309589099045907	0.27991335657958927	387.16937255859375	387.18023681640625
1071	390.9910888671875	1.8827					1	DETECTED	390.9911 m/z @1.88 [CD6610_2.mzXML]	390.9910888671875	1.8827	1.6415333333333335	2.5335166666666664	0.8919833333333329	97914.3671875	2224284.5862077638	0	1189	0.3882472375638282	1.6007770742163265	1.6791258812439103	390.99005126953125	390.9928283691406
1072	391.2840881347656	19.997					1	DETECTED	391.2841 m/z @20.00 [CD6610_2.mzXML]	391.2840881347656	19.997	0.10103333333333334	19.997	19.895966666666666	9500.3505859375	5946745.302996282	0	1189	11.509195311454556	0.5	null	391.2813415527344	391.28570556640625
1073	393.29736328125	1.5952166666666665					1	DETECTED	393.2974 m/z @1.60 [CD6610_2.mzXML]	393.29736328125	1.5952166666666665	0.15575	19.960500000000003	19.804750000000002	10536.4248046875	2856945.734119294	0	1189	3.806117607518157	5.920376061917466	13.341110612319843	393.29461669921875	393.2990417480469
1074	394.07452392578125	9.269566666666666					1	DETECTED	394.0745 m/z @9.27 [CD6610_2.mzXML]	394.07452392578125	9.269566666666666	9.020866666666667	9.614733333333334	0.593866666666667	26539.1484375	424918.93285205157	0	1189	0.1304169768627208	1.0029931162032988	1.2138689012475663	394.0734558105469	394.07489013671875
1075	394.2214050292969	8.2653					1	DETECTED	394.2214 m/z @8.27 [CD6610_2.mzXML]	394.2214050292969	8.2653	7.986549999999999	8.438483333333334	0.45193333333333463	2382.54248046875	48542.8069057619	0	1189	0.40897649946907677	0.8106427503736929	0.6212855007473859	394.22119140625	394.2227783203125
1076	394.29400634765625	11.628583333333333					1	DETECTED	394.2940 m/z @11.63 [CD6610_2.mzXML]	394.29400634765625	11.628583333333333	4.5189	19.759166666666665	15.240266666666665	29586.654296875	1236764.0452366634	0	1189	0.1479338260665859	0.5115051345220145	0.022386976425931335	394.29339599609375	394.3028869628906
1077	395.2542724609375	11.142916666666668					1	DETECTED	395.2543 m/z @11.14 [CD6610_2.mzXML]	395.2542724609375	11.142916666666668	11.126100000000001	13.695583333333333	2.5694833333333325	11850.408203125	865780.3174087522	0	1189	0.056709670790734634	76.39692765113755	151.7938553022751	395.2539978027344	395.2603759765625
1078	396.3095703125	11.691316666666667					1	DETECTED	396.3096 m/z @11.69 [CD6610_2.mzXML]	396.3095703125	11.691316666666667	11.675366666666667	13.243066666666666	1.5676999999999985	19673.376953125	345241.3623836662	0	1189	0.11463342258303832	49.1442006269588	97.2884012539176	396.3095703125	396.3109436035156
1079	396.9984436035156	1.6723166666666667					1	DETECTED	396.9984 m/z @1.67 [CD6610_2.mzXML]	396.9984436035156	1.6723166666666667	1.6415333333333335	2.2796333333333334	0.6380999999999999	125140.03125	1519688.589756104	0	1189	0.1076533299562239	9.13100011862743	15.729114256352041	396.99090576171875	397.0003662109375
1080	397.4144287109375	12.32745					1	DETECTED	397.4144 m/z @12.33 [CD6610_2.mzXML]	397.4144287109375	12.32745	12.151433333333333	13.797500000000001	1.646066666666668	31106.0234375	695318.3026075442	0	1189	0.2910340796780879	4.675882965628239	2.4400579444686685	397.413818359375	397.4165954589844
1081	398.3251953125	11.824083333333334					1	DETECTED	398.3252 m/z @11.82 [CD6610_2.mzXML]	398.3251953125	11.824083333333334	11.807083333333333	12.01675	0.2096666666666671	49354.76171875	316760.630102051	0	1189	0.0968390064845881	6.166666666666231	11.775208557664907	398.32489013671875	398.3259582519531
1082	398.7604064941406	13.301166666666667					1	DETECTED	398.7604 m/z @13.30 [CD6610_2.mzXML]	398.7604064941406	13.301166666666667	11.773266666666666	18.976499999999998	7.203233333333332	25942.232421875	1518799.344290895	0	1189	0.5466651528128619	1.0668249808219252	1.6028118592385103	398.75933837890625	398.7672424316406
1083	399.3290100097656	11.841000000000001					1	DETECTED	399.3290 m/z @11.84 [CD6610_2.mzXML]	399.3290100097656	11.841000000000001	11.841000000000001	14.798383333333334	2.9573833333333326	10392.1103515625	343947.6345602717	0	1189	0.06066950850195596	null	null	399.32379150390625	399.33148193359375
1084	400.0758361816406	10.820283333333332					1	DETECTED	400.0758 m/z @10.82 [CD6610_2.mzXML]	400.0758361816406	10.820283333333332	10.750116666666665	11.159216666666667	0.40910000000000224	53725.33203125	407570.3161210341	1	1189	0.13966534479056136	2.3686940765914626	2.3433160052953252	400.0738525390625	400.0775451660156
1085	400.34112548828125	11.967649999999999					1	DETECTED	400.3411 m/z @11.97 [CD6610_2.mzXML]	400.34112548828125	11.967649999999999	5.546449999999999	12.816716666666668	7.270266666666669	184206.78125	9439754.014810435	1	1189	0.26652328981184326	0.5292806693447265	0.03159235798886745	400.3401794433594	400.344970703125
1086	401.202392578125	9.75125					1	DETECTED	401.2024 m/z @9.75 [CD6610_2.mzXML]	401.202392578125	9.75125	0.11931666666666667	9.85335	9.734033333333334	3095.379638671875	411748.454052124	0	1189	0.06511352234599244	0.5053000782120585	0.010600156424117007	401.2021789550781	401.2086486816406
1087	402.9014892578125	1.5952166666666665					1	DETECTED	402.9015 m/z @1.60 [CD6610_2.mzXML]	402.9014892578125	1.5952166666666665	1.56565	1.6261	0.060450000000000115	40445.42578125	97935.40088793982	0	1189	0.05011962668441461	1.0222660653889586	1.0060854072779613	402.9013366699219	402.90216064453125
1088	403.0066833496094	1.6568166666666668					1	DETECTED	403.0067 m/z @1.66 [CD6610_2.mzXML]	403.0066833496094	1.6568166666666668	1.6415333333333335	2.2529833333333333	0.6114499999999998	177781.0625	1775689.8720329583	1	1189	0.17565943003870088	15.55837893594387	26.478760751732462	403.0047912597656	403.0079650878906
1089	404.0098876953125	1.7842					1	DETECTED	404.0099 m/z @1.78 [CD6610_2.mzXML]	404.0098876953125	1.7842	1.68835	19.796	18.10765	14530.2080078125	1223242.295757721	0	1189	0.12817127219623692	43.39248013798042	85.12338067213778	404.00079345703125	404.015380859375
1090	404.2062683105469	11.5984					1	DETECTED	404.2063 m/z @11.60 [CD6610_2.mzXML]	404.2062683105469	11.5984	7.190433333333333	11.857483333333333	4.66705	16448.58203125	748851.8426747735	0	1189	0.0975541674813698	0.5293880776472901	0.05877615529458016	404.19659423828125	404.2069091796875
1091	405.1352844238281	10.548216666666667					1	DETECTED	405.1353 m/z @10.55 [CD6610_2.mzXML]	405.1352844238281	10.548216666666667	10.487583333333333	11.888716666666665	1.4011333333333322	36228.7890625	376910.4604278557	0	1189	0.10198262483231524	1.892728470893249	3.4622780707324363	405.132080078125	405.1363525390625
1092	406.1425476074219	11.74					1	DETECTED	406.1425 m/z @11.74 [CD6610_2.mzXML]	406.1425476074219	11.74	9.479333333333333	13.883716666666666	4.4043833333333335	11430.806640625	790688.0401303708	0	1189	0.10112427565467286	0.9741337363609552	0.9482674727219105	406.1340637207031	406.1435546875
1093	406.7469177246094	12.151433333333333					1	DETECTED	406.7469 m/z @12.15 [CD6610_2.mzXML]	406.7469177246094	12.151433333333333	11.126100000000001	15.5358	4.409699999999999	17343.9140625	1548653.0672459109	0	1189	1.4817957155441626	1.7911958693193013	2.3148731653744563	406.7452697753906	406.75018310546875
1094	408.76873779296875	1.7699333333333334					1	DETECTED	408.7687 m/z @1.77 [CD6610_2.mzXML]	408.76873779296875	1.7699333333333334	1.70545	14.137716666666668	12.432266666666667	12057.369140625	3407645.7291377564	0	1189	0.05027806550319469	96.39906952700939	191.7981390540188	408.7685546875	408.7752990722656
1095	408.9184875488281	1.6261					1	DETECTED	408.9185 m/z @1.63 [CD6610_2.mzXML]	408.9184875488281	1.6261	1.5803333333333331	1.6568166666666668	0.07648333333333368	54018.6953125	147009.4770078129	0	1189	0.04906946333994644	0.8355790240349584	0.6288944648755619	408.9171142578125	408.9190368652344
1096	409.1610107421875	11.553983333333333					1	DETECTED	409.1610 m/z @11.55 [CD6610_2.mzXML]	409.1610107421875	11.553983333333333	11.491983333333334	12.203883333333332	0.7118999999999982	160389.28125	1250169.0340434574	0	1189	0.1026932575563535	3.063025041054477	3.536925236418401	409.1603698730469	409.1622009277344
1097	409.1871643066406	9.19745					1	DETECTED	409.1872 m/z @9.20 [CD6610_2.mzXML]	409.1871643066406	9.19745	9.13985	9.254933333333334	0.11508333333333454	71140.671875	291555.1661586927	0	1189	0.06177627423394405	0.9989872685185157	1.0128530821359816	409.1866149902344	409.1872863769531
1098	410.1908874511719	9.19745					1	DETECTED	410.1909 m/z @9.20 [CD6610_2.mzXML]	410.1908874511719	9.19745	9.13985	9.254933333333334	0.11508333333333454	17620.337890625	65824.25468017613	0	1189	0.05785567974637118	0.9989872685185157	1.1676088389718382	410.190185546875	410.19110107421875
1099	410.2536315917969	4.081933333333334					1	DETECTED	410.2536 m/z @4.08 [CD6610_2.mzXML]	410.2536315917969	4.081933333333334	3.27845	4.921516666666666	1.6430666666666665	2554.669189453125	126955.50240087892	0	1189	0.8189827425621026	1.0224646850173198	1.0449293700346394	410.2508544921875	410.2559814453125
1100	410.7607421875	13.019366666666667					1	DETECTED	410.7607 m/z @13.02 [CD6610_2.mzXML]	410.7607421875	13.019366666666667	12.151433333333333	15.1765	3.0250666666666675	9973.197265625	535517.7920787354	0	1189	0.783180350233339	1.742683769874799	1.6081586032701354	410.75927734375	410.76287841796875
1101	412.2834167480469	11.935049999999999					1	DETECTED	412.2834 m/z @11.94 [CD6610_2.mzXML]	412.2834167480469	11.935049999999999	11.9199	12.116433333333333	0.196533333333333	12198.82421875	83276.97198559623	0	1189	0.11458154389354824	6.486248624863142	13.006639168104964	412.2833251953125	412.284423828125
1102	412.7758483886719	13.46755					1	DETECTED	412.7758 m/z @13.47 [CD6610_2.mzXML]	412.7758483886719	13.46755	12.413766666666668	14.089033333333333	1.6752666666666656	6076.951171875	249619.9824254147	0	1189	0.29675982776458376	0.7948819333512589	0.5897638667025177	412.7729187011719	412.7791748046875
1103	412.9727478027344	1.6723166666666667					1	DETECTED	412.9727 m/z @1.67 [CD6610_2.mzXML]	412.9727478027344	1.6723166666666667	1.6568166666666668	2.1856666666666666	0.5288499999999998	48337.46484375	827292.2416909181	0	1189	0.37408671773186497	17.059677419355	32.440830485471125	412.97265625	412.9749755859375
1104	413.1415100097656	9.347199999999999					1	DETECTED	413.1415 m/z @9.35 [CD6610_2.mzXML]	413.1415100097656	9.347199999999999	4.954899999999999	15.140916666666667	10.186016666666667	15142.482421875	1095352.0603212884	0	1189	0.08194267721843929	1.1381724234804258	82.24187642322227	413.1347961425781	413.15118408203125
1105	413.2655944824219	1.6415333333333335					1	DETECTED	413.2656 m/z @1.64 [CD6610_2.mzXML]	413.2655944824219	1.6415333333333335	0.21053333333333332	19.960500000000003	19.74996666666667	7632.4462890625	1766249.618594757	0	1189	5.737191129865831	1.2644938285854967	10.838501339201889	413.26318359375	413.2723693847656
1106	413.3394470214844	12.151433333333333					1	DETECTED	413.3394 m/z @12.15 [CD6610_2.mzXML]	413.3394470214844	12.151433333333333	11.756683333333333	17.041833333333333	5.28515	4563.61328125	566374.2458374632	0	1189	2.5953298686620556	6.694300189993664	12.388600379987327	413.3385009765625	413.3421630859375
1107	414.2994384765625	12.221583333333333					1	DETECTED	414.2994 m/z @12.22 [CD6610_2.mzXML]	414.2994384765625	12.221583333333333	11.675366666666667	16.141650000000002	4.466283333333335	55460.984375	941570.7838385929	0	1189	0.10928232632066504	3.1981564013963966	3.6400516613346916	414.2921447753906	414.3023986816406
1108	415.15228271484375	15.373050000000001					1	DETECTED	415.1523 m/z @15.37 [CD6610_2.mzXML]	415.15228271484375	15.373050000000001	14.765383333333334	16.30725	1.5418666666666656	2225.3681640625	107843.99203463737	0	1189	0.08854600210382202	1.268678003291277	1.537356006582554	415.1502685546875	415.1542053222656
1109	415.2104187011719	11.8734					1	DETECTED	415.2104 m/z @11.87 [CD6610_2.mzXML]	415.2104187011719	11.8734	9.785183333333332	13.257733333333334	3.472550000000002	227496.203125	3400682.722759821	1	1189	0.09137975319585223	3.3795243400264043	4.604076641556004	415.20556640625	415.216796875
1110	415.2803039550781	12.631483333333334					1	DETECTED	415.2803 m/z @12.63 [CD6610_2.mzXML]	415.2803039550781	12.631483333333334	2.6289333333333333	12.750616666666668	10.121683333333333	10539.4736328125	957444.652361847	0	1189	0.11319471508261536	0.5059551481039002	0.01191029620780041	415.2803039550781	415.2900695800781
1111	415.30291748046875	12.221583333333333					1	DETECTED	415.3029 m/z @12.22 [CD6610_2.mzXML]	415.30291748046875	12.221583333333333	12.186466666666666	12.397133333333333	0.21066666666666656	16582.267578125	108877.60624438517	0	1189	0.09843457840935876	2.9995253915519284	4.999050783103857	415.3022155761719	415.303466796875
1112	417.0016174316406	1.9105999999999999					1	DETECTED	417.0016 m/z @1.91 [CD6610_2.mzXML]	417.0016174316406	1.9105999999999999	1.6723166666666667	2.2662666666666667	0.59395	36162.02734375	687694.3985395508	0	1189	0.3262201371385829	1.2463104147723305	1.4926208295446612	416.9998474121094	417.00323486328125
1113	418.07330322265625	10.166916666666667					1	DETECTED	418.0733 m/z @10.17 [CD6610_2.mzXML]	418.07330322265625	10.166916666666667	10.132066666666667	10.274733333333334	0.14266666666666694	3670.726806640625	15197.687833679149	0	1189	0.03572312938717026	2.0468675274987795	3.093735054997559	418.0707092285156	418.074462890625
1114	418.2228698730469	11.61355					1	DETECTED	418.2229 m/z @11.61 [CD6610_2.mzXML]	418.2228698730469	11.61355	11.568800000000001	11.841000000000001	0.2721999999999998	70833.921875	492386.6473806128	0	1189	0.10213448604220687	3.1615997818084245	3.7128629819748524	418.2225036621094	418.2230529785156
1115	418.74603271484375	12.816716666666668					1	DETECTED	418.7460 m/z @12.82 [CD6610_2.mzXML]	418.74603271484375	12.816716666666668	3.7893666666666665	13.953	10.163633333333333	7803.53515625	1133899.3139841014	0	1189	0.45561264341056606	0.5629355975636998	1.5438537179235052	418.7444763183594	418.7488098144531
1116	418.9806213378906	1.6568166666666668					1	DETECTED	418.9806 m/z @1.66 [CD6610_2.mzXML]	418.9806213378906	1.6568166666666668	1.43005	2.0900000000000003	0.6599500000000003	76620.1171875	1227017.9243983158	0	1189	0.3695060892702371	1.4551300896663235	0.8269248508764242	418.97235107421875	418.981689453125
1117	419.3140869140625	12.5481					1	DETECTED	419.3141 m/z @12.55 [CD6610_2.mzXML]	419.3140869140625	12.5481	0.10103333333333334	19.978833333333334	19.8778	2207.5703125	1300852.5359399414	0	1189	17.745043357830976	0.7984933531862929	0.5969867063725859	419.312255859375	419.3191833496094
1118	420.15692138671875	11.142916666666668					1	DETECTED	420.1569 m/z @11.14 [CD6610_2.mzXML]	420.15692138671875	11.142916666666668	9.429433333333332	15.300999999999998	5.871566666666666	6393.74755859375	628859.3117636717	0	1189	0.09778240953464312	1.8979104881756594	2.8184461267515517	420.14739990234375	420.16436767578125
1119	421.78167724609375	14.185983333333333					1	DETECTED	421.7817 m/z @14.19 [CD6610_2.mzXML]	421.78167724609375	14.185983333333333	14.039533333333333	15.300999999999998	1.2614666666666654	20625.12890625	439399.50709207146	0	1189	0.31286399265921006	3.6237888485296077	4.448552445088473	421.78045654296875	421.78350830078125
1120	422.326416015625	11.807083333333333					1	DETECTED	422.3264 m/z @11.81 [CD6610_2.mzXML]	422.326416015625	11.807083333333333	11.756683333333333	11.95105	0.19436666666666724	10918.86328125	80265.1146512455	0	1189	0.10359760259305695	1.928240740740755	2.85648148148151	422.3247375488281	422.326416015625
1121	422.7607421875	13.59615					1	DETECTED	422.7607 m/z @13.60 [CD6610_2.mzXML]	422.7607421875	13.59615	12.151433333333333	13.9705	1.8190666666666662	5745.04052734375	324124.77232312004	0	1189	0.4357803888897074	0.6295582755557606	0.25911655111152115	422.7582092285156	422.7641906738281
1122	424.3412170410156	11.9199					1	DETECTED	424.3412 m/z @11.92 [CD6610_2.mzXML]	424.3412170410156	11.9199	5.1562	12.614633333333334	7.458433333333334	236210.9375	4188418.922604186	1	1189	0.08459357926689925	3.478298336880579	2.8556446599139527	424.3396911621094	424.341796875
1123	424.7421569824219	1.7699333333333334					1	DETECTED	424.7422 m/z @1.77 [CD6610_2.mzXML]	424.7421569824219	1.7699333333333334	1.70545	1.7842	0.0787500000000001	14240.41796875	34445.706415771565	0	1189	0.025692960909785123	0.6106228999741532	0.2212457999483064	424.7421569824219	424.743408203125
1124	424.8945617675781	1.6106333333333334					1	DETECTED	424.8946 m/z @1.61 [CD6610_2.mzXML]	424.8945617675781	1.6106333333333334	1.5803333333333331	1.6415333333333335	0.061200000000000365	52182.0390625	151147.97839648486	0	1189	0.054891245271188716	1.0099009900990088	1.0198019801980174	424.8929138183594	424.8960876464844
1125	426.35687255859375	12.01675					1	DETECTED	426.3569 m/z @12.02 [CD6610_2.mzXML]	426.35687255859375	12.01675	11.8734	12.800416666666667	0.9270166666666668	294176.375	2294678.270125621	1	1189	0.08526317858473931	1.6469554059538163	7.759396978314417	426.34710693359375	426.357421875
1126	426.8287353515625	1.7699333333333334					1	DETECTED	426.8287 m/z @1.77 [CD6610_2.mzXML]	426.8287353515625	1.7699333333333334	1.6723166666666667	1.7699333333333334	0.09761666666666668	11112.861328125	44987.865251220705	0	1189	0.04500345320114274	0.5	null	426.8287353515625	426.8296203613281
1127	427.0548400878906	9.3965					1	DETECTED	427.0548 m/z @9.40 [CD6610_2.mzXML]	427.0548400878906	9.3965	9.315066666666667	9.922383333333332	0.6073166666666658	42028.44140625	282669.0850713806	0	1189	0.09264753643344292	1.4472922854815198	1.438023278304394	427.0533752441406	427.0569763183594
1128	428.3726501464844	12.151433333333333					1	DETECTED	428.3727 m/z @12.15 [CD6610_2.mzXML]	428.3726501464844	12.151433333333333	12.01675	12.497366666666666	0.48061666666666625	44042.5859375	398425.7983432606	0	1189	0.11665163964564762	1.6151027370875666	1.5156451911332691	428.36358642578125	428.3739013671875
1129	429.0515441894531	9.3965					1	DETECTED	429.0515 m/z @9.40 [CD6610_2.mzXML]	429.0515441894531	9.3965	9.315066666666667	9.529933333333334	0.21486666666666743	16472.837890625	97093.38111621102	0	1189	0.08407477906131788	1.3304607816597425	1.7060413655662745	429.0503845214844	429.0519714355469
1130	429.3760986328125	12.151433333333333					1	DETECTED	429.3761 m/z @12.15 [CD6610_2.mzXML]	429.3760986328125	12.151433333333333	5.089016666666667	15.212	10.122983333333334	16323.869140625	2411305.6663991706	0	1189	0.030701571155901775	0.7167337413353521	0.4009737969787092	429.3702392578125	429.376953125
1131	429.7679443359375	14.185983333333333					1	DETECTED	429.7679 m/z @14.19 [CD6610_2.mzXML]	429.7679443359375	14.185983333333333	9.0033	14.898733333333332	5.895433333333333	15002.00390625	1512264.4538685305	0	1189	0.1743275584377919	0.568762642260605	0.13752528452121002	429.7657470703125	429.76959228515625
1132	430.20965576171875	11.61355					1	DETECTED	430.2097 m/z @11.61 [CD6610_2.mzXML]	430.20965576171875	11.61355	11.568800000000001	13.184249999999999	1.6154499999999974	15607.140625	632115.814174804	0	1189	0.07995442101315575	18.049720670391544	35.09944134078309	430.20849609375	430.21112060546875
1133	430.2940368652344	11.967649999999999					1	DETECTED	430.2940 m/z @11.97 [CD6610_2.mzXML]	430.2940368652344	11.967649999999999	11.9199	12.098966666666666	0.1790666666666656	15763.759765625	98546.33539013735	0	1189	0.11456198792403605	1.875043630017486	2.750087260034972	430.2939758300781	430.29510498046875
1134	430.37921142578125	13.390233333333333					1	DETECTED	430.3792 m/z @13.39 [CD6610_2.mzXML]	430.37921142578125	13.390233333333333	0.1374	19.960500000000003	19.823100000000004	28308.26953125	2189983.2910053413	0	1189	0.3942195573751768	0.8471571054434776	0.41046859273974234	430.3733825683594	430.3891906738281
1135	430.9130859375	1.6261					1	DETECTED	430.9131 m/z @1.63 [CD6610_2.mzXML]	430.9130859375	1.6261	1.5803333333333331	1.68835	0.10801666666666687	90366.125	263762.8795839847	0	1189	0.04317979251395654	1.1633291016692957	1.138119309395973	430.91265869140625	430.9137878417969
1136	431.1776428222656	12.581449999999998					1	DETECTED	431.1776 m/z @12.58 [CD6610_2.mzXML]	431.1776428222656	12.581449999999998	9.1548	14.280166666666666	5.125366666666666	22464.55078125	1062131.2389704585	0	1189	0.2318929221624142	0.7478684234845503	3.94617254428013	431.1676940917969	431.1797790527344
1137	431.3140869140625	12.733516666666667					1	DETECTED	431.3141 m/z @12.73 [CD6610_2.mzXML]	431.3140869140625	12.733516666666667	4.0511333333333335	12.89745	8.846316666666667	25170.71484375	875329.6160278936	0	1189	0.1382167029562975	0.5077813116092178	0.015111437356800922	431.3117980957031	431.31695556640625
1138	431.38250732421875	13.46755					1	DETECTED	431.3825 m/z @13.47 [CD6610_2.mzXML]	431.38250732421875	13.46755	13.034483333333332	17.872	4.837516666666668	8677.62109375	475835.8434172976	0	1189	0.5869105175017939	5.585187038177337	1.2603189730438606	431.38055419921875	431.39215087890625
1139	432.23681640625	11.8734					1	DETECTED	432.2368 m/z @11.87 [CD6610_2.mzXML]	432.23681640625	11.8734	11.841000000000001	12.13395	0.2929499999999994	29821.302734375	201103.55726232842	0	1189	0.09097711474959524	4.197043199680873	6.784928774991763	432.235595703125	432.2373352050781
1140	432.3097839355469	12.221583333333333					1	DETECTED	432.3098 m/z @12.22 [CD6610_2.mzXML]	432.3097839355469	12.221583333333333	12.168816666666666	14.916133333333333	2.7473166666666664	42934.17578125	652826.5138474433	0	1189	0.09926786347956984	2.5870753198144247	3.826330735298707	432.309326171875	432.318603515625
1141	432.97601318359375	1.82675					1	DETECTED	432.9760 m/z @1.83 [CD6610_2.mzXML]	432.97601318359375	1.82675	1.68835	2.226	0.53765	54827.75390625	852377.7842172855	0	1189	0.10298391778968785	1.9423771676300565	1.714519597299308	432.9751892089844	432.9771728515625
1142	434.95458984375	1.6723166666666667					1	DETECTED	434.9546 m/z @1.67 [CD6610_2.mzXML]	434.95458984375	1.6723166666666667	1.6415333333333335	2.048366666666667	0.4068333333333334	41301.0625	577857.1581899417	0	1189	0.05885631708914163	6.608012994044434	12.216025988088868	434.9544677734375	434.9561462402344
1143	435.3332214355469	10.53285					1	DETECTED	435.3332 m/z @10.53 [CD6610_2.mzXML]	435.3332214355469	10.53285	1.2662166666666665	10.663066666666667	9.39685	9302.2626953125	1463867.6734192204	0	1189	0.08220969024711877	0.5070261044104476	0.01087496677649087	435.32965087890625	435.3333435058594
1144	436.2332458496094	11.628583333333333					1	DETECTED	436.2332 m/z @11.63 [CD6610_2.mzXML]	436.2332458496094	11.628583333333333	9.36345	12.46365	3.100199999999999	764130.125	7162904.348519996	1	1189	0.09508261301351162	2.526525140366454	2.5807849943498504	436.22332763671875	436.2348327636719
1145	436.8580017089844	1.6723166666666667					1	DETECTED	436.8580 m/z @1.67 [CD6610_2.mzXML]	436.8580017089844	1.6723166666666667	1.6568166666666668	1.7390333333333332	0.08221666666666638	17800.27734375	49964.09282348622	0	1189	0.24119075826270198	2.6521505376344257	4.304301075268851	436.8563232421875	436.85833740234375
1146	437.19268798828125	11.888716666666665					1	DETECTED	437.1927 m/z @11.89 [CD6610_2.mzXML]	437.19268798828125	11.888716666666665	7.800733333333333	12.309966666666666	4.509233333333333	145352.515625	1.0538483537389407E7	1	1189	0.09773265330098546	0.54010849433243	0.049432845959516275	437.1922912597656	437.1971130371094
1147	438.1960144042969	11.888716666666665					1	DETECTED	438.1960 m/z @11.89 [CD6610_2.mzXML]	438.1960144042969	11.888716666666665	11.841000000000001	12.13395	0.2929499999999994	38994.9765625	270768.7235944815	0	1189	0.090952761882928	2.771805824773064	3.910257477772612	438.1956481933594	438.1970520019531
1148	438.24078369140625	11.74					1	DETECTED	438.2408 m/z @11.74 [CD6610_2.mzXML]	438.24078369140625	11.74	10.238483333333333	11.74	1.5015166666666673	5728.14453125	298104.29607067857	0	1189	1.4182794501448992	0.5	null	438.2338562011719	438.24078369140625
1149	438.9834899902344	1.7699333333333334					1	DETECTED	438.9835 m/z @1.77 [CD6610_2.mzXML]	438.9834899902344	1.7699333333333334	1.6723166666666667	2.1174	0.4450833333333333	25016.04296875	321976.724648926	0	1189	0.2072457366534315	2.2797507256274536	3.5595014512549072	438.98297119140625	438.9864501953125
1150	440.8697509765625	1.6106333333333334					1	DETECTED	440.8698 m/z @1.61 [CD6610_2.mzXML]	440.8697509765625	1.6106333333333334	1.1571	1.6415333333333335	0.4844333333333335	32920.13671875	193752.96998803737	0	1189	0.05670482151401601	0.5340658533000149	0.06813170660002972	440.8680725097656	440.8719482421875
1151	442.80255126953125	1.70545					1	DETECTED	442.8026 m/z @1.71 [CD6610_2.mzXML]	442.80255126953125	1.70545	1.68835	1.7545499999999998	0.06619999999999981	9662.478515625	29093.938320068322	0	1189	0.051785168045548335	1.9356725146198897	2.8713450292397793	442.8020935058594	442.8037109375
1152	442.8790588378906	1.5511166666666665					1	DETECTED	442.8791 m/z @1.55 [CD6610_2.mzXML]	442.8790588378906	1.5511166666666665	1.4621333333333333	1.5952166666666665	0.13308333333333322	11423.525390625	56179.096276428194	0	1189	0.09660608931023007	0.7477992133358312	0.4736467266017733	442.87744140625	442.8791809082031
1153	444.2381896972656	8.391466666666666					1	DETECTED	444.2382 m/z @8.39 [CD6610_2.mzXML]	444.2381896972656	8.391466666666666	7.8516	8.52135	0.6697499999999996	2249.815185546875	42566.5832079161	0	1189	0.322573304999878	0.6202920474191165	0.2405840948382329	444.2360534667969	444.2422180175781
1154	445.3663024902344	13.514983333333333					1	DETECTED	445.3663 m/z @13.51 [CD6610_2.mzXML]	445.3663024902344	13.514983333333333	11.675366666666667	15.140916666666667	3.4655500000000004	14683.009765625	1090868.2834344169	0	1189	0.5605446133821381	0.8724171206331258	0.677064734589813	445.3651123046875	445.3694763183594
1155	445.399658203125	12.32745					1	DETECTED	445.3997 m/z @12.33 [CD6610_2.mzXML]	445.399658203125	12.32745	11.7234	12.581449999999998	0.8580499999999986	17154.21875	336351.04202587873	0	1189	0.1841747575024968	0.7102474960682041	0.4204949921364083	445.3977355957031	445.4002380371094
1156	446.25250244140625	11.553983333333333					1	DETECTED	446.2525 m/z @11.55 [CD6610_2.mzXML]	446.25250244140625	11.553983333333333	8.778216666666667	12.186466666666666	3.408249999999999	258154.0	8622266.75711978	1	1189	0.11828611255737265	0.5623997442151103	0.08501379452516106	446.25140380859375	446.2536315917969
1157	446.88690185546875	1.6261					1	DETECTED	446.8869 m/z @1.63 [CD6610_2.mzXML]	446.88690185546875	1.6261	1.5952166666666665	1.68835	0.09313333333333351	91645.296875	255209.97690917988	0	1189	0.04177350884296871	1.6021650900991669	1.672471589118241	446.88641357421875	446.8874206542969
1158	447.25567626953125	11.553983333333333					1	DETECTED	447.2557 m/z @11.55 [CD6610_2.mzXML]	447.25567626953125	11.553983333333333	11.538983333333334	12.081866666666667	0.5428833333333323	69720.71875	599270.2782243015	0	1189	1.8303713589815196	11.6122334330327	20.29573257162409	447.2532043457031	447.2573547363281
1159	448.34088134765625	11.888716666666665					1	DETECTED	448.3409 m/z @11.89 [CD6610_2.mzXML]	448.34088134765625	11.888716666666665	11.857483333333333	12.116433333333333	0.25895000000000046	15848.19921875	146090.36003283696	0	1189	0.046331185484294934	4.145410885805844	6.6358988217291985	448.33929443359375	448.3410949707031
1160	448.94976806640625	1.9933					1	DETECTED	448.9498 m/z @1.99 [CD6610_2.mzXML]	448.94976806640625	1.9933	1.7226833333333333	2.1856666666666666	0.4629833333333333	24457.39453125	328873.15475585934	0	1189	0.24848631217655792	0.855422799778284	0.588142411827394	448.9491271972656	448.951904296875
1161	449.01202392578125	1.6723166666666667					1	DETECTED	449.0120 m/z @1.67 [CD6610_2.mzXML]	449.01202392578125	1.6723166666666667	1.6415333333333335	1.70545	0.0639166666666664	23776.7109375	59756.599469238165	0	1189	0.042029614569065954	1.0381700054141867	1.2676035273299708	449.0100402832031	449.0134582519531
1162	449.2001953125	12.257316666666666					1	DETECTED	449.2002 m/z @12.26 [CD6610_2.mzXML]	449.2001953125	12.257316666666666	12.203883333333332	12.5481	0.34421666666666795	13127.23828125	182013.97919494633	0	1189	0.28834528592682496	3.220991890205816	5.441983780411632	449.1991882324219	449.2018127441406
1163	450.3208312988281	12.239566666666667					1	DETECTED	450.3208 m/z @12.24 [CD6610_2.mzXML]	450.3208312988281	12.239566666666667	12.186466666666666	12.379683333333332	0.19321666666666637	18786.3125	140887.54057812493	0	1189	0.12975003853734002	1.819365976145614	2.638731952291228	450.3197326660156	450.3209533691406
1164	450.3568115234375	13.019366666666667					1	DETECTED	450.3568 m/z @13.02 [CD6610_2.mzXML]	450.3568115234375	13.019366666666667	0.1374	19.997	19.8596	40610.19921875	2666547.847487946	0	1189	0.13660113772430726	1.147726805831679	1.560979608813615	450.3539123535156	450.36273193359375
1165	450.9283752441406	1.7842					1	DETECTED	450.9284 m/z @1.78 [CD6610_2.mzXML]	450.9283752441406	1.7842	1.70545	2.131066666666667	0.425616666666667	14614.560546875	197694.89435375997	0	1189	0.09504439544629895	2.702328042328041	4.404656084656082	450.9271545410156	450.93048095703125
1166	452.2281494140625	11.024583333333334					1	DETECTED	452.2281 m/z @11.02 [CD6610_2.mzXML]	452.2281494140625	11.024583333333334	4.252516666666667	11.9199	7.667383333333333	62870.00390625	5173539.061747922	1	1189	0.09177135214010868	0.5151539225730724	0.02275756301448065	452.2234191894531	452.2293395996094
1167	453.29638671875	12.733516666666667					1	DETECTED	453.2964 m/z @12.73 [CD6610_2.mzXML]	453.29638671875	12.733516666666667	12.699416666666668	12.833400000000001	0.13398333333333312	9312.2392578125	48048.18973657233	0	1189	0.0982248332861495	1.9645650048876582	2.9291300097753163	453.2958679199219	453.2970886230469
1168	453.3434143066406	10.517716666666667					1	DETECTED	453.3434 m/z @10.52 [CD6610_2.mzXML]	453.3434143066406	10.517716666666667	9.975283333333334	17.522	7.546716666666665	117363.40625	2043431.5883786941	1	1189	0.09746052266030247	2.3452069716617623	5.198794355950106	453.3415222167969	453.3450012207031
1169	454.2916259765625	13.0654					1	DETECTED	454.2916 m/z @13.07 [CD6610_2.mzXML]	454.2916259765625	13.0654	12.733516666666667	15.052333333333333	2.3188166666666667	31889.04296875	476779.3763956307	0	1189	0.08850044050673667	3.2223229126235173	20.605610281651497	454.2904968261719	454.3000793457031
1170	454.38848876953125	12.186466666666666					1	DETECTED	454.3885 m/z @12.19 [CD6610_2.mzXML]	454.38848876953125	12.186466666666666	12.168816666666666	12.32745	0.1586333333333343	9988.4814453125	50405.7661284177	0	1189	0.1532518371508207	4.493862134088861	7.987724268177722	454.38739013671875	454.38848876953125
1171	454.9584045410156	1.7699333333333334					1	DETECTED	454.9584 m/z @1.77 [CD6610_2.mzXML]	454.9584045410156	1.7699333333333334	1.6568166666666668	2.1993666666666667	0.5425499999999999	32575.3671875	469910.94619384786	0	1189	0.2933865904251778	2.3981877118019765	3.356838353290255	454.95654296875	454.95989990234375
1172	458.2152099609375	11.628583333333333					1	DETECTED	458.2152 m/z @11.63 [CD6610_2.mzXML]	458.2152099609375	11.628583333333333	11.568800000000001	12.480383333333332	0.911583333333331	153226.9375	1281437.8449836988	0	1189	0.11937445765795118	3.0293157327861926	4.323089424086653	458.21307373046875	458.2167053222656
1173	458.85614013671875	1.56565					1	DETECTED	458.8561 m/z @1.57 [CD6610_2.mzXML]	458.85614013671875	1.56565	1.4621333333333333	18.684	17.221866666666667	27934.705078125	1442504.0199513854	0	1189	0.08806490972597736	83.18402833682174	153.12704517039168	458.8548278808594	458.85650634765625
1174	459.2469482421875	13.154966666666667					1	DETECTED	459.2469 m/z @13.15 [CD6610_2.mzXML]	459.2469482421875	13.154966666666667	12.564866666666667	19.923833333333334	7.358966666666667	25494.55859375	885298.8630114738	0	1189	0.22528195208789725	1.1415420364993507	0.5881892632696125	459.2413330078125	459.25006103515625
1175	460.96588134765625	1.7983333333333333					1	DETECTED	460.9659 m/z @1.80 [CD6610_2.mzXML]	460.96588134765625	1.7983333333333333	1.68835	1.92465	0.23629999999999995	15839.091796875	137526.78153076168	0	1189	0.22054644395324696	1.074253674799212	1.1485073495984237	460.96441650390625	460.96649169921875
1176	461.0609130859375	9.183283333333332					1	DETECTED	461.0609 m/z @9.18 [CD6610_2.mzXML]	461.0609130859375	9.183283333333332	0.3561166666666667	10.010066666666667	9.65395	6510.376953125	494412.91127899196	0	1189	0.768692751352301	0.5468317504673075	4.7892838936090705	461.0588073730469	461.0675048828125
1177	463.1571960449219	10.166916666666667					1	DETECTED	463.1572 m/z @10.17 [CD6610_2.mzXML]	463.1571960449219	10.166916666666667	5.224033333333334	11.109466666666666	5.885433333333332	4713.4560546875	550810.0723710019	0	1189	0.09746183653369123	0.5953441479838015	0.04773073120615687	463.150390625	463.1583251953125
1178	463.3021240234375	13.034483333333332					1	DETECTED	463.3021 m/z @13.03 [CD6610_2.mzXML]	463.3021240234375	13.034483333333332	8.086450000000001	13.08065	4.994199999999999	9953.3408203125	1039935.368355896	0	1189	0.06184589250418249	0.5046651531584941	0.009330306316988172	463.2939453125	463.3030090332031
1179	464.1904602050781	10.85535					1	DETECTED	464.1905 m/z @10.86 [CD6610_2.mzXML]	464.1904602050781	10.85535	10.767416666666666	11.075483333333333	0.30806666666666693	86887.8125	680679.3882640381	1	1189	0.1601073448285799	1.7638738770606313	1.6368245580146232	464.1890563964844	464.1907043457031
1180	464.21820068359375	10.5961					1	DETECTED	464.2182 m/z @10.60 [CD6610_2.mzXML]	464.21820068359375	10.5961	5.5123	10.714733333333333	5.2024333333333335	15206.978515625	696794.9602758789	0	1189	0.0814625024020188	0.5116677813184364	0.020456752945507715	464.2176818847656	464.21929931640625
1181	466.130615234375	9.59765					1	DETECTED	466.1306 m/z @9.60 [CD6610_2.mzXML]	466.130615234375	9.59765	9.580183333333334	18.812333333333335	9.23215	2432.294677734375	454764.44117160025	0	1189	0.11466430189069676	264.2791030534508	527.5582061069016	466.1304626464844	466.13873291015625
1182	466.20751953125	10.957716666666666					1	DETECTED	466.2075 m/z @10.96 [CD6610_2.mzXML]	466.20751953125	10.957716666666666	10.924466666666666	11.38095	0.4564833333333347	136410.265625	857603.7760507859	1	1189	0.08544270644791574	3.725071238868584	5.142709336082535	466.2066955566406	466.2080993652344
1183	466.3155212402344	11.967649999999999					1	DETECTED	466.3155 m/z @11.97 [CD6610_2.mzXML]	466.3155212402344	11.967649999999999	8.96875	12.275016666666666	3.306266666666666	28167.416015625	558741.0435388801	0	1189	0.13109342049376238	0.5349547696545831	3.122815667112541	466.3150329589844	466.32476806640625
1184	468.2484436035156	11.773266666666666					1	DETECTED	468.2484 m/z @11.77 [CD6610_2.mzXML]	468.2484436035156	11.773266666666666	11.74	11.904333333333334	0.16433333333333344	10792.1884765625	64857.385208740656	0	1189	0.10134790123547432	2.4699398797595618	3.939879759519124	468.2474670410156	468.249755859375
1185	468.3074645996094	12.648416666666666					1	DETECTED	468.3075 m/z @12.65 [CD6610_2.mzXML]	468.3074645996094	12.648416666666666	12.480383333333332	14.35905	1.8786666666666676	161716.46875	1827537.8303729212	1	1189	0.1551522454861125	1.7746624966963183	2.7392096983687275	468.3060302734375	468.30859375
1186	469.387451171875	12.34475					1	DETECTED	469.3875 m/z @12.34 [CD6610_2.mzXML]	469.387451171875	12.34475	12.01675	12.564866666666667	0.548116666666667	9928.783203125	155866.74188720738	0	1189	0.30774029813744974	0.8355436991869939	0.6710873983739879	469.3864440917969	469.3897705078125
1187	470.93182373046875	1.7699333333333334					1	DETECTED	470.9318 m/z @1.77 [CD6610_2.mzXML]	470.93182373046875	1.7699333333333334	1.6723166666666667	2.1174	0.4450833333333333	20575.44921875	238346.42228027346	0	1189	0.046680113151650326	2.2797507256274536	3.5595014512549072	470.9310302734375	470.93487548828125
1188	472.24908447265625	11.553983333333333					1	DETECTED	472.2491 m/z @11.55 [CD6610_2.mzXML]	472.24908447265625	11.553983333333333	11.538983333333334	11.824083333333334	0.2850999999999999	16448.591796875	113092.88143090752	0	1189	0.07307409308355695	9.503333333334096	16.126062199654708	472.24822998046875	472.2517395019531
1189	472.30230712890625	12.221583333333333					1	DETECTED	472.3023 m/z @12.22 [CD6610_2.mzXML]	472.30230712890625	12.221583333333333	6.651483333333333	12.5481	5.896616666666667	36008.578125	2940896.6377055976	0	1189	0.10127235719574479	0.5293097670299157	0.032286214356085835	472.2928161621094	472.3036193847656
1190	474.2098693847656	11.024583333333334					1	DETECTED	474.2099 m/z @11.02 [CD6610_2.mzXML]	474.2098693847656	11.024583333333334	11.024583333333334	11.126100000000001	0.10151666666666692	10275.2412109375	44670.486257324206	0	1189	0.08061513353834648	null	null	474.2098693847656	474.2105712890625
1191	474.28375244140625	11.8734					1	DETECTED	474.2838 m/z @11.87 [CD6610_2.mzXML]	474.28375244140625	11.8734	11.824083333333334	12.631483333333334	0.8073999999999995	603565.4375	5140412.921098614	1	1189	0.09342168309915522	4.054140392569116	4.22419869010043	474.2832336425781	474.28497314453125
1192	474.8333740234375	1.5511166666666665					1	DETECTED	474.8334 m/z @1.55 [CD6610_2.mzXML]	474.8333740234375	1.5511166666666665	1.4621333333333333	1.5803333333333331	0.11819999999999986	24981.482421875	95655.50177124012	0	1189	0.09843663477173403	0.6641693200973968	0.3201623234848763	474.833251953125	474.8343811035156
1193	475.3253173828125	10.5027					1	DETECTED	475.3253 m/z @10.50 [CD6610_2.mzXML]	475.3253173828125	10.5027	10.18465	16.434933333333333	6.250283333333334	43174.328125	678077.6436656502	0	1189	0.09376373444017538	1.3204154186643848	2.008249051552016	475.3227844238281	475.3279113769531
1194	476.9392395019531	1.7699333333333334					1	DETECTED	476.9392 m/z @1.77 [CD6610_2.mzXML]	476.9392395019531	1.7699333333333334	1.6568166666666668	2.0900000000000003	0.4331833333333335	21624.7734375	237921.23337792984	0	1189	0.1675827365472955	1.9147635184912362	2.8295270369824723	476.93731689453125	476.942138671875
1195	477.103271484375	4.035616666666667					1	DETECTED	477.1033 m/z @4.04 [CD6610_2.mzXML]	477.103271484375	4.035616666666667	3.4711166666666666	4.597666666666667	1.1265500000000004	1475.9139404296875	59532.961685882605	0	1189	0.34706863697821344	0.9978299379982285	0.9956598759964569	477.10198974609375	477.1068420410156
1196	478.2915954589844	12.8818					1	DETECTED	478.2916 m/z @12.88 [CD6610_2.mzXML]	478.2915954589844	12.8818	12.733516666666667	13.034483333333332	0.3009666666666657	86200.75	727002.0633603499	0	1189	0.1271277452300339	1.014836461728668	1.5558042116985136	478.2913818359375	478.29193115234375
1197	478.32818603515625	13.154966666666667					1	DETECTED	478.3282 m/z @13.15 [CD6610_2.mzXML]	478.32818603515625	13.154966666666667	11.643766666666666	19.067666666666664	7.423899999999998	82905.265625	2842075.4607133158	0	1189	0.21047409843821363	1.0322850285452954	0.8211279932573916	478.32635498046875	478.3306884765625
1198	479.3319396972656	13.228216666666667					1	DETECTED	479.3319 m/z @13.23 [CD6610_2.mzXML]	479.3319396972656	13.228216666666667	11.888716666666665	14.649633333333332	2.7609166666666667	19108.01953125	787665.3278415528	0	1189	1.6050691414287233	1.0305773298494456	1.273599260203394	479.3290710449219	479.3335876464844
1199	480.1865234375	10.06235					1	DETECTED	480.1865 m/z @10.06 [CD6610_2.mzXML]	480.1865234375	10.06235	9.992716666666666	10.292366666666668	0.2996500000000015	4358.85888671875	32431.44356918324	0	1189	0.08832641062850932	2.1516275730014303	4.4023143426937725	480.1841735839844	480.18719482421875
1200	480.3437805175781	13.451883333333335					1	DETECTED	480.3438 m/z @13.45 [CD6610_2.mzXML]	480.3437805175781	13.451883333333335	13.09585	14.454649999999999	1.3587999999999987	65006.1640625	1137737.2579819341	0	1189	0.20608672279048612	1.5853016996238483	3.6146352334059424	480.33392333984375	480.34521484375
1201	482.32275390625	12.89745					1	DETECTED	482.3228 m/z @12.90 [CD6610_2.mzXML]	482.32275390625	12.89745	12.733516666666667	15.300999999999998	2.567483333333332	33407.7421875	845038.4189207155	0	1189	0.09137643811318874	6.111293035496762	12.479983580807614	482.32196044921875	482.3258056640625
1202	482.3590393066406	13.780516666666667					1	DETECTED	482.3590 m/z @13.78 [CD6610_2.mzXML]	482.3590393066406	13.780516666666667	12.098966666666666	14.898733333333332	2.7997666666666667	50024.38671875	1353728.4042160644	0	1189	0.27952354823864134	3.273353599980021	3.0801436884159488	482.35870361328125	482.36334228515625
1203	483.36285400390625	13.815266666666668					1	DETECTED	483.3629 m/z @13.82 [CD6610_2.mzXML]	483.36285400390625	13.815266666666668	3.62245	14.296116666666668	10.673666666666668	15288.34765625	1363487.4336941836	0	1189	0.11732286621874799	0.5235876900235297	0.047175380047059304	483.3616943359375	483.3707580566406
1204	484.0812683105469	11.207616666666667					1	DETECTED	484.0813 m/z @11.21 [CD6610_2.mzXML]	484.0812683105469	11.207616666666667	10.714733333333333	11.935049999999999	1.2203166666666654	306703.1875	3694900.139091127	1	1189	0.10424975228356814	0.8895346004716248	0.6414925131808993	484.0802307128906	484.0828552246094
1205	486.07769775390625	11.207616666666667					1	DETECTED	486.0777 m/z @11.21 [CD6610_2.mzXML]	486.07769775390625	11.207616666666667	10.941333333333334	11.553983333333333	0.6126499999999986	99311.9609375	1198617.0506425786	0	1189	0.13093234276187893	1.1503724103398663	0.5984186377907768	486.07635498046875	486.0783996582031
1206	486.1162109375	9.3965					1	DETECTED	486.1162 m/z @9.40 [CD6610_2.mzXML]	486.1162109375	9.3965	9.3308	9.563266666666667	0.23246666666666727	2278.51220703125	20327.890754180986	0	1189	0.08880009393065968	1.7691527143582078	2.5383054287164155	486.11492919921875	486.11724853515625
1207	487.3190612792969	14.391250000000001					1	DETECTED	487.3191 m/z @14.39 [CD6610_2.mzXML]	487.3190612792969	14.391250000000001	13.8321	17.005	3.1728999999999985	241607.859375	7494623.285947628	1	1189	0.42420496727910795	1.4384880472759904	1.543972265350802	487.3158874511719	487.3216857910156
1208	488.18927001953125	10.957716666666666					1	DETECTED	488.1893 m/z @10.96 [CD6610_2.mzXML]	488.18927001953125	10.957716666666666	10.924466666666666	11.041383333333332	0.11691666666666656	37496.98828125	169004.50816992274	0	1189	0.09669734794030305	1.7581453634084843	2.5162907268169685	488.1885070800781	488.1893615722656
1209	488.2972106933594	11.967649999999999					1	DETECTED	488.2972 m/z @11.97 [CD6610_2.mzXML]	488.2972106933594	11.967649999999999	11.935049999999999	12.275016666666666	0.3399666666666672	19116.55078125	147994.74443713445	0	1189	0.19466290611725334	3.3955582342894237	7.737990260850699	488.2964782714844	488.30157470703125
1210	489.33563232421875	15.2483					1	DETECTED	489.3356 m/z @15.25 [CD6610_2.mzXML]	489.33563232421875	15.2483	10.563566666666667	18.665333333333333	8.101766666666666	51860.78125	4964867.60113675	0	1189	1.2848869384811241	1.2117861235721596	1.8713589890645101	489.3313293457031	489.3381652832031
1211	490.2055969238281	11.142916666666668					1	DETECTED	490.2056 m/z @11.14 [CD6610_2.mzXML]	490.2055969238281	11.142916666666668	11.126100000000001	11.25675	0.13064999999999927	13897.1787109375	87418.98516943294	0	1189	0.12102793151128743	3.8845391476708286	6.769078295341657	490.2055969238281	490.2066650390625
1212	490.28936767578125	12.648416666666666					1	DETECTED	490.2894 m/z @12.65 [CD6610_2.mzXML]	490.28936767578125	12.648416666666666	4.175016666666667	12.800416666666667	8.625399999999999	15579.18359375	4204627.412026856	0	1189	8.619377609275173	0.5089692449311966	0.017938489862393023	490.28826904296875	490.2945861816406
1213	490.4234924316406	12.733516666666667					1	DETECTED	490.4235 m/z @12.73 [CD6610_2.mzXML]	490.4234924316406	12.733516666666667	12.081866666666667	13.679133333333334	1.597266666666668	7718.64208984375	372863.04467608687	0	1189	0.3740841126727581	1.2255556408092287	1.4511112816184575	490.4234619140625	490.42578125
1214	491.3011779785156	10.5027					1	DETECTED	491.3012 m/z @10.50 [CD6610_2.mzXML]	491.3011779785156	10.5027	10.473099999999999	10.579783333333333	0.10668333333333457	1704.650146484375	7885.412179504471	0	1189	0.08374497058625252	1.8020833333332282	2.6041666666664565	491.298828125	491.3011779785156
1215	491.36907958984375	12.430733333333334					1	DETECTED	491.3691 m/z @12.43 [CD6610_2.mzXML]	491.36907958984375	12.430733333333334	3.8661499999999998	12.497366666666666	8.631216666666667	7062.01708984375	767557.951987915	0	1189	0.2515792547241755	0.5038900510824617	0.007780102164923218	491.35955810546875	491.3755798339844
1216	491.5575866699219	13.154966666666667					1	DETECTED	491.5576 m/z @13.15 [CD6610_2.mzXML]	491.5575866699219	13.154966666666667	9.020866666666667	13.563166666666666	4.542299999999999	23173.365234375	649074.1454822381	0	1189	0.24425789155625388	0.5493698749425509	0.09873974988510172	491.5551452636719	491.5620422363281
1217	492.9136962890625	1.7842					1	DETECTED	492.9137 m/z @1.78 [CD6610_2.mzXML]	492.9136962890625	1.7842	1.6568166666666668	19.722666666666665	18.065849999999998	13118.6083984375	2167504.77425943	0	1189	0.09807537182463388	70.91135679706929	140.8227135941386	492.9109802246094	492.91937255859375
1218	493.7787170410156	13.154966666666667					1	DETECTED	493.7787 m/z @13.15 [CD6610_2.mzXML]	493.7787170410156	13.154966666666667	13.0654	13.405216666666666	0.33981666666666577	19705.94140625	194181.32086791968	0	1189	0.14070163156658744	1.897004093784892	2.794008187569784	493.7773742675781	493.77978515625
1219	494.3228454589844	12.800416666666667					1	DETECTED	494.3228 m/z @12.80 [CD6610_2.mzXML]	494.3228454589844	12.800416666666667	2.2929166666666663	14.8316	12.538683333333333	291510.8125	5587277.937839729	1	1189	0.12375110877176887	1.2929865160530556	1.3342573806864437	494.3152160644531	494.3249206542969
1220	495.3065490722656	11.628583333333333					1	DETECTED	495.3065 m/z @11.63 [CD6610_2.mzXML]	495.3065490722656	11.628583333333333	0.8112166666666667	12.239566666666667	11.42835	334681.09375	1.426435370709615E7	1	1189	0.1335850740924318	0.5126430217463577	3.469548236994209	495.30157470703125	495.3078308105469
1221	496.3375244140625	13.154966666666667					1	DETECTED	496.3375 m/z @13.15 [CD6610_2.mzXML]	496.3375244140625	13.154966666666667	3.456033333333333	19.485666666666667	16.029633333333333	6862625.5	1.0124893223367827E8	1	1189	0.2043470723578249	1.8376846401263391	1.9678451096311793	496.33447265625	496.3434753417969
1222	497.3416442871094	13.154966666666667					1	DETECTED	497.3416 m/z @13.15 [CD6610_2.mzXML]	497.3416442871094	13.154966666666667	11.74	16.361983333333335	4.621983333333334	1468244.75	2.707839766420122E7	0	1189	0.1385318780494913	0.29890638189645663	1.6184073024985526	497.340087890625	497.34478759765625
1223	499.0712890625	2.8636833333333334					1	DETECTED	499.0713 m/z @2.86 [CD6610_2.mzXML]	499.0712890625	2.8636833333333334	2.8636833333333334	8.201116666666667	5.337433333333334	2489.920654296875	312892.57019805914	0	1189	0.09337258527368819	null	null	499.062255859375	499.07568359375
1224	499.3471374511719	13.257733333333334					1	DETECTED	499.3471 m/z @13.26 [CD6610_2.mzXML]	499.3471374511719	13.257733333333334	13.019366666666667	13.612066666666667	0.5927000000000007	25437.783203125	363793.18581872585	0	1189	0.11691592720212718	1.2432526919311944	1.4796180246418993	499.3459167480469	499.3483581542969
1225	500.076171875	10.941333333333334					1	DETECTED	500.0762 m/z @10.94 [CD6610_2.mzXML]	500.076171875	10.941333333333334	9.13985	11.175533333333334	2.035683333333335	18804.49609375	350902.62477459764	0	1189	0.35226754133390337	0.5742094996269156	0.49791387338600984	500.0750427246094	500.0804138183594
1226	500.28009033203125	11.9199					1	DETECTED	500.2801 m/z @11.92 [CD6610_2.mzXML]	500.28009033203125	11.9199	11.841000000000001	13.050116666666666	1.2091166666666648	38348.859375	475669.67489428614	0	1189	0.08919168586264448	2.5405186637321093	2.3614843318046814	500.2726745605469	500.2821350097656
1227	501.1876220703125	13.154966666666667					1	DETECTED	501.1876 m/z @13.15 [CD6610_2.mzXML]	501.1876220703125	13.154966666666667	13.08065	14.31195	1.2312999999999992	23714.90234375	330163.66628326353	0	1189	0.1971431429354027	8.284144427001598	4.2171743737953635	501.18585205078125	501.1920166015625
1228	502.0921325683594	10.06235					1	DETECTED	502.0921 m/z @10.06 [CD6610_2.mzXML]	502.0921325683594	10.06235	9.922383333333332	10.079766666666666	0.15738333333333365	1832.669677734375	13319.803768371492	0	1189	0.2992595767137267	0.5622171945701319	0.12443438914026382	502.09197998046875	502.0940856933594
1229	502.111083984375	10.274733333333334					1	DETECTED	502.1111 m/z @10.27 [CD6610_2.mzXML]	502.111083984375	10.274733333333334	10.114433333333332	10.5961	0.48166666666666735	18584.197265625	199407.91680691586	0	1189	0.14970519820860062	1.0514378997969858	2.5649650054469726	502.1073913574219	502.11212158203125
1230	502.29144287109375	12.833400000000001					1	DETECTED	502.2914 m/z @12.83 [CD6610_2.mzXML]	502.29144287109375	12.833400000000001	12.699416666666668	13.243066666666666	0.5436499999999977	62424.8828125	529100.2266069343	0	1189	0.08757884875158162	1.8528722874640449	2.6725290732955047	502.2887268066406	502.2923889160156
1231	502.41015625	4.252516666666667					1	DETECTED	502.4102 m/z @4.25 [CD6610_2.mzXML]	502.41015625	4.252516666666667	3.5011333333333337	4.822683333333333	1.3215499999999993	1647.69091796875	71155.16537802124	0	1189	0.929782890262489	0.8794113080318522	0.7588226160637045	502.4035339355469	502.4134216308594
1232	503.2948913574219	12.833400000000001					1	DETECTED	503.2949 m/z @12.83 [CD6610_2.mzXML]	503.2948913574219	12.833400000000001	12.716383333333333	13.050116666666666	0.333733333333333	13070.953125	132366.78643493686	0	1189	0.1612296692989883	1.4260076912120592	1.8520153824241183	503.2928161621094	503.2954406738281
1233	504.1076965332031	10.292366666666668					1	DETECTED	504.1077 m/z @10.29 [CD6610_2.mzXML]	504.1076965332031	10.292366666666668	10.18465	10.380183333333333	0.19553333333333356	5798.962890625	47299.82685284456	0	1189	0.17681189705383993	0.907628036515536	0.815256073031072	504.1066589355469	504.1083984375
1234	504.1261901855469	9.090416666666666					1	DETECTED	504.1262 m/z @9.09 [CD6610_2.mzXML]	504.1261901855469	9.090416666666666	8.795316666666668	9.1548	0.3594833333333316	3870.30029296875	56090.22979302975	0	1189	0.2542690531295726	0.6090873150344529	0.20720976454654613	504.1253967285156	504.12884521484375
1235	504.34136962890625	13.3598					1	DETECTED	504.3414 m/z @13.36 [CD6610_2.mzXML]	504.34136962890625	13.3598	13.228216666666667	13.86655	0.6383333333333336	7623.38916015625	159410.0005286869	0	1189	0.0463010378954003	2.4255858138062067	3.8511716276124135	504.3411865234375	504.34588623046875
1236	506.3581848144531	14.217366666666667					1	DETECTED	506.3582 m/z @14.22 [CD6610_2.mzXML]	506.3581848144531	14.217366666666667	11.643766666666666	15.90335	4.2595833333333335	10540.302734375	783277.8772273866	0	1189	0.7231339089958695	0.8275534918661277	0.42763440511890677	506.3518981933594	506.36309814453125
1237	507.3227233886719	13.154966666666667					1	DETECTED	507.3227 m/z @13.15 [CD6610_2.mzXML]	507.3227233886719	13.154966666666667	12.943783333333332	13.286416666666666	0.34263333333333357	17800.12890625	173225.880531494	0	1189	0.22797587637061945	0.8112224765211866	0.5910242970039205	507.32171630859375	507.3284606933594
1238	508.3748474121094	14.039533333333333					1	DETECTED	508.3748 m/z @14.04 [CD6610_2.mzXML]	508.3748474121094	14.039533333333333	11.756683333333333	15.319099999999999	3.5624166666666657	27684.51953125	1105045.1324638047	0	1189	0.3850692789931376	0.7652279911196614	0.5304621671501132	508.3738098144531	508.3772888183594
1239	508.85736083984375	1.6106333333333334					1	DETECTED	508.8574 m/z @1.61 [CD6610_2.mzXML]	508.85736083984375	1.6106333333333334	1.5803333333333331	1.6415333333333335	0.061200000000000365	9357.3212890625	25579.282041137776	0	1189	0.04968306025053493	1.0099009900990088	1.0198019801980174	508.85467529296875	508.8573913574219
1240	509.1630554199219	10.5027					1	DETECTED	509.1631 m/z @10.50 [CD6610_2.mzXML]	509.1630554199219	10.5027	10.429433333333332	10.563566666666667	0.13413333333333455	3032.497802734375	17400.578504943936	0	1189	0.1703564718553352	0.9153776160145402	0.8307552320290804	509.1617431640625	509.1642150878906
1241	510.3543395996094	13.514983333333333					1	DETECTED	510.3543 m/z @13.51 [CD6610_2.mzXML]	510.3543395996094	13.514983333333333	13.243066666666666	13.9184	0.6753333333333345	37901.23828125	658643.8128957523	0	1189	0.20201726733603032	1.241802022678514	2.993853835101504	510.35296630859375	510.3552551269531
1242	512.3333129882812	11.967649999999999					1	DETECTED	512.3333 m/z @11.97 [CD6610_2.mzXML]	512.3333129882812	11.967649999999999	0.6476333333333333	12.8818	12.234166666666667	53400.2578125	2158500.8208462545	0	1189	0.13180093865407372	1.9783153077147604	7.4637571329372365	512.328369140625	512.3345336914062
1243	512.916748046875	1.7699333333333334					1	DETECTED	512.9167 m/z @1.77 [CD6610_2.mzXML]	512.916748046875	1.7699333333333334	1.68835	1.95215	0.26380000000000003	4850.6796875	61286.09520178224	0	1189	0.21175422968008495	1.6167517875383044	2.233503575076609	512.9154663085938	512.9171142578125
1244	514.8742065429688	1.6261					1	DETECTED	514.8742 m/z @1.63 [CD6610_2.mzXML]	514.8742065429688	1.6261	1.6106333333333334	7.033783333333333	5.42315	26071.671875	417449.2223374023	0	1189	0.043252024529963906	175.3173491379302	3.0830721248723227	514.870361328125	514.8826293945312
1245	515.1361083984375	11.888716666666665					1	DETECTED	515.1361 m/z @11.89 [CD6610_2.mzXML]	515.1361083984375	11.888716666666665	4.534549999999999	12.032416666666668	7.497866666666669	8414.8955078125	743282.1539102785	0	1189	0.06529720807585981	0.5097699716713883	0.01953994334277656	515.1326904296875	515.1384887695312
1246	515.3116455078125	13.154966666666667					1	DETECTED	515.3116 m/z @13.15 [CD6610_2.mzXML]	515.3116455078125	13.154966666666667	6.5125166666666665	13.612066666666667	7.099550000000001	69480.5078125	1529760.1488916615	0	1189	0.09362489413658892	2.4787869999471637	2.7955700618580344	515.30810546875	515.3126831054688
1247	516.0723266601562	9.768283333333333					1	DETECTED	516.0723 m/z @9.77 [CD6610_2.mzXML]	516.0723266601562	9.768283333333333	9.6491	10.802783333333334	1.1536833333333334	23819.791015625	283294.8799489138	0	1189	0.12308546551357935	3.0437948203572676	1.2879748300727172	516.0700073242188	516.075439453125
1248	516.3043212890625	12.800416666666667					1	DETECTED	516.3043 m/z @12.80 [CD6610_2.mzXML]	516.3043212890625	12.800416666666667	12.648416666666666	13.019366666666667	0.37095000000000056	26322.833984375	264910.52381396544	0	1189	0.1612117437774554	1.263518733960406	1.4102424270392337	516.3040161132812	516.3056030273438
1249	517.36669921875	14.81515					1	DETECTED	517.3667 m/z @14.82 [CD6610_2.mzXML]	517.36669921875	14.81515	5.173100000000001	15.976750000000001	10.803650000000001	8179.29931640625	1119385.5654783929	0	1189	0.6569127183918724	0.5602361531002227	0.0958238727274496	517.3597412109375	517.372802734375
1250	518.068115234375	9.734399999999999					1	DETECTED	518.0681 m/z @9.73 [CD6610_2.mzXML]	518.068115234375	9.734399999999999	9.682883333333333	10.6798	0.9969166666666673	8380.8408203125	119225.69829269423	0	1189	0.11096229837296967	9.675671303785276	18.35134260757055	518.0675048828125	518.0696411132812
1251	518.1409912109375	9.905399999999998					1	DETECTED	518.1410 m/z @9.91 [CD6610_2.mzXML]	518.1409912109375	9.905399999999998	9.85335	9.957533333333334	0.1041833333333333	2811.680419921875	13390.304059753367	0	1189	0.08144486835049847	1.0008005123279335	1.001601024655867	518.1409301757812	518.1429443359375
1252	518.3202514648438	13.154966666666667					1	DETECTED	518.3203 m/z @13.15 [CD6610_2.mzXML]	518.3202514648438	13.154966666666667	9.211916666666667	14.6995	5.487583333333333	377650.875	1.2171237455310175E7	1	1189	0.21777199124598035	0.5647148881119285	1.9019076800444688	518.3195190429688	518.3226318359375
1253	518.37060546875	14.81515					1	DETECTED	518.3706 m/z @14.82 [CD6610_2.mzXML]	518.37060546875	14.81515	14.716066666666668	15.463266666666668	0.7471999999999994	2852.81689453125	64045.20432690419	0	1189	0.4973866644878733	3.7705634987385226	6.541126997477045	518.366943359375	518.3734130859375
1254	518.4585571289062	12.631483333333334					1	DETECTED	518.4586 m/z @12.63 [CD6610_2.mzXML]	518.4585571289062	12.631483333333334	11.659249999999998	14.782083333333333	3.1228333333333342	46765.609375	3834273.1030332027	0	1189	1.3445257794053305	1.5213018983653035	2.5779130004597284	518.4575805664062	518.4620361328125
1255	519.323486328125	13.154966666666667					1	DETECTED	519.3235 m/z @13.15 [CD6610_2.mzXML]	519.323486328125	13.154966666666667	12.958983333333332	14.470416666666667	1.5114333333333345	109007.6171875	1749084.824689695	0	1189	0.1732662953882329	3.8560251722085055	6.712050344417011	519.3230590820312	519.3250732421875
1256	519.4617919921875	12.614633333333334					1	DETECTED	519.4618 m/z @12.61 [CD6610_2.mzXML]	519.4617919921875	12.614633333333334	5.2576833333333335	14.217366666666667	8.959683333333334	15525.7900390625	2770965.220093262	0	1189	0.30559425286105046	0.6089264799497981	0.21785295989959602	519.4606323242188	519.4630126953125
1257	520.33740234375	12.9281					1	DETECTED	520.3374 m/z @12.93 [CD6610_2.mzXML]	520.33740234375	12.9281	6.529983333333333	18.297166666666666	11.767183333333332	1846717.625	2.3176990750477478E7	1	1189	0.12742335260482918	1.385968659543787	1.2900645706703828	520.3348999023438	520.340576171875
1258	521.341552734375	12.9281					1	DETECTED	521.3416 m/z @12.93 [CD6610_2.mzXML]	521.341552734375	12.9281	12.800416666666667	15.070183333333334	2.2697666666666674	476527.4375	6526904.121846074	0	1189	0.12950811194188105	8.88826523952485	16.7765304790497	521.3414306640625	521.3428344726562
1259	522.35400390625	13.257733333333334					1	DETECTED	522.3540 m/z @13.26 [CD6610_2.mzXML]	522.35400390625	13.257733333333334	11.691316666666667	15.499500000000001	3.808183333333334	832405.5	1.557799258439735E7	1	1189	0.22808569667427747	2.0284330576896696	5.004081435163236	522.3441162109375	522.358154296875
1260	523.345947265625	12.9281					1	DETECTED	523.3459 m/z @12.93 [CD6610_2.mzXML]	523.345947265625	12.9281	12.89745	12.989183333333333	0.09173333333333389	12103.5224609375	56562.91126513674	0	1189	0.2562872998720511	1.4964654703642692	1.9929309407285385	523.3453369140625	523.3471069335938
1261	523.357421875	13.301166666666667					1	DETECTED	523.3574 m/z @13.30 [CD6610_2.mzXML]	523.357421875	13.301166666666667	12.8818	14.848	1.9662000000000006	236273.96875	5005500.852648925	0	1189	0.19967112663260878	1.2870818289275805	2.6849816079359905	523.3477172851562	523.3589477539062
1262	524.3692626953125	14.185983333333333					1	DETECTED	524.3693 m/z @14.19 [CD6610_2.mzXML]	524.3692626953125	14.185983333333333	10.010066666666667	18.297166666666666	8.287099999999999	934751.0	4.6292443167622976E7	1	1189	0.563478255765812	0.8440561533857039	0.38637807698364346	524.3593139648438	524.37451171875
1263	525.3732299804688	14.185983333333333					1	DETECTED	525.3732 m/z @14.19 [CD6610_2.mzXML]	525.3732299804688	14.185983333333333	10.924466666666666	17.281166666666664	6.356699999999998	253816.359375	1.340225168640522E7	0	1189	0.42388145426527757	1.173472728579207	19.93024004789929	525.3717041015625	525.3746948242188
1264	526.29150390625	12.800416666666667					1	DETECTED	526.2915 m/z @12.80 [CD6610_2.mzXML]	526.29150390625	12.800416666666667	12.733516666666667	12.974116666666667	0.2406000000000006	21614.73828125	169888.06554333528	0	1189	0.09769328197621441	1.7982062780268995	2.596412556053799	526.2904663085938	526.292724609375
1265	527.378662109375	14.15415					1	DETECTED	527.3787 m/z @14.15 [CD6610_2.mzXML]	527.378662109375	14.15415	14.039533333333333	16.06845	2.0289166666666656	6087.73291015625	233538.5313070374	0	1189	0.15900305658396618	8.850879744074453	16.701759488148905	527.3753662109375	527.3816528320312
1266	528.3193359375	13.315383333333333					1	DETECTED	528.3193 m/z @13.32 [CD6610_2.mzXML]	528.3193359375	13.315383333333333	7.365116666666666	13.499066666666666	6.13395	20038.501953125	674723.358441528	0	1189	0.1327348025952304	0.5154348824702534	0.026619419081373098	528.31787109375	528.3275146484375
1267	528.4607543945312	12.29245					1	DETECTED	528.4608 m/z @12.29 [CD6610_2.mzXML]	528.4607543945312	12.29245	12.032416666666668	12.750616666666668	0.7181999999999995	9017.3955078125	197541.10151562523	0	1189	0.18652010746020053	1.3809767978464338	3.438779781702851	528.4592895507812	528.4622192382812
1268	533.361328125	14.121633333333333					1	DETECTED	533.3613 m/z @14.12 [CD6610_2.mzXML]	533.361328125	14.121633333333333	13.763499999999999	14.782083333333333	1.0185833333333338	7204.248046875	178548.4145620117	0	1189	0.21957240167446557	1.4220727848101218	1.5009465196038962	533.3587036132812	533.36328125
1269	534.2938842773438	13.140366666666667					1	DETECTED	534.2939 m/z @13.14 [CD6610_2.mzXML]	534.2938842773438	13.140366666666667	13.0654	13.547033333333333	0.4816333333333329	11117.3056640625	156722.99018225083	0	1189	0.08195875131107755	3.212316585148954	5.424633170297908	534.2914428710938	534.2960205078125
1270	535.297607421875	13.140366666666667					1	DETECTED	535.2976 m/z @13.14 [CD6610_2.mzXML]	535.297607421875	13.140366666666667	12.064883333333334	13.140366666666667	1.0754833333333327	7777.970703125	273771.2968305666	0	1189	0.14890682158342372	0.5	null	535.2881469726562	535.3001708984375
1271	539.1064453125	1.8411833333333334					1	DETECTED	539.1064 m/z @1.84 [CD6610_2.mzXML]	539.1064453125	1.8411833333333334	1.7983333333333333	2.1856666666666666	0.3873333333333333	9724.9228515625	97698.45453442373	0	1189	0.08509738918083332	4.519642162582646	8.039284325165292	539.1032104492188	539.109619140625
1272	539.3101196289062	12.989183333333333					1	DETECTED	539.3101 m/z @12.99 [CD6610_2.mzXML]	539.3101196289062	12.989183333333333	12.8818	13.0654	0.1836000000000002	8235.775390625	56828.97594958471	0	1189	0.04048258423011397	0.8548812664907692	0.7097625329815385	539.309814453125	539.3121948242188
1273	542.3203125	12.9281					1	DETECTED	542.3203 m/z @12.93 [CD6610_2.mzXML]	542.3203125	12.9281	12.531383333333334	14.422500000000001	1.891116666666667	136563.40625	2012546.4976314665	1	1189	0.1889909288643441	0.7640599737009044	0.6712709577134717	542.3184204101562	542.3230590820312
1274	544.3381958007812	12.8818					1	DETECTED	544.3382 m/z @12.88 [CD6610_2.mzXML]	544.3381958007812	12.8818	9.020866666666667	15.070183333333334	6.049316666666668	342814.78125	5282577.358425929	1	1189	0.12187619805386518	2.5900410769161906	3.25220912200817	544.3358154296875	544.3402709960938
1275	545.2701416015625	10.380183333333333					1	DETECTED	545.2701 m/z @10.38 [CD6610_2.mzXML]	545.2701416015625	10.380183333333333	10.32755	17.632833333333334	7.305283333333334	3490.5166015625	336709.1888934936	0	1189	0.054305033120472856	69.39787840405411	137.79575680810822	545.268798828125	545.2733154296875
1276	546.353759765625	13.0654					1	DETECTED	546.3538 m/z @13.07 [CD6610_2.mzXML]	546.353759765625	13.0654	11.109466666666666	16.104833333333332	4.995366666666666	101535.5234375	3117394.2561716014	0	1189	0.1435771422615968	1.4171710619511166	19.90352759930803	546.3463134765625	546.3572998046875
1277	547.3570556640625	13.0654					1	DETECTED	547.3571 m/z @13.07 [CD6610_2.mzXML]	547.3570556640625	13.0654	12.8818	19.576666666666664	6.694866666666664	29692.662109375	1135819.6693411872	0	1189	0.14293709411262157	18.232207697893944	38.8405585301425	547.3472900390625	547.359130859375
1278	548.3692626953125	13.514983333333333					1	DETECTED	548.3693 m/z @13.51 [CD6610_2.mzXML]	548.3692626953125	13.514983333333333	13.0654	13.86655	0.8011499999999998	12121.6533203125	250711.65296795662	0	1189	0.23284164103400862	0.8909916589434667	0.7819833178869332	548.3600463867188	548.3709716796875
1279	549.2657470703125	11.142916666666668					1	DETECTED	549.2657 m/z @11.14 [CD6610_2.mzXML]	549.2657470703125	11.142916666666668	11.092600000000001	11.191266666666667	0.09866666666666646	7914.705078125	34357.15989038065	0	1189	0.08235108205319364	0.9804571050016431	0.9609142100032863	549.2647094726562	549.26806640625
1280	550.4486694335938	12.9281					1	DETECTED	550.4487 m/z @12.93 [CD6610_2.mzXML]	550.4486694335938	12.9281	11.935049999999999	14.280166666666666	2.3451166666666676	6810.49560546875	434782.2277647703	0	1189	1.0845380814967616	1.1807646476343905	1.361529295268781	550.445068359375	550.4507446289062
1281	561.4097900390625	14.039533333333333					1	DETECTED	561.4098 m/z @14.04 [CD6610_2.mzXML]	561.4097900390625	14.039533333333333	11.773266666666666	14.765383333333334	2.992116666666668	4403.6826171875	316028.21146130376	0	1189	1.9676847881048065	0.6601422309819382	0.331581212492144	561.4085083007812	561.4171752929688
1282	565.2603149414062	11.024583333333334					1	DETECTED	565.2603 m/z @11.02 [CD6610_2.mzXML]	565.2603149414062	11.024583333333334	10.991066666666667	11.659249999999998	0.6681833333333316	13123.3701171875	136565.96680548025	0	1189	0.107865439989828	9.967926404773529	18.935852809547058	565.2586669921875	565.2620239257812
1283	566.3197021484375	12.8818					1	DETECTED	566.3197 m/z @12.88 [CD6610_2.mzXML]	566.3197021484375	12.8818	12.733516666666667	13.86655	1.1330333333333336	32789.43359375	414329.5199830319	0	1189	0.14120911399919578	3.820501292570525	6.584608517567173	566.3189086914062	566.3214111328125
1284	567.4054565429688	12.309966666666666					1	DETECTED	567.4055 m/z @12.31 [CD6610_2.mzXML]	567.4054565429688	12.309966666666666	12.221583333333333	12.430733333333334	0.20915000000000106	6017.01708984375	49249.0344017336	0	1189	0.18736288198774176	1.183198189703954	1.3663963794079081	567.4037475585938	567.4080200195312
1285	568.3385620117188	12.833400000000001					1	DETECTED	568.3386 m/z @12.83 [CD6610_2.mzXML]	568.3385620117188	12.833400000000001	9.529933333333334	13.3598	3.829866666666666	55504.08203125	779185.234334473	0	1189	0.13648638899884347	0.5644617261138046	2.4783136558933894	568.3294677734375	568.33935546875
1286	570.3544921875	13.0654					1	DETECTED	570.3545 m/z @13.07 [CD6610_2.mzXML]	570.3544921875	13.0654	12.943783333333332	14.15415	1.2103666666666673	12466.5703125	186331.87866027904	0	1189	0.041467928732407344	4.976154584075593	8.952309168151187	570.3483276367188	570.3563232421875
1287	574.25732421875	12.958983333333332					1	DETECTED	574.2573 m/z @12.96 [CD6610_2.mzXML]	574.25732421875	12.958983333333332	8.281566666666667	13.034483333333332	4.752916666666666	6016.86865234375	501031.660446594	0	1189	0.05639732224268812	0.5080706942935025	0.016141388587004916	574.254638671875	574.2637329101562
1288	576.1824951171875	9.240499999999999					1	DETECTED	576.1825 m/z @9.24 [CD6610_2.mzXML]	576.1824951171875	9.240499999999999	9.124283333333333	9.299666666666667	0.17538333333333433	8958.2099609375	54246.53018286166	0	1189	0.10446514675408736	0.7545532769252892	0.4994054760208035	576.18115234375	576.1846313476562
1289	583.25341796875	11.475633333333333					1	DETECTED	583.2534 m/z @11.48 [CD6610_2.mzXML]	583.25341796875	11.475633333333333	10.612616666666666	11.61355	1.0009333333333341	13454.166015625	315059.4819885864	0	1189	0.32496935123393556	0.5799884465989075	0.1825856946136433	583.2504272460938	583.2574462890625
1290	585.18798828125	2.8359666666666663					1	DETECTED	585.1880 m/z @2.84 [CD6610_2.mzXML]	585.18798828125	2.8359666666666663	2.4267333333333334	6.303233333333334	3.8765000000000005	4234.11865234375	218039.56665747068	0	1189	0.13258889738589108	4.736295511932888	8.472591023865776	585.1797485351562	585.19482421875
1291	585.2688598632812	10.9745					1	DETECTED	585.2689 m/z @10.97 [CD6610_2.mzXML]	585.2688598632812	10.9745	10.3099	13.0654	2.7554999999999996	98242.34375	1437849.266671267	1	1189	0.7592992456532368	0.69982519186075	2.4426073316123214	585.2636108398438	585.2731323242188
1292	591.3162231445312	11.773266666666666					1	DETECTED	591.3162 m/z @11.77 [CD6610_2.mzXML]	591.3162231445312	11.773266666666666	11.7234	18.205166666666667	6.481766666666667	34363.24609375	786035.9600045176	0	1189	0.09182678932272914	2.2963707676565726	3.3245550829258055	591.3145751953125	591.3226318359375
[truncated: 23 more rows]
