# Supplementary material for: MSFC: a new feature construction method for accurate diagnosis of mass spectrometry data
Source: Sci Rep. 2023 Sep 21;13:15694. doi: 10.1038/s41598-023-42395-5 (PMC10514077; doi:10.1038/s41598-023-42395-5)
Supplement: Supplementary file 1 — Supplementary Information. [file 41598_2023_42395_MOESM1_ESM.zip › dataset/CHD dataset/2-batch/P/CD6716_2.mzXML_chromatograms.csv]

row ID	row m/z	row retention time	row identity (main ID)	row identity (all IDs)	row identity (main ID + details)	row comment	row number of detected peaks	CD6716_2.mzXML Peak status	CD6716_2.mzXML Peak name	CD6716_2.mzXML Peak m/z	CD6716_2.mzXML Peak RT	CD6716_2.mzXML Peak RT start	CD6716_2.mzXML Peak RT end	CD6716_2.mzXML Peak duration time	CD6716_2.mzXML Peak height	CD6716_2.mzXML Peak area	CD6716_2.mzXML Peak charge	CD6716_2.mzXML Peak # data points	CD6716_2.mzXML Peak FWHM	CD6716_2.mzXML Peak tailing factor	CD6716_2.mzXML Peak asymmetry factor	CD6716_2.mzXML Peak m/z min	CD6716_2.mzXML Peak m/z max
1	55.0539436340332	10.990433333333334					1	DETECTED	55.0539 m/z @10.99 [CD6716_2.mzXML]	55.0539436340332	10.990433333333334	0.11936666666666666	19.931833333333334	19.812466666666666	2216.310791015625	1034382.3403697967	0	1175	8.348590394931055	0.9112475929991536	0.8224951859983074	55.04933166503906	55.060447692871094
2	60.08061218261719	14.997266666666667					1	DETECTED	60.0806 m/z @15.00 [CD6716_2.mzXML]	60.08061218261719	14.997266666666667	0.10116666666666667	20.004666666666665	19.903499999999998	112128.3359375	2.754070721517002E7	0	1175	6.4308272803994395	0.681421068509702	0.314572668783623	60.08031463623047	60.08463668823242
3	61.03947448730469	1.8393333333333333					1	DETECTED	61.0395 m/z @1.84 [CD6716_2.mzXML]	61.03947448730469	1.8393333333333333	0.10116666666666667	20.004666666666665	19.903499999999998	106330.2421875	2370415.444270964	0	1175	0.04309342614300782	5.53043095799506	0.4229751715066541	61.03522491455078	61.03968048095703
4	61.0838623046875	12.422183333333333					1	DETECTED	61.0839 m/z @12.42 [CD6716_2.mzXML]	61.0838623046875	12.422183333333333	2.4923166666666665	19.43883333333333	16.946516666666664	3688.276123046875	1312803.5526817625	0	1175	4.917041971589583	0.8533103834895399	1.442220688592513	61.07769012451172	61.09254455566406
5	68.9821548461914	1.5390666666666666					1	DETECTED	68.9822 m/z @1.54 [CD6716_2.mzXML]	68.9821548461914	1.5390666666666666	1.4493333333333331	18.836833333333335	17.387500000000003	10319.1328125	3286070.8286539307	0	1175	0.11760850010546653	96.8842867756314	192.7685735512628	68.97894287109375	68.98217010498047
6	69.0697021484375	6.514116666666666					1	DETECTED	69.0697 m/z @6.51 [CD6716_2.mzXML]	69.0697021484375	6.514116666666666	0.10116666666666667	20.004666666666665	19.903499999999998	7706.9443359375	4532750.82158441	0	1175	13.192690676332932	1.551820924847379	2.214605280317607	69.0690689086914	69.06999969482422
7	72.04902648925781	13.541183333333333					1	DETECTED	72.0490 m/z @13.54 [CD6716_2.mzXML]	72.04902648925781	13.541183333333333	0.13746666666666665	19.95	19.81253333333333	4412.06005859375	1519853.9796575925	0	1175	4.933683441787926	0.7390686414091613	1.681604664791687	72.04170227050781	72.04920196533203
8	72.08067321777344	1.9089500000000001					1	DETECTED	72.0807 m/z @1.91 [CD6716_2.mzXML]	72.08067321777344	1.9089500000000001	1.8671666666666666	19.6215	17.754333333333335	56238.2109375	1628225.7787012327	0	1175	0.1672136250535916	9.444674750152208	15.967597005596671	72.07740783691406	72.08116149902344
9	73.04534912109375	13.9678					1	DETECTED	73.0453 m/z @13.97 [CD6716_2.mzXML]	73.04534912109375	13.9678	0.10116666666666667	20.004666666666665	19.903499999999998	17968.36328125	5556042.328960719	0	1175	3.500121315449947	1.0589982538705518	0.4104690446785749	73.04452514648438	73.05303955078125
10	75.94781494140625	2.4385166666666667					1	DETECTED	75.9478 m/z @2.44 [CD6716_2.mzXML]	75.94781494140625	2.4385166666666667	0.10116666666666667	18.2685	18.167333333333332	6168.02197265625	970200.868287567	0	1175	0.2952092485929847	3.8863099949372866	0.3878764130769859	75.93820190429688	75.95594787597656
11	80.94766998291016	1.7525000000000002					1	DETECTED	80.9477 m/z @1.75 [CD6716_2.mzXML]	80.94766998291016	1.7525000000000002	1.6428	15.38715	13.74435	164512.078125	2952995.9203875116	0	1175	0.127757947880208	2.860335691606334	4.508095894151906	80.94149780273438	80.9501953125
12	81.0718765258789	11.267433333333335					1	DETECTED	81.0719 m/z @11.27 [CD6716_2.mzXML]	81.0718765258789	11.267433333333335	0.11936666666666666	20.004666666666665	19.885299999999997	4334.62939453125	2132821.9715389097	0	1175	12.389199828783216	0.8918721332846948	7.206703546127263	81.06939697265625	81.08125305175781
13	82.01749420166016	1.4796333333333334					1	DETECTED	82.0175 m/z @1.48 [CD6716_2.mzXML]	82.01749420166016	1.4796333333333334	1.3235833333333333	19.329666666666665	18.006083333333333	5929.271484375	1137713.3410531923	0	1175	0.10032349125988271	57.69331410872583	28.09367287159829	82.00904083251953	82.0264663696289
14	83.02133178710938	1.82535					1	DETECTED	83.0213 m/z @1.83 [CD6716_2.mzXML]	83.02133178710938	1.82535	0.33808333333333335	19.913333333333334	19.57525	1224611.75	7034295.64362643	0	1175	0.049335503487277554	1.7947421095043012	2.301747276275378	83.02120971679688	83.021728515625
15	83.08529663085938	11.435833333333333					1	DETECTED	83.0853 m/z @11.44 [CD6716_2.mzXML]	83.08529663085938	11.435833333333333	0.10116666666666667	20.004666666666665	19.903499999999998	11136.1904296875	4326317.647804447	0	1175	11.470162305540649	0.8779922950241147	0.5570083737746129	83.08515930175781	83.08582305908203
16	84.04442596435547	2.4385166666666667					1	DETECTED	84.0444 m/z @2.44 [CD6716_2.mzXML]	84.04442596435547	2.4385166666666667	0.10116666666666667	19.9685	19.86733333333333	14161.806640625	2249495.170860139	0	1175	1.2504210520927799	3.0159482558092625	3.8740007073066436	84.04407501220703	84.0471420288086
17	84.95943450927734	1.5246333333333333					1	DETECTED	84.9594 m/z @1.52 [CD6716_2.mzXML]	84.95943450927734	1.5246333333333333	0.10116666666666667	20.004666666666665	19.903499999999998	1813556.75	2.655701109121875E7	0	1175	0.12378141770016904	1.1884281923770839	1.1840083308562095	84.95936584472656	84.95984649658203
18	85.02835845947266	1.88085					1	DETECTED	85.0284 m/z @1.88 [CD6716_2.mzXML]	85.02835845947266	1.88085	0.5385333333333333	7.44825	6.909716666666666	43364.62890625	2987569.0407166746	0	1175	0.24600007721469286	2.138474157295165	2.3986276328585676	85.02082061767578	85.02849578857422
19	85.06468963623047	6.111566666666667					1	DETECTED	85.0647 m/z @6.11 [CD6716_2.mzXML]	85.06468963623047	6.111566666666667	0.10116666666666667	19.986666666666668	19.8855	4526.15869140625	2587401.837469238	0	1175	7.137076755263526	1.6542576201251167	1.587479478771984	85.06454467773438	85.06694793701172
20	85.96306610107422	1.4947833333333334					1	DETECTED	85.9631 m/z @1.49 [CD6716_2.mzXML]	85.96306610107422	1.4947833333333334	1.4332500000000001	1.6276166666666667	0.19436666666666658	7167.41552734375	64733.065640441884	0	1175	0.1865818031101647	1.5793607800650076	2.158721560130015	85.96261596679688	85.9631118774414
21	86.06000518798828	2.5737666666666663					1	DETECTED	86.0600 m/z @2.57 [CD6716_2.mzXML]	86.06000518798828	2.5737666666666663	0.4291	20.004666666666665	19.575566666666667	16477.498046875	1522876.7406169127	0	1175	0.3838337200213844	4.954546240081675	2.571843545284931	86.0596694946289	86.06028747558594
22	86.0963134765625	4.04445					1	DETECTED	86.0963 m/z @4.04 [CD6716_2.mzXML]	86.0963134765625	4.04445	1.2873333333333332	18.01033333333333	16.723	129606.8125	8313157.197250576	1	1175	0.9485253363864525	0.9228899873348192	0.6547136468866207	86.09596252441406	86.09679412841797
23	86.95574188232422	1.5390666666666666					1	DETECTED	86.9557 m/z @1.54 [CD6716_2.mzXML]	86.95574188232422	1.5390666666666666	0.22873333333333334	19.493333333333332	19.264599999999998	6416.1787109375	3926944.123591308	0	1175	14.833290551960248	7.351030272195369	10.185032752270754	86.94599151611328	86.9558334350586
24	87.08023071289062	7.236149999999999					1	DETECTED	87.0802 m/z @7.24 [CD6716_2.mzXML]	87.08023071289062	7.236149999999999	0.10116666666666667	20.004666666666665	19.903499999999998	120319.421875	6.885032922186278E7	1	1175	5.533475086433946	1.6776412599008874	1.1256140135275576	87.08015441894531	87.08047485351562
25	88.03932189941406	2.5330833333333334					1	DETECTED	88.0393 m/z @2.53 [CD6716_2.mzXML]	88.03932189941406	2.5330833333333334	1.9647166666666667	7.412999999999999	5.4482833333333325	5371.826171875	457981.12974475103	0	1175	0.8821499270179163	4.792930033429124	2.490998472611004	88.03892517089844	88.03941345214844
26	88.08369445800781	6.2862833333333334					1	DETECTED	88.0837 m/z @6.29 [CD6716_2.mzXML]	88.08369445800781	6.2862833333333334	0.10116666666666667	20.004666666666665	19.903499999999998	6494.42822265625	3576904.1592335794	0	1175	4.804112976371638	1.6089833929298016	1.3300082890066214	88.0754165649414	88.08393096923828
27	88.95262145996094	1.5246333333333333					1	DETECTED	88.9526 m/z @1.52 [CD6716_2.mzXML]	88.95262145996094	1.5246333333333333	1.4332500000000001	1.6428	0.2095499999999999	25761.396484375	194121.2541065673	0	1175	0.3371228864753515	1.1465438628488072	1.3311156887356197	88.95244598388672	88.95262908935547
28	88.96827697753906	11.620216666666666					1	DETECTED	88.9683 m/z @11.62 [CD6716_2.mzXML]	88.96827697753906	11.620216666666666	0.15566666666666668	19.822333333333333	19.666666666666668	18116.48828125	2918986.2025089404	0	1175	1.1752616203235284	0.7579157304607883	0.4302322442277417	88.96805572509766	88.96865844726562
29	89.03858947753906	9.1909					1	DETECTED	89.0386 m/z @9.19 [CD6716_2.mzXML]	89.03858947753906	9.1909	0.4836	17.5115	17.027900000000002	14952.0732421875	2313143.9040609444	0	1175	0.08897172112863849	1.044818077828032	null	89.03433227539062	89.04812622070312
30	89.05964660644531	10.1689					1	DETECTED	89.0596 m/z @10.17 [CD6716_2.mzXML]	89.05964660644531	10.1689	0.10116666666666667	20.004666666666665	19.903499999999998	21462.84375	5067457.794752624	0	1175	0.7400521622249485	1.235624095974967	2.135604051523611	89.0502700805664	89.05984497070312
31	90.05484771728516	1.8393333333333333					1	DETECTED	90.0548 m/z @1.84 [CD6716_2.mzXML]	90.05484771728516	1.8393333333333333	0.10116666666666667	20.004666666666665	19.903499999999998	188944.65625	6795578.25643292	0	1175	0.14706933888262275	4.89939137091686	6.69328174614427	90.04637908935547	90.05982971191406
32	90.09124755859375	5.832283333333334					1	DETECTED	90.0912 m/z @5.83 [CD6716_2.mzXML]	90.09124755859375	5.832283333333334	0.17411666666666664	19.913333333333334	19.739216666666668	2850.75634765625	1563190.8203907162	0	1175	18.58963157460634	1.7443120563197736	2.4886241126395476	90.09103393554688	90.09494018554688
33	90.97643280029297	1.6583					1	DETECTED	90.9764 m/z @1.66 [CD6716_2.mzXML]	90.97643280029297	1.6583	1.5679666666666667	15.86525	14.297283333333333	432580.125	7748981.747127076	0	1175	0.15409513112076145	1.771234949083783	2.6212914337369746	90.96649932861328	90.97664642333984
34	91.03890991210938	10.023833333333332					1	DETECTED	91.0389 m/z @10.02 [CD6716_2.mzXML]	91.03890991210938	10.023833333333332	0.10116666666666667	20.004666666666665	19.903499999999998	49452.12890625	2.216433579658375E7	0	1175	2.030965283421571	1.0806908905828667	0.38506054722722544	91.03408813476562	91.03917694091797
35	91.05418395996094	9.1909					1	DETECTED	91.0542 m/z @9.19 [CD6716_2.mzXML]	91.05418395996094	9.1909	0.10116666666666667	19.9685	19.86733333333333	144475.1875	1.5526971360697724E7	0	1175	0.10467454741167614	0.6865875931115442	0.27251028931483096	91.04637908935547	91.05841064453125
36	93.05725860595703	8.63725					1	DETECTED	93.0573 m/z @8.64 [CD6716_2.mzXML]	93.05725860595703	8.63725	0.9224	18.21333333333333	17.29093333333333	2764.280517578125	725020.7418838195	0	1175	0.06832852707970538	1.1206266702096173	6.878622303318754	93.04988098144531	93.05943298339844
37	93.06988525390625	8.299					1	DETECTED	93.0699 m/z @8.30 [CD6716_2.mzXML]	93.06988525390625	8.299	0.19235	19.95	19.757649999999998	5327.8349609375	1153966.1584254145	0	1175	0.3167939237487367	1.2186075629267328	0.6133192113176775	93.06022644042969	93.07023620605469
38	94.04132843017578	8.3482					1	DETECTED	94.0413 m/z @8.35 [CD6716_2.mzXML]	94.04132843017578	8.3482	3.795666666666667	19.822333333333333	16.026666666666667	5985.49365234375	879348.6760954588	0	1175	0.22048570560390957	1.7601921274601688	0.06985725786092911	94.03158569335938	94.05020904541016
39	95.04917907714844	8.3482					1	DETECTED	95.0492 m/z @8.35 [CD6716_2.mzXML]	95.04917907714844	8.3482	3.3343833333333333	19.457	16.122616666666666	4023.09033203125	761648.1397951962	0	1175	0.29806009117296384	1.6078187275827793	2.418815211246613	95.04856872558594	95.05046081542969
40	95.0851821899414	11.546249999999999					1	DETECTED	95.0852 m/z @11.55 [CD6716_2.mzXML]	95.0851821899414	11.546249999999999	0.10116666666666667	19.986666666666668	19.8855	4198.765625	1360905.6563051448	0	1175	6.695567101708887	0.8687354832133158	3.4976009264074874	95.07637023925781	95.08589172363281
41	96.9216537475586	1.7678					1	DETECTED	96.9217 m/z @1.77 [CD6716_2.mzXML]	96.9216537475586	1.7678	1.6583	11.698616666666668	10.040316666666667	159553.15625	3958451.695523194	0	1175	0.09110284766408405	2.695409431229748	0.7532378884902035	96.91810607910156	96.9289321899414
42	97.02835083007812	1.9365333333333332					1	DETECTED	97.0284 m/z @1.94 [CD6716_2.mzXML]	97.02835083007812	1.9365333333333332	0.4654166666666667	19.986666666666668	19.521250000000002	11276.1064453125	2962740.3549992368	0	1175	2.515466855189491	6.861549687197476	4.717218011798739	97.02776336669922	97.02861022949219
43	97.06472778320312	5.6748					1	DETECTED	97.0647 m/z @5.67 [CD6716_2.mzXML]	97.06472778320312	5.6748	0.10116666666666667	20.004666666666665	19.903499999999998	3231.890380859375	2119719.7925008247	0	1175	7.677240480697644	1.7855049668379093	2.5710099336758185	97.06427764892578	97.07355499267578
44	97.10078430175781	11.374733333333333					1	DETECTED	97.1008 m/z @11.37 [CD6716_2.mzXML]	97.10078430175781	11.374733333333333	0.10116666666666667	19.9685	19.86733333333333	6017.40576171875	2130404.69805243	0	1175	0.4018172113355103	0.8811467533197124	7.383954487423067	97.09083557128906	97.10333251953125
45	98.91869354248047	1.7525000000000002					1	DETECTED	98.9187 m/z @1.75 [CD6716_2.mzXML]	98.91869354248047	1.7525000000000002	1.6583	2.3155666666666668	0.6572666666666667	45736.76953125	587973.6167058104	0	1175	0.07067077533260369	3.4418365628945984	4.522065811680436	98.91859436035156	98.91887664794922
46	98.98416137695312	2.0069500000000002					1	DETECTED	98.9842 m/z @2.01 [CD6716_2.mzXML]	98.98416137695312	2.0069500000000002	0.10116666666666667	20.004666666666665	19.903499999999998	16749.146484375	4916761.80800247	0	1175	5.878027651400561	3.8002616866213335	16.036244638687794	98.97746276855469	98.98448181152344
47	98.99543762207031	1.82535					1	DETECTED	98.9954 m/z @1.83 [CD6716_2.mzXML]	98.99543762207031	1.82535	1.7822166666666668	11.881400000000001	10.099183333333334	69723.0234375	3721139.1428696895	0	1175	0.052354601791821054	117.0693585780528	2.2434072588018346	98.98661804199219	98.99565124511719
48	99.04395294189453	2.035266666666667					1	DETECTED	99.0440 m/z @2.04 [CD6716_2.mzXML]	99.04395294189453	2.035266666666667	0.6667166666666666	20.004666666666665	19.33795	15422.6767578125	3201056.227003722	0	1175	0.4067868227079925	7.065123671038689	43.94764230605421	99.03430938720703	99.05338287353516
49	100.07557678222656	8.831050000000001					1	DETECTED	100.0756 m/z @8.83 [CD6716_2.mzXML]	100.07557678222656	8.831050000000001	0.11936666666666666	20.004666666666665	19.885299999999997	93599.1328125	2908002.3620575224	1	1175	0.15476807041206442	1.8078092944363164	1.391495389032246	100.07481384277344	100.08548736572266
50	100.97286987304688	1.4947833333333334					1	DETECTED	100.9729 m/z @1.49 [CD6716_2.mzXML]	100.97286987304688	1.4947833333333334	1.4332500000000001	1.5679666666666667	0.1347166666666666	3688.605224609375	21790.881102111813	0	1175	0.12290621073828256	1.0946641386782248	1.1893282773564493	100.97281646728516	100.97293090820312
51	101.00814056396484	1.5246333333333333					1	DETECTED	101.0081 m/z @1.52 [CD6716_2.mzXML]	101.00814056396484	1.5246333333333333	0.9042	19.986666666666668	19.08246666666667	924012.5625	1.3106361194286505E7	1	1175	0.13607392973140797	1.1940858987655016	1.355531045960491	101.00746154785156	101.00938415527344
52	101.05196380615234	11.782900000000001					1	DETECTED	101.0520 m/z @11.78 [CD6716_2.mzXML]	101.05196380615234	11.782900000000001	2.7676833333333333	11.782900000000001	9.015216666666667	8264.009765625	2009135.3887486572	0	1175	2.8832226530673974	0.5	null	101.05196380615234	101.0599136352539
53	101.095947265625	6.865383333333333					1	DETECTED	101.0959 m/z @6.87 [CD6716_2.mzXML]	101.095947265625	6.865383333333333	0.10116666666666667	20.004666666666665	19.903499999999998	19101.224609375	1.1051549334380561E7	0	1175	5.18775982684519	1.4712346588543141	0.35013903302237964	101.09564971923828	101.09624481201172
54	102.00916290283203	1.5246333333333333					1	DETECTED	102.0092 m/z @1.52 [CD6716_2.mzXML]	102.00916290283203	1.5246333333333333	1.4145666666666665	19.639666666666667	18.2251	78727.7890625	6157152.785877689	0	1175	0.14015611897253688	82.72887058082712	172.4557130575786	102.00341033935547	102.01387786865234
55	102.05490112304688	2.4113333333333333					1	DETECTED	102.0549 m/z @2.41 [CD6716_2.mzXML]	102.05490112304688	2.4113333333333333	1.8671666666666666	19.986666666666668	18.119500000000002	21778.873046875	2967980.2752777706	0	1175	6.611387548428765	6.41465368829951	9.168977045224997	102.04623413085938	102.061279296875
56	102.09124755859375	1.82535					1	DETECTED	102.0912 m/z @1.83 [CD6716_2.mzXML]	102.09124755859375	1.82535	0.11936666666666666	20.004666666666665	19.885299999999997	17656.806640625	2904654.9510227926	0	1175	4.173757643576441	5.127999530073283	4.660514508516621	102.09090423583984	102.09949493408203
57	102.12747192382812	12.5376					1	DETECTED	102.1275 m/z @12.54 [CD6716_2.mzXML]	102.12747192382812	12.5376	0.24688333333333334	19.95	19.703116666666666	6581.66796875	1855643.5335256374	0	1175	0.38914771227508993	0.8015446617569086	2.2006010593401313	102.12721252441406	102.12812805175781
58	102.97020721435547	1.5246333333333333					1	DETECTED	102.9702 m/z @1.52 [CD6716_2.mzXML]	102.97020721435547	1.5246333333333333	1.26915	8.164516666666666	6.895366666666666	326978.65625	2743822.7267323914	0	1175	0.08400057504679226	1.3689243779358902	1.3651112396040301	102.96995544433594	102.97041320800781
59	103.03892517089844	2.0210333333333335					1	DETECTED	103.0389 m/z @2.02 [CD6716_2.mzXML]	103.03892517089844	2.0210333333333335	0.3199166666666667	19.038166666666665	18.718249999999998	63561.7421875	5641118.454253477	0	1175	0.4264175050569152	2.3258419686418157	9.846487499896842	103.03861999511719	103.0417251586914
60	103.05421447753906	8.364866666666666					1	DETECTED	103.0542 m/z @8.36 [CD6716_2.mzXML]	103.05421447753906	8.364866666666666	2.7118666666666664	8.515816666666668	5.803950000000001	95558.7578125	6310465.802052735	1	1175	0.566461565414639	0.5133513178843093	0.04939766037586568	103.04470825195312	103.0576171875
61	103.07504272460938	10.95585					1	DETECTED	103.0750 m/z @10.96 [CD6716_2.mzXML]	103.07504272460938	10.95585	0.10116666666666667	20.004666666666665	19.903499999999998	106723.6015625	1.9075659437416106E7	0	1175	0.42802498547336043	0.6527962546701643	1.0496091642975682	103.06893920898438	103.08269500732422
62	104.05762481689453	8.3482					1	DETECTED	104.0576 m/z @8.35 [CD6716_2.mzXML]	104.05762481689453	8.3482	7.837716666666666	8.902433333333333	1.0647166666666665	8668.845703125	183165.09403540022	0	1175	0.36438800113455727	1.0428515459205312	1.0857030918410624	104.05741882324219	104.05769348144531
63	104.070556640625	1.8671666666666666					1	DETECTED	104.0706 m/z @1.87 [CD6716_2.mzXML]	104.070556640625	1.8671666666666666	0.10116666666666667	20.004666666666665	19.903499999999998	86026.359375	6686745.803860835	0	1175	12.118719328288005	0.6591635658850792	7.254285862676687	104.07007598876953	104.07917022705078
64	104.1068115234375	1.7678					1	DETECTED	104.1068 m/z @1.77 [CD6716_2.mzXML]	104.1068115234375	1.7678	1.73695	14.788366666666667	13.051416666666666	427930.0	3703533.179395906	1	1175	0.05873312041434109	4.283833764586406	5.23565630969693	104.10668182373047	104.10725402832031
65	105.00330352783203	1.5390666666666666					1	DETECTED	105.0033 m/z @1.54 [CD6716_2.mzXML]	105.00330352783203	1.5390666666666666	1.4332500000000001	1.6428	0.2095499999999999	21715.255859375	163142.08129150388	0	1175	0.13252676585552603	0.9901559300677288	0.9803118601354576	105.0030517578125	105.00337982177734
66	105.07148742675781	13.742433333333334					1	DETECTED	105.0715 m/z @13.74 [CD6716_2.mzXML]	105.07148742675781	13.742433333333334	0.10116666666666667	20.004666666666665	19.903499999999998	105091.4921875	2.1332403010646507E7	1	1175	2.1356961460979793	1.1474702035577333	1.2922975903109746	105.06993103027344	105.07398986816406
67	106.07485961914062	13.984433333333333					1	DETECTED	106.0749 m/z @13.98 [CD6716_2.mzXML]	106.07485961914062	13.984433333333333	1.2327833333333333	19.54866666666667	18.315883333333336	4066.817138671875	1134417.980721131	0	1175	0.4738517654479839	0.7181769940883468	0.7736737687233736	106.06486511230469	106.08029174804688
68	106.95038604736328	1.6583					1	DETECTED	106.9504 m/z @1.66 [CD6716_2.mzXML]	106.95038604736328	1.6583	1.5824833333333332	6.163966666666667	4.581483333333334	60669.1875	1144198.118946381	0	1175	0.13616278358223255	30.21422290613314	3.1144367470365077	106.94364166259766	106.95057678222656
69	106.96318817138672	1.5246333333333333					1	DETECTED	106.9632 m/z @1.52 [CD6716_2.mzXML]	106.96318817138672	1.5246333333333333	1.4332500000000001	16.454166666666666	15.020916666666665	8217.935546875	1885316.9969601135	0	1175	0.09073123233098368	82.18630311873078	107.42521618259993	106.96306610107422	106.96723937988281
70	107.01578521728516	14.601883333333335					1	DETECTED	107.0158 m/z @14.60 [CD6716_2.mzXML]	107.01578521728516	14.601883333333335	11.605216666666667	16.362916666666667	4.7577	3028.875732421875	418364.9253170164	0	1175	2.70769291719815	0.7938320355951053	0.361683991429827	107.01277160644531	107.01612091064453
71	107.04908752441406	9.68955					1	DETECTED	107.0491 m/z @9.69 [CD6716_2.mzXML]	107.04908752441406	9.68955	0.24688333333333334	19.95	19.703116666666666	2619.822265625	1245100.842556426	0	1175	6.76380285698964	1.0433025628353572	1.0866051256707143	107.04663848876953	107.05274200439453
72	108.09013366699219	11.4045					1	DETECTED	108.0901 m/z @11.40 [CD6716_2.mzXML]	108.09013366699219	11.4045	0.10116666666666667	20.004666666666665	19.903499999999998	3103.73291015625	1649681.2687709057	0	1175	11.97792515458424	0.8804261279858446	1.2543988966865387	108.08016967773438	108.09319305419922
73	109.06226348876953	1.6428					1	DETECTED	109.0623 m/z @1.64 [CD6716_2.mzXML]	109.06226348876953	1.6428	1.5824833333333332	18.891833333333334	17.309350000000002	7800.12939453125	1316394.2233246153	0	1175	0.2140827715198117	73.78695412306568	146.1416482844473	109.0533218383789	109.06505584716797
74	110.06023406982422	2.384133333333333					1	DETECTED	110.0602 m/z @2.38 [CD6716_2.mzXML]	110.06023406982422	2.384133333333333	0.41095	19.530166666666666	19.119216666666667	3928.20654296875	1113751.8280946047	0	1175	1.271366957503663	4.8447643824277185	3.6530862207655446	110.05762481689453	110.06047821044922
75	111.0439682006836	7.041833333333333					1	DETECTED	111.0440 m/z @7.04 [CD6716_2.mzXML]	111.0439682006836	7.041833333333333	0.11936666666666666	20.004666666666665	19.885299999999997	5777.94140625	3517182.9044470494	0	1175	18.187834728105667	1.4362871616090602	0.9934571292246043	111.04148864746094	111.04436492919922
76	112.03680419921875	1.7678					1	DETECTED	112.0368 m/z @1.77 [CD6716_2.mzXML]	112.03680419921875	1.7678	1.4947833333333334	11.8976	10.402816666666666	164944.109375	2958424.0312717287	0	1175	0.13731867627567151	1.0982771576836072	1.4939898136063412	112.02803802490234	112.04307556152344
77	112.0504379272461	7.09475					1	DETECTED	112.0504 m/z @7.09 [CD6716_2.mzXML]	112.0504379272461	7.09475	0.10116666666666667	20.004666666666665	19.903499999999998	5308.60986328125	3004986.4313972467	0	1175	12.134179740947797	1.422982972486684	1.1169627594395701	112.04784393310547	112.0509262084961
78	112.89559936523438	1.7525000000000002					1	DETECTED	112.8956 m/z @1.75 [CD6716_2.mzXML]	112.89559936523438	1.7525000000000002	1.6733166666666668	12.842766666666668	11.169450000000001	112078.953125	4309391.655189392	0	1175	null	3.2982688029875784	6.9563747758249646	112.89275360107422	112.8957748413086
79	113.02082824707031	2.1912833333333332					1	DETECTED	113.0208 m/z @2.19 [CD6716_2.mzXML]	113.02082824707031	2.1912833333333332	0.17411666666666664	19.986666666666668	19.81255	374682.84375	1.569617961746744E7	0	1175	0.5549900048051501	2.26456652766364	4.862600829770776	113.0152816772461	113.0234603881836
80	113.0360107421875	1.5246333333333333					1	DETECTED	113.0360 m/z @1.52 [CD6716_2.mzXML]	113.0360107421875	1.5246333333333333	0.9224	17.213666666666665	16.291266666666665	6088.3525390625	1337986.3980061028	0	1175	12.178163695362645	13.525709857751702	25.378542642331333	113.03470611572266	113.03846740722656
81	113.05968475341797	10.1689					1	DETECTED	113.0597 m/z @10.17 [CD6716_2.mzXML]	113.05968475341797	10.1689	0.35636666666666666	19.840500000000002	19.484133333333336	3664.03759765625	1167722.104641144	0	1175	7.095130066237349	0.9928187080468517	0.9850542857037914	113.05707550048828	113.05995178222656
82	114.05501556396484	2.5737666666666663					1	DETECTED	114.0550 m/z @2.57 [CD6716_2.mzXML]	114.05501556396484	2.5737666666666663	0.11936666666666666	19.9685	19.84913333333333	33480.8359375	3301127.707949892	0	1175	0.5629895971715637	1.7665371817822442	0.8071114884059257	114.0467300415039	114.05531311035156
83	114.0660400390625	1.82535					1	DETECTED	114.0660 m/z @1.83 [CD6716_2.mzXML]	114.0660400390625	1.82535	0.17411666666666664	19.986666666666668	19.81255	549006.0	6806652.494902617	1	1175	0.05021114432882201	0.6463044425585194	5.508185153694008	114.05797576904297	114.06663513183594
84	114.09130859375	9.706883333333334					1	DETECTED	114.0913 m/z @9.71 [CD6716_2.mzXML]	114.09130859375	9.706883333333334	0.15566666666666668	19.913333333333334	19.75766666666667	13311.154296875	2144737.469555022	0	1175	0.09856125699432638	0.8913988664744437	0.3422354146434293	114.09098815917969	114.094970703125
85	114.89260864257812	1.7678					1	DETECTED	114.8926 m/z @1.77 [CD6716_2.mzXML]	114.89260864257812	1.7678	1.6733166666666668	2.0921499999999997	0.41883333333333295	30091.17578125	275359.45593774406	0	1175	0.105664889508845	2.216440289292644	3.432880578585288	114.89239501953125	114.89260864257812
86	114.98773193359375	1.5095166666666666					1	DETECTED	114.9877 m/z @1.51 [CD6716_2.mzXML]	114.98773193359375	1.5095166666666666	1.4145666666666665	2.2470833333333333	0.8325166666666668	47482.92578125	659369.0204829101	0	1175	0.12431160337801672	4.332917251925943	8.108439370946456	114.98738098144531	114.98782348632812
87	115.03656005859375	1.8533666666666666					1	DETECTED	115.0366 m/z @1.85 [CD6716_2.mzXML]	115.03656005859375	1.8533666666666666	0.24688333333333334	19.9685	19.721616666666666	122900.078125	2236997.941356872	0	1175	0.05503352519518301	0.5813015144507506	0.07384484847504488	115.03594970703125	115.0394515991211
88	115.05430603027344	9.1909					1	DETECTED	115.0543 m/z @9.19 [CD6716_2.mzXML]	115.05430603027344	9.1909	1.06885	19.603166666666667	18.534316666666665	89075.3359375	1861932.9274894716	0	1175	0.09303198392605339	1.9175970946010692	3.8580763381642145	115.05020904541016	115.05467224121094
89	115.0694580078125	1.82535					1	DETECTED	115.0695 m/z @1.83 [CD6716_2.mzXML]	115.0694580078125	1.82535	1.8109	19.749333333333333	17.938433333333332	15048.04296875	3463994.9354128726	0	1175	8.37730942350655	493.18961566255626	549.829485905705	115.0694580078125	115.07650756835938
90	115.11160278320312	11.782900000000001					1	DETECTED	115.1116 m/z @11.78 [CD6716_2.mzXML]	115.11160278320312	11.782900000000001	0.10116666666666667	20.004666666666665	19.903499999999998	4385.38330078125	2087173.5847408485	0	1175	14.073489019995744	0.8519069658612304	0.5208620190498197	115.1111831665039	115.1188735961914
91	116.049560546875	9.205066666666665					1	DETECTED	116.0496 m/z @9.21 [CD6716_2.mzXML]	116.049560546875	9.205066666666665	9.14715	16.0491	6.901949999999999	6555.9560546875	389125.3858305666	0	1175	0.12125411959874377	1.4296663427349505	1.79988857426718	116.0492172241211	116.05817413330078
92	116.07030487060547	1.8533666666666666					1	DETECTED	116.0703 m/z @1.85 [CD6716_2.mzXML]	116.07030487060547	1.8533666666666666	0.13746666666666665	19.877	19.73953333333333	2436831.5	1.4338400470465722E7	1	1175	0.033918029508305025	4.246987630901571	5.464327938598573	116.07022094726562	116.07102966308594
93	116.43651580810547	1.5246333333333333					1	DETECTED	116.4365 m/z @1.52 [CD6716_2.mzXML]	116.43651580810547	1.5246333333333333	1.4332500000000001	14.3871	12.95385	8682.1279296875	2278710.770407349	0	1175	0.13710980462077327	70.8764362575234	140.7528725150468	116.43631744384766	116.44166564941406
94	116.98568725585938	1.5246333333333333					1	DETECTED	116.9857 m/z @1.52 [CD6716_2.mzXML]	116.98568725585938	1.5246333333333333	0.11936666666666666	20.004666666666665	19.885299999999997	2828006.25	3.850945739939797E7	0	1175	0.12922752131176996	1.1375861093150097	1.123575511223998	116.98532104492188	116.98613739013672
95	117.05728149414062	9.1909					1	DETECTED	117.0573 m/z @9.19 [CD6716_2.mzXML]	117.05728149414062	9.1909	0.10116666666666667	19.767833333333332	19.666666666666664	207891.0625	9388395.217563659	0	1175	0.08877952986818372	0.5871248604722669	0.02966627505582595	117.05432891845703	117.05747985839844
96	117.09073638916016	11.484350000000001					1	DETECTED	117.0907 m/z @11.48 [CD6716_2.mzXML]	117.09073638916016	11.484350000000001	0.7946000000000001	19.694666666666667	18.900066666666667	74037.6171875	4150974.3660979304	0	1175	0.24259101505269243	2.923530457055723	6.004226433970567	117.090576171875	117.09133911132812
97	117.98922729492188	1.5390666666666666					1	DETECTED	117.9892 m/z @1.54 [CD6716_2.mzXML]	117.98922729492188	1.5390666666666666	1.4493333333333331	17.418333333333333	15.969	30964.6875	4456235.028983429	0	1175	0.1174705590351457	88.9803120356611	176.96062407132223	117.98907470703125	117.98957061767578
98	118.06475067138672	9.1909					1	DETECTED	118.0648 m/z @9.19 [CD6716_2.mzXML]	118.06475067138672	9.1909	2.995766666666667	19.712833333333332	16.717066666666664	1584850.125	1.8175023496640395E7	1	1175	0.08898038708593603	1.723773595984925	1.5974378790543748	118.05728912353516	118.0653305053711
99	118.08600616455078	1.9089500000000001					1	DETECTED	118.0860 m/z @1.91 [CD6716_2.mzXML]	118.08600616455078	1.9089500000000001	0.10116666666666667	20.004666666666665	19.903499999999998	1566993.625	4.382906723397831E7	1	1175	0.11435825466966665	3.7669534051689637	6.7210165791910725	118.08563995361328	118.09439086914062
100	118.9786605834961	11.620216666666666					1	DETECTED	118.9787 m/z @11.62 [CD6716_2.mzXML]	118.9786605834961	11.620216666666666	0.11936666666666666	19.986666666666668	19.8673	12356.251953125	3541612.449163941	0	1175	0.5720419838389716	0.8519428803334579	0.5635111145175044	118.97682189941406	118.98204803466797
101	119.01888275146484	1.5246333333333333					1	DETECTED	119.0189 m/z @1.52 [CD6716_2.mzXML]	119.01888275146484	1.5246333333333333	0.19235	19.676	19.483649999999997	212549.453125	3281173.302183075	0	1175	0.1364004808028043	1.2476743053597283	1.4042733994573433	119.01836395263672	119.019287109375
102	119.04933166503906	3.88835					1	DETECTED	119.0493 m/z @3.89 [CD6716_2.mzXML]	119.04933166503906	3.88835	3.3954999999999997	9.32565	5.930149999999999	2555.47998046875	325498.04766372684	0	1175	0.42266714684643514	6.016181393933242	11.032362787866484	119.04888153076172	119.04962158203125
103	119.06840515136719	9.1909					1	DETECTED	119.0684 m/z @9.19 [CD6716_2.mzXML]	119.06840515136719	9.1909	4.7604999999999995	16.861833333333333	12.101333333333333	76826.9765625	1228398.9253230295	0	1175	0.10056172279453968	0.6623493370715282	0.12930053051142193	119.0599365234375	119.07323455810547
104	119.08951568603516	1.8951666666666667					1	DETECTED	119.0895 m/z @1.90 [CD6716_2.mzXML]	119.08951568603516	1.8951666666666667	0.10116666666666667	17.917333333333332	17.816166666666664	48912.1953125	3336610.051540558	0	1175	1.4556262027408804	1.3162345940269022	1.0036146965592114	119.08529663085938	119.09001159667969
105	119.15432739257812	15.514283333333333					1	DETECTED	119.1543 m/z @15.51 [CD6716_2.mzXML]	119.15432739257812	15.514283333333333	0.10116666666666667	20.004666666666665	19.903499999999998	48118.55859375	1.1473949203431759E7	0	1175	7.080927866892152	0.8237309662997544	1.4869121708906008	119.15351104736328	119.15451049804688
106	120.06541442871094	1.82535					1	DETECTED	120.0654 m/z @1.83 [CD6716_2.mzXML]	120.06541442871094	1.82535	1.7822166666666668	8.867333333333333	7.085116666666666	75319.5703125	1776086.332110229	0	1175	0.12697682993179304	20.825643685780896	20.871079671543566	120.06405639648438	120.06938934326172
107	120.08063507080078	8.364866666666666					1	DETECTED	120.0806 m/z @8.36 [CD6716_2.mzXML]	120.08063507080078	8.364866666666666	3.5329333333333333	19.384333333333334	15.851400000000002	345844.125	1.007460502781643E7	1	1175	0.23866221085475736	0.8501932035574401	0.3814396372902941	120.07527923583984	120.08892059326172
108	120.97893524169922	1.5390666666666666					1	DETECTED	120.9789 m/z @1.54 [CD6716_2.mzXML]	120.97893524169922	1.5390666666666666	0.33808333333333335	14.961900000000002	14.623816666666668	37970.21875	3523537.47019049	0	1175	0.14016634832893948	54.04110371397578	110.66992473544697	120.96931457519531	120.98054504394531
109	121.03144073486328	14.4197					1	DETECTED	121.0314 m/z @14.42 [CD6716_2.mzXML]	121.03144073486328	14.4197	0.11936666666666666	20.004666666666665	19.885299999999997	16825.19140625	6316021.170373109	0	1175	3.1071907191441674	1.0317355425754027	0.3818270254588395	121.02783966064453	121.03343200683594
110	121.0718765258789	1.8393333333333333					1	DETECTED	121.0719 m/z @1.84 [CD6716_2.mzXML]	121.0718765258789	1.8393333333333333	0.10116666666666667	20.004666666666665	19.903499999999998	336927.78125	6702215.4496096205	0	1175	0.04637836443454635	0.6051145642184318	0.13437695267164226	121.06459045410156	121.08147430419922
111	121.08421325683594	8.364866666666666					1	DETECTED	121.0842 m/z @8.36 [CD6716_2.mzXML]	121.08421325683594	8.364866666666666	0.7578833333333334	8.63725	7.879366666666667	22554.875	3097251.733620603	0	1175	0.2828073119043424	0.5179035053317237	0.03442469000264021	121.08380126953125	121.08421325683594
112	122.09632110595703	8.620000000000001					1	DETECTED	122.0963 m/z @8.62 [CD6716_2.mzXML]	122.09632110595703	8.620000000000001	0.39268333333333333	20.004666666666665	19.61198333333333	29625.9765625	2549547.408360476	0	1175	0.09808318901509949	12.02353289325891	97.16189650999459	122.08776092529297	122.09677124023438
113	122.92434692382812	1.6583					1	DETECTED	122.9243 m/z @1.66 [CD6716_2.mzXML]	122.92434692382812	1.6583	0.10116666666666667	17.213666666666665	17.112499999999997	47301.36328125	1545677.1600676577	0	1175	0.08717277198720885	1.7446164037858838	2.4844351509226135	122.92427062988281	122.93009948730469
114	123.05029296875	12.984583333333335					1	DETECTED	123.0503 m/z @12.98 [CD6716_2.mzXML]	123.05029296875	12.984583333333335	0.11936666666666666	20.004666666666665	19.885299999999997	8128.3076171875	1712216.7699882202	0	1175	11.69971159358375	1.038105987303506	0.5596524273481733	123.04222106933594	123.05551147460938
115	124.97606658935547	1.5095166666666666					1	DETECTED	124.9761 m/z @1.51 [CD6716_2.mzXML]	124.97606658935547	1.5095166666666666	1.4493333333333331	1.5246333333333333	0.07530000000000014	4148.1552734375	11854.069719848632	0	1175	0.06362388123611007	0.6255884796455272	0.2511769592910545	124.97557830810547	124.9760971069336
116	124.999755859375	13.167750000000002					1	DETECTED	124.9998 m/z @13.17 [CD6716_2.mzXML]	124.999755859375	13.167750000000002	12.26835	14.61875	2.3504000000000005	6615.67529296875	427502.76165530394	0	1175	0.32707097754000536	1.3066488770291282	1.6132977540582565	124.999267578125	124.99993133544922
117	125.015380859375	10.448916666666666					1	DETECTED	125.0154 m/z @10.45 [CD6716_2.mzXML]	125.015380859375	10.448916666666666	1.7822166666666668	11.199483333333335	9.417266666666668	28752.41796875	1108152.323013215	0	1175	0.08934219463717419	0.5138856856810701	0.02001703623861222	125.01461791992188	125.02389526367188
118	125.02652740478516	15.315166666666666					1	DETECTED	125.0265 m/z @15.32 [CD6716_2.mzXML]	125.02652740478516	15.315166666666666	0.10116666666666667	20.004666666666665	19.903499999999998	9058.34375	2257300.94734198	0	1175	1.5249862097109173	0.58885177649972	0.1297668341826648	125.02564239501953	125.02690124511719
119	125.0569839477539	1.6428					1	DETECTED	125.0570 m/z @1.64 [CD6716_2.mzXML]	125.0569839477539	1.6428	1.5973666666666666	6.7242	5.126833333333333	9090.0673828125	1011823.9620698242	0	1175	0.14337607561867216	56.42149669845915	111.8429933969183	125.0569839477539	125.0596694946289
120	126.0524673461914	1.88085					1	DETECTED	126.0525 m/z @1.88 [CD6716_2.mzXML]	126.0524673461914	1.88085	0.5203833333333333	19.895166666666668	19.374783333333333	20883.638671875	1186697.5915463562	0	1175	0.10479578646875343	2.866492207245019	4.731929588825287	126.04995727539062	126.05805969238281
121	127.00727844238281	4.028783333333333					1	DETECTED	127.0073 m/z @4.03 [CD6716_2.mzXML]	127.00727844238281	4.028783333333333	4.028783333333333	16.06775	12.038966666666667	11922.9052734375	2579936.6389689334	0	1175	6.43879665810401	null	null	127.00249481201172	127.01531219482422
122	127.03889465332031	1.9647166666666667					1	DETECTED	127.0389 m/z @1.96 [CD6716_2.mzXML]	127.03889465332031	1.9647166666666667	1.5973666666666666	16.694666666666667	15.0973	36319.6328125	5313646.39358881	0	1175	0.41759752987268217	16.80949003208074	26.44515370227737	127.03292083740234	127.0475845336914
123	127.05008697509766	6.181433333333334					1	DETECTED	127.0501 m/z @6.18 [CD6716_2.mzXML]	127.05008697509766	6.181433333333334	0.10116666666666667	20.004666666666665	19.903499999999998	8261.64453125	3569315.425090909	0	1175	8.321449150668112	0.8270679980606079	0.6526215279910887	127.04988098144531	127.05437469482422
124	128.0105743408203	1.7678					1	DETECTED	128.0106 m/z @1.77 [CD6716_2.mzXML]	128.0105743408203	1.7678	0.3018	19.822333333333333	19.520533333333333	11667.3037109375	3363529.7284329236	0	1175	14.637197207187894	6.4546670672228466	11.245094861953401	128.00299072265625	128.01754760742188
125	128.07058715820312	2.384133333333333					1	DETECTED	128.0706 m/z @2.38 [CD6716_2.mzXML]	128.07058715820312	2.384133333333333	0.13746666666666665	19.840500000000002	19.703033333333334	17882.916015625	3001547.4633240057	0	1175	0.326763012478799	3.719314373077541	2.760391617899616	128.0618896484375	128.0709686279297
126	129.0137176513672	16.381116666666667					1	DETECTED	129.0137 m/z @16.38 [CD6716_2.mzXML]	129.0137176513672	16.381116666666667	0.5567833333333333	19.47533333333333	18.91855	11110.01171875	5168808.602237734	0	1175	3.325599124403217	0.6033548148529699	0.20675627075746808	129.00733947753906	129.01837158203125
127	129.05447387695312	2.06375					1	DETECTED	129.0545 m/z @2.06 [CD6716_2.mzXML]	129.05447387695312	2.06375	0.10116666666666667	20.004666666666665	19.903499999999998	10401.4248046875	5612642.386460388	0	1175	18.336063180075374	5.070740095961954	5.820901295990433	129.05271911621094	129.05502319335938
128	130.04978942871094	1.9089500000000001					1	DETECTED	130.0498 m/z @1.91 [CD6716_2.mzXML]	130.04978942871094	1.9089500000000001	0.21055	20.004666666666665	19.794116666666664	21096.70703125	2668353.907210999	0	1175	2.452161012102221	14.458039984212117	3.3105969044298114	130.0405731201172	130.05465698242188
129	130.06509399414062	10.522833333333333					1	DETECTED	130.0651 m/z @10.52 [CD6716_2.mzXML]	130.06509399414062	10.522833333333333	0.13746666666666665	19.986666666666668	19.8492	103175.7578125	2292566.033261783	0	1175	1.3904688307205078	0.5844015926266197	3.143675374246472	130.0644073486328	130.0722198486328
130	130.08633422851562	1.55345					1	DETECTED	130.0863 m/z @1.55 [CD6716_2.mzXML]	130.08633422851562	1.55345	0.10116666666666667	19.913333333333334	19.812166666666666	12744.7646484375	1992693.112742951	0	1175	0.9596945612371743	16.625223831451226	8.786606156406988	130.08567810058594	130.08660888671875
131	130.93287658691406	1.55345					1	DETECTED	130.9329 m/z @1.55 [CD6716_2.mzXML]	130.93287658691406	1.55345	1.4332500000000001	1.5824833333333332	0.1492333333333331	18100.595703125	87229.10223089602	0	1175	0.3387016500868585	0.6124793492671181	0.2810367271395474	130.93264770507812	130.93304443359375
132	130.96473693847656	1.5095166666666666					1	DETECTED	130.9647 m/z @1.51 [CD6716_2.mzXML]	130.96473693847656	1.5095166666666666	0.10116666666666667	20.004666666666665	19.903499999999998	1297973.875	1.4662104076155515E7	0	1175	0.12468469649969327	1.3688882961409765	1.5614764963568741	130.96115112304688	130.965576171875
133	131.01889038085938	1.5246333333333333					1	DETECTED	131.0189 m/z @1.52 [CD6716_2.mzXML]	131.01889038085938	1.5246333333333333	1.4332500000000001	1.5824833333333332	0.1492333333333331	36087.3359375	208923.55736376945	0	1175	0.10015214696419128	0.8165238008389571	0.6330476016779144	131.01878356933594	131.0189208984375
134	131.04922485351562	8.315183333333334					1	DETECTED	131.0492 m/z @8.32 [CD6716_2.mzXML]	131.04922485351562	8.315183333333334	8.027750000000001	16.769	8.741249999999997	4387.78125	584514.891425598	0	1175	0.24514592457524742	15.205699872434225	29.41139974486845	131.0489501953125	131.0509796142578
135	131.06854248046875	10.522833333333333					1	DETECTED	131.0685 m/z @10.52 [CD6716_2.mzXML]	131.06854248046875	10.522833333333333	0.6302166666666668	19.877	19.246783333333333	9399.71875	1531703.3021850884	0	1175	0.07462441976238843	9.70135592793048	18.957049182000603	131.06683349609375	131.07278442382812
136	131.0890655517578	12.388733333333333					1	DETECTED	131.0891 m/z @12.39 [CD6716_2.mzXML]	131.0890655517578	12.388733333333333	2.384133333333333	14.452300000000001	12.068166666666668	8579.2998046875	3183077.6114200135	0	1175	11.644429454895716	0.603130893122497	0.2243318545744361	131.08116149902344	131.09564208984375
137	131.4432373046875	4.312033333333333					1	DETECTED	131.4432 m/z @4.31 [CD6716_2.mzXML]	131.4432373046875	4.312033333333333	3.039633333333333	7.66115	4.6215166666666665	5453.02734375	646097.200088135	0	1175	1.2205884846975006	1.816062820915855	2.63212564183171	131.44261169433594	131.451416015625
138	131.749755859375	4.028783333333333					1	DETECTED	131.7498 m/z @4.03 [CD6716_2.mzXML]	131.749755859375	4.028783333333333	3.0250666666666666	4.612733333333334	1.5876666666666672	4603.88671875	271406.367404358	0	1175	1.0702643952243749	0.7908938445444434	0.581787689088887	131.74948120117188	131.74996948242188
139	131.95022583007812	0.8860499999999999					1	DETECTED	131.9502 m/z @0.89 [CD6716_2.mzXML]	131.95022583007812	0.8860499999999999	0.10116666666666667	20.004666666666665	19.903499999999998	5353.50537109375	1814805.1817754218	0	1175	0.5279789234916497	12.679272928036013	5.002047621725626	131.9470977783203	131.9507293701172
140	131.96839904785156	1.5095166666666666					1	DETECTED	131.9684 m/z @1.51 [CD6716_2.mzXML]	131.96839904785156	1.5095166666666666	1.4332500000000001	19.111333333333334	17.678083333333333	17468.408203125	2952558.5226552733	0	1175	9.729522393500536	17.101688098989055	106.1130982361866	131.96058654785156	131.9691619873047
141	132.04417419433594	9.531749999999999					1	DETECTED	132.0442 m/z @9.53 [CD6716_2.mzXML]	132.04417419433594	9.531749999999999	3.563616666666667	14.927850000000001	11.364233333333335	3958.615966796875	1351862.2399360354	0	1175	0.18824937388806262	0.9520760260047813	0.9041520520095624	132.03466796875	132.04470825195312
142	132.06539916992188	2.5737666666666663					1	DETECTED	132.0654 m/z @2.57 [CD6716_2.mzXML]	132.06539916992188	2.5737666666666663	1.8533666666666666	10.508199999999999	8.654833333333332	187703.21875	1.0956539998568531E7	0	1175	0.740654089525445	1.8153458311683905	1.565652860050622	132.06517028808594	132.0657501220703
143	132.07640075683594	1.8393333333333333					1	DETECTED	132.0764 m/z @1.84 [CD6716_2.mzXML]	132.07640075683594	1.8393333333333333	1.82535	10.329383333333334	8.504033333333334	998884.875	6711688.362373962	0	1175	0.03783145183517611	262.34826531741896	6.836936050894438	132.0760040283203	132.0860595703125
144	132.08859252929688	2.2331999999999996					1	DETECTED	132.0886 m/z @2.23 [CD6716_2.mzXML]	132.08859252929688	2.2331999999999996	2.2331999999999996	4.532033333333334	2.298833333333334	44950.04296875	1849560.1492639163	0	1175	2.1908918110983264	null	null	132.0873565673828	132.09169006347656
145	132.10169982910156	4.04445					1	DETECTED	132.1017 m/z @4.04 [CD6716_2.mzXML]	132.10169982910156	4.04445	0.33808333333333335	19.95	19.611916666666666	1653824.0	1.0882679990882285E8	1	1175	1.083607519035406	0.875910944857032	0.6783288071450603	132.0970001220703	132.1083221435547
146	132.1129150390625	4.107716666666667					1	DETECTED	132.1129 m/z @4.11 [CD6716_2.mzXML]	132.1129150390625	4.107716666666667	3.471966666666667	4.4687	0.9967333333333332	3374.222412109375	98537.64205227664	0	1175	0.635911664263153	0.7839035260191377	0.5678070520382753	132.11172485351562	132.12171936035156
147	132.455078125	4.04445					1	DETECTED	132.4551 m/z @4.04 [CD6716_2.mzXML]	132.455078125	4.04445	3.12695	4.7604999999999995	1.6335499999999996	4670.4921875	277956.0843530885	0	1175	0.92123375965966	0.8902179836512255	0.780435967302451	132.4546356201172	132.45521545410156
148	132.76585388183594	10.763133333333334					1	DETECTED	132.7659 m/z @10.76 [CD6716_2.mzXML]	132.76585388183594	10.763133333333334	3.0688	10.763133333333334	7.694333333333335	14655.2734375	3571001.4994581295	0	1175	6.564452573325679	0.5	null	132.7649688720703	132.76585388183594
149	132.95782470703125	11.765766666666668					1	DETECTED	132.9578 m/z @11.77 [CD6716_2.mzXML]	132.95782470703125	11.765766666666668	0.10116666666666667	20.004666666666665	19.903499999999998	390808.15625	5.035976115259044E7	0	1175	1.2854010212320919	0.8311651149807521	5.208971292566161	132.9577178955078	132.96121215820312
150	132.99815368652344	1.5246333333333333					1	DETECTED	132.9982 m/z @1.52 [CD6716_2.mzXML]	132.99815368652344	1.5246333333333333	1.4332500000000001	1.6428	0.2095499999999999	22714.48046875	186697.85198535153	0	1175	0.20394950293864023	1.1465438628488072	1.2930877256976143	132.99777221679688	132.9982147216797
151	133.0341796875	1.5246333333333333					1	DETECTED	133.0342 m/z @1.52 [CD6716_2.mzXML]	133.0341796875	1.5246333333333333	0.8860499999999999	19.47533333333333	18.58928333333333	864997.75	1.2947786866358647E7	0	1175	0.12238531523441365	1.1965485977536539	1.3354336365920279	133.03147888183594	133.0348358154297
152	133.04934692382812	2.0494666666666665					1	DETECTED	133.0493 m/z @2.05 [CD6716_2.mzXML]	133.04934692382812	2.0494666666666665	2.0210333333333335	8.027750000000001	6.006716666666668	7564.15869140625	748172.0801340028	0	1175	1.3480084373413879	105.62807737397513	176.87306734412883	133.0489044189453	133.05531311035156
153	133.0687713623047	2.5737666666666663					1	DETECTED	133.0688 m/z @2.57 [CD6716_2.mzXML]	133.0687713623047	2.5737666666666663	1.9504333333333332	7.696633333333334	5.7462	10952.0625	683295.4235241393	0	1175	0.5033449497410123	4.609251336898398	7.221132227865758	133.05886840820312	133.0690460205078
154	133.07986450195312	1.8533666666666666					1	DETECTED	133.0799 m/z @1.85 [CD6716_2.mzXML]	133.07986450195312	1.8533666666666666	1.8393333333333333	9.293666666666667	7.4543333333333335	36713.4609375	2436587.8411529856	0	1175	0.05008037479776317	264.77597174873915	525.8893326692643	133.0790252685547	133.08541870117188
155	133.10508728027344	4.028783333333333					1	DETECTED	133.1051 m/z @4.03 [CD6716_2.mzXML]	133.10508728027344	4.028783333333333	1.3782999999999999	14.551666666666668	13.173366666666668	67196.4453125	5705284.296441348	0	1175	2.970878113013792	0.7726849709330892	0.3667402777703711	133.09671020507812	133.10549926757812
156	133.95838928222656	11.6824					1	DETECTED	133.9584 m/z @11.68 [CD6716_2.mzXML]	133.95838928222656	11.6824	0.11936666666666666	20.004666666666665	19.885299999999997	7726.2421875	1857559.3946650396	0	1175	1.2892209729505932	1.4326161340897101	1.15159001124128	133.95770263671875	133.96658325195312
157	134.0185089111328	1.7678					1	DETECTED	134.0185 m/z @1.77 [CD6716_2.mzXML]	134.0185089111328	1.7678	1.7042166666666667	10.88695	9.182733333333333	29469.6953125	2190998.8112880858	0	1175	0.07510226066084069	72.21022280471823	0.8250634723404452	134.0118865966797	134.01902770996094
158	134.0353240966797	1.5246333333333333					1	DETECTED	134.0353 m/z @1.52 [CD6716_2.mzXML]	134.0353240966797	1.5246333333333333	1.4145666666666665	19.093166666666665	17.6786	79129.2265625	2059234.069306428	0	1175	0.12603453088356442	5.923835017357987	5.567795715743458	134.0269012451172	134.04498291015625
159	134.0626983642578	11.84985					1	DETECTED	134.0627 m/z @11.85 [CD6716_2.mzXML]	134.0626983642578	11.84985	6.094033333333333	19.639666666666667	13.545633333333335	3818.391845703125	1180675.607700806	0	1175	8.53495664336395	1.1766908258023043	1.3533816516046087	134.0596923828125	134.06695556640625
160	134.10604858398438	3.9502333333333337					1	DETECTED	134.1060 m/z @3.95 [CD6716_2.mzXML]	134.10604858398438	3.9502333333333337	3.141433333333333	4.612733333333334	1.4713000000000007	4229.79296875	236832.54625665295	0	1175	0.7103656498260551	0.9095573689416416	1.0036643020843625	134.1057586669922	134.1063995361328
161	134.9583282470703	11.816666666666666					1	DETECTED	134.9583 m/z @11.82 [CD6716_2.mzXML]	134.9583282470703	11.816666666666666	0.10116666666666667	20.004666666666665	19.903499999999998	53650.6875	9353843.016430702	0	1175	1.8864745583852436	4.233854528125835	4.375170427698616	134.95782470703125	134.95883178710938
162	135.00393676757812	1.5246333333333333					1	DETECTED	135.0039 m/z @1.52 [CD6716_2.mzXML]	135.00393676757812	1.5246333333333333	1.4145666666666665	14.6359	13.221333333333334	120233.0703125	2452559.994055574	0	1175	0.12109430429737711	6.014099996264945	8.30415173628234	134.99607849121094	135.0043487548828
163	135.0319061279297	1.4796333333333334					1	DETECTED	135.0319 m/z @1.48 [CD6716_2.mzXML]	135.0319061279297	1.4796333333333334	1.4796333333333334	17.769833333333334	16.290200000000002	69418.0859375	1716361.1054965528	0	1175	0.11761069205709695	null	null	135.0251007080078	135.03262329101562
164	135.04360961914062	11.546249999999999					1	DETECTED	135.0436 m/z @11.55 [CD6716_2.mzXML]	135.04360961914062	11.546249999999999	10.132216666666666	11.799566666666667	1.6673500000000008	12962.2119140625	416389.2130206914	0	1175	1.6427425073453925	0.5999647994511882	0.19597058379242846	135.0433807373047	135.04409790039062
165	135.08009338378906	11.605216666666667					1	DETECTED	135.0801 m/z @11.61 [CD6716_2.mzXML]	135.08009338378906	11.605216666666667	2.5737666666666663	11.979216666666668	9.405450000000002	6354.5576171875	2852045.221559936	0	1175	0.2949681477635533	0.5207054238245243	0.041410847649048656	135.0729217529297	135.08026123046875
166	136.04786682128906	1.8109					1	DETECTED	136.0479 m/z @1.81 [CD6716_2.mzXML]	136.04786682128906	1.8109	1.7968333333333333	3.67075	1.8739166666666667	155893.65625	900424.3545202634	0	1175	0.027984878043924688	6.480618635020216	8.977347913384909	136.04766845703125	136.05706787109375
167	136.06167602539062	4.9976					1	DETECTED	136.0617 m/z @5.00 [CD6716_2.mzXML]	136.06167602539062	4.9976	0.10116666666666667	20.004666666666665	19.903499999999998	6537.52294921875	3135346.6364407875	0	1175	19.721762939997408	2.0324487892547634	2.137482551182378	136.06100463867188	136.0620880126953
168	136.07553100585938	3.8572166666666665					1	DETECTED	136.0755 m/z @3.86 [CD6716_2.mzXML]	136.07553100585938	3.8572166666666665	2.0069500000000002	14.273116666666665	12.266166666666665	6945.1728515625	1076046.0717714843	0	1175	2.0397755907761903	3.3147023852417674	5.629404770483535	136.0751953125	136.0760498046875
169	136.95384216308594	12.061633333333333					1	DETECTED	136.9538 m/z @12.06 [CD6716_2.mzXML]	136.95384216308594	12.061633333333333	0.41095	19.913333333333334	19.502383333333334	23817.47265625	3884658.7767688306	0	1175	1.4387148124574036	1.1321251481951027	3.2691474699228036	136.95335388183594	136.9542999267578
170	136.96923828125	1.6124833333333333					1	DETECTED	136.9692 m/z @1.61 [CD6716_2.mzXML]	136.96923828125	1.6124833333333333	1.5679666666666667	1.7204666666666666	0.15249999999999986	23382.6953125	115610.77275866696	0	1175	0.0844501864767675	1.7128416323474387	2.4256832646948774	136.9691925048828	136.9694061279297
171	137.04556274414062	3.31955					1	DETECTED	137.0456 m/z @3.32 [CD6716_2.mzXML]	137.04556274414062	3.31955	1.9647166666666667	8.759233333333333	6.794516666666666	11298.7421875	740288.3197179871	0	1175	0.5010856580994703	2.507510148849797	0.7386239754207873	137.04502868652344	137.04591369628906
172	137.0597686767578	9.32565					1	DETECTED	137.0598 m/z @9.33 [CD6716_2.mzXML]	137.0597686767578	9.32565	3.8264333333333336	10.311416666666666	6.484983333333332	7941.63330078125	484170.4290862427	0	1175	0.09658973699884932	0.5896279167032881	0.17868356395083065	137.05755615234375	137.0599365234375
173	137.13233947753906	7.024233333333333					1	DETECTED	137.1323 m/z @7.02 [CD6716_2.mzXML]	137.13233947753906	7.024233333333333	0.10116666666666667	20.004666666666665	19.903499999999998	7216.39599609375	3578779.3653280353	0	1175	18.406504791794955	1.4374771295957474	1.1648418260372877	137.1317901611328	137.13270568847656
174	138.05238342285156	1.8671666666666666					1	DETECTED	138.0524 m/z @1.87 [CD6716_2.mzXML]	138.05238342285156	1.8671666666666666	0.19235	19.858833333333333	19.666483333333332	225895.078125	2281705.0313985897	0	1175	0.05794323764687914	0.6048235479264645	0.05574765436321854	138.04379272460938	138.05958557128906
175	138.90614318847656	1.7525000000000002					1	DETECTED	138.9061 m/z @1.75 [CD6716_2.mzXML]	138.90614318847656	1.7525000000000002	1.6733166666666668	3.8727500000000004	2.1994333333333334	30433.4765625	726635.5971298829	0	1175	0.2718477756601132	13.888234055988205	26.470251351575882	138.9031524658203	138.9065704345703
176	139.04177856445312	14.3871					1	DETECTED	139.0418 m/z @14.39 [CD6716_2.mzXML]	139.04177856445312	14.3871	0.10116666666666667	19.95	19.84883333333333	156613.828125	2.3117289461687934E7	1	1175	1.6618357597759097	0.8288974471488286	0.5722662266904147	139.03594970703125	139.05072021484375
177	140.04153442382812	14.485883333333334					1	DETECTED	140.0415 m/z @14.49 [CD6716_2.mzXML]	140.04153442382812	14.485883333333334	3.039633333333333	18.028833333333335	14.989200000000002	7039.72021484375	1626570.6122903747	0	1175	2.698953234662568	0.654764660915147	0.6606415427568345	140.03414916992188	140.049560546875
178	140.0679168701172	1.7968333333333333					1	DETECTED	140.0679 m/z @1.80 [CD6716_2.mzXML]	140.0679168701172	1.7968333333333333	0.6849666666666666	19.786	19.101033333333334	465090.4375	4509924.888671905	1	1175	0.05489617574476524	1.176621461113547	0.47046040236210895	140.05886840820312	140.07098388671875
179	140.9524383544922	17.640666666666668					1	DETECTED	140.9524 m/z @17.64 [CD6716_2.mzXML]	140.9524383544922	17.640666666666668	0.19235	19.493333333333332	19.30098333333333	1825.2193603515625	1079943.3841970214	0	1175	1.087771062261254	0.5530901261726298	0.10618025234525953	140.95101928710938	140.95274353027344
180	141.0102081298828	10.448916666666666					1	DETECTED	141.0102 m/z @10.45 [CD6716_2.mzXML]	141.0102081298828	10.448916666666666	3.1707666666666667	10.585533333333332	7.414766666666665	18155.3125	1253731.0019173585	0	1175	0.07472559435699644	0.5107222411386134	0.022660516727615775	141.00997924804688	141.01634216308594
181	141.03868103027344	14.321716666666667					1	DETECTED	141.0387 m/z @14.32 [CD6716_2.mzXML]	141.03868103027344	14.321716666666667	2.7398833333333332	15.994183333333332	13.254299999999999	6257.6396484375	1705476.3321121212	0	1175	3.419987248347306	0.5722021556748356	0.1508574936018567	141.0309295654297	141.04112243652344
182	141.0521697998047	9.342033333333335					1	DETECTED	141.0522 m/z @9.34 [CD6716_2.mzXML]	141.0521697998047	9.342033333333335	0.11936666666666666	19.767833333333332	19.648466666666664	56228.0390625	1598025.68930664	0	1175	0.12061134664256912	1.0155124229615984	0.4615034753695257	141.05174255371094	141.05780029296875
183	141.0907440185547	0.17411666666666664					1	DETECTED	141.0907 m/z @0.17 [CD6716_2.mzXML]	141.0907440185547	0.17411666666666664	0.13746666666666665	19.931833333333334	19.794366666666665	1999.625	1274832.6125075072	0	1175	4.299817697140978	270.0459299681674	539.0918599363349	141.08840942382812	141.0914764404297
184	142.04722595214844	1.7968333333333333					1	DETECTED	142.0472 m/z @1.80 [CD6716_2.mzXML]	142.04722595214844	1.7968333333333333	1.73695	10.88695	9.15	45844.0859375	1039529.7530511473	0	1175	0.07216282113149308	2.511282692743415	3.441131608406801	142.03952026367188	142.05224609375
185	142.0651092529297	9.1909					1	DETECTED	142.0651 m/z @9.19 [CD6716_2.mzXML]	142.0651092529297	9.1909	4.3591	10.384633333333333	6.025533333333334	87798.8359375	874906.9498238835	0	1175	0.08518985788346889	1.7779417056245639	1.6887796896427272	142.0608367919922	142.06524658203125
186	142.94772338867188	1.6583					1	DETECTED	142.9477 m/z @1.66 [CD6716_2.mzXML]	142.94772338867188	1.6583	0.7761	19.00133333333333	18.225233333333332	24390.94921875	2552545.6436694637	0	1175	0.06831862354872276	2.2065044469140087	21.14976898095827	142.9379119873047	142.95046997070312
187	143.00128173828125	1.4947833333333334					1	DETECTED	143.0013 m/z @1.49 [CD6716_2.mzXML]	143.00128173828125	1.4947833333333334	1.4332500000000001	10.553466666666667	9.120216666666668	4719.39990234375	1149247.8865543215	0	1175	9.01527998696503	74.10793607800665	147.2158721560133	143.00128173828125	143.01046752929688
188	143.03125	1.7968333333333333					1	DETECTED	143.0312 m/z @1.80 [CD6716_2.mzXML]	143.03125	1.7968333333333333	1.3601333333333334	19.348000000000003	17.98786666666667	304663.46875	3938223.0893396	0	1175	0.17494703413798418	2.702775060801122	2.9802509540813595	143.02598571777344	143.0341033935547
189	143.07290649414062	9.1909					1	DETECTED	143.0729 m/z @9.19 [CD6716_2.mzXML]	143.07290649414062	9.1909	0.10116666666666667	20.004666666666665	19.903499999999998	101329.734375	3184794.4911268335	0	1175	0.09361522321781912	0.5180616652903112	0.022469262738725026	143.06373596191406	143.08180236816406
190	144.04440307617188	9.1766					1	DETECTED	144.0444 m/z @9.18 [CD6716_2.mzXML]	144.04440307617188	9.1766	1.7822166666666668	15.26145	13.479233333333333	19109.447265625	4757001.789058717	0	1175	0.1316179288599333	0.9114508083838408	0.02766716873778835	144.0345916748047	144.0445098876953
191	144.05690002441406	1.82535					1	DETECTED	144.0569 m/z @1.83 [CD6716_2.mzXML]	144.05690002441406	1.82535	0.10116666666666667	19.931833333333334	19.830666666666666	6126.21923828125	1436879.3574234007	0	1175	5.3165960147998526	5.750741897130042	6.706372904875757	144.0557403564453	144.06619262695312
192	144.08047485351562	9.1909					1	DETECTED	144.0805 m/z @9.19 [CD6716_2.mzXML]	144.08047485351562	9.1909	8.92015	19.9685	11.04835	977387.125	7541086.586421516	1	1175	0.09344485832049187	1.7208371313298327	1.755117391348872	144.0738067626953	144.09042358398438
193	144.1017608642578	1.8671666666666666					1	DETECTED	144.1018 m/z @1.87 [CD6716_2.mzXML]	144.1017608642578	1.8671666666666666	0.19235	19.566666666666666	19.374316666666665	31019.904296875	1783341.20015216	0	1175	1.7146092155318606	1.0764365476860442	0.13193326425475346	144.1012725830078	144.10238647460938
194	144.1378173828125	10.9387					1	DETECTED	144.1378 m/z @10.94 [CD6716_2.mzXML]	144.1378173828125	10.9387	10.727	10.972983333333334	0.24598333333333322	4295.888671875	35943.46625891121	0	1175	0.11066434717464624	0.5809715005510928	0.16194300110218565	144.13780212402344	144.1380157470703
195	144.98081970214844	1.5095166666666666					1	DETECTED	144.9808 m/z @1.51 [CD6716_2.mzXML]	144.98081970214844	1.5095166666666666	1.5095166666666666	18.818499999999997	17.30898333333333	52143.34375	1909745.1696025077	0	1175	0.07016206079527176	null	null	144.97950744628906	144.9814910888672
196	144.9918975830078	1.82535					1	DETECTED	144.9919 m/z @1.83 [CD6716_2.mzXML]	144.9918975830078	1.82535	1.4145666666666665	19.348000000000003	17.933433333333337	53454.140625	1.1413808353534633E7	0	1175	0.0589356346410137	19.623499296103034	36.809451174623504	144.98358154296875	144.9924774169922
197	145.0493621826172	1.9647166666666667					1	DETECTED	145.0494 m/z @1.96 [CD6716_2.mzXML]	145.0493621826172	1.9647166666666667	0.13746666666666665	20.004666666666665	19.867199999999997	172848.71875	1.2048406850721857E7	0	1175	0.23384177857933564	2.8289429857867847	2.4930265811579897	145.04881286621094	145.05148315429688
198	145.06466674804688	9.205066666666665					1	DETECTED	145.0647 m/z @9.21 [CD6716_2.mzXML]	145.06466674804688	9.205066666666665	9.14715	9.278316666666665	0.13116666666666532	5791.5224609375	27081.732383300805	0	1175	0.07508925197044469	1.1323741007194355	1.2647482014388711	145.0645294189453	145.06494140625
199	145.0841064453125	9.1909					1	DETECTED	145.0841 m/z @9.19 [CD6716_2.mzXML]	145.0841064453125	9.1909	1.0321500000000001	15.45965	14.4275	87318.453125	6815289.858770904	0	1175	0.0992833668941362	0.5167488900467008	0.017612601401607638	145.08370971679688	145.0859832763672
200	146.05972290039062	9.1909					1	DETECTED	146.0597 m/z @9.19 [CD6716_2.mzXML]	146.05972290039062	9.1909	0.5934666666666666	19.02	18.42653333333333	741587.9375	7150085.78283091	0	1175	0.0987073514576462	2.2764273511449815	3.9373511612345102	146.05242919921875	146.06033325195312
201	146.08102416992188	2.0069500000000002					1	DETECTED	146.0810 m/z @2.01 [CD6716_2.mzXML]	146.08102416992188	2.0069500000000002	0.11936666666666666	19.95	19.83063333333333	74117.4453125	6480040.882939972	0	1175	0.7823577274327458	1.990395667861315	1.8000097658738161	146.07411193847656	146.0876007080078
202	146.11732482910156	1.8109					1	DETECTED	146.1173 m/z @1.81 [CD6716_2.mzXML]	146.11732482910156	1.8109	1.8109	9.293666666666667	7.482766666666667	16478.5859375	3917808.835169922	0	1175	7.402518748969575	null	null	146.11724853515625	146.11753845214844
203	147.01377868652344	1.5095166666666666					1	DETECTED	147.0138 m/z @1.51 [CD6716_2.mzXML]	147.01377868652344	1.5095166666666666	1.4647166666666667	18.964499999999997	17.49978333333333	206558.390625	4483192.26822357	0	1175	11.2463096259434	117.28775078914298	240.34096110755104	147.00701904296875	147.0142059326172
204	147.029541015625	1.5246333333333333					1	DETECTED	147.0295 m/z @1.52 [CD6716_2.mzXML]	147.029541015625	1.5246333333333333	1.4796333333333334	3.686183333333333	2.20655	257276.796875	1.282864672455374E7	0	1175	2.908829730884042	20.62161119867217	42.8429377627852	147.0248260498047	147.029541015625
205	147.0633544921875	9.1909					1	DETECTED	147.0634 m/z @9.19 [CD6716_2.mzXML]	147.0633544921875	9.1909	0.10116666666666667	20.004666666666665	19.903499999999998	64157.9921875	2880738.708186279	0	1175	0.09625744330802277	0.512790938901934	1.8140898488031947	147.05377197265625	147.06581115722656
206	147.07630920410156	1.8533666666666666					1	DETECTED	147.0763 m/z @1.85 [CD6716_2.mzXML]	147.07630920410156	1.8533666666666666	1.7822166666666668	16.546833333333332	14.764616666666665	234994.234375	6832180.139470029	0	1175	0.15685718864858167	12.415600883613855	11.49132842515143	147.0760040283203	147.0858154296875
207	147.1127166748047	1.5679666666666667					1	DETECTED	147.1127 m/z @1.57 [CD6716_2.mzXML]	147.1127166748047	1.5679666666666667	1.4947833333333334	19.676	18.181216666666664	187103.15625	3940111.098996705	0	1175	0.14330110648956174	10.236167655400294	5.53993497409699	147.1123046875	147.11672973632812
208	148.0147247314453	1.5246333333333333					1	DETECTED	148.0147 m/z @1.52 [CD6716_2.mzXML]	148.0147247314453	1.5246333333333333	1.4145666666666665	1.5679666666666667	0.1534000000000002	25623.7421875	162048.6509294434	0	1175	0.3387669338024455	0.6975282299408454	0.41456476095685	148.0145721435547	148.01473999023438
209	148.0425262451172	2.0779166666666664					1	DETECTED	148.0425 m/z @2.08 [CD6716_2.mzXML]	148.0425262451172	2.0779166666666664	0.7761	9.988016666666665	9.211916666666665	40022.1953125	2604302.399278657	0	1175	0.5862977986225426	3.4963347561305826	6.574952544846749	148.03842163085938	148.0428466796875
210	148.0602264404297	1.8393333333333333					1	DETECTED	148.0602 m/z @1.84 [CD6716_2.mzXML]	148.0602264404297	1.8393333333333333	1.82535	9.2482	7.42285	41009.3515625	1250648.7362212522	0	1175	0.1961353372063357	58.85895987449205	101.2576289956566	148.05990600585938	148.06690979003906
211	148.0822296142578	17.380666666666666					1	DETECTED	148.0822 m/z @17.38 [CD6716_2.mzXML]	148.0822296142578	17.380666666666666	0.10116666666666667	20.004666666666665	19.903499999999998	5198.29931640625	1946818.3538744485	0	1175	3.8137308813575785	0.5759281229202233	0.2997415663614212	148.07522583007812	148.08518981933594
212	148.93505859375	1.7525000000000002					1	DETECTED	148.9351 m/z @1.75 [CD6716_2.mzXML]	148.93505859375	1.7525000000000002	1.6733166666666668	12.044749999999999	10.371433333333332	67841.7265625	1362611.0196547548	0	1175	0.1504118434487256	1.6149121638827872	2.1364603382316303	148.9346923828125	148.9409942626953
213	148.96121215820312	1.9786					1	DETECTED	148.9612 m/z @1.98 [CD6716_2.mzXML]	148.96121215820312	1.9786	1.9365333333333332	17.751666666666665	15.815133333333332	5710.06787109375	1899277.2990085143	0	1175	0.6586608224862607	187.97702060221854	374.9540412044371	148.95730590820312	148.96121215820312
214	149.01206970214844	1.5246333333333333					1	DETECTED	149.0121 m/z @1.52 [CD6716_2.mzXML]	149.01206970214844	1.5246333333333333	0.28325	19.822333333333333	19.539083333333334	213797.421875	5662803.295007749	0	1175	0.1144747113199065	0.5175770159618936	0.016458789312521527	149.00221252441406	149.0122528076172
215	149.0229949951172	12.422183333333333					1	DETECTED	149.0230 m/z @12.42 [CD6716_2.mzXML]	149.0229949951172	12.422183333333333	0.10116666666666667	20.004666666666665	19.903499999999998	99553.6953125	3.671541661734646E7	1	1175	11.524307486217465	0.859851928780238	0.06622127520676568	149.0228271484375	149.0234832763672
216	149.0596466064453	8.381					1	DETECTED	149.0596 m/z @8.38 [CD6716_2.mzXML]	149.0596466064453	8.381	7.889233333333333	8.481033333333334	0.591800000000001	4926.43017578125	94186.01678924574	0	1175	0.22241998189252854	0.6017081271605782	0.20341625432115645	149.0594940185547	149.05982971191406
217	149.99261474609375	1.7678					1	DETECTED	149.9926 m/z @1.77 [CD6716_2.mzXML]	149.99261474609375	1.7678	0.15566666666666668	19.95	19.794333333333334	13829.9580078125	5659029.037491826	0	1175	10.384149132471274	4.39996262475069	7.797075641017642	149.99258422851562	150.00172424316406
218	150.0153045654297	1.5095166666666666					1	DETECTED	150.0153 m/z @1.51 [CD6716_2.mzXML]	150.0153045654297	1.5095166666666666	0.28325	19.9685	19.68525	7629.00732421875	3092475.9145158683	0	1175	0.10339035809407293	8.026496411873437	15.052992823746873	150.00625610351562	150.01629638671875
219	150.0263214111328	12.454566666666667					1	DETECTED	150.0263 m/z @12.45 [CD6716_2.mzXML]	150.0263214111328	12.454566666666667	0.10116666666666667	19.986666666666668	19.8855	8288.6328125	3664716.546815552	0	1175	9.865422676855012	0.8048593909369081	0.8911859781822056	150.02003479003906	150.0358428955078
220	150.05831909179688	2.7258166666666668					1	DETECTED	150.0583 m/z @2.73 [CD6716_2.mzXML]	150.05831909179688	2.7258166666666668	0.7761	4.2804	3.5043	42039.1484375	1330145.093559784	0	1175	0.24362579943106955	0.5663509787928757	0.12312150881160268	150.04893493652344	150.0584716796875
221	150.9321746826172	1.7678					1	DETECTED	150.9322 m/z @1.77 [CD6716_2.mzXML]	150.9321746826172	1.7678	1.6583	1.92275	0.26444999999999985	25497.84375	204098.59910620112	0	1175	0.07579535545369853	1.2075342465753425	1.4150684931506852	150.93199157714844	150.9325408935547
222	150.97679138183594	2.2331999999999996					1	DETECTED	150.9768 m/z @2.23 [CD6716_2.mzXML]	150.97679138183594	2.2331999999999996	0.15566666666666668	19.9685	19.812833333333334	12704.5283203125	2359561.382655273	0	1175	9.926187350246154	5.451617249578943	12.31061465789811	150.9681854248047	150.9769744873047
223	151.05252075195312	11.344933333333334					1	DETECTED	151.0525 m/z @11.34 [CD6716_2.mzXML]	151.05252075195312	11.344933333333334	1.4332500000000001	11.344933333333334	9.911683333333333	19924.560546875	2528214.665191223	0	1175	9.876519657386973	0.5	null	151.04490661621094	151.0619354248047
224	152.00912475585938	2.9520666666666666					1	DETECTED	152.0091 m/z @2.95 [CD6716_2.mzXML]	152.00912475585938	2.9520666666666666	2.78165	3.0688	0.28715	3761.0673828125	48738.89355358883	0	1175	0.08759323049940226	0.8424938875305624	0.6849877750611248	152.00880432128906	152.0093231201172
225	152.02186584472656	1.8109					1	DETECTED	152.0219 m/z @1.81 [CD6716_2.mzXML]	152.02186584472656	1.8109	1.7525000000000002	10.672566666666667	8.920066666666667	112112.703125	2662533.845096954	0	1175	0.05937313139444611	13.535210088155674	147.42429714934897	152.0218505859375	152.0318603515625
226	152.03195190429688	2.1912833333333332					1	DETECTED	152.0320 m/z @2.19 [CD6716_2.mzXML]	152.03195190429688	2.1912833333333332	2.1912833333333332	9.671566666666667	7.480283333333334	5256.63623046875	604957.8699519958	0	1175	1.2992634283998141	null	null	152.03187561035156	152.03598022460938
227	152.04661560058594	11.56105					1	DETECTED	152.0466 m/z @11.56 [CD6716_2.mzXML]	152.04661560058594	11.56105	0.11936666666666666	19.931833333333334	19.812466666666666	7826.1298828125	2101622.1996541596	0	1175	18.17901770041564	1.3069947924747622	2.8011039877678865	152.03713989257812	152.05657958984375
228	152.94692993164062	1.6124833333333333					1	DETECTED	152.9469 m/z @1.61 [CD6716_2.mzXML]	152.94692993164062	1.6124833333333333	1.5390666666666666	12.146899999999999	10.607833333333332	90577.609375	3317389.0319864503	0	1175	0.09849408908744506	1.7000567034193952	2.4938976879945542	152.94674682617188	152.94717407226562
229	153.04061889648438	3.8418666666666668					1	DETECTED	153.0406 m/z @3.84 [CD6716_2.mzXML]	153.04061889648438	3.8418666666666668	1.4947833333333334	3.9975333333333336	2.5027500000000003	2296.650146484375	201517.24702590946	0	1175	0.1866091932955518	0.5331617255458904	0.06632345109178066	153.03480529785156	153.04258728027344
230	153.05746459960938	13.7255					1	DETECTED	153.0575 m/z @13.73 [CD6716_2.mzXML]	153.05746459960938	13.7255	3.5329333333333333	19.493333333333332	15.9604	77610.0703125	1.3793748022836516E7	1	1175	2.5129532802364434	0.7251933843043186	1.0107869207617344	153.0519561767578	153.0661163330078
231	154.0264892578125	1.8671666666666666					1	DETECTED	154.0265 m/z @1.87 [CD6716_2.mzXML]	154.0264892578125	1.8671666666666666	1.8109	10.5693	8.7584	30693.005859375	1524687.6950551756	0	1175	0.058558189236483704	77.56362131119889	153.016835013253	154.02005004882812	154.02650451660156
232	154.05841064453125	1.8393333333333333					1	DETECTED	154.0584 m/z @1.84 [CD6716_2.mzXML]	154.05841064453125	1.8393333333333333	1.8393333333333333	15.569433333333334	13.7301	14427.900390625	1636069.4624328006	0	1175	10.56498376918908	null	null	154.04920959472656	154.0614471435547
233	154.08380126953125	4.04445					1	DETECTED	154.0838 m/z @4.04 [CD6716_2.mzXML]	154.08380126953125	4.04445	0.11936666666666666	6.356233333333334	6.236866666666667	8080.8291015625	736415.2603873292	0	1175	0.7300422334020982	0.7944884397358867	0.7332394894227665	154.08331298828125	154.08644104003906
234	154.880126953125	1.7678					1	DETECTED	154.8801 m/z @1.77 [CD6716_2.mzXML]	154.880126953125	1.7678	1.6887	2.1205000000000003	0.4318000000000002	17908.3671875	183140.81099072276	0	1175	0.06799720478277615	2.729456384323644	2.657534944720032	154.8797607421875	154.88047790527344
235	155.0281524658203	2.7537666666666665					1	DETECTED	155.0282 m/z @2.75 [CD6716_2.mzXML]	155.0281524658203	2.7537666666666665	2.1486666666666663	15.847033333333334	13.698366666666669	19863.46484375	999460.3749172364	0	1175	0.18261302829144377	0.8285176129863067	21.312704732686015	155.0280303955078	155.03155517578125
236	155.06784057617188	10.311416666666666					1	DETECTED	155.0678 m/z @10.31 [CD6716_2.mzXML]	155.06784057617188	10.311416666666666	9.131983333333332	10.403083333333333	1.2711000000000006	8191.0146484375	151178.57980123893	0	1175	0.11328969972695901	0.5388604697170958	0.07772093943419163	155.0599365234375	155.06837463378906
237	155.13072204589844	14.997266666666667					1	DETECTED	155.1307 m/z @15.00 [CD6716_2.mzXML]	155.13072204589844	14.997266666666667	0.10116666666666667	20.004666666666665	19.903499999999998	376920.28125	7.969419293862657E7	0	1175	6.145821632009305	0.6799675048696415	0.7579244111460883	155.1301727294922	155.1344757080078
238	156.04188537597656	1.7678					1	DETECTED	156.0419 m/z @1.77 [CD6716_2.mzXML]	156.04188537597656	1.7678	1.73695	2.0494666666666665	0.31251666666666655	233150.40625	1315124.873489745	1	1175	0.050859504858564275	5.067556467685497	9.987039362882635	156.04188537597656	156.04200744628906
239	156.0767059326172	1.88085					1	DETECTED	156.0767 m/z @1.88 [CD6716_2.mzXML]	156.0767059326172	1.88085	1.5390666666666666	15.477783333333333	13.938716666666666	36736.25	1784236.551941284	0	1175	0.34302887927218095	2.043254479558526	1.9078006134104997	156.0680694580078	156.07723999023438
240	156.13429260253906	14.997266666666667					1	DETECTED	156.1343 m/z @15.00 [CD6716_2.mzXML]	156.13429260253906	14.997266666666667	0.11936666666666666	19.986666666666668	19.8673	19024.587890625	5072830.147570646	0	1175	2.648362544092535	0.7275506029570863	0.33945100506928266	156.13368225097656	156.13487243652344
241	157.12791442871094	14.997266666666667					1	DETECTED	157.1279 m/z @15.00 [CD6716_2.mzXML]	157.12791442871094	14.997266666666667	0.10116666666666667	20.004666666666665	19.903499999999998	100025.2578125	2.3421550796302374E7	0	1175	1.9039180483697162	0.7299170471641279	1.511171013807659	157.1218719482422	157.12832641601562
242	158.04010009765625	1.7968333333333333					1	DETECTED	158.0401 m/z @1.80 [CD6716_2.mzXML]	158.04010009765625	1.7968333333333333	1.7525000000000002	3.59425	1.84175	15614.7294921875	419495.59675729345	0	1175	0.042370380610155856	19.42024224193269	30.652462330096377	158.03712463378906	158.0401611328125
243	158.13131713867188	14.979416666666667					1	DETECTED	158.1313 m/z @14.98 [CD6716_2.mzXML]	158.13131713867188	14.979416666666667	0.17411666666666664	19.986666666666668	19.81255	5738.46044921875	1881549.8529996346	0	1175	7.206359967550142	0.6691032940906297	0.26941335963810675	158.13038635253906	158.13172912597656
244	158.9277801513672	1.55345					1	DETECTED	158.9278 m/z @1.55 [CD6716_2.mzXML]	158.9277801513672	1.55345	1.4493333333333331	2.106383333333333	0.6570499999999999	41143.12109375	611011.4847650148	0	1175	0.07880639541719647	3.155354570193687	4.058335002738237	158.921875	158.92794799804688
245	158.96376037597656	1.6583					1	DETECTED	158.9638 m/z @1.66 [CD6716_2.mzXML]	158.96376037597656	1.6583	1.5824833333333332	12.759483333333332	11.177	412017.625	6031154.878420899	0	1175	0.08512027882054807	1.5182827763817972	1.8733365463752072	158.9635772705078	158.96612548828125
246	159.01388549804688	1.4647166666666667					1	DETECTED	159.0139 m/z @1.46 [CD6716_2.mzXML]	159.01388549804688	1.4647166666666667	1.4145666666666665	17.5485	16.133933333333335	13297.419921875	1322719.3538658451	0	1175	0.7794786617105087	160.8567630442003	3.516663984353802	159.00527954101562	159.01492309570312
247	159.06521606445312	1.9786					1	DETECTED	159.0652 m/z @1.98 [CD6716_2.mzXML]	159.06521606445312	1.9786	1.92275	16.490766666666666	14.568016666666665	11250.7041015625	1096657.8843210146	0	1175	0.13216420909562498	40.19671060016444	81.53722519689381	159.05770874023438	159.06903076171875
248	159.0916748046875	9.1909					1	DETECTED	159.0917 m/z @9.19 [CD6716_2.mzXML]	159.0916748046875	9.1909	9.1153	19.6215	10.506200000000002	69368.2890625	1966689.3665943	0	1175	0.09357492543136381	1.9844082338862188	1.9253001659761988	159.09024047851562	159.10159301757812
249	159.14907836914062	8.867333333333333					1	DETECTED	159.1491 m/z @8.87 [CD6716_2.mzXML]	159.14907836914062	8.867333333333333	8.741366666666666	9.097633333333333	0.3562666666666665	9037.2626953125	88995.271340698	0	1175	0.16245102387064136	1.414130722413335	1.8530836883186377	159.14903259277344	159.14926147460938
250	159.98182678222656	11.468116666666667					1	DETECTED	159.9818 m/z @11.47 [CD6716_2.mzXML]	159.98182678222656	11.468116666666667	0.10116666666666667	20.004666666666665	19.903499999999998	9128.6533203125	1927831.0989716814	0	1175	8.59247300520588	0.8754987045777449	0.7301037917568309	159.9814453125	159.98281860351562
251	160.06036376953125	2.5737666666666663					1	DETECTED	160.0604 m/z @2.57 [CD6716_2.mzXML]	160.06036376953125	2.5737666666666663	1.82535	19.986666666666668	18.161316666666668	336401.25	2.138414686648593E7	1	1175	0.6846978793066332	2.073877054433066	1.878588261920507	160.05201721191406	160.06358337402344
252	160.07574462890625	9.1909					1	DETECTED	160.0757 m/z @9.19 [CD6716_2.mzXML]	160.07574462890625	9.1909	0.9042	10.781233333333335	9.877033333333335	38427.99609375	3290559.715078094	0	1175	0.09527977232322726	0.5720926249746686	0.13320643488048492	160.07269287109375	160.07594299316406
253	160.1332244873047	10.095783333333333					1	DETECTED	160.1332 m/z @10.10 [CD6716_2.mzXML]	160.1332244873047	10.095783333333333	10.041666666666666	10.293833333333334	0.25216666666666754	11168.9208984375	68643.60408630401	0	1175	0.08897839177116396	2.3298429319371556	3.5042230102710175	160.13304138183594	160.13327026367188
254	161.02391052246094	12.1128					1	DETECTED	161.0239 m/z @12.11 [CD6716_2.mzXML]	161.02391052246094	12.1128	1.4796333333333334	16.381116666666667	14.901483333333333	61780.328125	1.0014917435704343E7	0	1175	2.7171111035033615	2.384551959540279	0.3369296982037656	161.01498413085938	161.02947998046875
255	161.06370544433594	2.5737666666666663					1	DETECTED	161.0637 m/z @2.57 [CD6716_2.mzXML]	161.06370544433594	2.5737666666666663	0.39268333333333333	19.840500000000002	19.447816666666668	16663.935546875	2348859.9885852053	0	1175	0.7792982068110819	4.307866494027727	6.3473890946067035	161.0587921142578	161.06427001953125
256	161.98121643066406	1.0869666666666666					1	DETECTED	161.9812 m/z @1.09 [CD6716_2.mzXML]	161.98121643066406	1.0869666666666666	0.10116666666666667	20.004666666666665	19.903499999999998	3657.907470703125	1774875.6746827706	0	1175	18.34969839949102	10.095100426049907	6.478247640720482	161.98048400878906	161.98802185058594
257	162.09803771972656	16.381116666666667					1	DETECTED	162.0980 m/z @16.38 [CD6716_2.mzXML]	162.09803771972656	16.381116666666667	8.955983333333334	19.767833333333332	10.811849999999998	11715.986328125	2690739.164956085	0	1175	1.6716147041387863	0.7280576330840298	0.4114814791205051	162.09689331054688	162.09828186035156
258	162.11190795898438	1.82535					1	DETECTED	162.1119 m/z @1.83 [CD6716_2.mzXML]	162.11190795898438	1.82535	1.7678	18.8005	17.0327	2485190.25	1.657440342926371E7	1	1175	0.0698651933156873	2.3125791201893713	3.1902746979104273	162.11190795898438	162.12124633789062
259	162.9912872314453	1.5246333333333333					1	DETECTED	162.9913 m/z @1.52 [CD6716_2.mzXML]	162.9912872314453	1.5246333333333333	0.11936666666666666	19.9685	19.84913333333333	418347.21875	6594148.447347076	0	1175	0.09039059152036732	1.2134733581052497	1.272356237758685	162.98324584960938	162.99195861816406
260	163.03863525390625	10.9042					1	DETECTED	163.0386 m/z @10.90 [CD6716_2.mzXML]	163.03863525390625	10.9042	0.10116666666666667	19.986666666666668	19.8855	30703.68359375	3295772.063407104	0	1175	0.9488549557246557	0.8968455833807699	5.421371620453772	163.03355407714844	163.04747009277344
261	163.06002807617188	2.0069500000000002					1	DETECTED	163.0600 m/z @2.01 [CD6716_2.mzXML]	163.06002807617188	2.0069500000000002	0.11936666666666666	20.004666666666665	19.885299999999997	50988.1484375	7128592.794607604	0	1175	0.7006539099902587	3.5378898421121847	6.590714185716059	163.0597381591797	163.06040954589844
262	163.0751190185547	11.5316					1	DETECTED	163.0751 m/z @11.53 [CD6716_2.mzXML]	163.0751190185547	11.5316	0.9772	11.715283333333334	10.738083333333334	27579.6640625	3999595.214661132	0	1175	0.06453199117687802	0.5087017420854494	0.013417900813367788	163.0706024169922	163.08126831054688
263	163.09442138671875	15.71755					1	DETECTED	163.0944 m/z @15.72 [CD6716_2.mzXML]	163.09442138671875	15.71755	0.21055	19.840500000000002	19.62995	22567.1328125	6490989.115617196	0	1175	2.808792753685104	0.6329383504223899	0.6387382870205964	163.09365844726562	163.0969696044922
264	163.11572265625	1.82535					1	DETECTED	163.1157 m/z @1.83 [CD6716_2.mzXML]	163.11572265625	1.82535	1.0869666666666666	2.2883833333333334	1.2014166666666668	125194.453125	1799791.9821896967	0	1175	0.13116184577344558	0.8135453581021601	0.6270907162043203	163.11190795898438	163.11636352539062
265	163.519775390625	15.405066666666666					1	DETECTED	163.5198 m/z @15.41 [CD6716_2.mzXML]	163.519775390625	15.405066666666666	14.35395	16.824666666666666	2.4707166666666662	17932.9140625	2233305.8599399403	0	1175	2.189505127294405	1.1752818431192216	1.3505636862384434	163.51834106445312	163.52865600585938
266	163.97654724121094	0.37453333333333333					1	DETECTED	163.9765 m/z @0.37 [CD6716_2.mzXML]	163.97654724121094	0.37453333333333333	0.10116666666666667	20.004666666666665	19.903499999999998	54379.5859375	1.8088800284116685E7	1	1175	18.039604255211938	6.844682389963105	33.630899249877345	163.9759521484375	163.97711181640625
267	163.99485778808594	1.5246333333333333					1	DETECTED	163.9949 m/z @1.52 [CD6716_2.mzXML]	163.99485778808594	1.5246333333333333	1.5246333333333333	17.158666666666665	15.634033333333331	13770.802734375	1633313.4733685914	0	1175	0.04279096100158242	null	null	163.98744201660156	163.99485778808594
268	164.90916442871094	1.7678					1	DETECTED	164.9092 m/z @1.77 [CD6716_2.mzXML]	164.90916442871094	1.7678	1.7204666666666666	1.7822166666666668	0.061750000000000194	20487.55859375	67778.95977392599	0	1175	0.06748921471453406	0.6522887323943667	0.30457746478873327	164.90895080566406	164.9091796875
269	164.92977905273438	1.6583					1	DETECTED	164.9298 m/z @1.66 [CD6716_2.mzXML]	164.92977905273438	1.6583	1.6124833333333333	2.1345666666666667	0.5220833333333335	25611.029296875	391967.0667299805	0	1175	0.3090674202137411	5.697526373226608	10.295810004968812	164.92054748535156	164.9301300048828
270	164.9841766357422	11.374733333333333					1	DETECTED	164.9842 m/z @11.37 [CD6716_2.mzXML]	164.9841766357422	11.374733333333333	0.10116666666666667	20.004666666666665	19.903499999999998	103636.921875	1.3508176361717986E7	1	1175	1.1038779875023472	0.8824794070666635	9.907422443216797	164.97657775878906	164.98919677734375
271	165.02464294433594	1.5246333333333333					1	DETECTED	165.0246 m/z @1.52 [CD6716_2.mzXML]	165.02464294433594	1.5246333333333333	1.4332500000000001	6.479183333333333	5.045933333333333	7930.59912109375	899214.8027583008	0	1175	0.10209409165316163	27.608608426044192	54.217216852088384	165.02389526367188	165.0336151123047
272	165.0547637939453	3.8418666666666668					1	DETECTED	165.0548 m/z @3.84 [CD6716_2.mzXML]	165.0547637939453	3.8418666666666668	2.035266666666667	10.5693	8.534033333333333	9329.9560546875	1039583.962114136	0	1175	5.707860342672282	2.361904498320971	3.7248229620588797	165.05433654785156	165.05535888671875
273	165.15980529785156	15.847033333333334					1	DETECTED	165.1598 m/z @15.85 [CD6716_2.mzXML]	165.15980529785156	15.847033333333334	0.17411666666666664	20.004666666666665	19.83055	19455.693359375	7889179.959731851	0	1175	2.031052779371917	0.7620939891406429	0.5623043076259714	165.15438842773438	165.16082763671875
274	165.58987426757812	8.364866666666666					1	DETECTED	165.5899 m/z @8.36 [CD6716_2.mzXML]	165.58987426757812	8.364866666666666	8.027750000000001	8.498383333333333	0.4706333333333319	6271.85205078125	107041.01871893286	0	1175	0.3753093844710662	0.6980273891333381	0.3960547782666761	165.5896453857422	165.58999633789062
275	166.02613830566406	2.5330833333333334					1	DETECTED	166.0261 m/z @2.53 [CD6716_2.mzXML]	166.02613830566406	2.5330833333333334	1.82535	8.4138	6.58845	35095.99609375	2229957.6998764654	0	1175	0.8353865687527136	1.802679505288574	2.1215472694299855	166.02542114257812	166.03213500976562
276	166.05307006835938	2.106383333333333					1	DETECTED	166.0531 m/z @2.11 [CD6716_2.mzXML]	166.05307006835938	2.106383333333333	1.9504333333333332	8.4138	6.463366666666667	15632.60546875	952477.0039732057	0	1175	0.1640407695103474	19.836148542307612	null	166.04898071289062	166.06268310546875
277	166.07339477539062	8.3973					1	DETECTED	166.0734 m/z @8.40 [CD6716_2.mzXML]	166.07339477539062	8.3973	8.010183333333334	8.58525	0.5750666666666664	3219.2724609375	64681.26767926021	0	1175	0.27037132766977123	0.7427562750247573	0.4855125500495145	166.0635528564453	166.074951171875
278	166.08602905273438	8.364866666666666					1	DETECTED	166.0860 m/z @8.36 [CD6716_2.mzXML]	166.08602905273438	8.364866666666666	0.35636666666666666	15.680616666666667	15.324250000000001	2169307.75	5.251608045563852E7	1	1175	0.3098317179212966	0.8217796310874708	0.4007021964028328	166.0807647705078	166.08680725097656
279	166.09701538085938	8.364866666666666					1	DETECTED	166.0970 m/z @8.36 [CD6716_2.mzXML]	166.09701538085938	8.364866666666666	8.062033333333334	8.430383333333333	0.3683499999999995	8775.875	69582.16592211889	0	1175	1.6253713720721201	0.6081728123280147	0.22095022546052473	166.0966033935547	166.1049346923828
280	166.11276245117188	8.364866666666666					1	DETECTED	166.1128 m/z @8.36 [CD6716_2.mzXML]	166.11276245117188	8.364866666666666	8.113183333333334	8.463916666666666	0.35073333333333245	3191.71826171875	34544.72534271241	0	1175	0.08856204607874574	0.6967750480100665	0.39355009602013297	166.10787963867188	166.12071228027344
281	166.5277557373047	3.054333333333333					1	DETECTED	166.5278 m/z @3.05 [CD6716_2.mzXML]	166.5277557373047	3.054333333333333	2.3979	4.580466666666666	2.1825666666666663	4139.7431640625	187139.49484555054	0	1175	0.40465196745406695	1.6624435078454274	2.3248870156908548	166.5272674560547	166.5337371826172
282	166.5844268798828	8.364866666666666					1	DETECTED	166.5844 m/z @8.36 [CD6716_2.mzXML]	166.5844268798828	8.364866666666666	7.975533333333333	8.498383333333333	0.52285	6392.90869140625	112265.11180395495	0	1175	0.2618431176919458	0.6714683219178087	0.3429366438356174	166.58392333984375	166.5844268798828
283	166.98472595214844	11.715283333333334					1	DETECTED	166.9847 m/z @11.72 [CD6716_2.mzXML]	166.98472595214844	11.715283333333334	0.10116666666666667	20.004666666666665	19.903499999999998	48319.34765625	8080576.672318971	0	1175	1.5044707788231086	0.8599203831085087	0.424712595044368	166.9834442138672	166.98568725585938
284	167.02169799804688	8.381					1	DETECTED	167.0217 m/z @8.38 [CD6716_2.mzXML]	167.02169799804688	8.381	1.4493333333333331	8.463916666666666	7.0145833333333325	7721.0341796875	613911.9347284241	0	1175	0.3076935683844546	0.5059810050492907	0.18154118673944794	167.0214385986328	167.02252197265625
285	167.03378295898438	9.584200000000001					1	DETECTED	167.0338 m/z @9.58 [CD6716_2.mzXML]	167.03378295898438	9.584200000000001	1.7822166666666668	10.463916666666668	8.681700000000001	45404.40234375	1105927.3983671872	0	1175	7.788337862631649	2.496461750934958	0.02215260494983108	167.03118896484375	167.0343017578125
286	167.06781005859375	10.311416666666666					1	DETECTED	167.0678 m/z @10.31 [CD6716_2.mzXML]	167.06781005859375	10.311416666666666	3.3954999999999997	10.478633333333333	7.083133333333333	3917.898681640625	394459.01230126934	0	1175	0.25497184442320453	0.5120892626911352	0.024178525382270354	167.06764221191406	167.06918334960938
287	167.0894775390625	8.364866666666666					1	DETECTED	167.0895 m/z @8.36 [CD6716_2.mzXML]	167.0894775390625	8.364866666666666	7.6787	9.293666666666667	1.6149666666666667	152589.109375	3235046.048380733	0	1175	0.259759345756418	0.9057537659399052	0.4445159202890921	167.08932495117188	167.08999633789062
288	168.04443359375	1.5824833333333332					1	DETECTED	168.0444 m/z @1.58 [CD6716_2.mzXML]	168.04443359375	1.5824833333333332	1.5824833333333332	16.417783333333333	14.8353	5897.00390625	2208861.715974304	0	1175	8.035129509409064	null	null	168.03680419921875	168.04443359375
289	168.09031677246094	8.331966666666666					1	DETECTED	168.0903 m/z @8.33 [CD6716_2.mzXML]	168.09031677246094	8.331966666666666	7.923566666666667	10.834883333333332	2.911316666666665	5673.25927734375	250844.44663189683	0	1175	0.12679272366232652	3.5642956252040516	6.128591250408103	168.0901641845703	168.09524536132812
290	168.98016357421875	11.715283333333334					1	DETECTED	168.9802 m/z @11.72 [CD6716_2.mzXML]	168.98016357421875	11.715283333333334	0.10116666666666667	19.9685	19.86733333333333	21289.51953125	3622801.7715024403	0	1175	0.6023683279007273	0.7349471910168113	0.45644745555422284	168.97100830078125	168.98976135253906
291	169.00527954101562	10.448916666666666					1	DETECTED	169.0053 m/z @10.45 [CD6716_2.mzXML]	169.00527954101562	10.448916666666666	1.5679666666666667	10.637033333333333	9.069066666666666	25206.37109375	1971691.885440125	0	1175	0.0717223786923622	0.9422988561053098	0.760371000861878	168.9958038330078	169.01083374023438
292	169.03561401367188	2.966533333333333					1	DETECTED	169.0356 m/z @2.97 [CD6716_2.mzXML]	169.03561401367188	2.966533333333333	0.15566666666666668	19.639666666666667	19.484	101354.25	6017948.115427763	0	1175	0.33229058969305125	1.8303695896591412	1.1871682453989447	169.03297424316406	169.0362548828125
293	169.04908752441406	10.852300000000001					1	DETECTED	169.0491 m/z @10.85 [CD6716_2.mzXML]	169.04908752441406	10.852300000000001	1.2327833333333333	19.293	18.060216666666665	319281.6875	8046277.600047787	1	1175	0.13378001798437822	0.5183286659304033	0.022758388117778965	169.0469970703125	169.0585174560547
294	169.09445190429688	1.6733166666666668					1	DETECTED	169.0945 m/z @1.67 [CD6716_2.mzXML]	169.09445190429688	1.6733166666666668	1.5973666666666666	8.84905	7.251683333333333	25526.67578125	3336429.51886914	0	1175	0.09392533517963608	47.73985077902117	94.47970155804235	169.09445190429688	169.09730529785156
295	170.0420684814453	1.8109					1	DETECTED	170.0421 m/z @1.81 [CD6716_2.mzXML]	170.0420684814453	1.8109	1.8109	10.463916666666668	8.653016666666668	7944.22998046875	1155589.7251593021	0	1175	1.2269622507642326	null	null	170.03248596191406	170.0421905517578
296	170.0599822998047	9.1909					1	DETECTED	170.0600 m/z @9.19 [CD6716_2.mzXML]	170.0599822998047	9.1909	9.1153	10.95585	1.8405500000000004	229920.34375	1900389.994351807	0	1175	0.09071049338166048	1.8846832836683989	22.309954502052637	170.05245971679688	170.06024169921875
297	170.09234619140625	1.8393333333333333					1	DETECTED	170.0923 m/z @1.84 [CD6716_2.mzXML]	170.09234619140625	1.8393333333333333	0.10116666666666667	20.004666666666665	19.903499999999998	8651.3037109375	5265184.451766296	0	1175	9.885540783668585	5.7254290919551245	5.792110735597177	170.09234619140625	170.0982666015625
298	171.00233459472656	10.463916666666668					1	DETECTED	171.0023 m/z @10.46 [CD6716_2.mzXML]	171.00233459472656	10.463916666666668	3.471966666666667	17.733333333333334	14.261366666666667	6181.5556640625	3438169.7860922855	0	1175	0.08409531826695904	1.0198418657646768	1.039683731529354	170.99563598632812	171.00234985351562
299	171.032958984375	1.5095166666666666					1	DETECTED	171.0330 m/z @1.51 [CD6716_2.mzXML]	171.032958984375	1.5095166666666666	1.4493333333333331	16.565683333333332	15.116349999999999	8776.6162109375	1554884.3869624021	0	1175	0.0990076101630828	125.58584879534723	250.1716975906945	171.02786254882812	171.03326416015625
300	171.06353759765625	9.205066666666665					1	DETECTED	171.0635 m/z @9.21 [CD6716_2.mzXML]	171.06353759765625	9.205066666666665	1.92275	10.834883333333332	8.912133333333331	24195.046875	1364042.0092648622	0	1175	0.08127905179110684	0.4827980105279582	0.01915155661418627	171.05355834960938	171.0646514892578
301	171.1491241455078	6.636733333333334					1	DETECTED	171.1491 m/z @6.64 [CD6716_2.mzXML]	171.1491241455078	6.636733333333334	0.11936666666666666	20.004666666666665	19.885299999999997	8470.0224609375	4887048.408650335	0	1175	5.331000171424798	1.5255624715503704	0.8835239920522098	171.1483154296875	171.14976501464844
302	172.13336181640625	10.240083333333333					1	DETECTED	172.1334 m/z @10.24 [CD6716_2.mzXML]	172.13336181640625	10.240083333333333	10.1689	13.708400000000001	3.5395000000000003	13300.1142578125	436410.62007418775	0	1175	0.13297095448003482	3.1832924302100585	6.637251449865563	172.126708984375	172.13369750976562
303	173.0208282470703	15.8288					1	DETECTED	173.0208 m/z @15.83 [CD6716_2.mzXML]	173.0208282470703	15.8288	0.19235	20.004666666666665	19.812316666666664	5345.17724609375	1941561.3240797112	0	1175	3.009567819279999	0.633529882635338	0.22989960457272238	173.01988220214844	173.0294189453125
304	173.0422821044922	1.88085					1	DETECTED	173.0423 m/z @1.88 [CD6716_2.mzXML]	173.0422821044922	1.88085	1.82535	16.215283333333335	14.389933333333335	6156.673828125	2274933.731504243	0	1175	6.885846625632501	129.63903903903932	122.86597243635495	173.03439331054688	173.0465087890625
305	173.16490173339844	9.706883333333334					1	DETECTED	173.1649 m/z @9.71 [CD6716_2.mzXML]	173.16490173339844	9.706883333333334	9.671566666666667	9.742283333333335	0.07071666666666765	2730.178955078125	9642.264361999627	0	1175	0.07956045934827927	1.0011798017933127	1.0023596035866256	173.16461181640625	173.16490173339844
306	173.96144104003906	11.420083333333334					1	DETECTED	173.9614 m/z @11.42 [CD6716_2.mzXML]	173.96144104003906	11.420083333333334	0.10116666666666667	20.004666666666665	19.903499999999998	8284.453125	1841898.4789190663	0	1175	0.5793759965694516	2.004886002193167	1.6115046685239198	173.95712280273438	173.96202087402344
307	174.07882690429688	15.66195					1	DETECTED	174.0788 m/z @15.66 [CD6716_2.mzXML]	174.07882690429688	15.66195	9.409483333333332	19.493333333333332	10.08385	10758.74609375	2468171.4785485854	0	1175	2.43002421600092	0.7559403502472732	0.5101599382223271	174.07791137695312	174.0791015625
308	174.12770080566406	20.004666666666665					1	DETECTED	174.1277 m/z @20.00 [CD6716_2.mzXML]	174.12770080566406	20.004666666666665	0.13746666666666665	20.004666666666665	19.867199999999997	2266.179931640625	1486615.995656402	0	1175	13.683845727028103	0.5	null	174.12704467773438	174.12847900390625
309	174.9378204345703	1.6583					1	DETECTED	174.9378 m/z @1.66 [CD6716_2.mzXML]	174.9378204345703	1.6583	1.5973666666666666	10.8176	9.220233333333335	89932.90625	3426290.0922900396	0	1175	0.08517811596945135	1.7689469978757673	2.201008725999176	174.93748474121094	174.93792724609375
310	174.99154663085938	1.5246333333333333					1	DETECTED	174.9915 m/z @1.52 [CD6716_2.mzXML]	174.99154663085938	1.5246333333333333	0.2651	19.9685	19.7034	64267.0703125	3460212.6634966717	0	1175	0.13401000580503486	9.074019045770143	12.851146202172657	174.99046325683594	174.99203491210938
311	175.00340270996094	1.8671666666666666					1	DETECTED	175.0034 m/z @1.87 [CD6716_2.mzXML]	175.00340270996094	1.8671666666666666	1.8671666666666666	19.256666666666668	17.3895	5691.5703125	2806205.953203219	0	1175	13.394099307573361	null	null	175.00340270996094	175.0089874267578
312	175.0238494873047	3.3495500000000002					1	DETECTED	175.0238 m/z @3.35 [CD6716_2.mzXML]	175.0238494873047	3.3495500000000002	2.8237333333333337	18.139833333333335	15.316100000000002	7197.2861328125	1287334.1679181522	0	1175	0.43573751001332583	14.564106627785353	0.6966079556659516	175.018798828125	175.03172302246094
313	175.07513427734375	15.04895					1	DETECTED	175.0751 m/z @15.05 [CD6716_2.mzXML]	175.07513427734375	15.04895	4.3591	19.749333333333333	15.390233333333333	14491.2333984375	3714678.372926085	0	1175	2.956382129018049	0.8604683801205347	0.762616227696831	175.0714569091797	175.07620239257812
314	175.09588623046875	10.7997					1	DETECTED	175.0959 m/z @10.80 [CD6716_2.mzXML]	175.09588623046875	10.7997	0.10116666666666667	20.004666666666665	19.903499999999998	2944.58056640625	1773633.5619435734	0	1175	19.63666960478417	0.9301975971784293	0.8603951943568587	175.08888244628906	175.09678649902344
315	175.118896484375	1.82535					1	DETECTED	175.1189 m/z @1.83 [CD6716_2.mzXML]	175.118896484375	1.82535	1.6124833333333333	8.381	6.768516666666667	75790.15625	1546007.3709211415	0	1175	0.17245804993926717	3.001681905946633	4.436482998525937	175.11334228515625	175.11965942382812
316	176.07064819335938	10.522833333333333					1	DETECTED	176.0706 m/z @10.52 [CD6716_2.mzXML]	176.07064819335938	10.522833333333333	3.8110166666666667	10.86965	7.058633333333333	78920.1640625	1068654.007328402	0	1175	0.08389977177284003	0.5853667251495507	3.0307609714879766	176.06533813476562	176.07427978515625
317	176.97085571289062	1.5246333333333333					1	DETECTED	176.9709 m/z @1.52 [CD6716_2.mzXML]	176.97085571289062	1.5246333333333333	1.4332500000000001	15.208333333333334	13.775083333333335	26642.41796875	4377733.759172547	0	1175	0.1892931874727699	75.36977931789183	149.73955863578362	176.9650421142578	176.97085571289062
318	177.00096130371094	11.38945					1	DETECTED	177.0010 m/z @11.39 [CD6716_2.mzXML]	177.00096130371094	11.38945	1.4145666666666665	18.084333333333333	16.669766666666668	5335.1171875	2382107.9982944336	0	1175	1.7193790814018932	0.835587049472592	5.009627686177734	176.9989013671875	177.00723266601562
319	177.0607452392578	1.6733166666666668					1	DETECTED	177.0607 m/z @1.67 [CD6716_2.mzXML]	177.0607452392578	1.6733166666666668	1.6428	11.516533333333333	9.873733333333334	14591.681640625	2092607.0736605225	0	1175	0.06684324282409326	161.77607864554847	322.55215729109693	177.05392456054688	177.06085205078125
320	177.07420349121094	10.522833333333333					1	DETECTED	177.0742 m/z @10.52 [CD6716_2.mzXML]	177.07420349121094	10.522833333333333	1.88085	15.71755	13.836699999999999	9197.68359375	1599579.2197586065	0	1175	8.522536441729944	0.8005511852024709	0.6011023704049419	177.07289123535156	177.07676696777344
321	177.08702087402344	2.8097166666666666					1	DETECTED	177.0870 m/z @2.81 [CD6716_2.mzXML]	177.08702087402344	2.8097166666666666	2.2052833333333335	11.590466666666666	9.385183333333332	5600.1708984375	1122191.915251434	0	1175	0.7803861686279356	7.763621573925993	6.962979890048066	177.08592224121094	177.09100341796875
322	177.15977478027344	18.231833333333334					1	DETECTED	177.1598 m/z @18.23 [CD6716_2.mzXML]	177.15977478027344	18.231833333333334	0.24688333333333334	20.004666666666665	19.757783333333332	3523.519775390625	1589973.9972635189	0	1175	1.4007039034665603	0.5492865794270579	0.09857315885411586	177.15487670898438	177.16400146484375
323	177.95584106445312	6.356233333333334					1	DETECTED	177.9558 m/z @6.36 [CD6716_2.mzXML]	177.95584106445312	6.356233333333334	0.10116666666666667	19.986666666666668	19.8855	2647.77294921875	1215975.3117999262	0	1175	1.4928848373976304	1.589551403662098	2.179102807324196	177.9552001953125	177.95654296875
324	179.04017639160156	1.5246333333333333					1	DETECTED	179.0402 m/z @1.52 [CD6716_2.mzXML]	179.04017639160156	1.5246333333333333	1.4332500000000001	13.57445	12.141200000000001	11333.3046875	1626451.3041795045	0	1175	0.08471317499371067	66.43005653839153	131.86011307678305	179.0338897705078	179.04034423828125
325	179.05409240722656	14.535266666666667					1	DETECTED	179.0541 m/z @14.54 [CD6716_2.mzXML]	179.05409240722656	14.535266666666667	9.864033333333333	19.111333333333334	9.247300000000001	4425.40087890625	964780.8800150149	0	1175	0.5783719714881865	0.9898135396076697	0.7674750732447356	179.05337524414062	179.0551300048828
326	179.07041931152344	10.493699999999999					1	DETECTED	179.0704 m/z @10.49 [CD6716_2.mzXML]	179.07041931152344	10.493699999999999	0.11936666666666666	20.004666666666665	19.885299999999997	44545.29296875	1574075.8014145212	0	1175	0.09683633484888077	0.7922553111877682	3.5075392866826274	179.06207275390625	179.07077026367188
327	179.99314880371094	11.31555					1	DETECTED	179.9931 m/z @11.32 [CD6716_2.mzXML]	179.99314880371094	11.31555	1.7678	11.359766666666667	9.591966666666668	11246.2900390625	4044044.394033692	0	1175	9.668850845178174	0.5023155542754402	0.004631108550880284	179.99314880371094	180.00279235839844
328	180.06898498535156	1.9786					1	DETECTED	180.0690 m/z @1.98 [CD6716_2.mzXML]	180.06898498535156	1.9786	0.8310166666666666	10.619516666666668	9.7885	8268.6123046875	890743.5168863831	0	1175	1.282717002677714	4.264831893108707	6.814428411416585	180.06521606445312	180.0762481689453
329	180.08790588378906	8.867333333333333					1	DETECTED	180.0879 m/z @8.87 [CD6716_2.mzXML]	180.08790588378906	8.867333333333333	0.2651	19.931833333333334	19.666733333333333	2978.11328125	1071183.1440701596	0	1175	0.08638894455934398	1.1431178724904774	1.2862357449809547	180.0801544189453	180.08811950683594
330	180.9036865234375	1.6583					1	DETECTED	180.9037 m/z @1.66 [CD6716_2.mzXML]	180.9036865234375	1.6583	1.6276166666666667	13.950466666666667	12.32285	14653.0478515625	5745350.8229477545	0	1175	0.29761752639234973	200.80689842476875	362.55898442044486	180.9033203125	180.9070281982422
331	180.94778442382812	16.104533333333332					1	DETECTED	180.9478 m/z @16.10 [CD6716_2.mzXML]	180.94778442382812	16.104533333333332	1.4647166666666667	19.804166666666667	18.33945	2111.326904296875	1244662.050109864	0	1175	2.238207476720129	0.6263551797665954	0.252710359533191	180.9470977783203	180.9488067626953
332	181.0023956298828	1.5246333333333333					1	DETECTED	181.0024 m/z @1.52 [CD6716_2.mzXML]	181.0023956298828	1.5246333333333333	1.4145666666666665	7.236149999999999	5.821583333333333	5171.7177734375	779718.3152169493	0	1175	0.14405066873616357	26.44571471835249	49.02815473542423	180.99632263183594	181.0023956298828
333	181.04905700683594	12.422183333333333					1	DETECTED	181.0491 m/z @12.42 [CD6716_2.mzXML]	181.04905700683594	12.422183333333333	0.5020833333333333	19.749333333333333	19.247249999999998	2148.790771484375	1198970.2471219485	0	1175	9.5637505607387	0.8073443175812283	0.6146886351624566	181.048583984375	181.0501708984375
334	181.0852508544922	11.5316					1	DETECTED	181.0853 m/z @11.53 [CD6716_2.mzXML]	181.0852508544922	11.5316	3.795666666666667	15.315166666666666	11.519499999999999	1198910.125	8726213.840970125	1	1175	0.10741523772401074	3.557861456156355	5.2100785336964	181.0830535888672	181.08984375
335	182.0811004638672	3.88835					1	DETECTED	182.0811 m/z @3.89 [CD6716_2.mzXML]	182.0811004638672	3.88835	1.92275	11.590466666666666	9.667716666666665	144791.46875	1.8737970959069483E7	1	1175	7.97017446419927	0.6676475577790488	0.20596127371030004	182.0728759765625	182.0889434814453
336	182.1497802734375	17.880666666666666					1	DETECTED	182.1498 m/z @17.88 [CD6716_2.mzXML]	182.1497802734375	17.880666666666666	0.10116666666666667	20.004666666666665	19.903499999999998	92980.0390625	2.1277767943434145E7	1	1175	8.047680894378445	0.6514412321747065	0.29115478250676846	182.14889526367188	182.1501922607422
337	182.96255493164062	1.5095166666666666					1	DETECTED	182.9626 m/z @1.51 [CD6716_2.mzXML]	182.96255493164062	1.5095166666666666	1.4332500000000001	1.5973666666666666	0.16411666666666647	12410.400390625	75729.63489385987	0	1175	0.13330871915072984	1.07741575030074	1.2085888535867295	182.96170043945312	182.96278381347656
338	183.0491485595703	16.1599					1	DETECTED	183.0491 m/z @16.16 [CD6716_2.mzXML]	183.0491485595703	16.1599	0.21055	20.004666666666665	19.794116666666664	7385.013671875	2247653.7220675955	0	1175	1.644892962938572	0.6205305127377185	0.20793939907825884	183.0481414794922	183.04949951171875
339	183.08445739746094	3.9193					1	DETECTED	183.0845 m/z @3.92 [CD6716_2.mzXML]	183.08445739746094	3.9193	1.9365333333333332	11.881400000000001	9.944866666666668	12503.705078125	1755533.7958426815	0	1175	0.4204322997450207	0.6636739859227155	0.31946664418814014	183.0799560546875	183.0926971435547
340	183.15321350097656	17.880666666666666					1	DETECTED	183.1532 m/z @17.88 [CD6716_2.mzXML]	183.15321350097656	17.880666666666666	0.10116666666666667	20.004666666666665	19.903499999999998	6139.95654296875	1935340.1218304138	0	1175	8.549204228091366	0.6122795981896897	0.22143449277419971	183.1447296142578	183.15362548828125
341	184.0730743408203	13.138816666666665					1	DETECTED	184.0731 m/z @13.14 [CD6716_2.mzXML]	184.0730743408203	13.138816666666665	5.2219500000000005	15.66195	10.439999999999998	64623.51171875	3847393.8685233155	0	1175	0.5231357891003157	1.128134534851853	1.7856043706965916	184.07249450683594	184.08116149902344
342	185.0441131591797	10.22265					1	DETECTED	185.0441 m/z @10.22 [CD6716_2.mzXML]	185.0441131591797	10.22265	1.2327833333333333	19.840500000000002	18.60771666666667	473192.09375	7907600.502493509	1	1175	8.35961840287236	0.5204715294358856	0.014949308490274135	185.03973388671875	185.04515075683594
343	185.12823486328125	9.097633333333333					1	DETECTED	185.1282 m/z @9.10 [CD6716_2.mzXML]	185.12823486328125	9.097633333333333	7.6787	9.46185	1.78315	30850.68359375	339943.2612501217	0	1175	0.11128513464999834	2.3437090008755948	2.7968815885842266	185.1280059814453	185.1319580078125
344	186.04779052734375	10.240083333333333					1	DETECTED	186.0478 m/z @10.24 [CD6716_2.mzXML]	186.04779052734375	10.240083333333333	2.4519333333333337	17.492833333333333	15.0409	33401.3359375	2362669.794813352	0	1175	0.081972446814504	5.735037216670291	10.860544444009644	186.0397491455078	186.05496215820312
345	186.0735321044922	1.9089500000000001					1	DETECTED	186.0735 m/z @1.91 [CD6716_2.mzXML]	186.0735321044922	1.9089500000000001	0.13746666666666665	20.004666666666665	19.867199999999997	33315.75390625	1883972.1319466857	0	1175	0.40151381667368513	2.0230459425850045	0.14511836959467755	186.06524658203125	186.076416015625
346	186.91163635253906	1.6583					1	DETECTED	186.9116 m/z @1.66 [CD6716_2.mzXML]	186.91163635253906	1.6583	1.6276166666666667	4.076116666666667	2.4485	20980.548828125	511604.77764819347	0	1175	0.18915325206578149	39.8995111352525	2.0443064090628926	186.90785217285156	186.9122772216797
347	186.9225616455078	1.5679666666666667					1	DETECTED	186.9226 m/z @1.57 [CD6716_2.mzXML]	186.9225616455078	1.5679666666666667	1.4332500000000001	1.6124833333333333	0.17923333333333313	20685.091796875	114214.23806951905	0	1175	0.08804978373422911	0.657419651004718	0.4871054469161189	186.9223175048828	186.92276000976562
348	187.0575714111328	1.88085					1	DETECTED	187.0576 m/z @1.88 [CD6716_2.mzXML]	187.0575714111328	1.88085	1.8393333333333333	10.25765	8.418316666666666	45113.625	1837057.8380893555	0	1175	0.07056801465929796	3.180719972134181	4.369089333587018	187.04820251464844	187.05772399902344
349	187.0714111328125	2.642233333333333					1	DETECTED	187.0714 m/z @2.64 [CD6716_2.mzXML]	187.0714111328125	2.642233333333333	2.1205000000000003	8.63725	6.51675	17204.7578125	1380789.7264547423	0	1175	0.8354889696589942	6.245288142090475	3.1492749122226167	187.07093811035156	187.07179260253906
350	187.1320343017578	11.359766666666667					1	DETECTED	187.1320 m/z @11.36 [CD6716_2.mzXML]	187.1320343017578	11.359766666666667	0.10116666666666667	20.004666666666665	19.903499999999998	5308.81787109375	2761490.909611206	0	1175	15.458451363217094	0.8839242889879735	0.767848577975947	187.12318420410156	187.1320343017578
351	187.47251892089844	9.1909					1	DETECTED	187.4725 m/z @9.19 [CD6716_2.mzXML]	187.47251892089844	9.1909	9.131983333333332	19.676	10.544016666666666	6903.19287109375	658960.7266873779	0	1175	0.0904068833402647	89.48246110325309	177.96492220650617	187.47235107421875	187.4818115234375
352	188.0353240966797	2.0210333333333335					1	DETECTED	188.0353 m/z @2.02 [CD6716_2.mzXML]	188.0353240966797	2.0210333333333335	1.99295	13.811916666666667	11.818966666666666	5204.91650390625	1887055.552479126	0	1175	0.0588281319486339	210.42670623145304	419.85341246290614	188.027099609375	188.0436553955078
353	188.0702667236328	9.1909					1	DETECTED	188.0703 m/z @9.19 [CD6716_2.mzXML]	188.0702667236328	9.1909	0.9042	10.990433333333334	10.086233333333334	2415507.25	1.8543872337903474E7	1	1175	0.09974343865014035	1.7550597635756946	1.7793827366804886	188.06777954101562	188.0795440673828
354	188.0875244140625	9.205066666666665					1	DETECTED	188.0875 m/z @9.21 [CD6716_2.mzXML]	188.0875244140625	9.205066666666665	4.233183333333334	18.1585	13.925316666666667	4451.8115234375	1325208.5819218745	0	1175	5.62411660785652	1.4004066198925296	1.800813239785059	188.08349609375	188.0967254638672
355	188.955810546875	1.5246333333333333					1	DETECTED	188.9558 m/z @1.52 [CD6716_2.mzXML]	188.955810546875	1.5246333333333333	1.5246333333333333	1.5973666666666666	0.07273333333333332	4636.86865234375	16307.084331054708	0	1175	0.05867764260123387	null	null	188.95542907714844	188.95680236816406
356	189.02391052246094	13.57445					1	DETECTED	189.0239 m/z @13.57 [CD6716_2.mzXML]	189.02391052246094	13.57445	11.025283333333334	15.680616666666667	4.655333333333333	6555.533203125	732313.5434754025	0	1175	2.130856492098191	0.9131088591042825	0.826217718208565	189.02317810058594	189.02450561523438
357	189.04678344726562	1.4332500000000001					1	DETECTED	189.0468 m/z @1.43 [CD6716_2.mzXML]	189.04678344726562	1.4332500000000001	1.4145666666666665	12.969366666666668	11.5548	8229.9609375	2490086.5789821167	0	1175	8.969546242585345	309.2274754683273	482.955045270548	189.0466766357422	189.0561981201172
358	189.07376098632812	9.1909					1	DETECTED	189.0738 m/z @9.19 [CD6716_2.mzXML]	189.07376098632812	9.1909	9.097633333333333	12.012283333333333	2.91465	231977.609375	1804909.3022445093	0	1175	0.09564793103808711	1.7946274492480725	1.7624295351799195	189.06858825683594	189.07440185546875
359	189.0868377685547	2.6010666666666666					1	DETECTED	189.0868 m/z @2.60 [CD6716_2.mzXML]	189.0868377685547	2.6010666666666666	1.8533666666666666	19.493333333333332	17.639966666666666	55388.3203125	6160864.744559665	0	1175	1.038622921358721	10.147714080145859	4.8778882612272785	189.086181640625	189.09140014648438
360	190.07777404785156	9.1909					1	DETECTED	190.0778 m/z @9.19 [CD6716_2.mzXML]	190.07777404785156	9.1909	5.832283333333334	9.32565	3.493366666666666	8624.4638671875	217318.29794650277	0	1175	0.09255887477350377	0.5200603423036271	1.3575578470862415	190.0718231201172	190.08160400390625
361	190.14369201660156	10.293833333333334					1	DETECTED	190.1437 m/z @10.29 [CD6716_2.mzXML]	190.14369201660156	10.293833333333334	0.5020833333333333	10.602333333333332	10.100249999999999	23214.060546875	880165.9954098513	0	1175	0.3037566680854873	1.1656579929128754	0.9591575076677898	190.14280700683594	190.14395141601562
362	190.96780395507812	13.742433333333334					1	DETECTED	190.9678 m/z @13.74 [CD6716_2.mzXML]	190.96780395507812	13.742433333333334	0.10116666666666667	20.004666666666665	19.903499999999998	5667.9267578125	1613806.951887298	0	1175	1.7720763228755558	0.7295326924674638	0.4358589165964839	190.96261596679688	190.96884155273438
363	190.98069763183594	11.233516666666667					1	DETECTED	190.9807 m/z @11.23 [CD6716_2.mzXML]	190.98069763183594	11.233516666666667	1.4947833333333334	18.76383333333333	17.269049999999996	7663.55810546875	2504851.9131993414	0	1175	0.5663278431665066	0.7200319469937613	0.4623394218275331	190.97979736328125	190.98634338378906
364	191.01744079589844	3.039633333333333					1	DETECTED	191.0174 m/z @3.04 [CD6716_2.mzXML]	191.01744079589844	3.039633333333333	1.4947833333333334	16.454166666666666	14.959383333333331	10095.0712890625	2308569.652892913	0	1175	0.22820060962332844	4.8416944471415775	7.59229973075401	191.0145263671875	191.02291870117188
365	191.03994750976562	1.7678					1	DETECTED	191.0399 m/z @1.77 [CD6716_2.mzXML]	191.03994750976562	1.7678	1.4332500000000001	18.91	17.47675	70391.203125	2959863.675610536	0	1175	0.18835032178561129	13.026958001522184	0.7806746268644127	191.03054809570312	191.04837036132812
366	191.07640075683594	1.6887					1	DETECTED	191.0764 m/z @1.69 [CD6716_2.mzXML]	191.07640075683594	1.6887	0.3199166666666667	10.745116666666666	10.4252	84469.8671875	8972020.95716405	0	1175	0.0584413892380915	38.82713569684317	85.2763141637623	191.06723022460938	191.07794189453125
367	192.06539916992188	9.35865					1	DETECTED	192.0654 m/z @9.36 [CD6716_2.mzXML]	192.06539916992188	9.35865	0.5020833333333333	9.427233333333334	8.92515	1515.7105712890625	398818.5653442076	0	1175	1.8753577707884403	0.5038718916660707	0.007743783332141436	192.05722045898438	192.06668090820312
368	192.1343994140625	4.2176					1	DETECTED	192.1344 m/z @4.22 [CD6716_2.mzXML]	192.1343994140625	4.2176	3.4872	15.994183333333332	12.506983333333332	2167.619140625	570271.7749468994	0	1175	0.3501224889578589	8.56173557867835	16.123471157356697	192.13369750976562	192.13909912109375
369	192.9615478515625	2.1345666666666667					1	DETECTED	192.9615 m/z @2.13 [CD6716_2.mzXML]	192.9615478515625	2.1345666666666667	2.035266666666667	18.102833333333333	16.067566666666664	11524.462890625	1107963.6173012697	0	1175	0.09671589703432382	69.7361961846773	137.77568949688518	192.96109008789062	192.96571350097656
370	193.0018768310547	1.55345					1	DETECTED	193.0019 m/z @1.55 [CD6716_2.mzXML]	193.0018768310547	1.55345	1.55345	15.369383333333333	13.815933333333334	6774.84033203125	1090305.6428453983	0	1175	12.652481998972876	null	null	193.00022888183594	193.00274658203125
371	193.0345458984375	1.6887					1	DETECTED	193.0345 m/z @1.69 [CD6716_2.mzXML]	193.0345458984375	1.6887	1.6887	17.028833333333335	15.340133333333334	6929.30810546875	990164.6388815003	0	1175	1.5101161872369933	null	null	193.03395080566406	193.03797912597656
372	193.05572509765625	1.5246333333333333					1	DETECTED	193.0557 m/z @1.52 [CD6716_2.mzXML]	193.05572509765625	1.5246333333333333	1.4145666666666665	15.587866666666667	14.173300000000001	11405.4892578125	3205463.063128479	0	1175	0.0986584263548782	64.38506965475464	126.85111913078734	193.0504150390625	193.0558319091797
373	193.08592224121094	10.522833333333333					1	DETECTED	193.0859 m/z @10.52 [CD6716_2.mzXML]	193.08592224121094	10.522833333333333	10.463916666666668	10.86965	0.40573333333333217	45323.6015625	284969.5766718749	0	1175	0.11501234143906558	2.1178838476966444	2.030799631125365	193.08544921875	193.08627319335938
374	194.03341674804688	16.326					1	DETECTED	194.0334 m/z @16.33 [CD6716_2.mzXML]	194.03341674804688	16.326	8.777066666666666	19.9685	11.191433333333332	4079.551513671875	1151576.158912323	0	1175	6.3244405829095385	0.7412592507550734	0.6232973004552071	194.0325164794922	194.04144287109375
375	194.08938598632812	10.522833333333333					1	DETECTED	194.0894 m/z @10.52 [CD6716_2.mzXML]	194.08938598632812	10.522833333333333	3.795666666666667	10.585533333333332	6.789866666666665	5664.3818359375	342025.9207490539	0	1175	0.11405808712168408	0.5046602086068924	0.8399192053778827	194.08050537109375	194.0894775390625
376	194.9634246826172	15.279416666666666					1	DETECTED	194.9634 m/z @15.28 [CD6716_2.mzXML]	194.9634246826172	15.279416666666666	10.637033333333333	18.1585	7.521466666666667	4668.5283203125	969269.0651903384	0	1175	1.237549077675947	0.8100867729578558	0.6201735459157115	194.96243286132812	194.96389770507812
377	194.9768524169922	12.02855					1	DETECTED	194.9769 m/z @12.03 [CD6716_2.mzXML]	194.9768524169922	12.02855	1.4332500000000001	14.257183333333334	12.823933333333333	9747.3408203125	2162646.2517070915	0	1175	0.2987599605870628	0.6051708461928088	0.21034169238561767	194.97604370117188	194.98114013671875
378	195.0297393798828	16.861833333333333					1	DETECTED	195.0297 m/z @16.86 [CD6716_2.mzXML]	195.0297393798828	16.861833333333333	0.10116666666666667	20.004666666666665	19.903499999999998	8346.833984375	2730643.281793275	0	1175	7.940842010206403	0.6000650023028354	0.191041394251453	195.02903747558594	195.03607177734375
379	195.06466674804688	10.88695					1	DETECTED	195.0647 m/z @10.89 [CD6716_2.mzXML]	195.06466674804688	10.88695	10.763133333333334	13.776966666666668	3.0138333333333343	16743.208984375	508497.6427071534	0	1175	0.09637301209314586	12.170547853008504	2.0312811310342167	195.06442260742188	195.06504821777344
380	195.08741760253906	6.619416666666667					1	DETECTED	195.0874 m/z @6.62 [CD6716_2.mzXML]	195.08741760253906	6.619416666666667	0.10116666666666667	20.004666666666665	19.903499999999998	23973.78515625	9764278.320047239	0	1175	3.7178149230933775	1.109580091079813	1.766273383013957	195.08169555664062	195.0894775390625
381	195.1011199951172	11.5316					1	DETECTED	195.1011 m/z @11.53 [CD6716_2.mzXML]	195.1011199951172	11.5316	9.46185	16.47225	7.010399999999999	52162.5390625	1973185.2259440904	0	1175	0.06672303267847468	0.6447020956524496	0.5970366872050571	195.09120178222656	195.11090087890625
382	195.1490478515625	9.636666666666667					1	DETECTED	195.1490 m/z @9.64 [CD6716_2.mzXML]	195.1490478515625	9.636666666666667	9.567116666666667	10.508199999999999	0.9410833333333315	52486.6328125	402609.1024986573	0	1175	0.09115637385341557	2.2525946199639098	1.4831186093506996	195.14796447753906	195.14923095703125
383	196.00242614746094	0.28325					1	DETECTED	196.0024 m/z @0.28 [CD6716_2.mzXML]	196.00242614746094	0.28325	0.11936666666666666	19.986666666666668	19.8673	4362.3583984375	2040858.4875018622	0	1175	18.664201045026157	60.61415641208177	120.22831282416355	196.00177001953125	196.0035858154297
384	196.06838989257812	15.04895					1	DETECTED	196.0684 m/z @15.05 [CD6716_2.mzXML]	196.06838989257812	15.04895	8.884733333333333	18.21333333333333	9.328599999999998	2939.78369140625	879605.7884031374	0	1175	5.578579454302151	0.7566735973481354	0.513347194696271	196.0606689453125	196.06890869140625
385	196.09848022460938	14.001100000000001					1	DETECTED	196.0985 m/z @14.00 [CD6716_2.mzXML]	196.09848022460938	14.001100000000001	0.35636666666666666	20.004666666666665	19.6483	5726.66357421875	1999025.2482161883	0	1175	0.8237270883000871	0.7199957492756667	0.34758437410231624	196.09002685546875	196.10494995117188
386	196.86489868164062	1.9089500000000001					1	DETECTED	196.8649 m/z @1.91 [CD6716_2.mzXML]	196.86489868164062	1.9089500000000001	1.7042166666666667	2.2470833333333333	0.5428666666666666	19416.6640625	326142.442383606	0	1175	0.15314145702286086	1.3257896450667528	1.6515792901335054	196.86471557617188	196.8662567138672
387	196.95571899414062	11.216483333333334					1	DETECTED	196.9557 m/z @11.22 [CD6716_2.mzXML]	196.95571899414062	11.216483333333334	11.13005	16.252516666666665	5.122466666666664	7806.54931640625	668869.0331182859	0	1175	0.8263269325610967	29.632472040107807	58.264944080215614	196.95521545410156	196.95712280273438
388	197.0647430419922	15.71755					1	DETECTED	197.0647 m/z @15.72 [CD6716_2.mzXML]	197.0647430419922	15.71755	8.70655	19.931833333333334	11.225283333333334	10398.779296875	2659376.9675612804	0	1175	2.9427695771328057	0.7894056365027329	0.5753303995251564	197.063720703125	197.06500244140625
389	197.1007080078125	1.7678					1	DETECTED	197.1007 m/z @1.77 [CD6716_2.mzXML]	197.1007080078125	1.7678	1.6124833333333333	13.153216666666667	11.540733333333334	49774.83203125	9143521.811726563	0	1175	0.04567287059686831	37.15226955681938	35.26818978702749	197.09901428222656	197.10134887695312
390	197.12832641601562	9.706883333333334					1	DETECTED	197.1283 m/z @9.71 [CD6716_2.mzXML]	197.12832641601562	9.706883333333334	9.1909	12.859483333333333	3.668583333333334	18788.490234375	578390.6454409789	0	1175	0.0823703983430395	3.554943635130326	0.29121856598560497	197.12733459472656	197.13719177246094
391	198.03172302246094	10.448916666666666					1	DETECTED	198.0317 m/z @10.45 [CD6716_2.mzXML]	198.03172302246094	10.448916666666666	10.403083333333333	10.708816666666667	0.3057333333333343	43029.4765625	280044.40666992264	0	1175	0.07105889417301015	3.020462508015368	4.066673101292233	198.03134155273438	198.03172302246094
392	198.0526123046875	10.522833333333333					1	DETECTED	198.0526 m/z @10.52 [CD6716_2.mzXML]	198.0526123046875	10.522833333333333	10.508199999999999	12.953966666666668	2.4457666666666693	23434.306640625	502208.28875378513	0	1175	0.08660157706206206	83.5683371298359	7.311501492363798	198.052490234375	198.05694580078125
393	198.0970458984375	8.671899999999999					1	DETECTED	198.0970 m/z @8.67 [CD6716_2.mzXML]	198.0970458984375	8.671899999999999	3.3343833333333333	19.913333333333334	16.57895	1846.230224609375	943435.2463056638	0	1175	4.985123474775697	1.553058382331359	2.106116764662718	198.0962371826172	198.09779357910156
394	198.86207580566406	1.9089500000000001					1	DETECTED	198.8621 m/z @1.91 [CD6716_2.mzXML]	198.86207580566406	1.9089500000000001	1.7525000000000002	2.21925	0.46675	19069.818359375	287545.5570001221	0	1175	0.028725590155793013	1.491690635985938	1.9833812719718764	198.86180114746094	198.8622589111328
395	198.94007873535156	1.55345					1	DETECTED	198.9401 m/z @1.55 [CD6716_2.mzXML]	198.94007873535156	1.55345	1.4332500000000001	1.6428	0.2095499999999999	272025.53125	1789840.280338379	0	1175	0.11319775247303787	0.857904086553299	0.6170946002742476	198.9397735595703	198.9401092529297
396	199.01707458496094	15.102366666666667					1	DETECTED	199.0171 m/z @15.10 [CD6716_2.mzXML]	199.01707458496094	15.102366666666667	9.671566666666667	19.511666666666667	9.8401	2007.0128173828125	645546.2545285644	0	1175	5.55388366268572	0.9059530824187966	0.811906164837593	199.0159454345703	199.0176544189453
397	200.02891540527344	10.448916666666666					1	DETECTED	200.0289 m/z @10.45 [CD6716_2.mzXML]	200.02891540527344	10.448916666666666	10.418433333333333	10.585533333333332	0.16709999999999958	13037.7841796875	64490.65147827142	0	1175	0.07253004176310007	2.83953111884828	4.414437040654825	200.02850341796875	200.0289764404297
398	200.04029846191406	1.6887					1	DETECTED	200.0403 m/z @1.69 [CD6716_2.mzXML]	200.04029846191406	1.6887	1.5973666666666666	2.8661000000000003	1.2687333333333337	39210.33984375	343771.5992843018	0	1175	0.48529476043369324	6.351589015654666	12.724082460813943	200.04014587402344	200.0447235107422
399	200.09169006347656	9.32565					1	DETECTED	200.0917 m/z @9.33 [CD6716_2.mzXML]	200.09169006347656	9.32565	0.9224	9.864033333333333	8.941633333333334	6807.89892578125	487012.2901969912	0	1175	0.08979850336872097	0.5320342327869177	0.0659861973775785	200.09011840820312	200.09323120117188
400	200.12796020507812	2.0494666666666665					1	DETECTED	200.1280 m/z @2.05 [CD6716_2.mzXML]	200.12796020507812	2.0494666666666665	1.92275	7.696633333333334	5.773883333333334	10918.3662109375	463935.43817153934	0	1175	0.1590154948730469	22.782651584900712	9.374104296186122	200.12319946289062	200.1294403076172
401	200.2008514404297	10.366183333333334					1	DETECTED	200.2009 m/z @10.37 [CD6716_2.mzXML]	200.2008514404297	10.366183333333334	0.13746666666666665	19.895166666666668	19.7577	4267.12841796875	1352159.0256948243	0	1175	9.086018787358151	0.965795643963156	1.2904062260110136	200.19970703125	200.2017059326172
402	200.93772888183594	1.5246333333333333					1	DETECTED	200.9377 m/z @1.52 [CD6716_2.mzXML]	200.93772888183594	1.5246333333333333	1.4647166666666667	1.5824833333333332	0.11776666666666658	34882.3203125	185265.09576367194	0	1175	0.09313764131824476	0.9827538247566064	0.9655076495132129	200.93739318847656	200.93783569335938
403	200.97317504882812	1.5246333333333333					1	DETECTED	200.9732 m/z @1.52 [CD6716_2.mzXML]	200.97317504882812	1.5246333333333333	1.4332500000000001	1.6276166666666667	0.19436666666666658	45302.625	288503.58963256824	0	1175	0.12405658309131562	1.0634689038847362	1.2264237494809436	200.9727325439453	200.97332763671875
404	201.01585388183594	1.88085					1	DETECTED	201.0159 m/z @1.88 [CD6716_2.mzXML]	201.01585388183594	1.88085	1.7678	2.62845	0.8606499999999999	39623.39453125	518302.18226953136	0	1175	0.11937764982666343	3.80650154798762	3.9168233708762465	201.0155487060547	201.01644897460938
405	201.11184692382812	1.3965					1	DETECTED	201.1118 m/z @1.40 [CD6716_2.mzXML]	201.11184692382812	1.3965	0.10116666666666667	20.004666666666665	19.903499999999998	38548.1796875	2.8609376374827374E7	0	1175	14.78607256427725	7.682771487390632	14.365542974781263	201.11122131347656	201.11248779296875
406	202.04757690429688	1.9089500000000001					1	DETECTED	202.0476 m/z @1.91 [CD6716_2.mzXML]	202.04757690429688	1.9089500000000001	1.8109	2.2052833333333335	0.39438333333333353	7463.83837890625	89656.6357583008	0	1175	0.15737772214780565	2.0111337752847156	3.0222675505694316	202.04718017578125	202.0480499267578
407	202.11520385742188	18.76383333333333					1	DETECTED	202.1152 m/z @18.76 [CD6716_2.mzXML]	202.11520385742188	18.76383333333333	0.11936666666666666	20.004666666666665	19.885299999999997	4626.12646484375	3119928.7684016093	0	1175	2.4154838771594953	0.5332761820307723	0.0665523640615447	202.11416625976562	202.11610412597656
408	202.97093200683594	1.5246333333333333					1	DETECTED	202.9709 m/z @1.52 [CD6716_2.mzXML]	202.97093200683594	1.5246333333333333	1.4332500000000001	1.5973666666666666	0.16411666666666647	13632.359375	79722.59288806154	0	1175	0.09820292727781244	0.8980575563211379	0.8304540219681309	202.97030639648438	202.9709930419922
409	203.0520477294922	1.7968333333333333					1	DETECTED	203.0520 m/z @1.80 [CD6716_2.mzXML]	203.0520477294922	1.7968333333333333	1.6887	12.02855	10.339849999999998	2600254.25	3.4431894247164145E7	1	1175	0.11637027914344844	4.349301759851041	7.502740547783833	203.05201721191406	203.05287170410156
410	203.106689453125	12.1642					1	DETECTED	203.1067 m/z @12.16 [CD6716_2.mzXML]	203.106689453125	12.1642	0.4291	19.348000000000003	18.918900000000004	5874.3837890625	1647544.9159608153	0	1175	0.12395867068101651	0.8060817547357929	0.6121635094715856	203.10276794433594	203.1161651611328
411	203.82408142089844	9.205066666666665					1	DETECTED	203.8241 m/z @9.21 [CD6716_2.mzXML]	203.82408142089844	9.205066666666665	9.131983333333332	9.35865	0.22666666666666835	13931.92578125	92943.17459411638	0	1175	0.1038702296054943	1.6091898190599971	1.6221907388234098	203.8228759765625	203.82432556152344
412	204.05572509765625	1.7968333333333333					1	DETECTED	204.0557 m/z @1.80 [CD6716_2.mzXML]	204.05572509765625	1.7968333333333333	1.73695	10.708816666666667	8.971866666666667	147824.140625	2352245.8490148312	0	1175	0.10875897203703766	4.985450805539383	7.706898325900216	204.05552673339844	204.06570434570312
413	204.07046508789062	0.13746666666666665					1	DETECTED	204.0705 m/z @0.14 [CD6716_2.mzXML]	204.07046508789062	0.13746666666666665	0.13746666666666665	19.712833333333332	19.575366666666664	5871.39453125	2551546.7549315766	0	1175	16.145527352224	null	null	204.06581115722656	204.07057189941406
414	204.1228485107422	1.88085					1	DETECTED	204.1228 m/z @1.88 [CD6716_2.mzXML]	204.1228485107422	1.88085	1.8533666666666666	4.66155	2.8081833333333335	815777.125	5758745.681299686	0	1175	0.10458420432214899	9.242867449255264	8.489541861374411	204.12266540527344	204.12351989746094
415	204.41619873046875	9.1766					1	DETECTED	204.4162 m/z @9.18 [CD6716_2.mzXML]	204.41619873046875	9.1766	9.131983333333332	9.309333333333333	0.17735000000000056	11166.8740234375	70997.78209936536	0	1175	0.10247743126286757	1.9874859917817886	3.4202940423581554	204.41612243652344	204.41636657714844
416	204.9567413330078	1.6276166666666667					1	DETECTED	204.9567 m/z @1.63 [CD6716_2.mzXML]	204.9567413330078	1.6276166666666667	1.5679666666666667	1.6887	0.12073333333333336	45586.25	203288.86071215832	0	1175	0.07303644076888594	1.0120145291981006	0.9717818915179033	204.95663452148438	204.9570770263672
417	204.9964141845703	11.7314					1	DETECTED	204.9964 m/z @11.73 [CD6716_2.mzXML]	204.9964141845703	11.7314	10.65475	15.33335	4.678599999999999	7185.61865234375	804473.0021824953	0	1175	0.6826881640862812	2.172758092230528	2.5779969807302625	204.9952392578125	205.00015258789062
418	205.02427673339844	1.4332500000000001					1	DETECTED	205.0243 m/z @1.43 [CD6716_2.mzXML]	205.02427673339844	1.4332500000000001	1.4332500000000001	14.452300000000001	13.01905	10531.1279296875	1962199.2217926327	0	1175	0.06493148315450537	null	null	205.0180206298828	205.0315399169922
419	205.056396484375	1.7968333333333333					1	DETECTED	205.0564 m/z @1.80 [CD6716_2.mzXML]	205.056396484375	1.7968333333333333	1.7525000000000002	9.514133333333332	7.761633333333331	28799.01953125	1493001.9664227911	0	1175	0.24809866308813544	84.61149043224071	168.00387364338633	205.04710388183594	205.0646209716797
420	205.08551025390625	12.454566666666667					1	DETECTED	205.0855 m/z @12.45 [CD6716_2.mzXML]	205.08551025390625	12.454566666666667	0.22873333333333334	19.9685	19.739766666666664	19995.0078125	4495914.990143738	0	1175	3.297514071853424	0.8088592995108957	0.22824809729053525	205.07810974121094	205.0863037109375
421	205.0968780517578	9.1766					1	DETECTED	205.0969 m/z @9.18 [CD6716_2.mzXML]	205.0968780517578	9.1766	9.097633333333333	10.763133333333334	1.6655000000000015	3761690.75	3.1568429057432055E7	1	1175	0.10655134011085465	2.364740177096316	2.75300244140373	205.0966796875	205.09735107421875
422	205.12625122070312	1.88085					1	DETECTED	205.1263 m/z @1.88 [CD6716_2.mzXML]	205.12625122070312	1.88085	1.8533666666666666	9.293666666666667	7.440300000000001	70052.2890625	1371552.7319014287	0	1175	0.6643648283735368	134.16875628252035	8.614568018984595	205.11639404296875	205.13595581054688
423	205.13841247558594	9.205066666666665					1	DETECTED	205.1384 m/z @9.21 [CD6716_2.mzXML]	205.13841247558594	9.205066666666665	9.162183333333333	9.263283333333334	0.10110000000000063	3811.1328125	18184.720621582124	0	1175	0.44515195273132413	1.1787796346677395	1.3575592693354792	205.13819885253906	205.14703369140625
424	205.98731994628906	11.374733333333333					1	DETECTED	205.9873 m/z @11.37 [CD6716_2.mzXML]	205.98731994628906	11.374733333333333	0.10116666666666667	19.986666666666668	19.8855	16631.681640625	3788219.5473970636	0	1175	0.5608821372062351	2.7053826749623218	0.9255104279654767	205.9864044189453	205.9949493408203
425	206.0811004638672	10.293833333333334					1	DETECTED	206.0811 m/z @10.29 [CD6716_2.mzXML]	206.0811004638672	10.293833333333334	0.5203833333333333	19.12933333333333	18.608949999999997	53383.27734375	2111941.357707826	0	1175	0.08225443649448749	0.509231255589414	0.013110198486759888	206.0809783935547	206.08950805664062
426	206.10018920898438	9.1766					1	DETECTED	206.1002 m/z @9.18 [CD6716_2.mzXML]	206.10018920898438	9.1766	9.097633333333333	12.605583333333334	3.507950000000001	389202.375	3880268.917298529	0	1175	0.10635463698736203	2.3505183691178764	2.709654518391829	206.09091186523438	206.10055541992188
427	206.38172912597656	9.205066666666665					1	DETECTED	206.3817 m/z @9.21 [CD6716_2.mzXML]	206.38172912597656	9.205066666666665	9.14715	9.375483333333333	0.2283333333333335	13458.630859375	85175.74870617701	0	1175	0.10261131973765814	1.6606936830271608	2.0048888479986675	206.3812713623047	206.382568359375
428	206.8936309814453	1.7525000000000002					1	DETECTED	206.8936 m/z @1.75 [CD6716_2.mzXML]	206.8936309814453	1.7525000000000002	1.6733166666666668	2.0069500000000002	0.33363333333333345	78257.875	557984.8156962891	0	1175	0.1071694078299601	1.9957297315772549	0.9729585866904843	206.89308166503906	206.8939971923828
429	206.9910125732422	16.454166666666666					1	DETECTED	206.9910 m/z @16.45 [CD6716_2.mzXML]	206.9910125732422	16.454166666666666	0.11936666666666666	20.004666666666665	19.885299999999997	6289.86669921875	2345334.280839722	0	1175	7.350967408502253	0.6086790165781032	0.21893542077447473	206.98843383789062	207.00057983398438
430	207.02633666992188	10.22265					1	DETECTED	207.0263 m/z @10.22 [CD6716_2.mzXML]	207.02633666992188	10.22265	1.4145666666666665	15.172500000000001	13.757933333333334	86110.2890625	4273509.262652067	1	1175	0.08150096846560828	0.7492215439304676	6.351551281876182	207.01634216308594	207.02647399902344
431	207.10440063476562	9.205066666666665					1	DETECTED	207.1044 m/z @9.21 [CD6716_2.mzXML]	207.10440063476562	9.205066666666665	9.027066666666666	9.32565	0.2985833333333332	16386.689453125	138927.24270703126	0	1175	0.09213251469438788	0.8036317793397986	0.5841489705661309	207.1043243408203	207.1104278564453
432	208.0491180419922	16.08615					1	DETECTED	208.0491 m/z @16.09 [CD6716_2.mzXML]	208.0491180419922	16.08615	0.3018	19.986666666666668	19.684866666666668	13921.5751953125	4016369.6178360586	0	1175	2.679950869591476	0.7746166898175397	0.37988845937104015	208.0483856201172	208.04962158203125
433	208.89076232910156	1.7525000000000002					1	DETECTED	208.8908 m/z @1.75 [CD6716_2.mzXML]	208.89076232910156	1.7525000000000002	1.6733166666666668	1.9647166666666667	0.2913999999999999	48524.37890625	380197.6777500001	0	1175	0.1286436143699765	1.8400336771206043	2.6800673542412086	208.89053344726562	208.89093017578125
434	209.03338623046875	1.5246333333333333					1	DETECTED	209.0334 m/z @1.52 [CD6716_2.mzXML]	209.03338623046875	1.5246333333333333	1.4145666666666665	6.023933333333333	4.609366666666666	46268.4140625	852222.1405328063	0	1175	0.0986373350722487	0.8146489821384609	0.5410130020599335	209.03240966796875	209.0338592529297
435	209.04544067382812	16.5094					1	DETECTED	209.0454 m/z @16.51 [CD6716_2.mzXML]	209.04544067382812	16.5094	0.10116666666666667	20.004666666666665	19.903499999999998	28373.5	6954947.439865751	0	1175	2.833729233392937	0.6018146095447671	1.516815316570765	209.04461669921875	209.0459747314453
436	209.09194946289062	7.66115					1	DETECTED	209.0919 m/z @7.66 [CD6716_2.mzXML]	209.09194946289062	7.66115	5.814466666666666	8.689083333333334	2.874616666666668	11228.8466796875	789178.8456226808	0	1175	null	0.6585565425455252	0.3099454391240776	209.0915985107422	209.0931854248047
437	209.11695861816406	12.02855					1	DETECTED	209.1170 m/z @12.03 [CD6716_2.mzXML]	209.11695861816406	12.02855	11.5316	13.591199999999999	2.0595999999999997	117652.078125	1322428.76582562	1	1175	0.08236194628428173	0.814513026334511	4.029724808537305	209.11361694335938	209.11761474609375
438	210.0367889404297	1.5095166666666666					1	DETECTED	210.0368 m/z @1.51 [CD6716_2.mzXML]	210.0367889404297	1.5095166666666666	1.5095166666666666	18.526333333333334	17.016816666666667	2368.5322265625	1317649.6773948066	0	1175	15.037423297076842	null	null	210.0367889404297	210.04598999023438
439	210.9349822998047	11.300516666666665					1	DETECTED	210.9350 m/z @11.30 [CD6716_2.mzXML]	210.9349822998047	11.300516666666665	2.106383333333333	17.898666666666667	15.792283333333334	10833.978515625	3110934.654654265	0	1175	0.35630205703306217	0.8588239239515055	0.5167293591782376	210.93255615234375	210.9438018798828
440	211.04193115234375	2.6559833333333334					1	DETECTED	211.0419 m/z @2.66 [CD6716_2.mzXML]	211.04193115234375	2.6559833333333334	2.163116666666667	18.286833333333334	16.123716666666667	21723.8125	2257560.727147827	0	1175	0.7047736982657637	14.366307746176153	1.3617826210780348	211.04086303710938	211.0511474609375
441	211.07489013671875	11.06035					1	DETECTED	211.0749 m/z @11.06 [CD6716_2.mzXML]	211.07489013671875	11.06035	11.04265	17.5485	6.505850000000001	4424.93701171875	883653.9321183164	0	1175	4.146166687931663	183.7810734463318	366.5621468926636	211.07476806640625	211.08087158203125
442	211.13267517089844	12.1128					1	DETECTED	211.1327 m/z @12.11 [CD6716_2.mzXML]	211.13267517089844	12.1128	0.10116666666666667	20.004666666666665	19.903499999999998	15120.6015625	3447268.1771993083	0	1175	10.911433101149854	0.5430547379850305	0.056108510786878084	211.1226806640625	211.13352966308594
443	211.1440887451172	10.329383333333334					1	DETECTED	211.1441 m/z @10.33 [CD6716_2.mzXML]	211.1440887451172	10.329383333333334	10.22265	14.468983333333334	4.246333333333334	13887.7939453125	880070.6519139406	0	1175	0.158638341048416	19.89225484072434	38.78450968144868	211.14401245117188	211.15245056152344
444	212.0193328857422	11.344933333333334					1	DETECTED	212.0193 m/z @11.34 [CD6716_2.mzXML]	212.0193328857422	11.344933333333334	11.31555	11.468116666666667	0.15256666666666696	37012.109375	179843.41297167988	0	1175	0.07907318544110353	2.596142938173555	4.19228587634711	212.01907348632812	212.01951599121094
445	212.83897399902344	1.9647166666666667					1	DETECTED	212.8390 m/z @1.96 [CD6716_2.mzXML]	212.83897399902344	1.9647166666666667	1.7204666666666666	19.767833333333332	18.047366666666665	16458.79296875	3804410.6639555665	0	1175	0.3674502126302961	36.94445581712725	0.8404133539239396	212.83062744140625	212.84823608398438
446	213.95895385742188	19.111333333333334					1	DETECTED	213.9590 m/z @19.11 [CD6716_2.mzXML]	213.95895385742188	19.111333333333334	0.10116666666666667	20.004666666666665	19.903499999999998	3365.588134765625	1439015.4047611088	0	1175	19.59196310926343	0.5234961994020743	0.27993947489187865	213.95809936523438	213.95985412597656
447	214.9173583984375	1.55345					1	DETECTED	214.9174 m/z @1.55 [CD6716_2.mzXML]	214.9173583984375	1.55345	1.4332500000000001	16.454166666666666	15.020916666666665	1035345.8125	1.001194450202228E7	0	1175	0.08613072216488038	0.8204697125935805	0.5683329182490834	214.91600036621094	214.9268341064453
448	214.98892211914062	1.5246333333333333					1	DETECTED	214.9889 m/z @1.52 [CD6716_2.mzXML]	214.98892211914062	1.5246333333333333	1.4332500000000001	1.5824833333333332	0.1492333333333331	47970.23046875	284859.64212750254	0	1175	0.11573642444473986	0.8193511129872972	0.6775512424057338	214.9886474609375	214.98895263671875
449	215.01617431640625	1.9365333333333332					1	DETECTED	215.0162 m/z @1.94 [CD6716_2.mzXML]	215.01617431640625	1.9365333333333332	1.88085	10.585533333333332	8.704683333333332	52122.06640625	2158013.220477906	0	1175	1.5062612279486118	73.74597859766973	140.4542010767554	215.01577758789062	215.02317810058594
450	215.1427764892578	15.369383333333333					1	DETECTED	215.1428 m/z @15.37 [CD6716_2.mzXML]	215.1427764892578	15.369383333333333	5.048766666666666	17.824666666666666	12.7759	1158.5181884765625	571583.1330168763	0	1175	2.9637440073401624	0.6189504180144275	0.23790083602885476	215.13809204101562	215.14283752441406
451	215.9210205078125	1.6428					1	DETECTED	215.9210 m/z @1.64 [CD6716_2.mzXML]	215.9210205078125	1.6428	1.4332500000000001	1.6428	0.2095499999999999	31442.916015625	189509.7394776002	0	1175	0.06728034836526287	0.5	null	215.9204559326172	215.92111206054688
452	216.92239379882812	1.6887					1	DETECTED	216.9224 m/z @1.69 [CD6716_2.mzXML]	216.92239379882812	1.6887	1.4947833333333334	1.92275	0.4279666666666666	203877.921875	1749062.7084323734	0	1175	0.12518261750424098	1.3004476159979417	1.3607597794941289	216.91339111328125	216.92286682128906
453	216.95071411132812	1.55345					1	DETECTED	216.9507 m/z @1.55 [CD6716_2.mzXML]	216.95071411132812	1.55345	1.4332500000000001	17.158666666666665	15.725416666666664	129860.9375	7213004.30672229	0	1175	0.1563065997793287	0.8464491178689659	0.639542586582761	216.9470977783203	216.95074462890625
454	217.04652404785156	10.9042					1	DETECTED	217.0465 m/z @10.90 [CD6716_2.mzXML]	217.04652404785156	10.9042	9.514133333333332	17.213666666666665	7.699533333333333	5529.5947265625	560328.1756934205	0	1175	0.15942144005817482	2.769483478010645	null	217.0378875732422	217.0545196533203
455	217.08181762695312	1.8671666666666666					1	DETECTED	217.0818 m/z @1.87 [CD6716_2.mzXML]	217.08181762695312	1.8671666666666666	1.8671666666666666	17.640666666666668	15.773500000000002	20000.787109375	1362311.8258665462	0	1175	0.5822589687353428	null	null	217.08059692382812	217.090087890625
456	217.12158203125	17.880666666666666					1	DETECTED	217.1216 m/z @17.88 [CD6716_2.mzXML]	217.12158203125	17.880666666666666	0.10116666666666667	20.004666666666665	19.903499999999998	13940.5244140625	3027943.475736695	0	1175	1.3994631022630415	0.6267232333783129	0.2792854877296904	217.12042236328125	217.122314453125
457	218.08551025390625	16.122783333333334					1	DETECTED	218.0855 m/z @16.12 [CD6716_2.mzXML]	218.08551025390625	16.122783333333334	9.162183333333333	19.2385	10.076316666666665	3468.7373046875	950498.1600308231	0	1175	1.3595320097060686	0.7238109262611458	0.4476218525222917	218.08079528808594	218.08619689941406
458	218.13858032226562	1.9647166666666667					1	DETECTED	218.1386 m/z @1.96 [CD6716_2.mzXML]	218.13858032226562	1.9647166666666667	0.11936666666666666	20.004666666666665	19.885299999999997	32222.80859375	3104102.674809231	0	1175	0.1876432210406893	4.513487308626975	17.525154330699074	218.13088989257812	218.13970947265625
459	218.21139526367188	10.384633333333333					1	DETECTED	218.2114 m/z @10.38 [CD6716_2.mzXML]	218.21139526367188	10.384633333333333	8.515816666666668	10.522833333333333	2.007016666666665	6220.029296875	339907.8306275633	0	1175	0.10203825853734827	0.536975269555601	0.0538324245479694	218.2110137939453	218.21624755859375
460	218.91946411132812	1.6887					1	DETECTED	218.9195 m/z @1.69 [CD6716_2.mzXML]	218.91946411132812	1.6887	1.4493333333333331	1.7968333333333333	0.34750000000000014	68604.859375	712807.4263942875	0	1175	0.2551384821541589	0.7226426561357993	0.46249960050777805	218.9103546142578	218.91964721679688
461	218.96969604492188	9.724733333333335					1	DETECTED	218.9697 m/z @9.72 [CD6716_2.mzXML]	218.96969604492188	9.724733333333335	9.514133333333332	9.8993	0.38516666666666843	2824.314697265625	43221.34719354253	0	1175	0.2344674683456951	0.9144507755618778	0.8289015511237556	218.96926879882812	218.96990966796875
462	218.9839630126953	1.5246333333333333					1	DETECTED	218.9840 m/z @1.52 [CD6716_2.mzXML]	218.9839630126953	1.5246333333333333	1.4493333333333331	1.5824833333333332	0.1331500000000001	18927.466796875	99442.26891308597	0	1175	0.10532568719114588	0.8841301460823363	0.7682602921646726	218.98353576660156	218.9839630126953
463	219.02598571777344	1.7678					1	DETECTED	219.0260 m/z @1.77 [CD6716_2.mzXML]	219.02598571777344	1.7678	1.7204666666666666	9.079883333333333	7.359416666666666	1978501.75	1.813262317259426E7	1	1175	0.06474370262622853	5.155533080687591	7.634090598887431	219.0176239013672	219.0270233154297
464	219.04336547851562	8.70655					1	DETECTED	219.0434 m/z @8.71 [CD6716_2.mzXML]	219.04336547851562	8.70655	8.53295	11.0953	2.5623500000000003	6767.9189453125	258787.2228904114	0	1175	0.13476676636885543	7.380040322580628	11.60528409402236	219.0431365966797	219.04751586914062
465	219.08265686035156	1.6887					1	DETECTED	219.0827 m/z @1.69 [CD6716_2.mzXML]	219.08265686035156	1.6887	1.6124833333333333	19.165666666666667	17.553183333333333	39822.24609375	2968873.9541853643	0	1175	14.541607722281931	103.6654246812289	191.24583489846063	219.07667541503906	219.09161376953125
466	219.11700439453125	14.738516666666667					1	DETECTED	219.1170 m/z @14.74 [CD6716_2.mzXML]	219.11700439453125	14.738516666666667	0.7761	19.31116666666667	18.53506666666667	13365.939453125	1930430.99163678	0	1175	0.6193744901170621	0.90953161705756	0.6440462299007121	219.11000061035156	219.11788940429688
467	219.1736297607422	11.31555					1	DETECTED	219.1736 m/z @11.32 [CD6716_2.mzXML]	219.1736297607422	11.31555	0.13746666666666665	19.986666666666668	19.8492	20583.388671875	1853351.5731345823	0	1175	0.954313061527106	0.8712934288071275	3.427842229842683	219.16751098632812	219.175537109375
468	220.02957153320312	1.7678					1	DETECTED	220.0296 m/z @1.77 [CD6716_2.mzXML]	220.02957153320312	1.7678	1.7204666666666666	4.04445	2.3239833333333335	111950.171875	1176659.3623698428	0	1175	0.06642093079968592	5.517479585060608	7.989480627887941	220.0293731689453	220.03761291503906
469	220.11769104003906	8.92015					1	DETECTED	220.1177 m/z @8.92 [CD6716_2.mzXML]	220.11769104003906	8.92015	3.41075	17.232333333333333	13.821583333333333	8101.6513671875	773401.0540275271	0	1175	0.14910038682741344	0.5113996305940829	0.47517350742379294	220.11679077148438	220.12278747558594
470	220.9343719482422	1.6124833333333333					1	DETECTED	220.9344 m/z @1.61 [CD6716_2.mzXML]	220.9343719482422	1.6124833333333333	1.5679666666666667	1.7204666666666666	0.15249999999999986	118033.65625	570295.4942109375	0	1175	0.08184317373958128	1.8855167797019277	2.087803386983648	220.93417358398438	220.93460083007812
471	220.99685668945312	1.4332500000000001					1	DETECTED	220.9969 m/z @1.43 [CD6716_2.mzXML]	220.99685668945312	1.4332500000000001	1.4332500000000001	17.991666666666667	16.558416666666666	3820.071044921875	1451039.4975836172	0	1175	14.282966695144946	null	null	220.99685668945312	221.00685119628906
472	221.02439880371094	1.7678					1	DETECTED	221.0244 m/z @1.77 [CD6716_2.mzXML]	221.02439880371094	1.7678	1.7204666666666666	11.881400000000001	10.160933333333334	117881.53125	2140896.900167053	0	1175	0.0688393134702554	80.77259298727638	8.83404694095999	221.0208282470703	221.02609252929688
473	221.08106994628906	10.493699999999999					1	DETECTED	221.0811 m/z @10.49 [CD6716_2.mzXML]	221.08106994628906	10.493699999999999	10.463916666666668	13.153216666666667	2.6892999999999994	14414.16015625	414219.06480377214	0	1175	0.06343813650356012	45.147733631788896	89.29546726357779	221.08096313476562	221.0872802734375
474	221.0918426513672	8.58525					1	DETECTED	221.0918 m/z @8.59 [CD6716_2.mzXML]	221.0918426513672	8.58525	5.118233333333333	9.263283333333334	4.14505	5389.54931640625	336009.901284851	0	1175	0.7020224892070672	0.5977833968685854	0.21123464383266577	221.09146118164062	221.09278869628906
475	221.1172332763672	12.1642					1	DETECTED	221.1172 m/z @12.16 [CD6716_2.mzXML]	221.1172332763672	12.1642	0.15566666666666668	19.95	19.794333333333334	6939.5751953125	1324279.8081883544	0	1175	0.03533554905740033	0.8241778068928762	0.6483556137857525	221.11627197265625	221.1253662109375
476	222.0647735595703	15.8288					1	DETECTED	222.0648 m/z @15.83 [CD6716_2.mzXML]	222.0647735595703	15.8288	9.044649999999999	19.767833333333332	10.723183333333333	12727.5693359375	2703550.6591840205	0	1175	2.0716481297181044	0.8138158818933598	0.49670541690103465	222.0638427734375	222.06507873535156
477	222.86753845214844	1.7525000000000002					1	DETECTED	222.8675 m/z @1.75 [CD6716_2.mzXML]	222.86753845214844	1.7525000000000002	1.6887	19.840500000000002	18.1518	71439.6015625	2824581.2626738898	0	1175	0.10699870842390613	2.4636347259192406	3.6785806980818827	222.85861206054688	222.86837768554688
478	222.99423217773438	13.759583333333333					1	DETECTED	222.9942 m/z @13.76 [CD6716_2.mzXML]	222.99423217773438	13.759583333333333	11.4045	14.518733333333333	3.114233333333333	21171.474609375	2269477.953826172	0	1175	1.8770099487331766	0.6611726407416582	0.32234528148331626	222.99400329589844	222.99452209472656
479	223.06106567382812	15.847033333333334					1	DETECTED	223.0611 m/z @15.85 [CD6716_2.mzXML]	223.06106567382812	15.847033333333334	9.549333333333333	19.877	10.327666666666666	24538.46484375	5824024.953172245	0	1175	2.6677665049328017	0.8007151192876583	0.5892774871442289	223.0599822998047	223.06137084960938
480	223.0958709716797	11.546249999999999					1	DETECTED	223.0959 m/z @11.55 [CD6716_2.mzXML]	223.0958709716797	11.546249999999999	0.11936666666666666	20.004666666666665	19.885299999999997	947187.375	1.1346217691004045E7	1	1175	0.16786771747552187	0.5119103984259237	0.01806851985987225	223.09193420410156	223.10226440429688
481	223.13247680664062	12.337283333333334					1	DETECTED	223.1325 m/z @12.34 [CD6716_2.mzXML]	223.13247680664062	12.337283333333334	11.284366666666667	12.5376	1.2532333333333323	21782.04296875	590794.4328599847	0	1175	0.07943927709636256	0.5951246537396118	0.19024930747922358	223.1322021484375	223.13270568847656
482	224.86477661132812	1.7678					1	DETECTED	224.8648 m/z @1.77 [CD6716_2.mzXML]	224.86477661132812	1.7678	1.6733166666666668	1.9365333333333332	0.26321666666666643	57351.9609375	337676.73688281246	0	1175	0.2205062363669854	1.392926442053272	1.7858528841065442	224.864501953125	224.8650665283203
483	224.9508819580078	11.816666666666666					1	DETECTED	224.9509 m/z @11.82 [CD6716_2.mzXML]	224.9508819580078	11.816666666666666	1.4145666666666665	16.546833333333332	15.132266666666666	27831.265625	3301750.3544974034	0	1175	1.1519889358551598	0.6937253526720357	0.33287338564719143	224.95042419433594	224.95455932617188
484	225.03433227539062	1.7968333333333333					1	DETECTED	225.0343 m/z @1.80 [CD6716_2.mzXML]	225.03433227539062	1.7968333333333333	1.7822166666666668	15.208333333333334	13.426116666666667	80756.3828125	1539472.9136526787	0	1175	0.07123481718148339	6.041795461113523	10.205416495987853	225.02650451660156	225.0346221923828
485	225.14820861816406	12.388733333333333					1	DETECTED	225.1482 m/z @12.39 [CD6716_2.mzXML]	225.14820861816406	12.388733333333333	1.3235833333333333	17.01033333333333	15.686749999999998	18839.0703125	1471967.3525355528	0	1175	0.0909501891247313	0.7088358494914212	0.276737360716067	225.1475372314453	225.1497802734375
486	225.99862670898438	11.284366666666667					1	DETECTED	225.9986 m/z @11.28 [CD6716_2.mzXML]	225.99862670898438	11.284366666666667	11.250533333333333	11.56105	0.31051666666666655	107507.7890625	651581.8413977008	0	1175	0.08301136900958994	4.588916256157567	8.177832512315135	225.99839782714844	225.99896240234375
487	226.04507446289062	2.0069500000000002					1	DETECTED	226.0451 m/z @2.01 [CD6716_2.mzXML]	226.04507446289062	2.0069500000000002	1.9647166666666667	15.279416666666666	13.3147	14818.5546875	825736.709258423	0	1175	0.2032034317196192	157.632596685082	314.265193370164	226.04425048828125	226.05210876464844
488	226.95115661621094	1.6428					1	DETECTED	226.9512 m/z @1.64 [CD6716_2.mzXML]	226.95115661621094	1.6428	0.28325	19.822333333333333	19.539083333333334	547098.4375	9369205.69126865	0	1175	0.08092471495867248	0.5553998120543555	2.00042366050988	226.94638061523438	226.95213317871094
489	227.07911682128906	9.1766					1	DETECTED	227.0791 m/z @9.18 [CD6716_2.mzXML]	227.07911682128906	9.1766	5.466233333333333	11.946066666666667	6.479833333333334	25999.09765625	1230420.660316895	0	1175	0.13310925689015818	0.8732066013242176	0.7492417477762144	227.06919860839844	227.08285522460938
490	227.12493896484375	1.82535					1	DETECTED	227.1249 m/z @1.83 [CD6716_2.mzXML]	227.12493896484375	1.82535	1.82535	15.477783333333333	13.652433333333333	64942.96875	765357.6924470214	0	1175	0.02484138628202537	null	null	227.12477111816406	227.12997436523438
491	227.17538452148438	9.794566666666666					1	DETECTED	227.1754 m/z @9.79 [CD6716_2.mzXML]	227.17538452148438	9.794566666666666	8.723883333333333	19.54866666666667	10.824783333333336	81450.40625	2145893.3741429453	1	1175	0.1523176443696439	1.095878234654174	1.0706734385940337	227.17442321777344	227.17628479003906
492	227.9381866455078	19.749333333333333					1	DETECTED	227.9382 m/z @19.75 [CD6716_2.mzXML]	227.9381866455078	19.749333333333333	0.13746666666666665	20.004666666666665	19.867199999999997	1466.7547607421875	933079.7604730226	0	1175	19.785491373266698	0.5065096642169027	0.013019328433805355	227.93643188476562	227.9390411376953
493	228.06307983398438	10.293833333333334					1	DETECTED	228.0631 m/z @10.29 [CD6716_2.mzXML]	228.06307983398438	10.293833333333334	10.240083333333333	10.347416666666668	0.10733333333333483	18971.607421875	76377.62510949756	0	1175	0.07548563102619177	0.9984496124030989	0.9968992248061979	228.05523681640625	228.06317138671875
494	228.0825653076172	9.205066666666665					1	DETECTED	228.0826 m/z @9.21 [CD6716_2.mzXML]	228.0825653076172	9.205066666666665	7.7142	9.46185	1.7476500000000001	2851.292724609375	172668.18362673957	0	1175	1.5236480643710753	0.5861188123239285	0.17223762464785689	228.08242797851562	228.08453369140625
495	228.1951904296875	11.516533333333333					1	DETECTED	228.1952 m/z @11.52 [CD6716_2.mzXML]	228.1951904296875	11.516533333333333	11.468116666666667	12.285300000000001	0.8171833333333343	113365.578125	737565.2320447989	0	1175	0.08782841329795055	6.406213596645962	2.8783379205391624	228.1951446533203	228.1960906982422
496	229.14309692382812	1.3601333333333334					1	DETECTED	229.1431 m/z @1.36 [CD6716_2.mzXML]	229.14309692382812	1.3601333333333334	0.10116666666666667	20.004666666666665	19.903499999999998	82551.1796875	6.174967616265212E7	1	1175	2.7261501631285827	7.904696973708595	0.2644658992626415	229.1426544189453	229.14370727539062
497	229.1544952392578	1.88085					1	DETECTED	229.1545 m/z @1.88 [CD6716_2.mzXML]	229.1544952392578	1.88085	1.8533666666666666	1.9504333333333332	0.09706666666666663	44636.546875	204063.3783027343	0	1175	0.07004719849744734	1.7659187386294737	2.5318374772589474	229.1543426513672	229.1545867919922
498	230.1466522216797	7.44825					1	DETECTED	230.1467 m/z @7.45 [CD6716_2.mzXML]	230.1466522216797	7.44825	0.10116666666666667	19.931833333333334	19.830666666666666	10498.966796875	7511324.83122205	0	1175	6.417427429378093	1.3495604831849373	1.6991209663698748	230.14553833007812	230.14715576171875
499	230.2474365234375	11.374733333333333					1	DETECTED	230.2474 m/z @11.37 [CD6716_2.mzXML]	230.2474365234375	11.374733333333333	11.330216666666667	11.995966666666668	0.665750000000001	204242.046875	1399545.6696057718	1	1175	0.10850557356238966	2.926362250864539	3.9693772736819266	230.2469024658203	230.24790954589844
500	230.9663543701172	1.5246333333333333					1	DETECTED	230.9664 m/z @1.52 [CD6716_2.mzXML]	230.9663543701172	1.5246333333333333	1.4332500000000001	1.6583	0.22504999999999997	162124.21875	1047129.2315925295	0	1175	0.12379205811594596	1.10414543082385	1.1225895669933608	230.96591186523438	230.96656799316406
501	231.13710021972656	14.997266666666667					1	DETECTED	231.1371 m/z @15.00 [CD6716_2.mzXML]	231.13710021972656	14.997266666666667	0.10116666666666667	20.004666666666665	19.903499999999998	285637.1875	2.2063010155409742E7	1	1175	0.24359797013458007	1.9927218130654585	2.896670823197095	231.13604736328125	231.14498901367188
502	232.14068603515625	14.997266666666667					1	DETECTED	232.1407 m/z @15.00 [CD6716_2.mzXML]	232.14068603515625	14.997266666666667	9.549333333333333	19.384333333333334	9.835	17427.951171875	1482346.621432617	0	1175	0.47704444190304685	0.8503675788771237	0.4936329873059784	232.13978576660156	232.1414794921875
503	232.154296875	8.53295					1	DETECTED	232.1543 m/z @8.53 [CD6716_2.mzXML]	232.154296875	8.53295	8.010183333333334	9.044649999999999	1.034466666666665	41966.2890625	545144.6874633775	0	1175	0.168258936369595	0.7272964311175616	0.380870195929846	232.15370178222656	232.1546630859375
504	232.8962860107422	1.6887					1	DETECTED	232.8963 m/z @1.69 [CD6716_2.mzXML]	232.8962860107422	1.6887	1.6428	1.9647166666666667	0.32191666666666663	141512.75	1059768.7359223634	0	1175	0.12592477886073095	2.8429090256840306	2.8086654591323477	232.89527893066406	232.89671325683594
505	232.92823791503906	1.55345					1	DETECTED	232.9282 m/z @1.55 [CD6716_2.mzXML]	232.92823791503906	1.55345	1.4332500000000001	1.6276166666666667	0.19436666666666658	74785.75	447747.3438768311	0	1175	0.08919008802757422	0.8251061379393583	0.6391888634355918	232.9276885986328	232.9282684326172
506	233.1468505859375	14.771283333333335					1	DETECTED	233.1469 m/z @14.77 [CD6716_2.mzXML]	233.1468505859375	14.771283333333335	5.048766666666666	19.511666666666667	14.462900000000001	9422.4404296875	1779449.5061101685	0	1175	1.0455243409146426	0.8553328450241376	0.8280188403636372	233.14544677734375	233.15284729003906
507	234.89340209960938	1.6887					1	DETECTED	234.8934 m/z @1.69 [CD6716_2.mzXML]	234.89340209960938	1.6887	1.6583	12.5548	10.8965	47337.47265625	3369797.003320923	0	1175	0.1215826815511063	179.21875000000009	4.214337433047304	234.88763427734375	234.8939971923828
508	235.068603515625	11.8658					1	DETECTED	235.0686 m/z @11.87 [CD6716_2.mzXML]	235.068603515625	11.8658	11.516533333333333	12.146899999999999	0.6303666666666654	32392.6171875	304323.3062937626	0	1175	0.10295985911635874	3.2939201310076673	0.5983409915509358	235.0632781982422	235.0692901611328
509	235.09246826171875	2.6698333333333335					1	DETECTED	235.0925 m/z @2.67 [CD6716_2.mzXML]	235.09246826171875	2.6698333333333335	0.33808333333333335	19.9685	19.630416666666665	63342.06640625	7977483.6178862	0	1175	1.36672923474105	4.234396713344282	5.842568861523622	235.0908203125	235.09332275390625
510	235.14407348632812	10.522833333333333					1	DETECTED	235.1441 m/z @10.52 [CD6716_2.mzXML]	235.14407348632812	10.522833333333333	0.5385333333333333	10.585533333333332	10.046999999999999	3133.24365234375	519038.6728097534	0	1175	0.10316890092649444	0.5031399296896126	0.006279859379225337	235.14117431640625	235.14447021484375
511	235.16891479492188	12.26835					1	DETECTED	235.1689 m/z @12.27 [CD6716_2.mzXML]	235.16891479492188	12.26835	0.10116666666666667	19.986666666666668	19.8855	14571.962890625	1661384.9701948245	0	1175	0.11795839162786947	0.8154732937892379	0.6655666932586112	235.16819763183594	235.17018127441406
512	236.08045959472656	15.514283333333333					1	DETECTED	236.0805 m/z @15.51 [CD6716_2.mzXML]	236.08045959472656	15.514283333333333	9.934883333333334	18.102833333333333	8.16795	3598.669189453125	741116.8982063909	0	1175	0.6982042508593	0.7319738681578665	0.46394773631573283	236.07933044433594	236.08094787597656
513	236.09527587890625	2.4519333333333337					1	DETECTED	236.0953 m/z @2.45 [CD6716_2.mzXML]	236.09527587890625	2.4519333333333337	2.35705	14.979416666666667	12.622366666666668	5744.1806640625	1180031.3941041871	0	1175	0.20069492019714152	66.51519409801489	30.155842524324378	236.09117126464844	236.0970001220703
514	236.90823364257812	1.6124833333333333					1	DETECTED	236.9082 m/z @1.61 [CD6716_2.mzXML]	236.90823364257812	1.6124833333333333	1.5973666666666666	1.7204666666666666	0.12309999999999999	9693.7646484375	42623.35758496093	0	1175	0.06968479053144216	4.071664829106945	7.143329658213891	236.9079132080078	236.9083251953125
515	236.97145080566406	12.012283333333333					1	DETECTED	236.9715 m/z @12.01 [CD6716_2.mzXML]	236.97145080566406	12.012283333333333	1.4332500000000001	15.154716666666667	13.721466666666668	4671.18994140625	1579925.263455871	0	1175	0.3169473751530578	0.6485217615976256	0.2970435231952512	236.97091674804688	236.98106384277344
516	236.99815368652344	1.9365333333333332					1	DETECTED	236.9982 m/z @1.94 [CD6716_2.mzXML]	236.99815368652344	1.9365333333333332	1.8951666666666667	17.677500000000002	15.782333333333336	20706.994140625	1328829.8322824095	0	1175	0.5909299600600426	72.70253459778185	33.104344128318935	236.99789428710938	237.0078125
517	237.07675170898438	15.102366666666667					1	DETECTED	237.0768 m/z @15.10 [CD6716_2.mzXML]	237.07675170898438	15.102366666666667	1.5824833333333332	18.672666666666665	17.090183333333332	8015.49462890625	2028022.49603598	0	1175	0.4175647034755112	0.8983139869248165	0.7998073396327564	237.06817626953125	237.08636474609375
518	237.11172485351562	11.833416666666666					1	DETECTED	237.1117 m/z @11.83 [CD6716_2.mzXML]	237.11172485351562	11.833416666666666	0.10116666666666667	20.004666666666665	19.903499999999998	19718.978515625	4263579.710735812	0	1175	4.117046881436952	2.408925410462706	5.1958200458502075	237.10841369628906	237.11984252929688
519	237.14825439453125	11.8976					1	DETECTED	237.1483 m/z @11.90 [CD6716_2.mzXML]	237.14825439453125	11.8976	11.881400000000001	12.1642	0.28279999999999816	27622.4296875	177809.39953881802	0	1175	0.098874705494298	8.728395061728582	16.456790123457164	237.1451873779297	237.14883422851562
520	238.10711669921875	15.369383333333333					1	DETECTED	238.1071 m/z @15.37 [CD6716_2.mzXML]	238.10711669921875	15.369383333333333	9.14715	19.749333333333333	10.602183333333333	11899.86328125	2632856.6657397156	0	1175	1.6344309971122168	0.8499420480068288	0.6590856941226519	238.10569763183594	238.1080322265625
521	238.8411102294922	1.7678					1	DETECTED	238.8411 m/z @1.77 [CD6716_2.mzXML]	238.8411102294922	1.7678	1.6733166666666668	1.8109	0.13758333333333317	20465.01171875	125753.84667041007	0	1175	0.1272933583487763	0.7280825542423706	0.45616510848474107	238.8411102294922	238.84193420410156
522	238.96646118164062	12.061633333333333					1	DETECTED	238.9665 m/z @12.06 [CD6716_2.mzXML]	238.96646118164062	12.061633333333333	9.759683333333333	18.231833333333334	8.472150000000001	71404.40625	6397202.646160613	0	1175	1.0295641810596194	2.3540484610103882	3.0204788735406765	238.9657440185547	238.97079467773438
523	239.03680419921875	18.0475					1	DETECTED	239.0368 m/z @18.05 [CD6716_2.mzXML]	239.03680419921875	18.0475	0.11936666666666666	19.913333333333334	19.793966666666666	2065.250244140625	1198899.9482770383	0	1175	3.6094628744014052	0.5520364641048334	0.10407292820966682	239.03555297851562	239.03826904296875
524	239.06378173828125	1.8671666666666666					1	DETECTED	239.0638 m/z @1.87 [CD6716_2.mzXML]	239.06378173828125	1.8671666666666666	1.5973666666666666	19.147666666666666	17.5503	59140.74609375	1391590.4375026245	0	1175	0.037771400500787866	1.193584481985508	1.1153343502882456	239.0550079345703	239.07247924804688
525	239.0909881591797	10.522833333333333					1	DETECTED	239.0910 m/z @10.52 [CD6716_2.mzXML]	239.0909881591797	10.522833333333333	10.448916666666666	11.13005	0.6811333333333351	671209.5625	4442836.136794199	1	1175	0.09297552163172718	1.5910976797944412	1.5621540050738585	239.09063720703125	239.09161376953125
526	239.16378784179688	12.5376					1	DETECTED	239.1638 m/z @12.54 [CD6716_2.mzXML]	239.16378784179688	12.5376	12.5376	12.725349999999999	0.18774999999999942	53913.35546875	316316.5599262698	0	1175	0.32896102967835894	null	null	239.1636962890625	239.16384887695312
527	239.9660186767578	11.946066666666667					1	DETECTED	239.9660 m/z @11.95 [CD6716_2.mzXML]	239.9660186767578	11.946066666666667	11.605216666666667	15.6991	4.093883333333332	3846.86572265625	484049.6472170107	0	1175	0.6419179309002025	6.005403158769747	11.010806317539494	239.96519470214844	239.9706268310547
528	240.0948028564453	10.522833333333333					1	DETECTED	240.0948 m/z @10.52 [CD6716_2.mzXML]	240.0948028564453	10.522833333333333	10.478633333333333	14.927850000000001	4.449216666666668	70605.484375	1431066.4758634977	0	1175	0.09800665439516543	5.34011999720425	66.08454738748831	240.09332275390625	240.1001739501953
529	240.96705627441406	12.1642					1	DETECTED	240.9671 m/z @12.16 [CD6716_2.mzXML]	240.96705627441406	12.1642	2.85195	18.891833333333334	16.039883333333336	9978.822265625	1755671.9907794804	0	1175	0.252599205601582	0.6486539298999686	3.037616259588308	240.96170043945312	240.97015380859375
530	241.03082275390625	1.92275					1	DETECTED	241.0308 m/z @1.92 [CD6716_2.mzXML]	241.03082275390625	1.92275	1.92275	16.234166666666667	14.311416666666666	6401.96630859375	912868.6599075622	0	1175	6.78696240998499	null	null	241.02517700195312	241.03253173828125
531	241.094970703125	10.508199999999999					1	DETECTED	241.0950 m/z @10.51 [CD6716_2.mzXML]	241.094970703125	10.508199999999999	10.478633333333333	10.5693	0.09066666666666734	3474.515380859375	15044.053618286258	0	1175	0.08562481974828984	1.5332581736189939	2.0665163472379877	241.09461975097656	241.09542846679688
532	241.10655212402344	11.546249999999999					1	DETECTED	241.1066 m/z @11.55 [CD6716_2.mzXML]	241.10655212402344	11.546249999999999	1.82535	18.581333333333337	16.755983333333337	213817.09375	4788039.86042172	0	1175	0.6551861284025904	0.5139163202629573	3.9386930058844625	241.09860229492188	241.1103973388672
533	241.14271545410156	11.31555					1	DETECTED	241.1427 m/z @11.32 [CD6716_2.mzXML]	241.14271545410156	11.31555	10.602333333333332	13.197916666666666	2.595583333333334	16834.939453125	1234868.3907651368	0	1175	0.06848910751318016	1.8196317154674806	2.639263430934961	241.13539123535156	241.15170288085938
534	242.01870727539062	2.106383333333333					1	DETECTED	242.0187 m/z @2.11 [CD6716_2.mzXML]	242.01870727539062	2.106383333333333	2.0210333333333335	19.47533333333333	17.454299999999996	4313.185546875	2084063.628000549	0	1175	13.13671213461663	102.25131810193368	177.3673027947517	242.017822265625	242.0285186767578
535	242.21084594726562	11.516533333333333					1	DETECTED	242.2108 m/z @11.52 [CD6716_2.mzXML]	242.21084594726562	11.516533333333333	11.468116666666667	12.371966666666667	0.9038500000000003	45649.4296875	479410.9041132803	0	1175	0.06442208373350766	6.33123536054883	13.231648574502643	242.21070861816406	242.2117156982422
536	242.92501831054688	1.6583					1	DETECTED	242.9250 m/z @1.66 [CD6716_2.mzXML]	242.92501831054688	1.6583	1.5824833333333332	1.8109	0.2284166666666667	241837.40625	1133612.6438767097	0	1175	0.06647374642531689	1.3329080986230055	1.595180722806929	242.9248046875	242.9255828857422
537	242.96243286132812	11.84985					1	DETECTED	242.9624 m/z @11.85 [CD6716_2.mzXML]	242.96243286132812	11.84985	1.5390666666666666	14.910599999999999	13.371533333333332	4644.10888671875	1810157.1469515378	0	1175	0.2355142866235962	0.648424707466455	0.29684941493290995	242.96141052246094	242.96726989746094
538	242.9950408935547	1.5095166666666666					1	DETECTED	242.9950 m/z @1.51 [CD6716_2.mzXML]	242.9950408935547	1.5095166666666666	1.4332500000000001	1.5246333333333333	0.09138333333333315	16134.6015625	61794.2402016601	0	1175	0.07085182414517943	0.5991040209790213	0.19820804195804245	242.99456787109375	242.99560546875
539	243.02389526367188	14.823466666666667					1	DETECTED	243.0239 m/z @14.82 [CD6716_2.mzXML]	243.02389526367188	14.823466666666667	9.097633333333333	18.581333333333337	9.483700000000004	1746.1524658203125	545368.5264121398	0	1175	0.6353071072151177	0.8281501964779511	0.6563003929559021	243.01487731933594	243.024658203125
540	244.19007873535156	11.468116666666667					1	DETECTED	244.1901 m/z @11.47 [CD6716_2.mzXML]	244.19007873535156	11.468116666666667	11.435833333333333	11.575733333333334	0.1399000000000008	36089.7890625	152168.802296876	0	1175	0.07772310237328384	2.166752710376847	2.0890170878114556	244.18975830078125	244.19044494628906
541	244.2017822265625	9.097633333333333					1	DETECTED	244.2018 m/z @9.10 [CD6716_2.mzXML]	244.2017822265625	9.097633333333333	9.027066666666666	10.041666666666666	1.0145999999999997	40544.71484375	311519.70019891264	0	1175	0.22233298756902542	2.956787656734086	2.4731491437402293	244.20022583007812	244.2023468017578
542	244.92324829101562	1.6583					1	DETECTED	244.9232 m/z @1.66 [CD6716_2.mzXML]	244.92324829101562	1.6583	1.6276166666666667	1.73695	0.10933333333333328	16445.189453125	58665.77423944097	0	1175	0.0859175702138757	1.7816404128191157	1.8957575997496983	244.9220733642578	244.92359924316406
543	244.99229431152344	1.5095166666666666					1	DETECTED	244.9923 m/z @1.51 [CD6716_2.mzXML]	244.99229431152344	1.5095166666666666	1.4332500000000001	1.5246333333333333	0.09138333333333315	5033.61181640625	19306.120408111554	0	1175	0.07434274131595187	0.5991040209790213	0.19820804195804245	244.99227905273438	244.99948120117188
544	245.22608947753906	14.225033333333332					1	DETECTED	245.2261 m/z @14.23 [CD6716_2.mzXML]	245.22608947753906	14.225033333333332	0.21055	16.917333333333332	16.70678333333333	27584.708984375	2137667.308346222	0	1175	0.6354566782881133	1.7412212626218997	1.8506023484769738	245.21731567382812	245.22740173339844
545	246.1333465576172	2.0494666666666665					1	DETECTED	246.1333 m/z @2.05 [CD6716_2.mzXML]	246.1333465576172	2.0494666666666665	1.88085	3.795666666666667	1.914816666666667	7661.01123046875	293995.62421676633	0	1175	0.24033835142493332	5.678017198774342	10.356034397548685	246.13287353515625	246.13475036621094
546	246.15184020996094	11.8976					1	DETECTED	246.1518 m/z @11.90 [CD6716_2.mzXML]	246.15184020996094	11.8976	11.0777	12.078183333333333	1.0004833333333334	11151.603515625	308696.63955676253	0	1175	0.10984993979238133	0.6101252185225837	0.22025043704516742	246.1514434814453	246.1536407470703
547	246.1700897216797	9.219316666666666					1	DETECTED	246.1701 m/z @9.22 [CD6716_2.mzXML]	246.1700897216797	9.219316666666666	0.10116666666666667	19.9685	19.86733333333333	61001.5390625	3772884.333046661	0	1175	0.09488811013073928	0.6944426719230968	1.0122900260782473	246.16835021972656	246.1713104248047
548	246.2291717529297	14.129349999999999					1	DETECTED	246.2292 m/z @14.13 [CD6716_2.mzXML]	246.2291717529297	14.129349999999999	14.017033333333334	14.85865	0.8416166666666669	5883.9296875	154217.14015686017	0	1175	0.6340106205607814	3.7466241282089947	6.493248256417989	246.22901916503906	246.2301483154297
549	246.24227905273438	10.95585					1	DETECTED	246.2423 m/z @10.96 [CD6716_2.mzXML]	246.24227905273438	10.95585	10.88695	11.025283333333334	0.13833333333333364	8967.5400390625	52334.16049670454	0	1175	0.13202863630022676	1.0038703434929974	1.007740686985995	246.2418212890625	246.2423095703125
550	246.94406127929688	1.5246333333333333					1	DETECTED	246.9441 m/z @1.52 [CD6716_2.mzXML]	246.94406127929688	1.5246333333333333	1.4332500000000001	2.384133333333333	0.9508833333333331	72157.765625	550642.9006981814	0	1175	0.09080649902198568	1.0639915526857358	1.2169170595822052	246.93606567382812	246.94415283203125
551	247.09255981445312	2.6980500000000003					1	DETECTED	247.0926 m/z @2.70 [CD6716_2.mzXML]	247.09255981445312	2.6980500000000003	1.8393333333333333	10.522833333333333	8.683499999999999	100914.25	6774273.428434165	0	1175	0.7341796918943331	1.890519220497577	1.6018220095592717	247.09170532226562	247.0975799560547
552	247.12876892089844	9.3924					1	DETECTED	247.1288 m/z @9.39 [CD6716_2.mzXML]	247.12876892089844	9.3924	6.7242	12.454566666666667	5.730366666666667	6524.40625	892355.804105041	0	1175	3.049084917169699	1.0738262998775703	1.1476525997551403	247.12448120117188	247.13275146484375
553	247.14422607421875	9.205066666666665					1	DETECTED	247.1442 m/z @9.21 [CD6716_2.mzXML]	247.14422607421875	9.205066666666665	8.567783333333333	9.32565	0.7578666666666667	15181.7646484375	215094.10986547847	0	1175	0.12170869438083365	0.5946073175196807	0.1892146350393613	247.1345977783203	247.14474487304688
554	248.05203247070312	12.438016666666666					1	DETECTED	248.0520 m/z @12.44 [CD6716_2.mzXML]	248.05203247070312	12.438016666666666	8.446883333333334	18.176666666666666	9.729783333333332	2920.393310546875	1142033.1717825318	0	1175	7.820675393658503	1.218924866788047	1.437849733576094	248.04969787597656	248.0618438720703
555	248.8702392578125	1.6887					1	DETECTED	248.8702 m/z @1.69 [CD6716_2.mzXML]	248.8702392578125	1.6887	1.6428	1.7968333333333333	0.15403333333333324	43023.38671875	268130.4541381836	0	1175	0.11405077864572699	1.6272343396970295	2.450646390153203	248.8701629638672	248.87088012695312
556	248.97645568847656	1.5679666666666667					1	DETECTED	248.9765 m/z @1.57 [CD6716_2.mzXML]	248.97645568847656	1.5679666666666667	1.4493333333333331	2.0921499999999997	0.6428166666666666	8511.955078125	214376.45127270505	0	1175	0.14337669652715723	2.7092582186007244	4.418516437201449	248.97547912597656	248.97747802734375
557	249.00315856933594	11.216483333333334					1	DETECTED	249.0032 m/z @11.22 [CD6716_2.mzXML]	249.00315856933594	11.216483333333334	1.7525000000000002	18.76383333333333	17.01133333333333	8108.31591796875	3117397.7889879732	0	1175	0.967498992084737	0.8987406641671315	0.5133965043959784	248.99862670898438	249.00439453125
558	249.05711364746094	16.197083333333335					1	DETECTED	249.0571 m/z @16.20 [CD6716_2.mzXML]	249.05711364746094	16.197083333333335	9.567116666666667	18.250333333333334	8.683216666666667	2836.091552734375	571731.1420368344	0	1175	1.0509161938253389	0.6548461782110517	0.30969235642210335	249.0558624267578	249.05845642089844
559	249.10784912109375	1.8533666666666666					1	DETECTED	249.1078 m/z @1.85 [CD6716_2.mzXML]	249.10784912109375	1.8533666666666666	1.8109	11.344933333333334	9.534033333333333	23518.8984375	1417973.8330253297	0	1175	0.13212521518294373	17.109864944080826	8.480059690390954	249.10667419433594	249.1094512939453
560	249.15725708007812	9.777166666666666					1	DETECTED	249.1573 m/z @9.78 [CD6716_2.mzXML]	249.15725708007812	9.777166666666666	1.8393333333333333	10.059566666666665	8.220233333333333	17164.162109375	2324556.043614684	0	1175	0.16182469235847208	1.0432040264224485	1.235862329125432	249.15542602539062	249.15794372558594
561	249.21719360351562	10.329383333333334					1	DETECTED	249.2172 m/z @10.33 [CD6716_2.mzXML]	249.21719360351562	10.329383333333334	8.364866666666666	10.602333333333332	2.2374666666666663	16123.1103515625	537676.0757927245	0	1175	0.16832098363502723	0.5694700138286766	0.9198255056523623	249.21694946289062	249.21945190429688
562	251.12518310546875	1.7678					1	DETECTED	251.1252 m/z @1.77 [CD6716_2.mzXML]	251.12518310546875	1.7678	0.10116666666666667	20.004666666666665	19.903499999999998	66148.15625	9731076.241720943	0	1175	10.344257494196459	5.339061248953166	6.122207431376177	251.1236572265625	251.12869262695312
563	252.1090850830078	7.607749999999999					1	DETECTED	252.1091 m/z @7.61 [CD6716_2.mzXML]	252.1090850830078	7.607749999999999	0.21055	20.004666666666665	19.794116666666664	4112.7822265625	2315073.450960418	0	1175	11.880879882353511	1.3379465653670757	1.6758931307341516	252.1085205078125	252.1102294921875
564	252.12896728515625	1.7968333333333333					1	DETECTED	252.1290 m/z @1.80 [CD6716_2.mzXML]	252.12896728515625	1.7968333333333333	1.55345	18.891833333333334	17.338383333333333	9295.5302734375	2002034.149968049	0	1175	10.460680609704722	28.098528947806358	33.4605866812543	252.12176513671875	252.1312713623047
565	253.03659057617188	11.56105					1	DETECTED	253.0366 m/z @11.56 [CD6716_2.mzXML]	253.03659057617188	11.56105	1.8951666666666667	11.979216666666668	10.084050000000001	10756.4970703125	3930564.3416333008	0	1175	0.1082710738625483	0.5216310632068462	0.04326212641369227	253.03561401367188	253.0377655029297
566	253.04678344726562	1.6124833333333333					1	DETECTED	253.0468 m/z @1.61 [CD6716_2.mzXML]	253.04678344726562	1.6124833333333333	0.28325	19.931833333333334	19.648583333333335	6419.943359375	2801192.623420196	0	1175	18.570792601975114	7.390945908669159	7.980664924201482	253.04678344726562	253.0541229248047
567	253.63070678710938	12.674000000000001					1	DETECTED	253.6307 m/z @12.67 [CD6716_2.mzXML]	253.63070678710938	12.674000000000001	12.622533333333333	12.776416666666668	0.1538833333333347	7458.33642578125	41015.94435168477	0	1175	0.11050937899389801	1.4949805699481582	1.9899611398963162	253.6306610107422	253.6314239501953
568	254.17578125	15.883550000000001					1	DETECTED	254.1758 m/z @15.88 [CD6716_2.mzXML]	254.17578125	15.883550000000001	9.409483333333332	19.2385	9.829016666666666	5605.48291015625	1461867.6289785462	0	1175	0.1111965150545462	0.7591068468041722	0.35814920527752225	254.17462158203125	254.176513671875
569	254.8236083984375	1.99295					1	DETECTED	254.8236 m/z @1.99 [CD6716_2.mzXML]	254.8236083984375	1.99295	1.7204666666666666	2.1345666666666667	0.41410000000000013	12301.7978515625	164220.6252309572	0	1175	0.3278051809752722	0.7598629885619916	0.681579155693942	254.81565856933594	254.82421875
570	254.94189453125	11.182516666666666					1	DETECTED	254.9419 m/z @11.18 [CD6716_2.mzXML]	254.94189453125	11.182516666666666	0.9224	19.95	19.0276	4165.49462890625	2151239.5319806216	0	1175	8.869229829617325	0.9272604112688777	0.8545208225377554	254.94174194335938	254.94288635253906
571	255.12222290039062	11.546249999999999					1	DETECTED	255.1222 m/z @11.55 [CD6716_2.mzXML]	255.12222290039062	11.546249999999999	11.199483333333335	11.748566666666667	0.549083333333332	105217.9375	813429.5974587388	0	1175	0.057910081696284976	0.7603722773316939	0.4384108499808865	255.1220245361328	255.12261962890625
572	255.1720428466797	14.225033333333332					1	DETECTED	255.1720 m/z @14.23 [CD6716_2.mzXML]	255.1720428466797	14.225033333333332	9.097633333333333	20.004666666666665	10.907033333333333	27505.58203125	5240670.025798248	0	1175	1.7748012602383483	1.0417434970301258	1.136494988161677	255.1705780029297	255.17318725585938
573	256.0581359863281	2.35705					1	DETECTED	256.0581 m/z @2.36 [CD6716_2.mzXML]	256.0581359863281	2.35705	1.82535	3.7798166666666666	1.9544666666666666	11712.142578125	367306.6199301452	0	1175	0.035395768757847	1.8379411949094098	1.6743090776083673	256.05712890625	256.05889892578125
574	256.1753845214844	14.161333333333333					1	DETECTED	256.1754 m/z @14.16 [CD6716_2.mzXML]	256.1753845214844	14.161333333333333	10.311416666666666	18.855666666666664	8.544249999999998	3431.11865234375	812168.6768023372	0	1175	5.513918486787665	1.1096668759064046	1.2193337518128091	256.17449951171875	256.17645263671875
575	256.2631530761719	11.359766666666667					1	DETECTED	256.2632 m/z @11.36 [CD6716_2.mzXML]	256.2631530761719	11.359766666666667	0.19235	19.31116666666667	19.118816666666667	36391.9921875	1851096.405411195	0	1175	0.11016820956865736	1.6422608104858476	1.2788281382019717	256.2620544433594	256.2651672363281
576	256.8207702636719	1.9647166666666667					1	DETECTED	256.8208 m/z @1.96 [CD6716_2.mzXML]	256.8207702636719	1.9647166666666667	1.6887	2.0921499999999997	0.40344999999999964	15366.1103515625	198478.2371998291	0	1175	0.32462314926074565	0.7308435480949214	0.46168709618984277	256.81243896484375	256.8219299316406
577	257.0746154785156	1.8533666666666666					1	DETECTED	257.0746 m/z @1.85 [CD6716_2.mzXML]	257.0746154785156	1.8533666666666666	1.8533666666666666	12.1642	10.310833333333333	18897.82421875	1116126.9857898562	0	1175	0.2973390099237676	null	null	257.0652160644531	257.0835876464844
578	257.2470703125	6.5845					1	DETECTED	257.2471 m/z @6.58 [CD6716_2.mzXML]	257.2470703125	6.5845	0.13746666666666665	19.931833333333334	19.794366666666665	4361.1123046875	1671310.7241051628	0	1175	3.1202480798404713	1.5351531195226744	0.2696545887102539	257.2463073730469	257.24969482421875
579	258.125	11.06035					1	DETECTED	258.1250 m/z @11.06 [CD6716_2.mzXML]	258.125	11.06035	4.596666666666667	15.86525	11.268583333333332	12524.263671875	1751947.2906885683	0	1175	0.049564664883234855	0.8716843595370029	0.017147049129316416	258.12451171875	258.1311340332031
580	258.8990478515625	1.6583					1	DETECTED	258.8990 m/z @1.66 [CD6716_2.mzXML]	258.8990478515625	1.6583	0.95905	1.7525000000000002	0.7934500000000002	50157.65234375	354011.3881109621	0	1175	0.060887070125277054	0.5673578834465499	1.0824006454873982	258.8912048339844	258.8992614746094
581	258.94390869140625	1.5246333333333333					1	DETECTED	258.9439 m/z @1.52 [CD6716_2.mzXML]	258.94390869140625	1.5246333333333333	1.4332500000000001	1.5824833333333332	0.1492333333333331	12500.7802734375	80283.06458984375	0	1175	0.08656556399530912	0.8165238008389571	0.6330476016779144	258.94366455078125	258.9442443847656
582	258.97247314453125	1.4647166666666667					1	DETECTED	258.9725 m/z @1.46 [CD6716_2.mzXML]	258.97247314453125	1.4647166666666667	1.4332500000000001	17.436833333333333	16.00358333333333	12258.796875	3266358.5173025513	0	1175	0.09031052262151307	254.29422669491632	507.5884533898327	258.9723815917969	258.9803466796875
583	259.0274658203125	15.137233333333334					1	DETECTED	259.0275 m/z @15.14 [CD6716_2.mzXML]	259.0274658203125	15.137233333333334	10.293833333333334	18.5995	8.305666666666665	3466.854736328125	822022.2842194826	0	1175	1.3720639940267993	0.857421095373773	0.714842190747546	259.0253601074219	259.0289001464844
584	259.0936584472656	11.84985					1	DETECTED	259.0937 m/z @11.85 [CD6716_2.mzXML]	259.0936584472656	11.84985	5.7447	11.995966666666668	6.251266666666668	7829.4970703125	1506220.7679334718	0	1175	0.10404246874135836	0.5119666729455188	0.02393334589103753	259.08447265625	259.09405517578125
585	259.24517822265625	14.225033333333332					1	DETECTED	259.2452 m/z @14.23 [CD6716_2.mzXML]	259.24517822265625	14.225033333333332	14.113366666666668	14.945116666666667	0.8317499999999995	4006.93212890625	76069.95135070791	0	1175	0.03145851259002974	3.7242537313433512	6.4485074626867025	259.244140625	259.24530029296875
586	259.6576232910156	13.123666666666667					1	DETECTED	259.6576 m/z @13.12 [CD6716_2.mzXML]	259.6576232910156	13.123666666666667	12.969366666666668	13.864166666666668	0.8948	13714.5078125	243423.9252346801	0	1175	0.30856443416561596	2.899546338302024	2.723824736097945	259.6490478515625	259.65863037109375
587	260.16796875	12.129916666666666					1	DETECTED	260.1680 m/z @12.13 [CD6716_2.mzXML]	260.16796875	12.129916666666666	12.078183333333333	12.999766666666666	0.9215833333333325	4325.275390625	104165.37249816873	0	1175	0.0664834943543493	8.90705541237119	16.81411082474238	260.1595458984375	260.16802978515625
588	260.1857604980469	9.864033333333333					1	DETECTED	260.1858 m/z @9.86 [CD6716_2.mzXML]	260.1857604980469	9.864033333333333	9.601716666666666	10.22265	0.6209333333333333	28352.791015625	198440.34705563314	0	1175	0.07114793894667137	0.822082380195199	0.47554133776922375	260.1852111816406	260.1862487792969
589	260.97686767578125	1.5246333333333333					1	DETECTED	260.9769 m/z @1.52 [CD6716_2.mzXML]	260.97686767578125	1.5246333333333333	1.4493333333333331	19.36616666666667	17.916833333333336	6667.22998046875	1638493.974563873	0	1175	0.12547621426825617	118.96967684816269	236.93935369632536	260.9767150878906	260.98529052734375
590	261.0109558105469	1.7968333333333333					1	DETECTED	261.0110 m/z @1.80 [CD6716_2.mzXML]	261.0109558105469	1.7968333333333333	1.4332500000000001	15.172500000000001	13.739250000000002	64230.03515625	2150423.8631997677	0	1175	0.26581932288053656	4.23572786005205	1.4848721746517202	261.00213623046875	261.0202331542969
591	261.0736999511719	10.508199999999999					1	DETECTED	261.0737 m/z @10.51 [CD6716_2.mzXML]	261.0736999511719	10.508199999999999	10.463916666666668	10.585533333333332	0.12161666666666449	4163.56298828125	20490.73492443837	0	1175	0.10188870330424038	1.373165223936825	1.74633044787365	261.0730895996094	261.07379150390625
592	261.1444091796875	9.549333333333333					1	DETECTED	261.1444 m/z @9.55 [CD6716_2.mzXML]	261.1444091796875	9.549333333333333	0.11936666666666666	19.712833333333332	19.593466666666664	46999.8828125	2836553.1630672915	0	1175	0.09484837209515895	0.5099881833421369	0.5772600869237233	261.1427917480469	261.1462097167969
593	261.18927001953125	9.864033333333333					1	DETECTED	261.1893 m/z @9.86 [CD6716_2.mzXML]	261.18927001953125	9.864033333333333	0.10116666666666667	20.004666666666665	19.903499999999998	3829.530517578125	1723924.045963104	0	1175	18.901110635763363	1.0193471179913	0.06227949308492768	261.18243408203125	261.1896057128906
594	261.6170959472656	12.691183333333333					1	DETECTED	261.6171 m/z @12.69 [CD6716_2.mzXML]	261.6170959472656	12.691183333333333	4.645183333333334	12.842766666666668	8.197583333333334	8332.734375	1596510.065795166	0	1175	0.10696267965164807	0.5094197945148728	0.018839589029745803	261.61187744140625	261.6173095703125
595	262.0395812988281	3.2744500000000003					1	DETECTED	262.0396 m/z @3.27 [CD6716_2.mzXML]	262.0395812988281	3.2744500000000003	3.0250666666666666	18.636000000000003	15.610933333333335	2143.22705078125	980366.5557286073	0	1175	0.0655179945594182	31.299071041903314	61.598142083806636	262.0387878417969	262.0472717285156
596	262.2526550292969	12.388733333333333					1	DETECTED	262.2527 m/z @12.39 [CD6716_2.mzXML]	262.2526550292969	12.388733333333333	12.354466666666667	12.487616666666666	0.13314999999999877	4148.6669921875	22751.08182775858	0	1175	3.327049907397191	1.942850194552574	2.885700389105148	262.25213623046875	262.2530212402344
597	263.00830078125	1.7678					1	DETECTED	263.0083 m/z @1.77 [CD6716_2.mzXML]	263.00830078125	1.7678	1.4796333333333334	16.47225	14.992616666666665	16788.609375	2220523.4446737673	0	1175	0.5630585286363592	26.0137941006362	1.911390691977936	263.0031433105469	263.0182800292969
598	263.0884704589844	11.546249999999999					1	DETECTED	263.0885 m/z @11.55 [CD6716_2.mzXML]	263.0884704589844	11.546249999999999	1.7822166666666668	12.354466666666667	10.57225	288630.0	5529406.490079131	1	1175	9.817958181259296	0.5196489627454658	0.026231100012964675	263.08465576171875	263.0926818847656
599	263.1390075683594	9.636666666666667					1	DETECTED	263.1390 m/z @9.64 [CD6716_2.mzXML]	263.1390075683594	9.636666666666667	9.619183333333332	10.508199999999999	0.8890166666666666	6971.955078125	145008.56315222193	0	1175	0.11303969754902177	25.424690181122998	49.849380362245995	263.1390075683594	263.14007568359375
600	263.2366027832031	14.225033333333332					1	DETECTED	263.2366 m/z @14.23 [CD6716_2.mzXML]	263.2366027832031	14.225033333333332	0.39268333333333333	19.165666666666667	18.772983333333332	61913.6875	3951030.0024288944	0	1175	0.5067618336384694	1.6614523919932431	0.40516809322502084	263.232421875	263.23785400390625
601	264.092041015625	11.546249999999999					1	DETECTED	264.0920 m/z @11.55 [CD6716_2.mzXML]	264.092041015625	11.546249999999999	1.8533666666666666	11.913216666666667	10.05985	39500.3515625	8098327.552019655	0	1175	0.23968021490533253	0.5203793087594172	0.021767873968936275	264.0894775390625	264.0923156738281
602	264.1708984375	9.1909					1	DETECTED	264.1709 m/z @9.19 [CD6716_2.mzXML]	264.1708984375	9.1909	9.1153	9.846516666666668	0.7312166666666684	24516.0	195818.66089416525	0	1175	0.09318609903910335	2.432673967994427	2.3201461446622167	264.1698303222656	264.171142578125
603	264.8526611328125	1.7678					1	DETECTED	264.8527 m/z @1.77 [CD6716_2.mzXML]	264.8526611328125	1.7678	1.6733166666666668	1.7968333333333333	0.1235166666666665	17739.150390625	86639.57693164067	0	1175	0.12971002630811101	0.6536426177456338	0.3072852354912676	264.84381103515625	264.8526611328125
604	265.0227966308594	1.7968333333333333					1	DETECTED	265.0228 m/z @1.80 [CD6716_2.mzXML]	265.0227966308594	1.7968333333333333	1.7678	17.436833333333333	15.669033333333333	31239.8828125	1422621.833312805	0	1175	0.20595123257214132	23.40886812818299	38.6880659700479	265.0136413574219	265.0325622558594
605	265.0849914550781	19.00133333333333					1	DETECTED	265.0850 m/z @19.00 [CD6716_2.mzXML]	265.0849914550781	19.00133333333333	0.10116666666666667	20.004666666666665	19.903499999999998	4275.95654296875	1685293.5482246394	0	1175	1.3356384546588203	0.5265429758115008	0.053500771807634226	265.07501220703125	265.0941162109375
606	265.1181640625	9.706883333333334					1	DETECTED	265.1182 m/z @9.71 [CD6716_2.mzXML]	265.1181640625	9.706883333333334	9.636666666666667	9.91685	0.28018333333333345	57214.9453125	341332.07802844245	0	1175	0.0836427527121213	1.8739272304019952	1.8197812119236487	265.1181335449219	265.1185607910156
607	265.1429138183594	12.388733333333333					1	DETECTED	265.1429 m/z @12.39 [CD6716_2.mzXML]	265.1429138183594	12.388733333333333	12.31985	15.8288	3.5089499999999987	5192.708984375	337917.8995643004	0	1175	0.10714415502788732	25.47023953544686	49.94047907089372	265.1428527832031	265.152099609375
608	265.252197265625	12.5716					1	DETECTED	265.2522 m/z @12.57 [CD6716_2.mzXML]	265.252197265625	12.5716	0.9042	16.252516666666665	15.348316666666665	9770.0595703125	1308609.9042235408	0	1175	0.1742419654229046	0.5876451810903609	0.17746359980662302	265.2513427734375	265.2534484863281
609	266.0721130371094	16.326					1	DETECTED	266.0721 m/z @16.33 [CD6716_2.mzXML]	266.0721130371094	16.326	9.009216666666667	19.913333333333334	10.904116666666667	5031.48486328125	1480477.318438477	0	1175	7.072719924197504	0.7451441548768015	0.5243690114153846	266.0706787109375	266.0723571777344
610	266.1216125488281	9.706883333333334					1	DETECTED	266.1216 m/z @9.71 [CD6716_2.mzXML]	266.1216125488281	9.706883333333334	6.426583333333334	9.794566666666666	3.367983333333332	8719.328125	499148.72785276786	0	1175	0.06948667822181598	0.5133651393673342	0.026730278734668378	266.1177978515625	266.1217956542969
611	266.638427734375	12.776416666666668					1	DETECTED	266.6384 m/z @12.78 [CD6716_2.mzXML]	266.638427734375	12.776416666666668	12.725349999999999	12.938766666666668	0.21341666666666903	20302.587890625	147716.49335644595	0	1175	0.1383295988038764	2.0895887728458793	2.8087675887311154	266.63787841796875	266.63897705078125
612	266.84893798828125	1.7525000000000002					1	DETECTED	266.8489 m/z @1.75 [CD6716_2.mzXML]	266.84893798828125	1.7525000000000002	1.6887	3.59425	1.90555	18592.404296875	493589.3380540161	0	1175	0.1604457453155994	14.933777429467067	28.867554858934135	266.84893798828125	266.85491943359375
613	266.9272766113281	1.5973666666666666					1	DETECTED	266.9273 m/z @1.60 [CD6716_2.mzXML]	266.9272766113281	1.5973666666666666	1.5679666666666667	1.6276166666666667	0.05964999999999998	27500.798828125	85596.02136914048	0	1175	0.06472449860506724	1.0144557823129292	1.0289115646258586	266.92724609375	266.9278564453125
614	267.068115234375	16.326					1	DETECTED	267.0681 m/z @16.33 [CD6716_2.mzXML]	267.068115234375	16.326	0.9772	20.004666666666665	19.027466666666665	7645.41552734375	2481704.2367169806	0	1175	2.05271931753151	0.6198356440460057	0.24854822814743527	267.0581970214844	267.0692443847656
615	267.6468200683594	13.138816666666665					1	DETECTED	267.6468 m/z @13.14 [CD6716_2.mzXML]	267.6468200683594	13.138816666666665	12.095483333333334	15.33335	3.2378666666666653	187758.59375	3963753.5632512853	2	1175	0.26062774244220854	2.2203719035476195	2.2334025252803134	267.6459655761719	267.64739990234375
616	267.97906494140625	10.22265					1	DETECTED	267.9791 m/z @10.22 [CD6716_2.mzXML]	267.97906494140625	10.22265	10.187233333333333	10.293833333333334	0.10660000000000025	6632.42138671875	31410.463711425407	0	1175	0.10472992277306581	1.5049411764706018	2.0098823529412035	267.9788513183594	267.9793395996094
617	268.9576721191406	11.216483333333334					1	DETECTED	268.9577 m/z @11.22 [CD6716_2.mzXML]	268.9576721191406	11.216483333333334	10.972983333333334	18.0475	7.074516666666666	9118.673828125	1117148.36754779	0	1175	0.7041262390696854	8.304687760135373	15.590013365149046	268.95587158203125	268.9589538574219
618	269.087158203125	1.4796333333333334					1	DETECTED	269.0872 m/z @1.48 [CD6716_2.mzXML]	269.087158203125	1.4796333333333334	1.4493333333333331	1.55345	0.10411666666666686	4875.16455078125	24150.053562133788	0	1175	0.14365311899581723	1.718096809680959	2.436193619361918	269.08660888671875	269.08819580078125
619	269.1379699707031	12.02855					1	DETECTED	269.1380 m/z @12.03 [CD6716_2.mzXML]	269.1379699707031	12.02855	11.995966666666668	12.18145	0.1854833333333321	17287.365234375	90272.58640673767	0	1175	0.07453768837660668	2.846291560102451	6.100761369147002	269.1377258300781	269.1386413574219
620	269.2259216308594	13.899183333333333					1	DETECTED	269.2259 m/z @13.90 [CD6716_2.mzXML]	269.2259216308594	13.899183333333333	13.776966666666668	15.154716666666667	1.377749999999999	24845.810546875	719855.9912135006	0	1175	0.35577636900033127	5.0774612840900994	5.03594795235292	269.2256774902344	269.22686767578125
621	271.0397033691406	1.7968333333333333					1	DETECTED	271.0397 m/z @1.80 [CD6716_2.mzXML]	271.0397033691406	1.7968333333333333	1.73695	16.991666666666667	15.254716666666667	68045.75	2958027.0683032223	0	1175	0.07039308316286208	127.37030336765943	2.3351884399072937	271.0393371582031	271.043701171875
622	271.2629089355469	12.5376					1	DETECTED	271.2629 m/z @12.54 [CD6716_2.mzXML]	271.2629089355469	12.5376	0.10116666666666667	20.004666666666665	19.903499999999998	14630.8603515625	5023169.241619689	0	1175	15.657433835484742	0.800209331185522	1.639494579889728	271.26177978515625	271.264404296875
623	271.6578369140625	12.969366666666668					1	DETECTED	271.6578 m/z @12.97 [CD6716_2.mzXML]	271.6578369140625	12.969366666666668	12.776416666666668	13.123666666666667	0.34724999999999895	23775.73828125	231230.7280247802	0	1175	0.06909961025373335	0.8998445193055181	0.8369056469076621	271.6564636230469	271.6585388183594
624	272.6650085449219	13.380633333333332					1	DETECTED	272.6650 m/z @13.38 [CD6716_2.mzXML]	272.6650085449219	13.380633333333332	12.953966666666668	14.840966666666667	1.8869999999999987	8402.2216796875	310970.8793663326	0	1175	0.18236706558849747	2.2113281250000116	3.4226562500000237	272.6558837890625	272.6665954589844
625	272.7947082519531	1.9647166666666667					1	DETECTED	272.7947 m/z @1.96 [CD6716_2.mzXML]	272.7947082519531	1.9647166666666667	1.7204666666666666	2.1769833333333333	0.4565166666666667	11623.173828125	188281.3032023926	0	1175	0.3543390515246254	0.9345274650290001	0.8690549300580002	272.79400634765625	272.7952880859375
626	272.9440612792969	1.6276166666666667					1	DETECTED	272.9441 m/z @1.63 [CD6716_2.mzXML]	272.9440612792969	1.6276166666666667	1.5824833333333332	1.6887	0.10621666666666685	46797.5625	189752.13805786148	0	1175	0.07466734737903602	1.1766986706056115	1.4038993787370162	272.94378662109375	272.94427490234375
627	274.0030517578125	11.182516666666666					1	DETECTED	274.0031 m/z @11.18 [CD6716_2.mzXML]	274.0030517578125	11.182516666666666	10.95585	19.02	8.06415	9613.279296875	1189853.8443677365	0	1175	2.865048781836421	13.824467364753819	27.428798696463623	274.001953125	274.004150390625
628	274.0564270019531	8.938216666666667					1	DETECTED	274.0564 m/z @8.94 [CD6716_2.mzXML]	274.0564270019531	8.938216666666667	2.384133333333333	9.079883333333333	6.69575	5438.36376953125	562483.1083780519	0	1175	0.15091909599511055	0.5108075118564762	0.021615023712952337	274.05609130859375	274.0601501464844
629	274.2730712890625	11.31555					1	DETECTED	274.2731 m/z @11.32 [CD6716_2.mzXML]	274.2730712890625	11.31555	11.267433333333335	14.485883333333334	3.218449999999999	2770468.25	1.7954840646370176E7	1	1175	0.09404882293983441	2.8813906725720497	4.262476988109265	274.2728271484375	274.27423095703125
630	274.62469482421875	12.776416666666668					1	DETECTED	274.6247 m/z @12.78 [CD6716_2.mzXML]	274.62469482421875	12.776416666666668	12.725349999999999	13.153216666666667	0.4278666666666684	18521.248046875	235536.32411596747	0	1175	0.11371601279401489	4.189295039164313	7.378590078328627	274.6241455078125	274.6345520019531
631	274.88104248046875	1.7204666666666666					1	DETECTED	274.8810 m/z @1.72 [CD6716_2.mzXML]	274.88104248046875	1.7204666666666666	1.6428	1.8109	0.16809999999999992	23292.564453125	138142.00907275392	0	1175	0.10252936606088014	1.0821888412017178	1.0709084981471997	274.87335205078125	274.88104248046875
632	274.9419860839844	1.5973666666666666					1	DETECTED	274.9420 m/z @1.60 [CD6716_2.mzXML]	274.9419860839844	1.5973666666666666	1.4332500000000001	7.7142	6.28095	6144.361328125	1211292.5255526733	0	1175	0.2670103845583045	19.13562506347113	37.27125012694226	274.94158935546875	274.95068359375
633	274.9994201660156	11.250533333333333					1	DETECTED	274.9994 m/z @11.25 [CD6716_2.mzXML]	274.9994201660156	11.250533333333333	10.921283333333333	19.2385	8.317216666666665	15101.8251953125	1685338.506096375	0	1175	2.9050634772036634	10.918289382686984	8.967729022927262	274.9981384277344	275.0025634765625
634	275.27655029296875	11.31555					1	DETECTED	275.2766 m/z @11.32 [CD6716_2.mzXML]	275.27655029296875	11.31555	0.41095	12.061633333333333	11.650683333333333	410509.1875	9.206022315535067E7	1	1175	0.2654153629649958	0.509976985276385	0.015489990797100147	275.276123046875	275.2855529785156
635	275.6328125	13.138816666666665					1	DETECTED	275.6328 m/z @13.14 [CD6716_2.mzXML]	275.6328125	13.138816666666665	12.044749999999999	14.7209	2.6761500000000016	131673.109375	2283648.173139956	0	1175	0.2127134529393846	1.8169171637302812	2.1362106972270394	275.6239929199219	275.6338806152344
636	276.13409423828125	13.123666666666667					1	DETECTED	276.1341 m/z @13.12 [CD6716_2.mzXML]	276.13409423828125	13.123666666666667	3.64	14.321716666666667	10.681716666666667	31285.943359375	1517330.7565184017	0	1175	0.278817609879507	0.5631638606727356	0.03842252550842577	276.12713623046875	276.1440734863281
637	276.6516418457031	13.153216666666667					1	DETECTED	276.6516 m/z @13.15 [CD6716_2.mzXML]	276.6516418457031	13.153216666666667	13.0626	13.708400000000001	0.6458000000000013	22440.15625	377984.2782871097	0	1175	0.26941090832150927	3.5633621482434927	2.753318355067988	276.65130615234375	276.6522521972656
638	276.9848937988281	1.7822166666666668					1	DETECTED	276.9849 m/z @1.78 [CD6716_2.mzXML]	276.9848937988281	1.7822166666666668	1.7822166666666668	2.3155666666666668	0.53335	21948.798828125	308971.2352014158	0	1175	0.19552079596624505	null	null	276.9843444824219	276.9859619140625
639	276.9998474121094	11.666783333333333					1	DETECTED	276.9998 m/z @11.67 [CD6716_2.mzXML]	276.9998474121094	11.666783333333333	9.706883333333334	18.709166666666665	9.002283333333331	28653.953125	1722341.5930584115	0	1175	0.19100360559222018	1.9215836278928016	0.09388008665932952	276.992919921875	277.000732421875
640	277.0384521484375	10.522833333333333					1	DETECTED	277.0385 m/z @10.52 [CD6716_2.mzXML]	277.0384521484375	10.522833333333333	10.463916666666668	16.750166666666665	6.286249999999997	4523.33740234375	294964.82686682115	0	1175	0.08061677726765559	53.34865629420238	1.4064669434474044	277.037841796875	277.03875732421875
641	277.1536865234375	13.182383333333332					1	DETECTED	277.1537 m/z @13.18 [CD6716_2.mzXML]	277.1536865234375	13.182383333333332	9.970266666666667	18.342333333333332	8.372066666666665	6761.2294921875	1153699.40540442	0	1175	5.273076419301265	1.3032009007559922	1.1545946559597768	277.1532897949219	277.15936279296875
642	277.1795349121094	12.18145					1	DETECTED	277.1795 m/z @12.18 [CD6716_2.mzXML]	277.1795349121094	12.18145	0.5934666666666666	19.822333333333333	19.228866666666665	10350.1982421875	1476054.9519542241	0	1175	0.10862868331399866	0.8306932476808637	0.6575102323273565	277.1761474609375	277.18109130859375
643	278.0523376464844	15.66195					1	DETECTED	278.0523 m/z @15.66 [CD6716_2.mzXML]	278.0523376464844	15.66195	7.44825	19.895166666666668	12.446916666666668	3295.795654296875	914365.8223470459	0	1175	7.302301309675119	0.7576924325618583	0.5153848651237164	278.0512390136719	278.0535583496094
644	278.626953125	12.923499999999999					1	DETECTED	278.6270 m/z @12.92 [CD6716_2.mzXML]	278.626953125	12.923499999999999	12.776416666666668	13.0626	0.2861833333333319	30633.73828125	265107.0396669916	0	1175	0.12871444487911177	0.9728611898017102	0.9457223796034204	278.6265869140625	278.6275329589844
645	278.98193359375	1.7968333333333333					1	DETECTED	278.9819 m/z @1.80 [CD6716_2.mzXML]	278.98193359375	1.7968333333333333	1.7968333333333333	19.420666666666666	17.623833333333334	10767.7548828125	2564846.548527069	0	1175	null	null	null	278.9810485839844	278.983154296875
646	279.05322265625	11.56105					1	DETECTED	279.0532 m/z @11.56 [CD6716_2.mzXML]	279.05322265625	11.56105	2.6980500000000003	19.54866666666667	16.850616666666667	7148.80419921875	1829347.0062934554	0	1175	6.865879728482579	0.9506158561811276	0.8952890626950197	279.0439147949219	279.0560607910156
647	279.0838317871094	10.522833333333333					1	DETECTED	279.0838 m/z @10.52 [CD6716_2.mzXML]	279.0838317871094	10.522833333333333	0.7031833333333334	19.566666666666666	18.863483333333335	151686.265625	2856570.3209235254	1	1175	0.09376118237237385	38.42020703215612	82.96335566493401	279.0828857421875	279.093505859375
648	279.158447265625	12.422183333333333					1	DETECTED	279.1584 m/z @12.42 [CD6716_2.mzXML]	279.158447265625	12.422183333333333	0.10116666666666667	20.004666666666665	19.903499999999998	119275.984375	3.519612973871978E7	1	1175	0.16814176540083814	0.5406312320833331	0.06493643577075765	279.15802001953125	279.15948486328125
649	279.64617919921875	12.923499999999999					1	DETECTED	279.6462 m/z @12.92 [CD6716_2.mzXML]	279.64617919921875	12.923499999999999	12.74255	14.113366666666668	1.3708166666666681	158379.625	1839710.29593152	2	1175	0.12470384289940206	1.2217846639066634	1.138473313113546	279.6456604003906	279.6468200683594
650	280.091552734375	1.7525000000000002					1	DETECTED	280.0916 m/z @1.75 [CD6716_2.mzXML]	280.091552734375	1.7525000000000002	1.6887	19.457	17.7683	58408.765625	4878642.1598653	0	1175	0.08723775224262198	128.87233934103327	214.56048863691345	280.0854797363281	280.0932312011719
651	280.161865234375	12.454566666666667					1	DETECTED	280.1619 m/z @12.45 [CD6716_2.mzXML]	280.161865234375	12.454566666666667	0.3018	20.004666666666665	19.702866666666665	22120.49609375	5908561.238390624	0	1175	0.129331937377005	0.5452281491083257	1.7267370453770594	280.1609191894531	280.1629638671875
652	280.6541748046875	13.2884					1	DETECTED	280.6542 m/z @13.29 [CD6716_2.mzXML]	280.6541748046875	13.2884	12.826266666666667	14.535266666666667	1.7089999999999996	60476.92578125	1086044.9238730469	0	1175	0.18364388953059674	1.6887046637473238	0.9546571619440872	280.6488952636719	280.6553649902344
653	281.0835876464844	15.8288					1	DETECTED	281.0836 m/z @15.83 [CD6716_2.mzXML]	281.0835876464844	15.8288	1.7042166666666667	19.858833333333333	18.154616666666666	12976.951171875	3614545.240924837	0	1175	6.865483628304146	0.6080933264108217	0.21501910927589749	281.0823974609375	281.0926818847656
654	281.1129455566406	9.549333333333333					1	DETECTED	281.1129 m/z @9.55 [CD6716_2.mzXML]	281.1129455566406	9.549333333333333	9.409483333333332	9.619183333333332	0.20969999999999978	6338.58056640625	51773.05183935543	0	1175	0.10700173027683313	0.7497318555595224	0.4642672336706372	281.11224365234375	281.11328125
655	281.2470703125	14.161333333333333					1	DETECTED	281.2471 m/z @14.16 [CD6716_2.mzXML]	281.2470703125	14.161333333333333	0.7395666666666667	17.232333333333333	16.492766666666668	128295.5625	6525395.452069518	0	1175	0.4079586412118683	0.8173199669767834	0.48670537642971967	281.24591064453125	281.2488708496094
656	281.6618957519531	14.001100000000001					1	DETECTED	281.6619 m/z @14.00 [CD6716_2.mzXML]	281.6618957519531	14.001100000000001	11.025283333333334	16.0491	5.023816666666665	50004.3828125	2849776.332299315	0	1175	0.5513534548287158	0.849956716685878	0.5047381146851215	281.65679931640625	281.6631164550781
657	282.16375732421875	14.017033333333334					1	DETECTED	282.1638 m/z @14.02 [CD6716_2.mzXML]	282.16375732421875	14.017033333333334	11.816666666666666	15.084216666666666	3.26755	11643.49609375	775852.5409927976	0	1175	null	0.7425012497917011	0.4850024995834022	282.1630859375	282.1644592285156
658	282.203125	11.516533333333333					1	DETECTED	282.2031 m/z @11.52 [CD6716_2.mzXML]	282.203125	11.516533333333333	11.484350000000001	11.605216666666667	0.12086666666666623	15081.1875	62480.54288342211	0	1175	0.18501039266797292	1.877783531848834	2.913256077683868	282.20306396484375	282.2037353515625
659	282.221435546875	19.749333333333333					1	DETECTED	282.2214 m/z @19.75 [CD6716_2.mzXML]	282.221435546875	19.749333333333333	0.10116666666666667	20.004666666666665	19.903499999999998	3684.338134765625	2484567.6839678963	0	1175	19.226923123541926	0.5064976376082586	0.012995275216517204	282.2193298339844	282.22271728515625
660	282.2587890625	11.31555					1	DETECTED	282.2588 m/z @11.32 [CD6716_2.mzXML]	282.2587890625	11.31555	11.284366666666667	15.736283333333335	4.451916666666667	31444.875	3440763.0517484127	0	1175	3.231571247950413	71.44453701697788	120.92185744032857	282.250244140625	282.2592468261719
661	282.2785949707031	13.8817					1	DETECTED	282.2786 m/z @13.88 [CD6716_2.mzXML]	282.2785949707031	13.8817	11.816666666666666	14.129349999999999	2.3126833333333323	43792.33984375	964774.3124064934	0	1175	0.233448364853718	0.5773787788211356	1.339050499047957	282.27728271484375	282.279296875
662	282.8229064941406	1.73695					1	DETECTED	282.8229 m/z @1.74 [CD6716_2.mzXML]	282.8229064941406	1.73695	1.7042166666666667	1.7968333333333333	0.09261666666666657	18400.67578125	63553.56676000983	0	1175	0.058355145589461754	1.4147148676171086	1.8294297352342175	282.8220520019531	282.8233947753906
663	282.9046936035156	1.5973666666666666					1	DETECTED	282.9047 m/z @1.60 [CD6716_2.mzXML]	282.9046936035156	1.5973666666666666	1.55345	1.6583	0.10485000000000011	62716.30859375	213246.05030761717	0	1175	0.05475981902431726	1.234625936595606	1.2525854541632657	282.904541015625	282.9051208496094
664	282.9730529785156	11.620216666666666					1	DETECTED	282.9731 m/z @11.62 [CD6716_2.mzXML]	282.9730529785156	11.620216666666666	11.025283333333334	15.847033333333334	4.82175	8844.0810546875	758811.5363538209	0	1175	0.8445073719713285	4.0523448005378855	5.818435380115378	282.972412109375	282.9753112792969
665	283.02606201171875	1.8533666666666666					1	DETECTED	283.0261 m/z @1.85 [CD6716_2.mzXML]	283.02606201171875	1.8533666666666666	1.8533666666666666	18.176666666666666	16.3233	4347.91552734375	1832788.1742820742	0	1175	13.445399763086122	null	null	283.02606201171875	283.0287780761719
666	283.2625732421875	12.5716					1	DETECTED	283.2626 m/z @12.57 [CD6716_2.mzXML]	283.2625732421875	12.5716	0.15566666666666668	19.95	19.794333333333334	23694.09375	1963885.8108973699	0	1175	0.2716439943993496	0.6816074770999188	5.431717117286747	283.2530517578125	283.2641906738281
667	283.2818908691406	13.829333333333333					1	DETECTED	283.2819 m/z @13.83 [CD6716_2.mzXML]	283.2818908691406	13.829333333333333	13.759583333333333	14.50235	0.7427666666666664	8148.10205078125	169606.19408715793	0	1175	0.3109282098750157	5.32449223416972	9.64898446833944	283.2809753417969	283.2825012207031
668	284.2936706542969	12.520933333333334					1	DETECTED	284.2937 m/z @12.52 [CD6716_2.mzXML]	284.2936706542969	12.520933333333334	11.620216666666666	16.824666666666666	5.20445	8120.330078125	521226.3874616091	0	1175	0.9788113191631602	2.8890605628851063	4.7781211257702125	284.2903137207031	284.294677734375
669	284.33099365234375	11.8976					1	DETECTED	284.3310 m/z @11.90 [CD6716_2.mzXML]	284.33099365234375	11.8976	11.833416666666666	12.146899999999999	0.3134833333333322	15418.5634765625	115330.03902026366	0	1175	0.11091130229928048	2.4420929628667483	3.9711391923956745	284.3304138183594	284.33099365234375
670	284.9095153808594	1.6733166666666668					1	DETECTED	284.9095 m/z @1.67 [CD6716_2.mzXML]	284.9095153808594	1.6733166666666668	1.6583	1.7678	0.10949999999999993	28965.59765625	130348.38748437488	0	1175	0.06837653034338875	3.6459489456159773	6.2918978912319545	284.90911865234375	284.909912109375
671	285.06439208984375	1.4947833333333334					1	DETECTED	285.0644 m/z @1.49 [CD6716_2.mzXML]	285.06439208984375	1.4947833333333334	1.4145666666666665	17.2505	15.835933333333333	12960.4072265625	1544599.408046814	0	1175	0.18306172928671516	98.70725119468088	7.8749186434996234	285.06365966796875	285.0699768066406
672	285.2767333984375	2.3019833333333333					1	DETECTED	285.2767 m/z @2.30 [CD6716_2.mzXML]	285.2767333984375	2.3019833333333333	0.10116666666666667	19.511666666666667	19.4105	2015.8531494140625	1328438.1090763244	0	1175	6.545471817492826	4.409840286560292	7.819680573120586	285.2767333984375	285.2802429199219
673	286.10272216796875	8.723883333333333					1	DETECTED	286.1027 m/z @8.72 [CD6716_2.mzXML]	286.10272216796875	8.723883333333333	8.515816666666668	8.777066666666666	0.26124999999999865	1553.6614990234375	13868.30808840938	0	1175	0.14300184609961164	0.6278035885933998	0.2556071771867996	286.1021728515625	286.1038818359375
674	286.1430969238281	11.929866666666667					1	DETECTED	286.1431 m/z @11.93 [CD6716_2.mzXML]	286.1430969238281	11.929866666666667	11.881400000000001	11.995966666666668	0.1145666666666667	4985.1513671875	27302.64587890627	0	1175	0.11279811348500068	1.181911966987632	1.3638239339752636	286.1426086425781	286.1436767578125
675	286.2011413574219	10.311416666666666					1	DETECTED	286.2011 m/z @10.31 [CD6716_2.mzXML]	286.2011413574219	10.311416666666666	10.275566666666666	10.708816666666667	0.433250000000001	47984.37890625	383450.9953858642	0	1175	0.13261769568168624	4.4010440236153	5.783322294876926	286.20050048828125	286.2015380859375
676	286.2486877441406	9.794566666666666					1	DETECTED	286.2487 m/z @9.79 [CD6716_2.mzXML]	286.2486877441406	9.794566666666666	8.795233333333334	19.220333333333333	10.425099999999999	98840.1796875	2045457.949187896	1	1175	0.12064379872219	1.381391612953288	1.3913654062849663	286.2475280761719	286.2496337890625
677	287.0137634277344	1.7968333333333333					1	DETECTED	287.0138 m/z @1.80 [CD6716_2.mzXML]	287.0137634277344	1.7968333333333333	1.73695	1.88085	0.14389999999999992	30354.8046875	120624.58814697257	0	1175	0.08544681071979388	1.2015029223490121	1.534761918675173	287.0128479003906	287.0154113769531
678	287.20452880859375	10.329383333333334					1	DETECTED	287.2045 m/z @10.33 [CD6716_2.mzXML]	287.20452880859375	10.329383333333334	10.329383333333334	10.418433333333333	0.08904999999999852	8564.19140625	28323.79800256314	0	1175	0.05397314304382839	null	null	287.2040100097656	287.2046203613281
679	287.2520751953125	9.794566666666666					1	DETECTED	287.2521 m/z @9.79 [CD6716_2.mzXML]	287.2520751953125	9.794566666666666	9.584200000000001	10.187233333333333	0.6030333333333324	14973.2177734375	188203.29441497795	0	1175	0.07701454186569201	0.9696118824740672	0.8789197354930769	287.2518310546875	287.2527770996094
680	287.6322937011719	12.923499999999999					1	DETECTED	287.6323 m/z @12.92 [CD6716_2.mzXML]	287.6322937011719	12.923499999999999	12.74255	15.031833333333333	2.2892833333333336	108366.0390625	1353618.499296236	0	1175	0.15891113835479231	1.275731516738936	1.0641316912997176	287.63104248046875	287.6340026855469
681	288.2167663574219	10.619516666666668					1	DETECTED	288.2168 m/z @10.62 [CD6716_2.mzXML]	288.2167663574219	10.619516666666668	0.15566666666666668	19.9685	19.812833333333334	44247.30078125	1876636.7995156562	0	1175	0.09257917421044404	53.23368195267277	7.822300955669144	288.2151794433594	288.2184753417969
682	288.640380859375	13.273216666666666					1	DETECTED	288.6404 m/z @13.27 [CD6716_2.mzXML]	288.640380859375	13.273216666666666	12.012283333333333	14.551666666666668	2.539383333333335	37746.390625	892058.7550127564	0	1175	0.15363256675525783	0.7649075320588271	4.590814028999511	288.63189697265625	288.6499938964844
683	288.7684631347656	1.99295					1	DETECTED	288.7685 m/z @1.99 [CD6716_2.mzXML]	288.7684631347656	1.99295	1.7822166666666668	2.106383333333333	0.32416666666666627	9582.125	104886.47437304679	0	1175	0.18013548180610917	0.7691395128124007	0.5382790256248012	288.7661437988281	288.7689514160156
684	288.9215393066406	1.6124833333333333					1	DETECTED	288.9215 m/z @1.61 [CD6716_2.mzXML]	288.9215393066406	1.6124833333333333	1.5095166666666666	2.163116666666667	0.6536000000000002	215968.75	1211811.4497109985	0	1175	0.07698166449753052	3.1738426675299465	1.6866427024118502	288.9198303222656	288.9283447265625
685	289.1417541503906	13.2884					1	DETECTED	289.1418 m/z @13.29 [CD6716_2.mzXML]	289.1417541503906	13.2884	9.934883333333334	14.337966666666667	4.403083333333333	8453.4912109375	1004143.8567633058	0	1175	4.400247199338885	0.6564874683789654	0.30857872682167	289.13873291015625	289.14984130859375
686	289.1754455566406	1.2510166666666669					1	DETECTED	289.1754 m/z @1.25 [CD6716_2.mzXML]	289.1754455566406	1.2510166666666669	0.10116666666666667	20.004666666666665	19.903499999999998	5406.9619140625	1681277.3561491694	0	1175	5.359155765934323	8.654824542331605	5.719529351224854	289.17327880859375	289.17718505859375
687	289.64788818359375	11.816666666666666					1	DETECTED	289.6479 m/z @11.82 [CD6716_2.mzXML]	289.64788818359375	11.816666666666666	11.025283333333334	15.883550000000001	4.858266666666667	24766.322265625	1805134.4106356783	0	1175	2.7107396645503865	0.9342684125780568	3.6967044810938914	289.6402282714844	289.6494445800781
688	290.26812744140625	11.38945					1	DETECTED	290.2681 m/z @11.39 [CD6716_2.mzXML]	290.26812744140625	11.38945	10.95585	11.605216666666667	0.6493666666666673	33760.10546875	436483.3757009271	0	1175	0.07375680020152053	0.7488084255842562	0.49761685116851245	290.2677307128906	290.2684020996094
689	290.62701416015625	12.892433333333335					1	DETECTED	290.6270 m/z @12.89 [CD6716_2.mzXML]	290.62701416015625	12.892433333333335	12.725349999999999	13.0464	0.3210500000000014	17280.294921875	152537.56509130882	0	1175	0.11821780326524056	0.9607481296757998	1.6605609964245562	290.62615966796875	290.6279296875
690	290.6668701171875	14.001100000000001					1	DETECTED	290.6669 m/z @14.00 [CD6716_2.mzXML]	290.6668701171875	14.001100000000001	13.899183333333333	15.606516666666666	1.7073333333333327	5377.0947265625	208259.5552523192	0	1175	0.6701191509151911	8.376124284546105	15.75224856909221	290.66650390625	290.6688232421875
691	290.8549499511719	1.7678					1	DETECTED	290.8549 m/z @1.77 [CD6716_2.mzXML]	290.8549499511719	1.7678	1.6733166666666668	1.7822166666666668	0.1089	26344.62890625	121787.59337060558	0	1175	0.06669752979724208	0.5762921150114664	0.1525842300229327	290.8540954589844	290.8549499511719
692	290.9247741699219	2.6980500000000003					1	DETECTED	290.9248 m/z @2.70 [CD6716_2.mzXML]	290.9247741699219	2.6980500000000003	1.6124833333333333	15.86525	14.252766666666666	36172.8125	3242750.958964966	0	1175	0.751220989089493	1.4750702761505914	1.5793335658731211	290.92266845703125	290.9261169433594
693	291.1198425292969	12.02855					1	DETECTED	291.1198 m/z @12.03 [CD6716_2.mzXML]	291.1198425292969	12.02855	3.5787833333333334	12.354466666666667	8.775683333333333	58467.88671875	2135882.3536939076	0	1175	0.07952418814853424	3.6071411236092	6.970000314899888	291.1109313964844	291.11993408203125
694	291.17388916015625	9.91685					1	DETECTED	291.1739 m/z @9.92 [CD6716_2.mzXML]	291.17388916015625	9.91685	9.65425	14.273116666666665	4.618866666666666	4028.9619140625	569288.7030850218	0	1175	0.19443240673335538	8.794490987560264	15.564891685483031	291.16876220703125	291.1741027832031
695	291.64605712890625	12.842766666666668					1	DETECTED	291.6461 m/z @12.84 [CD6716_2.mzXML]	291.64605712890625	12.842766666666668	11.7314	14.7209	2.9894999999999996	43111.05078125	905087.4790535278	0	1175	0.23549171204945196	1.1194461234790254	8.315381732838848	291.6443786621094	291.6470947265625
696	291.935302734375	2.5737666666666663					1	DETECTED	291.9353 m/z @2.57 [CD6716_2.mzXML]	291.935302734375	2.5737666666666663	1.9504333333333332	7.837716666666666	5.8872833333333325	31091.87109375	1895101.7254513847	0	1175	0.7679851405789813	2.1060577416645216	2.050719755954322	291.93426513671875	291.93585205078125
697	292.0678405761719	16.991666666666667					1	DETECTED	292.0678 m/z @16.99 [CD6716_2.mzXML]	292.0678405761719	16.991666666666667	9.409483333333332	19.47533333333333	10.06585	4216.0478515625	944111.3770226751	0	1175	2.84842678186002	0.663783079192229	0.24238225133535182	292.066650390625	292.0692138671875
698	292.51593017578125	2.62845					1	DETECTED	292.5159 m/z @2.63 [CD6716_2.mzXML]	292.51593017578125	2.62845	2.5465500000000003	3.64	1.0934499999999998	4173.6474609375	120225.38782339473	0	1175	0.550579606592132	6.675518925518953	12.351037851037907	292.5137023925781	292.5229187011719
699	292.6539001464844	13.0626					1	DETECTED	292.6539 m/z @13.06 [CD6716_2.mzXML]	292.6539001464844	13.0626	2.6698333333333335	13.427266666666666	10.757433333333333	10759.3779296875	1231826.504709564	0	1175	0.1221470240762983	0.5175442535353114	0.03508850707062282	292.6533508300781	292.6628112792969
700	292.9851379394531	2.505866666666667					1	DETECTED	292.9851 m/z @2.51 [CD6716_2.mzXML]	292.9851379394531	2.505866666666667	2.4113333333333333	3.51755	1.1062166666666666	5164.3466796875	162296.5072519836	0	1175	0.4193599691657375	5.850934414668532	10.085112890892907	292.9771423339844	292.9898376464844
701	293.00030517578125	2.6559833333333334					1	DETECTED	293.0003 m/z @2.66 [CD6716_2.mzXML]	293.00030517578125	2.6559833333333334	2.35705	16.639566666666667	14.282516666666666	6718.83349609375	863784.7442001953	0	1175	0.07022740879599931	23.889133586083858	41.95782591862148	292.99237060546875	293.00433349609375
702	293.01556396484375	2.5465500000000003					1	DETECTED	293.0156 m/z @2.55 [CD6716_2.mzXML]	293.01556396484375	2.5465500000000003	1.7822166666666668	16.362916666666667	14.5807	8914.6875	1020160.9654956358	0	1175	0.23876114170730256	1.2531737821888511	1.3145323841676055	293.0074157714844	293.02337646484375
703	293.0346984863281	2.62845					1	DETECTED	293.0347 m/z @2.63 [CD6716_2.mzXML]	293.0346984863281	2.62845	2.21925	3.9502333333333337	1.7309833333333335	9322.1181640625	371280.65196551516	0	1175	0.78453548102225	2.1150822743564692	2.211945992129493	293.0262756347656	293.0346984863281
704	293.0459289550781	2.4385166666666667					1	DETECTED	293.0459 m/z @2.44 [CD6716_2.mzXML]	293.0459289550781	2.4385166666666667	2.1912833333333332	11.9626	9.771316666666667	11852.580078125	1051111.4272531737	0	1175	0.5382901709007855	3.4031975047534595	5.115741602643669	293.0365905761719	293.0534973144531
705	293.0642395019531	2.4789000000000003					1	DETECTED	293.0642 m/z @2.48 [CD6716_2.mzXML]	293.0642395019531	2.4789000000000003	2.0210333333333335	18.891833333333334	16.870800000000003	20718.69140625	2021841.145100038	0	1175	0.28933902311555304	14.188302324752273	27.87048975705373	293.0565185546875	293.065185546875
706	293.07550048828125	9.601716666666666					1	DETECTED	293.0755 m/z @9.60 [CD6716_2.mzXML]	293.07550048828125	9.601716666666666	1.9647166666666667	15.847033333333334	13.882316666666668	113850.515625	2.49778728427525E7	0	1175	13.545380238368924	1.009504999967511	0.973129348877316	293.0677795410156	293.08209228515625
707	293.09747314453125	2.5330833333333334					1	DETECTED	293.0975 m/z @2.53 [CD6716_2.mzXML]	293.09747314453125	2.5330833333333334	0.11936666666666666	20.004666666666665	19.885299999999997	1.0604375E7	6.839290767964878E8	1	1175	0.75679737795245	2.1857781765620605	2.381204590113202	293.0965576171875	293.10693359375
708	293.11602783203125	2.642233333333333					1	DETECTED	293.1160 m/z @2.64 [CD6716_2.mzXML]	293.11602783203125	2.642233333333333	2.163116666666667	10.347416666666668	8.1843	49680.64453125	6301519.715151306	0	1175	0.24794656727236086	1.9798255527966269	2.1520477945400778	293.11016845703125	293.12347412109375
709	293.12689208984375	2.4385166666666667					1	DETECTED	293.1269 m/z @2.44 [CD6716_2.mzXML]	293.12689208984375	2.4385166666666667	2.106383333333333	16.362916666666667	14.256533333333334	22196.728515625	1559850.0169027103	0	1175	0.2926925430452143	3.3102674121257825	2.1238168367130075	293.12646484375	293.136474609375
710	293.1416931152344	2.62845					1	DETECTED	293.1417 m/z @2.63 [CD6716_2.mzXML]	293.1416931152344	2.62845	2.1912833333333332	12.285300000000001	10.094016666666668	11898.921875	1494677.8881744079	0	1175	0.8933013722785295	1.7729454882829079	2.6030093700371473	293.13702392578125	293.1424560546875
711	293.15252685546875	9.706883333333334					1	DETECTED	293.1525 m/z @9.71 [CD6716_2.mzXML]	293.15252685546875	9.706883333333334	2.163116666666667	13.123666666666667	10.96055	167257.390625	1.2614077110924713E7	0	1175	0.1067939440878991	0.5343200489077727	0.11239676111838881	293.1449890136719	293.1609191894531
712	293.1678466796875	10.00585					1	DETECTED	293.1678 m/z @10.01 [CD6716_2.mzXML]	293.1678466796875	10.00585	2.1912833333333332	13.811916666666667	11.620633333333334	82528.2734375	2.682685760770926E7	0	1175	11.5223778519223	0.7484137773047302	0.512099313185563	293.16351318359375	293.1778259277344
713	293.1780090332031	13.691616666666667					1	DETECTED	293.1780 m/z @13.69 [CD6716_2.mzXML]	293.1780090332031	13.691616666666667	2.3979	14.771283333333335	12.373383333333335	22679.158203125	4203939.989906342	0	1175	0.2899146976784479	0.5444009045466743	0.08376256610761597	293.1778869628906	293.1878967285156
714	293.1908874511719	2.6559833333333334					1	DETECTED	293.1909 m/z @2.66 [CD6716_2.mzXML]	293.1908874511719	2.6559833333333334	2.3298	3.7798166666666666	1.4500166666666665	6073.3642578125	212194.40562649537	0	1175	0.5253232665958012	2.2227019569771604	3.4454039139543204	293.18994140625	293.1986999511719
715	293.21728515625	9.549333333333333					1	DETECTED	293.2173 m/z @9.55 [CD6716_2.mzXML]	293.21728515625	9.549333333333333	2.3979	14.893083333333333	12.495183333333333	127551.5390625	3.3187172723469906E7	0	1175	14.306685228740985	0.7325510036556713	0.5195175603837712	293.20849609375	293.22540283203125
716	293.2456970214844	10.023833333333332					1	DETECTED	293.2457 m/z @10.02 [CD6716_2.mzXML]	293.2456970214844	10.023833333333332	2.4519333333333337	16.880333333333333	14.4284	82495.9375	3.381591184116888E7	0	1175	15.259945692813773	0.9513769618407709	0.8922030363585066	293.2362976074219	293.2556457519531
717	293.6815185546875	2.5330833333333334					1	DETECTED	293.6815 m/z @2.53 [CD6716_2.mzXML]	293.6815185546875	2.5330833333333334	2.3979	3.456733333333333	1.0588333333333333	4739.09375	160038.71031802372	0	1175	0.5472244673072795	3.916286524472935	6.83257304894587	293.67816162109375	293.6830749511719
718	294.10052490234375	2.5737666666666663					1	DETECTED	294.1005 m/z @2.57 [CD6716_2.mzXML]	294.10052490234375	2.5737666666666663	1.8393333333333333	18.195333333333334	16.356	1059211.625	6.4361561725519605E7	0	1175	0.7483856369398865	1.709800038870047	1.730349630243108	294.100341796875	294.10345458984375
719	294.1559753417969	9.706883333333334					1	DETECTED	294.1560 m/z @9.71 [CD6716_2.mzXML]	294.1559753417969	9.706883333333334	9.636666666666667	9.934883333333334	0.2982166666666668	19353.908203125	252928.50989697184	0	1175	0.2701826251587658	2.1235461666270963	3.2470923332541926	294.15594482421875	294.15625
720	294.26654052734375	2.642233333333333					1	DETECTED	294.2665 m/z @2.64 [CD6716_2.mzXML]	294.26654052734375	2.642233333333333	2.2052833333333335	3.229766666666667	1.0244833333333334	30202.453125	1295406.3354833983	0	1175	0.5653692420534959	1.1723118587176273	1.3446237174352547	294.2660827636719	294.2666320800781
721	294.9192199707031	12.984583333333335					1	DETECTED	294.9192 m/z @12.98 [CD6716_2.mzXML]	294.9192199707031	12.984583333333335	0.13746666666666665	19.986666666666668	19.8492	18551.76953125	4466360.220210903	0	1175	2.430380431938829	0.6977778677996034	0.5137790296951802	294.9183044433594	294.92034912109375
722	294.93829345703125	1.6428					1	DETECTED	294.9383 m/z @1.64 [CD6716_2.mzXML]	294.93829345703125	1.6428	1.5973666666666666	1.7822166666666668	0.18485000000000018	85210.8046875	490493.964577149	0	1175	0.07332668432941469	2.0342993396918536	3.0685986793837072	294.93743896484375	294.9384765625
723	294.9509582519531	1.73695					1	DETECTED	294.9510 m/z @1.74 [CD6716_2.mzXML]	294.9509582519531	1.73695	1.73695	18.028833333333335	16.291883333333335	8109.57275390625	3907803.7896190807	0	1175	9.479194457615893	null	null	294.9509582519531	294.95556640625
724	295.1017150878906	2.5465500000000003					1	DETECTED	295.1017 m/z @2.55 [CD6716_2.mzXML]	295.1017150878906	2.5465500000000003	1.8393333333333333	18.452333333333335	16.613000000000003	123746.15625	9408219.678225243	0	1175	0.7566530793866182	9.451918363873483	1.8623510277902295	295.09710693359375	295.1061096191406
725	295.1285400390625	9.636666666666667					1	DETECTED	295.1285 m/z @9.64 [CD6716_2.mzXML]	295.1285400390625	9.636666666666667	9.584200000000001	9.742283333333335	0.1580833333333338	28774.4296875	158593.32835278413	0	1175	0.09326068707466284	1.5065120711563198	2.7993422739177514	295.12811279296875	295.1335754394531
726	295.1483459472656	9.777166666666666					1	DETECTED	295.1483 m/z @9.78 [CD6716_2.mzXML]	295.1483459472656	9.777166666666666	9.4794	14.452300000000001	4.972900000000001	5669.49072265625	454181.8293914794	0	1175	0.40667284268585924	8.350330236202861	15.700660472405724	295.1448059082031	295.14910888671875
727	295.19390869140625	12.234016666666667					1	DETECTED	295.1939 m/z @12.23 [CD6716_2.mzXML]	295.19390869140625	12.234016666666667	1.4145666666666665	15.847033333333334	14.432466666666667	33864.3828125	3658406.0597578418	0	1175	0.20306724602324522	0.6665743137005468	0.34047271251453853	295.1873779296875	295.1947021484375
728	295.2944030761719	2.4789000000000003					1	DETECTED	295.2944 m/z @2.48 [CD6716_2.mzXML]	295.2944030761719	2.4789000000000003	0.5385333333333333	10.508199999999999	9.969666666666665	35052.6875	2792198.1386822816	0	1175	0.8349386509027443	0.960637791501142	3.1689312579555597	295.2879638671875	295.2956848144531
729	296.06524658203125	1.7525000000000002					1	DETECTED	296.0652 m/z @1.75 [CD6716_2.mzXML]	296.06524658203125	1.7525000000000002	1.6733166666666668	13.138816666666665	11.465499999999999	64304.1640625	4141346.004011475	0	1175	0.07970649323965628	72.39844243317191	0.6056528245191852	296.0564880371094	296.0657958984375
730	296.1850280761719	11.833416666666666					1	DETECTED	296.1850 m/z @11.83 [CD6716_2.mzXML]	296.1850280761719	11.833416666666666	9.32565	19.420666666666666	10.095016666666666	23539.326171875	2381751.2015473912	0	1175	0.1458779123949654	2.762819234044394	4.356441592238921	296.18304443359375	296.18511962890625
731	296.1968688964844	12.234016666666667					1	DETECTED	296.1969 m/z @12.23 [CD6716_2.mzXML]	296.1968688964844	12.234016666666667	12.216483333333334	13.0464	0.8299166666666657	6424.07421875	126811.20523870831	0	1175	0.2668688072362695	23.666825095057817	46.333650190115634	296.1961669921875	296.1978759765625
732	296.2575378417969	13.411766666666667					1	DETECTED	296.2575 m/z @13.41 [CD6716_2.mzXML]	296.2575378417969	13.411766666666667	13.395999999999999	13.691616666666667	0.2956166666666675	9487.8818359375	100654.81182934566	0	1175	0.17793334904294156	9.374735729386236	16.306847249686825	296.2572021484375	296.2651062011719
733	296.9886779785156	11.799566666666667					1	DETECTED	296.9887 m/z @11.80 [CD6716_2.mzXML]	296.9886779785156	11.799566666666667	11.216483333333334	12.471266666666667	1.2547833333333323	6139.0439453125	279869.2485208738	0	1175	0.394125423535451	1.0759897098756612	1.1519794197513225	296.9880676269531	296.9895324707031
734	297.1180419921875	1.5095166666666666					1	DETECTED	297.1180 m/z @1.51 [CD6716_2.mzXML]	297.1180419921875	1.5095166666666666	1.4145666666666665	9.531749999999999	8.117183333333333	9664.154296875	1157381.3957351686	0	1175	0.048369571729270255	42.74451465683689	81.19060469888535	297.1089172363281	297.1260986328125
735	297.1804504394531	15.883550000000001					1	DETECTED	297.1805 m/z @15.88 [CD6716_2.mzXML]	297.1804504394531	15.883550000000001	9.079883333333333	19.584999999999997	10.505116666666664	14743.982421875	2617227.3492839327	0	1175	2.756698645365102	0.7706094791444248	0.4110180967159795	297.17840576171875	297.1818542480469
736	298.27337646484375	14.225033333333332					1	DETECTED	298.2734 m/z @14.23 [CD6716_2.mzXML]	298.27337646484375	14.225033333333332	10.834883333333332	16.787666666666667	5.952783333333334	100823.765625	4265810.121958646	0	1175	0.5058848728223762	3.1697993617185753	4.232133892602881	298.2724609375	298.2752990722656
737	299.13812255859375	11.31555					1	DETECTED	299.1381 m/z @11.32 [CD6716_2.mzXML]	299.13812255859375	11.31555	10.384633333333333	13.303566666666667	2.9189333333333334	63595.23046875	1490025.399999086	0	1175	0.08391891492024328	1.1369131304352236	0.5320111170657662	299.13671875	299.139404296875
738	299.27685546875	14.113366666666668					1	DETECTED	299.2769 m/z @14.11 [CD6716_2.mzXML]	299.27685546875	14.113366666666668	13.984433333333333	15.45965	1.4752166666666664	19224.44140625	650714.6781094972	0	1175	0.3963963511895052	5.7208505687693485	9.945541552651447	299.27655029296875	299.2776184082031
739	299.6320495605469	12.859483333333333					1	DETECTED	299.6320 m/z @12.86 [CD6716_2.mzXML]	299.6320495605469	12.859483333333333	12.1128	13.52455	1.4117499999999996	41025.01953125	607206.5591774287	0	1175	0.11043647568193826	0.945347202071382	4.924437817123213	299.6310119628906	299.6336975097656
740	300.17962646484375	11.546249999999999					1	DETECTED	300.1796 m/z @11.55 [CD6716_2.mzXML]	300.17962646484375	11.546249999999999	9.514133333333332	11.946066666666667	2.431933333333335	76443.25	2220308.974755218	0	1175	0.1460649905784166	0.5955431547599627	0.14031516781991274	300.179443359375	300.18365478515625
741	300.21685791015625	10.553466666666667					1	DETECTED	300.2169 m/z @10.55 [CD6716_2.mzXML]	300.21685791015625	10.553466666666667	10.508199999999999	10.708816666666667	0.20061666666666866	6609.728515625	54997.68013232436	0	1175	0.19211865788517812	2.2159425625919873	3.431885125183974	300.2162170410156	300.2169494628906
742	301.1402587890625	12.422183333333333					1	DETECTED	301.1403 m/z @12.42 [CD6716_2.mzXML]	301.1402587890625	12.422183333333333	0.10116666666666667	20.004666666666665	19.903499999999998	99039.9375	1.2361941123864537E7	1	1175	10.835970539369477	0.7821328628175692	0.2431989243869262	301.1394958496094	301.1424560546875
743	301.1833801269531	11.575733333333334					1	DETECTED	301.1834 m/z @11.58 [CD6716_2.mzXML]	301.1833801269531	11.575733333333334	11.546249999999999	11.666783333333333	0.12053333333333427	11848.27734375	63706.70303613259	0	1175	0.9269942245860197	2.044092707744383	3.0881854154887662	301.18255615234375	301.1838073730469
744	301.2129211425781	13.411766666666667					1	DETECTED	301.2129 m/z @13.41 [CD6716_2.mzXML]	301.2129211425781	13.411766666666667	13.365216666666667	13.708400000000001	0.34318333333333406	26474.859375	278356.0149604495	0	1175	0.12968851965325534	3.6861797350519336	6.372359470103867	301.2126770019531	301.21343994140625
745	302.01934814453125	4.7604999999999995					1	DETECTED	302.0193 m/z @4.76 [CD6716_2.mzXML]	302.01934814453125	4.7604999999999995	1.4647166666666667	19.639666666666667	18.17495	4280.20556640625	2126194.390222901	0	1175	9.208858163088012	2.7573035242001147	3.9343320907821044	302.016845703125	302.0201721191406
746	302.1434020996094	12.422183333333333					1	DETECTED	302.1434 m/z @12.42 [CD6716_2.mzXML]	302.1434020996094	12.422183333333333	0.10116666666666667	19.95	19.84883333333333	17591.673828125	2685495.4492372745	0	1175	10.165679713580536	0.6047854215871397	3.176850736539818	302.1424560546875	302.1451416015625
747	302.2313232421875	10.7997					1	DETECTED	302.2313 m/z @10.80 [CD6716_2.mzXML]	302.2313232421875	10.7997	10.727	10.921283333333333	0.19428333333333292	5180.5234375	40400.42543487562	0	1175	0.11583407886068464	1.3361989912884094	1.672397982576819	302.2309265136719	302.23223876953125
748	302.2685546875	11.330216666666667					1	DETECTED	302.2686 m/z @11.33 [CD6716_2.mzXML]	302.2685546875	11.330216666666667	11.300516666666665	11.359766666666667	0.059250000000002245	14544.447265625	38993.39099316473	0	1175	0.059966114876877086	0.9974747474747236	0.9949494949494472	302.26763916015625	302.2689208984375
749	302.2865905761719	11.590466666666666					1	DETECTED	302.2866 m/z @11.59 [CD6716_2.mzXML]	302.2865905761719	11.590466666666666	11.500683333333335	14.788366666666667	3.287683333333332	187072.203125	2159840.3003706043	0	1175	0.23440396801066576	2.2993042895625133	2.6677773180797777	302.28564453125	302.2958068847656
750	303.0269775390625	1.4647166666666667					1	DETECTED	303.0270 m/z @1.46 [CD6716_2.mzXML]	303.0269775390625	1.4647166666666667	1.2146333333333332	1.5095166666666666	0.2948833333333334	6470.515625	56503.13853311157	0	1175	0.07549871827201526	0.5895701432855713	0.17914028657114267	303.0218200683594	303.0274353027344
751	303.05206298828125	16.399549999999998					1	DETECTED	303.0521 m/z @16.40 [CD6716_2.mzXML]	303.05206298828125	16.399549999999998	0.19235	19.511666666666667	19.319316666666666	2318.4462890625	1122260.3294657595	0	1175	1.5692938517943613	0.5960103122891884	0.19202062457837688	303.04986572265625	303.0538024902344
752	303.0736999511719	9.724733333333335					1	DETECTED	303.0737 m/z @9.72 [CD6716_2.mzXML]	303.0736999511719	9.724733333333335	9.671566666666667	9.777166666666666	0.10559999999999903	4156.06884765625	20224.66355719002	0	1175	0.09828976824273816	0.9931034482758337	0.9862068965516675	303.0735778808594	303.0741271972656
753	303.228759765625	14.161333333333333					1	DETECTED	303.2288 m/z @14.16 [CD6716_2.mzXML]	303.228759765625	14.161333333333333	10.9042	16.417783333333333	5.513583333333333	263620.53125	9815246.30877038	1	1175	0.4358583126542701	0.7670857047076742	5.038535419645441	303.2279052734375	303.2296142578125
754	303.2904052734375	11.590466666666666					1	DETECTED	303.2904 m/z @11.59 [CD6716_2.mzXML]	303.2904052734375	11.590466666666666	11.546249999999999	11.6824	0.13615000000000066	27569.34765625	156152.45883251922	0	1175	0.11351207140113395	1.539577836411597	2.079155672823194	303.2903137207031	303.2909240722656
755	303.6460876464844	12.809750000000001					1	DETECTED	303.6461 m/z @12.81 [CD6716_2.mzXML]	303.6460876464844	12.809750000000001	12.725349999999999	15.754766666666665	3.029416666666666	21015.5	921656.0290996091	0	1175	0.0892886919832705	17.94678120063143	1.4860887685868918	303.6456298828125	303.65496826171875
756	304.0189208984375	10.11415					1	DETECTED	304.0189 m/z @10.11 [CD6716_2.mzXML]	304.0189208984375	10.11415	1.4332500000000001	10.22265	8.7894	16581.998046875	1258547.8015246585	0	1175	0.09903722552492766	0.5062493520257115	1.88996087354257	304.018798828125	304.02825927734375
757	304.04864501953125	16.14125					1	DETECTED	304.0486 m/z @16.14 [CD6716_2.mzXML]	304.04864501953125	16.14125	9.009216666666667	19.986666666666668	10.977450000000001	4091.52392578125	1125714.3973196722	0	1175	6.714981819434046	0.7695876818672563	0.5216407951967541	304.0456848144531	304.0498962402344
758	304.1479187011719	12.826266666666667					1	DETECTED	304.1479 m/z @12.83 [CD6716_2.mzXML]	304.1479187011719	12.826266666666667	9.1153	17.362333333333332	8.247033333333333	7769.5634765625	1662548.9273580632	0	1175	8.235683270331537	1.1111704946599714	1.1791297798677074	304.1472473144531	304.1534423828125
759	304.17462158203125	8.884733333333333					1	DETECTED	304.1746 m/z @8.88 [CD6716_2.mzXML]	304.17462158203125	8.884733333333333	3.74865	8.92015	5.1715	2330.30517578125	294861.4385621947	0	1175	0.16725172308997216	0.5034478282738143	0.006895656547628659	304.17462158203125	304.17706298828125
760	304.21142578125	10.077466666666668					1	DETECTED	304.2114 m/z @10.08 [CD6716_2.mzXML]	304.21142578125	10.077466666666668	10.023833333333332	16.490766666666666	6.466933333333333	7969.7763671875	1027442.7642103883	0	1175	0.08728142928967664	60.28837787445359	119.57675574890717	304.2031555175781	304.2120056152344
761	304.2321472167969	14.145199999999999					1	DETECTED	304.2321 m/z @14.15 [CD6716_2.mzXML]	304.2321472167969	14.145199999999999	11.4045	15.643183333333333	4.2386833333333325	49448.61328125	2887434.249523435	0	1175	0.40105272333219233	0.7307564140305252	0.35683396411857315	304.2305603027344	304.2331237792969
762	304.29876708984375	11.516533333333333					1	DETECTED	304.2988 m/z @11.52 [CD6716_2.mzXML]	304.29876708984375	11.516533333333333	10.311416666666666	18.195333333333334	7.883916666666668	20233.267578125	1446193.7691143798	0	1175	0.07208486763274813	3.2710180203853008	5.5420360407706015	304.2976989746094	304.30792236328125
763	304.8954162597656	1.6276166666666667					1	DETECTED	304.8954 m/z @1.63 [CD6716_2.mzXML]	304.8954162597656	1.6276166666666667	1.5679666666666667	12.1642	10.596233333333332	61481.79296875	4058101.9693930666	0	1175	0.08552262364828245	106.56173474622011	1.4763528347078294	304.89520263671875	304.904541015625
764	305.0452575683594	16.122783333333334					1	DETECTED	305.0453 m/z @16.12 [CD6716_2.mzXML]	305.0452575683594	16.122783333333334	9.496466666666667	19.493333333333332	9.996866666666666	3410.542236328125	967788.2445788272	0	1175	1.290605108274443	0.7543305858709839	0.5086611717419679	305.04364013671875	305.04583740234375
765	305.1347351074219	12.337283333333334					1	DETECTED	305.1347 m/z @12.34 [CD6716_2.mzXML]	305.1347351074219	12.337283333333334	12.31985	12.454566666666667	0.13471666666666593	11141.8427734375	54808.67702941866	0	1175	0.08099746948800401	3.8637667304015895	6.727533460803179	305.1343078613281	305.1355895996094
766	305.1751708984375	11.0777					1	DETECTED	305.1752 m/z @11.08 [CD6716_2.mzXML]	305.1751708984375	11.0777	11.025283333333334	11.147633333333333	0.12234999999999907	9765.5595703125	42729.79035351527	0	1175	0.0771671624510315	1.167090620031805	1.33418124006361	305.1746826171875	305.1753234863281
767	305.24420166015625	12.5548					1	DETECTED	305.2442 m/z @12.55 [CD6716_2.mzXML]	305.24420166015625	12.5548	8.955983333333334	15.38715	6.431166666666666	43803.734375	1799555.500031038	0	1175	1.3184403980551611	13.541155700868591	14.167630243965156	305.2437438964844	305.24835205078125
768	305.70855712890625	10.448916666666666					1	DETECTED	305.7086 m/z @10.45 [CD6716_2.mzXML]	305.70855712890625	10.448916666666666	10.403083333333333	10.537883333333333	0.13480000000000025	8069.00927734375	43255.1525103763	0	1175	0.13580624433372712	1.470545454545484	1.9410909090909678	305.70819091796875	305.7087097167969
769	306.01611328125	10.095783333333333					1	DETECTED	306.0161 m/z @10.10 [CD6716_2.mzXML]	306.01611328125	10.095783333333333	10.077466666666668	19.913333333333334	9.835866666666666	5798.4921875	608238.3853098449	0	1175	0.08557520931487694	268.4949954504276	535.9899909008552	306.01470947265625	306.01641845703125
770	306.0836181640625	15.883550000000001					1	DETECTED	306.0836 m/z @15.88 [CD6716_2.mzXML]	306.0836181640625	15.883550000000001	9.263283333333334	19.111333333333334	9.84805	5692.1162109375	1323422.5962658394	0	1175	2.315843098453044	0.7437804620156288	0.317940073191864	306.08160400390625	306.08465576171875
771	306.7982177734375	10.448916666666666					1	DETECTED	306.7982 m/z @10.45 [CD6716_2.mzXML]	306.7982177734375	10.448916666666666	4.777066666666667	10.553466666666667	5.7764	7503.75927734375	680027.042788025	0	1175	0.12307227365815798	0.509216569549618	0.018433139099235964	306.78875732421875	306.79827880859375
772	307.0609436035156	11.233516666666667					1	DETECTED	307.0609 m/z @11.23 [CD6716_2.mzXML]	307.0609436035156	11.233516666666667	11.0953	14.893083333333333	3.7977833333333333	6975.498046875	567245.9781279905	0	1175	0.7055166792976841	13.738514409743157	23.3648264688411	307.0591735839844	307.0633544921875
773	307.0797424316406	15.8288					1	DETECTED	307.0797 m/z @15.83 [CD6716_2.mzXML]	307.0797424316406	15.8288	9.65425	19.348000000000003	9.693750000000003	6241.39990234375	1205277.3647089843	0	1175	1.907490550183546	0.7849762330858122	0.8619840305188596	307.07806396484375	307.0809020996094
774	307.16864013671875	10.553466666666667					1	DETECTED	307.1686 m/z @10.55 [CD6716_2.mzXML]	307.16864013671875	10.553466666666667	9.584200000000001	10.88695	1.3027499999999996	12157.5439453125	141296.7316614991	0	1175	0.07480861784133452	0.7256003951575181	0.4352311549086873	307.16796875	307.16961669921875
775	307.6816711425781	10.448916666666666					1	DETECTED	307.6817 m/z @10.45 [CD6716_2.mzXML]	307.6816711425781	10.448916666666666	10.403083333333333	10.463916666666668	0.06083333333333485	3060.79638671875	9082.285121643277	0	1175	0.10928326528080312	0.6636363636363922	0.32727272727278434	307.6815185546875	307.6833801269531
776	307.99871826171875	10.448916666666666					1	DETECTED	307.9987 m/z @10.45 [CD6716_2.mzXML]	307.99871826171875	10.448916666666666	10.418433333333333	10.493699999999999	0.07526666666666593	3281.476806640625	10495.79509533687	0	1175	0.07465448452541246	1.2345544013122038	1.4691088026244077	307.9944763183594	308.0069580078125
777	308.05035400390625	10.448916666666666					1	DETECTED	308.0504 m/z @10.45 [CD6716_2.mzXML]	308.05035400390625	10.448916666666666	10.384633333333333	15.643183333333333	5.25855	2614400.25	1.918411641492607E7	1	1175	0.09731269749527627	2.0989661413595275	2.4796463591349758	308.0488586425781	308.0507507324219
778	309.0535888671875	10.448916666666666					1	DETECTED	309.0536 m/z @10.45 [CD6716_2.mzXML]	309.0535888671875	10.448916666666666	2.163116666666667	15.847033333333334	13.683916666666667	363472.15625	4.478971932146856E7	1	1175	0.08959744198017283	0.8202674899755811	0.0166455927999509	309.0442810058594	309.05401611328125
779	309.15045166015625	13.65795					1	DETECTED	309.1505 m/z @13.66 [CD6716_2.mzXML]	309.15045166015625	13.65795	9.2482	14.452300000000001	5.2041	17981.5078125	770642.3763050841	0	1175	0.15252274969613921	0.5927332577000212	0.12620447632250562	309.146240234375	309.1516418457031
780	309.2027893066406	12.74255					1	DETECTED	309.2028 m/z @12.74 [CD6716_2.mzXML]	309.2027893066406	12.74255	5.448433333333333	12.938766666666668	7.490333333333335	11520.0185546875	752073.9272658086	0	1175	0.10343984672915418	0.5134503378293466	0.026900675658693182	309.2024230957031	309.2046203613281
781	309.3100280761719	10.448916666666666					1	DETECTED	309.3100 m/z @10.45 [CD6716_2.mzXML]	309.3100280761719	10.448916666666666	10.418433333333333	10.508199999999999	0.08976666666666588	7386.23193359375	28922.596272460814	0	1175	0.08209023666332804	1.4723892837616337	1.9447785675232672	309.3095703125	309.3103332519531
782	310.0464782714844	10.448916666666666					1	DETECTED	310.0465 m/z @10.45 [CD6716_2.mzXML]	310.0464782714844	10.448916666666666	10.384633333333333	11.344933333333334	0.9603000000000002	942789.875	6449620.550163592	0	1175	0.09067630536807592	2.0494045189327386	2.211726931852035	310.0458679199219	310.04730224609375
783	310.1123046875	1.0321500000000001					1	DETECTED	310.1123 m/z @1.03 [CD6716_2.mzXML]	310.1123046875	1.0321500000000001	0.11936666666666666	19.913333333333334	19.793966666666666	1626.9090576171875	888705.4544111023	0	1175	7.272885743142736	10.842642467179138	20.685284934358275	310.1103515625	310.1153259277344
784	310.2009582519531	10.5693					1	DETECTED	310.2010 m/z @10.57 [CD6716_2.mzXML]	310.2009582519531	10.5693	8.973616666666667	17.158666666666665	8.185049999999999	15541.6162109375	2217497.8081728215	0	1175	4.067568051109584	2.1684486377036296	22.105403680901148	310.1950378417969	310.20123291015625
785	310.9121398925781	1.6583					1	DETECTED	310.9121 m/z @1.66 [CD6716_2.mzXML]	310.9121398925781	1.6583	1.6124833333333333	13.759583333333333	12.1471	66534.359375	2507347.3560541994	0	1175	0.05846000443353461	1.4216217578012667	1.3305250338573484	310.90740966796875	310.91363525390625
786	311.0506286621094	10.448916666666666					1	DETECTED	311.0506 m/z @10.45 [CD6716_2.mzXML]	311.0506286621094	10.448916666666666	10.384633333333333	10.990433333333334	0.6058000000000003	124762.921875	856854.1067773463	1	1175	0.08883570889251402	3.7999283814614335	2.7666139400366756	311.04852294921875	311.051025390625
787	311.1233215332031	8.741366666666666					1	DETECTED	311.1233 m/z @8.74 [CD6716_2.mzXML]	311.1233215332031	8.741366666666666	8.446883333333334	11.0777	2.630816666666666	15272.990234375	309098.8165613709	0	1175	0.09664723440610068	2.6181890494548536	0.9559034361117686	311.1208801269531	311.12506103515625
788	311.16607666015625	12.26835					1	DETECTED	311.1661 m/z @12.27 [CD6716_2.mzXML]	311.16607666015625	12.26835	12.129916666666666	15.62485	3.494933333333334	59470.65234375	1158609.6728466495	0	1175	0.2088567686497278	17.597682624997965	3.370207002187355	311.16534423828125	311.175537109375
789	311.1898498535156	13.811916666666667					1	DETECTED	311.1898 m/z @13.81 [CD6716_2.mzXML]	311.1898498535156	13.811916666666667	7.32475	16.899166666666666	9.574416666666666	2634.09912109375	715521.001578949	0	1175	1.3476426345814403	0.7379505690722709	0.47590113814454166	311.1885070800781	311.1990966796875
790	311.63238525390625	12.826266666666667					1	DETECTED	311.6324 m/z @12.83 [CD6716_2.mzXML]	311.63238525390625	12.826266666666667	10.023833333333332	12.907816666666667	2.883983333333335	24662.564453125	516264.19424362195	0	1175	0.08759105719340354	0.5145498554827352	0.029099710965470472	311.62542724609375	311.63262939453125
791	311.98992919921875	1.99295					1	DETECTED	311.9899 m/z @1.99 [CD6716_2.mzXML]	311.98992919921875	1.99295	1.99295	19.95	17.95705	7197.10791015625	3671715.3365653986	0	1175	13.893718176615414	null	null	311.98992919921875	311.9945983886719
792	312.0289611816406	13.138816666666665					1	DETECTED	312.0290 m/z @13.14 [CD6716_2.mzXML]	312.0289611816406	13.138816666666665	10.132216666666666	17.306333333333335	7.174116666666668	34716.4296875	1438249.2608780223	0	1175	0.2702678396593292	1.3257616279671418	0.8117396216502313	312.02105712890625	312.02984619140625
793	312.0433044433594	10.448916666666666					1	DETECTED	312.0433 m/z @10.45 [CD6716_2.mzXML]	312.0433044433594	10.448916666666666	10.384633333333333	16.973166666666668	6.588533333333334	29843.25	1134444.2441461189	0	1175	0.09892678835233859	51.24220889287624	2.2671391657896365	312.0428771972656	312.05322265625
794	312.1695861816406	12.234016666666667					1	DETECTED	312.1696 m/z @12.23 [CD6716_2.mzXML]	312.1695861816406	12.234016666666667	3.8110166666666667	12.520933333333334	8.709916666666667	8540.033203125	2354893.3306334224	0	1175	8.627196013657173	0.5175497318609809	0.03517717728527489	312.1644287109375	312.1698913574219
795	312.21600341796875	10.745116666666666					1	DETECTED	312.2160 m/z @10.75 [CD6716_2.mzXML]	312.21600341796875	10.745116666666666	9.309333333333333	10.7997	1.4903666666666666	8870.98828125	127877.18781835928	0	1175	0.10015339964605374	0.5190082069021557	0.47755526328247666	312.20697021484375	312.21636962890625
796	312.3619384765625	12.061633333333333					1	DETECTED	312.3619 m/z @12.06 [CD6716_2.mzXML]	312.3619384765625	12.061633333333333	3.054333333333333	12.471266666666667	9.416933333333333	18966.8046875	2591133.4264968876	0	1175	0.1352551027639155	0.5227389635813913	0.04547792716278282	312.36102294921875	312.3699951171875
797	312.6583251953125	2.384133333333333					1	DETECTED	312.6583 m/z @2.38 [CD6716_2.mzXML]	312.6583251953125	2.384133333333333	1.8393333333333333	5.118233333333333	3.2789	26135.36328125	1064904.1663139334	0	1175	0.4078401926830848	1.7172568692482753	1.8576676319865604	312.65625	312.6600036621094
798	313.0960388183594	1.4796333333333334					1	DETECTED	313.0960 m/z @1.48 [CD6716_2.mzXML]	313.0960388183594	1.4796333333333334	1.4145666666666665	15.102366666666667	13.6878	22445.880859375	4048214.8102106024	0	1175	0.17579956397970364	105.18288934426202	199.27385650725245	313.0907287597656	313.0965576171875
799	313.16650390625	12.26835					1	DETECTED	313.1665 m/z @12.27 [CD6716_2.mzXML]	313.16650390625	12.26835	12.216483333333334	13.093683333333333	0.8771999999999984	13110.2587890625	227033.21673730423	0	1175	0.11667766525871492	8.45629820051433	15.912596401028662	313.165771484375	313.1665344238281
800	313.2718505859375	12.984583333333335					1	DETECTED	313.2719 m/z @12.98 [CD6716_2.mzXML]	313.2718505859375	12.984583333333335	0.11936666666666666	19.986666666666668	19.8673	4754.81103515625	1418092.9610433348	0	1175	13.19496958114715	0.7721323517028472	0.5869566934555155	313.2705078125	313.275146484375
801	313.78411865234375	2.384133333333333					1	DETECTED	313.7841 m/z @2.38 [CD6716_2.mzXML]	313.78411865234375	2.384133333333333	1.8533666666666666	4.580466666666666	2.7270999999999996	20972.37890625	862126.9123651427	0	1175	0.4608319914382566	1.647867966406136	1.8363321083023467	313.7831115722656	313.7847900390625
802	314.0284423828125	13.153216666666667					1	DETECTED	314.0284 m/z @13.15 [CD6716_2.mzXML]	314.0284423828125	13.153216666666667	11.575733333333334	14.910599999999999	3.334866666666665	8743.2236328125	462247.2637018435	0	1175	0.17518476141338546	1.0570212046614327	1.1140424093228654	314.02734375	314.0301513671875
803	314.2315673828125	10.921283333333333					1	DETECTED	314.2316 m/z @10.92 [CD6716_2.mzXML]	314.2315673828125	10.921283333333333	10.781233333333335	12.5548	1.7735666666666656	74331.8125	870748.7994334738	1	1175	0.13900674997640117	1.312622933844732	2.120485828096079	314.2311096191406	314.2321472167969
804	314.9179382324219	1.55345					1	DETECTED	314.9179 m/z @1.55 [CD6716_2.mzXML]	314.9179382324219	1.55345	1.4947833333333334	19.12933333333333	17.634549999999997	3403.319091796875	1986138.3053818976	0	1175	11.302432054878514	150.29446022727276	299.58892045454553	314.9085693359375	314.9186706542969
805	314.9965515136719	2.4385166666666667					1	DETECTED	314.9966 m/z @2.44 [CD6716_2.mzXML]	314.9965515136719	2.4385166666666667	2.2470833333333333	16.030733333333334	13.783650000000002	5753.39794921875	1343404.9094358217	0	1175	13.716068583677579	36.00117534389692	71.00235068779384	314.9869689941406	315.0058288574219
806	315.0791931152344	2.384133333333333					1	DETECTED	315.0792 m/z @2.38 [CD6716_2.mzXML]	315.0791931152344	2.384133333333333	1.6583	19.676	18.017699999999998	7255288.5	3.3193774173120487E8	1	1175	0.4553734364744235	1.828213589378156	1.97254037038859	315.07830810546875	315.0887756347656
807	315.1070556640625	2.6010666666666666					1	DETECTED	315.1071 m/z @2.60 [CD6716_2.mzXML]	315.1070556640625	2.6010666666666666	2.106383333333333	3.2894666666666668	1.1830833333333337	10614.927734375	365813.9235944214	0	1175	0.6595975592578402	1.1957986590748289	1.2748817145689664	315.1064147949219	315.1159362792969
808	315.1617126464844	2.3706833333333335					1	DETECTED	315.1617 m/z @2.37 [CD6716_2.mzXML]	315.1617126464844	2.3706833333333335	2.3019833333333333	17.622333333333334	15.320350000000001	6609.15966796875	1886836.539358887	0	1175	9.988929464273362	111.50181950509429	222.00363901018855	315.15789794921875	315.1708984375
809	315.23480224609375	10.921283333333333					1	DETECTED	315.2348 m/z @10.92 [CD6716_2.mzXML]	315.23480224609375	10.921283333333333	10.86965	19.111333333333334	8.241683333333334	13925.828125	1349342.7430437626	0	1175	0.12365651537591127	79.80971594577169	158.61943189154337	315.23455810546875	315.2391662597656
810	316.0826416015625	2.384133333333333					1	DETECTED	316.0826 m/z @2.38 [CD6716_2.mzXML]	316.0826416015625	2.384133333333333	1.8393333333333333	9.829416666666667	7.990083333333334	648459.9375	2.9055346980473876E7	0	1175	0.4405690641438085	1.8636659220931746	1.884253493071492	316.0823669433594	316.0841369628906
811	316.17523193359375	10.508199999999999					1	DETECTED	316.1752 m/z @10.51 [CD6716_2.mzXML]	316.17523193359375	10.508199999999999	10.478633333333333	12.31985	1.8412166666666678	6014.7138671875	198738.51276672387	0	1175	0.12182033719511409	31.1366967305533	61.2733934611066	316.16558837890625	316.1753234863281
812	316.2473449707031	11.112766666666666					1	DETECTED	316.2473 m/z @11.11 [CD6716_2.mzXML]	316.2473449707031	11.112766666666666	11.007683333333334	11.267433333333335	0.25975000000000037	68235.78125	425483.0892062991	1	1175	0.08925316796845806	1.931796223261231	2.6382288975169046	316.24530029296875	316.2474670410156
813	317.0836181640625	2.384133333333333					1	DETECTED	317.0836 m/z @2.38 [CD6716_2.mzXML]	317.0836181640625	2.384133333333333	1.8393333333333333	9.1153	7.275966666666666	90543.9140625	3970739.547542818	0	1175	0.4937068907268416	6.644245226304283	2.927866649065888	317.0821228027344	317.09136962890625
814	317.11419677734375	1.6583					1	DETECTED	317.1142 m/z @1.66 [CD6716_2.mzXML]	317.11419677734375	1.6583	1.4332500000000001	12.471266666666667	11.038016666666667	20071.056640625	1857847.0813451537	0	1175	0.11607759817458696	12.152424228918507	15.457078529913245	317.1061706542969	317.11639404296875
815	317.25091552734375	11.13005					1	DETECTED	317.2509 m/z @11.13 [CD6716_2.mzXML]	317.25091552734375	11.13005	11.06035	13.933666666666666	2.873316666666666	10390.9951171875	767844.9294790042	0	1175	2.6448259217880157	20.61202773792414	37.04410989940035	317.24310302734375	317.25091552734375
816	317.5281066894531	2.384133333333333					1	DETECTED	317.5281 m/z @2.38 [CD6716_2.mzXML]	317.5281066894531	2.384133333333333	1.8533666666666666	4.312033333333333	2.4586666666666663	25994.0234375	1010924.3160596924	0	1175	0.5048347434041114	1.7536371690357788	1.8169867936760293	317.527099609375	317.530029296875
817	318.0644836425781	16.769					1	DETECTED	318.0645 m/z @16.77 [CD6716_2.mzXML]	318.0644836425781	16.769	9.531749999999999	19.730999999999998	10.19925	4908.1044921875	1010925.709820221	0	1175	0.28891136331924727	0.7046357387129089	0.3926488387634007	318.06207275390625	318.0652160644531
818	318.1850891113281	16.215283333333335					1	DETECTED	318.1851 m/z @16.22 [CD6716_2.mzXML]	318.1850891113281	16.215283333333335	9.278316666666665	16.215283333333335	6.93696666666667	3279.526611328125	913536.2688546758	0	1175	6.914772160160799	0.5	null	318.1808166503906	318.19287109375
819	318.2992248535156	11.31555					1	DETECTED	318.2992 m/z @11.32 [CD6716_2.mzXML]	318.2992248535156	11.31555	2.6010666666666666	14.61875	12.017683333333334	270400.59375	1.4409931064501593E7	1	1175	0.0899648887046034	0.5209927238929923	7.966622909844638	318.2986145019531	318.30364990234375
820	318.93682861328125	1.6124833333333333					1	DETECTED	318.9368 m/z @1.61 [CD6716_2.mzXML]	318.93682861328125	1.6124833333333333	1.5824833333333332	1.6428	0.060316666666666796	14037.908203125	36331.71294604491	0	1175	0.0540659568511106	1.005277777777779	1.010555555555558	318.93682861328125	318.93707275390625
821	318.969482421875	1.9365333333333332					1	DETECTED	318.9695 m/z @1.94 [CD6716_2.mzXML]	318.969482421875	1.9365333333333332	1.4332500000000001	2.1912833333333332	0.7580333333333331	19614.39453125	357356.5322442627	0	1175	0.19801005007994243	0.7530880551048119	0.5051231803494296	318.9682312011719	318.9754333496094
822	319.0610046386719	15.77315					1	DETECTED	319.0610 m/z @15.77 [CD6716_2.mzXML]	319.0610046386719	15.77315	9.68955	19.712833333333332	10.023283333333332	3809.333740234375	1022847.5371482545	0	1175	6.594915599948857	0.8237953952703444	0.6657541511829753	319.0584411621094	319.06182861328125
823	319.12841796875	10.672566666666667					1	DETECTED	319.1284 m/z @10.67 [CD6716_2.mzXML]	319.12841796875	10.672566666666667	10.522833333333333	10.708816666666667	0.1859833333333345	2820.681640625	19712.39155651863	0	1175	0.05847446672235179	0.6210485307212846	0.24209706144256915	319.127685546875	319.1289978027344
824	319.16455078125	9.549333333333333					1	DETECTED	319.1646 m/z @9.55 [CD6716_2.mzXML]	319.16455078125	9.549333333333333	9.531749999999999	9.636666666666667	0.10491666666666788	6917.181640625	27768.043426025542	0	1175	0.08439324703400608	2.983412322274736	4.966824644549472	319.16455078125	319.165283203125
825	319.19390869140625	14.176766666666667					1	DETECTED	319.1939 m/z @14.18 [CD6716_2.mzXML]	319.19390869140625	14.176766666666667	11.06035	15.754766666666665	4.694416666666665	100525.1875	4018559.764294373	0	1175	0.4261262449262553	1.0995538786875314	0.7991797812979669	319.192138671875	319.1947021484375
826	319.3026428222656	11.330216666666667					1	DETECTED	319.3026 m/z @11.33 [CD6716_2.mzXML]	319.3026428222656	11.330216666666667	11.300516666666665	11.799566666666667	0.4990500000000022	56467.3046875	422988.0298034694	0	1175	0.0614187509465296	6.740380585848277	6.081378461807573	319.2942199707031	319.3029479980469
827	320.0046691894531	16.307316666666665					1	DETECTED	320.0047 m/z @16.31 [CD6716_2.mzXML]	320.0046691894531	16.307316666666665	9.65425	19.676	10.021749999999999	2313.602783203125	608148.8427962651	0	1175	0.3141132923468639	0.7531677121327508	0.5063354242655017	320.0030822753906	320.00567626953125
828	320.9666442871094	1.7968333333333333					1	DETECTED	320.9666 m/z @1.80 [CD6716_2.mzXML]	320.9666442871094	1.7968333333333333	1.7678	5.118233333333333	3.350433333333333	14788.52734375	494333.329747345	0	1175	0.2690052910733012	57.69977037887503	114.39954075775007	320.957275390625	320.9672546386719
829	321.20941162109375	12.622533333333333					1	DETECTED	321.2094 m/z @12.62 [CD6716_2.mzXML]	321.20941162109375	12.622533333333333	0.5385333333333333	14.7209	14.182366666666667	36084.0546875	1435652.5152579353	0	1175	0.23487239705914043	0.5334457027540821	0.021284900938716992	321.199462890625	321.2123718261719
830	322.0655822753906	12.02855					1	DETECTED	322.0656 m/z @12.03 [CD6716_2.mzXML]	322.0655822753906	12.02855	9.636666666666667	19.184	9.547333333333334	56951.2734375	1102994.3381951577	0	1175	0.09100698081953595	2.7084397955235633	3.2653227014813537	322.0570983886719	322.0669250488281
831	322.21240234375	12.5716					1	DETECTED	322.2124 m/z @12.57 [CD6716_2.mzXML]	322.21240234375	12.5716	12.50425	12.826266666666667	0.3220166666666664	7110.30908203125	97924.61088928232	0	1175	0.2550276663860185	2.390621133382847	3.7812422667656937	322.2123718261719	322.213134765625
832	323.2243347167969	13.794749999999999					1	DETECTED	323.2243 m/z @13.79 [CD6716_2.mzXML]	323.2243347167969	13.794749999999999	1.4332500000000001	15.014100000000001	13.580850000000002	9566.228515625	1726765.3069809272	0	1175	0.467318535760894	0.5493204708166486	0.0986409416332971	323.2243347167969	323.2270812988281
833	323.2552185058594	12.708383333333334					1	DETECTED	323.2552 m/z @12.71 [CD6716_2.mzXML]	323.2552185058594	12.708383333333334	6.479183333333333	12.938766666666668	6.459583333333335	6576.33447265625	624986.7653209841	0	1175	0.48862356269913754	0.5184922087373446	0.03698441747468921	323.2535095214844	323.2565002441406
834	324.0456237792969	9.293666666666667					1	DETECTED	324.0456 m/z @9.29 [CD6716_2.mzXML]	324.0456237792969	9.293666666666667	9.2482	10.384633333333333	1.1364333333333327	14222.0107421875	291126.61702545173	0	1175	0.08516634776516341	12.497434017595458	23.393538354322807	324.0449523925781	324.0459899902344
835	324.0628356933594	12.02855					1	DETECTED	324.0628 m/z @12.03 [CD6716_2.mzXML]	324.0628356933594	12.02855	11.979216666666668	12.1992	0.21998333333333164	20036.361328125	133997.12871581945	0	1175	0.09397011533442523	2.2295608108108786	3.4591216216217573	324.0624694824219	324.0633544921875
836	324.17901611328125	15.847033333333334					1	DETECTED	324.1790 m/z @15.85 [CD6716_2.mzXML]	324.17901611328125	15.847033333333334	1.0503666666666667	19.840500000000002	18.790133333333337	8960.6337890625	2735157.097542054	0	1175	2.4797987028438584	0.6349448073890517	0.24458201189552106	324.17779541015625	324.179443359375
837	324.1912841796875	9.706883333333334					1	DETECTED	324.1913 m/z @9.71 [CD6716_2.mzXML]	324.1912841796875	9.706883333333334	9.68955	9.777166666666666	0.08761666666666557	15757.7109375	52304.146076903955	0	1175	0.06540646066771494	2.5274038461538337	4.0548076923076675	324.19091796875	324.19146728515625
838	324.807861328125	1.7525000000000002					1	DETECTED	324.8079 m/z @1.75 [CD6716_2.mzXML]	324.807861328125	1.7525000000000002	1.7042166666666667	9.619183333333332	7.914966666666666	9742.8349609375	2470425.2303684084	0	1175	0.03813818880731845	81.96375560925073	162.92751121850145	324.8046569824219	324.8079833984375
839	325.112060546875	11.666783333333333					1	DETECTED	325.1121 m/z @11.67 [CD6716_2.mzXML]	325.112060546875	11.666783333333333	2.5872666666666664	12.129916666666666	9.54265	45273.17578125	2707264.1965117804	0	1175	0.09060076461232036	0.5114823983535653	4.033204289784347	325.1114196777344	325.11334228515625
840	325.1755065917969	16.657783333333334					1	DETECTED	325.1755 m/z @16.66 [CD6716_2.mzXML]	325.1755065917969	16.657783333333334	8.795233333333334	19.913333333333334	11.1181	13094.5615234375	2978498.300179598	0	1175	1.4945104522677273	0.7185467454729778	0.4257367736242213	325.17340087890625	325.17755126953125
841	326.04278564453125	9.293666666666667					1	DETECTED	326.0428 m/z @9.29 [CD6716_2.mzXML]	326.04278564453125	9.293666666666667	9.263283333333334	10.22265	0.959366666666666	5536.30712890625	112756.49255743409	0	1175	0.06841015974895015	15.787712561711635	30.57542512342327	326.0422668457031	326.0439453125
842	326.1778564453125	15.847033333333334					1	DETECTED	326.1779 m/z @15.85 [CD6716_2.mzXML]	326.1778564453125	15.847033333333334	10.240083333333333	18.231833333333334	7.9917500000000015	3765.744873046875	990352.6622728284	0	1175	1.3775446524589512	0.7126646394207189	0.4253292788414378	326.1755065917969	326.17950439453125
843	327.0075378417969	11.31555					1	DETECTED	327.0075 m/z @11.32 [CD6716_2.mzXML]	327.0075378417969	11.31555	0.10116666666666667	19.95	19.84883333333333	12057.6142578125	4389688.50024548	0	1175	11.586578839325938	0.8849721265695988	0.2651068912206153	327.0037841796875	327.0096130371094
844	327.05181884765625	11.546249999999999					1	DETECTED	327.0518 m/z @11.55 [CD6716_2.mzXML]	327.05181884765625	11.546249999999999	1.5824833333333332	11.881400000000001	10.298916666666667	36922.98046875	3526969.430240478	0	1175	10.00928441964092	0.5166639896242436	5.817179804910432	327.05047607421875	327.0525207519531
845	327.1740417480469	16.1599					1	DETECTED	327.1740 m/z @16.16 [CD6716_2.mzXML]	327.1740417480469	16.1599	6.9710833333333335	18.709166666666665	11.738083333333332	6282.00732421875	2056942.6997996827	0	1175	1.0897216965519618	0.6387157214657672	0.27743144293153427	327.1722717285156	327.1746520996094
846	327.2286682128906	13.846716666666667					1	DETECTED	327.2287 m/z @13.85 [CD6716_2.mzXML]	327.2286682128906	13.846716666666667	12.1992	14.61875	2.419550000000001	22066.001953125	711700.8070278318	0	1175	0.9899314110882216	3.1196291108545458	0.3264480214482642	327.2198181152344	327.22955322265625
847	328.2112121582031	12.02855					1	DETECTED	328.2112 m/z @12.03 [CD6716_2.mzXML]	328.2112121582031	12.02855	11.233516666666667	12.18145	0.9479333333333333	9404.830078125	362631.80159173603	0	1175	0.21511190043054818	0.5961594901681276	0.1923189803362553	328.2026062011719	328.2115478515625
848	328.247314453125	11.112766666666666					1	DETECTED	328.2473 m/z @11.11 [CD6716_2.mzXML]	328.247314453125	11.112766666666666	5.34425	11.250533333333333	5.9062833333333336	42169.72265625	4229298.632517336	0	1175	0.1556536689171093	0.5119412558398896	0.023882511679779214	328.2400817871094	328.2475280761719
849	328.446533203125	2.4385166666666667					1	DETECTED	328.4465 m/z @2.44 [CD6716_2.mzXML]	328.446533203125	2.4385166666666667	2.2748500000000003	2.505866666666667	0.23101666666666665	4115.56884765625	41193.038527709956	0	1175	0.13112328639581428	0.7057535641547872	0.4115071283095744	328.44500732421875	328.447021484375
850	328.6742858886719	13.123666666666667					1	DETECTED	328.6743 m/z @13.12 [CD6716_2.mzXML]	328.6742858886719	13.123666666666667	12.984583333333335	13.52455	0.5399666666666647	7581.22265625	143321.115517883	0	1175	0.30114115002850994	1.9411623726782634	2.882324745356527	328.673583984375	328.67547607421875
851	328.8977966308594	1.5679666666666667					1	DETECTED	328.8978 m/z @1.57 [CD6716_2.mzXML]	328.8977966308594	1.5679666666666667	1.4493333333333331	1.6276166666666667	0.17828333333333357	78723.25	437443.78316796885	0	1175	0.0900356092711625	0.7653024948084372	0.49855828304671934	328.8971862792969	328.898193359375
852	328.998046875	1.7822166666666668					1	DETECTED	328.9980 m/z @1.78 [CD6716_2.mzXML]	328.998046875	1.7822166666666668	0.10116666666666667	20.004666666666665	19.903499999999998	27428.8046875	4257253.440602783	0	1175	0.053004937392117535	4.313325855291197	139.48368658911272	328.99774169921875	329.0060119628906
853	329.17669677734375	12.285300000000001					1	DETECTED	329.1767 m/z @12.29 [CD6716_2.mzXML]	329.17669677734375	12.285300000000001	12.1992	13.318683333333333	1.1194833333333332	7624.10791015625	196065.0004812009	0	1175	0.12846220446992795	6.501064653503538	12.002129307007076	329.1756286621094	329.1773986816406
854	329.2467346191406	13.6746					1	DETECTED	329.2467 m/z @13.67 [CD6716_2.mzXML]	329.2467346191406	13.6746	11.06035	14.67015	3.6098	30425.197265625	1221022.4266796266	0	1175	0.2651894572207443	0.7516031142446138	0.325783453979236	329.2437744140625	329.25115966796875
855	330.0318603515625	10.4339					1	DETECTED	330.0319 m/z @10.43 [CD6716_2.mzXML]	330.0318603515625	10.4339	10.403083333333333	13.212866666666667	2.8097833333333337	10316.28125	708539.0392833255	0	1175	0.08443752406274996	45.5886965927531	90.1773931855062	330.0318603515625	330.03961181640625
856	330.2501220703125	13.65795					1	DETECTED	330.2501 m/z @13.66 [CD6716_2.mzXML]	330.2501220703125	13.65795	11.715283333333334	14.065633333333333	2.350349999999999	6812.720703125	512962.01928430167	0	1175	2.2992017296147207	0.6049287920384351	0.20985758407687016	330.2448425292969	330.250732421875
857	330.3359069824219	11.8658					1	DETECTED	330.3359 m/z @11.87 [CD6716_2.mzXML]	330.3359069824219	11.8658	11.833416666666666	12.061633333333333	0.2282166666666665	14741.3671875	105100.92656188972	0	1175	0.0754235107518273	3.523674729799242	6.047349459598484	330.3355407714844	330.3365478515625
858	330.89520263671875	1.5679666666666667					1	DETECTED	330.8952 m/z @1.57 [CD6716_2.mzXML]	330.89520263671875	1.5679666666666667	1.5095166666666666	1.6124833333333333	0.10296666666666665	12420.0576171875	51872.598867309585	0	1175	0.09118685546878358	0.8808098089535197	0.7616196179070394	330.8948669433594	330.89581298828125
859	331.0530700683594	2.384133333333333					1	DETECTED	331.0531 m/z @2.38 [CD6716_2.mzXML]	331.0530700683594	2.384133333333333	1.6583	9.65425	7.995949999999999	1081721.5	4.178208224832384E7	1	1175	0.4385368377581633	1.5066153576455077	1.453673197074891	331.0440368652344	331.05487060546875
860	331.1653747558594	8.364866666666666					1	DETECTED	331.1654 m/z @8.36 [CD6716_2.mzXML]	331.1653747558594	8.364866666666666	8.096133333333333	8.463916666666666	0.3677833333333336	5789.80517578125	60713.18701184068	0	1175	0.22060255738238688	0.6842904986355743	0.4770942013891309	331.1644592285156	331.1658020019531
861	331.18743896484375	12.146899999999999					1	DETECTED	331.1874 m/z @12.15 [CD6716_2.mzXML]	331.18743896484375	12.146899999999999	12.095483333333334	12.337283333333334	0.24179999999999957	8517.93359375	71359.96792346155	0	1175	0.11448023899297688	2.3513776337115946	3.702755267423189	331.1872253417969	331.1885070800781
862	331.2039794921875	11.147633333333333					1	DETECTED	331.2040 m/z @11.15 [CD6716_2.mzXML]	331.2039794921875	11.147633333333333	11.0953	11.284366666666667	0.18906666666666716	16132.353515625	116620.19983081137	0	1175	0.11044010569656493	1.8063694267515968	2.6127388535031937	331.20343017578125	331.20440673828125
863	331.26263427734375	14.485883333333334					1	DETECTED	331.2626 m/z @14.49 [CD6716_2.mzXML]	331.26263427734375	14.485883333333334	11.4045	15.81025	4.405749999999999	8743.0888671875	836062.8005598447	0	1175	0.4680748639058141	0.6475022319538092	0.28097842493801195	331.254150390625	331.2642517089844
864	332.0568542480469	2.384133333333333					1	DETECTED	332.0569 m/z @2.38 [CD6716_2.mzXML]	332.0568542480469	2.384133333333333	0.7395666666666667	19.712833333333332	18.973266666666667	102606.1875	5375995.307051425	0	1175	0.4457004706090797	0.8390064788094832	0.8231439702709694	332.0533752441406	332.0654602050781
865	332.1636657714844	10.132216666666666					1	DETECTED	332.1637 m/z @10.13 [CD6716_2.mzXML]	332.1636657714844	10.132216666666666	8.282533333333333	10.5693	2.286766666666667	30271.4453125	825844.9658048397	0	1175	0.3561893763898336	1.0053473916609528	1.0176207745005805	332.16326904296875	332.1691589355469
866	332.2423095703125	10.727					1	DETECTED	332.2423 m/z @10.73 [CD6716_2.mzXML]	332.2423095703125	10.727	10.708816666666667	10.852300000000001	0.14348333333333407	5913.892578125	41476.97789318867	0	1175	0.16721105181203555	3.945462878093586	6.890925756187172	332.24151611328125	332.2428283691406
867	333.05145263671875	2.3979					1	DETECTED	333.0515 m/z @2.40 [CD6716_2.mzXML]	333.05145263671875	2.3979	1.82535	19.147666666666666	17.322316666666666	63326.109375	3113358.190540955	0	1175	0.7471622875306958	1.6130470282778255	1.3020153600911673	333.0434265136719	333.05279541015625
868	333.1504821777344	13.411766666666667					1	DETECTED	333.1505 m/z @13.41 [CD6716_2.mzXML]	333.1504821777344	13.411766666666667	10.921283333333333	15.208333333333334	4.287050000000001	12270.7744140625	772639.9808692326	0	1175	0.18292380600019698	0.829559638584275	0.5802040538729949	333.14056396484375	333.1517639160156
869	334.1393737792969	9.742283333333335					1	DETECTED	334.1394 m/z @9.74 [CD6716_2.mzXML]	334.1393737792969	9.742283333333335	9.68955	9.846516666666668	0.15696666666666736	8111.19970703125	47287.89941906719	0	1175	0.12101792641878717	1.4883059418457474	1.9940739724446048	334.1384582519531	334.1402282714844
870	334.91448974609375	1.5973666666666666					1	DETECTED	334.9145 m/z @1.60 [CD6716_2.mzXML]	334.91448974609375	1.5973666666666666	1.5679666666666667	1.6733166666666668	0.10535000000000005	58341.72265625	202969.02422534165	0	1175	0.059567579885445365	1.8063568328335213	2.1480419242892297	334.9126892089844	334.9149475097656
871	335.12359619140625	10.311416666666666					1	DETECTED	335.1236 m/z @10.31 [CD6716_2.mzXML]	335.12359619140625	10.311416666666666	9.846516666666668	10.4339	0.5873833333333316	3004.828125	66030.98590884388	0	1175	0.42063212909889636	0.6317308381730843	0.26346167634616846	335.122802734375	335.1236877441406
872	335.1661682128906	14.113366666666668					1	DETECTED	335.1662 m/z @14.11 [CD6716_2.mzXML]	335.1661682128906	14.113366666666668	10.95585	16.104533333333332	5.148683333333333	139309.671875	4648698.553186524	0	1175	0.23911154938020118	1.0531130167610965	0.34099635749123886	335.16473388671875	335.16754150390625
873	336.07489013671875	16.5094					1	DETECTED	336.0749 m/z @16.51 [CD6716_2.mzXML]	336.07489013671875	16.5094	9.342033333333335	19.786	10.443966666666666	3523.990478515625	951960.7131453858	0	1175	0.7587074188541152	0.7285776738086049	0.4571553476172099	336.07244873046875	336.075927734375
874	336.1695251464844	14.09765					1	DETECTED	336.1695 m/z @14.10 [CD6716_2.mzXML]	336.1695251464844	14.09765	1.7678	15.26145	13.49365	24570.0	3487677.9783863216	0	1175	0.2789267182762938	0.5466875101921941	0.0760042822626964	336.1595458984375	336.1706237792969
875	336.2528076171875	12.1642					1	DETECTED	336.2528 m/z @12.16 [CD6716_2.mzXML]	336.2528076171875	12.1642	11.913216666666667	16.307316666666665	4.394099999999998	10405.533203125	937086.0977387689	0	1175	0.21150096323565393	8.753768510525303	16.507537021050606	336.25238037109375	336.2602233886719
876	336.66363525390625	13.167750000000002					1	DETECTED	336.6636 m/z @13.17 [CD6716_2.mzXML]	336.66363525390625	13.167750000000002	12.953966666666668	13.864166666666668	0.9101999999999997	22863.451171875	539208.7556727293	0	1175	0.3424186012696371	1.9360576088623789	2.7503281218915294	336.66278076171875	336.6645202636719
877	336.8868713378906	1.55345					1	DETECTED	336.8869 m/z @1.55 [CD6716_2.mzXML]	336.8868713378906	1.55345	1.4947833333333334	1.55345	0.058666666666666645	9077.3759765625	19241.93667663572	0	1175	0.038210202124601356	0.5	null	336.88641357421875	336.8871154785156
878	337.0613708496094	1.8533666666666666					1	DETECTED	337.0614 m/z @1.85 [CD6716_2.mzXML]	337.0613708496094	1.8533666666666666	1.6583	19.293	17.6347	971314.4375	2.417155789731167E7	1	1175	0.09807647988144486	6.990113106783303	12.748270462123632	337.0605773925781	337.0713195800781
879	337.1664733886719	14.113366666666668					1	DETECTED	337.1665 m/z @14.11 [CD6716_2.mzXML]	337.1664733886719	14.113366666666668	11.748566666666667	15.4412	3.692633333333333	40046.3359375	1377736.661169556	0	1175	0.4003738692752439	0.7681438871767771	0.3373525234631266	337.165283203125	337.1679992675781
880	337.181640625	12.5548					1	DETECTED	337.1816 m/z @12.55 [CD6716_2.mzXML]	337.181640625	12.5548	12.1992	13.846716666666667	1.647516666666668	51770.18359375	869713.0781862807	0	1175	0.21309495544582724	1.0549089558166789	0.9013221030584976	337.18084716796875	337.1828308105469
881	337.2564697265625	12.674000000000001					1	DETECTED	337.2565 m/z @12.67 [CD6716_2.mzXML]	337.2564697265625	12.674000000000001	11.946066666666667	12.674000000000001	0.7279333333333344	4378.89794921875	117183.26846063242	0	1175	0.6884771453711966	0.5	null	337.24957275390625	337.2564697265625
882	338.0648498535156	1.8533666666666666					1	DETECTED	338.0648 m/z @1.85 [CD6716_2.mzXML]	338.0648498535156	1.8533666666666666	1.8533666666666666	3.74865	1.8952833333333334	101689.78125	2151354.642744415	0	1175	0.3359113914032581	null	null	338.0647888183594	338.06573486328125
883	338.23162841796875	12.422183333333333					1	DETECTED	338.2316 m/z @12.42 [CD6716_2.mzXML]	338.23162841796875	12.422183333333333	0.10116666666666667	20.004666666666665	19.903499999999998	553629.0	1.9217155670310084E7	1	1175	0.15341344063004847	1.3257160621378816	0.4492793985566354	338.2307434082031	338.2340393066406
884	338.3410339355469	12.26835					1	DETECTED	338.3410 m/z @12.27 [CD6716_2.mzXML]	338.3410339355469	12.26835	11.946066666666667	13.708400000000001	1.7623333333333342	122240.6796875	3648048.3356499	0	1175	0.22084794032673472	2.734136629259972	4.468273258519944	338.34051513671875	338.34130859375
885	339.1617431640625	14.161333333333333					1	DETECTED	339.1617 m/z @14.16 [CD6716_2.mzXML]	339.1617431640625	14.161333333333333	12.095483333333334	14.927850000000001	2.832366666666667	15930.154296875	629851.3469333495	0	1175	0.22233845308123001	0.6855208913199574	0.22444735022818388	339.1614990234375	339.16375732421875
886	339.2349853515625	12.422183333333333					1	DETECTED	339.2350 m/z @12.42 [CD6716_2.mzXML]	339.2349853515625	12.422183333333333	0.4836	20.004666666666665	19.521066666666666	107530.203125	4078613.611586425	0	1175	0.34080960858499054	1.3618123416303103	0.23453151347416984	339.2342834472656	339.2364196777344
887	339.3443298339844	12.3026					1	DETECTED	339.3443 m/z @12.30 [CD6716_2.mzXML]	339.3443298339844	12.3026	11.979216666666668	14.6359	2.6566833333333317	28549.880859375	1035406.2856378168	0	1175	0.26299435575085006	4.107637994124631	10.948592483009604	339.3435974121094	339.3453369140625
888	340.0398864746094	10.4339					1	DETECTED	340.0399 m/z @10.43 [CD6716_2.mzXML]	340.0398864746094	10.4339	10.403083333333333	11.6352	1.2321166666666663	19815.013671875	286811.4372588506	0	1175	0.09055037358897344	19.99107625743656	5.455328937635622	340.033203125	340.04083251953125
889	340.23809814453125	12.438016666666666					1	DETECTED	340.2381 m/z @12.44 [CD6716_2.mzXML]	340.23809814453125	12.438016666666666	11.13005	16.178033333333335	5.047983333333335	9546.1044921875	1119787.2211912235	0	1175	5.030052161991518	1.9297064145365603	2.847289844584255	340.23785400390625	340.24798583984375
890	340.7816162109375	1.73695					1	DETECTED	340.7816 m/z @1.74 [CD6716_2.mzXML]	340.7816162109375	1.73695	1.7042166666666667	1.7678	0.06358333333333333	9906.49609375	32118.895517700195	0	1175	0.183936361510058	0.9712321792260706	0.9424643584521414	340.7814025878906	340.781982421875
891	340.93109130859375	1.6124833333333333					1	DETECTED	340.9311 m/z @1.61 [CD6716_2.mzXML]	340.93109130859375	1.6124833333333333	1.5973666666666666	1.6733166666666668	0.07595000000000018	31270.365234375	102268.49366015635	0	1175	0.05796131530928195	2.512127894156566	4.3209516364767735	340.9306945800781	340.93170166015625
892	340.99627685546875	15.514283333333333					1	DETECTED	340.9963 m/z @15.51 [CD6716_2.mzXML]	340.99627685546875	15.514283333333333	11.979216666666668	16.639566666666667	4.660349999999999	2013.049072265625	351933.4265339048	0	1175	0.38932888825139145	0.6591601289933242	0.3183202579866483	340.99432373046875	340.99749755859375
893	341.0308837890625	11.546249999999999					1	DETECTED	341.0309 m/z @11.55 [CD6716_2.mzXML]	341.0308837890625	11.546249999999999	11.500683333333335	12.044749999999999	0.544066666666664	84368.6796875	762395.5212236316	0	1175	0.12853037595342443	4.208140419824508	5.217025769660948	341.0307312011719	341.03179931640625
894	341.3520812988281	13.8817					1	DETECTED	341.3521 m/z @13.88 [CD6716_2.mzXML]	341.3520812988281	13.8817	13.708400000000001	14.979416666666667	1.2710166666666662	19305.650390625	355799.4541611933	0	1175	0.19351537764061888	2.5735033850746545	2.9486112332377736	341.3511657714844	341.3540344238281
895	342.0144958496094	8.671899999999999					1	DETECTED	342.0145 m/z @8.67 [CD6716_2.mzXML]	342.0144958496094	8.671899999999999	0.19235	19.9685	19.776149999999998	7263.578125	2511903.4067381592	0	1175	3.1588582349110483	1.1661084609442718	1.4458617973753487	342.01251220703125	342.0160217285156
896	342.0340576171875	11.546249999999999					1	DETECTED	342.0341 m/z @11.55 [CD6716_2.mzXML]	342.0340576171875	11.546249999999999	10.403083333333333	11.9626	1.559516666666667	11574.951171875	505876.85723992944	0	1175	1.1905179347495753	0.6821038052194205	0.3642076104388409	342.0340576171875	342.0380859375
897	342.8678894042969	1.7678					1	DETECTED	342.8679 m/z @1.77 [CD6716_2.mzXML]	342.8678894042969	1.7678	1.6733166666666668	12.095483333333334	10.422166666666667	18575.05078125	6195880.052392762	0	1175	10.396909450238224	55.1534662197919	109.3069324395838	342.86175537109375	342.8681640625
898	343.1922302246094	12.26835					1	DETECTED	343.1922 m/z @12.27 [CD6716_2.mzXML]	343.1922302246094	12.26835	11.1652	17.880666666666666	6.715466666666666	32401.4296875	1116693.2010663138	0	1175	0.10784975423623777	1.3726016214641994	4.516092370174224	343.1842346191406	343.1951904296875
899	343.2945556640625	12.061633333333333					1	DETECTED	343.2946 m/z @12.06 [CD6716_2.mzXML]	343.2945556640625	12.061633333333333	12.012283333333333	13.591199999999999	1.5789166666666663	10759.4052734375	331431.47515423613	0	1175	0.05155683365033248	15.99712934819303	30.99425869638606	343.284912109375	343.2951965332031
900	344.2778015136719	11.484350000000001					1	DETECTED	344.2778 m/z @11.48 [CD6716_2.mzXML]	344.2778015136719	11.484350000000001	11.451966666666667	11.816666666666666	0.36469999999999914	17597.197265625	115893.29355206256	0	1175	0.07273505103443689	5.630983015954641	10.261966031909282	344.27728271484375	344.27972412109375
901	344.65008544921875	13.167750000000002					1	DETECTED	344.6501 m/z @13.17 [CD6716_2.mzXML]	344.65008544921875	13.167750000000002	12.953966666666668	13.557816666666668	0.6038499999999996	18653.0078125	276559.4968424072	0	1175	0.3016547448568847	1.4122943790442004	1.922550624414807	344.6478271484375	344.6504211425781
902	344.865234375	1.7525000000000002					1	DETECTED	344.8652 m/z @1.75 [CD6716_2.mzXML]	344.865234375	1.7525000000000002	1.6887	1.7525000000000002	0.06380000000000008	10514.794921875	32999.47886914066	0	1175	0.05460279105955812	0.5	null	344.86444091796875	344.8654479980469
903	344.87554931640625	1.55345					1	DETECTED	344.8755 m/z @1.55 [CD6716_2.mzXML]	344.87554931640625	1.55345	1.4332500000000001	1.6276166666666667	0.19436666666666658	172035.515625	891863.4588251652	0	1175	0.07507859111407233	0.829244062153745	0.5866534343755719	344.87493896484375	344.8760681152344
904	346.00927734375	4.107716666666667					1	DETECTED	346.0093 m/z @4.11 [CD6716_2.mzXML]	346.00927734375	4.107716666666667	0.10116666666666667	20.004666666666665	19.903499999999998	19160.84375	8363786.203223698	0	1175	5.121611951461624	1.9446214112634226	2.155238902625577	346.0074768066406	346.01153564453125
905	346.2731628417969	13.708400000000001					1	DETECTED	346.2732 m/z @13.71 [CD6716_2.mzXML]	346.2731628417969	13.708400000000001	13.57445	14.049383333333333	0.47493333333333254	12317.359375	191820.0588729248	0	1175	0.2993517647157322	1.7728007963170247	2.4499767940731925	346.2720642089844	346.2739562988281
906	346.2940979003906	12.776416666666668					1	DETECTED	346.2941 m/z @12.78 [CD6716_2.mzXML]	346.2940979003906	12.776416666666668	11.330216666666667	12.892433333333335	1.562216666666668	11776.5537109375	417796.22569311596	0	1175	0.11555912967827098	0.5401108652560734	0.07508334960768391	346.2930603027344	346.29522705078125
907	346.3305969238281	11.620216666666666					1	DETECTED	346.3306 m/z @11.62 [CD6716_2.mzXML]	346.3305969238281	11.620216666666666	11.605216666666667	11.799566666666667	0.19435000000000002	9781.2451171875	59809.594172363526	0	1175	0.09784402258831193	6.478333333333856	13.316766254989439	346.32989501953125	346.3318176269531
908	346.90869140625	1.5679666666666667					1	DETECTED	346.9087 m/z @1.57 [CD6716_2.mzXML]	346.90869140625	1.5679666666666667	1.4796333333333334	1.5973666666666666	0.11773333333333325	9121.7529296875	46422.04798046873	0	1175	0.08699259278426963	0.6664150943396219	0.3328301886792437	346.9078369140625	346.9090881347656
909	348.81317138671875	1.7678					1	DETECTED	348.8132 m/z @1.77 [CD6716_2.mzXML]	348.81317138671875	1.7678	1.7042166666666667	1.7822166666666668	0.07800000000000007	17933.107421875	61564.65512646492	0	1175	0.06829479963345131	0.6133682830930544	0.2267365661861087	348.8128662109375	348.8134460449219
910	348.86865234375	1.5679666666666667					1	DETECTED	348.8687 m/z @1.57 [CD6716_2.mzXML]	348.86865234375	1.5679666666666667	1.4947833333333334	1.5679666666666667	0.07318333333333338	11454.3916015625	31857.59627880867	0	1175	0.02979426225764259	0.5	null	348.8681945800781	348.86865234375
911	348.9893493652344	1.6887					1	DETECTED	348.9893 m/z @1.69 [CD6716_2.mzXML]	348.9893493652344	1.6887	0.5934666666666666	19.457	18.863533333333333	5784.34765625	1301324.4289624938	0	1175	0.8899834739029355	8.611650485436892	5.642502132825735	348.98785400390625	348.9911193847656
912	349.0174560546875	3.141433333333333					1	DETECTED	349.0175 m/z @3.14 [CD6716_2.mzXML]	349.0174560546875	3.141433333333333	2.8237333333333337	19.895166666666668	17.071433333333335	3270.478515625	932078.741659088	0	1175	0.6652861881214487	26.867222746826197	52.734445493652395	349.0137634277344	349.01971435546875
913	350.09039306640625	16.639566666666667					1	DETECTED	350.0904 m/z @16.64 [CD6716_2.mzXML]	350.09039306640625	16.639566666666667	9.724733333333335	18.818499999999997	9.093766666666662	3069.239013671875	792120.5959335022	0	1175	1.4735366668950238	0.6575550145821781	0.3151100291643563	350.0878601074219	350.09210205078125
914	350.8106384277344	1.7525000000000002					1	DETECTED	350.8106 m/z @1.75 [CD6716_2.mzXML]	350.8106384277344	1.7525000000000002	1.7042166666666667	1.7968333333333333	0.09261666666666657	15158.5751953125	64068.13160205081	0	1175	0.08091337320590197	0.9590956161546393	0.9181912323092786	350.8097229003906	350.8106384277344
915	350.8921203613281	1.5973666666666666					1	DETECTED	350.8921 m/z @1.60 [CD6716_2.mzXML]	350.8921203613281	1.5973666666666666	1.5679666666666667	11.929866666666667	10.3619	71510.3359375	3761489.995894531	0	1175	0.057581895263890015	176.22278911564703	2.323865522121959	350.89166259765625	350.8934020996094
916	350.9858703613281	1.8109					1	DETECTED	350.9859 m/z @1.81 [CD6716_2.mzXML]	350.9858703613281	1.8109	0.6116666666666667	18.397166666666667	17.7855	5180.92431640625	1234236.818870178	0	1175	4.548129421534326	7.415362592767601	3.3307028122038513	350.9845275878906	350.9924011230469
917	351.0874328613281	16.1599					1	DETECTED	351.0874 m/z @16.16 [CD6716_2.mzXML]	351.0874328613281	16.1599	9.097633333333333	19.6215	10.523866666666668	2385.69189453125	779409.8271609803	0	1175	2.3093081455220084	0.7450771234919856	0.49015424698397114	351.08282470703125	351.09222412109375
918	351.2287902832031	13.708400000000001					1	DETECTED	351.2288 m/z @13.71 [CD6716_2.mzXML]	351.2287902832031	13.708400000000001	12.5885	14.927850000000001	2.3393500000000014	28513.181640625	771526.8651801152	0	1175	0.24479046790723125	0.8812210147431534	3.6220380901681124	351.2205505371094	351.2364807128906
919	352.1656188964844	9.970266666666667					1	DETECTED	352.1656 m/z @9.97 [CD6716_2.mzXML]	352.1656188964844	9.970266666666667	9.91685	10.095783333333333	0.17893333333333317	10380.1484375	61257.2502637939	0	1175	0.09211966483118417	1.6540341981992994	2.395955785125875	352.1645202636719	352.1656188964844
920	352.8968200683594	1.6733166666666668					1	DETECTED	352.8968 m/z @1.67 [CD6716_2.mzXML]	352.8968200683594	1.6733166666666668	1.4796333333333334	13.123666666666667	11.644033333333333	46164.78515625	4453106.166376709	0	1175	0.07402606404296663	35.739586549414916	369.6114787123075	352.89398193359375	352.8999938964844
921	353.03533935546875	1.8671666666666666					1	DETECTED	353.0353 m/z @1.87 [CD6716_2.mzXML]	353.03533935546875	1.8671666666666666	1.6733166666666668	17.751666666666665	16.078349999999997	383749.46875	9460673.827668149	0	1175	0.4323288117179207	4.469389157113928	8.655083435612601	353.0296325683594	353.03717041015625
922	353.05377197265625	10.22265					1	DETECTED	353.0538 m/z @10.22 [CD6716_2.mzXML]	353.05377197265625	10.22265	10.205033333333335	10.275566666666666	0.07053333333333178	1467.4591064453125	5342.643365814158	0	1175	0.09634442552897227	2.001892147587625	3.0037842951752505	353.0527038574219	353.0550231933594
923	353.24432373046875	14.50235					1	DETECTED	353.2443 m/z @14.50 [CD6716_2.mzXML]	353.24432373046875	14.50235	10.311416666666666	15.172500000000001	4.861083333333335	4602.45458984375	575628.6983583374	0	1175	2.791110123221525	0.5799523574700943	0.15990471494018865	353.2354431152344	353.2471923828125
924	354.0550231933594	10.745116666666666					1	DETECTED	354.0550 m/z @10.75 [CD6716_2.mzXML]	354.0550231933594	10.745116666666666	9.8993	11.38945	1.4901499999999999	7057.10986328125	170791.63774520863	0	1175	0.06749759277125733	0.880894204811918	0.13856908742319696	354.05322265625	354.05657958984375
925	355.01129150390625	11.715283333333334					1	DETECTED	355.0113 m/z @11.72 [CD6716_2.mzXML]	355.01129150390625	11.715283333333334	2.7676833333333333	17.047333333333334	14.27965	3472.449462890625	964961.3231965023	0	1175	8.891434901447417	0.797959788099602	0.5959195761992042	355.0094299316406	355.0130310058594
926	355.0834655761719	12.061633333333333					1	DETECTED	355.0835 m/z @12.06 [CD6716_2.mzXML]	355.0834655761719	12.061633333333333	11.995966666666668	12.095483333333334	0.09951666666666625	6012.484375	25424.4542502442	0	1175	0.1370625712654796	0.7577411167512828	0.5154822335025655	355.0834045410156	355.08428955078125
927	355.2624206542969	12.26835					1	DETECTED	355.2624 m/z @12.27 [CD6716_2.mzXML]	355.2624206542969	12.26835	11.946066666666667	14.535266666666667	2.5892	15055.8525390625	321747.0144862054	0	1175	0.12220244022367766	4.016962300253404	28.668478610653285	355.2609558105469	355.26336669921875
928	356.0368347167969	2.1912833333333332					1	DETECTED	356.0368 m/z @2.19 [CD6716_2.mzXML]	356.0368347167969	2.1912833333333332	2.1912833333333332	17.640666666666668	15.449383333333335	3219.44482421875	1180318.8546256106	0	1175	8.097526541797254	null	null	356.0284729003906	356.038330078125
929	356.071533203125	10.077466666666668					1	DETECTED	356.0715 m/z @10.08 [CD6716_2.mzXML]	356.071533203125	10.077466666666668	10.059566666666665	10.478633333333333	0.4190666666666676	8093.91552734375	58994.085990661944	0	1175	0.13018663473322434	11.70577281191633	50.5386869667467	356.07080078125	356.0729064941406
930	356.9088439941406	1.6276166666666667					1	DETECTED	356.9088 m/z @1.63 [CD6716_2.mzXML]	356.9088439941406	1.6276166666666667	1.5679666666666667	16.824666666666666	15.256699999999999	57323.71484375	6770792.617447509	0	1175	0.06433067723358254	123.87678285222432	260.2314935823778	356.90203857421875	356.9093933105469
931	357.21441650390625	9.32565					1	DETECTED	357.2144 m/z @9.33 [CD6716_2.mzXML]	357.21441650390625	9.32565	9.263283333333334	9.375483333333333	0.11219999999999963	3841.312744140625	15100.030891296416	0	1175	0.09449843303618444	0.899518973810806	0.7990379476216121	357.2135009765625	357.2158203125
932	357.2779846191406	12.622533333333333					1	DETECTED	357.2780 m/z @12.62 [CD6716_2.mzXML]	357.2779846191406	12.622533333333333	7.80305	17.306333333333335	9.503283333333336	46051.80078125	1151993.0482076427	0	1175	0.7358988887334341	0.6677895948894663	0.4061268971830043	357.27703857421875	357.279541015625
933	357.2991027832031	13.950466666666667					1	DETECTED	357.2991 m/z @13.95 [CD6716_2.mzXML]	357.2991027832031	13.950466666666667	1.2146333333333332	14.687266666666666	13.472633333333333	5053.32275390625	988585.0300641785	0	1175	0.4224462782969951	0.5289262579336517	0.057852515867303445	357.2981262207031	357.30218505859375
934	358.2572021484375	10.990433333333334					1	DETECTED	358.2572 m/z @10.99 [CD6716_2.mzXML]	358.2572021484375	10.990433333333334	10.972983333333334	11.13005	0.15706666666666713	7563.29443359375	42229.25872686744	0	1175	0.11293213907224597	4.50047755491878	8.00095510983756	358.2572021484375	358.2594909667969
935	358.29449462890625	11.620216666666666					1	DETECTED	358.2945 m/z @11.62 [CD6716_2.mzXML]	358.29449462890625	11.620216666666666	11.546249999999999	11.782900000000001	0.2366500000000027	19285.24609375	115870.34008251985	0	1175	0.08729072745852307	1.599707075259133	1.6671357249565275	358.29425048828125	358.2948913574219
936	358.3674011230469	12.061633333333333					1	DETECTED	358.3674 m/z @12.06 [CD6716_2.mzXML]	358.3674011230469	12.061633333333333	5.76235	12.216483333333334	6.454133333333335	15500.154296875	2257223.0709898686	0	1175	0.08522628210257466	0.5122910807314061	0.024582161462812144	358.3617248535156	358.3676452636719
937	359.04351806640625	1.88085					1	DETECTED	359.0435 m/z @1.88 [CD6716_2.mzXML]	359.04351806640625	1.88085	1.6583	19.54866666666667	17.89036666666667	395679.9375	9490816.91439194	0	1175	0.3214331325551596	2.4206080544225808	3.24316043706929	359.0372314453125	359.0451965332031
938	359.1658630371094	13.846716666666667					1	DETECTED	359.1659 m/z @13.85 [CD6716_2.mzXML]	359.1658630371094	13.846716666666667	6.900733333333333	14.823466666666667	7.922733333333333	5661.54638671875	700229.423475342	0	1175	1.7653184483129838	0.5703104192111027	0.1406208384222055	359.1651611328125	359.1712951660156
939	360.1492004394531	11.666783333333333					1	DETECTED	360.1492 m/z @11.67 [CD6716_2.mzXML]	360.1492004394531	11.666783333333333	11.605216666666667	12.078183333333333	0.4729666666666663	29923.859375	202154.88700152613	0	1175	0.07072126926232691	2.4699454201250193	3.533070962047636	360.14849853515625	360.1501159667969
940	360.2125549316406	10.347416666666668					1	DETECTED	360.2126 m/z @10.35 [CD6716_2.mzXML]	360.2125549316406	10.347416666666668	10.311416666666666	10.418433333333333	0.10701666666666654	2138.778076171875	9514.627765869183	0	1175	0.068100862576566	1.4863425925925344	1.9726851851850689	360.2125549316406	360.21356201171875
941	360.2381286621094	4.2176					1	DETECTED	360.2381 m/z @4.22 [CD6716_2.mzXML]	360.2381286621094	4.2176	3.3495500000000002	5.048766666666666	1.6992166666666662	3602.2275390625	190812.73497479246	0	1175	0.6479666015373393	0.9787550640324097	0.9575101280648195	360.2372741699219	360.23895263671875
942	360.3228454589844	12.31985					1	DETECTED	360.3228 m/z @12.32 [CD6716_2.mzXML]	360.3228454589844	12.31985	12.095483333333334	12.842766666666668	0.7472833333333337	8858.318359375	190655.9222867429	0	1175	0.15377228791027875	1.6653171891249456	2.3306343782498913	360.3224182128906	360.3240966796875
943	361.2000427246094	11.147633333333333					1	DETECTED	361.2000 m/z @11.15 [CD6716_2.mzXML]	361.2000427246094	11.147633333333333	11.13005	11.233516666666667	0.10346666666666593	10468.80078125	50019.34244335934	0	1175	0.07523308509480131	2.9421800947868286	4.884360189573657	361.1993713378906	361.200439453125
944	361.31195068359375	12.674000000000001					1	DETECTED	361.3120 m/z @12.67 [CD6716_2.mzXML]	361.31195068359375	12.674000000000001	11.799566666666667	15.102366666666667	3.3027999999999995	6004.037109375	516331.03383767727	0	1175	0.38493648337659714	1.8885373384668147	2.5050591844119627	361.3101501464844	361.3144226074219
945	362.28656005859375	11.330216666666667					1	DETECTED	362.2866 m/z @11.33 [CD6716_2.mzXML]	362.28656005859375	11.330216666666667	11.300516666666665	11.374733333333333	0.07421666666666837	19876.1328125	62325.95073242316	0	1175	0.1262013895532288	1.2494388327721175	1.4988776655442353	362.2861022949219	362.28704833984375
946	362.3254699707031	11.330216666666667					1	DETECTED	362.3255 m/z @11.33 [CD6716_2.mzXML]	362.3254699707031	11.330216666666667	11.330216666666667	11.881400000000001	0.5511833333333342	55124.609375	261046.09526092644	0	1175	0.060542493984852896	null	null	362.3240966796875	362.3265686035156
947	362.9256896972656	1.6428					1	DETECTED	362.9257 m/z @1.64 [CD6716_2.mzXML]	362.9256896972656	1.6428	1.5973666666666666	15.4412	13.843833333333334	102429.6484375	4258640.171458893	0	1175	0.06145068109612306	1.2421564696399452	1.2032077393864022	362.9246826171875	362.9325866699219
948	363.11187744140625	1.5246333333333333					1	DETECTED	363.1119 m/z @1.52 [CD6716_2.mzXML]	363.11187744140625	1.5246333333333333	0.8310166666666666	17.213666666666665	16.382649999999998	11446.048828125	5334142.0111086415	0	1175	11.209108765437389	11.809585025350216	22.619170050700433	363.1090393066406	363.1138916015625
949	365.10455322265625	11.666783333333333					1	DETECTED	365.1046 m/z @11.67 [CD6716_2.mzXML]	365.10455322265625	11.666783333333333	11.5316	16.899166666666666	5.367566666666667	182487.484375	1936457.6284897504	1	1175	0.11380035116199494	3.0875094530347313	null	365.1001892089844	365.10540771484375
950	365.172607421875	11.06035					1	DETECTED	365.1726 m/z @11.06 [CD6716_2.mzXML]	365.172607421875	11.06035	10.990433333333334	11.182516666666666	0.19208333333333272	5760.48095703125	43595.69836437985	0	1175	0.08545509664116935	1.3736591179976256	1.7473182359952513	365.1723327636719	365.173583984375
951	366.1080322265625	11.6824					1	DETECTED	366.1080 m/z @11.68 [CD6716_2.mzXML]	366.1080322265625	11.6824	11.6824	16.84316666666667	5.160766666666669	19966.078125	514177.2081601576	0	1175	0.09895668458665519	null	null	366.1004943847656	366.10931396484375
952	366.1844177246094	14.145199999999999					1	DETECTED	366.1844 m/z @14.15 [CD6716_2.mzXML]	366.1844177246094	14.145199999999999	14.001100000000001	15.369383333333333	1.3682833333333324	12410.0849609375	281233.15357852157	0	1175	0.18369331247183496	3.784308292068665	5.4312083492608565	366.18328857421875	366.1860656738281
953	367.12408447265625	10.448916666666666					1	DETECTED	367.1241 m/z @10.45 [CD6716_2.mzXML]	367.12408447265625	10.448916666666666	1.8671666666666666	10.9042	9.037033333333333	101715.3671875	3197773.715254884	0	1175	0.13328656556255503	1.7277996984738662	0.016462396574747473	367.1208190917969	367.1243896484375
954	367.14959716796875	8.164516666666666					1	DETECTED	367.1496 m/z @8.16 [CD6716_2.mzXML]	367.14959716796875	8.164516666666666	6.199	9.309333333333333	3.110333333333333	3952.515869140625	193287.587610077	0	1175	0.17762952690524259	0.7912253775512802	4.994330925210496	367.1477355957031	367.1509094238281
955	367.9911193847656	3.67075					1	DETECTED	367.9911 m/z @3.67 [CD6716_2.mzXML]	367.9911193847656	3.67075	2.5872666666666664	19.220333333333333	16.633066666666664	4388.6240234375	1457631.7342276	0	1175	1.2530500742262478	7.675737205617681	13.685267719497142	367.98870849609375	367.992919921875
956	368.6263122558594	10.041666666666666					1	DETECTED	368.6263 m/z @10.04 [CD6716_2.mzXML]	368.6263122558594	10.041666666666666	10.023833333333332	12.3026	2.2787666666666677	4587.66455078125	320706.50115625013	0	1175	0.12140944167163248	63.89065420560579	126.78130841121158	368.6256408691406	368.6274719238281
957	368.8707580566406	1.6733166666666668					1	DETECTED	368.8708 m/z @1.67 [CD6716_2.mzXML]	368.8707580566406	1.6733166666666668	1.6583	1.7822166666666668	0.12391666666666667	36981.140625	119325.8134228515	0	1175	0.0464385105227596	4.125971143174248	7.251942286348496	368.8695983886719	368.8708801269531
958	369.00946044921875	1.8671666666666666					1	DETECTED	369.0095 m/z @1.87 [CD6716_2.mzXML]	369.00946044921875	1.8671666666666666	1.7968333333333333	2.642233333333333	0.8453999999999997	31063.73828125	636423.2842296145	0	1175	0.37501769718662503	6.009952606635067	8.68948979583488	369.006103515625	369.0104064941406
959	369.1205749511719	10.4339					1	DETECTED	369.1206 m/z @10.43 [CD6716_2.mzXML]	369.1205749511719	10.4339	10.384633333333333	10.585533333333332	0.20089999999999897	37223.34375	250759.95015063524	0	1175	0.1209272459043369	2.017733900171136	3.250596498994451	369.1205749511719	369.1212463378906
960	369.3507080078125	13.829333333333333					1	DETECTED	369.3507 m/z @13.83 [CD6716_2.mzXML]	369.3507080078125	13.829333333333333	0.15566666666666668	19.9685	19.812833333333334	44071.68359375	5989272.401897345	0	1175	1.73143627504958	0.672448867821562	5.311886351347247	369.3490905761719	369.3540954589844
961	370.0866394042969	11.816666666666666					1	DETECTED	370.0866 m/z @11.82 [CD6716_2.mzXML]	370.0866394042969	11.816666666666666	11.199483333333335	12.487616666666666	1.288133333333331	126301.0	1476007.333831781	0	1175	0.10733753924925082	0.6642034542515021	0.23861177828833047	370.08367919921875	370.0872497558594
962	370.2944030761719	11.620216666666666					1	DETECTED	370.2944 m/z @11.62 [CD6716_2.mzXML]	370.2944030761719	11.620216666666666	11.56105	11.913216666666667	0.3521666666666672	30831.068359375	238940.3796173705	0	1175	0.12357155506705197	2.9760563380281995	4.952112676056399	370.2938232421875	370.2953186035156
963	370.3537902832031	13.6746					1	DETECTED	370.3538 m/z @13.67 [CD6716_2.mzXML]	370.3537902832031	13.6746	7.871933333333333	16.47225	8.600316666666666	10873.31640625	1753468.2108862305	0	1175	2.8410934776822874	0.7410658892463234	0.4821317784926469	370.35162353515625	370.3553466796875
964	371.0901184082031	11.816666666666666					1	DETECTED	371.0901 m/z @11.82 [CD6716_2.mzXML]	371.0901184082031	11.816666666666666	3.7645166666666667	11.9626	8.198083333333333	21887.470703125	1557932.218041747	0	1175	0.1075171866767839	0.5090617619724753	0.019903980644437855	371.0899658203125	371.0999450683594
965	371.263427734375	13.015066666666666					1	DETECTED	371.2634 m/z @13.02 [CD6716_2.mzXML]	371.263427734375	13.015066666666666	12.50425	13.52455	1.0202999999999989	8462.7265625	241000.1268760979	0	1175	0.542805667460506	0.998694900323014	0.9973898006460281	371.2572021484375	371.2641296386719
966	371.3146057128906	0.5934666666666666					1	DETECTED	371.3146 m/z @0.59 [CD6716_2.mzXML]	371.3146057128906	0.5934666666666666	0.10116666666666667	20.004666666666665	19.903499999999998	10686.7802734375	5110676.318474178	0	1175	5.967315935937866	20.21480804387569	30.175584856073886	371.3128967285156	371.32379150390625
967	372.0834045410156	11.816666666666666					1	DETECTED	372.0834 m/z @11.82 [CD6716_2.mzXML]	372.0834045410156	11.816666666666666	11.782900000000001	12.1128	0.3298999999999985	45571.5	295605.1223059061	0	1175	0.09534199902128826	3.927719045408619	5.666806121702231	372.0831604003906	372.0850524902344
968	372.88275146484375	1.6124833333333333					1	DETECTED	372.8828 m/z @1.61 [CD6716_2.mzXML]	372.88275146484375	1.6124833333333333	1.5824833333333332	1.6428	0.060316666666666796	19521.767578125	52371.50730786133	0	1175	0.1872208157065529	1.005277777777779	0.960867992959283	372.88275146484375	372.8839416503906
969	373.272705078125	12.26835					1	DETECTED	373.2727 m/z @12.27 [CD6716_2.mzXML]	373.272705078125	12.26835	12.02855	12.438016666666666	0.40946666666666687	14150.2919921875	119911.16126788296	0	1175	0.10316560517311757	0.8537670280789527	0.7075340561579053	373.270751953125	373.273193359375
970	374.3260498046875	12.285300000000001					1	DETECTED	374.3260 m/z @12.29 [CD6716_2.mzXML]	374.3260498046875	12.285300000000001	11.6824	12.622533333333333	0.9401333333333337	4537.2138671875	144035.00122912592	0	1175	0.5059351309205145	0.7796760103942038	0.5593520207884076	374.3247985839844	374.326904296875
971	375.01708984375	1.8393333333333333					1	DETECTED	375.0171 m/z @1.84 [CD6716_2.mzXML]	375.01708984375	1.8393333333333333	1.6733166666666668	4.5479666666666665	2.87465	185166.359375	4274110.461994081	0	1175	0.21436056078698296	2.530690716932328	4.782864034840844	375.015380859375	375.0185546875
972	376.6241760253906	10.585533333333332					1	DETECTED	376.6242 m/z @10.59 [CD6716_2.mzXML]	376.6241760253906	10.585533333333332	10.1689	10.972983333333334	0.8040833333333328	24174.609375	187374.06873648104	0	1175	0.06657083943094122	0.848432853007566	4.097458673516958	376.622314453125	376.6256408691406
973	377.0136413574219	1.8393333333333333					1	DETECTED	377.0136 m/z @1.84 [CD6716_2.mzXML]	377.0136413574219	1.8393333333333333	1.7678	10.708816666666667	8.941016666666668	12468.5927734375	2067882.8815041506	0	1175	0.24150462845357312	62.49545666356021	123.99091332712042	377.00384521484375	377.01568603515625
974	378.2393493652344	12.388733333333333					1	DETECTED	378.2393 m/z @12.39 [CD6716_2.mzXML]	378.2393493652344	12.388733333333333	11.748566666666667	14.85865	3.1100833333333338	34994.4140625	692923.9400039668	0	1175	0.10925225782044734	1.2248885449838245	1.1509330761535224	378.2390441894531	378.2439270019531
975	378.89947509765625	1.6428					1	DETECTED	378.8995 m/z @1.64 [CD6716_2.mzXML]	378.89947509765625	1.6428	1.5824833333333332	1.7042166666666667	0.12173333333333347	64588.94140625	237428.43644824246	0	1175	0.050651473344447195	1.0203701359968376	1.289203762772643	378.89898681640625	378.9000549316406
976	378.9837646484375	10.25765					1	DETECTED	378.9838 m/z @10.26 [CD6716_2.mzXML]	378.9837646484375	10.25765	10.25765	10.366183333333334	0.10853333333333381	2098.67822265625	10018.494607849218	0	1175	0.07121507163583551	null	null	378.9830627441406	378.9842224121094
977	379.249267578125	13.0626					1	DETECTED	379.2493 m/z @13.06 [CD6716_2.mzXML]	379.249267578125	13.0626	11.8976	14.927850000000001	3.0302500000000006	8134.86328125	465049.239366272	0	1175	0.4287574940366685	1.3005364806866964	0.5073867375250277	379.2415466308594	379.251953125
978	379.28076171875	14.001100000000001					1	DETECTED	379.2808 m/z @14.00 [CD6716_2.mzXML]	379.28076171875	14.001100000000001	13.811916666666667	14.585066666666668	0.7731500000000011	8073.5947265625	138286.20551727284	0	1175	0.26267981420611264	2.068663552518855	3.083258305239357	379.278564453125	379.2823486328125
979	380.2549133300781	12.674000000000001					1	DETECTED	380.2549 m/z @12.67 [CD6716_2.mzXML]	380.2549133300781	12.674000000000001	11.330216666666667	13.443466666666666	2.113249999999999	44230.3203125	783890.370649537	0	1175	0.12129524389284718	0.7032242437138101	0.20181775574677605	380.24945068359375	380.2640075683594
980	381.02532958984375	1.88085					1	DETECTED	381.0253 m/z @1.88 [CD6716_2.mzXML]	381.02532958984375	1.88085	1.6276166666666667	19.54866666666667	17.92105	119624.828125	3046233.7433853154	0	1175	0.15545426132869022	1.6060513760806125	1.9021026239233143	381.0165100097656	381.03033447265625
981	383.1153869628906	1.7968333333333333					1	DETECTED	383.1154 m/z @1.80 [CD6716_2.mzXML]	383.1153869628906	1.7968333333333333	1.73695	2.3298	0.5928500000000001	294285.4375	2859101.3140507797	0	1175	0.13323508552664132	4.087822122978462	5.689325954270893	383.11468505859375	383.1161193847656
982	384.118896484375	1.7822166666666668					1	DETECTED	384.1189 m/z @1.78 [CD6716_2.mzXML]	384.118896484375	1.7822166666666668	1.7822166666666668	9.097633333333333	7.315416666666666	31576.771484375	1747307.5639337155	0	1175	7.270148013239693	null	null	384.11395263671875	384.1192626953125
983	384.8447265625	1.6733166666666668					1	DETECTED	384.8447 m/z @1.67 [CD6716_2.mzXML]	384.8447265625	1.6733166666666668	1.6733166666666668	8.164516666666666	6.491199999999999	9516.865234375	683806.2952773437	0	1175	0.029684046616085702	null	null	384.8404846191406	384.8459777832031
984	385.308837890625	12.012283333333333					1	DETECTED	385.3088 m/z @12.01 [CD6716_2.mzXML]	385.308837890625	12.012283333333333	9.496466666666667	17.696166666666667	8.1997	124358.8203125	1.0455109852771288E7	1	1175	0.881599091745489	0.8977905463563397	2.065381133764363	385.3072814941406	385.31024169921875
985	386.0802307128906	10.86965					1	DETECTED	386.0802 m/z @10.87 [CD6716_2.mzXML]	386.0802307128906	10.86965	0.11936666666666666	19.95	19.83063333333333	3616.773681640625	1661766.3478972162	0	1175	9.057068905291437	0.9223307292676005	5.675676089305134	386.07861328125	386.0833740234375
986	386.3121643066406	11.84985					1	DETECTED	386.3122 m/z @11.85 [CD6716_2.mzXML]	386.3121643066406	11.84985	9.934883333333334	16.2891	6.354216666666668	23270.53515625	2312315.591961182	0	1175	3.4634340586445305	1.742906358420983	0.5611767636691651	386.31109619140625	386.3143310546875
987	386.3255615234375	12.74255					1	DETECTED	386.3256 m/z @12.74 [CD6716_2.mzXML]	386.3255615234375	12.74255	12.656749999999999	12.842766666666668	0.18601666666666894	16463.48828125	121931.4344130861	0	1175	0.16311848908859083	1.0840132090132126	1.1543886822018712	386.32501220703125	386.3260192871094
988	387.1790771484375	11.546249999999999					1	DETECTED	387.1791 m/z @11.55 [CD6716_2.mzXML]	387.1790771484375	11.546249999999999	11.500683333333335	12.095483333333334	0.5947999999999993	204243.828125	1777071.464449215	0	1175	0.11930488321830346	3.9713242675759637	4.256764658425632	387.1786804199219	387.1800842285156
989	388.0787353515625	12.6394					1	DETECTED	388.0787 m/z @12.64 [CD6716_2.mzXML]	388.0787353515625	12.6394	0.21055	19.749333333333333	19.53878333333333	3170.400146484375	1419825.7506064463	0	1175	7.060396662977906	0.7860253898523729	0.5720507797047459	388.0751647949219	388.0806579589844
990	388.1822814941406	11.620216666666666					1	DETECTED	388.1823 m/z @11.62 [CD6716_2.mzXML]	388.1822814941406	11.620216666666666	11.590466666666666	11.913216666666667	0.322750000000001	38271.76171875	209877.12290771454	0	1175	0.06800311240835555	5.925298020248751	83.43172008142373	388.1815185546875	388.1836242675781
991	388.7107849121094	1.99295					1	DETECTED	388.7108 m/z @1.99 [CD6716_2.mzXML]	388.7107849121094	1.99295	1.9089500000000001	2.1345666666666667	0.22561666666666658	10653.8349609375	86488.83291333007	0	1175	0.11419588000575631	1.342956349206351	1.685912698412702	388.7107849121094	388.71319580078125
992	390.7708740234375	13.443466666666666					1	DETECTED	390.7709 m/z @13.44 [CD6716_2.mzXML]	390.7708740234375	13.443466666666666	12.02855	15.994183333333332	3.965633333333333	7789.7724609375	771819.4457024536	0	1175	0.141736426067526	1.4013663937805523	1.8027327875611048	390.7682189941406	390.77313232421875
993	390.9909973144531	1.8393333333333333					1	DETECTED	390.9910 m/z @1.84 [CD6716_2.mzXML]	390.9909973144531	1.8393333333333333	1.6583	2.4923166666666665	0.8340166666666664	32247.744140625	697003.6865798339	0	1175	0.2215585731873202	2.3034892285030395	3.7766408439444303	390.9903564453125	390.99200439453125
994	391.2834167480469	0.5748833333333334					1	DETECTED	391.2834 m/z @0.57 [CD6716_2.mzXML]	391.2834167480469	0.5748833333333334	0.10116666666666667	20.004666666666665	19.903499999999998	9928.4765625	6176026.10847699	0	1175	5.009632131260848	21.007810575942013	18.26374623665566	391.2735900878906	391.2857666015625
995	392.79443359375	1.7525000000000002					1	DETECTED	392.7944 m/z @1.75 [CD6716_2.mzXML]	392.79443359375	1.7525000000000002	1.6887	1.8109	0.12219999999999986	15603.06640625	72350.00549707029	0	1175	0.09931471191258523	0.9576802507836968	0.9153605015673936	392.79443359375	392.7957458496094
996	392.9996337890625	10.22265					1	DETECTED	392.9996 m/z @10.22 [CD6716_2.mzXML]	392.9996337890625	10.22265	1.9504333333333332	10.329383333333334	8.378950000000001	6319.09814453125	1833473.7881213378	0	1175	0.18192957522975384	0.5064513139364097	0.012902627872819391	392.98974609375	392.9996337890625
997	393.2964782714844	1.6733166666666668					1	DETECTED	393.2965 m/z @1.67 [CD6716_2.mzXML]	393.2964782714844	1.6733166666666668	0.10116666666666667	19.858833333333333	19.757666666666665	9469.482421875	2394460.748725983	0	1175	3.9477266003292097	3.2977190156841467	11.438930038137743	393.2955017089844	393.29937744140625
998	394.22216796875	8.364866666666666					1	DETECTED	394.2222 m/z @8.36 [CD6716_2.mzXML]	394.22216796875	8.364866666666666	8.113183333333334	8.430383333333333	0.3171999999999997	1933.287841796875	25254.371541503788	0	1175	0.17921846803556463	0.6301569432487933	0.2603138864975866	394.2212219238281	394.2233581542969
999	394.9968566894531	10.22265					1	DETECTED	394.9969 m/z @10.22 [CD6716_2.mzXML]	394.9968566894531	10.22265	10.205033333333335	10.329383333333334	0.12434999999999974	2726.064453125	11953.602008270202	0	1175	0.06876263603241206	3.5293282876067034	6.058656575213407	394.996337890625	394.99725341796875
1000	396.8848571777344	1.5973666666666666					1	DETECTED	396.8849 m/z @1.60 [CD6716_2.mzXML]	396.8848571777344	1.5973666666666666	1.55345	2.4654833333333332	0.9120333333333333	21127.654296875	202026.47268054198	0	1175	0.04497263415192432	10.383681214421266	19.70532999352278	396.87518310546875	396.8864440917969
1001	396.99957275390625	1.88085					1	DETECTED	396.9996 m/z @1.88 [CD6716_2.mzXML]	396.99957275390625	1.88085	1.6583	2.4385166666666667	0.7802166666666666	47100.984375	854038.8574313963	0	1175	0.3552439150197497	1.4890251099032126	1.9418265459627886	396.99700927734375	397.0011901855469
1002	397.0419006347656	11.6824					1	DETECTED	397.0419 m/z @11.68 [CD6716_2.mzXML]	397.0419006347656	11.6824	11.620216666666666	16.399549999999998	4.779333333333332	6509.19775390625	434845.2983337405	0	1175	null	38.42937550254613	75.85875100509226	397.0366516113281	397.0429992675781
1003	397.4144287109375	12.26835					1	DETECTED	397.4144 m/z @12.27 [CD6716_2.mzXML]	397.4144287109375	12.26835	11.979216666666668	13.794749999999999	1.815533333333331	40943.4921875	978756.4573347168	0	1175	0.24733166095414205	1.5080437211604965	2.5518305417300655	397.4132995605469	397.41552734375
1004	398.3257141113281	11.833416666666666					1	DETECTED	398.3257 m/z @11.83 [CD6716_2.mzXML]	398.3257141113281	11.833416666666666	2.2331999999999996	11.979216666666668	9.746016666666668	35158.26171875	5561669.280772583	0	1175	0.09041139614519977	0.5075935786171494	0.017377166806425624	398.3255920410156	398.32891845703125
1005	398.41851806640625	12.1992					1	DETECTED	398.4185 m/z @12.20 [CD6716_2.mzXML]	398.41851806640625	12.1992	11.451966666666667	14.209016666666667	2.7570499999999996	10041.125	821441.532020386	0	1175	0.03983737731204329	1.8448387384574234	2.689677476914847	398.4094543457031	398.41851806640625
1006	398.76043701171875	13.380633333333332					1	DETECTED	398.7604 m/z @13.38 [CD6716_2.mzXML]	398.76043701171875	13.380633333333332	11.698616666666668	15.53225	3.8336333333333314	29493.65625	1535994.794393433	0	1175	0.37492060142891503	0.9812885979476157	0.4390062141830142	398.75836181640625	398.7638244628906
1007	399.3299255371094	11.833416666666666					1	DETECTED	399.3299 m/z @11.83 [CD6716_2.mzXML]	399.3299255371094	11.833416666666666	10.329383333333334	16.805833333333332	6.476449999999998	6580.65771484375	851716.7385466916	0	1175	0.09808175945205022	2.153027415172537	1.5759250572941754	399.3224182128906	399.3308410644531
1008	400.341552734375	11.979216666666668					1	DETECTED	400.3416 m/z @11.98 [CD6716_2.mzXML]	400.341552734375	11.979216666666668	11.929866666666667	12.50425	0.5743833333333335	138095.453125	1209539.3716798052	1	1175	0.12297710888936209	3.909665690767339	4.077351948886485	400.3409118652344	400.3421936035156
1009	400.82708740234375	1.7042166666666667					1	DETECTED	400.8271 m/z @1.70 [CD6716_2.mzXML]	400.82708740234375	1.7042166666666667	1.6733166666666668	4.743833333333333	3.0705166666666663	17437.951171875	720749.4434284668	0	1175	0.045160306360992664	49.684735706580476	98.36947141316095	400.82635498046875	400.8303527832031
1010	401.86651611328125	1.55345					1	DETECTED	401.8665 m/z @1.55 [CD6716_2.mzXML]	401.86651611328125	1.55345	1.1597	1.5679666666666667	0.4082666666666668	5132.36767578125	41263.315938140906	0	1175	0.06424669838051034	0.5184338624338625	0.036867724867725035	401.86328125	401.8670349121094
1011	402.9020080566406	1.5973666666666666					1	DETECTED	402.9020 m/z @1.60 [CD6716_2.mzXML]	402.9020080566406	1.5973666666666666	1.55345	9.14715	7.5937	48480.7109375	4389242.096965668	0	1175	0.052446464307273954	86.5934833672838	190.94351707497498	402.8952331542969	402.9021911621094
1012	403.00714111328125	1.8109					1	DETECTED	403.0071 m/z @1.81 [CD6716_2.mzXML]	403.00714111328125	1.8109	1.6583	2.384133333333333	0.7258333333333331	166213.828125	2565697.3361429423	0	1175	0.26158905039521696	2.198832073665309	0.20955397515321883	403.0066833496094	403.01019287109375
1013	404.2062683105469	11.575733333333334					1	DETECTED	404.2063 m/z @11.58 [CD6716_2.mzXML]	404.2062683105469	11.575733333333334	11.516533333333333	11.782900000000001	0.2663666666666682	18344.884765625	148080.2901343999	0	1175	0.0967021819483076	2.2497184684684592	2.2304269514352075	404.20489501953125	404.2082214355469
1014	404.963134765625	9.881616666666668					1	DETECTED	404.9631 m/z @9.88 [CD6716_2.mzXML]	404.963134765625	9.881616666666668	0.4291	10.1689	9.7398	7304.97021484375	455748.3584741516	0	1175	0.13681672730438876	0.5151961294258496	3.5197201785078027	404.9599304199219	404.96722412109375
1015	405.13519287109375	10.553466666666667					1	DETECTED	405.1352 m/z @10.55 [CD6716_2.mzXML]	405.13519287109375	10.553466666666667	4.612733333333334	10.69045	6.077716666666666	6251.86572265625	423492.4678047486	0	1175	0.13201902065691762	0.5115291602607983	0.015262931064230033	405.1324768066406	405.1357727050781
1016	405.4198303222656	12.129916666666666					1	DETECTED	405.4198 m/z @12.13 [CD6716_2.mzXML]	405.4198303222656	12.129916666666666	8.446883333333334	12.1992	3.7523166666666654	9228.259765625	1125424.6928524165	0	1175	3.731612880103226	0.509405743454218	0.018811486908435874	405.41888427734375	405.4241027832031
1017	406.352294921875	11.330216666666667					1	DETECTED	406.3523 m/z @11.33 [CD6716_2.mzXML]	406.352294921875	11.330216666666667	11.330216666666667	11.38945	0.05923333333333325	9371.353515625	21864.671962646404	0	1175	0.06244760839089025	null	null	406.3511657714844	406.35247802734375
1018	406.746826171875	13.365216666666667					1	DETECTED	406.7468 m/z @13.37 [CD6716_2.mzXML]	406.746826171875	13.365216666666667	11.575733333333334	15.71755	4.141816666666665	21658.953125	1662489.0308841267	0	1175	1.6313280721824182	0.9605436412174488	0.5164541565963919	406.7453308105469	406.7532043457031
1019	407.3663330078125	11.666783333333333					1	DETECTED	407.3663 m/z @11.67 [CD6716_2.mzXML]	407.3663330078125	11.666783333333333	11.605216666666667	12.18145	0.5762333333333327	55052.34765625	547305.214847657	0	1175	0.31620978454437143	4.679750947482458	3.3879413866485573	407.36602783203125	407.3672790527344
1020	407.75616455078125	12.74255					1	DETECTED	407.7562 m/z @12.74 [CD6716_2.mzXML]	407.75616455078125	12.74255	11.8658	15.137233333333334	3.2714333333333343	4606.02294921875	570656.5116069034	0	1175	2.078777189314188	1.8656591578747284	2.7313183157494567	407.7461853027344	407.7661437988281
1021	408.7690734863281	1.7525000000000002					1	DETECTED	408.7691 m/z @1.75 [CD6716_2.mzXML]	408.7690734863281	1.7525000000000002	1.7042166666666667	13.916233333333334	12.212016666666667	20390.9765625	1347464.001052002	0	1175	0.06698393154656523	126.46202968588163	251.9240593717633	408.7601623535156	408.77508544921875
1022	408.9187927246094	1.6276166666666667					1	DETECTED	408.9188 m/z @1.63 [CD6716_2.mzXML]	408.9187927246094	1.6276166666666667	1.5679666666666667	1.6583	0.09033333333333338	51367.71484375	171485.5501730959	0	1175	0.0650209244904707	0.7582901816671836	0.5590501651184395	408.91839599609375	408.9194030761719
1023	409.16107177734375	11.546249999999999					1	DETECTED	409.1611 m/z @11.55 [CD6716_2.mzXML]	409.16107177734375	11.546249999999999	11.500683333333335	12.146899999999999	0.646216666666664	149955.046875	1267559.900497678	0	1175	0.129913941528498	4.180916330037692	6.720538526204801	409.16021728515625	409.16314697265625
1024	409.1871032714844	9.1766					1	DETECTED	409.1871 m/z @9.18 [CD6716_2.mzXML]	409.1871032714844	9.1766	0.8493166666666667	9.293666666666667	8.44435	42418.32421875	679790.817680817	0	1175	0.07577028100894445	1.44755410230017	1.8294266067604361	409.1824035644531	409.1878356933594
1025	410.1645812988281	11.546249999999999					1	DETECTED	410.1646 m/z @11.55 [CD6716_2.mzXML]	410.1645812988281	11.546249999999999	11.5316	11.748566666666667	0.21696666666666786	38903.97265625	221694.35118103164	0	1175	0.19490646792314337	7.405005688282378	13.810011376564756	410.1639709472656	410.1656188964844
1026	410.25347900390625	4.26475					1	DETECTED	410.2535 m/z @4.26 [CD6716_2.mzXML]	410.25347900390625	4.26475	3.2744500000000003	4.580466666666666	1.306016666666666	1975.709716796875	98031.52760815428	0	1175	0.675367570603838	0.6594045575414854	0.31880911508297083	410.2524108886719	410.25567626953125
1027	410.7603759765625	12.691183333333333					1	DETECTED	410.7604 m/z @12.69 [CD6716_2.mzXML]	410.7603759765625	12.691183333333333	1.7204666666666666	15.279416666666666	13.55895	10313.4033203125	1895788.2191642462	0	1175	0.7551232066546838	0.617960996167069	5.74078731846368	410.7569885253906	410.77008056640625
1028	410.855712890625	1.6887					1	DETECTED	410.8557 m/z @1.69 [CD6716_2.mzXML]	410.855712890625	1.6887	1.6583	11.233516666666667	9.575216666666666	25978.484375	4009754.7294213865	0	1175	0.07654347723447552	157.48711622807025	313.9742324561405	410.8554992675781	410.8599548339844
1029	412.28363037109375	11.929866666666667					1	DETECTED	412.2836 m/z @11.93 [CD6716_2.mzXML]	412.28363037109375	11.929866666666667	4.092033333333333	12.18145	8.089416666666667	14145.6142578125	1363494.860069519	0	1175	0.15810265009186786	0.5165955276994652	0.03134191039405447	412.2832336425781	412.2909240722656
1030	412.77716064453125	13.52455					1	DETECTED	412.7772 m/z @13.52 [CD6716_2.mzXML]	412.77716064453125	13.52455	12.146899999999999	14.56825	2.421350000000002	6834.35693359375	376206.3188397826	0	1175	0.28458300295695516	0.8787972271621967	0.7575944543243933	412.7744140625	412.77862548828125
1031	412.97344970703125	1.8393333333333333					1	DETECTED	412.9734 m/z @1.84 [CD6716_2.mzXML]	412.97344970703125	1.8393333333333333	1.6887	2.1912833333333332	0.5025833333333332	13576.17578125	221203.35575732426	0	1175	0.32366963063207854	1.6682341225934953	2.3364682451869907	412.972412109375	412.9747009277344
1032	413.1419372558594	9.35865					1	DETECTED	413.1419 m/z @9.36 [CD6716_2.mzXML]	413.1419372558594	9.35865	9.32565	18.139833333333335	8.814183333333336	3946.730224609375	749119.7840209657	0	1175	0.08703547552721602	133.5482323232273	266.0964646464546	413.13311767578125	413.1514587402344
1033	413.2658996582031	1.6583					1	DETECTED	413.2659 m/z @1.66 [CD6716_2.mzXML]	413.2658996582031	1.6583	0.15566666666666668	19.9685	19.812833333333334	10463.4365234375	1986850.0646264332	0	1175	0.08246645613726455	12.046852117509523	7.718357325493662	413.2627258300781	413.27386474609375
1034	413.3402404785156	14.50235					1	DETECTED	413.3402 m/z @14.50 [CD6716_2.mzXML]	413.3402404785156	14.50235	10.553466666666667	17.622333333333334	7.068866666666667	75430.8359375	6136735.884353858	0	1175	0.6860999293003616	0.893902229245168	2.804202571081625	413.3381652832031	413.342529296875
1035	414.2995300292969	12.234016666666667					1	DETECTED	414.2995 m/z @12.23 [CD6716_2.mzXML]	414.2995300292969	12.234016666666667	11.6352	12.454566666666667	0.8193666666666672	104713.9921875	1255033.220672976	1	1175	0.10878350768467016	0.69758026881182	0.41050874413650124	414.2988586425781	414.29986572265625
1036	414.3435974121094	14.535266666666667					1	DETECTED	414.3436 m/z @14.54 [CD6716_2.mzXML]	414.3435974121094	14.535266666666667	11.8976	16.731666666666666	4.834066666666665	14759.8701171875	1496281.2820617366	0	1175	0.9757763842393636	0.9163528371035005	2.80496266903321	414.3426513671875	414.3450927734375
1037	415.12158203125	11.112766666666666					1	DETECTED	415.1216 m/z @11.11 [CD6716_2.mzXML]	415.12158203125	11.112766666666666	9.759683333333333	11.216483333333334	1.4568000000000012	4841.7822265625	115091.32582733176	0	1175	0.05817398442372301	0.5383260454517469	0.07665209090349373	415.1199645996094	415.12420654296875
1038	415.21087646484375	11.8976					1	DETECTED	415.2109 m/z @11.90 [CD6716_2.mzXML]	415.21087646484375	11.8976	4.374766666666667	15.031833333333333	10.657066666666665	233508.046875	5409448.3281062	1	1175	0.12422651568204834	2.257411123851483	2.767769744867519	415.2047119140625	415.21124267578125
1039	415.2812194824219	12.622533333333333					1	DETECTED	415.2812 m/z @12.62 [CD6716_2.mzXML]	415.2812194824219	12.622533333333333	12.5885	12.809750000000001	0.22125000000000128	10308.3681640625	72352.27743054238	0	1175	0.04644778857696785	3.2504897159647568	5.5009794319295136	415.2801513671875	415.2812194824219
1040	415.3030090332031	12.216483333333334					1	DETECTED	415.3030 m/z @12.22 [CD6716_2.mzXML]	415.3030090332031	12.216483333333334	11.6352	12.438016666666666	0.8028166666666667	27003.224609375	599700.859124756	0	1175	0.6332530253732358	0.6905553803366095	0.42067829723244454	415.30010986328125	415.3035583496094
1041	415.3367919921875	14.771283333333335					1	DETECTED	415.3368 m/z @14.77 [CD6716_2.mzXML]	415.3367919921875	14.771283333333335	14.176766666666667	16.326	2.149233333333333	2510.655029296875	182001.44053131115	0	1175	0.6912260941776918	1.8075467466569464	2.6150934933138927	415.33465576171875	415.3450012207031
1042	416.2141418457031	11.84985					1	DETECTED	416.2141 m/z @11.85 [CD6716_2.mzXML]	416.2141418457031	11.84985	11.816666666666666	12.354466666666667	0.5378000000000007	56366.20703125	492700.6502512828	0	1175	0.13518895215586824	5.132240242267223	6.933173807600498	416.2135009765625	416.21527099609375
1043	417.00201416015625	1.9089500000000001					1	DETECTED	417.0020 m/z @1.91 [CD6716_2.mzXML]	417.00201416015625	1.9089500000000001	1.6733166666666668	2.4113333333333333	0.7380166666666665	73443.9453125	1198157.6667752687	0	1175	0.14949412688509245	1.5372496403601468	2.07861076531633	417.0013732910156	417.00286865234375
1044	417.2166748046875	11.8658					1	DETECTED	417.2167 m/z @11.87 [CD6716_2.mzXML]	417.2166748046875	11.8658	9.409483333333332	11.8976	2.4881166666666683	10337.0546875	297962.24845288094	0	1175	0.0636688822732463	0.5064731067519797	0.012946213503959376	417.2098388671875	417.2176208496094
1045	418.74688720703125	12.691183333333333					1	DETECTED	418.7469 m/z @12.69 [CD6716_2.mzXML]	418.74688720703125	12.691183333333333	11.666783333333333	14.945116666666667	3.278333333333334	15085.2060546875	866335.5656566775	0	1175	0.3702942198616661	1.6001236496160358	1.0495118407039796	418.74554443359375	418.7485046386719
1046	418.7974853515625	1.73695					1	DETECTED	418.7975 m/z @1.74 [CD6716_2.mzXML]	418.7974853515625	1.73695	1.7042166666666667	1.7678	0.06358333333333333	20122.0625	68711.9341191406	0	1175	0.5264957976410651	0.9712321792260706	0.9424643584521414	418.7973937988281	418.79840087890625
1047	418.8792419433594	1.5973666666666666					1	DETECTED	418.8792 m/z @1.60 [CD6716_2.mzXML]	418.8792419433594	1.5973666666666666	1.55345	1.6428	0.08935000000000004	48180.7890625	146882.87199865712	0	1175	0.052050200609503605	1.0204771911872688	1.1242430725469428	418.87664794921875	418.88006591796875
1048	418.9811096191406	1.8109					1	DETECTED	418.9811 m/z @1.81 [CD6716_2.mzXML]	418.9811096191406	1.8109	1.6583	2.21925	0.5609500000000001	27684.7421875	534697.3668688965	0	1175	0.467206265555389	1.8379750982962013	2.6759501965924026	418.98077392578125	418.9822082519531
1049	419.31451416015625	12.26835					1	DETECTED	419.3145 m/z @12.27 [CD6716_2.mzXML]	419.31451416015625	12.26835	0.10116666666666667	20.004666666666665	19.903499999999998	4510.142578125	1505327.7350331722	0	1175	17.62632608669105	0.8179173213192316	1.4502605619278788	419.3105163574219	419.31939697265625
1050	420.76214599609375	12.337283333333334					1	DETECTED	420.7621 m/z @12.34 [CD6716_2.mzXML]	420.76214599609375	12.337283333333334	11.782900000000001	13.811916666666667	2.0290166666666654	6363.5263671875	431449.8146034542	0	1175	1.8055980936706746	1.829976249887265	2.65995249977453	420.760498046875	420.76568603515625
1051	420.88433837890625	1.6583					1	DETECTED	420.8843 m/z @1.66 [CD6716_2.mzXML]	420.88433837890625	1.6583	1.6428	12.388733333333333	10.745933333333333	48347.94140625	3069905.359806641	0	1175	0.043997920118261424	346.6430107526866	4.084500754317905	420.8806457519531	420.8846435546875
1052	421.78216552734375	14.161333333333333					1	DETECTED	421.7822 m/z @14.16 [CD6716_2.mzXML]	421.78216552734375	14.161333333333333	13.984433333333333	15.172500000000001	1.1880666666666677	21387.740234375	488682.8438624573	0	1175	0.29935723513618306	2.4713726447361997	2.664382669960598	421.78106689453125	421.7840270996094
1053	424.34173583984375	11.8976					1	DETECTED	424.3417 m/z @11.90 [CD6716_2.mzXML]	424.34173583984375	11.8976	11.8658	12.50425	0.6384500000000006	148821.109375	1221972.6511247556	1	1175	0.12352513813166333	9.09959018174032	7.844955760581034	424.3409729003906	424.3421936035156
1054	424.7424621582031	1.7525000000000002					1	DETECTED	424.7425 m/z @1.75 [CD6716_2.mzXML]	424.7424621582031	1.7525000000000002	0.15566666666666668	1.7678	1.6121333333333334	11105.9912109375	351362.0639197693	0	1175	0.08339582037664894	0.5047907316564032	0.009581463312806513	424.73724365234375	424.7435302734375
1055	424.8958740234375	1.6276166666666667					1	DETECTED	424.8959 m/z @1.63 [CD6716_2.mzXML]	424.8958740234375	1.6276166666666667	1.5824833333333332	10.88695	9.304466666666666	73039.4765625	3950919.5977232666	0	1175	0.0702346183617566	103.0775480059081	1.0723799008073107	424.8956298828125	424.9018859863281
1056	425.3766784667969	11.666783333333333					1	DETECTED	425.3767 m/z @11.67 [CD6716_2.mzXML]	425.3766784667969	11.666783333333333	11.590466666666666	11.84985	0.25938333333333397	47081.796875	353715.4621013191	0	1175	0.1137785461698737	1.6508606819088203	2.6498293832406206	425.3763427734375	425.3777770996094
1057	426.35723876953125	12.012283333333333					1	DETECTED	426.3572 m/z @12.01 [CD6716_2.mzXML]	426.35723876953125	12.012283333333333	11.8976	12.622533333333333	0.7249333333333325	271649.71875	2007148.5222064075	1	1175	0.06720843180460001	1.0160540878048168	0.40168874272881194	426.3478088378906	426.3575744628906
1058	426.8291320800781	1.6887					1	DETECTED	426.8291 m/z @1.69 [CD6716_2.mzXML]	426.8291320800781	1.6887	1.6733166666666668	1.7678	0.09448333333333325	27463.275390625	93292.98421484367	0	1175	0.06609787047754834	3.070964247020588	5.141928494041176	426.8287658691406	426.8297424316406
1059	427.0546569824219	9.3924					1	DETECTED	427.0547 m/z @9.39 [CD6716_2.mzXML]	427.0546569824219	9.3924	9.293666666666667	9.742283333333335	0.448616666666668	26358.10546875	170093.55095870947	0	1175	0.08647505311532022	1.350109059682084	2.7037766486844155	427.0540466308594	427.055419921875
1060	428.3731689453125	12.146899999999999					1	DETECTED	428.3732 m/z @12.15 [CD6716_2.mzXML]	428.3731689453125	12.146899999999999	1.4796333333333334	17.455499999999997	15.975866666666663	38536.703125	2274456.2521693725	0	1175	0.1550018099696331	1.89125176261188	3.9922866181017502	428.3639221191406	428.3779296875
1061	428.8265075683594	1.6887					1	DETECTED	428.8265 m/z @1.69 [CD6716_2.mzXML]	428.8265075683594	1.6887	1.6733166666666668	6.05905	4.3857333333333335	18296.681640625	697594.4198775636	0	1175	0.04757121517955598	142.54821235102952	284.09642470205904	428.82574462890625	428.83148193359375
1062	429.0514831542969	9.375483333333333					1	DETECTED	429.0515 m/z @9.38 [CD6716_2.mzXML]	429.0514831542969	9.375483333333333	9.342033333333335	9.531749999999999	0.18971666666666387	9185.0693359375	56293.17692034885	0	1175	0.08975565174571543	2.9957040819833334	4.49938436775585	429.0504455566406	429.0520324707031
1063	429.2376708984375	11.420083333333334					1	DETECTED	429.2377 m/z @11.42 [CD6716_2.mzXML]	429.2376708984375	11.420083333333334	1.7204666666666666	11.620216666666666	9.89975	23227.392578125	2164889.5513767097	0	1175	0.07939452543853598	0.5103165589018122	0.020633117803624375	429.23724365234375	429.2397766113281
1064	429.3760070800781	12.129916666666666					1	DETECTED	429.3760 m/z @12.13 [CD6716_2.mzXML]	429.3760070800781	12.129916666666666	11.590466666666666	14.823466666666667	3.2330000000000005	10611.6083984375	631739.5816524354	0	1175	1.5960614693593467	2.996570581147463	4.988242629134158	429.37017822265625	429.3770751953125
1065	429.7684326171875	14.113366666666668					1	DETECTED	429.7684 m/z @14.11 [CD6716_2.mzXML]	429.7684326171875	14.113366666666668	14.001100000000001	14.788366666666667	0.7872666666666657	17041.412109375	292960.9100148309	0	1175	0.26024842738788934	3.2602608571120526	4.124683590370438	429.7675476074219	429.7696533203125
1066	430.24395751953125	9.636666666666667					1	DETECTED	430.2440 m/z @9.64 [CD6716_2.mzXML]	430.24395751953125	9.636666666666667	9.584200000000001	9.671566666666667	0.08736666666666615	2189.80712890625	10162.660756286572	0	1175	0.12073100552556504	0.8325921219822202	0.6651842439644403	430.2422180175781	430.24395751953125
1067	430.29443359375	11.9626					1	DETECTED	430.2944 m/z @11.96 [CD6716_2.mzXML]	430.29443359375	11.9626	11.913216666666667	12.146899999999999	0.2336833333333317	15776.8466796875	116285.57796887153	0	1175	0.09800450210534883	2.3660141748228085	3.7320283496456175	430.29388427734375	430.2955322265625
1068	430.3885192871094	13.380633333333332					1	DETECTED	430.3885 m/z @13.38 [CD6716_2.mzXML]	430.3885192871094	13.380633333333332	0.13746666666666665	19.9685	19.83103333333333	9309.6796875	1499324.8769694834	0	1175	0.3720480378634168	1.2317285122195762	2.038566164496857	430.3785400390625	430.3977966308594
1069	430.91302490234375	1.6428					1	DETECTED	430.9130 m/z @1.64 [CD6716_2.mzXML]	430.91302490234375	1.6428	1.5824833333333332	1.6887	0.10621666666666685	122319.78125	419293.71979174874	0	1175	0.05436774833745872	0.8890236246110461	0.872105727255744	430.9128112792969	430.9134216308594
1070	431.0968933105469	12.26835					1	DETECTED	431.0969 m/z @12.27 [CD6716_2.mzXML]	431.0968933105469	12.26835	9.777166666666666	12.26835	2.4911833333333337	12019.6328125	834784.92555188	0	1175	2.141133484759637	0.5	null	431.0957946777344	431.0979919433594
1071	431.17864990234375	12.234016666666667					1	DETECTED	431.1786 m/z @12.23 [CD6716_2.mzXML]	431.17864990234375	12.234016666666667	9.233683333333333	14.551666666666668	5.317983333333334	10857.0302734375	967793.821753601	0	1175	0.33937736761095394	0.8862320853238529	11.87481359523692	431.1707763671875	431.17938232421875
1072	431.3150329589844	12.708383333333334					1	DETECTED	431.3150 m/z @12.71 [CD6716_2.mzXML]	431.3150329589844	12.708383333333334	12.674000000000001	12.842766666666668	0.1687666666666665	17011.9140625	89529.05480541963	0	1175	0.059905115186683844	2.454192922927829	3.485571316744462	431.3144226074219	431.3153381347656
1073	431.3287658691406	14.50235					1	DETECTED	431.3288 m/z @14.50 [CD6716_2.mzXML]	431.3287658691406	14.50235	13.759583333333333	15.369383333333333	1.6098	3116.751953125	162582.27224667353	0	1175	0.24305034508912016	1.0836512139299022	1.1673024278598043	431.326171875	431.3320007324219
1074	432.2374267578125	11.8658					1	DETECTED	432.2374 m/z @11.87 [CD6716_2.mzXML]	432.2374267578125	11.8658	4.6778	12.146899999999999	7.469099999999998	32914.90234375	3333180.9709663694	0	1175	0.10632158153068083	0.5195534223706176	0.027314902278094952	432.23699951171875	432.24737548828125
1075	432.31011962890625	12.234016666666667					1	DETECTED	432.3101 m/z @12.23 [CD6716_2.mzXML]	432.31011962890625	12.234016666666667	11.199483333333335	12.725349999999999	1.5258666666666638	71288.6015625	939392.5925552385	1	1175	0.11163014813077332	0.822035967286873	2.5757158857824294	432.3094482421875	432.3194580078125
1076	432.97601318359375	1.9089500000000001					1	DETECTED	432.9760 m/z @1.91 [CD6716_2.mzXML]	432.97601318359375	1.9089500000000001	1.7525000000000002	19.47533333333333	17.72283333333333	47389.109375	2888251.7930191956	0	1175	0.14743762237386804	1.8478260931299284	2.6063348426663118	432.9708557128906	432.97772216796875
1077	433.0602111816406	11.5316					1	DETECTED	433.0602 m/z @11.53 [CD6716_2.mzXML]	433.0602111816406	11.5316	11.5316	11.605216666666667	0.073616666666668	6434.8203125	21989.346157592936	0	1175	0.03302902525134854	null	null	433.0598449707031	433.0618591308594
1078	433.3138122558594	12.234016666666667					1	DETECTED	433.3138 m/z @12.23 [CD6716_2.mzXML]	433.3138122558594	12.234016666666667	11.650633333333333	12.422183333333333	0.7715499999999995	22094.583984375	268179.40086840856	0	1175	0.6439442621550953	0.6612718909807721	0.33413656232259925	433.3118591308594	433.3161315917969
1079	435.150390625	12.012283333333333					1	DETECTED	435.1504 m/z @12.01 [CD6716_2.mzXML]	435.150390625	12.012283333333333	11.5316	12.146899999999999	0.6152999999999995	10090.8984375	149428.2825527339	0	1175	0.5041301244717644	0.6400263513747785	0.30369899035773723	435.1492614746094	435.158203125
1080	435.3330078125	10.508199999999999					1	DETECTED	435.3330 m/z @10.51 [CD6716_2.mzXML]	435.3330078125	10.508199999999999	10.448916666666666	11.698616666666668	1.2497000000000025	9488.2490234375	235635.4635078128	0	1175	0.0753317706488339	10.540061849873545	18.74028242600595	435.3294372558594	435.3335266113281
1081	435.7379455566406	9.1153					1	DETECTED	435.7379 m/z @9.12 [CD6716_2.mzXML]	435.7379455566406	9.1153	9.079883333333333	9.14715	0.06726666666666681	2592.535400390625	7107.114984558067	0	1175	0.04831441482367893	0.9496470588235377	0.8992941176470756	435.73529052734375	435.73883056640625
1082	437.1930236816406	11.8976					1	DETECTED	437.1930 m/z @11.90 [CD6716_2.mzXML]	437.1930236816406	11.8976	11.816666666666666	12.388733333333333	0.5720666666666663	144756.453125	1330104.3923911133	1	1175	0.11286982189409045	2.3472251123060173	2.2756824443013888	437.19189453125	437.193603515625
1083	438.9844055175781	1.88085					1	DETECTED	438.9844 m/z @1.88 [CD6716_2.mzXML]	438.9844055175781	1.88085	1.6887	2.3019833333333333	0.6132833333333332	33320.9453125	560496.4918564453	0	1175	0.399833046525945	1.595845259779687	2.2064093047609066	438.9833068847656	438.9854736328125
1084	440.8700256347656	1.6124833333333333					1	DETECTED	440.8700 m/z @1.61 [CD6716_2.mzXML]	440.8700256347656	1.6124833333333333	1.5824833333333332	17.640666666666668	16.058183333333336	26717.03125	7799381.110898621	0	1175	0.0678763422107087	267.6363888888887	534.2727777777774	440.8699645996094	440.8799133300781
1085	442.3155822753906	11.782900000000001					1	DETECTED	442.3156 m/z @11.78 [CD6716_2.mzXML]	442.3155822753906	11.782900000000001	11.765766666666668	11.929866666666667	0.16409999999999947	5561.013671875	39810.96683544913	0	1175	0.1497452162951607	4.788910505836467	8.577821011672935	442.3147277832031	442.31634521484375
1086	442.80340576171875	1.6887					1	DETECTED	442.8034 m/z @1.69 [CD6716_2.mzXML]	442.80340576171875	1.6887	1.6733166666666668	1.7525000000000002	0.07918333333333338	11744.3427734375	30496.43806945802	0	1175	0.04341447278113719	2.5736728060671785	4.147345612134357	442.80322265625	442.8051452636719
1087	442.8780822753906	1.5679666666666667					1	DETECTED	442.8781 m/z @1.57 [CD6716_2.mzXML]	442.8780822753906	1.5679666666666667	1.4647166666666667	1.5973666666666666	0.13264999999999993	12855.0986328125	56604.640563049354	0	1175	0.061926656076333186	0.6423728813559315	0.2604453036890325	442.87713623046875	442.8789367675781
1088	443.38739013671875	11.698616666666668					1	DETECTED	443.3874 m/z @11.70 [CD6716_2.mzXML]	443.38739013671875	11.698616666666668	9.293666666666667	12.02855	2.7348833333333324	12761.5888671875	1016334.9970166933	0	1175	0.10550416866270496	0.5685946346770892	0.06621395857865023	443.3815612792969	443.388671875
1089	443.4199523925781	12.234016666666667					1	DETECTED	443.4200 m/z @12.23 [CD6716_2.mzXML]	443.4199523925781	12.234016666666667	12.061633333333333	12.438016666666666	0.37638333333333307	5215.0185546875	77724.38185809311	0	1175	0.069804018900264	1.0917045344677496	1.1834090689354992	443.41851806640625	443.4208984375
1090	445.3662109375	12.708383333333334					1	DETECTED	445.3662 m/z @12.71 [CD6716_2.mzXML]	445.3662109375	12.708383333333334	2.4113333333333333	14.910599999999999	12.499266666666665	8047.2216796875	1879362.5905052496	0	1175	1.1592537858080512	0.6069343485108194	0.21386869702163872	445.3655700683594	445.3748474121094
1091	445.3995056152344	12.26835					1	DETECTED	445.3995 m/z @12.27 [CD6716_2.mzXML]	445.3995056152344	12.26835	11.816666666666666	12.5548	0.7381333333333338	7133.728515625	187045.50341796872	0	1175	0.17865893761645957	0.8170916202354159	0.6341832404708319	445.39788818359375	445.4004821777344
1092	446.252685546875	11.546249999999999					1	DETECTED	446.2527 m/z @11.55 [CD6716_2.mzXML]	446.252685546875	11.546249999999999	8.777066666666666	12.216483333333334	3.439416666666668	272180.03125	5669775.512494384	1	1175	0.12668936469258796	0.5942171572257938	5.714201009840299	446.2519836425781	446.2542724609375
1093	446.8870544433594	1.6428					1	DETECTED	446.8871 m/z @1.64 [CD6716_2.mzXML]	446.8870544433594	1.6428	1.5824833333333332	1.6887	0.10621666666666685	70635.28125	198533.68555029333	0	1175	0.042695639001808505	1.0073945815291612	1.13779517619201	446.8867492675781	446.8883056640625
1094	448.30548095703125	11.946066666666667					1	DETECTED	448.3055 m/z @11.95 [CD6716_2.mzXML]	448.30548095703125	11.946066666666667	0.24688333333333334	12.146899999999999	11.900016666666666	12701.3701171875	1893755.8052838126	0	1175	11.795282570605435	0.5085832201962814	0.01881462123348555	448.2955322265625	448.31500244140625
1095	449.20068359375	12.31985					1	DETECTED	449.2007 m/z @12.32 [CD6716_2.mzXML]	449.20068359375	12.31985	12.1642	12.5716	0.4074000000000009	11989.939453125	161930.42930889883	0	1175	0.1590864575238342	1.3087054288467626	1.6174108576935253	449.1990966796875	449.2021484375
1096	450.3208312988281	12.234016666666667					1	DETECTED	450.3208 m/z @12.23 [CD6716_2.mzXML]	450.3208312988281	12.234016666666667	11.666783333333333	12.388733333333333	0.7219499999999996	34774.59765625	452899.796816285	0	1175	0.10764342688493933	0.636378327554797	0.27061696194101587	450.3203430175781	450.3214416503906
1097	450.3570251464844	12.953966666666668					1	DETECTED	450.3570 m/z @12.95 [CD6716_2.mzXML]	450.3570251464844	12.953966666666668	0.10116666666666667	20.004666666666665	19.903499999999998	74609.53125	3092663.2298849504	0	1175	0.3028583876116766	7.368666830696463	0.6233317981083187	450.3544006347656	450.3606262207031
1098	451.3241882324219	12.234016666666667					1	DETECTED	451.3242 m/z @12.23 [CD6716_2.mzXML]	451.3241882324219	12.234016666666667	12.1992	12.337283333333334	0.13808333333333422	8248.4951171875	48078.72719396974	0	1175	0.29903970803246516	1.9830062230731875	2.966012446146375	451.3230285644531	451.32476806640625
1099	452.37274169921875	12.061633333333333					1	DETECTED	452.3727 m/z @12.06 [CD6716_2.mzXML]	452.37274169921875	12.061633333333333	1.3782999999999999	12.1642	10.7859	9938.83203125	1667510.2615148625	0	1175	0.09983648921504518	0.5048003120124804	0.009600624024960959	452.3632507324219	452.3735656738281
1100	453.296875	12.725349999999999					1	DETECTED	453.2969 m/z @12.73 [CD6716_2.mzXML]	453.296875	12.725349999999999	12.691183333333333	12.826266666666667	0.1350833333333341	5890.4619140625	28118.008723754836	0	1175	0.1440289300529809	1.976829268292745	2.95365853658549	453.29559326171875	453.2976989746094
1101	453.3439025878906	10.522833333333333					1	DETECTED	453.3439 m/z @10.52 [CD6716_2.mzXML]	453.3439025878906	10.522833333333333	9.952633333333333	17.380666666666666	7.4280333333333335	119359.0625	1535224.996048678	1	1175	0.1091999643020003	1.5509210654828236	1.6619447658413766	453.340087890625	453.34619140625
1102	454.2917175292969	13.093683333333333					1	DETECTED	454.2917 m/z @13.09 [CD6716_2.mzXML]	454.2917175292969	13.093683333333333	12.923499999999999	15.225999999999999	2.3025	26276.990234375	526233.0068147274	0	1175	0.09781278642244473	5.042967601518627	9.783350091149565	454.291015625	454.2963562011719
1103	454.38916015625	12.18145					1	DETECTED	454.3892 m/z @12.18 [CD6716_2.mzXML]	454.38916015625	12.18145	12.146899999999999	12.285300000000001	0.13840000000000252	7219.107421875	43490.432542969116	0	1175	0.1137025253836832	2.002894356005756	3.0057887120115123	454.3868103027344	454.3893737792969
1104	454.95867919921875	1.9089500000000001					1	DETECTED	454.9587 m/z @1.91 [CD6716_2.mzXML]	454.95867919921875	1.9089500000000001	1.6733166666666668	2.3019833333333333	0.6286666666666665	22130.857421875	406091.50658972166	0	1175	0.32966233680401724	1.333993492714669	1.6523556147082579	454.95703125	454.95941162109375
1105	458.85662841796875	1.55345					1	DETECTED	458.8566 m/z @1.55 [CD6716_2.mzXML]	458.85662841796875	1.55345	1.4493333333333331	1.5824833333333332	0.1331500000000001	31559.935546875	142331.5639549561	0	1175	0.06195600790091205	0.6436528292493489	0.32339016101983215	458.8555603027344	458.857177734375
1106	459.2475280761719	13.138816666666665					1	DETECTED	459.2475 m/z @13.14 [CD6716_2.mzXML]	459.2475280761719	13.138816666666665	12.938766666666668	13.759583333333333	0.8208166666666656	27966.37890625	376817.81492755184	0	1175	0.17984782697029011	1.4741643963397648	2.7429308955091	459.24542236328125	459.25006103515625
1107	460.9664306640625	1.8109					1	DETECTED	460.9664 m/z @1.81 [CD6716_2.mzXML]	460.9664306640625	1.8109	1.6733166666666668	2.163116666666667	0.4898	16255.3671875	212649.87187768557	0	1175	0.15288853186200324	1.7800121138703837	2.5600242277407674	460.96502685546875	460.9703369140625
1108	461.0611877441406	9.205066666666665					1	DETECTED	461.0612 m/z @9.21 [CD6716_2.mzXML]	461.0611877441406	9.205066666666665	9.097633333333333	9.952633333333333	0.8550000000000004	3934.060302734375	78724.56133233651	0	1175	0.09217839324561439	3.9792119143655187	6.958423828731037	461.05938720703125	461.0618896484375
1109	463.3016662597656	12.999766666666666					1	DETECTED	463.3017 m/z @13.00 [CD6716_2.mzXML]	463.3016662597656	12.999766666666666	12.953966666666668	13.123666666666667	0.16969999999999885	8687.5869140625	56738.78032372983	0	1175	0.12070476712798062	1.8526200873363103	2.7052401746726207	463.3009948730469	463.302490234375
1110	464.2182922363281	10.585533333333332					1	DETECTED	464.2183 m/z @10.59 [CD6716_2.mzXML]	464.2182922363281	10.585533333333332	10.553466666666667	10.65475	0.10128333333333295	4030.235595703125	16810.99774230958	0	1175	0.0721543274675529	1.5792619542620128	2.1585239085240255	464.2172546386719	464.2195739746094
1111	466.3161315917969	11.946066666666667					1	DETECTED	466.3161 m/z @11.95 [CD6716_2.mzXML]	466.3161315917969	11.946066666666667	11.913216666666667	12.50425	0.5910333333333337	28500.4453125	269251.62368725496	0	1175	0.1486031541161541	3.618401848494232	6.528956128762611	466.314208984375	466.32537841796875
1112	468.2182922363281	12.216483333333334					1	DETECTED	468.2183 m/z @12.22 [CD6716_2.mzXML]	468.2182922363281	12.216483333333334	11.799566666666667	12.285300000000001	0.485733333333334	6904.2216796875	98265.43922399924	0	1175	0.0733041263756018	0.5825304817109734	0.1650609634219468	468.2087097167969	468.21966552734375
1113	468.3074035644531	12.674000000000001					1	DETECTED	468.3074 m/z @12.67 [CD6716_2.mzXML]	468.3074035644531	12.674000000000001	12.487616666666666	14.535266666666667	2.047650000000001	177293.15625	1810384.9792348035	1	1175	0.29880679030621415	1.2638594752176278	2.6250239048792445	468.3046569824219	468.3094787597656
1114	469.38873291015625	12.337283333333334					1	DETECTED	469.3887 m/z @12.34 [CD6716_2.mzXML]	469.38873291015625	12.337283333333334	11.765766666666668	12.471266666666667	0.7054999999999989	10133.6455078125	183658.22843487517	0	1175	0.2692527333174688	0.6172173456592108	0.23443469131842173	469.38720703125	469.3887634277344
1115	472.24859619140625	11.590466666666666					1	DETECTED	472.2486 m/z @11.59 [CD6716_2.mzXML]	472.24859619140625	11.590466666666666	8.63725	11.833416666666666	3.1961666666666666	17452.328125	732844.4949680789	0	1175	0.11188544114629018	0.5411331147392957	0.0822662294785913	472.24822998046875	472.2544250488281
1116	472.30255126953125	12.234016666666667					1	DETECTED	472.3026 m/z @12.23 [CD6716_2.mzXML]	472.30255126953125	12.234016666666667	11.500683333333335	17.529833333333332	6.029149999999998	64537.8828125	1496030.3928512274	0	1175	0.10538665557024096	0.7696856725425135	2.713412337155186	472.30108642578125	472.3120422363281
1117	474.28411865234375	11.8976					1	DETECTED	474.2841 m/z @11.90 [CD6716_2.mzXML]	474.28411865234375	11.8976	11.816666666666666	12.826266666666667	1.0096000000000007	605234.5625	5550754.585873777	1	1175	0.1137333255987869	2.258173170869012	2.913794962282798	474.2831115722656	474.28509521484375
1118	474.76275634765625	8.831050000000001					1	DETECTED	474.7628 m/z @8.83 [CD6716_2.mzXML]	474.76275634765625	8.831050000000001	1.73695	9.514133333333332	7.777183333333332	28419.33984375	3085558.3369272756	0	1175	7.141629349325701	0.5213066673426852	0.04773586142975611	474.75506591796875	474.7646484375
1119	474.8338317871094	1.55345					1	DETECTED	474.8338 m/z @1.55 [CD6716_2.mzXML]	474.8338317871094	1.55345	1.4647166666666667	14.209016666666667	12.7443	32218.541015625	6271254.588450807	0	1175	0.0737067496582533	69.36446253802619	146.2544596105588	474.8330383300781	474.84368896484375
1120	475.325927734375	10.522833333333333					1	DETECTED	475.3259 m/z @10.52 [CD6716_2.mzXML]	475.325927734375	10.522833333333333	10.077466666666668	14.09765	4.020183333333332	44408.15234375	1089551.9198062753	0	1175	0.11343054508908423	1.2971791487435558	1.1715096019736921	475.3168640136719	475.3269348144531
1121	476.9062194824219	1.6276166666666667					1	DETECTED	476.9062 m/z @1.63 [CD6716_2.mzXML]	476.9062194824219	1.6276166666666667	1.5973666666666666	1.6583	0.060933333333333506	17040.271484375	47166.47778906259	0	1175	0.05671561957122884	1.0071625344352608	1.0143250688705219	476.9054870605469	476.9062805175781
1122	476.9397888183594	1.8109					1	DETECTED	476.9398 m/z @1.81 [CD6716_2.mzXML]	476.9397888183594	1.8109	1.7525000000000002	2.21925	0.46675	10701.7880859375	137058.75123754874	0	1175	0.24528430766066367	3.9961472602739874	6.992294520547975	476.9384765625	476.942138671875
1123	478.2919616699219	12.892433333333335					1	DETECTED	478.2920 m/z @12.89 [CD6716_2.mzXML]	478.2919616699219	12.892433333333335	1.8951666666666667	12.984583333333335	11.089416666666668	57779.65234375	6302680.041937013	0	1175	0.13520380768119544	0.504189677434999	0.008379354869998015	478.28875732421875	478.2982482910156
1124	478.3289489746094	13.138816666666665					1	DETECTED	478.3289 m/z @13.14 [CD6716_2.mzXML]	478.3289489746094	13.138816666666665	11.56105	15.754766666666665	4.193716666666665	80990.7421875	2815160.4596485305	0	1175	0.20445419843642298	0.9360472453692612	0.5364358276483884	478.32562255859375	478.3328857421875
1125	478.38824462890625	12.26835					1	DETECTED	478.3882 m/z @12.27 [CD6716_2.mzXML]	478.38824462890625	12.26835	10.418433333333333	19.256666666666668	8.838233333333335	20390.69140625	2474997.7674652706	0	1175	0.3479848931106737	1.6036365111958388	5.560951568954603	478.3857727050781	478.39208984375
1126	479.2953186035156	12.892433333333335					1	DETECTED	479.2953 m/z @12.89 [CD6716_2.mzXML]	479.2953186035156	12.892433333333335	12.826266666666667	12.969366666666668	0.14310000000000045	15250.3896484375	81975.83420483433	0	1175	0.09201440882584855	1.0813602015113233	1.1627204030226466	479.2938232421875	479.295654296875
1127	479.3915100097656	12.337283333333334					1	DETECTED	479.3915 m/z @12.34 [CD6716_2.mzXML]	479.3915100097656	12.337283333333334	11.666783333333333	12.605583333333334	0.9388000000000005	7314.77392578125	214121.77866680914	0	1175	0.35150811293984674	0.7000745712155106	0.4001491424310213	479.3896179199219	479.39373779296875
1128	480.3439025878906	13.411766666666667					1	DETECTED	480.3439 m/z @13.41 [CD6716_2.mzXML]	480.3439025878906	13.411766666666667	13.318683333333333	14.67015	1.351466666666667	56783.68359375	916743.4151318966	0	1175	0.2024709637721518	3.571957795654664	5.063563818343975	480.3429260253906	480.34576416015625
1129	482.32275390625	12.892433333333335					1	DETECTED	482.3228 m/z @12.89 [CD6716_2.mzXML]	482.32275390625	12.892433333333335	12.31985	17.1955	4.8756499999999985	38093.16015625	839145.52598584	0	1175	0.13715069474021746	1.294610703636506	1.3729533445883058	482.3223571777344	482.3251647949219
1130	482.359375	13.7255					1	DETECTED	482.3594 m/z @13.73 [CD6716_2.mzXML]	482.359375	13.7255	12.285300000000001	17.936333333333334	5.6510333333333325	58081.375	1635895.655908295	0	1175	0.23422955018463298	2.9136352666055325	3.754600227315518	482.3559265136719	482.3679504394531
1131	483.3630065917969	13.708400000000001					1	DETECTED	483.3630 m/z @13.71 [CD6716_2.mzXML]	483.3630065917969	13.708400000000001	13.65795	14.305183333333334	0.6472333333333342	18066.912109375	255858.59364733956	0	1175	0.099680260186922	6.156692269179418	10.65027022990996	483.3614807128906	483.36431884765625
1132	484.0816345214844	11.182516666666666					1	DETECTED	484.0816 m/z @11.18 [CD6716_2.mzXML]	484.0816345214844	11.182516666666666	5.622649999999999	11.698616666666668	6.075966666666669	147546.4375	1948332.2090701612	1	1175	0.10357177178180699	1.0139519752324124	0.7602529158467207	484.0802001953125	484.0866394042969
1133	486.07794189453125	11.182516666666666					1	DETECTED	486.0779 m/z @11.18 [CD6716_2.mzXML]	486.07794189453125	11.182516666666666	10.9387	11.344933333333334	0.4062333333333328	50063.84375	441657.21516394184	0	1175	0.09484847994052004	0.8330712967393555	0.9038763874551682	486.07720947265625	486.0786437988281
1134	487.3199157714844	14.535266666666667					1	DETECTED	487.3199 m/z @14.54 [CD6716_2.mzXML]	487.3199157714844	14.535266666666667	8.602683333333333	15.587866666666667	6.9851833333333335	23469.794921875	1265105.1137268979	0	1175	0.5230663361770542	0.5473873888404245	1.1501139905590159	487.315185546875	487.3208312988281
1135	488.2669982910156	12.1992					1	DETECTED	488.2670 m/z @12.20 [CD6716_2.mzXML]	488.2669982910156	12.1992	12.1992	12.354466666666667	0.15526666666666777	4917.35791015625	27816.565955932725	0	1175	0.05224305521364769	null	null	488.2649230957031	488.2675476074219
1136	488.2971496582031	11.929866666666667					1	DETECTED	488.2971 m/z @11.93 [CD6716_2.mzXML]	488.2971496582031	11.929866666666667	11.8976	12.18145	0.28384999999999927	20058.140625	152555.15475579785	0	1175	0.11330081313598583	4.398502066115691	5.8661095418124045	488.2958679199219	488.29913330078125
1137	490.28973388671875	12.622533333333333					1	DETECTED	490.2897 m/z @12.62 [CD6716_2.mzXML]	490.28973388671875	12.622533333333333	12.622533333333333	12.776416666666668	0.1538833333333347	13143.04296875	93253.81083154352	0	1175	0.20075786974484977	null	null	490.2884521484375	490.29083251953125
1138	491.3697204589844	12.285300000000001					1	DETECTED	491.3697 m/z @12.29 [CD6716_2.mzXML]	491.3697204589844	12.285300000000001	0.6116666666666667	12.5376	11.925933333333333	7741.4560546875	619712.631642578	0	1175	0.3452974822866608	0.510806404175792	0.021612808351584183	491.36859130859375	491.37896728515625
1139	491.5574951171875	13.138816666666665					1	DETECTED	491.5575 m/z @13.14 [CD6716_2.mzXML]	491.5574951171875	13.138816666666665	9.846516666666668	14.2408	4.394283333333332	20494.890625	595955.0703094485	0	1175	0.1157982943257192	0.6673576729540649	0.3347153459081298	491.5530700683594	491.5608215332031
1140	492.8837890625	1.6276166666666667					1	DETECTED	492.8838 m/z @1.63 [CD6716_2.mzXML]	492.8837890625	1.6276166666666667	1.5824833333333332	1.6583	0.07581666666666687	28012.515625	88099.37966967787	0	1175	0.05818576145157017	0.8399187592319052	0.617134130432938	492.88214111328125	492.88482666015625
1141	493.7791748046875	13.138816666666665					1	DETECTED	493.7792 m/z @13.14 [CD6716_2.mzXML]	493.7791748046875	13.138816666666665	13.1084	13.318683333333333	0.21028333333333293	16222.44921875	113671.56584741213	0	1175	0.11882964321809553	3.4567123287672326	5.913424657534465	493.77813720703125	493.78009033203125
1142	494.3228759765625	12.793316666666668					1	DETECTED	494.3229 m/z @12.79 [CD6716_2.mzXML]	494.3228759765625	12.793316666666668	12.605583333333334	14.771283333333335	2.165700000000001	239338.84375	2760719.4063443043	1	1175	0.16203828296440292	1.2934911246722391	1.3899889512418202	494.32147216796875	494.32513427734375
1143	496.3377685546875	13.138816666666665					1	DETECTED	496.3378 m/z @13.14 [CD6716_2.mzXML]	496.3377685546875	13.138816666666665	1.3054333333333332	19.256666666666668	17.951233333333334	6130640.5	8.393396274056421E7	1	1175	0.12419961492659937	1.86895867442162	2.7916562325078833	496.33209228515625	496.3431091308594
1144	497.34222412109375	13.138816666666665					1	DETECTED	497.3422 m/z @13.14 [CD6716_2.mzXML]	497.34222412109375	13.138816666666665	11.590466666666666	15.1904	3.5999333333333343	1293192.875	2.0953177219857085E7	0	1175	0.11650006548252989	1.1849013954965508	4.852246664967938	497.3402099609375	497.3438720703125
1145	499.34771728515625	13.138816666666665					1	DETECTED	499.3477 m/z @13.14 [CD6716_2.mzXML]	499.34771728515625	13.138816666666665	1.1597	13.829333333333333	12.669633333333334	25057.1796875	1821398.1063604134	0	1175	0.11729950374094322	0.5288216855166005	0.02691954228882303	499.33917236328125	499.3547668457031
1146	500.0772705078125	10.9387					1	DETECTED	500.0773 m/z @10.94 [CD6716_2.mzXML]	500.0772705078125	10.9387	9.131983333333332	17.751666666666665	8.619683333333333	7372.3974609375	686485.6025345766	0	1175	1.602090421928013	2.385455199579345	4.978308255887889	500.0753479003906	500.08282470703125
1147	500.2801208496094	11.8976					1	DETECTED	500.2801 m/z @11.90 [CD6716_2.mzXML]	500.2801208496094	11.8976	11.833416666666666	12.969366666666668	1.1359500000000011	32932.08203125	497450.58336834697	0	1175	0.12172786774218203	2.381911629489946	16.63463488581537	500.2728271484375	500.2813415527344
1148	501.1878967285156	13.138816666666665					1	DETECTED	501.1879 m/z @13.14 [CD6716_2.mzXML]	501.1878967285156	13.138816666666665	12.953966666666668	13.776966666666668	0.8230000000000004	20300.287109375	278941.3072958375	0	1175	0.24263755558188294	2.226129294022214	3.4522585880444274	501.1864318847656	501.19244384765625
1149	502.0740966796875	9.427233333333334					1	DETECTED	502.0741 m/z @9.43 [CD6716_2.mzXML]	502.0740966796875	9.427233333333334	4.9976	10.921283333333333	5.923683333333333	2530.12841796875	481001.1920687257	0	1175	0.07948922572150607	0.6686426265529878	0.33728525310597557	502.0728454589844	502.0787353515625
1150	502.1111755371094	10.275566666666666					1	DETECTED	502.1112 m/z @10.28 [CD6716_2.mzXML]	502.1111755371094	10.275566666666666	10.077466666666668	10.403083333333333	0.3256166666666651	7510.66796875	69110.03862048329	0	1175	0.19949046524808622	0.8218492343934067	0.9978407135821351	502.10980224609375	502.1128845214844
1151	502.2913513183594	12.826266666666667					1	DETECTED	502.2914 m/z @12.83 [CD6716_2.mzXML]	502.2913513183594	12.826266666666667	12.708383333333334	18.250333333333334	5.54195	32445.9765625	809999.2702514634	0	1175	0.10059071466920244	23.50607945709034	49.04566188631168	502.2881774902344	502.29241943359375
1152	502.32855224609375	12.938766666666668					1	DETECTED	502.3286 m/z @12.94 [CD6716_2.mzXML]	502.32855224609375	12.938766666666668	11.929866666666667	13.776966666666668	1.847100000000001	12676.5341796875	422903.33759228565	0	1175	1.1647037403904612	0.9154029140648231	0.8308058281296462	502.3223876953125	502.33111572265625
1153	503.29547119140625	12.826266666666667					1	DETECTED	503.2955 m/z @12.83 [CD6716_2.mzXML]	503.29547119140625	12.826266666666667	12.337283333333334	12.859483333333333	0.5221999999999998	7525.94677734375	112574.21644897445	0	1175	0.07429877603814283	0.5339650294829403	0.06793005896588067	503.2935791015625	503.2964782714844
1154	504.2401123046875	12.216483333333334					1	DETECTED	504.2401 m/z @12.22 [CD6716_2.mzXML]	504.2401123046875	12.216483333333334	3.2744500000000003	12.337283333333334	9.062833333333334	13693.0556640625	898337.9455989995	0	1175	0.10147240400987556	0.5067546158405433	3.178092738271452	504.23846435546875	504.24066162109375
1155	504.3436584472656	13.2884					1	DETECTED	504.3437 m/z @13.29 [CD6716_2.mzXML]	504.3436584472656	13.2884	12.1642	13.933666666666666	1.7694666666666663	7988.14990234375	304432.20031103515	0	1175	0.10470024858108573	0.7869892664413211	0.573978532882642	504.3409729003906	504.34722900390625
1156	506.3595886230469	14.129349999999999					1	DETECTED	506.3596 m/z @14.13 [CD6716_2.mzXML]	506.3595886230469	14.129349999999999	11.1652	16.307316666666665	5.142116666666665	12217.0107421875	997318.2703438104	0	1175	0.7325569804813572	0.8673846915079648	0.8674609559897667	506.355712890625	506.3658447265625
1157	507.32318115234375	13.167750000000002					1	DETECTED	507.3232 m/z @13.17 [CD6716_2.mzXML]	507.32318115234375	13.167750000000002	10.585533333333332	13.242799999999999	2.6572666666666667	12672.2509765625	340170.2394743651	0	1175	0.18689279037859485	0.5145320880638723	0.372723675085198	507.3173522949219	507.3307189941406
1158	508.3753356933594	14.001100000000001					1	DETECTED	508.3753 m/z @14.00 [CD6716_2.mzXML]	508.3753356933594	14.001100000000001	11.5316	15.847033333333334	4.315433333333335	28647.75	1209725.40146991	0	1175	0.31580968022810296	0.6961501291586148	0.329833139281337	508.3702087402344	508.3778381347656
1159	509.3938293457031	12.1992					1	DETECTED	509.3938 m/z @12.20 [CD6716_2.mzXML]	509.3938293457031	12.1992	12.18145	12.26835	0.08689999999999998	7226.21142578125	29980.843465698552	0	1175	0.06980913592916771	2.447887323943732	3.895774647887464	509.3925476074219	509.39483642578125
1160	510.35369873046875	13.443466666666666					1	DETECTED	510.3537 m/z @13.44 [CD6716_2.mzXML]	510.35369873046875	13.443466666666666	13.212866666666667	14.771283333333335	1.558416666666668	57487.05078125	1032485.9065156553	0	1175	0.22715603691261244	3.8085737275322438	2.1798803056263556	510.3529357910156	510.3570861816406
1161	510.3908386230469	12.725349999999999					1	DETECTED	510.3908 m/z @12.73 [CD6716_2.mzXML]	510.3908386230469	12.725349999999999	12.5376	12.938766666666668	0.40116666666666845	9249.1103515625	104503.33782702642	0	1175	0.03517081655965093	1.0683533067021829	1.136706613404366	510.3885498046875	510.3923645019531
1162	511.10894775390625	1.8533666666666666					1	DETECTED	511.1089 m/z @1.85 [CD6716_2.mzXML]	511.10894775390625	1.8533666666666666	1.1964833333333333	2.34355	1.1470666666666667	5855.38232421875	217124.8244152527	0	1175	1.0731433809249877	0.8731129322812271	0.7462258645624542	511.1048889160156	511.1128234863281
1163	512.333740234375	12.012283333333333					1	DETECTED	512.3337 m/z @12.01 [CD6716_2.mzXML]	512.333740234375	12.012283333333333	11.84985	12.725349999999999	0.8754999999999988	25188.29296875	352720.22563128575	0	1175	0.13081187654901605	1.0511509535593047	1.0406322923712679	512.33251953125	512.335693359375
1164	515.1344604492188	11.84985					1	DETECTED	515.1345 m/z @11.85 [CD6716_2.mzXML]	515.1344604492188	11.84985	11.833416666666666	12.129916666666666	0.2965	8040.65966796875	67370.21271545414	0	1175	0.06882202748250954	9.021298174442087	17.042596348884175	515.1344604492188	515.1362915039062
1165	515.2437133789062	11.0777					1	DETECTED	515.2437 m/z @11.08 [CD6716_2.mzXML]	515.2437133789062	11.0777	11.025283333333334	16.787666666666667	5.762383333333332	8327.1044921875	628831.7751448973	0	1175	0.10372477516003364	54.9670906200326	108.9341812400652	515.2422485351562	515.2449340820312
1166	515.3118286132812	13.138816666666665					1	DETECTED	515.3118 m/z @13.14 [CD6716_2.mzXML]	515.3118286132812	13.138816666666665	13.0782	13.508466666666667	0.43026666666666635	45260.87109375	454951.3840975352	0	1175	0.16694183346679914	3.5490789111906635	4.317733224753775	515.3112182617188	515.3128051757812
1167	516.0720825195312	9.742283333333335					1	DETECTED	516.0721 m/z @9.74 [CD6716_2.mzXML]	516.0720825195312	9.742283333333335	9.68955	10.672566666666667	0.983016666666666	4082.3701171875	60585.57818261714	0	1175	0.9605124111969197	9.320638432363939	2.29053383397634	516.0679321289062	516.0739135742188
1168	516.3046264648438	12.776416666666668					1	DETECTED	516.3046 m/z @12.78 [CD6716_2.mzXML]	516.3046264648438	12.776416666666668	12.725349999999999	12.984583333333335	0.2592333333333361	23730.796875	202069.8073103038	0	1175	0.12824884230984424	2.5381853785899877	4.1076383031575885	516.3021850585938	516.3056640625
1169	518.3207397460938	13.138816666666665					1	DETECTED	518.3207 m/z @13.14 [CD6716_2.mzXML]	518.3207397460938	13.138816666666665	8.550116666666666	14.979416666666667	6.429300000000001	342865.75	9513478.990965065	1	1175	0.15571986213774736	2.3262876628277107	1.404980071864492	518.3165893554688	518.3230590820312
1170	518.458740234375	12.622533333333333					1	DETECTED	518.4587 m/z @12.62 [CD6716_2.mzXML]	518.458740234375	12.622533333333333	11.6824	14.754783333333334	3.0723833333333346	39295.37109375	3201872.9030164164	0	1175	1.2378662494186514	1.7142038242322215	2.6471923274851585	518.457275390625	518.4602661132812
1171	519.3240966796875	13.138816666666665					1	DETECTED	519.3241 m/z @13.14 [CD6716_2.mzXML]	519.3240966796875	13.138816666666665	13.015066666666666	13.365216666666667	0.35015000000000107	94249.09375	966963.9439843766	0	1175	0.07379324748030314	1.4147474747474864	1.8294949494949728	519.323486328125	519.3242797851562
1172	519.4609375	12.622533333333333					1	DETECTED	519.4609 m/z @12.62 [CD6716_2.mzXML]	519.4609375	12.622533333333333	8.831050000000001	14.305183333333334	5.474133333333333	12578.2421875	1302122.7508371582	0	1175	0.06337068237927923	0.7218986412529839	0.44379728250596767	519.4603881835938	519.4627075195312
1173	520.2347412109375	11.946066666666667					1	DETECTED	520.2347 m/z @11.95 [CD6716_2.mzXML]	520.2347412109375	11.946066666666667	4.564416666666667	12.078183333333333	7.513766666666666	9390.40625	970368.1823012391	0	1175	0.44891165461807603	0.5089489928855111	0.017897985771022286	520.2286987304688	520.2427368164062
1174	520.3379516601562	12.923499999999999					1	DETECTED	520.3380 m/z @12.92 [CD6716_2.mzXML]	520.3379516601562	12.923499999999999	11.374733333333333	15.81025	4.4355166666666666	1416496.75	1.602410410508481E7	1	1175	0.1360396086432072	1.2194928607539035	1.2409302103699824	520.3375244140625	520.3422241210938
1175	522.354248046875	13.2884					1	DETECTED	522.3542 m/z @13.29 [CD6716_2.mzXML]	522.354248046875	13.2884	11.6824	17.880666666666666	6.198266666666667	522229.4375	1.0725323350382306E7	1	1175	0.20172942630103208	1.319717355611715	2.9086687828135944	522.344482421875	522.3570556640625
1176	523.3577270507812	13.2884					1	DETECTED	523.3577 m/z @13.29 [CD6716_2.mzXML]	523.3577270507812	13.2884	13.0782	14.754783333333334	1.6765833333333333	136533.734375	5077286.206319458	0	1175	0.14625606296272764	2.9630348881072495	5.187120922002009	523.3574829101562	523.3601684570312
1177	524.3694458007812	14.033683333333332					1	DETECTED	524.3694 m/z @14.03 [CD6716_2.mzXML]	524.3694458007812	14.033683333333332	9.970266666666667	17.824666666666666	7.854399999999998	1110738.75	5.1889787963593535E7	1	1175	0.48958615964046004	0.8802937184184881	0.5604409051894311	524.3597412109375	524.3729858398438
1178	525.3735961914062	14.033683333333332					1	DETECTED	525.3736 m/z @14.03 [CD6716_2.mzXML]	525.3735961914062	14.033683333333332	10.311416666666666	17.84333333333333	7.531916666666664	271021.625	1.4225292522842549E7	0	1175	0.39602172329252916	0.7828831876171509	0.5117283372540415	525.3712768554688	525.3783569335938
1179	526.291259765625	12.793316666666668					1	DETECTED	526.2913 m/z @12.79 [CD6716_2.mzXML]	526.291259765625	12.793316666666668	2.6559833333333334	17.306333333333335	14.650350000000001	31290.24609375	2710888.1737485975	0	1175	0.10011660748688378	0.7225938774168091	3.020883909842339	526.2836303710938	526.2949829101562
1180	527.3790893554688	14.033683333333332					1	DETECTED	527.3791 m/z @14.03 [CD6716_2.mzXML]	527.3790893554688	14.033683333333332	13.916233333333334	15.102366666666667	1.1861333333333324	6739.31494140625	199000.69850421118	0	1175	0.3315043435093674	5.049524620405926	9.313834840900023	527.376708984375	527.3818359375
1181	528.3201293945312	13.303566666666667					1	DETECTED	528.3201 m/z @13.30 [CD6716_2.mzXML]	528.3201293945312	13.303566666666667	13.212866666666667	13.459183333333334	0.24631666666666696	9649.150390625	77335.90160473615	0	1175	0.05623621238749088	1.3578647556045587	1.7157295112091175	528.3169555664062	528.3213500976562
1182	528.4605712890625	12.337283333333334					1	DETECTED	528.4606 m/z @12.34 [CD6716_2.mzXML]	528.4605712890625	12.337283333333334	11.946066666666667	14.2408	2.2947333333333333	9324.591796875	622932.6818892818	0	1175	0.14897461517628408	2.9328164273846538	4.8656328547693075	528.4511108398438	528.462646484375
1183	532.3358764648438	13.443466666666666					1	DETECTED	532.3359 m/z @13.44 [CD6716_2.mzXML]	532.3358764648438	13.443466666666666	13.395999999999999	13.591199999999999	0.19519999999999982	4938.10986328125	34986.9754525146	0	1175	0.0966860573335584	2.0561797752808926	3.112359550561785	532.3349609375	532.3370361328125
1184	535.1239013671875	11.546249999999999					1	DETECTED	535.1239 m/z @11.55 [CD6716_2.mzXML]	535.1239013671875	11.546249999999999	5.239466666666667	11.590466666666666	6.350999999999999	8422.2744140625	1361172.0316135257	0	1175	0.058651527839254314	0.5035054848351115	0.007010969670222894	535.1239013671875	535.1332397460938
1185	539.3129272460938	12.907816666666667					1	DETECTED	539.3129 m/z @12.91 [CD6716_2.mzXML]	539.3129272460938	12.907816666666667	12.907816666666667	13.015066666666666	0.10724999999999874	6228.99951171875	28413.549332763505	0	1175	0.06319401603208163	null	null	539.3102416992188	539.3129272460938
1186	542.3203735351562	12.923499999999999					1	DETECTED	542.3204 m/z @12.92 [CD6716_2.mzXML]	542.3203735351562	12.923499999999999	9.079883333333333	14.6532	5.573316666666667	124587.9765625	2140348.219978181	0	1175	0.18564853662456393	1.1523727731196345	0.5414397807468874	542.3179321289062	542.3253784179688
1187	544.33837890625	12.892433333333335					1	DETECTED	544.3384 m/z @12.89 [CD6716_2.mzXML]	544.33837890625	12.892433333333335	6.216333333333334	16.60258333333333	10.386249999999997	242324.015625	4106221.6635285947	1	1175	0.1363695023811875	1.295454598027431	3.213419229767409	544.3333129882812	544.3422241210938
1188	546.354248046875	13.0782					1	DETECTED	546.3542 m/z @13.08 [CD6716_2.mzXML]	546.354248046875	13.0782	9.514133333333332	15.920466666666666	6.406333333333334	58172.6328125	2843580.0196733377	0	1175	1.303096665094543	1.843070933397877	0.6895129804271077	546.3452758789062	546.3577880859375
1189	548.3689575195312	13.443466666666666					1	DETECTED	548.3690 m/z @13.44 [CD6716_2.mzXML]	548.3689575195312	13.443466666666666	2.5330833333333334	13.846716666666667	11.313633333333334	11889.7841796875	2092490.8151689456	0	1175	0.22102237809454373	0.5184801022878818	0.036960204575763614	548.3629760742188	548.3715209960938
1190	550.385009765625	11.4045					1	DETECTED	550.3850 m/z @11.40 [CD6716_2.mzXML]	550.385009765625	11.4045	10.9042	15.569433333333334	4.665233333333335	5893.31005859375	683038.7216497189	0	1175	1.124922594176443	4.6624358718102386	7.156785882509575	550.382080078125	550.390380859375
1191	550.4481811523438	12.826266666666667					1	DETECTED	550.4482 m/z @12.83 [CD6716_2.mzXML]	550.4481811523438	12.826266666666667	12.2508	14.001100000000001	1.750300000000001	5448.08642578125	273938.72958056646	0	1175	1.2711277391142364	1.5207657553290077	2.0415315106580154	550.4469604492188	550.4517822265625
1192	566.3201904296875	12.875916666666665					1	DETECTED	566.3202 m/z @12.88 [CD6716_2.mzXML]	566.3201904296875	12.875916666666665	4.484416666666666	13.0464	8.561983333333334	21699.935546875	1257278.2169158328	0	1175	0.13984704652032498	0.5101580964865242	1.5847305978983486	566.3180541992188	566.3285522460938
1193	568.33837890625	12.826266666666667					1	DETECTED	568.3384 m/z @12.83 [CD6716_2.mzXML]	568.33837890625	12.826266666666667	12.691183333333333	14.56825	1.8770666666666678	78952.3359375	854269.8090578606	1	1175	0.10360510072787044	1.5034596982703041	1.902613699911866	568.3358154296875	568.3424072265625
1194	569.0307006835938	9.8993					1	DETECTED	569.0307 m/z @9.90 [CD6716_2.mzXML]	569.0307006835938	9.8993	9.881616666666668	17.677500000000002	7.795883333333334	2637.281005859375	379810.52485873405	0	1175	0.36252826340343525	220.43025447692042	439.86050895384085	569.0274047851562	569.0338745117188
1195	570.3544921875	12.999766666666666					1	DETECTED	570.3545 m/z @13.00 [CD6716_2.mzXML]	570.3544921875	12.999766666666666	12.969366666666668	13.508466666666667	0.5390999999999995	6728.1826171875	145596.33992211893	0	1175	0.12178741408716753	8.866776315789924	16.733552631579848	570.3509521484375	570.35595703125
1196	572.911865234375	9.4794					1	DETECTED	572.9119 m/z @9.48 [CD6716_2.mzXML]	572.911865234375	9.4794	9.4794	10.059566666666665	0.5801666666666652	2790.870361328125	36933.72762188708	0	1175	0.10675595535381177	null	null	572.9087524414062	572.9135131835938
1197	577.2890014648438	11.666783333333333					1	DETECTED	577.2890 m/z @11.67 [CD6716_2.mzXML]	577.2890014648438	11.666783333333333	11.620216666666666	11.995966666666668	0.3757500000000018	12739.1025390625	120522.9520639043	0	1175	0.1883765923235785	4.034538296349303	6.8216126735438145	577.288330078125	577.2959594726562
1198	583.251953125	11.182516666666666					1	DETECTED	583.2520 m/z @11.18 [CD6716_2.mzXML]	583.251953125	11.182516666666666	10.585533333333332	11.374733333333333	0.789200000000001	5124.0	107975.48142907736	0	1175	0.5868315613247042	0.6609899773863034	0.32197995477260677	583.2496948242188	583.2570190429688
1199	585.2694702148438	10.990433333333334					1	DETECTED	585.2695 m/z @10.99 [CD6716_2.mzXML]	585.2694702148438	10.990433333333334	10.311416666666666	13.030916666666666	2.7195	33086.34375	613535.674688049	0	1175	0.14478837986127324	1.5918766733048306	0.21560431385978956	585.2664794921875	585.2756958007812
1200	590.3206176757812	12.842766666666668					1	DETECTED	590.3206 m/z @12.84 [CD6716_2.mzXML]	590.3206176757812	12.842766666666668	12.776416666666668	12.999766666666666	0.22334999999999816	6269.25439453125	51054.98504443333	0	1175	0.10243946360295553	1.6831198191409078	2.3662396382818156	590.3191528320312	590.3226318359375
1201	615.406005859375	14.176766666666667					1	DETECTED	615.4060 m/z @14.18 [CD6716_2.mzXML]	615.406005859375	14.176766666666667	14.065633333333333	14.273116666666665	0.20748333333333235	3130.753173828125	24614.61889709461	0	1175	0.19361263925303795	0.9334883023395149	0.8669766046790297	615.4038696289062	615.4087524414062
1202	629.152099609375	2.384133333333333					1	DETECTED	629.1521 m/z @2.38 [CD6716_2.mzXML]	629.152099609375	2.384133333333333	1.8671666666666666	3.59425	1.7270833333333335	17725.30078125	452059.2430461119	0	1175	0.2986070141636903	1.416817353361348	1.9640516175866463	629.1475830078125	629.1569213867188
1203	637.0924682617188	9.952633333333333					1	DETECTED	637.0925 m/z @9.95 [CD6716_2.mzXML]	637.0924682617188	9.952633333333333	3.5787833333333334	10.023833333333332	6.445049999999998	2924.47412109375	260375.605836975	0	1175	0.1311516057870854	0.5055853212736414	0.011170642547282925	637.09033203125	637.0944213867188
1204	651.1334838867188	1.8533666666666666					1	DETECTED	651.1335 m/z @1.85 [CD6716_2.mzXML]	651.1334838867188	1.8533666666666666	1.8393333333333333	2.5465500000000003	0.707216666666667	18953.078125	203880.25694030762	0	1175	0.45952349111649116	25.19774346793349	46.354492061643036	651.1318969726562	651.1368408203125
1205	673.1149291992188	1.8533666666666666					1	DETECTED	673.1149 m/z @1.85 [CD6716_2.mzXML]	673.1149291992188	1.8533666666666666	1.8533666666666666	2.2883833333333334	0.43501666666666683	9290.2294921875	96632.4732806397	0	1175	0.3088924287713306	null	null	673.1142578125	673.1209106445312
1206	701.5577392578125	13.811916666666667					1	DETECTED	701.5577 m/z @13.81 [CD6716_2.mzXML]	701.5577392578125	13.811916666666667	11.546249999999999	15.477783333333333	3.931533333333334	7702.857421875	558346.6807689515	0	1175	1.7841390856253216	0.8783016054947325	0.6909585438068796	701.5518188476562	701.562744140625
1207	703.5728759765625	13.411766666666667					1	DETECTED	703.5729 m/z @13.41 [CD6716_2.mzXML]	703.5728759765625	13.411766666666667	12.012283333333333	15.405066666666666	3.392783333333334	20304.43359375	1182198.5918273625	0	1175	0.470477220307453	1.0967115219706993	1.2378275243277082	703.5699462890625	703.5787353515625
1208	715.6390991210938	9.3924					1	DETECTED	715.6391 m/z @9.39 [CD6716_2.mzXML]	715.6390991210938	9.3924	9.32565	9.4794	0.1537500000000005	3681.9013671875	19633.446952819813	0	1175	0.06573786969859263	1.1516853932584177	1.3033707865168354	715.6346435546875	715.6402587890625
1209	758.5579833984375	13.508466666666667					1	DETECTED	758.5580 m/z @13.51 [CD6716_2.mzXML]	758.5579833984375	13.508466666666667	8.70655	15.4412	6.73465	128541.5390625	8403349.64912488	1	1175	1.1515640697316893	0.9288442060696287	0.7157660962097162	758.5556030273438	758.5679321289062
1210	758.5694580078125	13.443466666666666					1	DETECTED	758.5695 m/z @13.44 [CD6716_2.mzXML]	758.5694580078125	13.443466666666666	4.596666666666667	15.754766666666665	11.158099999999997	113526.5390625	8014356.186838963	1	1175	0.7581729644667234	0.9095567920654584	0.6690875948536713	758.5679931640625	758.5775146484375
1211	760.58251953125	12.725349999999999					1	DETECTED	760.5825 m/z @12.73 [CD6716_2.mzXML]	760.58251953125	12.725349999999999	3.054333333333333	15.496316666666667	12.441983333333333	33696.90625	5869192.6406015605	0	1175	9.926219513042884	0.6432613944414668	0.28652278888293387	760.5790405273438	760.588134765625
1212	782.5673828125	12.622533333333333					1	DETECTED	782.5674 m/z @12.62 [CD6716_2.mzXML]	782.5673828125	12.622533333333333	10.7997	15.883550000000001	5.083850000000002	68956.4609375	3523317.5257434384	1	1175	0.4250953613350106	1.9580572671063936	2.5928030276204397	782.559814453125	782.5742797851562
1213	784.5831909179688	13.508466666666667					1	DETECTED	784.5832 m/z @13.51 [CD6716_2.mzXML]	784.5831909179688	13.508466666666667	11.7314	18.782333333333334	7.050933333333333	19183.1953125	1511651.6726972049	0	1175	0.5078217478672524	1.983868547418968	0.48737156632634787	784.575439453125	784.5891723632812
1214	786.5993041992188	13.508466666666667					1	DETECTED	786.5993 m/z @13.51 [CD6716_2.mzXML]	786.5993041992188	13.508466666666667	11.715283333333334	15.514283333333333	3.7989999999999995	27506.115234375	2205809.400573118	0	1175	0.346474644150927	0.878522237858901	0.6020998090693988	786.5941162109375	786.60546875
1215	806.5670776367188	13.411766666666667					1	DETECTED	806.5671 m/z @13.41 [CD6716_2.mzXML]	806.5670776367188	13.411766666666667	3.2447500000000002	14.535266666666667	11.290516666666667	9139.37109375	1362849.3527422785	0	1175	1.387915390879959	0.5552521962358673	0.09152826686622532	806.55810546875	806.5744018554688
1216	808.5826416015625	13.411766666666667					1	DETECTED	808.5826 m/z @13.41 [CD6716_2.mzXML]	808.5826416015625	13.411766666666667	12.234016666666667	14.805683333333333	2.5716666666666654	10097.52734375	557811.0655913698	0	1175	0.45933042857352113	1.0917710323356682	1.1835420646713362	808.5770874023438	808.5856323242188
1217	810.5970458984375	12.622533333333333					1	DETECTED	810.5970 m/z @12.62 [CD6716_2.mzXML]	810.5970458984375	12.622533333333333	11.799566666666667	15.38715	3.587583333333333	16652.03125	1049537.898714416	0	1175	0.37247185452980247	2.4865324040291306	3.0600934521202765	810.5927734375	810.6056518554688
1218	834.5950317382812	12.826266666666667					1	DETECTED	834.5950 m/z @12.83 [CD6716_2.mzXML]	834.5950317382812	12.826266666666667	12.5885	14.840966666666667	2.252466666666667	3029.79931640625	219653.1284006958	0	1175	0.8782382111921425	4.736716669003211	8.473433338006423	834.594482421875	834.6038208007812
1219	991.6696166992188	13.153216666666667					1	DETECTED	991.6696 m/z @13.15 [CD6716_2.mzXML]	991.6696166992188	13.153216666666667	13.1084	13.303566666666667	0.19516666666666715	10191.92578125	59803.94354846209	0	1175	0.08980489077386267	2.177389364075824	3.3724234085031166	991.6654663085938	991.67431640625
