# Supplementary material for: MSFC: a new feature construction method for accurate diagnosis of mass spectrometry data
Source: Sci Rep. 2023 Sep 21;13:15694. doi: 10.1038/s41598-023-42395-5 (PMC10514077; doi:10.1038/s41598-023-42395-5)
Supplement: Supplementary file 1 — Supplementary Information. [file 41598_2023_42395_MOESM1_ESM.zip › dataset/CHD dataset/2-batch/P/CD8049_2.mzXML_chromatograms.csv]

row ID	row m/z	row retention time	row identity (main ID)	row identity (all IDs)	row identity (main ID + details)	row comment	row number of detected peaks	CD8049_2.mzXML Peak status	CD8049_2.mzXML Peak name	CD8049_2.mzXML Peak m/z	CD8049_2.mzXML Peak RT	CD8049_2.mzXML Peak RT start	CD8049_2.mzXML Peak RT end	CD8049_2.mzXML Peak duration time	CD8049_2.mzXML Peak height	CD8049_2.mzXML Peak area	CD8049_2.mzXML Peak charge	CD8049_2.mzXML Peak # data points	CD8049_2.mzXML Peak FWHM	CD8049_2.mzXML Peak tailing factor	CD8049_2.mzXML Peak asymmetry factor	CD8049_2.mzXML Peak m/z min	CD8049_2.mzXML Peak m/z max
1	55.05381774902344	11.3515					1	DETECTED	55.0538 m/z @11.35 [CD8049_2.mzXML]	55.05381774902344	11.3515	0.11946666666666667	19.976666666666667	19.8572	2475.87939453125	1130288.5120548394	0	1177	11.95568099078871	0.8839539293864868	1.1939931803330746	55.04409408569336	55.063533782958984
2	60.080562591552734	14.818833333333334					1	DETECTED	60.0806 m/z @14.82 [CD8049_2.mzXML]	60.080562591552734	14.818833333333334	0.10108333333333334	19.995	19.89391666666667	103677.6796875	2.646857934980553E7	0	1177	1.6035627435359991	0.880746944518575	0.3313739174505014	60.07078170776367	60.0808219909668
3	61.039466857910156	1.8385333333333334					1	DETECTED	61.0395 m/z @1.84 [CD8049_2.mzXML]	61.039466857910156	1.8385333333333334	0.10108333333333334	19.995	19.89391666666667	72144.296875	2329158.7349941987	0	1177	0.04140728142573291	2.919480076349585	0.39344684682549297	61.03926467895508	61.04457092285156
4	61.08250427246094	11.288966666666665					1	DETECTED	61.0825 m/z @11.29 [CD8049_2.mzXML]	61.08250427246094	11.288966666666665	8.735199999999999	19.335833333333333	10.600633333333334	3523.66357421875	858093.1968290412	0	1177	4.3738583696076905	2.0754897993813066	3.5374720674440265	61.075660705566406	61.0841064453125
5	68.98213195800781	1.5099833333333335					1	DETECTED	68.9821 m/z @1.51 [CD8049_2.mzXML]	68.98213195800781	1.5099833333333335	1.43395	14.052850000000001	12.618900000000002	9748.7099609375	1016972.731947693	0	1177	0.17210988650717995	82.98268303375707	164.96536606751414	68.97269439697266	68.98241424560547
6	69.06968688964844	7.882033333333334					1	DETECTED	69.0697 m/z @7.88 [CD8049_2.mzXML]	69.06968688964844	7.882033333333334	0.10108333333333334	19.995	19.89391666666667	8186.20166015625	4518779.632041448	0	1177	4.311778679021462	1.2783732491962208	1.2871755101864792	69.06615447998047	69.06993865966797
7	72.04898834228516	13.828633333333332					1	DETECTED	72.0490 m/z @13.83 [CD8049_2.mzXML]	72.04898834228516	13.828633333333332	0.13763333333333333	19.995	19.857366666666667	4302.49365234375	1762350.6472008668	0	1177	4.220474423464832	0.725197818518248	1.525175917723018	72.04872131347656	72.05728912353516
8	72.08061981201172	1.9209500000000002					1	DETECTED	72.0806 m/z @1.92 [CD8049_2.mzXML]	72.08061981201172	1.9209500000000002	1.1597666666666666	13.863733333333332	12.703966666666666	52826.5859375	1641525.2351174005	0	1177	0.09960587336278515	1.0479707218336154	0.8506654642741844	72.07084655761719	72.08809661865234
9	73.04528045654297	13.811783333333333					1	DETECTED	73.0453 m/z @13.81 [CD8049_2.mzXML]	73.04528045654297	13.811783333333333	0.10108333333333334	19.995	19.89391666666667	15915.306640625	5548957.346819002	0	1177	6.383963455835612	0.7385201755061185	1.0810444410078714	73.04512786865234	73.04688262939453
10	75.94768524169922	2.4750666666666663					1	DETECTED	75.9477 m/z @2.48 [CD8049_2.mzXML]	75.94768524169922	2.4750666666666663	0.7406166666666666	14.766983333333334	14.026366666666668	5716.22412109375	911879.7777301788	0	1177	0.32873178184053575	4.043462384809787	0.475387043229322	75.9378433227539	75.95404052734375
11	80.9476318359375	1.7518500000000001					1	DETECTED	80.9476 m/z @1.75 [CD8049_2.mzXML]	80.9476318359375	1.7518500000000001	1.5980166666666666	14.562483333333335	12.964466666666668	197886.515625	2800131.9906459046	0	1177	0.09028553631777148	3.0180800866760373	4.152750654833975	80.93907928466797	80.94819641113281
12	81.06964111328125	6.543866666666667					1	DETECTED	81.0696 m/z @6.54 [CD8049_2.mzXML]	81.06964111328125	6.543866666666667	0.10108333333333334	19.976666666666667	19.875583333333335	4190.51318359375	2093107.821488859	0	1177	7.56158255887286	1.5424687052955892	1.8978563355370852	81.06835174560547	81.07001495361328
13	82.01747131347656	1.4953666666666665					1	DETECTED	82.0175 m/z @1.50 [CD8049_2.mzXML]	82.01747131347656	1.4953666666666665	1.4152666666666667	14.612833333333333	13.197566666666667	5617.87060546875	778931.225096527	0	1177	0.037215501699030984	82.3818143986685	154.07304364180868	82.01046752929688	82.02313232421875
14	82.9447250366211	1.7669333333333335					1	DETECTED	82.9447 m/z @1.77 [CD8049_2.mzXML]	82.9447250366211	1.7669333333333335	1.6888333333333334	13.692133333333334	12.003300000000001	49101.41015625	2026995.7203114019	0	1177	0.5159052798797541	76.84571062740072	5.376884169351886	82.94469451904297	82.95319366455078
15	83.0213394165039	1.8244					1	DETECTED	83.0213 m/z @1.82 [CD8049_2.mzXML]	83.0213394165039	1.8244	1.5391333333333332	19.995	18.45586666666667	852896.0625	5459557.850798004	0	1177	0.04977291641157988	1.8963112630700867	2.641377952853626	83.01647186279297	83.0309066772461
16	83.08538055419922	11.321233333333334					1	DETECTED	83.0854 m/z @11.32 [CD8049_2.mzXML]	83.08538055419922	11.321233333333334	0.10108333333333334	19.995	19.89391666666667	12063.8603515625	4312348.912641299	0	1177	8.55590536697759	0.8865263239202091	0.241358676011911	83.08507537841797	83.0856704711914
17	84.04430389404297	2.5703					1	DETECTED	84.0443 m/z @2.57 [CD8049_2.mzXML]	84.04430389404297	2.5703	0.11946666666666667	19.995	19.875533333333333	19012.548828125	2947919.5799306664	0	1177	1.1275994976508987	1.8729775992133024	2.2433682087115834	84.03472900390625	84.05117797851562
18	84.61952209472656	1.5391333333333332					1	DETECTED	84.6195 m/z @1.54 [CD8049_2.mzXML]	84.61952209472656	1.5391333333333332	1.4503333333333333	1.5980166666666666	0.1476833333333334	6374.5625	43576.442850830106	0	1177	0.14315409923466338	0.8315503003003007	0.6631006006006014	84.61942291259766	84.61952209472656
19	84.95938110351562	1.52465					1	DETECTED	84.9594 m/z @1.52 [CD8049_2.mzXML]	84.95938110351562	1.52465	0.10108333333333334	19.995	19.89391666666667	1874200.75	2.7003729530376848E7	0	1177	0.12593643037929803	1.2382473705197812	1.184176556060093	84.95598602294922	84.95979309082031
20	85.02827453613281	1.9487999999999999					1	DETECTED	85.0283 m/z @1.95 [CD8049_2.mzXML]	85.02827453613281	1.9487999999999999	1.8660666666666665	18.9165	17.050433333333334	33928.72265625	3152473.7498284914	0	1177	0.255849861276505	24.734618570491854	26.670589306878618	85.02821350097656	85.02850341796875
21	85.06466674804688	7.6007					1	DETECTED	85.0647 m/z @7.60 [CD8049_2.mzXML]	85.06466674804688	7.6007	0.11946666666666667	19.976666666666667	19.8572	4736.36962890625	2429042.093423218	0	1177	8.145293088292176	1.3271341178147988	1.0530907444309734	85.0609359741211	85.06488037109375
22	86.05996704101562	2.5294499999999998					1	DETECTED	86.0600 m/z @2.53 [CD8049_2.mzXML]	86.05996704101562	2.5294499999999998	0.39326666666666665	19.866833333333332	19.473566666666667	16663.51953125	1742596.804842621	0	1177	0.3131126056751561	0.9361060060775284	2.64735912124488	86.05059051513672	86.06970977783203
23	86.09630584716797	4.04535					1	DETECTED	86.0963 m/z @4.05 [CD8049_2.mzXML]	86.09630584716797	4.04535	3.00755	17.624666666666666	14.617116666666666	104627.6171875	7220454.8404599	1	1177	1.0527900670359331	4.901908824426172	0.7944495103259791	86.09603881835938	86.10464477539062
24	87.0802230834961	7.6007					1	DETECTED	87.0802 m/z @7.60 [CD8049_2.mzXML]	87.0802230834961	7.6007	0.10108333333333334	19.995	19.89391666666667	115755.34375	6.866491316578007E7	1	1177	15.001135954787093	1.5705561819012175	1.0306805537566843	87.08011627197266	87.0804672241211
25	88.03926086425781	2.46165					1	DETECTED	88.0393 m/z @2.46 [CD8049_2.mzXML]	88.03926086425781	2.46165	2.11915	17.6805	15.56135	5722.00146484375	961623.6941504516	0	1177	0.6571859605247781	22.717299270072974	2.779852826665038	88.03889465332031	88.03942108154297
26	88.08365631103516	7.318433333333333					1	DETECTED	88.0837 m/z @7.32 [CD8049_2.mzXML]	88.08365631103516	7.318433333333333	0.10108333333333334	19.995	19.89391666666667	6306.416015625	3578643.4317112975	0	1177	4.64367174668153	1.3782009093827146	0.503751391782597	88.07530975341797	88.08567810058594
27	88.95256805419922	1.52465					1	DETECTED	88.9526 m/z @1.52 [CD8049_2.mzXML]	88.95256805419922	1.52465	1.43395	9.109466666666666	7.675516666666666	24495.4921875	1440220.7899897767	0	1177	0.13888961163981373	42.312660786475554	83.62532157295111	88.95233917236328	88.95259094238281
28	88.96820068359375	11.366666666666667					1	DETECTED	88.9682 m/z @11.37 [CD8049_2.mzXML]	88.96820068359375	11.366666666666667	0.22893333333333335	19.940333333333335	19.7114	19629.501953125	3806000.261995882	0	1177	1.066323479834839	0.845733799211448	0.5220234379103874	88.96808624267578	88.97691345214844
29	89.05958557128906	10.117066666666666					1	DETECTED	89.0596 m/z @10.12 [CD8049_2.mzXML]	89.05958557128906	10.117066666666666	0.10108333333333334	19.995	19.89391666666667	20643.009765625	5025594.984779905	0	1177	0.9230475680773598	1.3892453423363738	1.0771903072241993	89.05101013183594	89.05982208251953
30	90.05482482910156	1.8244					1	DETECTED	90.0548 m/z @1.82 [CD8049_2.mzXML]	90.05482482910156	1.8244	0.10108333333333334	19.995	19.89391666666667	152871.671875	6315598.776344462	0	1177	0.14256444014899627	4.029042089923539	0.2534824582337325	90.04637908935547	90.0598373413086
31	90.97639465332031	1.6434833333333332					1	DETECTED	90.9764 m/z @1.64 [CD8049_2.mzXML]	90.97639465332031	1.6434833333333332	1.56825	15.1159	13.54765	400598.21875	2.287961302679736E7	0	1177	0.7389853641166502	1.7229520699436918	2.5259525537716043	90.97639465332031	90.98616027832031
32	91.03884887695312	10.013033333333334					1	DETECTED	91.0388 m/z @10.01 [CD8049_2.mzXML]	91.03884887695312	10.013033333333334	0.10108333333333334	19.995	19.89391666666667	46160.72265625	2.1783601594501812E7	0	1177	10.18427880460453	1.0843114438830688	0.40608130800072617	91.03144073486328	91.0390853881836
33	91.05419921875	9.189783333333333					1	DETECTED	91.0542 m/z @9.19 [CD8049_2.mzXML]	91.05419921875	9.189783333333333	0.13763333333333333	19.958333333333332	19.8207	92969.1484375	1.5169820550477237E7	0	1177	0.11208226138981914	0.7207136170681043	0.5811578629310876	91.0492172241211	91.05817413330078
34	93.06980895996094	8.358216666666667					1	DETECTED	93.0698 m/z @8.36 [CD8049_2.mzXML]	93.06980895996094	8.358216666666667	0.10108333333333334	19.976666666666667	19.875583333333335	4564.17138671875	1111322.6752542574	0	1177	0.5397996326782142	1.2035401713266105	1.3613671155252665	93.06932067871094	93.07797241210938
35	94.04127502441406	8.341983333333333					1	DETECTED	94.0413 m/z @8.34 [CD8049_2.mzXML]	94.04127502441406	8.341983333333333	1.8933166666666668	11.807500000000001	9.914183333333334	5599.95751953125	828347.5289284972	0	1177	2.2711908540466457	0.7687002481133052	0.33300923569692364	94.03582763671875	94.05079650878906
36	95.049072265625	8.358216666666667					1	DETECTED	95.0491 m/z @8.36 [CD8049_2.mzXML]	95.049072265625	8.358216666666667	3.5478333333333336	17.382	13.834166666666668	4992.87646484375	879699.4263175353	0	1177	0.2448759866061625	1.437948465645496	0.08381371058265076	95.03986358642578	95.05561828613281
37	95.0853500366211	11.476166666666668					1	DETECTED	95.0854 m/z @11.48 [CD8049_2.mzXML]	95.0853500366211	11.476166666666668	0.10108333333333334	19.976666666666667	19.875583333333335	3293.853271484375	1311384.491669861	0	1177	6.597095555173437	0.8736456143178438	3.7145125714178064	95.08268737792969	95.0910415649414
38	96.92158508300781	1.7518500000000001					1	DETECTED	96.9216 m/z @1.75 [CD8049_2.mzXML]	96.92158508300781	1.7518500000000001	1.6583833333333333	9.502550000000001	7.844166666666668	165998.59375	2562663.801311584	0	1177	0.08719868393250274	3.2633432330947647	1.2097048551252407	96.91645812988281	96.9218521118164
39	97.02833557128906	2.2858666666666663					1	DETECTED	97.0283 m/z @2.29 [CD8049_2.mzXML]	97.02833557128906	2.2858666666666663	0.9596	19.519333333333336	18.559733333333334	8846.3583984375	2205370.704660462	0	1177	1.8752699974648475	6.996984015280992	4.358885298796854	97.02375030517578	97.02874755859375
40	97.06461334228516	5.896866666666667					1	DETECTED	97.0646 m/z @5.90 [CD8049_2.mzXML]	97.06461334228516	5.896866666666667	0.17441666666666666	19.995	19.820583333333335	3619.9501953125	2178217.0116751697	0	1177	15.341046487014172	1.7318266942772182	2.463653388554436	97.05834197998047	97.06700897216797
41	97.10089111328125	11.653866666666666					1	DETECTED	97.1009 m/z @11.65 [CD8049_2.mzXML]	97.10089111328125	11.653866666666666	0.10108333333333334	19.976666666666667	19.875583333333335	3847.065185546875	2083121.9235753485	0	1177	13.247600204235287	0.8602075690273774	1.0052706299097438	97.0940170288086	97.10945129394531
42	98.91858673095703	1.7518500000000001					1	DETECTED	98.9186 m/z @1.75 [CD8049_2.mzXML]	98.91858673095703	1.7518500000000001	1.6583833333333333	7.318433333333333	5.66005	51528.171875	2100005.260601807	0	1177	0.0861103247044257	30.27844151212549	4.865229179883986	98.91378021240234	98.91879272460938
43	98.9834213256836	1.9209500000000002					1	DETECTED	98.9834 m/z @1.92 [CD8049_2.mzXML]	98.9834213256836	1.9209500000000002	0.10108333333333334	19.995	19.89391666666667	15025.8212890625	4804448.466117705	0	1177	4.310047688880694	9.214546149434176	20.14756012434057	98.97516632080078	98.98439025878906
44	98.99537658691406	1.8244					1	DETECTED	98.9954 m/z @1.82 [CD8049_2.mzXML]	98.99537658691406	1.8244	1.8101166666666666	1.9071666666666667	0.09705000000000008	59305.1171875	181722.6674038088	0	1177	0.06013663044117479	3.397316219369876	5.794632438739752	98.99532318115234	98.99543762207031
45	99.04388427734375	1.9347833333333333					1	DETECTED	99.0439 m/z @1.93 [CD8049_2.mzXML]	99.04388427734375	1.9347833333333333	0.28376666666666667	19.1355	18.851733333333335	11459.16796875	2877894.3132929076	0	1177	2.2044281333778737	5.709128718668296	10.418257437336592	99.0416488647461	99.0444564819336
46	100.07563018798828	8.842133333333333					1	DETECTED	100.0756 m/z @8.84 [CD8049_2.mzXML]	100.07563018798828	8.842133333333333	0.11946666666666667	19.958333333333332	19.838866666666664	16145.6875	1376958.9571858828	0	1177	0.1751643820303741	0.8993884498197225	0.17185687741263664	100.07527160644531	100.07600402832031
47	100.11207580566406	9.823583333333334					1	DETECTED	100.1121 m/z @9.82 [CD8049_2.mzXML]	100.11207580566406	9.823583333333334	0.3387833333333334	19.976666666666667	19.637883333333335	3187.25537109375	964865.7797581481	0	1177	0.40766671727127246	1.0352291736954566	1.070458347390913	100.111572265625	100.11225891113281
48	100.56412506103516	13.742816666666666					1	DETECTED	100.5641 m/z @13.74 [CD8049_2.mzXML]	100.56412506103516	13.742816666666666	1.4503333333333333	13.742816666666666	12.292483333333333	7663.783203125	3499045.1800960083	0	1177	12.25656424548619	0.5	null	100.56412506103516	100.56776428222656
49	101.00810241699219	1.52465					1	DETECTED	101.0081 m/z @1.52 [CD8049_2.mzXML]	101.00810241699219	1.52465	1.4152666666666667	19.940333333333335	18.525066666666667	849698.25	1.2227027199616512E7	1	1177	0.1310718172133014	1.2381542252862057	1.3358599625272753	101.00792694091797	101.00861358642578
50	101.0959243774414	7.090216666666667					1	DETECTED	101.0959 m/z @7.09 [CD8049_2.mzXML]	101.0959243774414	7.090216666666667	0.10108333333333334	19.995	19.89391666666667	19136.66015625	1.096151074371949E7	0	1177	4.1741682663572455	1.638874968245829	0.3777269869412468	101.09135437011719	101.09622955322266
51	102.00914001464844	1.52465					1	DETECTED	102.0091 m/z @1.52 [CD8049_2.mzXML]	102.00914001464844	1.52465	1.43395	17.6805	16.24655	76661.4921875	5169639.405164065	0	1177	0.12487868242508449	118.12765847019831	315.74774509945416	102.00738525390625	102.00923919677734
52	102.05488586425781	2.23155					1	DETECTED	102.0549 m/z @2.23 [CD8049_2.mzXML]	102.05488586425781	2.23155	1.0871833333333332	19.995	18.90781666666667	24301.37109375	3441204.882171873	0	1177	0.9855270146132984	3.3631527221078277	4.638642751942964	102.04615783691406	102.06315612792969
53	102.0911865234375	1.8244					1	DETECTED	102.0912 m/z @1.82 [CD8049_2.mzXML]	102.0911865234375	1.8244	0.10108333333333334	19.958333333333332	19.85725	9650.7880859375	2277152.0959957605	0	1177	19.70950570204424	5.650306188521911	5.0790159548655796	102.08179473876953	102.09960174560547
54	102.1274642944336	12.31955					1	DETECTED	102.1275 m/z @12.32 [CD8049_2.mzXML]	102.1274642944336	12.31955	0.5028	19.976666666666667	19.473866666666666	5674.40673828125	1843368.487864045	0	1177	2.7667240299712077	0.8239941890395696	1.796724349440318	102.12714385986328	102.1279296875
55	102.97014617919922	1.52465					1	DETECTED	102.9701 m/z @1.52 [CD8049_2.mzXML]	102.97014617919922	1.52465	1.1597666666666666	13.985433333333333	12.825666666666667	290559.28125	3152875.2977547613	0	1177	0.10900989246701909	1.5269338089286193	1.3286618184917396	102.9697265625	102.97259521484375
56	103.038818359375	1.9908333333333335					1	DETECTED	103.0388 m/z @1.99 [CD8049_2.mzXML]	103.038818359375	1.9908333333333335	0.7951	19.885166666666667	19.090066666666665	51398.1875	4813879.859264282	0	1177	0.24541080297813567	3.1007517924830346	2.7046063526294586	103.0385971069336	103.0402603149414
57	103.05409240722656	8.358216666666667					1	DETECTED	103.0541 m/z @8.36 [CD8049_2.mzXML]	103.05409240722656	8.358216666666667	2.3537166666666667	8.9138	6.560083333333333	110351.6953125	6392938.2627207	1	1177	0.16661957160742702	0.5462639131762289	0.02596424158511843	103.04609680175781	103.0556869506836
58	103.07505798339844	10.973316666666667					1	DETECTED	103.0751 m/z @10.97 [CD8049_2.mzXML]	103.07505798339844	10.973316666666667	0.10108333333333334	19.995	19.89391666666667	101227.1484375	1.8732195485404562E7	0	1177	0.36227587863586486	0.6055092062273388	1.097473713333987	103.07499694824219	103.08274841308594
59	104.05744934082031	8.390383333333334					1	DETECTED	104.0574 m/z @8.39 [CD8049_2.mzXML]	104.05744934082031	8.390383333333334	7.934216666666667	9.520016666666667	1.5857999999999999	8093.1904296875	201713.99498431402	0	1177	0.3043048792796288	1.7381804895871367	null	104.04931640625	104.05764770507812
60	104.07041931152344	1.8524500000000002					1	DETECTED	104.0704 m/z @1.85 [CD8049_2.mzXML]	104.07041931152344	1.8524500000000002	0.10108333333333334	19.995	19.89391666666667	80315.7109375	6503153.007706527	0	1177	12.37470581632747	1.3594880665584825	15.916088744932981	104.0701675415039	104.07909393310547
61	104.10667419433594	1.7817833333333333					1	DETECTED	104.1067 m/z @1.78 [CD8049_2.mzXML]	104.10667419433594	1.7817833333333333	1.43395	14.888316666666666	13.454366666666667	860477.875	5567667.766897216	1	1177	0.04560184035168113	2.5027442789698466	1.9571028451254628	104.1065902709961	104.1081314086914
62	105.00325775146484	1.52465					1	DETECTED	105.0033 m/z @1.52 [CD8049_2.mzXML]	105.00325775146484	1.52465	1.43395	3.5172166666666667	2.083266666666667	25197.05859375	675924.6599389646	0	1177	0.4583624737285117	11.484380742374128	21.968761484748253	105.0030288696289	105.0032958984375
63	105.07141876220703	13.592600000000001					1	DETECTED	105.0714 m/z @13.59 [CD8049_2.mzXML]	105.07141876220703	13.592600000000001	0.10108333333333334	19.995	19.89391666666667	113023.671875	2.144465247761782E7	1	1177	1.5077792541281614	1.193864897971402	1.2946696624573188	105.07137298583984	105.07324981689453
64	106.04969787597656	1.9071666666666667					1	DETECTED	106.0497 m/z @1.91 [CD8049_2.mzXML]	106.04969787597656	1.9071666666666667	0.22893333333333335	19.537666666666667	19.308733333333333	15548.5703125	1526608.3175842275	0	1177	0.07976210634324898	1.260886284745706	0.6302838904277002	106.04704284667969	106.05017852783203
65	106.0746841430664	12.8113					1	DETECTED	106.0747 m/z @12.81 [CD8049_2.mzXML]	106.0746841430664	12.8113	8.93145	19.812	10.880550000000001	3701.221435546875	923036.4549289249	0	1177	4.859486547217857	1.4021869402167613	2.1194779701585444	106.06473541259766	106.07540893554688
66	106.95037078857422	1.6735833333333334					1	DETECTED	106.9504 m/z @1.67 [CD8049_2.mzXML]	106.95037078857422	1.6735833333333334	1.5980166666666666	12.216583333333334	10.618566666666668	59613.484375	1587589.9592230225	0	1177	0.14581011176795222	70.25959417732676	139.51918835465352	106.94931030273438	106.9580078125
67	106.96321868896484	1.52465					1	DETECTED	106.9632 m/z @1.52 [CD8049_2.mzXML]	106.96321868896484	1.52465	1.43395	17.06683333333333	15.632883333333332	6108.74267578125	1283532.9533654784	0	1177	12.58900314522397	86.17907019478132	161.89356994896494	106.96056365966797	106.97164916992188
68	107.01594543457031	11.255066666666666					1	DETECTED	107.0159 m/z @11.26 [CD8049_2.mzXML]	107.01594543457031	11.255066666666666	10.340466666666666	19.9035	9.563033333333335	3246.743896484375	665503.1255036008	0	1177	3.47867892781999	5.227986733726948	9.455973467453896	107.01165008544922	107.01605224609375
69	107.0490493774414	8.358216666666667					1	DETECTED	107.0490 m/z @8.36 [CD8049_2.mzXML]	107.0490493774414	8.358216666666667	0.11946666666666667	19.958333333333332	19.838866666666664	2629.77099609375	1197986.3294306947	0	1177	0.15039487270406404	1.2039973701512159	1.4079947403024322	107.04668426513672	107.05409240722656
70	108.08065795898438	5.617766666666666					1	DETECTED	108.0807 m/z @5.62 [CD8049_2.mzXML]	108.08065795898438	5.617766666666666	0.10108333333333334	19.995	19.89391666666667	2663.199462890625	1519054.4643455506	0	1177	12.38118239372724	1.8030685707898166	3.209434359079114	108.07489776611328	108.08106994628906
71	110.06000518798828	2.0908166666666665					1	DETECTED	110.0600 m/z @2.09 [CD8049_2.mzXML]	110.06000518798828	2.0908166666666665	0.17441666666666666	19.665666666666667	19.49125	3740.420166015625	1229233.9870087283	0	1177	1.9870379960514466	5.08538144437487	2.254362826570183	110.05908966064453	110.06034851074219
72	111.04397583007812	7.654					1	DETECTED	111.0440 m/z @7.65 [CD8049_2.mzXML]	111.04397583007812	7.654	0.10108333333333334	19.995	19.89391666666667	5906.72119140625	3393090.589200655	0	1177	15.473583797103469	1.3169691620235011	1.0058792913446704	111.04313659667969	111.04429626464844
73	112.03669738769531	1.7817833333333333					1	DETECTED	112.0367 m/z @1.78 [CD8049_2.mzXML]	112.03669738769531	1.7817833333333333	1.43395	14.71605	13.2821	148445.375	2666663.507484467	0	1177	1.4728251342935101	0.8153453020688695	0.5716466787525326	112.02671813964844	112.04151916503906
74	112.05034637451172	6.9663					1	DETECTED	112.0503 m/z @6.97 [CD8049_2.mzXML]	112.05034637451172	6.9663	0.10108333333333334	19.976666666666667	19.875583333333335	4162.4228515625	2359820.7601284813	0	1177	18.781052794124424	1.4475568870125488	2.809669213295376	112.04978942871094	112.05094146728516
75	112.89553833007812	1.7204166666666665					1	DETECTED	112.8955 m/z @1.72 [CD8049_2.mzXML]	112.89553833007812	1.7204166666666665	1.6735833333333334	2.1615166666666665	0.4879333333333331	144719.796875	1520841.79211084	0	1177	null	5.209252669039174	13.070497587857176	112.89552307128906	112.89570617675781
76	113.02080535888672	2.2034666666666665					1	DETECTED	113.0208 m/z @2.20 [CD8049_2.mzXML]	113.02080535888672	2.2034666666666665	0.10108333333333334	19.995	19.89391666666667	276889.4375	1.1448038301050292E7	0	1177	0.5533701113519021	2.2283610638639844	2.3433440918100157	113.01512908935547	113.0211410522461
77	113.03587341308594	1.4953666666666665					1	DETECTED	113.0359 m/z @1.50 [CD8049_2.mzXML]	113.03587341308594	1.4953666666666665	1.43395	19.757166666666667	18.323216666666667	8433.65625	1956865.5830820908	0	1177	8.907208476593647	128.04039102744443	230.36890273904461	113.03575897216797	113.03866577148438
78	113.05967712402344	10.169966666666665					1	DETECTED	113.0597 m/z @10.17 [CD8049_2.mzXML]	113.05967712402344	10.169966666666665	0.11946666666666667	19.848333333333336	19.72886666666667	3476.474609375	1328568.1175404058	0	1177	9.05203941316287	0.9814868248677513	1.01731699807039	113.0591049194336	113.05998229980469
79	114.05496978759766	2.6115500000000003					1	DETECTED	114.0550 m/z @2.61 [CD8049_2.mzXML]	114.05496978759766	2.6115500000000003	0.4114833333333333	19.262999999999998	18.851516666666665	36406.8984375	3775538.0760452272	0	1177	0.3787776626259811	1.9583855004986288	2.959254517919012	114.05467224121094	114.05530548095703
80	114.0659408569336	1.8244					1	DETECTED	114.0659 m/z @1.82 [CD8049_2.mzXML]	114.0659408569336	1.8244	0.28376666666666667	19.976666666666667	19.6929	943218.0625	1.0596834660761712E7	0	1177	0.056265925743402834	0.5372874737481769	5.3434641640602205	114.05742645263672	114.074462890625
81	114.08424377441406	2.6667					1	DETECTED	114.0842 m/z @2.67 [CD8049_2.mzXML]	114.08424377441406	2.6667	0.24710000000000001	19.885166666666667	19.638066666666667	24909.03125	3343689.8656438603	0	1177	13.357610123217238	2.147841957712077	2.7220061399974123	114.08418273925781	114.09264373779297
82	114.89246368408203	1.7362499999999998					1	DETECTED	114.8925 m/z @1.74 [CD8049_2.mzXML]	114.89246368408203	1.7362499999999998	1.6735833333333334	11.171966666666666	9.498383333333333	42476.72265625	2284495.1946126097	0	1177	0.33128398943115056	75.78497340425561	5.4344515831629	114.89073944091797	114.89266204833984
83	114.98772430419922	1.5391333333333332					1	DETECTED	114.9877 m/z @1.54 [CD8049_2.mzXML]	114.98772430419922	1.5391333333333332	1.43395	15.15085	13.7169	40834.33203125	1287798.8143379518	0	1177	0.15627314719622465	65.20472191411831	1.180835101865417	114.98369598388672	114.98811340332031
84	115.03651428222656	1.8524500000000002					1	DETECTED	115.0365 m/z @1.85 [CD8049_2.mzXML]	115.03651428222656	1.8524500000000002	0.10108333333333334	19.958333333333332	19.85725	71951.6171875	2046245.7394086474	0	1177	0.050165529702865364	0.6819834687392794	3.6406623918049594	115.035400390625	115.0459213256836
85	115.05433654785156	9.189783333333333					1	DETECTED	115.0543 m/z @9.19 [CD8049_2.mzXML]	115.05433654785156	9.189783333333333	0.3387833333333334	18.531	18.192216666666667	56496.203125	2010614.8991815802	0	1177	0.10113504858096789	0.5734954805131827	19.31789565140544	115.04985046386719	115.05827331542969
86	115.06944274902344	1.8244					1	DETECTED	115.0694 m/z @1.82 [CD8049_2.mzXML]	115.06944274902344	1.8244	0.22893333333333335	19.556166666666666	19.327233333333332	29077.529296875	1644816.8403568412	0	1177	8.233773105886211	3.0137369765878836	4.503417837154097	115.06898498535156	115.0756607055664
87	115.11149597167969	11.755883333333333					1	DETECTED	115.1115 m/z @11.76 [CD8049_2.mzXML]	115.11149597167969	11.755883333333333	0.10108333333333334	19.995	19.89391666666667	3364.671630859375	1947104.6941847235	0	1177	9.527336970532021	0.8534645239157544	0.32765747069330475	115.11117553710938	115.11213684082031
88	116.07022857666016	1.8524500000000002					1	DETECTED	116.0702 m/z @1.85 [CD8049_2.mzXML]	116.07022857666016	1.8524500000000002	0.10108333333333334	19.940333333333335	19.839250000000003	3333694.5	2.3920586745809857E7	1	1177	0.0355193280023427	0.5540873062658133	0.030000971325521732	116.06886291503906	116.0708236694336
89	116.43675994873047	1.52465					1	DETECTED	116.4368 m/z @1.52 [CD8049_2.mzXML]	116.43675994873047	1.52465	1.43395	1.56825	0.13429999999999986	8678.6435546875	50809.44671862792	0	1177	0.13317069813782756	0.7403528114663719	0.48070562293274377	116.43653869628906	116.43675994873047
90	116.98560333251953	1.52465					1	DETECTED	116.9856 m/z @1.52 [CD8049_2.mzXML]	116.98560333251953	1.52465	0.10108333333333334	19.995	19.89391666666667	2590199.5	3.6515430067771666E7	0	1177	0.11942553984923387	1.376289476383964	1.1816513845186218	116.97920227050781	116.98607635498047
91	117.05735778808594	9.189783333333333					1	DETECTED	117.0574 m/z @9.19 [CD8049_2.mzXML]	117.05735778808594	9.189783333333333	0.11946666666666667	19.4825	19.363033333333334	118770.859375	1.148557745772461E7	0	1177	0.1139052025413978	0.5935354103032441	0.03397501836194957	117.05441284179688	117.0592269897461
92	117.07383728027344	1.8660666666666665					1	DETECTED	117.0738 m/z @1.87 [CD8049_2.mzXML]	117.07383728027344	1.8660666666666665	1.8385333333333334	10.661750000000001	8.823216666666667	111785.7109375	1233378.2306151735	0	1177	0.038932160410861893	160.22790556900813	303.2539326304194	117.06903839111328	117.07431030273438
93	117.09077453613281	11.460049999999999					1	DETECTED	117.0908 m/z @11.46 [CD8049_2.mzXML]	117.09077453613281	11.460049999999999	0.6495666666666666	19.556166666666666	18.9066	71462.9140625	4152914.877666837	0	1177	0.26596551493739895	2.7399349572335194	4.746067447753787	117.09046936035156	117.09131622314453
94	117.50794982910156	9.20435					1	DETECTED	117.5079 m/z @9.20 [CD8049_2.mzXML]	117.50794982910156	9.20435	9.159966666666666	9.263783333333333	0.10381666666666689	2960.283203125	12819.584029419033	0	1177	0.08209323861664686	1.1695456252346799	1.3390912504693597	117.5079345703125	117.50837707519531
95	117.98921203613281	1.52465					1	DETECTED	117.9892 m/z @1.52 [CD8049_2.mzXML]	117.98921203613281	1.52465	1.4503333333333333	15.49465	14.044316666666667	26602.91796875	4064264.969663147	0	1177	0.1515108644315848	94.48968378560197	187.97936757120397	117.98846435546875	117.98934173583984
96	118.0647964477539	9.189783333333333					1	DETECTED	118.0648 m/z @9.19 [CD8049_2.mzXML]	118.0647964477539	9.189783333333333	3.5172166666666667	9.641950000000001	6.124733333333335	902917.625	7933196.280697761	1	1177	0.08863465450777319	0.5635154845839846	2.1219149046553425	118.0577163696289	118.06521606445312
97	118.08597564697266	1.9209500000000002					1	DETECTED	118.0860 m/z @1.92 [CD8049_2.mzXML]	118.08597564697266	1.9209500000000002	0.10108333333333334	19.995	19.89391666666667	1316124.0	4.066818617732014E7	1	1177	0.11826591720953594	3.949636286941648	5.750122937439748	118.0857925415039	118.08660125732422
98	118.62542724609375	9.20435					1	DETECTED	118.6254 m/z @9.20 [CD8049_2.mzXML]	118.62542724609375	9.20435	9.175083333333333	9.279433333333333	0.10435000000000016	2241.82373046875	10825.753684234594	0	1177	0.09093384123977621	1.7827448747152717	2.5654897494305433	118.62538146972656	118.62561798095703
99	118.97867584228516	11.492683333333334					1	DETECTED	118.9787 m/z @11.49 [CD8049_2.mzXML]	118.97867584228516	11.492683333333334	0.39326666666666665	19.976666666666667	19.5834	12386.6474609375	5037507.271985657	0	1177	10.50002171948921	0.6339456265603379	0.2887953071040702	118.97843933105469	118.98810577392578
100	119.01880645751953	1.52465					1	DETECTED	119.0188 m/z @1.52 [CD8049_2.mzXML]	119.01880645751953	1.52465	1.4152666666666667	18.934666666666665	17.519399999999997	184976.109375	2550255.135657928	0	1177	0.2955563091455895	1.2644367957760951	1.196573109201259	119.01589965820312	119.01915740966797
101	119.04924774169922	3.9824166666666665					1	DETECTED	119.0492 m/z @3.98 [CD8049_2.mzXML]	119.04924774169922	3.9824166666666665	3.5478333333333336	4.249633333333334	0.7018	2053.962890625	59578.84441552734	0	1177	0.40671620060888536	0.8074400767018225	0.614880153403645	119.04899597167969	119.04949188232422
102	119.06841278076172	9.20435					1	DETECTED	119.0684 m/z @9.20 [CD8049_2.mzXML]	119.06841278076172	9.20435	0.86825	10.3253	9.45705	48705.6484375	921365.0277078553	0	1177	0.09627816277284573	0.5902733413765522	0.17807733233946474	119.0679931640625	119.07313537597656
103	119.08951568603516	1.9071666666666667					1	DETECTED	119.0895 m/z @1.91 [CD8049_2.mzXML]	119.08951568603516	1.9071666666666667	0.26526666666666665	19.3725	19.107233333333333	53920.8828125	4149352.206830505	0	1177	0.5251209692338017	0.9745018514066259	0.30702006489206896	119.08187103271484	119.08993530273438
104	119.15422058105469	14.818833333333334					1	DETECTED	119.1542 m/z @14.82 [CD8049_2.mzXML]	119.15422058105469	14.818833333333334	0.10108333333333334	19.976666666666667	19.875583333333335	49967.3046875	1.1667695921241723E7	0	1177	4.76904861132328	0.9091734282811527	0.8677757924725563	119.1502914428711	119.15447235107422
105	120.06536865234375	1.8524500000000002					1	DETECTED	120.0654 m/z @1.85 [CD8049_2.mzXML]	120.06536865234375	1.8524500000000002	1.7817833333333333	8.7178	6.936016666666667	63764.00390625	1347333.239637451	0	1177	0.08851752042883287	9.715144034075657	8.133807116376602	120.06497955322266	120.06793975830078
106	120.08051300048828	8.374283333333333					1	DETECTED	120.0805 m/z @8.37 [CD8049_2.mzXML]	120.08051300048828	8.374283333333333	2.0478	19.665666666666667	17.617866666666668	372530.03125	1.0400524631217895E7	1	1177	0.21448660090022997	0.8135555303349978	0.4683354672225793	120.07190704345703	120.09013366699219
107	120.1573715209961	13.934083333333332					1	DETECTED	120.1574 m/z @13.93 [CD8049_2.mzXML]	120.1573715209961	13.934083333333332	9.344933333333334	19.171666666666667	9.826733333333333	4359.41650390625	914969.3353210753	0	1177	1.1959405795404638	1.0706485224206375	1.141297044841275	120.15715026855469	120.15792083740234
108	121.03150177001953	14.528633333333334					1	DETECTED	121.0315 m/z @14.53 [CD8049_2.mzXML]	121.03150177001953	14.528633333333334	0.24710000000000001	19.976666666666667	19.729566666666667	15851.3662109375	6466360.946508923	0	1177	2.490026162690855	0.6907369890254548	0.13021974770767483	121.02802276611328	121.03340148925781
109	121.07182312011719	1.8524500000000002					1	DETECTED	121.0718 m/z @1.85 [CD8049_2.mzXML]	121.07182312011719	1.8524500000000002	0.10108333333333334	19.958333333333332	19.85725	225125.921875	6499825.682064513	0	1177	0.041259933094731416	4.038996800416793	0.35408583881674854	121.06455993652344	121.07212829589844
110	121.08403778076172	8.358216666666667					1	DETECTED	121.0840 m/z @8.36 [CD8049_2.mzXML]	121.08403778076172	8.358216666666667	3.154433333333333	15.827116666666665	12.672683333333332	25411.49609375	3826543.584377807	0	1177	0.29491380316733284	1.2176413314671695	0.4065620120165293	121.083984375	121.09156799316406
111	122.09634399414062	8.612383333333334					1	DETECTED	122.0963 m/z @8.61 [CD8049_2.mzXML]	122.09634399414062	8.612383333333334	0.21076666666666669	19.958333333333332	19.747566666666664	12926.169921875	2403076.749882901	0	1177	4.825673032893796	13.609857410483396	null	122.08668518066406	122.09671783447266
112	122.92432403564453	1.6888333333333334					1	DETECTED	122.9243 m/z @1.69 [CD8049_2.mzXML]	122.92432403564453	1.6888333333333334	1.2693333333333332	17.829166666666666	16.559833333333334	57689.31640625	2408147.8469360964	0	1177	0.10030336717146016	19.238795056523916	0.27277224272126105	122.92423248291016	122.9298324584961
113	123.03857421875	12.691516666666667					1	DETECTED	123.0386 m/z @12.69 [CD8049_2.mzXML]	123.03857421875	12.691516666666667	0.19261666666666669	19.940333333333335	19.74771666666667	6286.73583984375	1448728.4135957342	0	1177	13.331135800398155	0.9842360738884015	1.4909300265551193	123.03857421875	123.04744720458984
114	123.05529022216797	3.2735					1	DETECTED	123.0553 m/z @3.27 [CD8049_2.mzXML]	123.05529022216797	3.2735	0.44821666666666665	18.531	18.08278333333333	4232.18017578125	792970.4277264402	0	1177	0.25899563625534006	3.2001716641988707	5.400343328397741	123.05496978759766	123.05571746826172
115	124.03675842285156	1.9209500000000002					1	DETECTED	124.0368 m/z @1.92 [CD8049_2.mzXML]	124.03675842285156	1.9209500000000002	0.11946666666666667	19.7025	19.583033333333333	21674.50390625	1668266.9994268802	0	1177	0.3109879118996366	3.242975738668967	0.5215193045052425	124.03614807128906	124.04258728027344
116	124.05052185058594	9.344933333333334					1	DETECTED	124.0505 m/z @9.34 [CD8049_2.mzXML]	124.05052185058594	9.344933333333334	5.6350999999999996	9.572566666666667	3.9374666666666673	5024.41650390625	289909.42365768435	0	1177	0.12893935371024057	0.5306797250550339	0.06135945011006783	124.04863739013672	124.05064392089844
117	124.97593688964844	1.5536333333333334					1	DETECTED	124.9759 m/z @1.55 [CD8049_2.mzXML]	124.97593688964844	1.5536333333333334	1.4503333333333333	16.937333333333335	15.487000000000002	3852.060546875	1119073.4424565432	0	1177	15.437100059901308	74.96127783155845	148.9225556631169	124.97361755371094	124.98358154296875
118	124.99946594238281	13.061166666666667					1	DETECTED	124.9995 m/z @13.06 [CD8049_2.mzXML]	124.99946594238281	13.061166666666667	12.250850000000002	13.777233333333333	1.5263833333333316	8659.5166015625	335056.43174316414	0	1177	0.33668283631499385	0.9418437236471344	0.720080087817632	124.99882507324219	124.99983978271484
119	125.01522064208984	10.491066666666667					1	DETECTED	125.0152 m/z @10.49 [CD8049_2.mzXML]	125.01522064208984	10.491066666666667	0.5946166666666667	10.610866666666668	10.016250000000001	21880.0234375	1259740.9863296822	0	1177	8.734413038534303	0.5088632644169454	0.016296897063225197	125.01508331298828	125.02348327636719
120	125.02627563476562	15.186483333333333					1	DETECTED	125.0263 m/z @15.19 [CD8049_2.mzXML]	125.02627563476562	15.186483333333333	0.10108333333333334	19.995	19.89391666666667	9675.677734375	2359325.0807919647	0	1177	4.345318171223893	0.578487721385674	0.5522817793945155	125.02546691894531	125.02690887451172
121	125.0571060180664	1.6735833333333334					1	DETECTED	125.0571 m/z @1.67 [CD8049_2.mzXML]	125.0571060180664	1.6735833333333334	0.7043	10.371866666666667	9.667566666666668	11210.677734375	1068025.4526274109	0	1177	0.07516783331652976	4.986966315318878	8.973932630637757	125.05168151855469	125.0595932006836
122	125.07086944580078	8.823916666666666					1	DETECTED	125.0709 m/z @8.82 [CD8049_2.mzXML]	125.07086944580078	8.823916666666666	8.7178	9.020733333333334	0.3029333333333337	3625.054443359375	33758.2449573365	0	1177	0.31698879315901785	1.4273598240930025	1.854719648186005	125.0707778930664	125.07112884521484
123	125.1072769165039	9.109466666666666					1	DETECTED	125.1073 m/z @9.11 [CD8049_2.mzXML]	125.1072769165039	9.109466666666666	9.056116666666666	9.144316666666667	0.0882000000000005	2881.83154296875	10156.20313873295	0	1177	0.12214341404475171	0.82661668228679	0.6532333645735798	125.10719299316406	125.1074447631836
124	126.0525131225586	1.8796666666666666					1	DETECTED	126.0525 m/z @1.88 [CD8049_2.mzXML]	126.0525131225586	1.8796666666666666	0.11946666666666667	19.922	19.802533333333333	17131.72265625	1548313.336147461	0	1177	7.758723119444603	1.2271289450425424	4.293684353088194	126.04630279541016	126.055419921875
125	127.0123291015625	10.43365					1	DETECTED	127.0123 m/z @10.43 [CD8049_2.mzXML]	127.0123291015625	10.43365	7.811866666666666	16.5668	8.754933333333334	7512.42919921875	977099.679011353	0	1177	0.0969734669753084	1.6696523358782505	0.05397179325662731	127.01207733154297	127.02140045166016
126	127.03889465332031	1.9209500000000002					1	DETECTED	127.0389 m/z @1.92 [CD8049_2.mzXML]	127.03889465332031	1.9209500000000002	1.6434833333333332	17.030166666666666	15.386683333333334	23884.87890625	3653536.03049469	0	1177	2.7219019241196216	27.72708433445456	19.735158951207882	127.036376953125	127.04793548583984
127	127.0500259399414	7.248166666666666					1	DETECTED	127.0500 m/z @7.25 [CD8049_2.mzXML]	127.0500259399414	7.248166666666666	0.10108333333333334	19.995	19.89391666666667	6934.80859375	2996613.546887939	0	1177	6.648998121360857	1.3917507141607885	1.364014616023939	127.04930114746094	127.05448150634766
128	128.010986328125	1.7817833333333333					1	DETECTED	128.0110 m/z @1.78 [CD8049_2.mzXML]	128.010986328125	1.7817833333333333	0.13763333333333333	19.976666666666667	19.839033333333333	5337.61376953125	3400675.556924833	0	1177	9.804193705089187	6.033218785796105	5.384340252430796	128.010986328125	128.0185546875
129	128.07037353515625	2.217633333333333					1	DETECTED	128.0704 m/z @2.22 [CD8049_2.mzXML]	128.07037353515625	2.217633333333333	0.10108333333333334	19.958333333333332	19.85725	20982.681640625	2993501.387085297	0	1177	0.7290768500879228	2.0443365142941277	2.838994469773137	128.0614471435547	128.0708465576172
130	129.00332641601562	1.5391333333333332					1	DETECTED	129.0033 m/z @1.54 [CD8049_2.mzXML]	129.00332641601562	1.5391333333333332	1.4953666666666665	2.23155	0.7361833333333334	8843.267578125	129897.75190661625	0	1177	0.07512472219753819	8.41031987814165	15.820639756283297	128.9946746826172	129.00335693359375
131	129.0135955810547	16.1787					1	DETECTED	129.0136 m/z @16.18 [CD8049_2.mzXML]	129.0135955810547	16.1787	0.17441666666666666	19.922	19.747583333333335	11131.8642578125	4862381.901568604	0	1177	8.08824254495383	0.6169468173624353	0.9906154473520238	129.00994873046875	129.01834106445312
132	129.0544891357422	1.96275					1	DETECTED	129.0545 m/z @1.96 [CD8049_2.mzXML]	129.0544891357422	1.96275	0.10108333333333334	19.995	19.89391666666667	21914.53515625	5942449.960809943	0	1177	1.2103826546167273	3.570775171412086	7.258277835364053	129.05271911621094	129.05490112304688
133	129.065673828125	1.8385333333333334					1	DETECTED	129.0657 m/z @1.84 [CD8049_2.mzXML]	129.065673828125	1.8385333333333334	1.8244	2.3673166666666665	0.5429166666666665	222406.109375	1011679.6421357427	0	1177	0.037422647949833854	19.206957547169807	7.144131413189804	129.06564331054688	129.06585693359375
134	130.04969787597656	1.8524500000000002					1	DETECTED	130.0497 m/z @1.85 [CD8049_2.mzXML]	130.04969787597656	1.8524500000000002	0.10108333333333334	19.995	19.89391666666667	38426.6640625	3444518.7057727054	0	1177	1.504167783483254	2.640908492790365	0.8908704830447548	130.04364013671875	130.05015563964844
135	130.06466674804688	10.820549999999999					1	DETECTED	130.0647 m/z @10.82 [CD8049_2.mzXML]	130.06466674804688	10.820549999999999	8.577483333333333	19.3725	10.795016666666665	58844.15625	1552377.9772558894	1	1177	0.08179035582786298	0.5685047918196541	0.38751991050760465	130.06431579589844	130.07211303710938
136	130.0860595703125	1.8796666666666666					1	DETECTED	130.0861 m/z @1.88 [CD8049_2.mzXML]	130.0860595703125	1.8796666666666666	0.24710000000000001	19.958333333333332	19.711233333333332	38255.234375	2699352.381434355	0	1177	0.6505365583864005	5.116413986440771	3.709683126228241	130.0782470703125	130.08648681640625
137	130.3146514892578	1.52465					1	DETECTED	130.3147 m/z @1.52 [CD8049_2.mzXML]	130.3146514892578	1.52465	1.46565	1.52465	0.05900000000000016	4429.5009765625	13440.980936645527	0	1177	0.0746685384534207	0.5	null	130.31459045410156	130.31471252441406
138	130.9326934814453	1.56825					1	DETECTED	130.9327 m/z @1.57 [CD8049_2.mzXML]	130.9326934814453	1.56825	1.4503333333333333	17.030166666666666	15.579833333333333	15872.83984375	4028438.9980159905	0	1177	0.10314943541086397	66.06289752650177	124.84056084696623	130.9315185546875	130.93617248535156
139	130.96473693847656	1.52465					1	DETECTED	130.9647 m/z @1.52 [CD8049_2.mzXML]	130.96473693847656	1.52465	0.10108333333333334	19.995	19.89391666666667	1318647.125	1.4931017030565593E7	0	1177	0.12169319759069186	1.181049942076229	1.18918619952629	130.9622344970703	130.96542358398438
140	131.01882934570312	1.52465					1	DETECTED	131.0188 m/z @1.52 [CD8049_2.mzXML]	131.01882934570312	1.52465	1.43395	17.922166666666666	16.488216666666666	32958.15234375	3900917.7459306642	0	1177	0.10084994953161486	90.89424843807423	180.78849687614846	131.00892639160156	131.025146484375
141	131.04916381835938	8.390383333333334					1	DETECTED	131.0492 m/z @8.39 [CD8049_2.mzXML]	131.04916381835938	8.390383333333334	3.4863166666666667	16.012216666666667	12.5259	4117.998046875	872937.8097974549	0	1177	0.2877000323904966	1.2770931607781297	1.5541863215562592	131.04888916015625	131.05348205566406
142	131.06808471679688	10.8032					1	DETECTED	131.0681 m/z @10.80 [CD8049_2.mzXML]	131.06808471679688	10.8032	0.19261666666666669	19.5745	19.381883333333334	7282.23291015625	1420515.231863403	0	1177	0.3501028884848072	0.9133278880363159	2.9313038897023755	131.0675811767578	131.07337951660156
143	131.08139038085938	2.6251333333333333					1	DETECTED	131.0814 m/z @2.63 [CD8049_2.mzXML]	131.08139038085938	2.6251333333333333	2.11915	15.476166666666668	13.357016666666668	5296.5478515625	1472099.7946009522	0	1177	0.6940550093117972	13.199067821733257	25.39813564346651	131.08108520507812	131.0818634033203
144	131.44302368164062	4.04535					1	DETECTED	131.4430 m/z @4.05 [CD8049_2.mzXML]	131.44302368164062	4.04535	3.1691999999999996	8.208483333333334	5.039283333333334	5248.80224609375	720726.6973979494	0	1177	1.0350417618925931	2.875810839087674	4.751621678175349	131.44248962402344	131.44955444335938
145	131.95663452148438	0.19261666666666669					1	DETECTED	131.9566 m/z @0.19 [CD8049_2.mzXML]	131.95663452148438	0.19261666666666669	0.10108333333333334	19.995	19.89391666666667	5133.96484375	2417456.063141542	0	1177	6.682266128611134	108.67033867443554	53.34625642795526	131.9496612548828	131.95663452148438
146	131.96823120117188	1.52465					1	DETECTED	131.9682 m/z @1.52 [CD8049_2.mzXML]	131.96823120117188	1.52465	1.43395	19.117166666666666	17.683216666666667	17947.609375	2886838.787220121	0	1177	10.475952288647598	43.45135540327102	163.76250858408335	131.95864868164062	131.9684295654297
147	132.04428100585938	9.537583333333334					1	DETECTED	132.0443 m/z @9.54 [CD8049_2.mzXML]	132.04428100585938	9.537583333333334	9.159966666666666	16.919166666666666	7.7592	31962.919921875	1096876.1063940418	0	1177	0.08509241614578578	1.6042817701679308	1.770518735742999	132.03775024414062	132.0529022216797
148	132.06533813476562	2.5566666666666666					1	DETECTED	132.0653 m/z @2.56 [CD8049_2.mzXML]	132.06533813476562	2.5566666666666666	2.0191333333333334	17.494000000000003	15.47486666666667	181926.875	1.1713392605310543E7	0	1177	0.7353809413938768	2.162881850775321	2.459231279635307	132.05699157714844	132.06564331054688
149	132.07643127441406	1.8524500000000002					1	DETECTED	132.0764 m/z @1.85 [CD8049_2.mzXML]	132.07643127441406	1.8524500000000002	1.8244	13.150749999999999	11.326349999999998	608660.0	5682865.574088227	0	1177	0.05523299307067986	132.13393883450928	3.0879214302600606	132.06698608398438	132.08615112304688
150	132.10166931152344	4.280916666666667					1	DETECTED	132.1017 m/z @4.28 [CD8049_2.mzXML]	132.10166931152344	4.280916666666667	0.17441666666666666	19.830166666666667	19.65575	1500319.0	9.829811308064227E7	1	1177	1.0694764488592532	0.7437905648683257	0.3927897877646575	132.1013641357422	132.1082763671875
151	132.11181640625	4.218016666666666					1	DETECTED	132.1118 m/z @4.22 [CD8049_2.mzXML]	132.11181640625	4.218016666666666	3.5478333333333336	17.3265	13.778666666666666	3067.79638671875	1147819.703414978	0	1177	0.408434423870466	10.279774191141737	19.55954838228347	132.11181640625	132.12075805664062
152	132.45510864257812	4.280916666666667					1	DETECTED	132.4551 m/z @4.28 [CD8049_2.mzXML]	132.45510864257812	4.280916666666667	3.3493	4.596516666666667	1.247216666666667	4331.8359375	223798.61996148678	0	1177	0.7982680340108059	0.6693829722525357	0.34003858455789804	132.4547576904297	132.4551239013672
153	132.7650604248047	4.092383333333333					1	DETECTED	132.7651 m/z @4.09 [CD8049_2.mzXML]	132.7650604248047	4.092383333333333	3.12495	4.677350000000001	1.5524000000000004	5268.171875	298563.44962933345	0	1177	1.0287008158582926	0.8023291871963619	0.6046583743927237	132.764892578125	132.7657012939453
154	132.9577178955078	11.721616666666668					1	DETECTED	132.9577 m/z @11.72 [CD8049_2.mzXML]	132.9577178955078	11.721616666666668	0.10108333333333334	19.995	19.89391666666667	418531.1875	5.2867736361341484E7	0	1177	1.2220618111631971	0.8347735120125456	6.1258079774527	132.9576873779297	132.9610137939453
155	132.99801635742188	1.52465					1	DETECTED	132.9980 m/z @1.52 [CD8049_2.mzXML]	132.99801635742188	1.52465	1.43395	9.70935	8.275400000000001	27848.671875	5049383.328452881	0	1177	0.0974976184426608	45.61962513781698	82.71813131153795	132.99740600585938	132.9982147216797
156	133.03414916992188	1.52465					1	DETECTED	133.0341 m/z @1.52 [CD8049_2.mzXML]	133.03414916992188	1.52465	1.4152666666666667	19.409499999999998	17.99423333333333	749254.625	1.1962340102707392E7	0	1177	0.12515297379329327	1.1964366535503923	1.3220812216780373	133.03147888183594	133.04330444335938
157	133.04934692382812	2.23155					1	DETECTED	133.0493 m/z @2.23 [CD8049_2.mzXML]	133.04934692382812	2.23155	1.9908333333333335	10.134933333333333	8.1441	5678.0810546875	706481.9973984679	0	1177	0.9552667919989872	16.91636086685593	6.5754401842151	133.04884338378906	133.05215454101562
158	133.06842041015625	2.7224833333333334					1	DETECTED	133.0684 m/z @2.72 [CD8049_2.mzXML]	133.06842041015625	2.7224833333333334	2.2995333333333337	7.56545	5.265916666666667	9790.291015625	555455.9512028504	0	1177	0.42320873500516365	6.549620373673536	9.904499223890868	133.06434631347656	133.0691375732422
159	133.0797576904297	1.8524500000000002					1	DETECTED	133.0798 m/z @1.85 [CD8049_2.mzXML]	133.0797576904297	1.8524500000000002	0.8133166666666667	15.275533333333334	14.462216666666666	19608.8828125	4006222.5691237785	0	1177	9.30903956533908	4.068156486962935	7.115102258522492	133.0787353515625	133.08416748046875
160	133.1050567626953	4.280916666666667					1	DETECTED	133.1051 m/z @4.28 [CD8049_2.mzXML]	133.1050567626953	4.280916666666667	1.2693333333333332	11.171966666666666	9.902633333333332	66979.765625	5337092.309071747	0	1177	1.020411815356241	0.7761120744937081	0.21384962467300936	133.09620666503906	133.10548400878906
161	133.95819091796875	11.255066666666666					1	DETECTED	133.9582 m/z @11.26 [CD8049_2.mzXML]	133.95819091796875	11.255066666666666	0.10108333333333334	19.995	19.89391666666667	8940.2548828125	1914900.879510314	0	1177	1.2308625083309757	1.2047548079138417	1.8941929465519225	133.95791625976562	133.96652221679688
162	134.01846313476562	1.7817833333333333					1	DETECTED	134.0185 m/z @1.78 [CD8049_2.mzXML]	134.01846313476562	1.7817833333333333	1.7039499999999999	19.757166666666667	18.053216666666668	26551.955078125	4511707.781651489	0	1177	0.09477950895112075	115.97355460385427	223.70694986178233	134.01063537597656	134.0186004638672
163	134.03524780273438	1.52465					1	DETECTED	134.0352 m/z @1.52 [CD8049_2.mzXML]	134.03524780273438	1.52465	1.4152666666666667	18.457	17.041733333333333	70463.828125	1993130.7166944582	0	1177	0.1351509140571121	5.323254937741486	3.625900103430228	134.02676391601562	134.04486083984375
164	134.0598602294922	10.09965					1	DETECTED	134.0599 m/z @10.10 [CD8049_2.mzXML]	134.0598602294922	10.09965	1.03285	19.720833333333335	18.687983333333335	25671.3125	1738064.1249692987	0	1177	0.41379464831512713	0.8609149536443681	0.6359626564835686	134.0595703125	134.0669403076172
165	134.10604858398438	4.07665					1	DETECTED	134.1060 m/z @4.08 [CD8049_2.mzXML]	134.10604858398438	4.07665	3.0956333333333332	4.693666666666667	1.5980333333333339	5080.23583984375	228884.64093093874	0	1177	0.37147073084290794	0.8144781774009958	0.8933461726244175	134.1056365966797	134.10662841796875
166	134.9581756591797	11.653866666666666					1	DETECTED	134.9582 m/z @11.65 [CD8049_2.mzXML]	134.9581756591797	11.653866666666666	0.10108333333333334	19.995	19.89391666666667	61724.6015625	9724693.84684564	0	1177	1.4722446460675211	0.7791463419367358	6.536483482041676	134.95799255371094	134.95887756347656
167	135.00332641601562	1.52465					1	DETECTED	135.0033 m/z @1.52 [CD8049_2.mzXML]	135.00332641601562	1.52465	1.43395	9.676216666666667	8.242266666666668	110719.7265625	1941214.8798074338	0	1177	0.13137912097343007	5.67323006815932	9.006475938950805	134.9959259033203	135.00360107421875
168	135.03182983398438	1.4805666666666668					1	DETECTED	135.0318 m/z @1.48 [CD8049_2.mzXML]	135.03182983398438	1.4805666666666668	1.4805666666666668	18.125833333333333	16.645266666666664	60630.47265625	1866751.9239845881	0	1177	0.15099674004625574	null	null	135.0238494873047	135.03233337402344
169	135.06312561035156	10.047016666666668					1	DETECTED	135.0631 m/z @10.05 [CD8049_2.mzXML]	135.06312561035156	10.047016666666668	0.4296333333333333	19.958333333333332	19.5287	3379.11865234375	1259655.7633156122	0	1177	7.885089769602677	1.015281356848623	0.6873148612121711	135.0623779296875	135.06344604492188
170	135.08004760742188	11.858116666666666					1	DETECTED	135.0800 m/z @11.86 [CD8049_2.mzXML]	135.08004760742188	11.858116666666666	10.610866666666668	12.060866666666668	1.4499999999999993	9782.2216796875	209761.78446405046	0	1177	0.12579445515587118	0.5812788133894576	0.16255762677891533	135.07980346679688	135.0802764892578
171	136.04782104492188	1.8101166666666666					1	DETECTED	136.0478 m/z @1.81 [CD8049_2.mzXML]	136.04782104492188	1.8101166666666666	1.7959	10.187716666666667	8.391816666666667	176611.125	1782545.0561385495	0	1177	0.10904387412023353	7.777872768168472	10.730331274473574	136.04275512695312	136.05703735351562
172	136.06141662597656	7.142883333333333					1	DETECTED	136.0614 m/z @7.14 [CD8049_2.mzXML]	136.06141662597656	7.142883333333333	0.10108333333333334	19.995	19.89391666666667	6148.150390625	2852962.047090848	0	1177	1.735428321056724	1.4125590521362912	1.2099508073889964	136.06109619140625	136.06204223632812
173	136.07557678222656	3.9510333333333336					1	DETECTED	136.0756 m/z @3.95 [CD8049_2.mzXML]	136.07557678222656	3.9510333333333336	2.033333333333333	15.257833333333334	13.2245	6010.10400390625	1550483.5611829835	0	1177	6.022415313911344	3.4480106377431294	5.896021275486259	136.0751953125	136.07568359375
174	136.9536895751953	11.589333333333334					1	DETECTED	136.9537 m/z @11.59 [CD8049_2.mzXML]	136.9536895751953	11.589333333333334	0.17441666666666666	19.738833333333332	19.564416666666666	23696.599609375	4036421.2516324446	0	1177	1.5523420857387826	0.8082198842737129	6.618998480295608	136.95327758789062	136.95449829101562
175	136.9691619873047	1.62845					1	DETECTED	136.9692 m/z @1.63 [CD8049_2.mzXML]	136.9691619873047	1.62845	1.5536333333333334	1.6583833333333333	0.1047499999999999	22984.130859375	93250.00114135735	0	1177	0.07083004027721573	0.6929174816243827	0.4061231712650935	136.96914672851562	136.9695587158203
176	137.045654296875	3.3796666666666666					1	DETECTED	137.0457 m/z @3.38 [CD8049_2.mzXML]	137.045654296875	3.3796666666666666	1.9347833333333333	10.355916666666667	8.421133333333334	15173.2314453125	1106945.5584576111	0	1177	0.4273423572155908	2.913550779352506	4.594597995007272	137.0382080078125	137.04623413085938
177	137.0595703125	9.327933333333334					1	DETECTED	137.0596 m/z @9.33 [CD8049_2.mzXML]	137.0595703125	9.327933333333334	3.8884166666666666	10.733183333333333	6.844766666666667	7030.85400390625	607169.9983484498	0	1177	0.09968798065465734	0.6291704838971598	0.2812242776831138	137.05923461914062	137.0597381591797
178	137.1322021484375	7.072616666666667					1	DETECTED	137.1322 m/z @7.07 [CD8049_2.mzXML]	137.1322021484375	7.072616666666667	0.10108333333333334	19.995	19.89391666666667	7677.263671875	3703397.3849780294	0	1177	6.729479119803404	1.4267963527870484	1.466030618628623	137.1317596435547	137.1326446533203
179	138.05227661132812	1.8796666666666666					1	DETECTED	138.0523 m/z @1.88 [CD8049_2.mzXML]	138.05227661132812	1.8796666666666666	0.5946166666666667	19.317833333333333	18.723216666666666	271041.40625	3615071.794241335	0	1177	0.06387717924409486	0.6345572286818656	0.07043781168032058	138.04637145996094	138.0555419921875
180	138.9060821533203	1.7518500000000001					1	DETECTED	138.9061 m/z @1.75 [CD8049_2.mzXML]	138.9060821533203	1.7518500000000001	1.6735833333333334	19.537666666666667	17.864083333333333	35886.13671875	8979732.505347047	0	1177	0.3495144433976354	114.12318994889262	1.1075200811259394	138.90602111816406	138.9138946533203
181	139.00247192382812	3.303733333333333					1	DETECTED	139.0025 m/z @3.30 [CD8049_2.mzXML]	139.00247192382812	3.303733333333333	1.43395	5.064133333333333	3.630183333333333	3984.8369140625	275544.6530043335	0	1177	0.17551787353359716	0.9707497303609153	0.16365602547972324	138.9990234375	139.00279235839844
182	139.04171752929688	14.411900000000001					1	DETECTED	139.0417 m/z @14.41 [CD8049_2.mzXML]	139.04171752929688	14.411900000000001	0.17441666666666666	19.995	19.820583333333335	158005.5625	2.3764513801402505E7	1	1177	3.649783439500755	0.8460862808804489	0.5311448208100901	139.03573608398438	139.05081176757812
183	140.0493621826172	10.371866666666667					1	DETECTED	140.0494 m/z @10.37 [CD8049_2.mzXML]	140.0493621826172	10.371866666666667	9.175083333333333	16.418866666666666	7.243783333333333	7428.92578125	1468547.3750358885	0	1177	6.352950985092976	3.0263553692536918	5.052257718103806	140.0408477783203	140.04966735839844
184	140.0678253173828	1.7817833333333333					1	DETECTED	140.0678 m/z @1.78 [CD8049_2.mzXML]	140.0678253173828	1.7817833333333333	0.19261666666666669	19.830166666666667	19.63755	538430.0	3967555.7844291353	1	1177	0.04038125395569847	0.8098369612295643	0.21414473929784678	140.06185913085938	140.07090759277344
185	140.9520263671875	18.01516666666667					1	DETECTED	140.9520 m/z @18.02 [CD8049_2.mzXML]	140.9520263671875	18.01516666666667	1.4503333333333333	19.7025	18.252166666666668	1885.29345703125	762545.8773344728	0	1177	0.43109916185410313	0.550931189568262	0.10186237913652403	140.9516143798828	140.9541015625
186	141.00997924804688	10.43365					1	DETECTED	141.0100 m/z @10.43 [CD8049_2.mzXML]	141.00997924804688	10.43365	3.364516666666667	10.697366666666666	7.332849999999999	15088.4228515625	841757.6926375736	0	1177	0.1082193469555488	0.5197709332617549	0.02825680441484283	141.00970458984375	141.0161590576172
187	141.0387725830078	14.595983333333333					1	DETECTED	141.0388 m/z @14.60 [CD8049_2.mzXML]	141.0387725830078	14.595983333333333	2.7363833333333334	16.307583333333334	13.571200000000001	5347.72998046875	1471735.033292541	0	1177	3.457085215696372	0.5721609497790819	0.10196635082202099	141.03057861328125	141.04098510742188
188	141.05201721191406	9.344933333333334					1	DETECTED	141.0520 m/z @9.34 [CD8049_2.mzXML]	141.05201721191406	9.344933333333334	0.6860833333333333	11.738750000000001	11.052666666666669	48753.1640625	1137522.6900462958	0	1177	0.0988262584146895	0.8193420238214477	0.2974391998740294	141.0461883544922	141.0574951171875
189	141.07113647460938	1.7817833333333333					1	DETECTED	141.0711 m/z @1.78 [CD8049_2.mzXML]	141.07113647460938	1.7817833333333333	0.9781666666666666	19.958333333333332	18.980166666666666	21682.662109375	2355393.1625877987	0	1177	9.41406104465975	1.4847131404379605	1.6632076390218944	141.06509399414062	141.07113647460938
190	141.09088134765625	10.820549999999999					1	DETECTED	141.0909 m/z @10.82 [CD8049_2.mzXML]	141.09088134765625	10.820549999999999	0.13763333333333333	19.995	19.857366666666667	2021.61376953125	1253228.0227484133	0	1177	11.983475281788746	0.9293981824564141	0.8587963649128284	141.09002685546875	141.0948486328125
191	142.04713439941406	1.7959					1	DETECTED	142.0471 m/z @1.80 [CD8049_2.mzXML]	142.04713439941406	1.7959	0.7043	9.414183333333334	8.709883333333334	29548.298828125	997876.7168773804	0	1177	0.13578261507789513	0.6436487995585102	0.2575116912473321	142.04193115234375	142.0548858642578
192	142.06507873535156	9.189783333333333					1	DETECTED	142.0651 m/z @9.19 [CD8049_2.mzXML]	142.06507873535156	9.189783333333333	3.154433333333333	12.691516666666667	9.537083333333333	51655.96484375	1362099.3205867922	0	1177	0.09529485378619462	0.5260230710793513	5.385799625740668	142.05955505371094	142.0745086669922
193	142.9477081298828	1.6583833333333333					1	DETECTED	142.9477 m/z @1.66 [CD8049_2.mzXML]	142.9477081298828	1.6583833333333333	1.46565	19.885166666666667	18.419516666666667	26101.63671875	1504710.338339783	0	1177	0.055574343499089185	8.45299354178027	33.129831726130405	142.93804931640625	142.95010375976562
194	143.0071258544922	10.462716666666667					1	DETECTED	143.0071 m/z @10.46 [CD8049_2.mzXML]	143.0071258544922	10.462716666666667	1.43395	10.579183333333333	9.145233333333334	6242.4765625	1365134.182432129	0	1177	0.058279394239580284	0.5064497550422169	0.012899510084433734	143.00128173828125	143.00852966308594
195	143.0311737060547	1.7959					1	DETECTED	143.0312 m/z @1.80 [CD8049_2.mzXML]	143.0311737060547	1.7959	0.53965	19.610833333333336	19.071183333333337	183691.453125	3057443.658606808	0	1177	0.13289852353373255	0.6398593573331945	2.757824486769966	143.0270538330078	143.034423828125
196	143.0729217529297	9.189783333333333					1	DETECTED	143.0729 m/z @9.19 [CD8049_2.mzXML]	143.0729217529297	9.189783333333333	0.10108333333333334	19.995	19.89391666666667	63554.78515625	3004534.511343595	0	1177	0.09738847443942866	0.5721396615044252	0.023287768807717442	143.0662384033203	143.08163452148438
197	143.10623168945312	11.072516666666667					1	DETECTED	143.1062 m/z @11.07 [CD8049_2.mzXML]	143.10623168945312	11.072516666666667	0.15614999999999998	17.345000000000002	17.188850000000002	7028.20703125	1493785.6630934759	0	1177	1.2514801750189797	0.7872972081675528	1.7333549544949758	143.0989990234375	143.11495971679688
198	144.04440307617188	9.189783333333333					1	DETECTED	144.0444 m/z @9.19 [CD8049_2.mzXML]	144.04440307617188	9.189783333333333	1.7959	15.957016666666668	14.161116666666668	13549.2431640625	2098611.6243580324	0	1177	0.09071431062508495	0.5124102914775769	0.02057657230673427	144.0344696044922	144.0515899658203
199	144.06521606445312	5.322933333333333					1	DETECTED	144.0652 m/z @5.32 [CD8049_2.mzXML]	144.06521606445312	5.322933333333333	0.11946666666666667	19.976666666666667	19.8572	2138.10888671875	1158647.8900168147	0	1177	5.6012035437866	1.9080741044431917	2.8161482088863834	144.06471252441406	144.06588745117188
200	144.08050537109375	9.189783333333333					1	DETECTED	144.0805 m/z @9.19 [CD8049_2.mzXML]	144.08050537109375	9.189783333333333	9.0739	10.837383333333333	1.7634833333333333	565918.0625	4118836.4482556805	1	1177	0.09062989549813949	2.860440335515394	2.239303512152255	144.07994079589844	144.08099365234375
201	144.10171508789062	1.8660666666666665					1	DETECTED	144.1017 m/z @1.87 [CD8049_2.mzXML]	144.10171508789062	1.8660666666666665	0.19261666666666669	19.995	19.802383333333335	37016.83984375	1841538.326706055	0	1177	1.862244161219208	1.0276191914657122	0.15153107483257908	144.10092163085938	144.10223388671875
202	144.13795471191406	10.922733333333333					1	DETECTED	144.1380 m/z @10.92 [CD8049_2.mzXML]	144.13795471191406	10.922733333333333	10.887866666666667	13.0306	2.1427333333333323	4800.46630859375	205430.67830285642	0	1177	0.08371493747365655	30.727533460803688	60.455066921607376	144.13768005371094	144.13824462890625
203	144.98081970214844	1.52465					1	DETECTED	144.9808 m/z @1.52 [CD8049_2.mzXML]	144.98081970214844	1.52465	1.52465	18.9165	17.391849999999998	51723.140625	1802696.1682450864	0	1177	0.057537590479457945	null	null	144.9743194580078	144.98117065429688
204	144.9917755126953	1.8244					1	DETECTED	144.9918 m/z @1.82 [CD8049_2.mzXML]	144.9917755126953	1.8244	1.43395	19.098666666666666	17.664716666666667	53406.56640625	6990460.7482259525	0	1177	17.661907593479807	22.62097152857814	103.31372379420417	144.98204040527344	144.99200439453125
205	145.0345458984375	1.4953666666666665					1	DETECTED	145.0345 m/z @1.50 [CD8049_2.mzXML]	145.0345458984375	1.4953666666666665	1.43395	1.5391333333333332	0.10518333333333318	5036.43701171875	22989.03714453123	0	1177	0.1454122409044014	0.8563093622795133	0.7126187245590266	145.0342559814453	145.03460693359375
206	145.04931640625	1.9487999999999999					1	DETECTED	145.0493 m/z @1.95 [CD8049_2.mzXML]	145.04931640625	1.9487999999999999	0.10108333333333334	19.958333333333332	19.85725	128031.4140625	9609913.07505779	0	1177	0.5358215614177826	4.513927817831539	5.018458728065285	145.04751586914062	145.05516052246094
207	145.06491088867188	9.233849999999999					1	DETECTED	145.0649 m/z @9.23 [CD8049_2.mzXML]	145.06491088867188	9.233849999999999	9.159966666666666	9.248600000000001	0.08863333333333578	2835.845703125	12374.219305725313	0	1177	0.10313714418492204	0.5998195353034267	0.19963907060685346	145.0645751953125	145.06491088867188
208	145.0841064453125	9.189783333333333					1	DETECTED	145.0841 m/z @9.19 [CD8049_2.mzXML]	145.0841064453125	9.189783333333333	9.127383333333334	17.773500000000002	8.646116666666668	51314.84375	851910.2001865234	0	1177	0.10094463437682322	2.1582432495280055	2.355897543469587	145.083740234375	145.08615112304688
209	146.05979919433594	9.189783333333333					1	DETECTED	146.0598 m/z @9.19 [CD8049_2.mzXML]	146.05979919433594	9.189783333333333	0.3019833333333333	17.605999999999998	17.304016666666666	426806.5625	5991497.527786682	0	1177	0.0917997088848761	0.5693665354044585	2.254138290668573	146.05197143554688	146.06614685058594
210	146.08094787597656	1.96275					1	DETECTED	146.0809 m/z @1.96 [CD8049_2.mzXML]	146.08094787597656	1.96275	0.3387833333333334	19.812	19.47321666666667	113415.1015625	8026034.665164618	0	1177	0.5609349236157477	2.5912079178151908	1.4927355332030465	146.08070373535156	146.09075927734375
211	146.11732482910156	1.8244					1	DETECTED	146.1173 m/z @1.82 [CD8049_2.mzXML]	146.11732482910156	1.8244	1.8101166666666666	16.8445	15.034383333333334	98869.2890625	2100227.627385192	0	1177	0.044981523367965126	260.92498944538727	519.2718054988885	146.11691284179688	146.11773681640625
212	147.010009765625	1.52465					1	DETECTED	147.0100 m/z @1.52 [CD8049_2.mzXML]	147.010009765625	1.52465	0.5214833333333334	19.391000000000002	18.86951666666667	259866.015625	5915716.594771243	0	1177	0.09715971049356353	5.637021555533613	110.386372601879	147.00143432617188	147.01406860351562
213	147.02870178222656	3.2584999999999997					1	DETECTED	147.0287 m/z @3.26 [CD8049_2.mzXML]	147.02870178222656	3.2584999999999997	2.0764833333333335	3.8106166666666668	1.7341333333333333	7056.392578125	301655.96932153316	0	1177	0.3550924707801566	0.7335485963254892	0.4670971926509783	147.028564453125	147.02896118164062
214	147.0633544921875	9.189783333333333					1	DETECTED	147.0634 m/z @9.19 [CD8049_2.mzXML]	147.0633544921875	9.189783333333333	0.10108333333333334	19.995	19.89391666666667	36173.8671875	3187946.9333248315	0	1177	0.09929260705178322	0.5506011132103108	0.018280245831911412	147.05349731445312	147.06553649902344
215	147.076171875	1.8524500000000002					1	DETECTED	147.0762 m/z @1.85 [CD8049_2.mzXML]	147.076171875	1.8524500000000002	1.7669333333333335	11.15545	9.388516666666666	356937.0	9455445.826797247	0	1177	0.15038003708582037	7.428297484761849	7.786172164831531	147.0759735107422	147.08058166503906
216	147.11264038085938	1.5832333333333333					1	DETECTED	147.1126 m/z @1.58 [CD8049_2.mzXML]	147.11264038085938	1.5832333333333333	1.5099833333333335	15.133199999999999	13.623216666666664	177375.75	3550602.160477263	0	1177	0.12658955249732018	6.005049080849569	8.716380838358248	147.11209106445312	147.12083435058594
217	148.01455688476562	1.4953666666666665					1	DETECTED	148.0146 m/z @1.50 [CD8049_2.mzXML]	148.01455688476562	1.4953666666666665	1.43395	1.5832333333333333	0.1492833333333332	24896.19921875	162037.82717700198	0	1177	0.12448573555690312	1.2153324287652678	1.2675257500640134	148.01455688476562	148.01475524902344
218	148.03907775878906	9.943133333333332					1	DETECTED	148.0391 m/z @9.94 [CD8049_2.mzXML]	148.03907775878906	9.943133333333332	0.32045	17.718	17.39755	35342.84375	2678163.913250001	0	1177	8.013327676409718	0.5533771082615352	0.21680089654283513	148.03648376464844	148.04299926757812
219	148.06019592285156	1.8524500000000002					1	DETECTED	148.0602 m/z @1.85 [CD8049_2.mzXML]	148.06019592285156	1.8524500000000002	0.9230166666666667	15.679966666666667	14.75695	50722.55078125	2432645.1749872128	0	1177	0.10886096971104608	1.2355897208197875	1.567137901914331	148.05638122558594	148.06651306152344
220	148.07969665527344	2.2995333333333337					1	DETECTED	148.0797 m/z @2.30 [CD8049_2.mzXML]	148.07969665527344	2.2995333333333337	0.17441666666666666	19.995	19.820583333333335	6808.84033203125	2306831.7510520015	0	1177	18.21721974115518	4.663410636278792	7.8448136580395165	148.07545471191406	148.08261108398438
221	148.09646606445312	1.9071666666666667					1	DETECTED	148.0965 m/z @1.91 [CD8049_2.mzXML]	148.09646606445312	1.9071666666666667	0.8501	7.934216666666667	7.084116666666667	18309.861328125	1064708.53785318	0	1177	0.09482518174678378	1.7795060270927254	1.121826703013683	148.09625244140625	148.09718322753906
222	148.93496704101562	1.7518500000000001					1	DETECTED	148.9350 m/z @1.75 [CD8049_2.mzXML]	148.93496704101562	1.7518500000000001	1.6583833333333333	12.11225	10.453866666666666	89980.953125	2848139.5291516115	0	1177	0.06724203886816116	55.92296718972887	0.7803638090752476	148.9345703125	148.9351806640625
223	149.01202392578125	1.52465					1	DETECTED	149.0120 m/z @1.52 [CD8049_2.mzXML]	149.01202392578125	1.52465	0.19261666666666669	19.976666666666667	19.78405	171103.8125	5898605.236615446	0	1177	4.67760466837119	0.5758620742953238	0.09245060104777328	149.00209045410156	149.01217651367188
224	149.02294921875	12.456333333333333					1	DETECTED	149.0229 m/z @12.46 [CD8049_2.mzXML]	149.02294921875	12.456333333333333	0.10108333333333334	19.995	19.89391666666667	85561.1953125	3.674160860620022E7	1	1177	19.597504650137473	0.8566836456705085	0.09268919212300304	149.02281188964844	149.02340698242188
225	149.0595703125	8.374283333333333					1	DETECTED	149.0596 m/z @8.37 [CD8049_2.mzXML]	149.0595703125	8.374283333333333	1.8101166666666666	8.456716666666667	6.6466	5135.224609375	1045249.577638245	0	1177	0.2321143290746459	0.5062790402437477	0.01255808048749538	149.05938720703125	149.06329345703125
226	149.07855224609375	16.54865					1	DETECTED	149.0786 m/z @16.55 [CD8049_2.mzXML]	149.07855224609375	16.54865	0.10108333333333334	19.995	19.89391666666667	8769.52734375	3619838.804496065	0	1177	10.036191220621733	0.6047677771990589	0.21473454718627824	149.0782470703125	149.07875061035156
227	149.99703979492188	11.738750000000001					1	DETECTED	149.9970 m/z @11.74 [CD8049_2.mzXML]	149.99703979492188	11.738750000000001	0.10108333333333334	19.995	19.89391666666667	9614.296875	4588275.010092285	0	1177	2.448051059274464	0.8547210208231891	0.709442041646378	149.9922637939453	150.00595092773438
228	150.01341247558594	1.7817833333333333					1	DETECTED	150.0134 m/z @1.78 [CD8049_2.mzXML]	150.01341247558594	1.7817833333333333	0.3019833333333333	1.7817833333333333	1.4798	6948.82275390625	326428.4739754638	0	1177	0.22354715193446273	0.5	null	150.01153564453125	150.0157012939453
229	150.0263214111328	12.456333333333333					1	DETECTED	150.0263 m/z @12.46 [CD8049_2.mzXML]	150.0263214111328	12.456333333333333	0.13763333333333333	19.830166666666667	19.692533333333333	6858.466796875	3752831.7844261457	0	1177	10.431919910125519	0.7992942978290458	0.8891961696496409	150.02603149414062	150.03370666503906
230	150.04620361328125	10.371866666666667					1	DETECTED	150.0462 m/z @10.37 [CD8049_2.mzXML]	150.04620361328125	10.371866666666667	10.340466666666666	13.608983333333333	3.2685166666666667	6758.3642578125	646495.6681486815	0	1177	0.11545177202778056	52.046443736727994	103.09288747345599	150.04039001464844	150.04647827148438
231	150.05831909179688	2.7363833333333334					1	DETECTED	150.0583 m/z @2.74 [CD8049_2.mzXML]	150.05831909179688	2.7363833333333334	1.8933166666666668	9.60745	7.714133333333333	76407.4296875	3029240.381440306	0	1177	0.3609695492131024	4.561728378706032	0.4788752432402635	150.05209350585938	150.05856323242188
232	150.93199157714844	1.7204166666666665					1	DETECTED	150.9320 m/z @1.72 [CD8049_2.mzXML]	150.93199157714844	1.7204166666666665	1.6583833333333333	1.8101166666666666	0.15173333333333328	21932.78125	142033.17724975586	0	1177	0.11798931315246297	1.2229983879634634	1.4459967759269268	150.9319610595703	150.9321746826172
233	150.96839904785156	11.492683333333334					1	DETECTED	150.9684 m/z @11.49 [CD8049_2.mzXML]	150.96839904785156	11.492683333333334	0.13763333333333333	19.995	19.857366666666667	12990.2216796875	2271704.240929502	0	1177	0.8046551141288454	0.8437995396035665	0.33719935099163084	150.9680633544922	150.97674560546875
234	151.04742431640625	1.8101166666666666					1	DETECTED	151.0474 m/z @1.81 [CD8049_2.mzXML]	151.04742431640625	1.8101166666666666	0.8315166666666667	15.168650000000001	14.337133333333334	10381.0380859375	3639414.3973302916	0	1177	13.656210455321759	7.325328700865183	34.68078104058055	151.03843688964844	151.04742431640625
235	151.06130981445312	8.52565					1	DETECTED	151.0613 m/z @8.53 [CD8049_2.mzXML]	151.06130981445312	8.52565	2.1615166666666665	10.610866666666668	8.449350000000003	10530.125	749129.453178375	0	1177	0.08452447464466317	2.414338123361511	14.301432139724263	151.05381774902344	151.06211853027344
236	151.1112823486328	10.820549999999999					1	DETECTED	151.1113 m/z @10.82 [CD8049_2.mzXML]	151.1112823486328	10.820549999999999	0.4114833333333333	19.738833333333332	19.32735	5234.0126953125	1323930.3614716795	0	1177	4.424242009757469	0.9283901534559614	1.4375288987712258	151.11109924316406	151.11196899414062
237	152.02182006835938	1.8101166666666666					1	DETECTED	152.0218 m/z @1.81 [CD8049_2.mzXML]	152.02182006835938	1.8101166666666666	1.7817833333333333	10.62715	8.845366666666667	119590.71875	1822446.180388123	0	1177	0.3764081031502948	6.482881031775725	11.504048923637882	152.0217742919922	152.03179931640625
238	152.0319061279297	3.319033333333333					1	DETECTED	152.0319 m/z @3.32 [CD8049_2.mzXML]	152.0319061279297	3.319033333333333	2.2587333333333333	9.823583333333334	7.56485	7768.921875	747093.0625934448	0	1177	6.7615716178990635	3.5673158540035845	6.134631708007169	152.03182983398438	152.0366668701172
239	152.04913330078125	9.790833333333333					1	DETECTED	152.0491 m/z @9.79 [CD8049_2.mzXML]	152.04913330078125	9.790833333333333	0.10108333333333334	19.995	19.89391666666667	2537.501708984375	1182932.7787194515	0	1177	17.553027252270404	1.0265443724898304	1.0530887449796607	152.0463104248047	152.04913330078125
240	152.06167602539062	11.039083333333334					1	DETECTED	152.0617 m/z @11.04 [CD8049_2.mzXML]	152.06167602539062	11.039083333333334	1.03285	14.975133333333334	13.942283333333334	12334.849609375	1335073.7907226563	0	1177	9.223205424263435	0.7830987042961209	0.25706837893267087	152.0535888671875	152.0707244873047
241	152.94699096679688	1.5980166666666666					1	DETECTED	152.9470 m/z @1.60 [CD8049_2.mzXML]	152.94699096679688	1.5980166666666666	1.5536333333333334	1.7817833333333333	0.22814999999999985	98325.9609375	567297.9181708982	0	1177	0.08123533915291326	2.5008647920148994	3.440488685398509	152.94679260253906	152.94705200195312
242	153.05735778808594	13.511033333333334					1	DETECTED	153.0574 m/z @13.51 [CD8049_2.mzXML]	153.05735778808594	13.511033333333334	4.060966666666666	19.7025	15.641533333333335	82616.0	1.2113267066590246E7	0	1177	2.1223860162848744	0.6900300739664912	0.3607463973279727	153.05178833007812	153.06602478027344
243	154.02630615234375	1.8660666666666665					1	DETECTED	154.0263 m/z @1.87 [CD8049_2.mzXML]	154.02630615234375	1.8660666666666665	1.7959	10.519433333333334	8.723533333333334	40739.52734375	1504952.059111694	0	1177	0.07245691842159063	62.08727189747192	178.1892098858931	154.01995849609375	154.02647399902344
244	154.05690002441406	12.624400000000001					1	DETECTED	154.0569 m/z @12.62 [CD8049_2.mzXML]	154.05690002441406	12.624400000000001	2.82085	15.716683333333332	12.895833333333332	4384.291015625	1016668.7670820918	0	1177	2.4754606093851823	0.6577124273009946	0.25887952994872854	154.0469207763672	154.06556701660156
245	154.08384704589844	3.7641333333333336					1	DETECTED	154.0838 m/z @3.76 [CD8049_2.mzXML]	154.08384704589844	3.7641333333333336	3.066516666666667	9.978066666666667	6.91155	7710.82177734375	867613.267941284	0	1177	0.46044272134616016	4.953687555247628	1.4618015338792243	154.0835418701172	154.08645629882812
246	154.88011169433594	1.7518500000000001					1	DETECTED	154.8801 m/z @1.75 [CD8049_2.mzXML]	154.88011169433594	1.7518500000000001	1.7204166666666665	2.1332833333333334	0.41286666666666694	14336.62109375	171944.98554858405	0	1177	0.24460315862238624	6.567338282078412	12.134676564156823	154.87994384765625	154.88046264648438
247	155.02828979492188	2.6945833333333336					1	DETECTED	155.0283 m/z @2.69 [CD8049_2.mzXML]	155.02828979492188	2.6945833333333336	2.175483333333333	18.05216666666667	15.876683333333336	9436.8154296875	1046289.002979889	0	1177	0.2913254858762171	6.403521927420562	11.92572082975211	155.0212860107422	155.03173828125
248	155.06784057617188	10.013033333333334					1	DETECTED	155.0678 m/z @10.01 [CD8049_2.mzXML]	155.06784057617188	10.013033333333334	9.175083333333333	10.419333333333332	1.2442499999999992	9140.0576171875	181098.67956182858	0	1177	1.2195284667774189	0.7424368995763456	0.5536228988455631	155.05992126464844	155.0684051513672
249	155.13059997558594	14.818833333333334					1	DETECTED	155.1306 m/z @14.82 [CD8049_2.mzXML]	155.13059997558594	14.818833333333334	0.10108333333333334	19.995	19.89391666666667	312770.4375	7.29186802572725E7	0	1177	5.3289115223225565	0.685756916959426	0.693350953686431	155.13035583496094	155.1311492919922
250	156.0418243408203	1.7817833333333333					1	DETECTED	156.0418 m/z @1.78 [CD8049_2.mzXML]	156.0418243408203	1.7817833333333333	1.7518500000000001	17.0115	15.25965	313698.0625	3502816.1390119623	0	1177	0.03545265840845957	1.2123867068986842	1.3079274282600282	156.0415496826172	156.04808044433594
251	156.0765380859375	1.8796666666666666					1	DETECTED	156.0765 m/z @1.88 [CD8049_2.mzXML]	156.0765380859375	1.8796666666666666	1.5391333333333332	15.293633333333334	13.7545	47077.79296875	1964211.4705236824	0	1177	0.39137668207707144	2.395818472567679	1.414264837864399	156.06820678710938	156.08163452148438
252	156.1342315673828	14.818833333333334					1	DETECTED	156.1342 m/z @14.82 [CD8049_2.mzXML]	156.1342315673828	14.818833333333334	0.15614999999999998	19.793666666666663	19.637516666666663	14949.1904296875	4483050.099092866	0	1177	7.621082600604337	0.8418122348549325	0.7167919920998387	156.13363647460938	156.13494873046875
253	157.01324462890625	3.3493					1	DETECTED	157.0132 m/z @3.35 [CD8049_2.mzXML]	157.01324462890625	3.3493	1.4953666666666665	9.109466666666666	7.6141	3725.19384765625	579596.1281861877	0	1177	0.0699358818732323	2.0534988672731846	3.1069977345463697	157.0128936767578	157.01686096191406
254	157.12779235839844	14.818833333333334					1	DETECTED	157.1278 m/z @14.82 [CD8049_2.mzXML]	157.12779235839844	14.818833333333334	0.10108333333333334	19.995	19.89391666666667	85239.4609375	2.1398220778378386E7	0	1177	8.609934344060925	0.862098095319038	1.2558932558231388	157.1217803955078	157.12832641601562
255	158.04002380371094	1.7817833333333333					1	DETECTED	158.0400 m/z @1.78 [CD8049_2.mzXML]	158.04002380371094	1.7817833333333333	1.7518500000000001	3.7641333333333336	2.0122833333333334	19105.314453125	555883.8403525084	0	1177	0.6627616742341496	28.57730424994134	35.13899157685985	158.03671264648438	158.04002380371094
256	158.13125610351562	14.818833333333334					1	DETECTED	158.1313 m/z @14.82 [CD8049_2.mzXML]	158.13125610351562	14.818833333333334	0.15614999999999998	19.848333333333336	19.692183333333336	5207.64453125	1709047.0324704573	0	1177	6.8624396411144915	0.6715068069623455	1.1718530914193643	158.13046264648438	158.13177490234375
257	158.92759704589844	1.5536333333333334					1	DETECTED	158.9276 m/z @1.55 [CD8049_2.mzXML]	158.92759704589844	1.5536333333333334	1.4503333333333333	2.11915	0.6688166666666666	34342.31640625	718252.7399001467	0	1177	1.7006496397645505	3.2372539528880226	5.474507905776045	158.92189025878906	158.92779541015625
258	158.9636688232422	1.6434833333333332					1	DETECTED	158.9637 m/z @1.64 [CD8049_2.mzXML]	158.9636688232422	1.6434833333333332	1.5832333333333333	13.898516666666666	12.315283333333333	404658.53125	4045617.516911468	0	1177	0.0863177489999436	2.601383200509792	2.673938687922613	158.95619201660156	158.97360229492188
259	159.01380920410156	1.43395					1	DETECTED	159.0138 m/z @1.43 [CD8049_2.mzXML]	159.01380920410156	1.43395	1.4152666666666667	3.0811166666666665	1.6658499999999998	9029.7705078125	472375.3213962402	0	1177	0.8472274486203941	44.581177520071236	88.16235504014247	159.00509643554688	159.01422119140625
260	159.06478881835938	1.9347833333333333					1	DETECTED	159.0648 m/z @1.93 [CD8049_2.mzXML]	159.06478881835938	1.9347833333333333	1.9347833333333333	18.934666666666665	16.999883333333333	7448.771484375	1072562.303415039	0	1177	0.210928346817425	null	null	159.064453125	159.06695556640625
261	159.09170532226562	9.189783333333333					1	DETECTED	159.0917 m/z @9.19 [CD8049_2.mzXML]	159.09170532226562	9.189783333333333	0.5946166666666667	15.790183333333333	15.195566666666666	39963.23046875	1258253.863861145	0	1177	0.09221966318142982	0.5182986359700282	2.241934710167972	159.08346557617188	159.1016387939453
262	159.9818878173828	11.3515					1	DETECTED	159.9819 m/z @11.35 [CD8049_2.mzXML]	159.9818878173828	11.3515	0.10108333333333334	19.995	19.89391666666667	5841.6826171875	2272487.0055959485	0	1177	19.09041451887757	0.8841413280989594	0.7423687483921593	159.9803466796875	159.98243713378906
263	160.0602569580078	2.5566666666666666					1	DETECTED	160.0603 m/z @2.56 [CD8049_2.mzXML]	160.0602569580078	2.5566666666666666	1.1416	19.629	18.4874	352288.25	2.204219306901534E7	1	1177	0.6941891435058736	2.2121959747743314	1.9878401214668315	160.05078125	160.0635223388672
264	160.0757598876953	9.189783333333333					1	DETECTED	160.0758 m/z @9.19 [CD8049_2.mzXML]	160.0757598876953	9.189783333333333	0.7587833333333334	19.262999999999998	18.504216666666665	21217.380859375	2035470.529462433	0	1177	0.10324542387469293	0.5689589732425586	16.201626374262233	160.07533264160156	160.07586669921875
265	160.133056640625	10.09965					1	DETECTED	160.1331 m/z @10.10 [CD8049_2.mzXML]	160.133056640625	10.09965	2.1050166666666668	18.843	16.737983333333332	33730.00390625	1975867.9378013308	0	1177	0.08073065468706275	2.07444656235642	2.4320097422825513	160.1276397705078	160.13340759277344
266	160.95269775390625	11.653866666666666					1	DETECTED	160.9527 m/z @11.65 [CD8049_2.mzXML]	160.95269775390625	11.653866666666666	1.4953666666666665	19.519333333333336	18.02396666666667	6745.55517578125	1591544.975646637	0	1177	0.3593274795513821	0.887137208577382	0.3726913747602902	160.9525146484375	160.9611358642578
267	161.01219177246094	1.52465					1	DETECTED	161.0122 m/z @1.52 [CD8049_2.mzXML]	161.01219177246094	1.52465	1.4152666666666667	8.629966666666666	7.2147	15663.359375	1045551.0675267944	0	1177	0.16518728065503896	32.97897303062622	64.33311418769281	161.0104217529297	161.01246643066406
268	161.02369689941406	12.31955					1	DETECTED	161.0237 m/z @12.32 [CD8049_2.mzXML]	161.02369689941406	12.31955	1.4953666666666665	16.640533333333334	15.145166666666668	60541.95703125	1.2009707421522712E7	0	1177	2.586745203984222	1.9849872564279016	3.3266916720367847	161.01608276367188	161.03073120117188
269	161.0409698486328	1.43395					1	DETECTED	161.0410 m/z @1.43 [CD8049_2.mzXML]	161.0409698486328	1.43395	1.43395	11.006116666666665	9.572166666666666	3437.8232421875	1610253.7543807372	0	1177	8.276518803632898	null	null	161.03794860839844	161.04164123535156
270	161.06385803222656	2.597866666666667					1	DETECTED	161.0639 m/z @2.60 [CD8049_2.mzXML]	161.06385803222656	2.597866666666667	0.39326666666666665	19.995	19.601733333333335	20010.751953125	2789610.509389773	0	1177	0.8822353263670446	0.9679288925499032	6.782249303857744	161.05868530273438	161.0644073486328
271	161.98095703125	0.22893333333333335					1	DETECTED	161.9810 m/z @0.23 [CD8049_2.mzXML]	161.98095703125	0.22893333333333335	0.11946666666666667	19.995	19.875533333333333	3548.822509765625	1629215.4794730828	0	1177	18.488396478188594	90.7834957369062	180.5669914738124	161.98036193847656	161.98812866210938
272	162.05003356933594	1.8796666666666666					1	DETECTED	162.0500 m/z @1.88 [CD8049_2.mzXML]	162.05003356933594	1.8796666666666666	1.4503333333333333	6.334183333333333	4.88385	7465.43603515625	694111.2341590574	0	1177	0.600459001157007	5.68771350931677	7.918071633141557	162.04168701171875	162.05894470214844
273	162.0978546142578	15.457683333333334					1	DETECTED	162.0979 m/z @15.46 [CD8049_2.mzXML]	162.0978546142578	15.457683333333334	0.3387833333333334	19.610833333333336	19.272050000000004	10225.0146484375	3086665.643488369	0	1177	2.8357227158266927	0.8353397930465725	0.6890571986826679	162.0970916748047	162.0985870361328
274	162.11192321777344	1.8244					1	DETECTED	162.1119 m/z @1.82 [CD8049_2.mzXML]	162.11192321777344	1.8244	1.7518500000000001	8.9492	7.197349999999999	2321079.25	1.676436700497325E7	1	1177	0.06483378284152574	3.02657714658726	3.2097624410288703	162.1114959716797	162.11279296875
275	162.51596069335938	15.993733333333333					1	DETECTED	162.5160 m/z @15.99 [CD8049_2.mzXML]	162.51596069335938	15.993733333333333	10.87125	17.866	6.99475	9973.298828125	2308628.4761120602	0	1177	1.092508277626358	0.6827499032045005	0.3654998064090008	162.5063018798828	162.51947021484375
276	162.9912109375	1.52465					1	DETECTED	162.9912 m/z @1.52 [CD8049_2.mzXML]	162.9912109375	1.52465	0.10108333333333334	19.958333333333332	19.85725	410276.9375	6307712.140716434	0	1177	0.4443795082148545	1.256400098489876	1.254078850451861	162.9832763671875	162.9917449951172
277	163.03855895996094	10.922733333333333					1	DETECTED	163.0386 m/z @10.92 [CD8049_2.mzXML]	163.03855895996094	10.922733333333333	0.10108333333333334	19.995	19.89391666666667	26266.158203125	3326497.0924351225	0	1177	1.0101274496234076	9.085713052740484	4.801926307864142	163.03001403808594	163.0452423095703
278	163.05999755859375	1.9908333333333335					1	DETECTED	163.0600 m/z @1.99 [CD8049_2.mzXML]	163.05999755859375	1.9908333333333335	0.11946666666666667	19.958333333333332	19.838866666666664	32937.8046875	8958521.030205868	0	1177	0.2974613608499044	5.618018304552855	4.743411883108866	163.05372619628906	163.06484985351562
279	163.09432983398438	15.457683333333334					1	DETECTED	163.0943 m/z @15.46 [CD8049_2.mzXML]	163.09432983398438	15.457683333333334	0.5764	19.922	19.3456	23275.7109375	7310103.74581433	0	1177	2.638137772274412	0.6499977040510619	0.6335262964255298	163.08438110351562	163.10182189941406
280	163.1155242919922	1.8244					1	DETECTED	163.1155 m/z @1.82 [CD8049_2.mzXML]	163.1155242919922	1.8244	0.4296333333333333	12.267633333333333	11.838	140453.5625	5176626.048998687	0	1177	0.06517651385023204	4.243720574528594	0.10563939838315957	163.1114501953125	163.12124633789062
281	163.97640991210938	0.22893333333333335					1	DETECTED	163.9764 m/z @0.23 [CD8049_2.mzXML]	163.97640991210938	0.22893333333333335	0.10108333333333334	19.995	19.89391666666667	52798.9140625	1.8930400206162985E7	1	1177	17.992223825574907	38.89277684574855	30.934386364624057	163.97592163085938	163.9770965576172
282	164.091796875	2.0478					1	DETECTED	164.0918 m/z @2.05 [CD8049_2.mzXML]	164.091796875	2.0478	1.8933166666666668	15.4211	13.527783333333332	11131.5849609375	1039541.6950181887	0	1177	0.40876919811315515	43.783957276944655	8.321933453069496	164.09107971191406	164.0981903076172
283	164.9090576171875	1.7362499999999998					1	DETECTED	164.9091 m/z @1.74 [CD8049_2.mzXML]	164.9090576171875	1.7362499999999998	1.7039499999999999	1.8660666666666665	0.1621166666666667	22210.46875	130467.55073632824	0	1177	0.13279521697153096	2.5095459236326114	4.019091847265223	164.90882873535156	164.91513061523438
284	164.92984008789062	1.6735833333333334					1	DETECTED	164.9298 m/z @1.67 [CD8049_2.mzXML]	164.92984008789062	1.6735833333333334	1.62845	5.53045	3.902	26765.716796875	1307452.8207202456	0	1177	0.3103937790722	43.22747415066457	85.45494830132914	164.92005920410156	164.9299774169922
285	164.9841766357422	11.704666666666666					1	DETECTED	164.9842 m/z @11.70 [CD8049_2.mzXML]	164.9841766357422	11.704666666666666	0.10108333333333334	19.995	19.89391666666667	98281.1328125	1.3967777801420856E7	1	1177	1.4173259063258854	0.8705993445273713	7.217624631594852	164.9766082763672	164.9873046875
286	165.02438354492188	1.52465					1	DETECTED	165.0244 m/z @1.52 [CD8049_2.mzXML]	165.02438354492188	1.52465	1.4503333333333333	9.92605	8.475716666666667	6754.10498046875	1391218.7800350343	0	1177	0.1395048728422954	57.02433281004699	113.04866562009398	165.0240936279297	165.02743530273438
287	165.0546875	3.9510333333333336					1	DETECTED	165.0547 m/z @3.95 [CD8049_2.mzXML]	165.0546875	3.9510333333333336	2.0908166666666665	9.361883333333333	7.271066666666666	10007.1416015625	790702.6164043882	0	1177	5.5693140776145365	0.6359369528036956	0.5094909393405899	165.05374145507812	165.05503845214844
288	165.06954956054688	10.989766666666666					1	DETECTED	165.0695 m/z @10.99 [CD8049_2.mzXML]	165.06954956054688	10.989766666666666	1.9767833333333333	11.305483333333333	9.3287	30009.275390625	1112861.9629452203	0	1177	0.8865998573841001	0.8581724088863926	0.8062215692936183	165.0655059814453	165.07611083984375
289	165.1596221923828	16.54865					1	DETECTED	165.1596 m/z @16.55 [CD8049_2.mzXML]	165.1596221923828	16.54865	0.9230166666666667	19.958333333333332	19.035316666666667	18422.826171875	4728246.40404099	0	1177	1.9438451704668651	0.7133042056422727	0.40321891612910143	165.1571502685547	165.16221618652344
290	165.59768676757812	13.267683333333334					1	DETECTED	165.5977 m/z @13.27 [CD8049_2.mzXML]	165.59768676757812	13.267683333333334	7.951466666666667	13.267683333333334	5.3162166666666675	26340.28515625	4068202.4537893673	0	1177	5.3377529948860865	0.5	null	165.5895538330078	165.59768676757812
291	166.0260467529297	2.3810333333333333					1	DETECTED	166.0260 m/z @2.38 [CD8049_2.mzXML]	166.0260467529297	2.3810333333333333	1.1597666666666666	9.676216666666667	8.51645	44312.16796875	2745318.671618561	0	1177	0.36133306408411636	1.3357750470024414	5.061797472695612	166.02532958984375	166.03512573242188
292	166.04452514648438	18.549833333333332					1	DETECTED	166.0445 m/z @18.55 [CD8049_2.mzXML]	166.04452514648438	18.549833333333332	2.0191333333333334	18.549833333333332	16.5307	7964.53662109375	3929119.476232727	0	1177	10.25765096339804	0.5	null	166.0395965576172	166.0543670654297
293	166.065185546875	10.3253					1	DETECTED	166.0652 m/z @10.33 [CD8049_2.mzXML]	166.065185546875	10.3253	3.2139666666666664	11.1059	7.891933333333334	6218.4892578125	786143.8150858156	0	1177	2.806870490895445	0.554884222368051	0.3469651374728347	166.05531311035156	166.0749969482422
294	166.0858917236328	8.374283333333333					1	DETECTED	166.0859 m/z @8.37 [CD8049_2.mzXML]	166.0858917236328	8.374283333333333	0.5946166666666667	19.592666666666666	18.99805	2307347.75	4.8429016886529654E7	1	1177	0.29209136313621364	0.8793150094689223	0.46813923544590524	166.08526611328125	166.09254455566406
295	166.0984344482422	8.374283333333333					1	DETECTED	166.0984 m/z @8.37 [CD8049_2.mzXML]	166.0984344482422	8.374283333333333	8.072283333333333	8.456716666666667	0.38443333333333385	4012.904541015625	55549.8427413331	0	1177	0.09108834437492419	0.6364790286975734	0.2729580573951469	166.09666442871094	166.10647583007812
296	166.1125946044922	8.374283333333333					1	DETECTED	166.1126 m/z @8.37 [CD8049_2.mzXML]	166.1125946044922	8.374283333333333	8.14085	8.423183333333334	0.28233333333333377	3340.616943359375	29218.06874917608	0	1177	0.1454320201938799	0.6047408253605634	0.2094816507211269	166.10946655273438	166.12069702148438
297	166.58416748046875	8.374283333333333					1	DETECTED	166.5842 m/z @8.37 [CD8049_2.mzXML]	166.58416748046875	8.374283333333333	8.0208	8.47365	0.45284999999999975	6353.3720703125	104870.40739099117	0	1177	0.267186163706409	0.6405535385921071	0.28110707718421424	166.57757568359375	166.5842742919922
298	166.9845428466797	11.492683333333334					1	DETECTED	166.9845 m/z @11.49 [CD8049_2.mzXML]	166.9845428466797	11.492683333333334	0.10108333333333334	19.995	19.89391666666667	61535.4453125	8449287.051962927	0	1177	0.7466424930438027	0.8108972336586553	0.5393617536449813	166.98300170898438	166.98553466796875
299	167.0313720703125	1.9071666666666667					1	DETECTED	167.0314 m/z @1.91 [CD8049_2.mzXML]	167.0313720703125	1.9071666666666667	1.7817833333333333	9.6593	7.877516666666667	27330.96484375	979225.8760433958	0	1177	6.782816015971495	24.400966992740027	52.370961631063174	167.0215301513672	167.0341796875
300	167.06765747070312	10.24095					1	DETECTED	167.0677 m/z @10.24 [CD8049_2.mzXML]	167.06765747070312	10.24095	5.23705	10.38795	5.1509	2000.776123046875	230269.16642251593	0	1177	0.13727536590591072	0.5146885429365096	0.029377085873019095	167.06752014160156	167.07266235351562
301	167.0893096923828	8.374283333333333					1	DETECTED	167.0893 m/z @8.37 [CD8049_2.mzXML]	167.0893096923828	8.374283333333333	7.7418	11.2218	3.4800000000000004	164545.1875	3961248.316742343	1	1177	0.22607788774019255	2.5923993381319983	0.5266215204688238	167.0813446044922	167.08984375
302	168.08856201171875	10.989766666666666					1	DETECTED	168.0886 m/z @10.99 [CD8049_2.mzXML]	168.08856201171875	10.989766666666666	7.916799999999999	11.138783333333333	3.221983333333333	7343.7509765625	326945.4161757812	0	1177	2.8053721167775887	0.5242463851435637	0.45319840041381854	168.08827209472656	168.09326171875
303	168.9800262451172	11.653866666666666					1	DETECTED	168.9800 m/z @11.65 [CD8049_2.mzXML]	168.9800262451172	11.653866666666666	0.10108333333333334	19.995	19.89391666666667	25803.423828125	3438833.638916075	0	1177	0.6699948104082853	0.7565042832735392	0.32272858191134646	168.9796142578125	168.9810791015625
304	169.0050048828125	10.462716666666667					1	DETECTED	169.0050 m/z @10.46 [CD8049_2.mzXML]	169.0050048828125	10.462716666666667	1.56825	10.697366666666666	9.129116666666665	21315.884765625	2112307.2981544808	0	1177	0.18892647511555616	0.5113499392238262	0.01710061481870865	168.99598693847656	169.00535583496094
305	169.0355224609375	3.0811166666666665					1	DETECTED	169.0355 m/z @3.08 [CD8049_2.mzXML]	169.0355224609375	3.0811166666666665	2.0048666666666666	19.976666666666667	17.9718	104446.7734375	4307687.988318391	0	1177	0.3166289305708956	1.205790752677173	0.5264617323932237	169.0260009765625	169.0360565185547
306	169.04579162597656	8.577483333333333					1	DETECTED	169.0458 m/z @8.58 [CD8049_2.mzXML]	169.04579162597656	8.577483333333333	8.577483333333333	9.449900000000001	0.872416666666668	2864.901123046875	94047.26045709239	0	1177	0.7026539326150836	null	null	169.04579162597656	169.04745483398438
307	169.05812072753906	1.7959					1	DETECTED	169.0581 m/z @1.80 [CD8049_2.mzXML]	169.05812072753906	1.7959	1.7518500000000001	11.022583333333333	9.270733333333332	90983.6953125	5596474.246481203	1	1177	9.158904766322479	98.95395541842161	208.75604110921645	169.04905700683594	169.0648956298828
308	169.09451293945312	1.6888333333333334					1	DETECTED	169.0945 m/z @1.69 [CD8049_2.mzXML]	169.09451293945312	1.6888333333333334	1.5832333333333333	8.770299999999999	7.187066666666666	26344.63671875	1623658.2417055664	0	1177	0.08666065482739782	34.09019201274206	61.75538245081562	169.09449768066406	169.09722900390625
309	170.0210723876953	9.943133333333332					1	DETECTED	170.0211 m/z @9.94 [CD8049_2.mzXML]	170.0210723876953	9.943133333333332	2.54315	10.152466666666667	7.609316666666667	4392.45654296875	836825.2732294922	0	1177	0.11976143879097911	0.5141441760003965	0.028288352000793045	170.0203399658203	170.02127075195312
310	170.04217529296875	1.7817833333333333					1	DETECTED	170.0422 m/z @1.78 [CD8049_2.mzXML]	170.04217529296875	1.7817833333333333	1.7817833333333333	10.4772	8.695416666666667	7281.51171875	1743246.0213307492	0	1177	1.1999952665946898	null	null	170.03298950195312	170.04270935058594
311	170.06005859375	9.189783333333333					1	DETECTED	170.0601 m/z @9.19 [CD8049_2.mzXML]	170.06005859375	9.189783333333333	9.127383333333334	10.8544	1.7270166666666658	142572.09375	1159103.0167798467	0	1177	0.08953489042627716	2.3671508123707694	2.0844637532823573	170.05259704589844	170.060302734375
312	170.09231567382812	1.8933166666666668					1	DETECTED	170.0923 m/z @1.89 [CD8049_2.mzXML]	170.09231567382812	1.8933166666666668	0.11946666666666667	19.995	19.875533333333333	13327.716796875	5091671.661343993	0	1177	6.2735790177140744	5.602371489509635	7.2719298128444	170.09188842773438	170.096923828125
313	170.85391235351562	1.7817833333333333					1	DETECTED	170.8539 m/z @1.78 [CD8049_2.mzXML]	170.85391235351562	1.7817833333333333	1.7039499999999999	6.26405	4.5601	9363.7568359375	1276816.3931696778	0	1177	0.24865159038523887	29.294004282655216	57.58800856531043	170.84689331054688	170.8542938232422
314	171.00205993652344	10.462716666666667					1	DETECTED	171.0021 m/z @10.46 [CD8049_2.mzXML]	171.00205993652344	10.462716666666667	4.4066	10.519433333333334	6.112833333333334	7361.3759765625	1828975.328676758	0	1177	0.07429672066737325	0.5046825936312324	0.009365187262464648	171.00186157226562	171.00990295410156
315	171.03297424316406	1.52465					1	DETECTED	171.0330 m/z @1.52 [CD8049_2.mzXML]	171.03297424316406	1.52465	1.4805666666666668	18.659499999999998	17.17893333333333	9334.7587890625	1644690.895048889	0	1177	0.09380592707776536	194.84612476370543	388.69224952741087	171.02760314941406	171.04193115234375
316	171.0635528564453	9.189783333333333					1	DETECTED	171.0636 m/z @9.19 [CD8049_2.mzXML]	171.0635528564453	9.189783333333333	9.127383333333334	9.485083333333334	0.35769999999999946	14539.3515625	110979.04577307143	0	1177	0.12978298681401768	2.7515426292369787	3.6729046092855753	171.0631103515625	171.06576538085938
317	171.1490478515625	7.142883333333333					1	DETECTED	171.1490 m/z @7.14 [CD8049_2.mzXML]	171.1490478515625	7.142883333333333	0.10108333333333334	19.995	19.89391666666667	7115.04052734375	4843779.027470032	0	1177	4.73075612064569	1.4125590521362912	1.8251181042725821	171.13967895507812	171.14999389648438
318	172.03683471679688	9.520016666666667					1	DETECTED	172.0368 m/z @9.52 [CD8049_2.mzXML]	172.03683471679688	9.520016666666667	2.0478	10.519433333333334	8.471633333333333	9366.7255859375	1656904.4532811886	0	1177	0.1192499854235205	0.5668755144055869	0.13375102881117387	172.03359985351562	172.04019165039062
319	172.06845092773438	1.8101166666666666					1	DETECTED	172.0685 m/z @1.81 [CD8049_2.mzXML]	172.06845092773438	1.8101166666666666	1.8101166666666666	16.27081666666667	14.460700000000003	5482.9306640625	3242119.5809466555	0	1177	9.012737231239793	null	null	172.06109619140625	172.07557678222656
320	172.13308715820312	10.24095					1	DETECTED	172.1331 m/z @10.24 [CD8049_2.mzXML]	172.13308715820312	10.24095	3.9510333333333336	11.039083333333334	7.088050000000001	13633.88671875	400125.7925824284	0	1177	0.12199088389871626	0.5634454616515853	0.12689092330317056	172.1326904296875	172.1334686279297
321	172.85125732421875	1.9347833333333333					1	DETECTED	172.8513 m/z @1.93 [CD8049_2.mzXML]	172.85125732421875	1.9347833333333333	1.7362499999999998	2.1050166666666668	0.3687666666666669	5638.115234375	91770.16192749025	0	1177	0.2685485407265571	0.9287273337810612	0.8574546675621224	172.85047912597656	172.8518829345703
322	172.97845458984375	1.4953666666666665					1	DETECTED	172.9785 m/z @1.50 [CD8049_2.mzXML]	172.97845458984375	1.4953666666666665	1.43395	1.5536333333333334	0.11968333333333336	4891.1982421875	23821.279863281234	0	1177	0.11545818583534873	0.9743554952510213	0.9487109905020426	172.9783477783203	172.9871063232422
323	173.02056884765625	15.476166666666668					1	DETECTED	173.0206 m/z @15.48 [CD8049_2.mzXML]	173.02056884765625	15.476166666666668	0.10108333333333334	19.995	19.89391666666667	5395.7724609375	1959007.7163445742	0	1177	2.2268930057743113	0.6469531330453494	0.2935381050580939	173.01974487304688	173.0242156982422
324	173.9609375	11.3515					1	DETECTED	173.9609 m/z @11.35 [CD8049_2.mzXML]	173.9609375	11.3515	0.13763333333333333	19.995	19.857366666666667	6818.74365234375	1946338.317193847	0	1177	11.565503000961076	0.8853933820032341	1.1426994659149263	173.95352172851562	173.96189880371094
325	174.07872009277344	15.531383333333334					1	DETECTED	174.0787 m/z @15.53 [CD8049_2.mzXML]	174.07872009277344	15.531383333333334	0.21076666666666669	19.445833333333333	19.235066666666665	10271.2421875	2965890.846786687	0	1177	2.8402556023720376	0.8335946893939421	0.6600798814585859	174.07020568847656	174.08004760742188
326	174.937744140625	1.6888333333333334					1	DETECTED	174.9377 m/z @1.69 [CD8049_2.mzXML]	174.937744140625	1.6888333333333334	1.5980166666666666	3.7014833333333335	2.103466666666667	95217.15625	1425258.3429270019	0	1177	0.1345346204654463	11.580840521196539	20.861120958899516	174.9323272705078	174.93797302246094
327	174.99143981933594	1.43395					1	DETECTED	174.9914 m/z @1.43 [CD8049_2.mzXML]	174.99143981933594	1.43395	0.15614999999999998	19.995	19.83885	62047.33203125	3140873.3089903896	0	1177	0.8242623453049449	1.710780805747023	1.5115474443572963	174.9906005859375	174.99197387695312
328	175.0118865966797	3.1839166666666667					1	DETECTED	175.0119 m/z @3.18 [CD8049_2.mzXML]	175.0118865966797	3.1839166666666667	1.4805666666666668	19.592666666666666	18.112099999999998	7853.92822265625	3433959.6095293877	0	1177	13.777923879872871	5.316611383450259	4.23769303055551	175.00726318359375	175.0118865966797
329	175.0238494873047	3.288616666666667					1	DETECTED	175.0238 m/z @3.29 [CD8049_2.mzXML]	175.0238494873047	3.288616666666667	1.8385333333333334	19.629	17.790466666666667	10929.2763671875	1729230.6530027161	0	1177	0.49358597573400154	6.134291132693522	1.392732295679143	175.01734924316406	175.03187561035156
330	175.0750732421875	15.864233333333335					1	DETECTED	175.0751 m/z @15.86 [CD8049_2.mzXML]	175.0750732421875	15.864233333333335	9.020733333333334	19.940333333333335	10.9196	14110.3017578125	3263327.635989257	0	1177	2.755497443136724	0.8755806816474774	0.5284926594584867	175.07418823242188	175.084228515625
331	175.0899658203125	8.560083333333333					1	DETECTED	175.0900 m/z @8.56 [CD8049_2.mzXML]	175.0899658203125	8.560083333333333	0.10108333333333334	19.976666666666667	19.875583333333335	2512.433837890625	1680888.5032892453	0	1177	13.08329123034255	1.1748187334988376	1.3496374669976752	175.0869598388672	175.09671020507812
332	175.11888122558594	1.8796666666666666					1	DETECTED	175.1189 m/z @1.88 [CD8049_2.mzXML]	175.11888122558594	1.8796666666666666	1.62845	7.951466666666667	6.323016666666667	63259.04296875	1445674.307514282	0	1177	0.1752649500996708	2.859276002972739	1.596776325815221	175.11846923828125	175.11956787109375
333	176.0705108642578	10.533933333333332					1	DETECTED	176.0705 m/z @10.53 [CD8049_2.mzXML]	176.0705108642578	10.533933333333332	3.7951833333333336	16.733333333333334	12.93815	34801.546875	1176228.5068633116	0	1177	0.08005115748449576	0.5548926190499649	0.2505830473599409	176.0613250732422	176.07838439941406
334	176.97067260742188	1.52465					1	DETECTED	176.9707 m/z @1.52 [CD8049_2.mzXML]	176.97067260742188	1.52465	1.4152666666666667	1.6735833333333334	0.25831666666666675	24388.64453125	216841.76220141607	0	1177	0.13949926584930417	1.178235398319632	1.4176571041782786	176.9698028564453	176.9707794189453
335	177.0012664794922	11.589333333333334					1	DETECTED	177.0013 m/z @11.59 [CD8049_2.mzXML]	177.0012664794922	11.589333333333334	1.46565	18.898000000000003	17.432350000000003	7926.34521484375	2404912.6406909176	0	1177	0.044825490056057404	0.8609687514919636	2.110116567217845	176.99156188964844	177.00674438476562
336	177.06076049804688	1.6888333333333334					1	DETECTED	177.0608 m/z @1.69 [CD8049_2.mzXML]	177.06076049804688	1.6888333333333334	1.3602333333333334	9.692966666666667	8.332733333333334	28786.798828125	2030550.0121660153	0	1177	0.533025935124303	8.344283841200369	9.628463017933893	177.05398559570312	177.0609130859375
337	177.0756378173828	1.9347833333333333					1	DETECTED	177.0756 m/z @1.93 [CD8049_2.mzXML]	177.0756378173828	1.9347833333333333	1.9209500000000002	10.610866666666668	8.689916666666669	9312.552734375	1590275.721703247	0	1177	0.11244212229072326	314.0933734939803	630.4535451937983	177.0738067626953	177.07611083984375
338	177.0870819091797	2.978616666666667					1	DETECTED	177.0871 m/z @2.98 [CD8049_2.mzXML]	177.0870819091797	2.978616666666667	2.2995333333333337	10.989766666666666	8.690233333333332	5744.26904296875	1055885.2442434696	0	1177	1.4563284541470605	6.398502883789422	2.161432041287888	177.08619689941406	177.09095764160156
339	177.10214233398438	5.3745					1	DETECTED	177.1021 m/z @5.37 [CD8049_2.mzXML]	177.10214233398438	5.3745	4.710216666666667	10.62715	5.916933333333334	46272.7109375	4036106.089691739	1	1177	1.144790538991713	3.0869458036971067	5.717618135714381	177.1016845703125	177.1027374267578
340	177.15977478027344	18.824166666666667					1	DETECTED	177.1598 m/z @18.82 [CD8049_2.mzXML]	177.15977478027344	18.824166666666667	0.11946666666666667	19.995	19.875533333333333	4022.354736328125	1726225.323055694	0	1177	9.243615115677441	0.531297837798343	0.06528503656334343	177.15650939941406	177.16419982910156
341	177.95594787597656	1.3419166666666666					1	DETECTED	177.9559 m/z @1.34 [CD8049_2.mzXML]	177.95594787597656	1.3419166666666666	0.10108333333333334	19.922	19.82091666666667	2332.220947265625	1250469.5044800716	0	1177	0.7820609581928042	7.9869375419744815	14.973875083948961	177.9553680419922	177.9566192626953
342	178.1055908203125	5.28885					1	DETECTED	178.1056 m/z @5.29 [CD8049_2.mzXML]	178.1055908203125	5.28885	4.826433333333333	8.490916666666667	3.664483333333334	5315.49658203125	426817.9232359622	0	1177	0.7058987772715941	3.962317534690934	6.89147413476893	178.1049041748047	178.10592651367188
343	179.04006958007812	1.4953666666666665					1	DETECTED	179.0401 m/z @1.50 [CD8049_2.mzXML]	179.04006958007812	1.4953666666666665	1.43395	17.215500000000002	15.781550000000003	12832.6240234375	913241.8506188659	0	1177	0.09737434132102996	128.47937584803304	243.79746783277994	179.03074645996094	179.04931640625
344	179.05418395996094	15.133199999999999					1	DETECTED	179.0542 m/z @15.13 [CD8049_2.mzXML]	179.05418395996094	15.133199999999999	9.590083333333332	18.512333333333334	8.922250000000002	4387.92919921875	943261.149922363	0	1177	1.5516109262226507	0.8048044571796255	0.6096089143592508	179.05348205566406	179.0564727783203
345	179.07029724121094	10.505066666666666					1	DETECTED	179.0703 m/z @10.51 [CD8049_2.mzXML]	179.07029724121094	10.505066666666666	0.10108333333333334	19.995	19.89391666666667	10421.919921875	1524167.5040028999	0	1177	0.08507063235308188	2.099501663533427	3.438511452994924	179.0609893798828	179.0714111328125
346	180.06533813476562	9.70935					1	DETECTED	180.0653 m/z @9.71 [CD8049_2.mzXML]	180.06533813476562	9.70935	8.966916666666666	15.605799999999999	6.638883333333332	97648.9765625	1039839.8274860239	1	1177	0.09219125602749223	2.134873123831555	2.2048026243965926	180.06517028808594	180.07354736328125
347	180.08787536621094	8.860416666666667					1	DETECTED	180.0879 m/z @8.86 [CD8049_2.mzXML]	180.08787536621094	8.860416666666667	0.28376666666666667	19.958333333333332	19.674566666666667	7469.7158203125	1297487.9488053892	0	1177	0.06515862943449768	0.9117646898701324	32.71323044672223	180.0782012939453	180.08816528320312
348	180.1017303466797	11.94825					1	DETECTED	180.1017 m/z @11.95 [CD8049_2.mzXML]	180.1017303466797	11.94825	3.3796666666666666	12.198916666666666	8.819249999999998	10099.5849609375	587776.4766604613	0	1177	0.1887973144541455	0.5146270775993698	0.02010113391484941	180.10069274902344	180.102294921875
349	180.90357971191406	1.6583833333333333					1	DETECTED	180.9036 m/z @1.66 [CD8049_2.mzXML]	180.90357971191406	1.6583833333333333	1.6583833333333333	2.1050166666666668	0.44663333333333344	15074.8525390625	167042.91889624024	0	1177	0.06344406721209195	null	null	180.90333557128906	180.904052734375
350	180.947509765625	15.993733333333333					1	DETECTED	180.9475 m/z @15.99 [CD8049_2.mzXML]	180.947509765625	15.993733333333333	1.4503333333333333	19.922	18.471666666666668	1912.6842041015625	1327678.2104114988	0	1177	7.007160905151503	0.6350532429372315	0.2701064858744632	180.9466552734375	180.94833374023438
351	181.0718536376953	9.379416666666666					1	DETECTED	181.0719 m/z @9.38 [CD8049_2.mzXML]	181.0718536376953	9.379416666666666	3.2139666666666664	10.3253	7.111333333333334	117889.1484375	1368338.8986803582	1	1177	0.0920604023360756	0.9872992707573051	2.356706669279686	181.0677032470703	181.07627868652344
352	181.08546447753906	11.542216666666667					1	DETECTED	181.0855 m/z @11.54 [CD8049_2.mzXML]	181.08546447753906	11.542216666666667	4.548266666666667	16.733333333333334	12.185066666666668	74448.921875	1384212.2342092262	0	1177	0.09122391390036277	0.6335448690372811	0.19320445832669264	181.0828094482422	181.0863037109375
353	182.0811004638672	3.9510333333333336					1	DETECTED	182.0811 m/z @3.95 [CD8049_2.mzXML]	182.0811004638672	3.9510333333333336	1.9487999999999999	9.485083333333334	7.5362833333333334	137833.703125	6946115.0577403875	1	1177	0.35774047554882493	0.6458387780662728	0.23798684546889035	182.07504272460938	182.08160400390625
354	182.1498565673828	17.030166666666666					1	DETECTED	182.1499 m/z @17.03 [CD8049_2.mzXML]	182.1498565673828	17.030166666666666	0.10108333333333334	19.995	19.89391666666667	75986.2109375	2.178332176719789E7	1	1177	2.1262417564266514	0.6664433838387132	0.577728354230238	182.1492462158203	182.15664672851562
355	182.94024658203125	11.382133333333334					1	DETECTED	182.9402 m/z @11.38 [CD8049_2.mzXML]	182.94024658203125	11.382133333333334	11.055733333333334	19.537666666666667	8.481933333333332	5885.33203125	891069.337361633	0	1177	0.28087961961705155	12.993157679738577	24.986315359477153	182.93911743164062	182.94100952148438
356	182.9625244140625	1.5099833333333335					1	DETECTED	182.9625 m/z @1.51 [CD8049_2.mzXML]	182.9625244140625	1.5099833333333335	1.4503333333333333	1.5980166666666666	0.1476833333333334	11548.1240234375	68098.66334997563	0	1177	0.10875679462495835	1.2379156188879539	1.4758312377759075	182.96205139160156	182.96261596679688
357	183.0489044189453	15.993733333333333					1	DETECTED	183.0489 m/z @15.99 [CD8049_2.mzXML]	183.0489044189453	15.993733333333333	0.10108333333333334	19.995	19.89391666666667	6281.32373046875	2652137.0240501394	0	1177	1.735076249242244	0.6258841875542049	0.2517855274114925	183.04806518554688	183.0514373779297
358	183.08450317382812	3.919633333333333					1	DETECTED	183.0845 m/z @3.92 [CD8049_2.mzXML]	183.08450317382812	3.919633333333333	2.175483333333333	10.905483333333333	8.73	11089.2021484375	1307774.3590221563	0	1177	6.127534768378681	2.5026517214689106	3.949242100561824	183.07980346679688	183.0850067138672
359	183.16226196289062	17.271					1	DETECTED	183.1623 m/z @17.27 [CD8049_2.mzXML]	183.16226196289062	17.271	0.15614999999999998	19.995	19.83885	5132.392578125	1947239.1001947022	0	1177	2.6997959856481515	0.5795800138476236	0.15893906500780833	183.1525115966797	183.16226196289062
360	184.0728759765625	13.061166666666667					1	DETECTED	184.0729 m/z @13.06 [CD8049_2.mzXML]	184.0728759765625	13.061166666666667	9.8918	15.222100000000001	5.330300000000001	83142.1953125	3411996.8884392106	0	1177	0.2970013587218556	1.2699655675064558	1.492087577125188	184.07237243652344	184.08265686035156
361	185.04183959960938	1.9071666666666667					1	DETECTED	185.0418 m/z @1.91 [CD8049_2.mzXML]	185.04183959960938	1.9071666666666667	1.5980166666666666	17.9965	16.398483333333335	174930.40625	3703456.776226807	0	1177	0.17148538616379105	1.8738303029536638	3.7423944325601095	185.03199768066406	185.04916381835938
362	185.11672973632812	10.768699999999999					1	DETECTED	185.1167 m/z @10.77 [CD8049_2.mzXML]	185.11672973632812	10.768699999999999	0.19261666666666669	18.641333333333332	18.448716666666666	4434.83251953125	963823.9670488893	0	1177	0.047604895260988656	0.8721903981467619	0.7443807962935239	185.1164093017578	185.11749267578125
363	185.12835693359375	9.127383333333334					1	DETECTED	185.1284 m/z @9.13 [CD8049_2.mzXML]	185.12835693359375	9.127383333333334	3.4710166666666664	9.485083333333334	6.014066666666667	21122.19140625	988572.4947510376	0	1177	0.10855698735762154	0.5251020249508465	1.9286918487237152	185.12803649902344	185.12991333007812
364	186.07347106933594	1.9209500000000002					1	DETECTED	186.0735 m/z @1.92 [CD8049_2.mzXML]	186.07347106933594	1.9209500000000002	0.4296333333333333	19.68433333333333	19.2547	47053.7109375	1870264.3116059569	0	1177	0.17706812120239634	6.4556041082265105	3.0166281786881335	186.07305908203125	186.07650756835938
365	186.92259216308594	1.5536333333333334					1	DETECTED	186.9226 m/z @1.55 [CD8049_2.mzXML]	186.92259216308594	1.5536333333333334	1.43395	1.5980166666666666	0.16406666666666658	19351.671875	111976.23868371583	0	1177	0.1231042601036807	0.685419857958501	0.37083971591700216	186.92242431640625	186.92269897460938
366	187.05743408203125	1.8796666666666666					1	DETECTED	187.0574 m/z @1.88 [CD8049_2.mzXML]	187.05743408203125	1.8796666666666666	1.8524500000000002	8.647833333333333	6.795383333333333	207513.0625	3323680.395602051	0	1177	0.06507278914549652	7.973731271291271	10.576312329005237	187.05300903320312	187.05767822265625
367	187.07130432128906	2.6667					1	DETECTED	187.0713 m/z @2.67 [CD8049_2.mzXML]	187.07130432128906	2.6667	2.2723333333333335	8.700233333333333	6.427899999999999	17656.45703125	1445766.3554053651	0	1177	0.7419929714098261	8.149649226608066	4.697827408475666	187.07080078125	187.07171630859375
368	187.13253784179688	11.321233333333334					1	DETECTED	187.1325 m/z @11.32 [CD8049_2.mzXML]	187.13253784179688	11.321233333333334	0.10108333333333334	19.995	19.89391666666667	5491.75341796875	2865701.213496735	0	1177	10.593417923927984	0.8865263239202091	0.773052647840418	187.12506103515625	187.13291931152344
369	188.07029724121094	9.189783333333333					1	DETECTED	188.0703 m/z @9.19 [CD8049_2.mzXML]	188.07029724121094	9.189783333333333	1.8660666666666665	15.384883333333333	13.518816666666666	1487223.0	1.1785963836647935E7	1	1177	0.09120234298370988	2.2314631159469585	2.1484487582285583	188.060791015625	188.07456970214844
370	188.09185791015625	2.2034666666666665					1	DETECTED	188.0919 m/z @2.20 [CD8049_2.mzXML]	188.09185791015625	2.2034666666666665	2.2034666666666665	17.605999999999998	15.40253333333333	3647.381591796875	2117556.0189840086	0	1177	13.71611801245298	null	null	188.08543395996094	188.1007843017578
371	188.67088317871094	9.189783333333333					1	DETECTED	188.6709 m/z @9.19 [CD8049_2.mzXML]	188.67088317871094	9.189783333333333	9.175083333333333	9.233849999999999	0.0587666666666653	4190.1953125	12806.120414062356	0	1177	0.08945751704314375	1.9988662131519501	2.9977324263039002	188.67051696777344	188.6709442138672
372	189.0236053466797	13.811783333333333					1	DETECTED	189.0236 m/z @13.81 [CD8049_2.mzXML]	189.0236053466797	13.811783333333333	11.15545	16.54865	5.393199999999998	5885.12109375	814385.6093021543	0	1177	0.48682549534966313	1.0151587401179571	1.030317480235914	189.0231170654297	189.02484130859375
373	189.04696655273438	1.43395					1	DETECTED	189.0470 m/z @1.43 [CD8049_2.mzXML]	189.04696655273438	1.43395	1.4152666666666667	10.38795	8.972683333333332	9548.853515625	1488068.9122804564	0	1177	0.08938282678820553	240.12533452274687	479.2506690454938	189.04664611816406	189.052001953125
374	189.07383728027344	9.189783333333333					1	DETECTED	189.0738 m/z @9.19 [CD8049_2.mzXML]	189.07383728027344	9.189783333333333	9.109466666666666	9.995800000000001	0.8863333333333347	133861.578125	975968.9050047613	0	1177	0.0935293152042238	2.109852479680363	2.1342552756053976	189.0730743408203	189.07615661621094
375	189.08697509765625	2.4750666666666663					1	DETECTED	189.0870 m/z @2.48 [CD8049_2.mzXML]	189.08697509765625	2.4750666666666663	1.9209500000000002	19.0075	17.08655	63885.87109375	6576597.228581419	0	1177	0.9421312010804943	14.320462148112624	6.353377348484708	189.08628845214844	189.09124755859375
376	189.1987762451172	9.189783333333333					1	DETECTED	189.1988 m/z @9.19 [CD8049_2.mzXML]	189.1987762451172	9.189783333333333	9.159966666666666	9.279433333333333	0.11946666666666772	4950.4609375	24000.89882141126	0	1177	0.08791027794105233	2.0033538289547153	3.006707657909431	189.19818115234375	189.1988067626953
377	190.04977416992188	9.92605					1	DETECTED	190.0498 m/z @9.93 [CD8049_2.mzXML]	190.04977416992188	9.92605	9.840499999999999	18.383333333333333	8.542833333333334	2920.07666015625	415542.84911630256	0	1177	0.19041842220064886	49.92889148645938	98.85778297291876	190.0492401123047	190.0538330078125
378	190.08572387695312	10.820549999999999					1	DETECTED	190.0857 m/z @10.82 [CD8049_2.mzXML]	190.08572387695312	10.820549999999999	2.3131833333333334	11.138783333333333	8.8256	59794.69140625	1319425.502050689	1	1177	0.08985546526369248	0.6609149510611689	0.10135131624978239	190.0774383544922	190.0911102294922
379	190.14378356933594	10.3253					1	DETECTED	190.1438 m/z @10.33 [CD8049_2.mzXML]	190.14378356933594	10.3253	5.86165	18.08966666666667	12.228016666666669	14581.1884765625	821898.4273593139	0	1177	0.2750402793516429	0.531725645241474	1.0549857005685013	190.13967895507812	190.14410400390625
380	190.96311950683594	11.460049999999999					1	DETECTED	190.9631 m/z @11.46 [CD8049_2.mzXML]	190.96311950683594	11.460049999999999	0.10108333333333334	19.995	19.89391666666667	7146.99560546875	1675099.4416279304	0	1177	1.4474519091976141	0.7883193469431	0.7443172993876144	190.95460510253906	190.96861267089844
381	190.98043823242188	11.558116666666667					1	DETECTED	190.9804 m/z @11.56 [CD8049_2.mzXML]	190.98043823242188	11.558116666666667	1.43395	19.556166666666666	18.122216666666667	6912.20166015625	1394020.947028534	0	1177	0.8053141572527753	0.8949979422174664	0.4151875350354616	190.97955322265625	190.98443603515625
382	191.01744079589844	3.066516666666667					1	DETECTED	191.0174 m/z @3.07 [CD8049_2.mzXML]	191.01744079589844	3.066516666666667	2.23155	16.141483333333333	13.909933333333333	10756.3251953125	1856838.3414021907	0	1177	0.17295397794621659	8.329633917521656	15.65926783504331	191.01339721679688	191.01824951171875
383	191.03982543945312	1.7817833333333333					1	DETECTED	191.0398 m/z @1.78 [CD8049_2.mzXML]	191.03982543945312	1.7817833333333333	1.43395	16.216066666666666	14.782116666666667	118411.9375	2361005.270225982	0	1177	0.14247009767158447	0.9053338681442351	0.3750899723491699	191.03436279296875	191.0481414794922
384	191.0762939453125	1.6888333333333334					1	DETECTED	191.0763 m/z @1.69 [CD8049_2.mzXML]	191.0762939453125	1.6888333333333334	1.5832333333333333	10.751166666666668	9.167933333333334	84984.7265625	1.045008609819513E7	0	1177	9.092166015958366	43.408775252525196	85.76672971880804	191.0692596435547	191.08213806152344
385	191.08924865722656	10.820549999999999					1	DETECTED	191.0892 m/z @10.82 [CD8049_2.mzXML]	191.08924865722656	10.820549999999999	10.8032	10.905483333333333	0.1022833333333324	8321.583984375	26978.43325988757	0	1177	0.06404622584416764	2.9476464937562072	4.8952929875124145	191.0889434814453	191.0894775390625
386	191.9714813232422	1.3602333333333334					1	DETECTED	191.9715 m/z @1.36 [CD8049_2.mzXML]	191.9714813232422	1.3602333333333334	0.15614999999999998	19.976666666666667	19.820516666666666	2135.037353515625	1079887.098007416	0	1177	1.0027440603488436	8.230541906014256	15.461083812028512	191.96340942382812	191.9798583984375
387	192.06871032714844	9.449900000000001					1	DETECTED	192.0687 m/z @9.45 [CD8049_2.mzXML]	192.06871032714844	9.449900000000001	5.809616666666667	9.502550000000001	3.6929333333333343	3309.802001953125	258432.16163275155	0	1177	1.6760217966536581	0.5072315799594354	0.014463159918870741	192.06405639648438	192.06871032714844
388	192.1050567626953	9.537583333333334					1	DETECTED	192.1051 m/z @9.54 [CD8049_2.mzXML]	192.1050567626953	9.537583333333334	3.9979	9.6593	5.6614	2462.608154296875	340688.1414245605	0	1177	0.0893864852272852	0.5109858866782396	0.021971773356479343	192.1016845703125	192.10531616210938
389	192.13436889648438	4.422133333333333					1	DETECTED	192.1344 m/z @4.42 [CD8049_2.mzXML]	192.13436889648438	4.422133333333333	3.7328166666666664	4.74315	1.0103333333333335	1702.707275390625	70332.16370657353	0	1177	0.28451076703907763	0.7328513745496751	0.46570274909935006	192.13372802734375	192.13458251953125
390	193.03402709960938	3.303733333333333					1	DETECTED	193.0340 m/z @3.30 [CD8049_2.mzXML]	193.03402709960938	3.303733333333333	1.7039499999999999	3.6860833333333334	1.9821333333333335	7349.56494140625	334122.9598943481	0	1177	0.29926311924615945	0.6219691944559266	0.22221086460948505	193.03382873535156	193.03472900390625
391	193.08584594726562	10.491066666666667					1	DETECTED	193.0858 m/z @10.49 [CD8049_2.mzXML]	193.08584594726562	10.491066666666667	10.4772	10.715399999999999	0.23819999999999908	10491.70703125	64609.42332922384	0	1177	0.0743652467746081	8.58894230769212	14.125925403558318	193.08560180664062	193.0859832763672
392	193.09707641601562	2.3537166666666667					1	DETECTED	193.0971 m/z @2.35 [CD8049_2.mzXML]	193.09707641601562	2.3537166666666667	1.96275	9.144316666666667	7.181566666666667	17946.048828125	830743.0897476809	0	1177	0.3764847153937918	8.316089385900895	16.17512504802127	193.0962371826172	193.0977020263672
393	194.0374755859375	2.3673166666666665					1	DETECTED	194.0375 m/z @2.37 [CD8049_2.mzXML]	194.0374755859375	2.3673166666666665	0.11946666666666667	19.940333333333335	19.820866666666667	13588.154296875	4486746.870543943	0	1177	18.57590436978404	4.196465429072098	3.1587671318932093	194.03158569335938	194.038330078125
394	194.0599822998047	10.340466666666666					1	DETECTED	194.0600 m/z @10.34 [CD8049_2.mzXML]	194.0599822998047	10.340466666666666	1.43395	10.43365	8.9997	5806.06591796875	1347388.83870813	0	1177	0.05362259529296409	0.5052311883995053	0.010462376799010544	194.056396484375	194.06011962890625
395	194.96287536621094	15.168650000000001					1	DETECTED	194.9629 m/z @15.17 [CD8049_2.mzXML]	194.96287536621094	15.168650000000001	10.661750000000001	15.753350000000001	5.0916	4576.05810546875	803603.8656871337	0	1177	0.08523963236611642	0.5648672036211143	0.12973440724222854	194.961669921875	194.96360778808594
396	194.97671508789062	11.932483333333332					1	DETECTED	194.9767 m/z @11.93 [CD8049_2.mzXML]	194.97671508789062	11.932483333333332	11.492683333333334	14.264266666666666	2.771583333333332	7579.65869140625	508443.8671936646	0	1177	0.47831991121856987	3.1509587691374983	5.3231948762305885	194.975830078125	194.97714233398438
397	195.02967834472656	16.9745					1	DETECTED	195.0297 m/z @16.97 [CD8049_2.mzXML]	195.02967834472656	16.9745	0.10108333333333334	19.922	19.82091666666667	7810.76220703125	2609472.7496099244	0	1177	3.534697013461967	0.5873415283409308	1.3502631572543808	195.02919006347656	195.03619384765625
398	195.064697265625	10.922733333333333					1	DETECTED	195.0647 m/z @10.92 [CD8049_2.mzXML]	195.064697265625	10.922733333333333	10.8544	15.827116666666665	4.972716666666665	15005.51953125	988186.5510606079	0	1177	0.15875128208552702	27.55755764379879	52.67282940816157	195.06277465820312	195.06536865234375
399	195.08743286132812	9.8918					1	DETECTED	195.0874 m/z @9.89 [CD8049_2.mzXML]	195.08743286132812	9.8918	0.10108333333333334	19.995	19.89391666666667	129050.8984375	9179121.243726257	1	1177	0.09624165271859653	11.457020234276813	0.07819782437229826	195.08436584472656	195.09188842773438
400	195.1011199951172	12.060866666666668					1	DETECTED	195.1011 m/z @12.06 [CD8049_2.mzXML]	195.1011199951172	12.060866666666668	1.5980166666666666	17.8475	16.249483333333334	18831.423828125	3697270.9796387316	0	1177	0.2335740628068823	0.7765323661016517	0.02137412326409766	195.0983428955078	195.1057891845703
401	196.06019592285156	10.134933333333333					1	DETECTED	196.0602 m/z @10.13 [CD8049_2.mzXML]	196.06019592285156	10.134933333333333	8.78815	17.959	9.17085	48983.97265625	1568634.9864913018	0	1177	0.08173538897399091	4.58497014988725	8.637059148946314	196.05975341796875	196.06918334960938
402	196.09083557128906	9.8918					1	DETECTED	196.0908 m/z @9.89 [CD8049_2.mzXML]	196.09083557128906	9.8918	0.44821666666666665	19.537666666666667	19.08945	10294.7333984375	1775949.9216763605	0	1177	4.632316632368882	1.2633134168320546	2.1326487195930044	196.09019470214844	196.09921264648438
403	196.86463928222656	1.7518500000000001					1	DETECTED	196.8646 m/z @1.75 [CD8049_2.mzXML]	196.86463928222656	1.7518500000000001	1.7204166666666665	9.624683333333333	7.9042666666666666	21442.3671875	1047088.6531376648	0	1177	0.1904438527703478	125.73064687168485	14.914295489390787	196.85487365722656	196.8652801513672
404	196.95909118652344	1.8796666666666666					1	DETECTED	196.9591 m/z @1.88 [CD8049_2.mzXML]	196.95909118652344	1.8796666666666666	1.8796666666666666	15.938166666666666	14.058499999999999	9392.76953125	3505917.5200261227	0	1177	10.116787061548298	null	null	196.95069885253906	196.95909118652344
405	197.0646209716797	15.457683333333334					1	DETECTED	197.0646 m/z @15.46 [CD8049_2.mzXML]	197.0646209716797	15.457683333333334	0.11946666666666667	19.995	19.875533333333333	11067.37890625	3089233.4293071297	0	1177	2.941760617859833	0.6410331750249127	2.133463744636776	197.0594482421875	197.0677490234375
406	197.1005096435547	1.7518500000000001					1	DETECTED	197.1005 m/z @1.75 [CD8049_2.mzXML]	197.1005096435547	1.7518500000000001	1.6888333333333334	12.844066666666667	11.155233333333333	48453.16015625	9739930.766020874	0	1177	0.03659926035389849	88.51018249140431	176.02036498280862	197.10040283203125	197.10704040527344
407	197.12832641601562	9.70935					1	DETECTED	197.1283 m/z @9.71 [CD8049_2.mzXML]	197.12832641601562	9.70935	9.175083333333333	12.28505	3.1099666666666668	8921.8857421875	491814.03751428216	0	1177	0.10850900592264345	2.9105003743448927	4.8210007486897855	197.1281280517578	197.13218688964844
408	198.0315704345703	10.448266666666665					1	DETECTED	198.0316 m/z @10.45 [CD8049_2.mzXML]	198.0315704345703	10.448266666666665	3.67065	10.820549999999999	7.149899999999999	39114.0703125	666055.3890513318	0	1177	0.2150860466784632	0.8783128785407408	0.5920482950312151	198.02346801757812	198.0316619873047
409	198.0847625732422	1.8385333333333334					1	DETECTED	198.0848 m/z @1.84 [CD8049_2.mzXML]	198.0847625732422	1.8385333333333334	1.7959	13.061166666666667	11.265266666666667	22219.76171875	1078997.029119751	0	1177	0.10809380368983867	100.68315758749048	198.20313460038096	198.0843505859375	198.09182739257812
410	198.8618927001953	2.0048666666666666					1	DETECTED	198.8619 m/z @2.00 [CD8049_2.mzXML]	198.8618927001953	2.0048666666666666	1.7039499999999999	2.175483333333333	0.47153333333333336	18507.263671875	317034.55538769544	0	1177	0.18816398200196405	0.7834948767654388	0.5738154743407022	198.86155700683594	198.86216735839844
411	198.93995666503906	1.5536333333333334					1	DETECTED	198.9400 m/z @1.55 [CD8049_2.mzXML]	198.93995666503906	1.5536333333333334	1.43395	1.6434833333333332	0.20953333333333313	229328.578125	1625568.7269604495	0	1177	0.11975714542313898	0.8633850485636803	0.6365968783332943	198.93966674804688	198.94009399414062
412	199.012939453125	11.41235					1	DETECTED	199.0129 m/z @11.41 [CD8049_2.mzXML]	199.012939453125	11.41235	9.002749999999999	18.604666666666667	9.601916666666668	2956.645263671875	769389.4773367303	0	1177	5.60736255591895	1.992429587206728	2.984859174413456	199.00546264648438	199.0181884765625
413	199.03475952148438	10.462716666666667					1	DETECTED	199.0348 m/z @10.46 [CD8049_2.mzXML]	199.03475952148438	10.462716666666667	5.600433333333333	10.519433333333334	4.9190000000000005	3133.844482421875	546331.866998108	0	1177	4.924583452826447	0.5058323078663316	0.011664615732663293	199.03457641601562	199.03909301757812
414	199.0966033935547	10.579183333333333					1	DETECTED	199.0966 m/z @10.58 [CD8049_2.mzXML]	199.0966033935547	10.579183333333333	10.169966666666665	10.679666666666666	0.5097000000000005	5051.0869140625	82896.59674450695	0	1177	0.14927640217743487	0.6227752209505961	0.24555044190119213	199.0959930419922	199.09681701660156
415	200.0284881591797	10.4772					1	DETECTED	200.0285 m/z @10.48 [CD8049_2.mzXML]	200.0284881591797	10.4772	9.7255	10.644283333333334	0.9187833333333337	12078.59765625	302781.962795716	0	1177	0.11820420305864054	0.6075205668703941	0.2232751149618753	200.0283660888672	200.0302734375
416	200.040283203125	1.6888333333333334					1	DETECTED	200.0403 m/z @1.69 [CD8049_2.mzXML]	200.040283203125	1.6888333333333334	1.62845	9.676216666666667	8.047766666666668	27808.5859375	749405.035177124	0	1177	0.04085578624592068	66.63897322660766	132.2779464532153	200.03065490722656	200.04443359375
417	200.93753051757812	1.5391333333333332					1	DETECTED	200.9375 m/z @1.54 [CD8049_2.mzXML]	200.93753051757812	1.5391333333333332	1.43395	12.216583333333334	10.782633333333335	28825.0703125	4003322.791315918	0	1177	0.13179786360165102	51.256377753129534	101.51275550625905	200.93753051757812	200.943603515625
418	200.97305297851562	1.4953666666666665					1	DETECTED	200.9731 m/z @1.50 [CD8049_2.mzXML]	200.97305297851562	1.4953666666666665	1.46565	1.62845	0.16280000000000006	43990.37109375	239938.02693017587	0	1177	0.09928391073043952	2.739203589455979	4.478407178911958	200.97280883789062	200.9730682373047
419	201.01571655273438	1.8933166666666668					1	DETECTED	201.0157 m/z @1.89 [CD8049_2.mzXML]	201.01571655273438	1.8933166666666668	1.7669333333333335	15.771783333333333	14.00485	37767.046875	1279263.9978322755	0	1177	0.09244930728064649	55.40623763681921	2.1126671368330574	201.01475524902344	201.01629638671875
420	201.11184692382812	7.090216666666667					1	DETECTED	201.1118 m/z @7.09 [CD8049_2.mzXML]	201.11184692382812	7.090216666666667	0.10108333333333334	19.995	19.89391666666667	37784.75390625	2.7662258765056625E7	0	1177	8.446899858548045	1.423203401470855	0.8495312146625292	201.11141967773438	201.11231994628906
421	201.9736785888672	1.52465					1	DETECTED	201.9737 m/z @1.52 [CD8049_2.mzXML]	201.9736785888672	1.52465	1.52465	1.5832333333333333	0.05858333333333321	9106.75	22533.311281738286	0	1177	0.055303265968203785	null	null	201.97360229492188	201.97386169433594
422	202.1153564453125	6.543866666666667					1	DETECTED	202.1154 m/z @6.54 [CD8049_2.mzXML]	202.1153564453125	6.543866666666667	0.10108333333333334	19.976666666666667	19.875583333333335	4588.63720703125	3117485.674581667	0	1177	10.151155215533743	1.5424687052955892	2.084937410591178	202.10708618164062	202.1159210205078
423	202.97061157226562	1.5099833333333335					1	DETECTED	202.9706 m/z @1.51 [CD8049_2.mzXML]	202.97061157226562	1.5099833333333335	1.43395	11.397166666666667	9.963216666666668	11757.2294921875	1750214.806904358	0	1177	0.1360940650948701	60.206793371242206	130.8494915136448	202.970458984375	202.97755432128906
424	203.0314178466797	1.9347833333333333					1	DETECTED	203.0314 m/z @1.93 [CD8049_2.mzXML]	203.0314178466797	1.9347833333333333	1.43395	9.396683333333334	7.962733333333333	14266.40625	2013252.9167636111	0	1177	8.11291752248772	7.949484193011648	15.551416727491159	203.02255249023438	203.0379638671875
425	203.05197143554688	1.7959					1	DETECTED	203.0520 m/z @1.80 [CD8049_2.mzXML]	203.05197143554688	1.7959	1.6888333333333334	14.5455	12.856666666666667	1860139.75	2.44560041589461E7	1	1177	0.15844940688531084	4.062307814320694	7.288431885313281	203.05029296875	203.05308532714844
426	203.15000915527344	1.8524500000000002					1	DETECTED	203.1500 m/z @1.85 [CD8049_2.mzXML]	203.15000915527344	1.8524500000000002	1.1779666666666666	16.863	15.685033333333333	67819.75	2563756.7168900752	0	1177	0.7125228305050633	7.322764369462153	0.15877882452137781	203.14187622070312	203.15406799316406
427	203.82354736328125	9.189783333333333					1	DETECTED	203.8235 m/z @9.19 [CD8049_2.mzXML]	203.82354736328125	9.189783333333333	9.144316666666667	9.279433333333333	0.13511666666666677	8364.3427734375	47608.257206054535	0	1177	0.11116946406473893	1.4858870967742133	1.9717741935484265	203.8232421875	203.8240203857422
428	204.0555419921875	1.7959					1	DETECTED	204.0555 m/z @1.80 [CD8049_2.mzXML]	204.0555419921875	1.7959	1.7669333333333335	10.697366666666666	8.930433333333331	101706.125	1892443.177541199	0	1177	0.19120248749461521	9.21178165078907	15.150540551522333	204.0555419921875	204.06549072265625
429	204.06996154785156	15.808783333333334					1	DETECTED	204.0700 m/z @15.81 [CD8049_2.mzXML]	204.06996154785156	15.808783333333334	9.555	19.830166666666667	10.275166666666667	2837.064697265625	668695.1334216003	0	1177	2.4922537075162463	0.8215160422890676	0.6430320845781351	204.06561279296875	204.0706024169922
430	204.1226348876953	1.8796666666666666					1	DETECTED	204.1226 m/z @1.88 [CD8049_2.mzXML]	204.1226348876953	1.8796666666666666	1.8524500000000002	6.772533333333333	4.9200833333333325	1054529.25	6520854.156942045	1	1177	0.04620649960194023	7.992076675917872	8.291344845359687	204.122314453125	204.12362670898438
431	204.41635131835938	9.189783333333333					1	DETECTED	204.4164 m/z @9.19 [CD8049_2.mzXML]	204.41635131835938	9.189783333333333	9.144316666666667	9.233849999999999	0.08953333333333191	7489.5556640625	31884.09694189429	0	1177	0.09261159279374453	0.9846041055718441	0.9692082111436883	204.41610717773438	204.41635131835938
432	204.95672607421875	1.62845					1	DETECTED	204.9567 m/z @1.63 [CD8049_2.mzXML]	204.95672607421875	1.62845	1.56825	1.7204166666666665	0.15216666666666656	50056.28515625	223301.74759960928	0	1177	0.06902766425927509	1.2638427464008843	1.4716249013253953	204.95652770996094	204.95736694335938
433	204.99612426757812	12.250850000000002					1	DETECTED	204.9961 m/z @12.25 [CD8049_2.mzXML]	204.99612426757812	12.250850000000002	5.6350999999999996	16.326283333333333	10.691183333333333	6394.80029296875	1156302.596648102	0	1177	0.30065882200741534	0.8080099258083611	0.3843087715482919	204.9950408935547	205.00497436523438
434	205.056396484375	1.7817833333333333					1	DETECTED	205.0564 m/z @1.78 [CD8049_2.mzXML]	205.056396484375	1.7817833333333333	1.7817833333333333	17.271	15.489216666666668	23217.861328125	1267866.9171428534	0	1177	0.059575573195282505	null	null	205.0467987060547	205.0663604736328
435	205.08535766601562	12.473016666666666					1	DETECTED	205.0854 m/z @12.47 [CD8049_2.mzXML]	205.08535766601562	12.473016666666666	0.11946666666666667	19.995	19.875533333333333	15212.6962890625	4421210.637757143	0	1177	12.049740103673976	0.910684614598901	0.1996655469829413	205.0755157470703	205.08639526367188
436	205.0969696044922	9.189783333333333					1	DETECTED	205.0970 m/z @9.19 [CD8049_2.mzXML]	205.0969696044922	9.189783333333333	9.109466666666666	10.59495	1.4854833333333346	2591195.25	1.9663082189111702E7	1	1177	0.10007024026738875	1.9345710561286578	2.313081669818086	205.09671020507812	205.0972900390625
437	205.12603759765625	1.8796666666666666					1	DETECTED	205.1260 m/z @1.88 [CD8049_2.mzXML]	205.12603759765625	1.8796666666666666	1.8385333333333334	9.248600000000001	7.410066666666668	84213.6796875	1275262.3492247318	0	1177	0.06593606428650323	5.598024561761266	5.500946848350581	205.1179656982422	205.1338653564453
438	205.98721313476562	11.382133333333334					1	DETECTED	205.9872 m/z @11.38 [CD8049_2.mzXML]	205.98721313476562	11.382133333333334	0.10108333333333334	19.958333333333332	19.85725	20026.935546875	4133595.9472944597	0	1177	0.846058074312003	1.5747962051491826	2.225680196011941	205.98658752441406	205.9950408935547
439	206.08103942871094	10.29405					1	DETECTED	206.0810 m/z @10.29 [CD8049_2.mzXML]	206.08103942871094	10.29405	0.15614999999999998	14.232	14.075849999999999	38207.16015625	1702389.2341665942	0	1177	0.08917251211552468	0.5461981086018566	0.034328932459928664	206.07484436035156	206.08956909179688
440	206.1002655029297	9.189783333333333					1	DETECTED	206.1003 m/z @9.19 [CD8049_2.mzXML]	206.1002655029297	9.189783333333333	2.597866666666667	9.823583333333334	7.225716666666667	283273.5625	3220644.036998657	0	1177	0.09458698471398996	2.366155956246971	2.1155399043444048	206.09548950195312	206.10047912597656
441	206.3823699951172	9.189783333333333					1	DETECTED	206.3824 m/z @9.19 [CD8049_2.mzXML]	206.3823699951172	9.189783333333333	9.144316666666667	9.279433333333333	0.13511666666666677	8417.1044921875	47828.066844116	0	1177	0.1101784406414712	1.4858870967742133	1.9717741935484265	206.38153076171875	206.3823699951172
442	206.8934783935547	1.7518500000000001					1	DETECTED	206.8935 m/z @1.75 [CD8049_2.mzXML]	206.8934783935547	1.7518500000000001	1.6735833333333334	1.8933166666666668	0.21973333333333334	95508.6015625	568109.2255795901	0	1177	0.08501770379107398	1.4037478705281083	1.7475533305441853	206.89285278320312	206.8937225341797
443	206.99098205566406	16.252599999999997					1	DETECTED	206.9910 m/z @16.25 [CD8049_2.mzXML]	206.99098205566406	16.252599999999997	0.10108333333333334	19.995	19.89391666666667	6460.48974609375	2159526.102383347	0	1177	7.783183274903861	0.6158528971995407	0.45854360585302323	206.98666381835938	206.99183654785156
444	207.01393127441406	1.8101166666666666					1	DETECTED	207.0139 m/z @1.81 [CD8049_2.mzXML]	207.01393127441406	1.8101166666666666	1.43395	15.402916666666666	13.968966666666667	22390.263671875	2945686.6754415887	0	1177	10.723998908693293	18.089842952386753	55.45837877643359	207.0106658935547	207.01821899414062
445	207.0262908935547	10.223333333333333					1	DETECTED	207.0263 m/z @10.22 [CD8049_2.mzXML]	207.0262908935547	10.223333333333333	9.60745	14.940233333333333	5.332783333333333	6936.5712890625	952786.8193463136	0	1177	0.13416895637645432	4.329377858360625	7.65875571672125	207.0260772705078	207.0320587158203
446	207.10438537597656	9.189783333333333					1	DETECTED	207.1044 m/z @9.19 [CD8049_2.mzXML]	207.10438537597656	9.189783333333333	2.3945166666666666	9.943133333333332	7.548616666666666	11684.1904296875	1226914.8535665893	0	1177	0.1252418015733312	0.5554319673498219	0.025794671696422414	207.09588623046875	207.1126708984375
447	208.0490264892578	15.808783333333334					1	DETECTED	208.0490 m/z @15.81 [CD8049_2.mzXML]	208.0490264892578	15.808783333333334	8.823916666666666	19.995	11.171083333333335	13481.9033203125	3361911.4938204964	0	1177	6.740587917874999	0.7814174721316302	0.5909398021253475	208.04815673828125	208.0491943359375
448	208.8905487060547	1.7518500000000001					1	DETECTED	208.8905 m/z @1.75 [CD8049_2.mzXML]	208.8905487060547	1.7518500000000001	1.6735833333333334	3.3493	1.6757166666666665	49816.265625	550575.6477606813	0	1177	0.10072903838415903	10.705174616695054	19.389359119541016	208.88121032714844	208.8916015625
449	208.93540954589844	2.11915					1	DETECTED	208.9354 m/z @2.12 [CD8049_2.mzXML]	208.93540954589844	2.11915	2.0908166666666665	5.53045	3.4396333333333335	5790.51025390625	437444.9654062195	0	1177	0.06595150023385621	60.699411764705914	120.39882352941183	208.93487548828125	208.94532775878906
450	208.97808837890625	13.777233333333333					1	DETECTED	208.9781 m/z @13.78 [CD8049_2.mzXML]	208.97808837890625	13.777233333333333	11.525716666666666	15.73515	4.209433333333335	6847.2353515625	846322.0937780763	0	1177	0.42134415248406754	0.9347995055185024	0.8695990110370049	208.9777374267578	208.97900390625
451	209.0333251953125	1.52465					1	DETECTED	209.0333 m/z @1.52 [CD8049_2.mzXML]	209.0333251953125	1.52465	1.4152666666666667	5.73965	4.3243833333333335	60335.546875	673046.581601593	0	1177	0.0952205052875783	0.83662953821749	0.5750016880019985	209.0326385498047	209.0336151123047
452	209.0453338623047	16.27081666666667					1	DETECTED	209.0453 m/z @16.27 [CD8049_2.mzXML]	209.0453338623047	16.27081666666667	0.10108333333333334	19.976666666666667	19.875583333333335	27888.513671875	6737426.396201781	0	1177	2.5974527074914313	0.7336913281614882	0.5072013553919534	209.04444885253906	209.04568481445312
453	209.091796875	7.776716666666667					1	DETECTED	209.0918 m/z @7.78 [CD8049_2.mzXML]	209.091796875	7.776716666666667	5.809616666666667	8.735199999999999	2.925583333333332	17636.455078125	1119465.06848117	0	1177	0.9280752733548177	0.6398067578417675	0.2832306124205514	209.0912322998047	209.09243774414062
454	209.1168670654297	12.044483333333334					1	DETECTED	209.1169 m/z @12.04 [CD8049_2.mzXML]	209.1168670654297	12.044483333333334	10.579183333333333	12.302249999999999	1.723066666666666	32561.689453125	418215.30914477515	0	1177	0.0803871657216817	2.4783458041169775	0.8110232257900195	209.11387634277344	209.1170196533203
455	210.0453643798828	16.54865					1	DETECTED	210.0454 m/z @16.55 [CD8049_2.mzXML]	210.0453643798828	16.54865	8.374283333333333	18.420666666666666	10.046383333333333	1962.22119140625	599745.2503564453	0	1177	0.5180124875640288	0.6145053031631401	0.2290106063262802	210.04421997070312	210.0504150390625
456	210.9347686767578	11.336333333333332					1	DETECTED	210.9348 m/z @11.34 [CD8049_2.mzXML]	210.9347686767578	11.336333333333332	1.6434833333333332	18.218666666666664	16.57518333333333	13570.765625	2607901.980728332	0	1177	0.5022272636259029	0.7904169729410404	0.44809195931118406	210.93423461914062	210.93588256835938
457	211.00355529785156	10.579183333333333					1	DETECTED	211.0036 m/z @10.58 [CD8049_2.mzXML]	211.00355529785156	10.579183333333333	10.505066666666666	10.973316666666667	0.46825000000000117	4280.03173828125	73485.6541485597	0	1177	0.09322130737580991	3.1588711490892747	5.317742298178549	211.0026092529297	211.00384521484375
458	211.0417938232422	2.3673166666666665					1	DETECTED	211.0418 m/z @2.37 [CD8049_2.mzXML]	211.0417938232422	2.3673166666666665	2.1332833333333334	17.81066666666667	15.677383333333337	20325.94921875	1806398.0048210144	0	1177	0.40985148877654165	3.2004003775910563	3.4234068974205756	211.0414276123047	211.04257202148438
459	211.05758666992188	9.379416666666666					1	DETECTED	211.0576 m/z @9.38 [CD8049_2.mzXML]	211.05758666992188	9.379416666666666	9.327933333333334	14.871083333333333	5.543149999999999	48051.88671875	1099585.131886719	0	1177	0.08218105799066144	2.213912743915653	2.2803152498309123	211.05068969726562	211.0658416748047
460	211.08029174804688	14.562483333333335					1	DETECTED	211.0803 m/z @14.56 [CD8049_2.mzXML]	211.08029174804688	14.562483333333335	12.302249999999999	16.715	4.412750000000001	4447.4951171875	589108.8379393922	0	1177	0.45847709092046784	0.9761713392422604	0.9523426784845207	211.0794219970703	211.08074951171875
461	211.13221740722656	11.50895					1	DETECTED	211.1322 m/z @11.51 [CD8049_2.mzXML]	211.13221740722656	11.50895	0.10108333333333334	19.995	19.89391666666667	8767.2431640625	3400230.5861423975	0	1177	11.618247753174625	0.871938516111689	1.2401986023639682	211.1222381591797	211.1337432861328
462	211.14395141601562	10.27665					1	DETECTED	211.1440 m/z @10.28 [CD8049_2.mzXML]	211.14395141601562	10.27665	10.223333333333333	10.371866666666667	0.14853333333333474	6642.1923828125	42023.03894274923	0	1177	0.10978776500022924	1.3929352922788325	1.7858705845576652	211.14395141601562	211.1443634033203
463	212.0677490234375	10.8032					1	DETECTED	212.0677 m/z @10.80 [CD8049_2.mzXML]	212.0677490234375	10.8032	9.327933333333334	17.030166666666666	7.702233333333332	10425.1220703125	1359913.6703435057	0	1177	1.9448879835950361	2.592066617346021	4.223225840637725	212.06072998046875	212.07196044921875
464	212.8389434814453	1.96275					1	DETECTED	212.8389 m/z @1.96 [CD8049_2.mzXML]	212.8389434814453	1.96275	1.7204166666666665	14.151366666666666	12.43095	17668.708984375	1224848.9074546813	0	1177	0.143786675090386	25.648452544704245	0.7885648550558346	212.83865356445312	212.8450927734375
465	213.07444763183594	1.7518500000000001					1	DETECTED	213.0744 m/z @1.75 [CD8049_2.mzXML]	213.07444763183594	1.7518500000000001	1.7039499999999999	17.884999999999998	16.18105	24230.859375	5714107.279979796	0	1177	0.05824549899134479	168.9044885177443	336.0166392269702	213.06655883789062	213.07611083984375
466	213.11203002929688	10.563816666666666					1	DETECTED	213.1120 m/z @10.56 [CD8049_2.mzXML]	213.11203002929688	10.563816666666666	10.548933333333334	18.971	8.422066666666666	3657.897705078125	438331.3148076781	0	1177	0.1041026822212725	282.936170212795	564.87234042559	213.11181640625	213.1184539794922
467	213.17803955078125	10.519433333333334					1	DETECTED	213.1780 m/z @10.52 [CD8049_2.mzXML]	213.17803955078125	10.519433333333334	6.930766666666667	10.533933333333332	3.603166666666665	3093.285400390625	289076.4701973266	0	1177	0.030844376215421576	0.5020202489318222	0.004040497863644301	213.17739868164062	213.18402099609375
468	213.95864868164062	19.665666666666667					1	DETECTED	213.9586 m/z @19.67 [CD8049_2.mzXML]	213.95864868164062	19.665666666666667	0.10108333333333334	19.958333333333332	19.85725	3181.626708984375	1270087.1693089297	0	1177	19.36447384903261	0.5074795016505165	0.014959003301032845	213.95790100097656	213.9596710205078
469	214.83587646484375	1.7362499999999998					1	DETECTED	214.8359 m/z @1.74 [CD8049_2.mzXML]	214.83587646484375	1.7362499999999998	1.7204166666666665	2.2587333333333333	0.5383166666666668	18277.990234375	317730.5022906495	0	1177	0.2134331316901601	16.999473684210496	32.99894736842099	214.8355255126953	214.83612060546875
470	214.91722106933594	1.5536333333333334					1	DETECTED	214.9172 m/z @1.55 [CD8049_2.mzXML]	214.91722106933594	1.5536333333333334	1.43395	13.061166666666667	11.627216666666667	945971.8125	8338161.216358277	0	1177	0.1079031878108736	0.8319656618173791	0.634569013453895	214.9122314453125	214.9218292236328
471	214.98876953125	1.4953666666666665					1	DETECTED	214.9888 m/z @1.50 [CD8049_2.mzXML]	214.98876953125	1.4953666666666665	1.4503333333333333	16.807666666666666	15.357333333333333	38969.23046875	7401282.727609253	0	1177	0.10022686666701097	170.51073279052582	301.32606059109804	214.98580932617188	214.98887634277344
472	215.01611328125	1.9487999999999999					1	DETECTED	215.0161 m/z @1.95 [CD8049_2.mzXML]	215.01611328125	1.9487999999999999	1.8796666666666666	10.533933333333332	8.654266666666665	75375.6640625	2911358.788439391	0	1177	1.5102303476264993	12.847907729927991	9.219227208956065	215.015380859375	215.0228729248047
473	215.12747192382812	11.122316666666668					1	DETECTED	215.1275 m/z @11.12 [CD8049_2.mzXML]	215.12747192382812	11.122316666666668	0.3387833333333334	18.641333333333332	18.30255	3146.606201171875	1561038.6175870667	0	1177	0.17742532073775585	0.8486341829826958	0.6972683659653913	215.12660217285156	215.12815856933594
474	215.92108154296875	1.5536333333333334					1	DETECTED	215.9211 m/z @1.55 [CD8049_2.mzXML]	215.92108154296875	1.5536333333333334	1.4503333333333333	1.5980166666666666	0.1476833333333334	25322.775390625	141931.78333105473	0	1177	0.08410827709615165	0.7148273636656977	0.4010786440932978	215.9207763671875	215.92108154296875
475	216.9223175048828	1.6888333333333334					1	DETECTED	216.9223 m/z @1.69 [CD8049_2.mzXML]	216.9223175048828	1.6888333333333334	1.4953666666666665	1.8796666666666666	0.3843000000000001	261199.15625	1644778.0420014646	0	1177	0.11280685519782074	0.9159371037415801	2.780274270962216	216.91351318359375	216.9226837158203
476	216.95053100585938	1.56825					1	DETECTED	216.9505 m/z @1.57 [CD8049_2.mzXML]	216.95053100585938	1.56825	0.6677666666666667	1.62845	0.9606833333333332	99867.7265625	1052281.3352626953	0	1177	0.13689505054199325	0.7193166961199756	0.4571007161582299	216.95034790039062	216.9574432373047
477	217.0467987060547	10.905483333333333					1	DETECTED	217.0468 m/z @10.91 [CD8049_2.mzXML]	217.0467987060547	10.905483333333333	9.806783333333334	19.098666666666666	9.291883333333333	6053.04248046875	618728.3898251954	0	1177	0.06815184267787266	4.2285807469433605	3.6898070568252437	217.04635620117188	217.05450439453125
478	217.08157348632812	1.8524500000000002					1	DETECTED	217.0816 m/z @1.85 [CD8049_2.mzXML]	217.08157348632812	1.8524500000000002	1.8385333333333334	15.257833333333334	13.4193	50343.703125	1917874.1004439397	0	1177	0.047503296261617756	98.79375457116566	89.64165516519758	217.08106994628906	217.08924865722656
479	217.12147521972656	18.861					1	DETECTED	217.1215 m/z @18.86 [CD8049_2.mzXML]	217.12147521972656	18.861	0.11946666666666667	19.995	19.875533333333333	12094.6240234375	3377580.564174956	0	1177	1.8217354378193171	0.5608429283274435	0.35867175578972244	217.11749267578125	217.1222381591797
480	217.2268829345703	11.738750000000001					1	DETECTED	217.2269 m/z @11.74 [CD8049_2.mzXML]	217.2268829345703	11.738750000000001	11.687533333333333	11.807500000000001	0.11996666666666833	5067.80224609375	19596.557688110493	0	1177	0.03051574865866513	1.1711682395053393	1.3423364790106789	217.2255401611328	217.22743225097656
481	218.04225158691406	10.134933333333333					1	DETECTED	218.0423 m/z @10.13 [CD8049_2.mzXML]	218.04225158691406	10.134933333333333	8.9138	10.29405	1.3802500000000002	11893.5625	263197.75981604005	0	1177	0.0778812828183515	0.5651512256373865	0.11459601358816494	218.04208374023438	218.0428924560547
482	218.08535766601562	15.550216666666667					1	DETECTED	218.0854 m/z @15.55 [CD8049_2.mzXML]	218.08535766601562	15.550216666666667	9.189783333333333	19.391000000000002	10.201216666666669	3394.736328125	846128.8646641545	0	1177	1.0853521248982023	0.8019278036611761	0.6038556073223523	218.07977294921875	218.08619689941406
483	218.1385040283203	1.9487999999999999					1	DETECTED	218.1385 m/z @1.95 [CD8049_2.mzXML]	218.1385040283203	1.9487999999999999	0.10108333333333334	19.940333333333335	19.839250000000003	28095.830078125	3000872.615200803	0	1177	3.81088016256628	5.388312144339226	11.416304310202012	218.1355438232422	218.13951110839844
484	218.21115112304688	10.38795					1	DETECTED	218.2112 m/z @10.39 [CD8049_2.mzXML]	218.21115112304688	10.38795	10.340466666666666	16.141483333333333	5.801016666666667	5886.29638671875	690381.1770458984	0	1177	0.06826998545966312	61.08476658476575	101.49929597012718	218.2091522216797	218.21188354492188
485	218.9193572998047	1.6888333333333334					1	DETECTED	218.9194 m/z @1.69 [CD8049_2.mzXML]	218.9193572998047	1.6888333333333334	1.43395	1.7817833333333333	0.3478333333333332	76876.3125	677714.1473524168	0	1177	0.2500014555860195	0.6929439736291333	0.3993019666287624	218.91033935546875	218.9195098876953
486	218.96990966796875	9.790833333333333					1	DETECTED	218.9699 m/z @9.79 [CD8049_2.mzXML]	218.96990966796875	9.790833333333333	9.537583333333334	13.224366666666667	3.6867833333333326	4202.30517578125	445553.6232886353	0	1177	0.16170680495339873	7.27894044093453	13.55788088186906	218.96177673339844	218.96990966796875
487	218.98373413085938	1.4953666666666665					1	DETECTED	218.9837 m/z @1.50 [CD8049_2.mzXML]	218.98373413085938	1.4953666666666665	1.4503333333333333	1.5832333333333333	0.13290000000000002	16788.2109375	97313.43331384283	0	1177	0.11626494471413706	1.4755736491487814	1.9511472982975626	218.98336791992188	218.98382568359375
488	219.02586364746094	1.7817833333333333					1	DETECTED	219.0259 m/z @1.78 [CD8049_2.mzXML]	219.02586364746094	1.7817833333333333	1.7204166666666665	11.995966666666668	10.27555	1952683.125	1.5575263981889365E7	1	1177	0.06333407589113738	4.051028708765575	4.676224082873442	219.0162811279297	219.0269775390625
489	219.04330444335938	8.700233333333333					1	DETECTED	219.0433 m/z @8.70 [CD8049_2.mzXML]	219.04330444335938	8.700233333333333	8.2422	11.15545	2.9132499999999997	7297.111328125	342059.4081382139	0	1177	2.4758027670465754	3.1801724765300956	0.2399041040824403	219.04278564453125	219.04745483398438
490	219.11720275878906	14.818833333333334					1	DETECTED	219.1172 m/z @14.82 [CD8049_2.mzXML]	219.11720275878906	14.818833333333334	9.29515	19.958333333333332	10.663183333333333	16712.716796875	1696060.307817689	0	1177	0.5785574603375192	0.933002601919348	5.971422939601831	219.11605834960938	219.11837768554688
491	219.17391967773438	12.267633333333333					1	DETECTED	219.1739 m/z @12.27 [CD8049_2.mzXML]	219.17391967773438	12.267633333333333	0.17441666666666666	19.958333333333332	19.783916666666666	12493.7861328125	1789757.2124450076	0	1177	0.8919587828363404	0.9191486317094572	1.3631822225066477	219.17323303222656	219.17506408691406
492	220.02943420410156	1.7817833333333333					1	DETECTED	220.0294 m/z @1.78 [CD8049_2.mzXML]	220.02943420410156	1.7817833333333333	1.7204166666666665	3.9979	2.2774833333333335	102302.3984375	1299490.1950595705	0	1177	0.08728038793732429	11.814787258838436	4.472636123427351	220.0294189453125	220.0373077392578
493	220.11778259277344	8.9138					1	DETECTED	220.1178 m/z @8.91 [CD8049_2.mzXML]	220.11778259277344	8.9138	8.770299999999999	14.888316666666666	6.1180166666666675	8729.177734375	304206.9168187254	0	1177	0.10991774158702938	21.31713124274081	1.50668515542916	220.10955810546875	220.12045288085938
494	220.93423461914062	1.6133166666666667					1	DETECTED	220.9342 m/z @1.61 [CD8049_2.mzXML]	220.93423461914062	1.6133166666666667	1.5536333333333334	12.860633333333334	11.307	132717.390625	5824502.680635743	0	1177	0.07210774382580487	96.72033746880994	1.8268655693005789	220.93411254882812	220.93458557128906
495	220.98126220703125	1.5391333333333332					1	DETECTED	220.9813 m/z @1.54 [CD8049_2.mzXML]	220.98126220703125	1.5391333333333332	1.4805666666666668	1.56825	0.08768333333333311	4908.763671875	21400.39190979003	0	1177	0.08906998760184681	0.7485771200910654	0.49715424018213084	220.9810028076172	220.98150634765625
496	220.99693298339844	1.43395					1	DETECTED	220.9969 m/z @1.43 [CD8049_2.mzXML]	220.99693298339844	1.43395	1.43395	18.659499999999998	17.22555	3309.183837890625	1192951.8833230897	0	1177	14.412146473557325	null	null	220.99671936035156	221.00692749023438
497	221.0243377685547	1.7817833333333333					1	DETECTED	221.0243 m/z @1.78 [CD8049_2.mzXML]	221.0243377685547	1.7817833333333333	1.7204166666666665	17.568666666666665	15.848249999999998	117706.359375	2776913.741167419	0	1177	0.07419066336077584	3.7085697687697974	4.76119643408274	221.02081298828125	221.0261688232422
498	221.05288696289062	11.589333333333334					1	DETECTED	221.0529 m/z @11.59 [CD8049_2.mzXML]	221.05288696289062	11.589333333333334	11.542216666666667	11.824666666666667	0.28245000000000076	32381.265625	160904.467889404	0	1177	0.11806207008047487	2.491936699244025	2.7738071246033242	221.0528106689453	221.05325317382812
499	221.07809448242188	10.563816666666666					1	DETECTED	221.0781 m/z @10.56 [CD8049_2.mzXML]	221.07809448242188	10.563816666666666	10.4772	17.382	6.904800000000002	6366.88427734375	692082.3737545168	0	1177	5.501129187118146	39.85837983452018	78.71675966904036	221.068115234375	221.08119201660156
500	221.0918731689453	8.594683333333334					1	DETECTED	221.0919 m/z @8.59 [CD8049_2.mzXML]	221.0918731689453	8.594683333333334	4.995533333333333	9.263783333333333	4.268249999999999	6575.8017578125	310098.9155266722	0	1177	0.16555218122426574	0.5929525026742423	0.2128426883416303	221.0909881591797	221.0925750732422
501	221.11709594726562	12.216583333333334					1	DETECTED	221.1171 m/z @12.22 [CD8049_2.mzXML]	221.11709594726562	12.216583333333334	0.7951	19.757166666666667	18.962066666666665	5814.78271484375	1116341.2900477604	0	1177	0.1369872491328863	0.8301052548632765	0.6602105097265532	221.1163330078125	221.1177978515625
502	221.98263549804688	10.38795					1	DETECTED	221.9826 m/z @10.39 [CD8049_2.mzXML]	221.98263549804688	10.38795	0.15614999999999998	19.885166666666667	19.729016666666666	4521.0751953125	2529570.8519624937	0	1177	18.490851715584956	0.964102927474475	1.024587367891255	221.98106384277344	221.9829864501953
503	222.06463623046875	15.883016666666666					1	DETECTED	222.0646 m/z @15.88 [CD8049_2.mzXML]	222.06463623046875	15.883016666666666	9.020733333333334	19.775333333333332	10.754599999999998	11941.28515625	2532724.8851438584	0	1177	1.9820407119678976	0.7345543789285564	0.5051871683090359	222.05465698242188	222.0649871826172
504	222.86741638183594	1.7518500000000001					1	DETECTED	222.8674 m/z @1.75 [CD8049_2.mzXML]	222.86741638183594	1.7518500000000001	1.6888333333333334	9.414183333333334	7.725350000000001	92826.515625	3003738.7432148443	0	1177	0.082059341157386	61.29608569161593	121.59217138323184	222.86737060546875	222.87673950195312
505	222.99400329589844	13.592600000000001					1	DETECTED	222.9940 m/z @13.59 [CD8049_2.mzXML]	222.99400329589844	13.592600000000001	9.823583333333334	17.233999999999998	7.410416666666665	20622.87109375	3364679.5073881536	0	1177	2.271860727640366	0.9830702968501948	10.38504653956389	222.99221801757812	222.99465942382812
506	223.06101989746094	15.605799999999999					1	DETECTED	223.0610 m/z @15.61 [CD8049_2.mzXML]	223.06101989746094	15.605799999999999	9.572566666666667	19.922	10.349433333333334	26654.44140625	5813963.469651246	0	1177	6.200129898351699	0.8436504145018041	0.558319682633406	223.0601348876953	223.06134033203125
507	223.0960693359375	11.542216666666667					1	DETECTED	223.0961 m/z @11.54 [CD8049_2.mzXML]	223.0960693359375	11.542216666666667	0.10108333333333334	19.995	19.89391666666667	65910.140625	5542690.624881164	0	1177	10.007840949305795	2.4595089119482494	0.035665346923653245	223.0922393798828	223.09664916992188
508	224.86447143554688	1.7518500000000001					1	DETECTED	224.8645 m/z @1.75 [CD8049_2.mzXML]	224.86447143554688	1.7518500000000001	1.7039499999999999	2.0191333333333334	0.3151833333333336	56566.69140625	534256.5098681648	0	1177	0.08142859866133345	3.2900139178844654	5.580027835768931	224.86447143554688	224.86488342285156
509	224.9508819580078	11.589333333333334					1	DETECTED	224.9509 m/z @11.59 [CD8049_2.mzXML]	224.9508819580078	11.589333333333334	7.916799999999999	16.362983333333332	8.446183333333334	33482.21875	2928689.168311217	0	1177	0.7668679994223986	1.0909806962260378	6.603278099016489	224.95013427734375	224.95169067382812
510	225.0341339111328	1.7817833333333333					1	DETECTED	225.0341 m/z @1.78 [CD8049_2.mzXML]	225.0341339111328	1.7817833333333333	1.7817833333333333	15.3121	13.530316666666666	51594.421875	2232701.7069032597	0	1177	0.04250426538286378	null	null	225.02610778808594	225.034423828125
511	225.05453491210938	10.38795					1	DETECTED	225.0545 m/z @10.39 [CD8049_2.mzXML]	225.05453491210938	10.38795	8.752683333333332	16.418866666666666	7.6661833333333345	39870.13671875	840166.9009611504	0	1177	0.09797920409908656	3.4219461207318327	2.353270769816348	225.0528106689453	225.06439208984375
512	226.0448760986328	2.0619666666666667					1	DETECTED	226.0449 m/z @2.06 [CD8049_2.mzXML]	226.0448760986328	2.0619666666666667	1.96275	3.919633333333333	1.956883333333333	12989.490234375	300305.6772790527	0	1177	0.15903529708815656	9.861666386695775	18.72333277339155	226.04443359375	226.0454559326172
513	226.08633422851562	10.3253					1	DETECTED	226.0863 m/z @10.33 [CD8049_2.mzXML]	226.08633422851562	10.3253	10.27665	10.355916666666667	0.07926666666666726	9018.7998046875	34103.511235351354	0	1177	0.06976626826079269	0.814662555669751	0.6293251113395019	226.0861053466797	226.08644104003906
514	226.118408203125	8.308983333333334					1	DETECTED	226.1184 m/z @8.31 [CD8049_2.mzXML]	226.118408203125	8.308983333333334	8.055116666666667	8.490916666666667	0.4358000000000004	2906.594970703125	40172.24413574223	0	1177	0.15838456584131855	0.858324579831932	0.716649159663864	226.11810302734375	226.11886596679688
515	226.9510040283203	1.6434833333333332					1	DETECTED	226.9510 m/z @1.64 [CD8049_2.mzXML]	226.9510040283203	1.6434833333333332	1.5832333333333333	19.9035	18.32026666666667	661575.1875	8365937.578135069	0	1177	0.07442806810871527	1.6743620353483293	2.0159222335676406	226.94656372070312	226.9523162841797
516	227.07896423339844	9.175083333333333					1	DETECTED	227.0790 m/z @9.18 [CD8049_2.mzXML]	227.07896423339844	9.175083333333333	9.127383333333334	12.012333333333334	2.88495	17679.822265625	818061.580491333	0	1177	0.12138413601188347	30.240566037736503	58.463852097330175	227.07891845703125	227.082763671875
517	227.12484741210938	1.8244					1	DETECTED	227.1248 m/z @1.82 [CD8049_2.mzXML]	227.12484741210938	1.8244	1.8244	4.060966666666666	2.2365666666666666	111680.0234375	637736.0569249272	0	1177	0.0698345244452594	null	null	227.12466430664062	227.12741088867188
518	227.1753387451172	9.790833333333333					1	DETECTED	227.1753 m/z @9.79 [CD8049_2.mzXML]	227.1753387451172	9.790833333333333	0.13763333333333333	19.812	19.674366666666668	77514.078125	2646456.210161071	1	1177	0.14567912854664122	1.765057297384915	1.206826746955865	227.17434692382812	227.17596435546875
519	228.06300354003906	10.29405					1	DETECTED	228.0630 m/z @10.29 [CD8049_2.mzXML]	228.06300354003906	10.29405	10.27665	10.548933333333334	0.2722833333333341	13850.8408203125	70278.23130102489	0	1177	0.07810776770222816	7.824233716474981	14.648467432949962	228.06271362304688	228.0634765625
520	229.1431121826172	0.9411833333333333					1	DETECTED	229.1431 m/z @0.94 [CD8049_2.mzXML]	229.1431121826172	0.9411833333333333	0.10108333333333334	19.995	19.89391666666667	83044.5625	6.2029829204984926E7	1	1177	10.119331372866066	11.840207514978378	22.68041502995675	229.14271545410156	229.1436767578125
521	229.1543426513672	1.8796666666666666					1	DETECTED	229.1543 m/z @1.88 [CD8049_2.mzXML]	229.1543426513672	1.8796666666666666	1.8524500000000002	2.0478	0.1953499999999999	101182.015625	688504.5288925783	0	1177	0.1141118040054443	3.588793631353365	6.17758726270673	229.1542510986328	229.15452575683594
522	230.14639282226562	7.1253166666666665					1	DETECTED	230.1464 m/z @7.13 [CD8049_2.mzXML]	230.14639282226562	7.1253166666666665	0.17441666666666666	19.958333333333332	19.783916666666666	11818.2890625	7738106.353775626	0	1177	5.421377944817303	1.4231190685139095	1.846238137027819	230.14581298828125	230.1471710205078
523	230.24729919433594	11.397166666666667					1	DETECTED	230.2473 m/z @11.40 [CD8049_2.mzXML]	230.24729919433594	11.397166666666667	11.3515	11.917300000000001	0.5658000000000012	160992.796875	1219980.426510252	1	1177	0.11093142106123288	3.1259142182402107	3.3934814922186747	230.24703979492188	230.2475128173828
524	230.9662628173828	1.52465					1	DETECTED	230.9663 m/z @1.52 [CD8049_2.mzXML]	230.9662628173828	1.52465	1.43395	1.62845	0.1944999999999999	133968.875	919035.9951572268	0	1177	0.11823014568651247	1.0817062926356205	1.1395713396916192	230.9658203125	230.9662628173828
525	230.99008178710938	1.9347833333333333					1	DETECTED	230.9901 m/z @1.93 [CD8049_2.mzXML]	230.99008178710938	1.9347833333333333	1.9071666666666667	3.7014833333333335	1.7943166666666668	16411.970703125	483288.98107836914	0	1177	1.3908584660781864	29.391189596032245	64.48068981984568	230.9895782470703	230.99066162109375
526	231.13687133789062	14.957799999999999					1	DETECTED	231.1369 m/z @14.96 [CD8049_2.mzXML]	231.13687133789062	14.957799999999999	0.10108333333333334	19.995	19.89391666666667	236884.921875	2.1899354033828814E7	1	1177	0.4661304788493865	2.271743856569354	0.5493426420633876	231.13343811035156	231.14637756347656
527	231.25054931640625	11.382133333333334					1	DETECTED	231.2505 m/z @11.38 [CD8049_2.mzXML]	231.25054931640625	11.382133333333334	11.3515	11.558116666666667	0.20661666666666711	25380.0703125	171216.1925233148	0	1177	0.09228463976677759	3.3724156692055725	3.49798409745375	231.2502899169922	231.25100708007812
528	232.1405487060547	15.133199999999999					1	DETECTED	232.1405 m/z @15.13 [CD8049_2.mzXML]	232.1405487060547	15.133199999999999	9.379416666666666	19.080499999999997	9.701083333333331	15542.78125	1546115.4567812823	0	1177	0.9103592235842051	0.8121883081634759	0.4861745272089852	232.13626098632812	232.140869140625
529	232.15423583984375	8.439833333333333					1	DETECTED	232.1542 m/z @8.44 [CD8049_2.mzXML]	232.15423583984375	8.439833333333333	8.106416666666666	8.878166666666667	0.7717500000000008	24449.712890625	385385.1554778439	0	1177	0.2215030365681745	0.8517888269606354	0.7177318141063336	232.15391540527344	232.15447998046875
530	232.89620971679688	1.6888333333333334					1	DETECTED	232.8962 m/z @1.69 [CD8049_2.mzXML]	232.89620971679688	1.6888333333333334	1.6434833333333332	1.8933166666666668	0.24983333333333357	173802.296875	1136483.1351035158	0	1177	0.11359550330880297	2.7287189675082835	2.7975968492172343	232.8961181640625	232.89625549316406
531	232.92808532714844	1.5536333333333334					1	DETECTED	232.9281 m/z @1.55 [CD8049_2.mzXML]	232.92808532714844	1.5536333333333334	1.43395	1.6133166666666667	0.17936666666666667	68037.8046875	439425.0843425294	0	1177	0.11194396200536749	0.7522230545800558	0.5484051291131273	232.92799377441406	232.9283447265625
532	232.98497009277344	10.87125					1	DETECTED	232.9850 m/z @10.87 [CD8049_2.mzXML]	232.98497009277344	10.87125	9.70935	18.952833333333334	9.243483333333334	11314.814453125	1044272.1759336244	0	1177	0.24435120316153913	3.9777447858392887	6.955489571678577	232.9844207763672	232.9879608154297
533	233.1469268798828	14.818833333333334					1	DETECTED	233.1469 m/z @14.82 [CD8049_2.mzXML]	233.1469268798828	14.818833333333334	8.966916666666666	19.68433333333333	10.717416666666665	11202.7900390625	1533137.599901612	0	1177	0.6197882982967098	0.8344319497877929	0.6219444788905093	233.1455535888672	233.14773559570312
534	234.89341735839844	1.6888333333333334					1	DETECTED	234.8934 m/z @1.69 [CD8049_2.mzXML]	234.89341735839844	1.6888333333333334	1.6434833333333332	1.7669333333333335	0.12345000000000028	64369.5703125	300278.42350659193	0	1177	0.07615054573453817	1.3636490507640822	1.824902877424448	234.89279174804688	234.89341735839844
535	234.98696899414062	11.620983333333333					1	DETECTED	234.9870 m/z @11.62 [CD8049_2.mzXML]	234.98696899414062	11.620983333333333	1.4503333333333333	19.317833333333333	17.8675	3514.81103515625	1909865.8551503597	0	1177	6.005522893606086	0.8783853539350975	0.7567707078701951	234.98046875	234.99679565429688
536	235.068603515625	11.872916666666667					1	DETECTED	235.0686 m/z @11.87 [CD8049_2.mzXML]	235.068603515625	11.872916666666667	11.841833333333334	12.216583333333334	0.3747500000000006	50034.78515625	350386.9769848034	0	1177	0.08735002358712052	6.205506199754416	6.047544345509456	235.06800842285156	235.0688934326172
537	235.09239196777344	2.8349166666666665					1	DETECTED	235.0924 m/z @2.83 [CD8049_2.mzXML]	235.09239196777344	2.8349166666666665	0.32045	19.629	19.30855	61913.046875	8217092.709489322	0	1177	1.2013732545133333	3.7286025563871275	4.891891212563598	235.0829620361328	235.09278869628906
538	235.16868591308594	12.302249999999999					1	DETECTED	235.1687 m/z @12.30 [CD8049_2.mzXML]	235.16868591308594	12.302249999999999	0.11946666666666667	19.976666666666667	19.8572	11379.6923828125	1365628.625234162	0	1177	0.18321969672329885	0.734775099694624	0.5207340845020796	235.16787719726562	235.16993713378906
539	236.0802459716797	14.562483333333335					1	DETECTED	236.0802 m/z @14.56 [CD8049_2.mzXML]	236.0802459716797	14.562483333333335	9.9606	18.328333333333333	8.367733333333334	4091.58740234375	833469.0676285397	0	1177	1.8948047978695275	0.9091640016949579	0.9276518500275324	236.07911682128906	236.08087158203125
540	236.0957489013672	2.9930499999999998					1	DETECTED	236.0957 m/z @2.99 [CD8049_2.mzXML]	236.0957489013672	2.9930499999999998	2.3401666666666667	11.902133333333333	9.561966666666667	4721.9365234375	916778.896134003	0	1177	1.6388862888110998	7.322875449927249	5.112210583496719	236.08602905273438	236.09817504882812
541	236.90818786621094	1.6434833333333332					1	DETECTED	236.9082 m/z @1.64 [CD8049_2.mzXML]	236.90818786621094	1.6434833333333332	1.5832333333333333	1.7362499999999998	0.15301666666666658	13827.5166015625	66328.51705175776	0	1177	0.14270636802723335	1.2698478561549111	1.5396957123098223	236.90817260742188	236.90858459472656
542	236.97145080566406	12.129633333333334					1	DETECTED	236.9715 m/z @12.13 [CD8049_2.mzXML]	236.97145080566406	12.129633333333334	11.589333333333334	14.9056	3.3162666666666656	6102.61376953125	444493.1913798827	0	1177	0.28352676909157815	3.068912332654696	5.137824665309392	236.9705810546875	236.97203063964844
543	236.99781799316406	1.9347833333333333					1	DETECTED	236.9978 m/z @1.93 [CD8049_2.mzXML]	236.99781799316406	1.9347833333333333	1.9071666666666667	11.18855	9.281383333333332	24125.447265625	1280236.7030669556	0	1177	0.17828055101357365	168.0395292697649	49.55256790642033	236.9977264404297	237.00689697265625
544	237.11172485351562	11.824666666666667					1	DETECTED	237.1117 m/z @11.82 [CD8049_2.mzXML]	237.11172485351562	11.824666666666667	0.10108333333333334	19.976666666666667	19.875583333333335	12670.7568359375	2703047.1878213193	0	1177	4.5532812735288	2.1609121944727363	3.0875878300443347	237.1043243408203	237.1134033203125
545	238.10678100585938	14.562483333333335					1	DETECTED	238.1068 m/z @14.56 [CD8049_2.mzXML]	238.10678100585938	14.562483333333335	0.35691666666666666	19.958333333333332	19.601416666666665	15116.939453125	3230556.926523498	0	1177	1.7317904877709474	0.9173265115834146	1.8867341204031134	238.106201171875	238.10830688476562
546	238.8414306640625	1.7518500000000001					1	DETECTED	238.8414 m/z @1.75 [CD8049_2.mzXML]	238.8414306640625	1.7518500000000001	1.6888333333333334	3.7328166666666664	2.0439833333333333	31543.025390625	721912.1121875306	0	1177	0.09845200760905315	16.21779952393545	31.4355990478709	238.8341064453125	238.84156799316406
547	238.96633911132812	11.704666666666666					1	DETECTED	238.9663 m/z @11.70 [CD8049_2.mzXML]	238.96633911132812	11.704666666666666	8.9492	19.427666666666667	10.478466666666668	71159.2578125	6333186.186067687	1	1177	0.9802502790125036	3.8857032280557524	6.071546084470121	238.9655303955078	238.97140502929688
548	239.03680419921875	17.345000000000002					1	DETECTED	239.0368 m/z @17.35 [CD8049_2.mzXML]	239.03680419921875	17.345000000000002	0.22893333333333335	19.995	19.766066666666667	1904.6395263671875	976958.6507015383	0	1177	17.461479681839453	0.5774126454286616	0.15482529085732305	239.03517150878906	239.03750610351562
549	239.0635986328125	1.8660666666666665					1	DETECTED	239.0636 m/z @1.87 [CD8049_2.mzXML]	239.0635986328125	1.8660666666666665	1.56825	18.200166666666668	16.63191666666667	112575.6640625	1473660.632945801	0	1177	0.04009733798350967	1.3274341328508132	0.9213823378396604	239.06320190429688	239.07327270507812
550	239.0913543701172	10.519433333333334					1	DETECTED	239.0914 m/z @10.52 [CD8049_2.mzXML]	239.0913543701172	10.519433333333334	10.152466666666667	11.072516666666667	0.9200499999999998	131794.6875	847721.1886994928	0	1177	0.08267022481749642	null	2.0744165046971794	239.0884552001953	239.09136962890625
551	239.1389617919922	9.70935					1	DETECTED	239.1390 m/z @9.71 [CD8049_2.mzXML]	239.1389617919922	9.70935	9.676216666666667	10.013033333333334	0.33681666666666743	6525.93994140625	53898.88611676042	0	1177	0.11545337954584589	5.082746478873197	4.628405683021384	239.13795471191406	239.13949584960938
552	239.96568298339844	12.095066666666666					1	DETECTED	239.9657 m/z @12.10 [CD8049_2.mzXML]	239.96568298339844	12.095066666666666	11.205183333333334	19.3725	8.167316666666665	4017.533447265625	606084.1594714659	0	1177	0.15225333702203336	4.588981701721206	8.177963403442412	239.96192932128906	239.9712677001953
553	240.09893798828125	13.061166666666667					1	DETECTED	240.0989 m/z @13.06 [CD8049_2.mzXML]	240.09893798828125	13.061166666666667	10.4772	14.647	4.1698	23880.234375	1577145.4148500978	0	1177	2.7949808268480503	0.8068602536152427	0.2729802401971654	240.0946502685547	240.09951782226562
554	240.83871459960938	1.7518500000000001					1	DETECTED	240.8387 m/z @1.75 [CD8049_2.mzXML]	240.83871459960938	1.7518500000000001	1.7039499999999999	17.8475	16.14355	22621.2734375	7575609.1696131285	0	1177	0.06894171477089994	168.5130480167005	336.02609603340096	240.83827209472656	240.84182739257812
555	240.96694946289062	11.807500000000001					1	DETECTED	240.9669 m/z @11.81 [CD8049_2.mzXML]	240.96694946289062	11.807500000000001	11.022583333333333	18.879833333333334	7.8572500000000005	10055.375	1075212.1847945256	0	1177	0.30791769751132314	2.8928115937740775	5.420154425614873	240.95751953125	240.96810913085938
556	241.02935791015625	1.9209500000000002					1	DETECTED	241.0294 m/z @1.92 [CD8049_2.mzXML]	241.02935791015625	1.9209500000000002	1.9209500000000002	17.9965	16.07555	4371.33349609375	929062.0851222228	0	1177	6.737120043971918	null	null	241.0249481201172	241.03286743164062
557	241.106689453125	11.558116666666667					1	DETECTED	241.1067 m/z @11.56 [CD8049_2.mzXML]	241.106689453125	11.558116666666667	1.8385333333333334	19.537666666666667	17.699133333333332	20285.40625	2666658.181483764	0	1177	0.07927087975928515	0.9104882753890342	0.8209765507780684	241.097900390625	241.106689453125
558	241.15444946289062	1.8933166666666668					1	DETECTED	241.1544 m/z @1.89 [CD8049_2.mzXML]	241.15444946289062	1.8933166666666668	1.8660666666666665	4.249633333333334	2.383566666666667	14901.265625	284116.66488888557	0	1177	0.04255190364285766	26.93991390758708	71.55460832502234	241.15382385253906	241.1556854248047
559	242.0186004638672	2.0191333333333334					1	DETECTED	242.0186 m/z @2.02 [CD8049_2.mzXML]	242.0186004638672	2.0191333333333334	2.0191333333333334	18.861	16.841866666666668	3699.034423828125	1717630.0177670892	0	1177	13.566124753679308	null	null	242.01834106445312	242.02847290039062
560	242.08067321777344	10.309866666666666					1	DETECTED	242.0807 m/z @10.31 [CD8049_2.mzXML]	242.08067321777344	10.309866666666666	10.258633333333334	10.38795	0.12931666666666608	3366.039306640625	17623.09315182492	0	1177	0.0900087890267276	1.2620364346129007	1.5240728692258012	242.08067321777344	242.0814666748047
561	242.09976196289062	8.9138					1	DETECTED	242.0998 m/z @8.91 [CD8049_2.mzXML]	242.09976196289062	8.9138	1.9767833333333333	15.010183333333334	13.0334	4559.7958984375	1615370.3640286867	0	1177	0.12228388781398358	0.9394095925001382	0.8788191850002763	242.09951782226562	242.1058807373047
562	242.21078491210938	11.50895					1	DETECTED	242.2108 m/z @11.51 [CD8049_2.mzXML]	242.21078491210938	11.50895	11.50895	13.898516666666666	2.3895666666666653	29859.7890625	534378.8092215569	0	1177	0.01816496715151672	null	null	242.210205078125	242.2137908935547
563	242.92491149902344	1.6434833333333332					1	DETECTED	242.9249 m/z @1.64 [CD8049_2.mzXML]	242.92491149902344	1.6434833333333332	1.5832333333333333	3.5172166666666667	1.9339833333333334	270633.4375	2860850.2140210876	1	1177	0.07648744833295074	15.745989992091559	2.3273106855466996	242.91891479492188	242.9252166748047
564	242.9622344970703	11.589333333333334					1	DETECTED	242.9622 m/z @11.59 [CD8049_2.mzXML]	242.9622344970703	11.589333333333334	1.4503333333333333	15.439133333333332	13.9888	5034.779296875	1780965.1906370851	0	1177	10.764364659069214	0.6898510701252588	0.3797021402505176	242.96066284179688	242.9664764404297
565	242.99493408203125	1.4953666666666665					1	DETECTED	242.9949 m/z @1.50 [CD8049_2.mzXML]	242.99493408203125	1.4953666666666665	1.43395	1.5391333333333332	0.10518333333333318	20253.62109375	70675.35133459474	0	1177	0.039260105969700865	0.8563093622795133	0.6883942529052586	242.99432373046875	242.9955596923828
566	243.02346801757812	16.54865					1	DETECTED	243.0235 m/z @16.55 [CD8049_2.mzXML]	243.02346801757812	16.54865	7.8469500000000005	18.5865	10.739550000000001	1528.56201171875	569446.1067316893	0	1177	0.9503254662938048	0.6170949354723791	0.23418987094475824	243.0147705078125	243.02487182617188
567	243.09739685058594	6.666883333333333					1	DETECTED	243.0974 m/z @6.67 [CD8049_2.mzXML]	243.09739685058594	6.666883333333333	0.13763333333333333	19.866833333333332	19.7292	1352.414794921875	916556.6599139099	0	1177	6.707724897773137	1.5108320251177394	2.021664050235479	243.09571838378906	243.09927368164062
568	243.13352966308594	9.92605					1	DETECTED	243.1335 m/z @9.93 [CD8049_2.mzXML]	243.13352966308594	9.92605	9.790833333333333	10.09965	0.30881666666666696	5664.9072265625	43580.55808688344	0	1177	0.06915154576949512	1.141932700603971	1.1054363881119376	243.1333770751953	243.13436889648438
569	244.11770629882812	9.520016666666667					1	DETECTED	244.1177 m/z @9.52 [CD8049_2.mzXML]	244.11770629882812	9.520016666666667	2.8632333333333335	9.60745	6.7442166666666665	4428.365234375	549860.557646637	0	1177	0.08241327066346038	0.5065672359272622	0.01313447185452432	244.11756896972656	244.124267578125
570	244.2018585205078	9.127383333333334					1	DETECTED	244.2019 m/z @9.13 [CD8049_2.mzXML]	244.2018585205078	9.127383333333334	9.020733333333334	9.641950000000001	0.6212166666666672	30474.21484375	237641.0425074465	0	1177	0.13291956038446884	1.7311890931342073	2.004133003280936	244.2015380859375	244.2021484375
571	245.22584533691406	14.24815					1	DETECTED	245.2258 m/z @14.25 [CD8049_2.mzXML]	245.22584533691406	14.24815	1.1597666666666666	19.958333333333332	18.798566666666666	25646.6171875	2546756.64850647	0	1177	0.6875650297498304	1.5255716962265076	2.2800781984773124	245.22459411621094	245.22767639160156
572	246.1518096923828	11.858116666666666					1	DETECTED	246.1518 m/z @11.86 [CD8049_2.mzXML]	246.1518096923828	11.858116666666666	11.773	12.077883333333334	0.3048833333333345	8808.28125	89348.56020153807	0	1177	0.3227950471159957	1.790973174074819	2.273111605812924	246.15121459960938	246.15211486816406
573	246.1700897216797	9.233849999999999					1	DETECTED	246.1701 m/z @9.23 [CD8049_2.mzXML]	246.1700897216797	9.233849999999999	0.10108333333333334	19.995	19.89391666666667	42394.69140625	3324521.5349216	0	1177	0.12323212631302205	0.9603024097430023	1.1657234867899284	246.168701171875	246.1706085205078
574	246.22911071777344	14.135333333333334					1	DETECTED	246.2291 m/z @14.14 [CD8049_2.mzXML]	246.22911071777344	14.135333333333334	14.135333333333334	15.010183333333334	0.8748500000000003	4981.3095703125	149900.24754876716	0	1177	0.376848040765962	null	null	246.22885131835938	246.2298583984375
575	246.94383239746094	1.56825					1	DETECTED	246.9438 m/z @1.57 [CD8049_2.mzXML]	246.94383239746094	1.56825	1.43395	1.62845	0.1944999999999999	62052.73046875	413606.97364831547	0	1177	0.10784459836453619	0.7417910357920091	0.4421086218226	246.94338989257812	246.94400024414062
576	247.09234619140625	2.5158666666666667					1	DETECTED	247.0923 m/z @2.52 [CD8049_2.mzXML]	247.09234619140625	2.5158666666666667	1.8385333333333334	9.943133333333332	8.104599999999998	101883.5078125	7167335.239463929	0	1177	0.8075634142649228	2.793456965842173	2.652629285154703	247.09173583984375	247.09722900390625
577	247.1287841796875	8.358216666666667					1	DETECTED	247.1288 m/z @8.36 [CD8049_2.mzXML]	247.1287841796875	8.358216666666667	8.123716666666667	11.321233333333334	3.197516666666667	8276.12109375	644077.1395230101	0	1177	0.25665088015742654	6.8177327647476735	2.0280770541684427	247.1282196044922	247.1328125
578	247.24159240722656	12.624400000000001					1	DETECTED	247.2416 m/z @12.62 [CD8049_2.mzXML]	247.24159240722656	12.624400000000001	12.5069	15.4211	2.9141999999999992	14631.576171875	403143.0332174073	0	1177	0.17390568736686873	12.400851063829627	1.9565647520749427	247.24008178710938	247.24203491210938
579	248.87025451660156	1.6888333333333334					1	DETECTED	248.8703 m/z @1.69 [CD8049_2.mzXML]	248.87025451660156	1.6888333333333334	1.6583833333333333	1.7959	0.13751666666666673	45018.22265625	263796.5717060548	0	1177	0.10650193642871719	2.2580733442802354	3.516146688560471	248.86988830566406	248.87034606933594
580	249.00311279296875	11.492683333333334					1	DETECTED	249.0031 m/z @11.49 [CD8049_2.mzXML]	249.00311279296875	11.492683333333334	1.4805666666666668	19.226666666666667	17.7461	8748.5478515625	3159759.694224243	0	1177	0.4650959311680438	0.6245441753754891	0.6177658834957984	248.99888610839844	249.01206970214844
581	249.06126403808594	9.189783333333333					1	DETECTED	249.0613 m/z @9.19 [CD8049_2.mzXML]	249.06126403808594	9.189783333333333	8.682866666666666	18.2915	9.608633333333334	2797.875244140625	707428.6095815739	0	1177	7.003603961201049	9.477527535755376	17.955055071510753	249.05282592773438	249.06146240234375
582	249.07923889160156	1.43395					1	DETECTED	249.0792 m/z @1.43 [CD8049_2.mzXML]	249.07923889160156	1.43395	1.43395	10.2053	8.77135	3391.212646484375	1087793.2893799439	0	1177	0.018429299821932643	null	null	249.07521057128906	249.07937622070312
583	249.10794067382812	1.8524500000000002					1	DETECTED	249.1079 m/z @1.85 [CD8049_2.mzXML]	249.10794067382812	1.8524500000000002	1.7959	11.205183333333334	9.409283333333335	48915.734375	1162074.6618012388	0	1177	0.03366618546861222	17.166760608540024	14.220304370169677	249.10313415527344	249.10955810546875
584	249.1572265625	9.823583333333334					1	DETECTED	249.1572 m/z @9.82 [CD8049_2.mzXML]	249.1572265625	9.823583333333334	9.502550000000001	16.492933333333333	6.990383333333332	14789.251953125	726696.9433065185	0	1177	0.16130016280202142	0.8668049950302537	0.7936620604261417	249.15426635742188	249.1577606201172
585	249.21713256835938	10.29405					1	DETECTED	249.2171 m/z @10.29 [CD8049_2.mzXML]	249.21713256835938	10.29405	10.09965	10.579183333333333	0.4795333333333325	7149.18603515625	100698.87602468845	0	1177	0.14163523097477082	1.2333676268861438	1.3869987749521924	249.21664428710938	249.21742248535156
586	251.125	1.6583833333333333					1	DETECTED	251.1250 m/z @1.66 [CD8049_2.mzXML]	251.125	1.6583833333333333	0.10108333333333334	19.995	19.89391666666667	62283.6640625	9209097.934024423	0	1177	0.2451466388700978	6.10336593650177	95.46938079707452	251.1237335205078	251.12789916992188
587	252.10882568359375	5.914316666666666					1	DETECTED	252.1088 m/z @5.91 [CD8049_2.mzXML]	252.10882568359375	5.914316666666666	0.13763333333333333	19.995	19.857366666666667	3555.0654296875	1973349.6207697438	0	1177	18.023077815853167	1.71875153274226	2.43750306548452	252.10800170898438	252.1099395751953
588	252.1286163330078	1.6888333333333334					1	DETECTED	252.1286 m/z @1.69 [CD8049_2.mzXML]	252.1286163330078	1.6888333333333334	1.6888333333333334	19.281333333333336	17.5925	6629.861328125	1835934.0041378764	0	1177	12.171831716153834	null	null	252.1219940185547	252.1295623779297
589	253.04710388183594	1.5980166666666666					1	DETECTED	253.0471 m/z @1.60 [CD8049_2.mzXML]	253.04710388183594	1.5980166666666666	0.11946666666666667	19.995	19.875533333333333	6636.6748046875	2495107.4923390523	0	1177	16.83763859783864	6.665914345755118	11.574428905785242	253.04710388183594	253.0531463623047
590	253.1696014404297	10.661750000000001					1	DETECTED	253.1696 m/z @10.66 [CD8049_2.mzXML]	253.1696014404297	10.661750000000001	10.548933333333334	12.012333333333334	1.4634	3230.658447265625	155776.08547808832	0	1177	0.4373682131443086	6.485743832176064	11.971487664352129	253.16868591308594	253.17904663085938
591	254.08091735839844	10.309866666666666					1	DETECTED	254.0809 m/z @10.31 [CD8049_2.mzXML]	254.08091735839844	10.309866666666666	10.258633333333334	10.448266666666665	0.18963333333333132	10621.83203125	70363.75715515099	0	1177	0.11423170959661455	1.8506831489915576	2.740414486052097	254.08062744140625	254.08139038085938
592	254.13829040527344	10.905483333333333					1	DETECTED	254.1383 m/z @10.91 [CD8049_2.mzXML]	254.13829040527344	10.905483333333333	10.8544	10.956633333333334	0.10223333333333429	3200.641357421875	14701.849689575225	0	1177	0.06868395048785203	1.0006525285481456	1.0013050570962914	254.13743591308594	254.13868713378906
593	254.1754608154297	14.313766666666668					1	DETECTED	254.1755 m/z @14.31 [CD8049_2.mzXML]	254.1754608154297	14.313766666666668	9.502550000000001	19.5745	10.07195	7920.998046875	1578798.544728515	0	1177	2.95453234699969	1.0467154877664346	0.8053363878698494	254.17449951171875	254.1763916015625
594	254.94224548339844	11.255066666666666					1	DETECTED	254.9422 m/z @11.26 [CD8049_2.mzXML]	254.94224548339844	11.255066666666666	0.9411833333333333	18.5865	17.645316666666666	4818.48876953125	1191389.4624038392	0	1177	0.4865626938999643	0.8554157583709983	0.7108315167419967	254.9418182373047	254.94705200195312
595	255.17173767089844	13.934083333333332					1	DETECTED	255.1717 m/z @13.93 [CD8049_2.mzXML]	255.17173767089844	13.934083333333332	8.9138	19.995	11.0812	38526.109375	5663789.276966312	0	1177	0.4310145931062035	1.0689374076910698	1.3632651771728452	255.1702117919922	255.17269897460938
596	256.0574035644531	2.2723333333333335					1	DETECTED	256.0574 m/z @2.27 [CD8049_2.mzXML]	256.0574035644531	2.2723333333333335	1.8385333333333334	3.8106166666666668	1.9720833333333334	7879.046875	322852.9008283692	0	1177	0.5798931769643709	1.7112531068770351	2.412420493063035	256.056884765625	256.05963134765625
597	256.1752014160156	14.562483333333335					1	DETECTED	256.1752 m/z @14.56 [CD8049_2.mzXML]	256.1752014160156	14.562483333333335	13.742816666666666	17.959	4.216183333333333	3349.99560546875	386577.023840668	0	1177	2.333288037986982	2.5718889792598567	4.143777958519713	256.1732482910156	256.1762390136719
598	256.26300048828125	11.336333333333332					1	DETECTED	256.2630 m/z @11.34 [CD8049_2.mzXML]	256.26300048828125	11.336333333333332	0.13763333333333333	19.885166666666667	19.747533333333333	37519.34375	1837497.9858605654	0	1177	2.2891117745656206	0.6296409662973782	0.253093551627082	256.26177978515625	256.2647399902344
599	256.8207092285156	1.96275					1	DETECTED	256.8207 m/z @1.96 [CD8049_2.mzXML]	256.8207092285156	1.96275	1.7039499999999999	12.844066666666667	11.140116666666668	16278.1953125	1624915.0200376585	0	1177	0.11740292720893386	21.5226365275631	42.0452730551262	256.8122253417969	256.8224792480469
600	257.0746765136719	1.8660666666666665					1	DETECTED	257.0747 m/z @1.87 [CD8049_2.mzXML]	257.0746765136719	1.8660666666666665	1.8385333333333334	12.216583333333334	10.378050000000002	13318.7705078125	1225610.7898930663	0	1177	0.4575990479436145	26.661819297727792	68.4292748727338	257.0715026855469	257.0827331542969
601	257.2259826660156	12.028216666666667					1	DETECTED	257.2260 m/z @12.03 [CD8049_2.mzXML]	257.2259826660156	12.028216666666667	11.964033333333333	15.402916666666666	3.438883333333333	7921.6787109375	387662.0328725891	0	1177	0.11309144531146664	26.78953518566572	52.57907037133144	257.22491455078125	257.22674560546875
602	257.2470397949219	12.3883					1	DETECTED	257.2470 m/z @12.39 [CD8049_2.mzXML]	257.2470397949219	12.3883	0.17441666666666666	19.995	19.820583333333335	6728.0986328125	1836346.6693154613	0	1177	5.616970691699783	1.3472371164660117	0.49950479703719813	257.24609375	257.249267578125
603	257.9807434082031	10.09965					1	DETECTED	257.9807 m/z @10.10 [CD8049_2.mzXML]	257.9807434082031	10.09965	9.741866666666665	10.505066666666666	0.7632000000000012	8800.59765625	166056.58086416632	0	1177	0.1001887924745386	0.9944368116994887	0.8533570135305237	257.9802551269531	257.9815673828125
604	258.031005859375	14.698649999999999					1	DETECTED	258.0310 m/z @14.70 [CD8049_2.mzXML]	258.031005859375	14.698649999999999	7.5831333333333335	18.805999999999997	11.222866666666665	2146.233154296875	856838.7051589356	0	1177	6.303129013366878	0.7886192382375606	0.5772384764751212	258.0290832519531	258.03179931640625
605	258.89892578125	1.6434833333333332					1	DETECTED	258.8989 m/z @1.64 [CD8049_2.mzXML]	258.89892578125	1.6434833333333332	1.5980166666666666	14.44495	12.846933333333334	54480.3984375	2091963.8768241578	0	1177	0.05979152374038321	132.1464605387097	2.224456430571631	258.88897705078125	258.90240478515625
606	258.9441223144531	1.52465					1	DETECTED	258.9441 m/z @1.52 [CD8049_2.mzXML]	258.9441223144531	1.52465	1.43395	1.5832333333333333	0.1492833333333332	13177.4658203125	79729.75892919918	0	1177	0.13229994885127305	0.822951120911429	0.6459022418228578	258.9436950683594	258.9441223144531
607	258.9722900390625	1.46565					1	DETECTED	258.9723 m/z @1.47 [CD8049_2.mzXML]	258.9722900390625	1.46565	1.43395	14.595983333333333	13.162033333333333	10670.193359375	3034999.143762695	0	1177	0.05846633977137006	207.60304942166246	414.2060988433249	258.9722900390625	258.9798278808594
608	259.02777099609375	1.7817833333333333					1	DETECTED	259.0278 m/z @1.78 [CD8049_2.mzXML]	259.02777099609375	1.7817833333333333	1.7817833333333333	18.659499999999998	16.877716666666664	6232.091796875	2001542.9986921079	0	1177	9.923185863475119	null	null	259.0255126953125	259.0289306640625
609	259.09368896484375	11.824666666666667					1	DETECTED	259.0937 m/z @11.82 [CD8049_2.mzXML]	259.09368896484375	11.824666666666667	11.790183333333333	11.964033333333333	0.17384999999999984	7571.11328125	48397.786469360544	0	1177	0.10053196576202161	2.52078298695016	4.04156597390032	259.093505859375	259.0942687988281
610	259.2447509765625	14.24815					1	DETECTED	259.2448 m/z @14.25 [CD8049_2.mzXML]	259.2447509765625	14.24815	14.183316666666666	14.528633333333334	0.34531666666666716	3808.303466796875	55054.37362591541	0	1177	0.1927315386604338	2.663110539845718	4.326221079691436	259.24395751953125	259.24505615234375
611	259.6576232910156	13.1362					1	DETECTED	259.6576 m/z @13.14 [CD8049_2.mzXML]	259.6576232910156	13.1362	12.970366666666667	13.6585	0.688133333333333	18970.685546875	207953.74971209696	0	1177	0.1711679234714456	2.0747738693467306	2.411299020707039	259.6484680175781	259.6584167480469
612	260.1595153808594	13.326016666666668					1	DETECTED	260.1595 m/z @13.33 [CD8049_2.mzXML]	260.1595153808594	13.326016666666668	2.6945833333333336	13.559500000000002	10.864916666666668	4114.45849609375	1386958.7638611454	0	1177	1.4094359688423381	0.5109808022123076	0.021961604424615113	260.1575622558594	260.1676330566406
613	260.1856384277344	9.875					1	DETECTED	260.1856 m/z @9.88 [CD8049_2.mzXML]	260.1856384277344	9.875	9.002749999999999	10.448266666666665	1.4455166666666663	39131.84375	327384.05166366685	0	1177	0.08946079477255964	0.5890449487562646	2.626922323573697	260.1851806640625	260.1863708496094
614	260.6569519042969	13.742816666666666					1	DETECTED	260.6570 m/z @13.74 [CD8049_2.mzXML]	260.6569519042969	13.742816666666666	13.62535	14.002133333333335	0.3767833333333357	5049.291015625	56370.917966430796	0	1177	0.23028898383856244	1.6037883087400728	2.2075766174801457	260.65521240234375	260.6575012207031
615	260.8970947265625	1.6434833333333332					1	DETECTED	260.8971 m/z @1.64 [CD8049_2.mzXML]	260.8970947265625	1.6434833333333332	1.6133166666666667	1.7039499999999999	0.09063333333333312	7348.43017578125	29470.632247192363	0	1177	0.14724974364250798	1.5022099447513884	2.0044198895027767	260.8964538574219	260.8973693847656
616	260.9770812988281	1.52465					1	DETECTED	260.9771 m/z @1.52 [CD8049_2.mzXML]	260.9770812988281	1.52465	1.43395	18.971	17.53705	7669.8544921875	1613663.642764374	0	1177	0.05566057441867667	96.67613009922823	176.77523405482222	260.9763488769531	260.98480224609375
617	261.0111999511719	1.9347833333333333					1	DETECTED	261.0112 m/z @1.93 [CD8049_2.mzXML]	261.0111999511719	1.9347833333333333	1.43395	15.402916666666666	13.968966666666667	49822.19140625	2661477.013781372	0	1177	0.2577229588614929	0.8187066241081001	0.7966020303733015	261.00518798828125	261.02117919921875
618	261.1443786621094	9.537583333333334					1	DETECTED	261.1444 m/z @9.54 [CD8049_2.mzXML]	261.1443786621094	9.537583333333334	0.10108333333333334	19.793666666666663	19.69258333333333	63780.5625	2351116.0609749747	1	1177	0.087786804292314	1.0272403349062742	0.8446594225191445	261.1354675292969	261.1457214355469
619	261.1889953613281	9.875					1	DETECTED	261.1890 m/z @9.88 [CD8049_2.mzXML]	261.1889953613281	9.875	0.11946666666666667	19.976666666666667	19.8572	6740.0634765625	1708719.6056271358	0	1177	0.047549468678628415	1.017740359317447	4.868582386134119	261.18316650390625	261.189453125
620	262.03997802734375	3.2584999999999997					1	DETECTED	262.0400 m/z @3.26 [CD8049_2.mzXML]	262.03997802734375	3.2584999999999997	2.978616666666667	7.689116666666666	4.7105	2951.3896484375	220157.1887845153	0	1177	0.1933121495370207	8.415113440123877	15.83022688024775	262.0358581542969	262.0484619140625
621	262.1475524902344	9.537583333333334					1	DETECTED	262.1476 m/z @9.54 [CD8049_2.mzXML]	262.1475524902344	9.537583333333334	9.502550000000001	9.60745	0.10489999999999888	9258.451171875	34181.928854003665	0	1177	0.06732932623612342	1.497145575642252	1.994291151284504	262.1474304199219	262.1480712890625
622	263.00836181640625	1.96275					1	DETECTED	263.0084 m/z @1.96 [CD8049_2.mzXML]	263.00836181640625	1.96275	1.96275	17.17866666666667	15.215916666666669	9455.986328125	1534548.945082703	0	1177	0.10887461360039485	null	null	263.003173828125	263.00836181640625
623	263.01861572265625	11.773					1	DETECTED	263.0186 m/z @11.77 [CD8049_2.mzXML]	263.01861572265625	11.773	10.887866666666667	19.629	8.741133333333334	9866.0390625	1220220.5497484133	0	1177	0.9155759756056874	3.441050112511985	6.3720360186045655	263.0091247558594	263.0196838378906
624	263.0848083496094	1.8101166666666666					1	DETECTED	263.0848 m/z @1.81 [CD8049_2.mzXML]	263.0848083496094	1.8101166666666666	1.7959	11.687533333333333	9.891633333333333	94766.640625	2716514.1339903246	0	1177	0.0854695244600634	293.4534731017904	694.9407844126757	263.0845947265625	263.0932312011719
625	263.23663330078125	14.1992					1	DETECTED	263.2366 m/z @14.20 [CD8049_2.mzXML]	263.23663330078125	14.1992	1.1234499999999998	18.78783333333333	17.664383333333333	59424.8125	3832385.9243633742	0	1177	0.5294333777510136	1.9962082034117257	7.047226997380859	263.2320251464844	263.2381286621094
626	264.1707458496094	9.189783333333333					1	DETECTED	264.1707 m/z @9.19 [CD8049_2.mzXML]	264.1707458496094	9.189783333333333	9.127383333333334	9.327933333333334	0.20054999999999978	18664.314453125	101578.27703570553	0	1177	0.06941174449288745	1.6139291707106256	2.11752743580058	264.17047119140625	264.1709899902344
627	264.2400207519531	14.313766666666668					1	DETECTED	264.2400 m/z @14.31 [CD8049_2.mzXML]	264.2400207519531	14.313766666666668	10.679666666666666	15.919833333333335	5.240166666666669	9251.482421875	1134064.5612705082	0	1177	3.940181988358045	0.7209717215633398	0.3158707891271542	264.23236083984375	264.240478515625
628	264.8518371582031	1.7518500000000001					1	DETECTED	264.8518 m/z @1.75 [CD8049_2.mzXML]	264.8518371582031	1.7518500000000001	1.6735833333333334	1.7669333333333335	0.09335000000000004	17729.140625	69123.93390771489	0	1177	0.060795325191215	0.5963586030664395	0.192717206132879	264.843994140625	264.8521728515625
629	265.0226745605469	1.7959					1	DETECTED	265.0227 m/z @1.80 [CD8049_2.mzXML]	265.0226745605469	1.7959	1.7518500000000001	18.76966666666667	17.01781666666667	35729.15234375	1555455.1546771547	0	1177	0.1517284494695883	15.37222556800755	5.730024213428986	265.01446533203125	265.0325622558594
630	265.0847473144531	18.861					1	DETECTED	265.0847 m/z @18.86 [CD8049_2.mzXML]	265.0847473144531	18.861	0.11946666666666667	19.995	19.875533333333333	4544.52978515625	1341267.8935395514	0	1177	1.007610719648003	0.5302536612087947	0.10940239039597174	265.0747985839844	265.08587646484375
631	265.11767578125	9.70935					1	DETECTED	265.1177 m/z @9.71 [CD8049_2.mzXML]	265.11767578125	9.70935	3.319033333333333	10.579183333333333	7.260149999999999	347659.09375	4855028.685983431	1	1177	0.09369339469239613	1.9155908619778204	2.125487638682632	265.1124267578125	265.1186218261719
632	265.251953125	12.591266666666666					1	DETECTED	265.2520 m/z @12.59 [CD8049_2.mzXML]	265.251953125	12.591266666666666	0.7587833333333334	15.063266666666667	14.304483333333334	25625.01953125	1529373.295716523	0	1177	0.2610611005459589	0.6660329556093164	0.2559162669705008	265.2513427734375	265.2541198730469
633	266.121337890625	9.70935					1	DETECTED	266.1213 m/z @9.71 [CD8049_2.mzXML]	266.121337890625	9.70935	9.6593	9.908666666666667	0.24936666666666696	38379.0	253816.25050903377	0	1177	0.10390090325655166	2.658922538106648	3.4075765793480772	266.12103271484375	266.1219177246094
634	266.638427734375	12.8113					1	DETECTED	266.6384 m/z @12.81 [CD8049_2.mzXML]	266.638427734375	12.8113	12.742833333333333	12.939783333333333	0.1969499999999993	11719.9033203125	85757.31479602001	0	1177	0.09625205914625568	1.4382911392405195	1.8765822784810393	266.6379699707031	266.6398620605469
635	266.9273681640625	1.5980166666666666					1	DETECTED	266.9274 m/z @1.60 [CD8049_2.mzXML]	266.9273681640625	1.5980166666666666	1.5536333333333334	1.6133166666666667	0.05968333333333331	28730.38671875	66770.61887780778	0	1177	0.05189885329714494	0.6723619977469034	0.3261225491266708	266.9271545410156	266.9277038574219
636	267.04132080078125	10.38795					1	DETECTED	267.0413 m/z @10.39 [CD8049_2.mzXML]	267.04132080078125	10.38795	10.355916666666667	10.4772	0.12128333333333252	5769.80712890625	31160.914783324886	0	1177	0.1435342812483924	1.8930801248699525	2.786160249739905	267.0409851074219	267.0421142578125
637	267.058837890625	1.8796666666666666					1	DETECTED	267.0588 m/z @1.88 [CD8049_2.mzXML]	267.058837890625	1.8796666666666666	0.13763333333333333	19.958333333333332	19.8207	14140.626953125	2588648.31112259	0	1177	14.533609278031076	2.5263041515327185	4.513452707576054	267.05804443359375	267.0688171386719
638	267.098876953125	1.6434833333333332					1	DETECTED	267.0989 m/z @1.64 [CD8049_2.mzXML]	267.098876953125	1.6434833333333332	1.6434833333333332	9.144316666666667	7.5008333333333335	11651.93359375	771245.1604486697	0	1177	0.08014631990268861	null	null	267.097412109375	267.1042175292969
639	267.646484375	13.1362					1	DETECTED	267.6465 m/z @13.14 [CD8049_2.mzXML]	267.646484375	13.1362	11.824666666666667	15.293633333333334	3.4689666666666668	182836.25	4200253.106826473	2	1177	0.43575708907165556	2.470105099150325	3.332997811831063	267.6452331542969	267.6471862792969
640	267.9789123535156	10.2053					1	DETECTED	267.9789 m/z @10.21 [CD8049_2.mzXML]	267.9789123535156	10.2053	10.187716666666667	10.38795	0.20023333333333326	9627.634765625	58320.788554687475	0	1177	0.08863549472101262	5.693838862559471	10.387677725118943	267.978271484375	267.9790954589844
641	268.0967102050781	10.29405					1	DETECTED	268.0967 m/z @10.29 [CD8049_2.mzXML]	268.0967102050781	10.29405	10.258633333333334	10.462716666666667	0.20408333333333317	5991.400390625	36946.79146295154	0	1177	0.053684015376394	2.8811764705882523	4.762352941176505	268.096435546875	268.09710693359375
642	268.9574890136719	11.238583333333334					1	DETECTED	268.9575 m/z @11.24 [CD8049_2.mzXML]	268.9574890136719	11.238583333333334	1.7959	18.56833333333333	16.772433333333332	8959.2060546875	2231711.971329377	0	1177	0.7351119507080206	0.8532336408957225	0.6974432389847327	268.9566345214844	268.95904541015625
643	269.04779052734375	1.8933166666666668					1	DETECTED	269.0478 m/z @1.89 [CD8049_2.mzXML]	269.04779052734375	1.8933166666666668	1.8244	10.43365	8.60925	6584.62451171875	1049356.3662163087	0	1177	0.41918235316709906	62.46130592503016	123.92261185006032	269.047607421875	269.0548095703125
644	269.2256774902344	13.934083333333332					1	DETECTED	269.2257 m/z @13.93 [CD8049_2.mzXML]	269.2256774902344	13.934083333333332	13.828633333333332	15.222100000000001	1.3934666666666686	38125.03125	918659.2304175422	0	1177	0.23512282159693854	5.584082366468388	7.240137943349502	269.2254943847656	269.22650146484375
645	269.2833557128906	12.607666666666667					1	DETECTED	269.2834 m/z @12.61 [CD8049_2.mzXML]	269.2833557128906	12.607666666666667	0.4114833333333333	19.720833333333335	19.309350000000002	8282.80078125	1664865.4221247255	0	1177	1.0389038201266043	1.1421150950084213	0.6306995468399231	269.2820129394531	269.2850646972656
646	270.0758056640625	10.309866666666666					1	DETECTED	270.0758 m/z @10.31 [CD8049_2.mzXML]	270.0758056640625	10.309866666666666	10.117066666666666	10.733183333333333	0.6161166666666666	30335.13671875	249711.88484872368	0	1177	0.0925953890155018	1.3222540205058697	0.8093365624821544	270.0727844238281	270.0769348144531
647	270.2288818359375	13.9681					1	DETECTED	270.2289 m/z @13.97 [CD8049_2.mzXML]	270.2288818359375	13.9681	13.881366666666667	14.528633333333334	0.6472666666666669	8460.169921875	158656.31921508824	0	1177	0.2610924634274898	3.731360491929296	6.462720983858592	270.22869873046875	270.2299499511719
648	270.7975769042969	1.9209500000000002					1	DETECTED	270.7976 m/z @1.92 [CD8049_2.mzXML]	270.7975769042969	1.9209500000000002	1.7204166666666665	2.1473999999999998	0.42698333333333327	9983.072265625	154269.72900378413	0	1177	0.31771869733756364	1.0646193484042534	1.1292386968085066	270.7965087890625	270.7978820800781
649	271.03955078125	1.7817833333333333					1	DETECTED	271.0396 m/z @1.78 [CD8049_2.mzXML]	271.03955078125	1.7817833333333333	1.7204166666666665	16.030633333333334	14.310216666666667	55062.515625	5375052.493775635	0	1177	0.06550656937319976	116.5960076045625	232.19201520912503	271.03839111328125	271.0418395996094
650	271.2054138183594	14.562483333333335					1	DETECTED	271.2054 m/z @14.56 [CD8049_2.mzXML]	271.2054138183594	14.562483333333335	14.24815	14.9056	0.657449999999999	6460.47900390625	178492.11784374996	0	1177	0.6127486192791931	1.045784729586423	1.0915694591728462	271.2047424316406	271.20574951171875
651	271.2625732421875	12.591266666666666					1	DETECTED	271.2626 m/z @12.59 [CD8049_2.mzXML]	271.2625732421875	12.591266666666666	0.10108333333333334	19.995	19.89391666666667	26916.609375	5064688.841307009	0	1177	0.33384634998292917	1.6691414109878757	0.2723855376175604	271.26141357421875	271.265380859375
652	271.65753173828125	12.955083333333333					1	DETECTED	271.6575 m/z @12.96 [CD8049_2.mzXML]	271.65753173828125	12.955083333333333	12.877166666666666	13.355799999999999	0.4786333333333328	22141.064453125	244723.25442968777	0	1177	0.19611954240189888	3.071443850267369	2.04618321529072	271.64825439453125	271.6581726074219
653	272.258056640625	11.366666666666667					1	DETECTED	272.2581 m/z @11.37 [CD8049_2.mzXML]	272.258056640625	11.366666666666667	0.3750833333333333	19.958333333333332	19.58325	13137.525390625	1942650.2968054512	0	1177	13.930969078011076	1.4401211949574844	0.6810314050418204	272.2565612792969	272.2679748535156
654	272.6654357910156	13.311316666666666					1	DETECTED	272.6654 m/z @13.31 [CD8049_2.mzXML]	272.6654357910156	13.311316666666666	13.253333333333334	14.528633333333334	1.2752999999999997	12220.78125	179167.08086572227	0	1177	0.15432734119782232	10.997125610807837	5.104935407915539	272.65802001953125	272.66595458984375
655	272.79449462890625	1.9347833333333333					1	DETECTED	272.7945 m/z @1.93 [CD8049_2.mzXML]	272.79449462890625	1.9347833333333333	1.7204166666666665	2.11915	0.3987333333333334	13653.474609375	184650.5006185302	0	1177	0.11388668865429685	0.9300264344580931	0.8600528689161862	272.79302978515625	272.7953186035156
656	272.9439697265625	1.62845					1	DETECTED	272.9440 m/z @1.63 [CD8049_2.mzXML]	272.9439697265625	1.62845	1.56825	8.508366666666667	6.940116666666667	49327.859375	1277720.384345337	0	1177	0.06948339260108027	1.0442476211487857	1.0202847495065843	272.9345703125	272.9443054199219
657	273.6642761230469	13.985433333333333					1	DETECTED	273.6643 m/z @13.99 [CD8049_2.mzXML]	273.6642761230469	13.985433333333333	13.296616666666667	14.39585	1.0992333333333324	5057.421875	140242.62418249503	0	1177	0.04228706175389618	0.79791429746667	0.5958285949333401	273.66339111328125	273.67327880859375
658	274.00262451171875	11.238583333333334					1	DETECTED	274.0026 m/z @11.24 [CD8049_2.mzXML]	274.00262451171875	11.238583333333334	9.467533333333334	18.879833333333334	9.4123	8954.5859375	1484181.0792620846	0	1177	3.7096757440654535	2.6572654639902873	3.676735211991662	274.00152587890625	274.0063171386719
659	274.27288818359375	11.336333333333332					1	DETECTED	274.2729 m/z @11.34 [CD8049_2.mzXML]	274.27288818359375	11.336333333333332	7.47695	12.7258	5.248849999999999	2086139.375	1.5579298484187936E7	1	1177	0.09605928527867391	3.410153217747757	3.5589152173387735	274.2654113769531	274.27435302734375
660	274.62451171875	12.827616666666668					1	DETECTED	274.6245 m/z @12.83 [CD8049_2.mzXML]	274.62451171875	12.827616666666668	12.77765	13.267683333333334	0.49003333333333465	11236.4384765625	161978.84003979524	0	1177	0.10437395130911575	4.903602401600945	8.80720480320189	274.6242370605469	274.63433837890625
661	274.88079833984375	1.7669333333333335					1	DETECTED	274.8808 m/z @1.77 [CD8049_2.mzXML]	274.88079833984375	1.7669333333333335	1.6434833333333332	15.883016666666666	14.239533333333334	23830.501953125	5416057.169762207	0	1177	0.11085499415420097	57.67328203051155	114.34656406102309	274.8723449707031	274.8810119628906
662	274.9991149902344	11.721616666666668					1	DETECTED	274.9991 m/z @11.72 [CD8049_2.mzXML]	274.9991149902344	11.721616666666668	3.5941166666666664	19.354166666666668	15.760050000000001	10784.9697265625	2095473.877094514	0	1177	1.1135352678989392	0.856504115447658	7.671689489222978	274.99755859375	275.0078125
663	275.2764892578125	11.336333333333332					1	DETECTED	275.2765 m/z @11.34 [CD8049_2.mzXML]	275.2764892578125	11.336333333333332	8.072283333333333	17.5875	9.515216666666666	290429.28125	5636424.655220868	0	1177	0.10014727601769913	3.3883775362883632	3.5436678719641677	275.2666931152344	275.2773132324219
664	275.6323547363281	13.1362					1	DETECTED	275.6324 m/z @13.14 [CD8049_2.mzXML]	275.6323547363281	13.1362	12.095066666666666	14.818833333333334	2.723766666666668	120227.1015625	2422416.144126157	0	1177	0.201526855248499	2.0687001501292865	2.6656566016302135	275.63177490234375	275.63751220703125
665	275.64422607421875	12.129633333333334					1	DETECTED	275.6442 m/z @12.13 [CD8049_2.mzXML]	275.64422607421875	12.129633333333334	11.94825	12.129633333333334	0.18138333333333456	3623.841796875	26764.950387268174	0	1177	0.06702602788097067	0.5	null	275.64306640625	275.6447448730469
666	276.13397216796875	13.150749999999999					1	DETECTED	276.1340 m/z @13.15 [CD8049_2.mzXML]	276.13397216796875	13.150749999999999	9.70935	13.6418	3.9324499999999993	38212.35546875	1124701.1720468746	0	1177	0.25511899269936933	0.5588113204707559	0.09183801532912987	276.12615966796875	276.1348571777344
667	276.18060302734375	8.842133333333333					1	DETECTED	276.1806 m/z @8.84 [CD8049_2.mzXML]	276.18060302734375	8.842133333333333	8.823916666666666	9.344933333333334	0.521016666666668	2651.890625	35006.65055877704	0	1177	0.07038625217163386	14.300548947849387	27.601097895698775	276.1800231933594	276.1852111816406
668	276.6517028808594	13.150749999999999					1	DETECTED	276.6517 m/z @13.15 [CD8049_2.mzXML]	276.6517028808594	13.150749999999999	13.1362	14.511766666666666	1.375566666666666	23840.287109375	377932.8276914668	0	1177	0.32272780799394596	47.27033218786423	44.58218785591671	276.6506652832031	276.6522216796875
669	276.984619140625	1.8244					1	DETECTED	276.9846 m/z @1.82 [CD8049_2.mzXML]	276.984619140625	1.8244	1.7817833333333333	19.427666666666667	17.645883333333334	16894.75390625	1331842.9826777037	0	1177	0.3044126442715229	180.91306942744777	364.23874688636147	276.9840087890625	276.9945983886719
670	277.1536560058594	13.150749999999999					1	DETECTED	277.1537 m/z @13.15 [CD8049_2.mzXML]	277.1536560058594	13.150749999999999	10.223333333333333	17.884999999999998	7.661666666666665	7551.14453125	1431063.6239797976	0	1177	5.223508774740063	1.2611271650834104	1.5348147227113318	277.1531066894531	277.1586608886719
671	277.17950439453125	12.181783333333334					1	DETECTED	277.1795 m/z @12.18 [CD8049_2.mzXML]	277.17950439453125	12.181783333333334	0.39326666666666665	19.720833333333335	19.32756666666667	10113.61328125	1574730.1988353883	0	1177	0.468440872924873	0.838692263466018	0.6843965796424609	277.1771545410156	277.1805725097656
672	277.2129821777344	13.675416666666667					1	DETECTED	277.2130 m/z @13.68 [CD8049_2.mzXML]	277.2129821777344	13.675416666666667	11.902133333333333	14.411900000000001	2.5097666666666676	20697.572265625	734848.06584021	0	1177	1.108188312774228	0.707660930289388	0.595963464071049	277.2120361328125	277.21630859375
673	278.05206298828125	16.141483333333333					1	DETECTED	278.0521 m/z @16.14 [CD8049_2.mzXML]	278.05206298828125	16.141483333333333	0.3019833333333333	19.68433333333333	19.38235	3247.93603515625	1128002.8604642027	0	1177	0.9744379903675551	0.6118359165377695	0.22367183307553887	278.0498352050781	278.055908203125
674	278.6270446777344	12.939783333333333					1	DETECTED	278.6270 m/z @12.94 [CD8049_2.mzXML]	278.6270446777344	12.939783333333333	12.77765	13.180133333333334	0.4024833333333344	30954.80859375	336178.7967209471	0	1177	0.17555653994884857	1.241210937500004	2.9435848737506394	278.62652587890625	278.6276550292969
675	278.9742431640625	13.6585					1	DETECTED	278.9742 m/z @13.66 [CD8049_2.mzXML]	278.9742431640625	13.6585	1.9908333333333335	18.733	16.742166666666666	16484.494140625	3583382.150967318	0	1177	6.063345682651024	1.1262929565213173	0.4804543372473722	278.9742431640625	278.9831237792969
676	279.0562438964844	2.326716666666667					1	DETECTED	279.0562 m/z @2.33 [CD8049_2.mzXML]	279.0562438964844	2.326716666666667	2.0478	19.464166666666664	17.416366666666665	6111.21728515625	1931379.9965868234	0	1177	13.9604064579887	31.22145204660887	59.456020954345654	279.0471496582031	279.0567932128906
677	279.1583557128906	12.473016666666666					1	DETECTED	279.1584 m/z @12.47 [CD8049_2.mzXML]	279.1583557128906	12.473016666666666	0.10108333333333334	19.995	19.89391666666667	88757.28125	3.548993659880661E7	1	1177	17.884850349303655	0.8479588387554857	0.08535118560047396	279.157958984375	279.1594543457031
678	279.23114013671875	13.463166666666666					1	DETECTED	279.2311 m/z @13.46 [CD8049_2.mzXML]	279.23114013671875	13.463166666666666	11.995966666666668	15.168650000000001	3.1726833333333335	26625.025390625	1440670.4168856198	0	1177	0.972441753603956	2.040584303025755	1.4930235686667988	279.22784423828125	279.2322082519531
679	279.6462097167969	12.924366666666666					1	DETECTED	279.6462 m/z @12.92 [CD8049_2.mzXML]	279.6462097167969	12.924366666666666	12.7601	14.346333333333332	1.5862333333333325	164776.21875	1999802.120461181	2	1177	0.17526264313368145	2.1361063195649717	2.6126556067287776	279.6455078125	279.6470031738281
680	280.09149169921875	1.7518500000000001					1	DETECTED	280.0915 m/z @1.75 [CD8049_2.mzXML]	280.09149169921875	1.7518500000000001	1.6735833333333334	18.971	17.297416666666667	74239.6953125	3872688.376031618	0	1177	0.07414096914664214	83.09177180175189	163.08243340736016	280.0860900878906	280.09173583984375
681	280.1616516113281	12.439383333333334					1	DETECTED	280.1617 m/z @12.44 [CD8049_2.mzXML]	280.1616516113281	12.439383333333334	0.13763333333333333	19.940333333333335	19.8027	14910.8212890625	6124874.902135925	0	1177	9.66211912876599	0.8048732903855143	2.6483214027777584	280.16058349609375	280.16339111328125
682	280.65423583984375	13.296616666666667					1	DETECTED	280.6542 m/z @13.30 [CD8049_2.mzXML]	280.65423583984375	13.296616666666667	12.877166666666666	14.647	1.7698333333333345	79880.375	1514372.937183286	0	1177	0.23684703512344818	1.2638714320603093	4.331411042723504	280.6484680175781	280.6552429199219
683	281.0835876464844	15.919833333333335					1	DETECTED	281.0836 m/z @15.92 [CD8049_2.mzXML]	281.0835876464844	15.919833333333335	9.396683333333334	19.830166666666667	10.433483333333333	13402.9873046875	3105726.03564569	0	1177	6.414932107692524	0.7565573224728437	0.4219724753373509	281.08245849609375	281.0846252441406
684	281.11285400390625	9.449900000000001					1	DETECTED	281.1129 m/z @9.45 [CD8049_2.mzXML]	281.11285400390625	9.449900000000001	3.0519833333333333	9.572566666666667	6.520583333333334	3028.54931640625	337199.5635646973	0	1177	0.15869358689004187	0.5095864539238032	0.01917290784760647	281.1125793457031	281.11602783203125
685	281.246826171875	14.24815					1	DETECTED	281.2468 m/z @14.25 [CD8049_2.mzXML]	281.246826171875	14.24815	1.2146333333333332	16.9745	15.759866666666666	123387.71875	6446576.799524085	0	1177	0.5396236159581562	0.8203357497874134	0.46830144037326205	281.2444763183594	281.2479553222656
686	281.6616516113281	14.052850000000001					1	DETECTED	281.6617 m/z @14.05 [CD8049_2.mzXML]	281.6616516113281	14.052850000000001	11.1059	15.661533333333333	4.555633333333333	40516.78515625	2322279.6122719734	0	1177	0.43485370379978683	0.8687308197672196	0.7945425363405086	281.6564025878906	281.6630859375
687	282.2210998535156	1.0146833333333334					1	DETECTED	282.2211 m/z @1.01 [CD8049_2.mzXML]	282.2210998535156	1.0146833333333334	0.11946666666666667	19.976666666666667	19.8572	3339.37158203125	2430285.110631926	0	1177	17.290871854986452	11.090722916240015	21.18144583248003	282.219482421875	282.2227478027344
688	282.2503967285156	14.313766666666668					1	DETECTED	282.2504 m/z @14.31 [CD8049_2.mzXML]	282.2503967285156	14.313766666666668	11.255066666666666	15.753350000000001	4.498283333333335	22011.7421875	3043073.2567089843	0	1177	3.1773192071310437	0.6937664092818486	0.33503762040802265	282.24969482421875	282.2594909667969
689	282.27838134765625	13.881366666666667					1	DETECTED	282.2784 m/z @13.88 [CD8049_2.mzXML]	282.27838134765625	13.881366666666667	12.489683333333334	14.167433333333333	1.6777499999999996	47460.43359375	937589.5595581065	0	1177	0.2823133145086185	0.6042907261919075	1.6909375460899294	282.2776794433594	282.27899169921875
690	282.8225402832031	1.7518500000000001					1	DETECTED	282.8225 m/z @1.75 [CD8049_2.mzXML]	282.8225402832031	1.7518500000000001	1.6888333333333334	1.7959	0.10706666666666664	18717.58984375	82242.57735791028	0	1177	0.08663281889434549	0.8495107114519959	0.6990214229039918	282.8225402832031	282.8232421875
691	282.9047546386719	1.5980166666666666					1	DETECTED	282.9048 m/z @1.60 [CD8049_2.mzXML]	282.9047546386719	1.5980166666666666	1.5536333333333334	1.6735833333333334	0.11995	65173.296875	244219.1670637207	0	1177	0.05695998073885211	1.3512955313556174	1.6826158234503121	282.904052734375	282.9049072265625
692	282.9728698730469	11.704666666666666					1	DETECTED	282.9729 m/z @11.70 [CD8049_2.mzXML]	282.9728698730469	11.704666666666666	11.022583333333333	18.5865	7.5639166666666675	11263.470703125	857603.9656312256	0	1177	0.14658403737193382	2.9634682870154703	4.469869213382752	282.9720153808594	282.9742126464844
693	283.00726318359375	10.223333333333333					1	DETECTED	283.0073 m/z @10.22 [CD8049_2.mzXML]	283.00726318359375	10.223333333333333	10.187716666666667	10.29405	0.10633333333333361	6698.9052734375	32076.146008544918	0	1177	0.11570478532422435	1.4927468413664349	1.9854936827328697	283.00714111328125	283.0075988769531
694	283.026611328125	1.8796666666666666					1	DETECTED	283.0266 m/z @1.88 [CD8049_2.mzXML]	283.026611328125	1.8796666666666666	1.8796666666666666	18.1625	16.282833333333336	8566.9736328125	1492488.4789384762	0	1177	0.07028674875293461	null	null	283.022705078125	283.0288391113281
695	283.0839538574219	10.340466666666666					1	DETECTED	283.0840 m/z @10.34 [CD8049_2.mzXML]	283.0839538574219	10.340466666666666	9.29515	10.40395	1.1088000000000005	2336.962646484375	66461.15635360719	0	1177	0.08871125792337509	0.53036559894131	0.06073119788261996	283.0746154785156	283.08544921875
696	283.2623291015625	12.624400000000001					1	DETECTED	283.2623 m/z @12.62 [CD8049_2.mzXML]	283.2623291015625	12.624400000000001	0.24710000000000001	19.958333333333332	19.711233333333332	68511.8125	2509013.688262544	1	1177	0.22957669376145518	4.480265081292782	2.43079118641674	283.260498046875	283.26422119140625
697	283.28173828125	13.881366666666667					1	DETECTED	283.2817 m/z @13.88 [CD8049_2.mzXML]	283.28173828125	13.881366666666667	11.824666666666667	14.313766666666668	2.4891000000000005	9158.9912109375	492072.54181603994	0	1177	0.20933034953693053	0.6051198521904024	0.21023970438080486	283.2812805175781	283.2826843261719
698	283.63043212890625	11.995966666666668					1	DETECTED	283.6304 m/z @12.00 [CD8049_2.mzXML]	283.63043212890625	11.995966666666668	11.94825	12.077883333333334	0.12963333333333438	6491.89404296875	32015.749196655386	0	1177	0.08811382454202032	1.3583653510303617	1.7167307020607236	283.6289978027344	283.63079833984375
699	284.0911865234375	10.309866666666666					1	DETECTED	284.0912 m/z @10.31 [CD8049_2.mzXML]	284.0911865234375	10.309866666666666	9.692966666666667	10.355916666666667	0.6629500000000004	2046.5263671875	64193.66317929086	0	1177	0.08312247187466149	0.5373237153509491	0.07464743070189833	284.0911865234375	284.0926208496094
700	284.2654724121094	12.591266666666666					1	DETECTED	284.2655 m/z @12.59 [CD8049_2.mzXML]	284.2654724121094	12.591266666666666	1.0146833333333334	15.275533333333334	14.26085	15370.5810546875	2974743.225326935	0	1177	11.85124480328381	0.6159351852518374	0.23187037050367493	284.2608947753906	284.2674560546875
701	284.33050537109375	11.887550000000001					1	DETECTED	284.3305 m/z @11.89 [CD8049_2.mzXML]	284.33050537109375	11.887550000000001	11.841833333333334	12.198916666666666	0.35708333333333186	10831.96875	83560.59482843046	0	1177	0.06767424988700554	3.9053955523149138	3.5122530072209317	284.32989501953125	284.3311767578125
702	284.67572021484375	13.1362					1	DETECTED	284.6757 m/z @13.14 [CD8049_2.mzXML]	284.67572021484375	13.1362	13.106266666666667	13.311316666666666	0.20504999999999995	6956.34765625	44862.99039404282	0	1177	0.04429916907408682	3.4251113585745294	5.850222717149059	284.6750793457031	284.6766357421875
703	284.9092712402344	1.6888333333333334					1	DETECTED	284.9093 m/z @1.69 [CD8049_2.mzXML]	284.9092712402344	1.6888333333333334	1.6434833333333332	1.7817833333333333	0.1383000000000001	38501.6796875	153866.43682275378	0	1177	0.04073405643384298	1.4991362064854845	2.1088259520779804	284.9090576171875	284.9104309082031
704	285.06439208984375	1.4805666666666668					1	DETECTED	285.0644 m/z @1.48 [CD8049_2.mzXML]	285.06439208984375	1.4805666666666668	1.4152666666666667	17.0115	15.596233333333334	11124.4736328125	1157255.4346934203	0	1177	0.5613763122878641	119.4198570699334	237.83971413986683	285.0639953613281	285.0694885253906
705	286.10302734375	8.752683333333332					1	DETECTED	286.1030 m/z @8.75 [CD8049_2.mzXML]	286.10302734375	8.752683333333332	5.0296666666666665	8.78815	3.7584833333333334	2946.014404296875	180623.89263464353	0	1177	0.11462771830170837	0.5047631624892003	0.009526324978400518	286.1023864746094	286.1100158691406
706	286.1429443359375	11.887550000000001					1	DETECTED	286.1429 m/z @11.89 [CD8049_2.mzXML]	286.1429443359375	11.887550000000001	11.872916666666667	12.077883333333334	0.2049666666666674	7157.67431640625	48280.77842352284	0	1177	0.14116581765292935	7.003416856491655	13.927848937145715	286.1421203613281	286.1438293457031
707	286.20123291015625	10.3253					1	DETECTED	286.2012 m/z @10.33 [CD8049_2.mzXML]	286.20123291015625	10.3253	10.27665	11.006116666666665	0.7294666666666654	123872.890625	907106.4214793673	1	1177	0.10380044302595515	3.600237841790599	3.660527913438896	286.1995849609375	286.2012939453125
708	286.24871826171875	9.875					1	DETECTED	286.2487 m/z @9.88 [CD8049_2.mzXML]	286.24871826171875	9.875	9.0739	19.262999999999998	10.189099999999998	58233.9765625	1780187.2380852974	1	1177	0.18276126022791672	6.81864460996203	0.9939596896930868	286.2471923828125	286.24957275390625
709	287.01348876953125	1.7817833333333333					1	DETECTED	287.0135 m/z @1.78 [CD8049_2.mzXML]	287.01348876953125	1.7817833333333333	1.43395	1.8933166666666668	0.4593666666666667	21914.26171875	236952.45455883787	0	1177	0.1334341954958438	0.6603258265452806	0.32065165309056115	287.0129089355469	287.0205993652344
710	287.0997009277344	9.70935					1	DETECTED	287.0997 m/z @9.71 [CD8049_2.mzXML]	287.0997009277344	9.70935	9.6593	10.169966666666665	0.5106666666666655	204530.875	1678227.3601364766	1	1177	0.10378309393054863	5.101565101565029	9.203130203130058	287.0995178222656	287.100341796875
711	287.2044677734375	10.340466666666666					1	DETECTED	287.2045 m/z @10.34 [CD8049_2.mzXML]	287.2044677734375	10.340466666666666	10.27665	12.422149999999998	2.1454999999999984	18827.1953125	320557.3506749873	0	1177	0.10220190967693732	16.80987202925063	2.189606919244296	287.1995849609375	287.2047424316406
712	287.2363586425781	13.9681					1	DETECTED	287.2364 m/z @13.97 [CD8049_2.mzXML]	287.2363586425781	13.9681	11.807500000000001	14.7844	2.9768999999999988	3477.064453125	284944.90685250843	0	1177	1.4673762778478743	0.6889058594834769	0.37781171896695387	287.2353820800781	287.23736572265625
713	287.2684326171875	11.525716666666666					1	DETECTED	287.2684 m/z @11.53 [CD8049_2.mzXML]	287.2684326171875	11.525716666666666	11.525716666666666	11.841833333333334	0.3161166666666677	8428.623046875	77200.6152375487	0	1177	0.018565875868992165	null	null	287.2682189941406	287.2694091796875
714	287.6322937011719	12.924366666666666					1	DETECTED	287.6323 m/z @12.92 [CD8049_2.mzXML]	287.6322937011719	12.924366666666666	12.405033333333334	14.71605	2.3110166666666654	139305.234375	1674960.4142260728	0	1177	0.18213251890648685	1.5743433612819162	1.4053748742277936	287.6313171386719	287.6422424316406
715	288.1031188964844	9.70935					1	DETECTED	288.1031 m/z @9.71 [CD8049_2.mzXML]	288.1031188964844	9.70935	9.6593	9.774650000000001	0.11535000000000117	26801.783203125	138002.74674316484	0	1177	0.10240351644342027	1.1523476523476504	1.3046953046953007	288.1031188964844	288.10333251953125
716	288.216552734375	10.644283333333334					1	DETECTED	288.2166 m/z @10.64 [CD8049_2.mzXML]	288.216552734375	10.644283333333334	0.10108333333333334	19.958333333333332	19.85725	111935.546875	2307305.486475767	1	1177	0.10405975546875368	1.2961289807347958	4.153644875608726	288.215087890625	288.219970703125
717	288.64019775390625	13.311316666666666					1	DETECTED	288.6402 m/z @13.31 [CD8049_2.mzXML]	288.64019775390625	13.311316666666666	12.8113	14.647	1.835700000000001	47609.890625	973357.1113017569	0	1177	0.20861501159134122	1.006848776678702	3.0155154013666707	288.63116455078125	288.6501770019531
718	288.7683410644531	1.96275					1	DETECTED	288.7683 m/z @1.96 [CD8049_2.mzXML]	288.7683410644531	1.96275	1.9487999999999999	2.0619666666666667	0.11316666666666686	9106.884765625	45036.51199169927	0	1177	0.13110032354878465	4.056152927120639	7.112305854241277	288.7681579589844	288.76885986328125
719	288.9215087890625	1.6133166666666667					1	DETECTED	288.9215 m/z @1.61 [CD8049_2.mzXML]	288.9215087890625	1.6133166666666667	1.56825	1.9347833333333333	0.3665333333333334	241910.078125	1322922.8907553707	0	1177	0.07238677647266956	4.066568047337266	1.7014282216554644	288.9136962890625	288.92169189453125
720	289.1754150390625	1.3419166666666666					1	DETECTED	289.1754 m/z @1.34 [CD8049_2.mzXML]	289.1754150390625	1.3419166666666666	0.10108333333333334	19.995	19.89391666666667	6630.1455078125	1801740.4904343875	0	1177	6.864377286160073	8.016353257219611	13.801434536639627	289.17376708984375	289.1773986816406
721	289.6481018066406	14.135333333333334					1	DETECTED	289.6481 m/z @14.14 [CD8049_2.mzXML]	289.6481018066406	14.135333333333334	11.039083333333334	15.661533333333333	4.622449999999999	24845.353515625	1651254.5302169186	0	1177	2.6207245773569294	3.11827469300958	1.1598963246596312	289.64007568359375	289.6487731933594
722	290.0321044921875	17.55					1	DETECTED	290.0321 m/z @17.55 [CD8049_2.mzXML]	290.0321044921875	17.55	5.9663666666666675	19.445833333333333	13.479466666666665	1714.6734619140625	832829.8507161255	0	1177	1.6158986878445027	0.5818324129734769	0.16366482594695378	290.0239562988281	290.0352478027344
723	290.6269836425781	12.844066666666667					1	DETECTED	290.6270 m/z @12.84 [CD8049_2.mzXML]	290.6269836425781	12.844066666666667	12.742833333333333	13.0155	0.27266666666666595	13808.0498046875	120014.98496948164	0	1177	0.1584553478604267	1.3467237405334211	4.360615420709814	290.6264343261719	290.6278076171875
724	290.85467529296875	1.7518500000000001					1	DETECTED	290.8547 m/z @1.75 [CD8049_2.mzXML]	290.85467529296875	1.7518500000000001	1.6888333333333334	1.8101166666666666	0.12128333333333319	33758.1484375	170992.89340051278	0	1177	0.11092714742256815	0.9623115577889427	0.9553064979195169	290.8539123535156	290.85479736328125
725	290.9241638183594	2.5158666666666667					1	DETECTED	290.9242 m/z @2.52 [CD8049_2.mzXML]	290.9241638183594	2.5158666666666667	0.17441666666666666	16.012216666666667	15.837800000000001	37899.77734375	3486404.20017957	0	1177	0.7700875479968263	0.9611857512094356	2.408880562917311	290.9229431152344	290.92578125
726	291.1195068359375	12.028216666666667					1	DETECTED	291.1195 m/z @12.03 [CD8049_2.mzXML]	291.1195068359375	12.028216666666667	11.995966666666668	13.0459	1.0499333333333318	17565.373046875	382513.3929584956	0	1177	0.08684758392350389	16.278036175710852	31.5560723514217	291.11920166015625	291.1293029785156
727	291.1734924316406	9.875					1	DETECTED	291.1735 m/z @9.88 [CD8049_2.mzXML]	291.1734924316406	9.875	9.692966666666667	14.71605	5.023083333333332	3246.377197265625	316089.24978125	0	1177	0.17628240974138443	13.797152536165557	26.594305072331114	291.16705322265625	291.1741943359375
728	291.1948547363281	12.146816666666666					1	DETECTED	291.1949 m/z @12.15 [CD8049_2.mzXML]	291.1948547363281	12.146816666666666	10.610866666666668	12.3883	1.777433333333331	18110.49609375	347791.38547689834	0	1177	0.07306625253414367	0.5760950559674886	0.1653373770327718	291.1900939941406	291.1963806152344
729	291.6461486816406	12.877166666666666					1	DETECTED	291.6461 m/z @12.88 [CD8049_2.mzXML]	291.6461486816406	12.877166666666666	12.742833333333333	14.578966666666668	1.8361333333333345	34421.0703125	460426.32435595605	0	1177	0.09346098919110979	6.834243176178717	16.7301232361224	291.6438903808594	291.6469421386719
730	291.9351501464844	2.5158666666666667					1	DETECTED	291.9352 m/z @2.52 [CD8049_2.mzXML]	291.9351501464844	2.5158666666666667	1.9347833333333333	6.666883333333333	4.732099999999999	32090.326171875	1900144.8364551996	0	1177	0.7782899390928328	2.7264313662098023	2.342947627370476	291.9339294433594	291.9356384277344
731	292.06768798828125	15.975316666666666					1	DETECTED	292.0677 m/z @15.98 [CD8049_2.mzXML]	292.06768798828125	15.975316666666666	9.520016666666667	19.299500000000002	9.779483333333335	3928.433349609375	975637.2381726687	0	1177	7.579399116275368	0.757477060193433	0.5149541203868659	292.0660705566406	292.0695495605469
732	292.634765625	10.371866666666667					1	DETECTED	292.6348 m/z @10.37 [CD8049_2.mzXML]	292.634765625	10.371866666666667	3.425316666666667	11.072516666666667	7.6472	4032.932373046875	594274.3862164917	0	1177	0.09178788967286167	0.5504315091664207	0.10086301833284142	292.62896728515625	292.63525390625
733	292.93212890625	2.4348					1	DETECTED	292.9321 m/z @2.43 [CD8049_2.mzXML]	292.93212890625	2.4348	2.4348	3.7014833333333335	1.2666833333333334	4582.2197265625	163554.9991100159	0	1177	0.5273980911095228	null	null	292.9245300292969	292.9403076171875
734	292.9510192871094	2.597866666666667					1	DETECTED	292.9510 m/z @2.60 [CD8049_2.mzXML]	292.9510192871094	2.597866666666667	2.3945166666666666	3.394966666666667	1.0004500000000003	5062.2158203125	132883.91613092044	0	1177	0.29758710458977644	2.4599213179247568	2.9681636188488296	292.9426574707031	292.958984375
735	292.98858642578125	2.5703					1	DETECTED	292.9886 m/z @2.57 [CD8049_2.mzXML]	292.98858642578125	2.5703	2.3537166666666667	3.425316666666667	1.0716	5046.44189453125	167726.6916777038	0	1177	0.4024385384411242	2.473874567141208	3.9477491342824163	292.9809875488281	292.98907470703125
736	292.99908447265625	10.419333333333332					1	DETECTED	292.9991 m/z @10.42 [CD8049_2.mzXML]	292.99908447265625	10.419333333333332	2.3537166666666667	16.0856	13.731883333333332	30855.443359375	1.0484074247337615E7	0	1177	13.596293738574888	0.8907568744915171	0.7444563711973042	292.98919677734375	293.00811767578125
737	293.0227966308594	2.4750666666666663					1	DETECTED	293.0228 m/z @2.48 [CD8049_2.mzXML]	293.0227966308594	2.4750666666666663	2.3131833333333334	3.6860833333333334	1.3729	11416.66015625	289342.63634472655	0	1177	0.15259155859693374	4.240399464635035	5.537806626151053	293.0148620605469	293.0234680175781
738	293.0341796875	2.46165					1	DETECTED	293.0342 m/z @2.46 [CD8049_2.mzXML]	293.0341796875	2.46165	2.1895666666666664	3.9038666666666666	1.7143000000000002	11518.8447265625	439368.9817088926	0	1177	0.4865373237989039	2.9393287927710725	4.404075769132854	293.0257263183594	293.0419921875
739	293.0533142089844	2.7363833333333334					1	DETECTED	293.0533 m/z @2.74 [CD8049_2.mzXML]	293.0533142089844	2.7363833333333334	2.2034666666666665	4.893516666666667	2.6900500000000003	14559.1435546875	639986.567804871	0	1177	0.5065154454041498	1.523737318742389	1.9868791155476169	293.0449523925781	293.0570983886719
740	293.0680236816406	2.48845					1	DETECTED	293.0680 m/z @2.49 [CD8049_2.mzXML]	293.0680236816406	2.48845	2.1473999999999998	19.226666666666667	17.079266666666665	18988.44921875	2146199.761675597	0	1177	0.4826290662902526	23.86623723824986	3.6484338306200734	293.06036376953125	293.0687255859375
741	293.09722900390625	2.4750666666666663					1	DETECTED	293.0972 m/z @2.48 [CD8049_2.mzXML]	293.09722900390625	2.4750666666666663	0.10108333333333334	19.995	19.89391666666667	1.0972009E7	6.999223404130907E8	1	1177	0.7871379070674096	2.2866944358697476	2.450971576643971	293.0964660644531	293.10650634765625
742	293.1388244628906	10.355916666666667					1	DETECTED	293.1388 m/z @10.36 [CD8049_2.mzXML]	293.1388244628906	10.355916666666667	2.11915	15.402916666666666	13.283766666666667	57790.73046875	8445821.415169097	0	1177	0.4231512442254317	0.6410382966595551	0.09210192630919349	293.130126953125	293.1421203613281
743	293.1522216796875	9.676216666666667					1	DETECTED	293.1522 m/z @9.68 [CD8049_2.mzXML]	293.1522216796875	9.676216666666667	2.175483333333333	11.205183333333334	9.029700000000002	323075.59375	2.352059664986669E7	0	1177	0.35587677113968397	0.5435739573588313	0.08038322012611879	293.1443786621094	293.1609191894531
744	293.168701171875	10.187716666666667					1	DETECTED	293.1687 m/z @10.19 [CD8049_2.mzXML]	293.168701171875	10.187716666666667	2.175483333333333	14.297283333333333	12.1218	49673.42578125	1.1179535534951236E7	0	1177	11.165701618154836	0.6338971887166064	0.4897158878617351	293.1627502441406	293.1781005859375
745	293.1942138671875	2.5566666666666666					1	DETECTED	293.1942 m/z @2.56 [CD8049_2.mzXML]	293.1942138671875	2.5566666666666666	2.2995333333333337	15.1159	12.816366666666667	6688.767578125	1186530.8359932548	0	1177	0.4361026755753339	24.92163598651805	3.955176310468489	293.1847229003906	293.2028503417969
746	293.20953369140625	12.489683333333334					1	DETECTED	293.2095 m/z @12.49 [CD8049_2.mzXML]	293.20953369140625	12.489683333333334	2.2587333333333333	12.657466666666666	10.398733333333332	5507.830078125	1660114.3705221557	0	1177	9.692061021034535	0.5081997924598074	0.01844661858067991	293.20477294921875	293.2176513671875
747	293.2320556640625	2.6390499999999997					1	DETECTED	293.2321 m/z @2.64 [CD8049_2.mzXML]	293.2320556640625	2.6390499999999997	2.4750666666666663	3.7014833333333335	1.2264166666666672	5771.76513671875	139208.2634470825	0	1177	0.21996097942880244	3.739455229189959	6.478910458379918	293.2244567871094	293.2406311035156
748	293.3153076171875	2.5019666666666667					1	DETECTED	293.3153 m/z @2.50 [CD8049_2.mzXML]	293.3153076171875	2.5019666666666667	2.42125	3.4710166666666664	1.0497666666666663	4491.10791015625	144132.0958275756	0	1177	0.5496489811594265	6.5027875283915	12.005575056783	293.3064270019531	293.319091796875
749	293.6405029296875	10.355916666666667					1	DETECTED	293.6405 m/z @10.36 [CD8049_2.mzXML]	293.6405029296875	10.355916666666667	2.597866666666667	13.224366666666667	10.6265	19151.314453125	4002965.8911658335	0	1177	0.09120724905142019	0.6848692648281461	0.37772687599817845	293.63189697265625	293.6494140625
750	294.1004638671875	2.5158666666666667					1	DETECTED	294.1005 m/z @2.52 [CD8049_2.mzXML]	294.1004638671875	2.5158666666666667	1.8524500000000002	18.401999999999997	16.549549999999996	1045770.6875	6.579900193338983E7	0	1177	0.7684550596862292	2.2424300657670067	2.157051137964435	294.1002502441406	294.1035461425781
751	294.15606689453125	9.790833333333333					1	DETECTED	294.1561 m/z @9.79 [CD8049_2.mzXML]	294.15606689453125	9.790833333333333	9.537583333333334	10.3253	0.7877166666666664	31433.423828125	738520.1446767577	0	1177	0.33566091723359825	1.555215531424813	2.110431062849626	294.1558532714844	294.1563415527344
752	294.9187316894531	13.091466666666667					1	DETECTED	294.9187 m/z @13.09 [CD8049_2.mzXML]	294.9187316894531	13.091466666666667	0.10108333333333334	19.995	19.89391666666667	16999.130859375	5288355.819395598	0	1177	2.4930354189582626	0.6988556376058718	0.4792809125890733	294.91748046875	294.9200134277344
753	294.9380798339844	1.6434833333333332					1	DETECTED	294.9381 m/z @1.64 [CD8049_2.mzXML]	294.9380798339844	1.6434833333333332	1.5832333333333333	1.7204166666666665	0.1371833333333332	106025.125	416270.9226242676	0	1177	0.061202890302713975	1.1310596652331424	1.5391941532889417	294.93804931640625	294.9383850097656
754	295.07342529296875	11.382133333333334					1	DETECTED	295.0734 m/z @11.38 [CD8049_2.mzXML]	295.07342529296875	11.382133333333334	11.321233333333334	11.542216666666667	0.22098333333333287	43204.203125	299153.98322949297	0	1177	0.17215136284996113	1.8143130815544517	2.1103787246415506	295.0732116699219	295.0740661621094
755	295.1015930175781	2.5158666666666667					1	DETECTED	295.1016 m/z @2.52 [CD8049_2.mzXML]	295.1015930175781	2.5158666666666667	1.8524500000000002	18.475	16.62255	127375.875	9123852.36608257	0	1177	0.6860312813585656	10.28184615071319	2.4426047611802058	295.0964660644531	295.10369873046875
756	295.12841796875	9.641950000000001					1	DETECTED	295.1284 m/z @9.64 [CD8049_2.mzXML]	295.12841796875	9.641950000000001	9.590083333333332	9.7255	0.13541666666666785	38643.671875	201473.81171533186	1	1177	0.08561389450257195	1.305430591259594	1.6108611825191883	295.12823486328125	295.1356201171875
757	295.1484069824219	9.790833333333333					1	DETECTED	295.1484 m/z @9.79 [CD8049_2.mzXML]	295.1484069824219	9.790833333333333	9.485083333333334	10.169966666666665	0.6848833333333317	11399.8505859375	229086.1485985104	0	1177	0.14702481342856188	1.120005451076586	0.8679940231263058	295.14788818359375	295.14849853515625
758	295.19354248046875	12.302249999999999					1	DETECTED	295.1935 m/z @12.30 [CD8049_2.mzXML]	295.19354248046875	12.302249999999999	1.4152666666666667	16.715	15.299733333333332	39996.03125	3354432.0897583	0	1177	0.30671874778565567	0.7032415805979974	0.4072648733211947	295.1867370605469	295.2014465332031
759	295.2941589355469	2.597866666666667					1	DETECTED	295.2942 m/z @2.60 [CD8049_2.mzXML]	295.2941589355469	2.597866666666667	2.0191333333333334	8.700233333333333	6.6811	37780.046875	2283935.753019958	0	1177	0.7352622186055942	2.6223750484288773	2.1812790482249746	295.2933654785156	295.2962951660156
760	295.90960693359375	1.5536333333333334					1	DETECTED	295.9096 m/z @1.55 [CD8049_2.mzXML]	295.90960693359375	1.5536333333333334	1.5099833333333335	7.96875	6.4587666666666665	13825.654296875	890175.9151176147	0	1177	0.06134422725111621	73.98358151966404	146.96716303932809	295.8996887207031	295.90966796875
761	296.065185546875	1.7518500000000001					1	DETECTED	296.0652 m/z @1.75 [CD8049_2.mzXML]	296.065185546875	1.7518500000000001	1.7039499999999999	1.7959	0.0919500000000002	65380.0546875	229249.3248955082	0	1177	0.0691055198132926	0.9598121085594955	0.9323456908654449	296.0650634765625	296.0656433105469
762	296.18475341796875	11.824666666666667					1	DETECTED	296.1848 m/z @11.82 [CD8049_2.mzXML]	296.18475341796875	11.824666666666667	9.379416666666666	19.519333333333336	10.13991666666667	22590.677734375	2239380.07902304	0	1177	0.10333516069938575	2.2960165737764564	0.4145222930521774	296.182373046875	296.1849060058594
763	296.19708251953125	12.3883					1	DETECTED	296.1971 m/z @12.39 [CD8049_2.mzXML]	296.19708251953125	12.3883	12.233516666666667	12.489683333333334	0.2561666666666671	9294.07421875	92241.61974047867	0	1177	0.17118372991258646	0.8275008075804942	0.6550016151609883	296.1964416503906	296.19732666015625
764	296.2577209472656	13.511033333333334					1	DETECTED	296.2577 m/z @13.51 [CD8049_2.mzXML]	296.2577209472656	13.511033333333334	4.422133333333333	13.70885	9.286716666666667	11345.6875	2701230.9716633605	0	1177	0.15706333007887885	0.5108823216597534	0.021764643319506904	296.24945068359375	296.2579040527344
765	297.07080078125	11.366666666666667					1	DETECTED	297.0708 m/z @11.37 [CD8049_2.mzXML]	297.07080078125	11.366666666666667	1.7362499999999998	11.476166666666668	9.739916666666668	16593.580078125	3315222.4595434577	0	1177	0.03663608048336009	0.5056851122744775	0.011370224548955195	297.0682067871094	297.07098388671875
766	297.11846923828125	1.4953666666666665					1	DETECTED	297.1185 m/z @1.50 [CD8049_2.mzXML]	297.11846923828125	1.4953666666666665	1.43395	1.56825	0.13429999999999986	8583.5830078125	45784.25159228513	0	1177	0.27368585394463185	1.093351424694711	1.186702849389422	297.1175842285156	297.11859130859375
767	297.1800842285156	14.562483333333335					1	DETECTED	297.1801 m/z @14.56 [CD8049_2.mzXML]	297.1800842285156	14.562483333333335	9.279433333333333	19.995	10.715566666666668	13157.224609375	2679112.1560656438	0	1177	3.424068593513331	0.9790605478331115	0.745416088529642	297.17864990234375	297.1885070800781
768	298.2732238769531	14.24815					1	DETECTED	298.2732 m/z @14.25 [CD8049_2.mzXML]	298.2732238769531	14.24815	10.887866666666667	16.677833333333332	5.789966666666665	92065.3046875	3861268.751186401	0	1177	0.37284344625036603	0.7834993460704263	0.4417081503337219	298.2723083496094	298.2743225097656
769	299.13812255859375	11.305483333333333					1	DETECTED	299.1381 m/z @11.31 [CD8049_2.mzXML]	299.13812255859375	11.305483333333333	10.309866666666666	15.15085	4.840983333333334	74689.6640625	3127881.6479812614	0	1177	0.24066854016661843	0.9484068297481355	2.2474220122647726	299.1370849609375	299.1392822265625
770	299.2764587402344	14.24815					1	DETECTED	299.2765 m/z @14.25 [CD8049_2.mzXML]	299.2764587402344	14.24815	12.939783333333333	15.679966666666667	2.7401833333333343	20059.404296875	1183258.3628777468	0	1177	0.5439443416412129	0.9916262010270193	4.342573684039773	299.2760314941406	299.27789306640625
771	300.17901611328125	11.589333333333334					1	DETECTED	300.1790 m/z @11.59 [CD8049_2.mzXML]	300.17901611328125	11.589333333333334	9.29515	11.738750000000001	2.4436000000000018	9989.8466796875	488738.7430572815	0	1177	2.0043081460098	0.5325642385453067	0.0728203994649359	300.17901611328125	300.18438720703125
772	300.2166442871094	10.563816666666666					1	DETECTED	300.2166 m/z @10.56 [CD8049_2.mzXML]	300.2166442871094	10.563816666666666	10.505066666666666	10.644283333333334	0.13921666666666788	17683.10546875	113083.06979589902	0	1177	0.10993144177340142	1.184822695035474	1.3696453900709482	300.216552734375	300.2169494628906
773	301.1172180175781	10.751166666666668					1	DETECTED	301.1172 m/z @10.75 [CD8049_2.mzXML]	301.1172180175781	10.751166666666668	8.225283333333334	10.820549999999999	2.5952666666666655	17095.5390625	1120838.318294433	0	1177	0.11486216476596134	0.513734469129611	0.02746893825922187	301.1116943359375	301.11822509765625
774	301.1401062011719	12.439383333333334					1	DETECTED	301.1401 m/z @12.44 [CD8049_2.mzXML]	301.1401062011719	12.439383333333334	0.10108333333333334	19.995	19.89391666666667	86155.3046875	1.1911275915022647E7	1	1177	10.656966215850495	0.5764213034532951	1.625601559779045	301.13909912109375	301.141357421875
775	301.2129211425781	13.463166666666666					1	DETECTED	301.2129 m/z @13.46 [CD8049_2.mzXML]	301.2129211425781	13.463166666666666	13.37075	13.70885	0.33810000000000073	28902.283203125	319161.2725686029	0	1177	0.23754978695754936	1.8292155094679903	2.6584310189359805	301.2123718261719	301.2131652832031
776	302.1020812988281	10.62715					1	DETECTED	302.1021 m/z @10.63 [CD8049_2.mzXML]	302.1020812988281	10.62715	10.579183333333333	10.733183333333333	0.15399999999999991	4619.599609375	32982.63544372559	0	1177	0.15441204624771387	1.6052814454482032	2.2105628908964063	302.10125732421875	302.10247802734375
777	302.123046875	10.09965					1	DETECTED	302.1230 m/z @10.10 [CD8049_2.mzXML]	302.123046875	10.09965	10.09965	10.8032	0.7035499999999999	4843.16748046875	91486.9997803343	0	1177	0.18644653283538837	null	null	302.1195373535156	302.1231994628906
778	302.1434631347656	12.439383333333334					1	DETECTED	302.1435 m/z @12.44 [CD8049_2.mzXML]	302.1434631347656	12.439383333333334	0.13763333333333333	19.995	19.857366666666667	14321.333984375	2459215.402152282	0	1177	0.17028755662390793	0.7926990687392721	0.5510909495449844	302.1414794921875	302.14569091796875
779	302.2315368652344	10.8032					1	DETECTED	302.2315 m/z @10.80 [CD8049_2.mzXML]	302.2315368652344	10.8032	10.768699999999999	10.939566666666668	0.17086666666666872	14272.9267578125	87519.2833562015	0	1177	0.15023490568893827	2.4763285024153947	3.95265700483079	302.2308654785156	302.2325134277344
780	302.2864074707031	11.589333333333334					1	DETECTED	302.2864 m/z @11.59 [CD8049_2.mzXML]	302.2864074707031	11.589333333333334	11.50895	15.010183333333334	3.5012333333333334	182476.890625	1990466.818078184	1	1177	0.1100477237280888	2.8343766152101515	2.8210381904982573	302.2855224609375	302.28759765625
781	303.0268859863281	1.4953666666666665					1	DETECTED	303.0269 m/z @1.50 [CD8049_2.mzXML]	303.0268859863281	1.4953666666666665	1.43395	8.612383333333334	7.178433333333333	6346.43505859375	433931.7175460205	0	1177	0.08636381967869089	58.4404341926732	115.8808683853464	303.02142333984375	303.02716064453125
782	303.05230712890625	16.030633333333334					1	DETECTED	303.0523 m/z @16.03 [CD8049_2.mzXML]	303.05230712890625	16.030633333333334	9.995800000000001	18.98933333333333	8.99353333333333	2055.218505859375	605268.0546654357	0	1177	1.096003064824652	0.7451351873843517	0.4902703747687034	303.0504150390625	303.0534362792969
783	303.07354736328125	9.70935					1	DETECTED	303.0735 m/z @9.71 [CD8049_2.mzXML]	303.07354736328125	9.70935	9.641950000000001	9.908666666666667	0.2667166666666656	18254.951171875	127774.73398767078	0	1177	0.114803396522003	1.9724690677815133	2.076696234928706	303.07354736328125	303.073974609375
784	303.1330871582031	10.751166666666668					1	DETECTED	303.1331 m/z @10.75 [CD8049_2.mzXML]	303.1330871582031	10.751166666666668	10.064366666666666	10.751166666666668	0.6868000000000016	4656.4873046875	65090.315666015915	0	1177	0.06787053369254537	0.5	null	303.1329650878906	303.13397216796875
785	303.2285461425781	14.183316666666666					1	DETECTED	303.2285 m/z @14.18 [CD8049_2.mzXML]	303.2285461425781	14.183316666666666	10.258633333333334	16.455783333333333	6.197149999999999	253283.109375	9279569.086853027	1	1177	0.4572515648018829	0.7833169569354349	0.3800829043511322	303.2270812988281	303.2301940917969
786	303.64617919921875	12.827616666666668					1	DETECTED	303.6462 m/z @12.83 [CD8049_2.mzXML]	303.64617919921875	12.827616666666668	12.7601	12.939783333333333	0.1796833333333332	10522.572265625	51680.427884155084	0	1177	0.10913159233151859	1.3306590965193505	2.094363230325616	303.6456298828125	303.6466369628906
787	304.01898193359375	10.134933333333333					1	DETECTED	304.0190 m/z @10.13 [CD8049_2.mzXML]	304.01898193359375	10.134933333333333	0.8501	10.2053	9.3552	6889.98193359375	1031409.8412636719	0	1177	0.0821935342597957	0.503789333859879	0.007578667719758031	304.0181579589844	304.020751953125
788	304.0486145019531	17.06683333333333					1	DETECTED	304.0486 m/z @17.07 [CD8049_2.mzXML]	304.0486145019531	17.06683333333333	0.26526666666666665	19.922	19.656733333333335	3903.87646484375	1536146.371377808	0	1177	9.137585105946549	0.5849672748771445	0.16838622368661238	304.0467834472656	304.04949951171875
789	304.08587646484375	11.917300000000001					1	DETECTED	304.0859 m/z @11.92 [CD8049_2.mzXML]	304.08587646484375	11.917300000000001	5.82705	17.345000000000002	11.517950000000003	4309.48046875	1350730.4844415286	0	1177	7.6856885426753045	0.945605681211773	0.8912113624235459	304.0760803222656	304.0924987792969
790	304.15020751953125	9.327933333333334					1	DETECTED	304.1502 m/z @9.33 [CD8049_2.mzXML]	304.15020751953125	9.327933333333334	9.175083333333333	9.396683333333334	0.22160000000000046	3162.772216796875	24734.09754687509	0	1177	0.20815774372070273	0.7248936866208677	0.4497873732417355	304.149658203125	304.1504211425781
791	304.17724609375	16.807666666666666					1	DETECTED	304.1772 m/z @16.81 [CD8049_2.mzXML]	304.17724609375	16.807666666666666	8.823916666666666	16.807666666666666	7.983750000000001	4065.839111328125	1197312.8127829893	0	1177	7.912668559537938	0.5	null	304.1732177734375	304.17724609375
792	304.2113037109375	10.064366666666666					1	DETECTED	304.2113 m/z @10.06 [CD8049_2.mzXML]	304.2113037109375	10.064366666666666	10.030149999999999	17.6805	7.6503499999999995	20678.625	846992.9279241029	0	1177	0.15359679966589468	3.247187203158262	8.20149553882461	304.2069396972656	304.2155456542969
793	304.2319641113281	14.183316666666666					1	DETECTED	304.2320 m/z @14.18 [CD8049_2.mzXML]	304.2319641113281	14.183316666666666	11.636883333333333	15.661533333333333	4.024649999999999	51009.94921875	1985578.65312732	0	1177	0.3269468827232256	0.7695473437278879	0.40843642714445466	304.2315368652344	304.23284912109375
794	304.2989501953125	11.492683333333334					1	DETECTED	304.2990 m/z @11.49 [CD8049_2.mzXML]	304.2989501953125	11.492683333333334	5.184733333333333	16.418866666666666	11.234133333333332	16631.79296875	4657745.915489868	0	1177	6.37111237491099	0.8904741899771978	0.7809483799543959	304.2929992675781	304.2998962402344
795	304.8363342285156	10.563816666666666					1	DETECTED	304.8363 m/z @10.56 [CD8049_2.mzXML]	304.8363342285156	10.563816666666666	10.519433333333334	11.022583333333333	0.5031499999999998	2013.8905029296875	45999.89606799308	0	1177	0.2713827645756428	5.668231318062461	10.336462636124923	304.8362121582031	304.8374938964844
796	304.89508056640625	1.6434833333333332					1	DETECTED	304.8951 m/z @1.64 [CD8049_2.mzXML]	304.89508056640625	1.6434833333333332	1.56825	13.6585	12.090250000000001	70963.484375	2488092.0467006834	0	1177	0.07385617159983515	79.20589528522088	162.63363285740772	304.8950500488281	304.9047546386719
797	305.0450744628906	17.271					1	DETECTED	305.0451 m/z @17.27 [CD8049_2.mzXML]	305.0450744628906	17.271	9.60745	19.940333333333335	10.332883333333335	3870.097900390625	948742.6685482175	0	1177	2.3826813459705534	0.6741577554353618	0.3483155108707236	305.04345703125	305.05047607421875
798	305.244140625	12.624400000000001					1	DETECTED	305.2441 m/z @12.62 [CD8049_2.mzXML]	305.244140625	12.624400000000001	3.5015333333333336	17.643166666666666	14.141633333333331	156898.15625	4845365.453798131	1	1177	0.11770143312222281	4.800681589274231	2.6961237728287775	305.2362060546875	305.2488708496094
799	305.70928955078125	10.43365					1	DETECTED	305.7093 m/z @10.43 [CD8049_2.mzXML]	305.70928955078125	10.43365	10.40395	10.563816666666666	0.15986666666666594	9360.0498046875	56405.99751538105	0	1177	0.11104561124969159	2.6913580246913402	4.6432551186650395	305.70849609375	305.7099609375
800	306.0833740234375	15.568716666666667					1	DETECTED	306.0834 m/z @15.57 [CD8049_2.mzXML]	306.0833740234375	15.568716666666667	9.344933333333334	18.98933333333333	9.644399999999997	5966.27685546875	1338882.7496191997	0	1177	2.2220328675631844	0.7748020362748272	0.48714294882768905	306.0783386230469	306.0845642089844
801	306.24755859375	12.624400000000001					1	DETECTED	306.2476 m/z @12.62 [CD8049_2.mzXML]	306.24755859375	12.624400000000001	12.489683333333334	14.346333333333332	1.8566499999999984	34654.9140625	762456.2264909057	0	1177	0.10264869700298718	5.845060153857711	9.93423224057456	306.24676513671875	306.2505798339844
802	306.7979736328125	10.43365					1	DETECTED	306.7980 m/z @10.43 [CD8049_2.mzXML]	306.7979736328125	10.43365	10.40395	10.59495	0.19100000000000072	7179.47314453125	47398.18236535661	0	1177	0.10613787027572386	3.215488215488221	5.430976430976442	306.7973937988281	306.7980041503906
803	306.8283386230469	1.7362499999999998					1	DETECTED	306.8283 m/z @1.74 [CD8049_2.mzXML]	306.8283386230469	1.7362499999999998	1.6888333333333334	14.957799999999999	13.268966666666666	11080.802734375	2946493.399197387	0	1177	0.08059113797050466	139.91880492091454	278.8376098418291	306.8268737792969	306.8288879394531
804	307.0613708496094	11.721616666666668					1	DETECTED	307.0614 m/z @11.72 [CD8049_2.mzXML]	307.0613708496094	11.721616666666668	11.138783333333333	15.045733333333335	3.906950000000002	5912.2685546875	588482.4317908937	0	1177	3.479505548723022	3.3516871604232112	5.7033743208464225	307.06109619140625	307.06298828125
805	307.07830810546875	10.117066666666666					1	DETECTED	307.0783 m/z @10.12 [CD8049_2.mzXML]	307.07830810546875	10.117066666666666	9.414183333333334	19.738833333333332	10.324649999999998	19399.8046875	1514967.8109083264	0	1177	0.09123723126857186	19.77673848780604	30.069103370274746	307.0782775878906	307.0813903808594
806	307.16766357421875	10.563816666666666					1	DETECTED	307.1677 m/z @10.56 [CD8049_2.mzXML]	307.16766357421875	10.563816666666666	9.590083333333332	18.641333333333332	9.05125	627595.9375	1.451092417749998E7	1	1177	0.6520691414725803	4.097673090870948	6.42034752043445	307.1655578613281	307.16949462890625
807	308.0497741699219	10.43365					1	DETECTED	308.0498 m/z @10.43 [CD8049_2.mzXML]	308.0497741699219	10.43365	10.38795	16.3446	5.95665	2434368.25	2.057073553058216E7	1	1177	0.11785294766402998	3.148768879854842	4.565284547036773	308.0489501953125	308.0503845214844
808	308.1717834472656	10.548933333333334					1	DETECTED	308.1718 m/z @10.55 [CD8049_2.mzXML]	308.1717834472656	10.548933333333334	10.419333333333332	13.401016666666667	2.9816833333333346	69298.8046875	2205703.625450806	0	1177	0.6041190316053555	4.556388725478905	null	308.1678161621094	308.1720275878906
809	309.0533447265625	10.462716666666667					1	DETECTED	309.0533 m/z @10.46 [CD8049_2.mzXML]	309.0533447265625	10.462716666666667	2.7926166666666665	16.030633333333334	13.238016666666667	332455.21875	5175707.082224741	1	1177	0.12004518821403032	2.6376163689569427	2.255850918626321	309.0443420410156	309.0625
810	309.0887451171875	11.492683333333334					1	DETECTED	309.0887 m/z @11.49 [CD8049_2.mzXML]	309.0887451171875	11.492683333333334	5.722266666666667	16.012216666666667	10.289950000000001	15485.8310546875	1313755.4945374148	0	1177	5.8680220796686	0.8916123907863385	0.04045798842774925	309.08087158203125	309.0971374511719
811	309.1499938964844	13.692133333333334					1	DETECTED	309.1500 m/z @13.69 [CD8049_2.mzXML]	309.1499938964844	13.692133333333334	5.791816666666667	14.362599999999999	8.570783333333331	24306.748046875	1127373.2761795656	0	1177	0.27536206491327775	0.555244392298283	0.12148724777662705	309.1402893066406	309.1509704589844
812	309.16351318359375	10.922733333333333					1	DETECTED	309.1635 m/z @10.92 [CD8049_2.mzXML]	309.16351318359375	10.922733333333333	10.491066666666667	12.489683333333334	1.998616666666667	19241.349609375	976513.2329530027	0	1177	0.1086140560706994	2.3150000000000004	3.403639570868273	309.1630554199219	309.1712951660156
813	310.0462341308594	10.462716666666667					1	DETECTED	310.0462 m/z @10.46 [CD8049_2.mzXML]	310.0462341308594	10.462716666666667	10.38795	11.902133333333333	1.5141833333333334	848569.6875	6846496.570289328	0	1177	0.11517624589750497	0.18706553292251835	2.1327137626746495	310.046142578125	310.04736328125
814	310.1122131347656	1.1962333333333333					1	DETECTED	310.1122 m/z @1.20 [CD8049_2.mzXML]	310.1122131347656	1.1962333333333333	0.11946666666666667	19.976666666666667	19.8572	1749.826416015625	972384.0686516111	0	1177	7.081382916382394	9.220753490387889	17.44150698077578	310.1054992675781	310.1142578125
815	310.2008972167969	10.59495					1	DETECTED	310.2009 m/z @10.59 [CD8049_2.mzXML]	310.2008972167969	10.59495	10.448266666666665	16.807666666666666	6.359400000000001	58629.03515625	1167112.8168859556	0	1177	0.04564737491922699	1.4869565340487756	1.5682152884110758	310.1978454589844	310.2010498046875
816	310.3096008300781	12.742833333333333					1	DETECTED	310.3096 m/z @12.74 [CD8049_2.mzXML]	310.3096008300781	12.742833333333333	12.7258	13.881366666666667	1.155566666666667	9678.7060546875	218864.5869177245	0	1177	0.03841280844390127	33.92074363992061	66.84148727984122	310.30908203125	310.30987548828125
817	310.9119567871094	1.6434833333333332					1	DETECTED	310.9120 m/z @1.64 [CD8049_2.mzXML]	310.9119567871094	1.6434833333333332	1.5980166666666666	1.7669333333333335	0.16891666666666683	73068.65625	312491.21635034174	0	1177	0.0560899745444734	1.8575879765395962	1.6555602803984375	310.9114990234375	310.9122619628906
818	311.0046691894531	11.773					1	DETECTED	311.0047 m/z @11.77 [CD8049_2.mzXML]	311.0046691894531	11.773	9.8918	19.226666666666667	9.334866666666667	4584.41650390625	791870.6370429076	0	1177	0.4309477548088374	2.481093628180594	3.202193991118851	310.9962463378906	311.0099792480469
819	311.05029296875	10.462716666666667					1	DETECTED	311.0503 m/z @10.46 [CD8049_2.mzXML]	311.05029296875	10.462716666666667	10.38795	11.171966666666666	0.7840166666666661	116080.5859375	994212.9193838517	1	1177	0.11587790021633104	5.35545110175575	2.272417523932283	311.0494689941406	311.0506286621094
820	311.0683898925781	11.589333333333334					1	DETECTED	311.0684 m/z @11.59 [CD8049_2.mzXML]	311.0683898925781	11.589333333333334	9.43195	11.687533333333333	2.255583333333332	11136.01953125	373192.1502937009	0	1177	0.05996774995147547	0.5227590522469346	0.04551810449386919	311.0679016113281	311.0688781738281
821	311.1232604980469	8.770299999999999					1	DETECTED	311.1233 m/z @8.77 [CD8049_2.mzXML]	311.1232604980469	8.770299999999999	8.47365	9.002749999999999	0.5290999999999997	21395.416015625	228541.26625530966	0	1177	0.09549682550002991	0.8917916736895337	0.7835833473790673	311.1226501464844	311.1235656738281
822	311.15020751953125	13.70885					1	DETECTED	311.1502 m/z @13.71 [CD8049_2.mzXML]	311.15020751953125	13.70885	13.62535	13.898516666666666	0.27316666666666656	5791.1435546875	49863.04532476813	0	1177	0.1239525089411444	1.6357285429141555	2.271457085828311	311.14990234375	311.1513671875
823	311.16583251953125	12.31955					1	DETECTED	311.1658 m/z @12.32 [CD8049_2.mzXML]	311.16583251953125	12.31955	10.956633333333334	16.900166666666667	5.943533333333333	85772.5546875	1961527.6452298295	1	1177	0.24736178410726595	1.7205915357950952	2.7299068744644086	311.165283203125	311.1757507324219
824	311.6324157714844	12.860633333333334					1	DETECTED	311.6324 m/z @12.86 [CD8049_2.mzXML]	311.6324157714844	12.860633333333334	12.742833333333333	12.860633333333334	0.11780000000000079	10571.9755859375	46807.00054541021	0	1177	0.06823814569400355	0.5	null	311.6316223144531	311.6324157714844
825	311.99346923828125	16.234516666666668					1	DETECTED	311.9935 m/z @16.23 [CD8049_2.mzXML]	311.99346923828125	16.234516666666668	11.18855	19.958333333333332	8.769783333333333	2276.966552734375	651194.2163397224	0	1177	1.8735478179746075	0.8689894238963128	0.7379788477926257	311.9916076660156	311.9945373535156
826	312.0287780761719	13.150749999999999					1	DETECTED	312.0288 m/z @13.15 [CD8049_2.mzXML]	312.0287780761719	13.150749999999999	10.064366666666666	17.17866666666667	7.114300000000002	38605.453125	1550107.7185774837	0	1177	0.2947008915727789	1.1962536433409876	0.41110107934509693	312.0223083496094	312.0305480957031
827	312.0428771972656	10.43365					1	DETECTED	312.0429 m/z @10.43 [CD8049_2.mzXML]	312.0428771972656	10.43365	10.40395	10.697366666666666	0.29341666666666555	29558.005859375	214357.57822058187	0	1177	0.09389907531482855	4.939674523007827	5.8534596424311784	312.0421447753906	312.0435791015625
828	312.12957763671875	8.860416666666667					1	DETECTED	312.1296 m/z @8.86 [CD8049_2.mzXML]	312.12957763671875	8.860416666666667	8.700233333333333	12.844066666666667	4.143833333333333	8079.1083984375	676903.2925842284	0	1177	0.06598157277709049	0.7929718148676509	0.5412754956905567	312.1275939941406	312.1344909667969
829	312.16900634765625	12.31955					1	DETECTED	312.1690 m/z @12.32 [CD8049_2.mzXML]	312.16900634765625	12.31955	3.9979	12.591266666666666	8.593366666666666	13999.103515625	2020348.412604553	0	1177	0.2907457763392145	0.5163258888962325	0.032651777792465	312.1654968261719	312.169921875
830	312.2164306640625	10.751166666666668					1	DETECTED	312.2164 m/z @10.75 [CD8049_2.mzXML]	312.2164306640625	10.751166666666668	9.537583333333334	10.887866666666667	1.3502833333333335	13333.220703125	150368.51451049853	0	1177	0.1326183562060823	0.5563208130192951	1.0638356468667827	312.2096252441406	312.21893310546875
831	312.3613586425781	12.044483333333334					1	DETECTED	312.3614 m/z @12.04 [CD8049_2.mzXML]	312.3613586425781	12.044483333333334	5.44345	12.164	6.720549999999999	11204.056640625	616716.3343612674	0	1177	0.13193157560213287	0.509052875559887	0.018105751119774048	312.361083984375	312.368896484375
832	312.6578674316406	1.8660666666666665					1	DETECTED	312.6579 m/z @1.87 [CD8049_2.mzXML]	312.6578674316406	1.8660666666666665	1.8385333333333334	5.340083333333333	3.50155	28812.53125	1105054.5314142152	0	1177	0.3313749352140274	34.886338232405485	55.53744790778312	312.65631103515625	312.6599426269531
833	313.04608154296875	10.43365					1	DETECTED	313.0461 m/z @10.43 [CD8049_2.mzXML]	313.04608154296875	10.43365	10.419333333333332	10.563816666666666	0.14448333333333352	5389.37646484375	28395.1957875673	0	1177	0.12420298244969707	5.045983701978708	9.091967403957415	313.0456848144531	313.04669189453125
834	313.0955505371094	1.4953666666666665					1	DETECTED	313.0956 m/z @1.50 [CD8049_2.mzXML]	313.0955505371094	1.4953666666666665	1.4152666666666667	17.624666666666666	16.2094	19894.078125	1234757.82225	0	1177	0.14218084448811852	101.18227215980045	192.2258791564493	313.0947570800781	313.09619140625
835	313.1663818359375	12.31955					1	DETECTED	313.1664 m/z @12.32 [CD8049_2.mzXML]	313.1663818359375	12.31955	3.2584999999999997	12.7258	9.4673	16245.552734375	3257865.7084666747	0	1177	0.25872950224100677	0.5224173798842298	0.03554634866889885	313.1567077636719	313.16741943359375
836	313.7840270996094	2.3945166666666666					1	DETECTED	313.7840 m/z @2.39 [CD8049_2.mzXML]	313.7840270996094	2.3945166666666666	1.8524500000000002	3.9510333333333336	2.0985833333333335	21950.837890625	852470.5408402706	0	1177	0.45168538512251644	1.6332250918857703	1.9065902194204818	313.7828063964844	313.78466796875
837	314.0285949707031	13.1362					1	DETECTED	314.0286 m/z @13.14 [CD8049_2.mzXML]	314.0285949707031	13.1362	12.060866666666668	14.135333333333334	2.074466666666666	8688.42578125	396309.2547977292	0	1177	0.054822233816993915	0.9645691258524488	0.9291382517048976	314.0271911621094	314.0295715332031
838	314.23150634765625	10.973316666666667					1	DETECTED	314.2315 m/z @10.97 [CD8049_2.mzXML]	314.23150634765625	10.973316666666667	10.8032	11.858116666666666	1.0549166666666654	143659.4375	1406291.8749559936	1	1177	0.1229946655300651	1.538429470116409	1.7578205836281644	314.2313537597656	314.23248291015625
839	315.00927734375	2.4078500000000003					1	DETECTED	315.0093 m/z @2.41 [CD8049_2.mzXML]	315.00927734375	2.4078500000000003	1.5536333333333334	2.8489999999999998	1.2953666666666663	7892.63818359375	346928.74353558343	0	1177	0.8984897753443766	0.7582190310811071	0.5164380621622142	314.9997863769531	315.017822265625
840	315.0787048339844	1.8660666666666665					1	DETECTED	315.0787 m/z @1.87 [CD8049_2.mzXML]	315.0787048339844	1.8660666666666665	1.6583833333333333	19.1355	17.477116666666667	7875867.5	3.414336690092255E8	1	1177	0.3306725044679524	18.151311330197615	36.36759689977167	315.078369140625	315.0801696777344
841	315.1329650878906	11.492683333333334					1	DETECTED	315.1330 m/z @11.49 [CD8049_2.mzXML]	315.1329650878906	11.492683333333334	1.8660666666666665	17.977833333333333	16.111766666666668	15560.3076171875	1990129.2579112854	0	1177	8.991956123344753	4.552745223893904	0.33950059186138704	315.1234130859375	315.14190673828125
842	315.1612854003906	12.31955					1	DETECTED	315.1613 m/z @12.32 [CD8049_2.mzXML]	315.1612854003906	12.31955	2.1050166666666668	12.489683333333334	10.384666666666668	7384.59130859375	2302260.940325683	0	1177	9.780754050431899	0.5083280032372177	0.0166560064744352	315.153076171875	315.17047119140625
843	315.2349853515625	10.956633333333334					1	DETECTED	315.2350 m/z @10.96 [CD8049_2.mzXML]	315.2349853515625	10.956633333333334	2.2723333333333335	11.055733333333334	8.7834	25566.931640625	1636765.473041688	0	1177	0.13121730833028344	0.50570569878977	0.011411397579540085	315.23382568359375	315.2420349121094
844	316.08251953125	2.3945166666666666					1	DETECTED	316.0825 m/z @2.39 [CD8049_2.mzXML]	316.08251953125	2.3945166666666666	1.8244	15.240016666666666	13.415616666666665	705484.0625	3.2906771532060567E7	0	1177	0.3971888249393918	1.865071334265787	1.7512797727755136	316.0728454589844	316.088134765625
845	316.21136474609375	9.091666666666667					1	DETECTED	316.2114 m/z @9.09 [CD8049_2.mzXML]	316.21136474609375	9.091666666666667	8.860416666666667	9.159966666666666	0.2995499999999982	3303.2421875	31173.901523315406	0	1177	0.05299952760290161	0.6476756756756737	0.2953513513513476	316.2109069824219	316.2117614746094
846	316.247314453125	11.122316666666668					1	DETECTED	316.2473 m/z @11.12 [CD8049_2.mzXML]	316.247314453125	11.122316666666668	10.973316666666667	11.738750000000001	0.7654333333333341	229960.171875	1649438.9741179217	1	1177	0.09109450709477507	0.8733781490933142	2.8945574366607505	316.2374267578125	316.248779296875
847	316.382080078125	1.8660666666666665					1	DETECTED	316.3821 m/z @1.87 [CD8049_2.mzXML]	316.382080078125	1.8660666666666665	1.8660666666666665	3.3796666666666666	1.5136	23161.119140625	800772.490864502	0	1177	0.32037896991984316	null	null	316.3814697265625	316.3822937011719
848	317.0832214355469	1.8660666666666665					1	DETECTED	317.0832 m/z @1.87 [CD8049_2.mzXML]	317.0832214355469	1.8660666666666665	1.8244	9.590083333333332	7.765683333333333	105147.4765625	4098883.58429358	0	1177	0.4030459004331748	23.65066590649874	31.954271513495303	317.0813293457031	317.0849304199219
849	317.1143493652344	1.62845					1	DETECTED	317.1143 m/z @1.63 [CD8049_2.mzXML]	317.1143493652344	1.62845	1.5391333333333332	10.768699999999999	9.229566666666665	19624.1328125	1949524.7820276185	0	1177	0.19075877695704202	25.667689458275436	41.20544728712514	317.1122741699219	317.1176452636719
850	317.1774597167969	13.4475					1	DETECTED	317.1775 m/z @13.45 [CD8049_2.mzXML]	317.1774597167969	13.4475	0.72245	13.725616666666667	13.003166666666667	9261.32421875	1546864.9220767517	0	1177	0.20344017386799784	0.5109279203880012	0.021855840776002253	317.16973876953125	317.1820373535156
851	317.25079345703125	11.122316666666668					1	DETECTED	317.2508 m/z @11.12 [CD8049_2.mzXML]	317.25079345703125	11.122316666666668	11.072516666666667	13.9681	2.8955833333333327	39813.0859375	1008739.846687439	0	1177	0.10661074955694438	29.072121820615102	57.144243641230204	317.2439880371094	317.2509765625
852	317.5274658203125	1.8660666666666665					1	DETECTED	317.5275 m/z @1.87 [CD8049_2.mzXML]	317.5274658203125	1.8660666666666665	1.8660666666666665	4.84315	2.977083333333333	27401.10546875	1044327.7982821348	0	1177	0.3165787564021383	null	null	317.5268859863281	317.5298767089844
853	318.0640563964844	15.808783333333334					1	DETECTED	318.0641 m/z @15.81 [CD8049_2.mzXML]	318.0640563964844	15.808783333333334	9.823583333333334	19.537666666666667	9.714083333333333	4853.02783203125	1140389.3806252433	0	1177	0.9173701567242283	0.8115086658201339	0.606275000049698	318.06207275390625	318.06536865234375
854	318.190673828125	9.344933333333334					1	DETECTED	318.1907 m/z @9.34 [CD8049_2.mzXML]	318.190673828125	9.344933333333334	9.279433333333333	16.956	7.676566666666666	5856.23388671875	857845.4695058902	0	1177	0.10429661114137723	58.59974554707369	11.324483240432867	318.1806945800781	318.1935119628906
855	318.29913330078125	11.336333333333332					1	DETECTED	318.2991 m/z @11.34 [CD8049_2.mzXML]	318.29913330078125	11.336333333333332	11.288966666666665	12.624400000000001	1.3354333333333361	237984.0	1933616.2470638503	1	1177	0.0986603668044772	3.9978909951316894	4.179996813281058	318.29876708984375	318.2999267578125
856	318.9693298339844	1.9209500000000002					1	DETECTED	318.9693 m/z @1.92 [CD8049_2.mzXML]	318.9693298339844	1.9209500000000002	1.7817833333333333	2.1332833333333334	0.35150000000000015	15651.5927734375	199028.22310205083	0	1177	0.1288455485491511	1.2628742514970046	1.6604704986797696	318.9682922363281	318.9698791503906
857	319.00384521484375	1.8660666666666665					1	DETECTED	319.0038 m/z @1.87 [CD8049_2.mzXML]	319.00384521484375	1.8660666666666665	1.43395	19.2085	17.77455	4005.871337890625	2370412.3906354373	0	1177	17.72725696903434	20.566841516565752	40.133683033131504	319.00384521484375	319.0072326660156
858	319.0582580566406	11.171966666666666					1	DETECTED	319.0583 m/z @11.17 [CD8049_2.mzXML]	319.0582580566406	11.171966666666666	1.3602333333333334	19.391000000000002	18.03076666666667	4794.88916015625	1981950.1076447745	0	1177	6.58135877201271	0.918836970701745	0.7651073065635827	319.0494079589844	319.061279296875
859	319.09619140625	10.38795					1	DETECTED	319.0962 m/z @10.39 [CD8049_2.mzXML]	319.09619140625	10.38795	10.3253	10.922733333333333	0.597433333333333	37085.33984375	291265.2105960687	0	1177	0.09691228082498426	4.215681682186629	2.4882205931480486	319.0953063964844	319.0965881347656
860	319.12823486328125	10.661750000000001					1	DETECTED	319.1282 m/z @10.66 [CD8049_2.mzXML]	319.12823486328125	10.661750000000001	10.29405	10.8032	0.50915	10457.4306640625	141422.70632702622	0	1177	0.1631685554273279	0.6923443024204495	0.384688604840899	319.12744140625	319.1296691894531
861	319.193603515625	14.167433333333333					1	DETECTED	319.1936 m/z @14.17 [CD8049_2.mzXML]	319.193603515625	14.167433333333333	10.8544	15.808783333333334	4.954383333333334	85156.453125	3681182.343295346	0	1177	0.47861857427180254	3.4235153697576317	0.43887273397311305	319.1861267089844	319.194580078125
862	319.3025207519531	11.336333333333332					1	DETECTED	319.3025 m/z @11.34 [CD8049_2.mzXML]	319.3025207519531	11.336333333333332	11.305483333333333	11.738750000000001	0.43326666666666824	44226.71484375	387841.5950119646	0	1177	0.08356135535987796	7.022150189087197	7.48083293111449	319.2943115234375	319.3033142089844
863	320.1971130371094	14.183316666666666					1	DETECTED	320.1971 m/z @14.18 [CD8049_2.mzXML]	320.1971130371094	14.183316666666666	11.1059	15.753350000000001	4.647450000000001	17114.05078125	996366.5840975953	0	1177	0.20666934173257978	0.6771529696698969	0.34334465939725967	320.1959228515625	320.19818115234375
864	320.96612548828125	1.96275					1	DETECTED	320.9661 m/z @1.96 [CD8049_2.mzXML]	320.96612548828125	1.96275	1.7669333333333335	10.505066666666666	8.738133333333332	11873.13671875	1342182.8904201658	0	1177	0.05881311701925873	22.31202655545154	43.624053110903084	320.96612548828125	320.9715270996094
865	321.0336608886719	1.6133166666666667					1	DETECTED	321.0337 m/z @1.61 [CD8049_2.mzXML]	321.0336608886719	1.6133166666666667	1.5832333333333333	15.275533333333334	13.6923	7607.04345703125	1616888.908752716	0	1177	0.059302976989398015	227.5728531855946	454.14570637118925	321.02557373046875	321.0340270996094
866	321.18304443359375	11.620983333333333					1	DETECTED	321.1830 m/z @11.62 [CD8049_2.mzXML]	321.18304443359375	11.620983333333333	10.519433333333334	12.250850000000002	1.731416666666668	8701.65625	335354.5081056518	0	1177	0.41793767245788516	0.7859001709712081	0.5305264957312953	321.1824951171875	321.1852722167969
867	321.2092590332031	12.624400000000001					1	DETECTED	321.2093 m/z @12.62 [CD8049_2.mzXML]	321.2092590332031	12.624400000000001	1.46565	15.1159	13.65025	71456.9609375	2309881.556664703	0	1177	0.2240369578368817	3.4377810272689846	2.6557311004474773	321.200927734375	321.21075439453125
868	322.0653991699219	12.028216666666667					1	DETECTED	322.0654 m/z @12.03 [CD8049_2.mzXML]	322.0653991699219	12.028216666666667	0.3019833333333333	19.757166666666667	19.455183333333334	44856.2265625	1873808.779718719	0	1177	0.08218082779680103	2.1178420702339276	4.219406381224552	322.0577392578125	322.065673828125
869	322.2126770019531	12.624400000000001					1	DETECTED	322.2127 m/z @12.62 [CD8049_2.mzXML]	322.2126770019531	12.624400000000001	12.5069	12.909016666666668	0.402116666666668	16141.7861328125	202502.13921679722	0	1177	0.17174614934138965	1.7111347517730335	2.422269503546067	322.2118225097656	322.21417236328125
870	323.1208801269531	9.263783333333333					1	DETECTED	323.1209 m/z @9.26 [CD8049_2.mzXML]	323.1208801269531	9.263783333333333	9.248600000000001	9.449900000000001	0.2012999999999998	1410.233642578125	12524.206281951861	0	1177	0.08872430875789306	6.628979143798991	12.257958287597981	323.1208190917969	323.12261962890625
871	323.1629943847656	9.875					1	DETECTED	323.1630 m/z @9.88 [CD8049_2.mzXML]	323.1629943847656	9.875	9.6593	11.902133333333333	2.2428333333333335	4545.013671875	311070.2433321838	0	1177	0.22471068347904577	5.198964611342915	1.8134678725982192	323.16241455078125	323.165771484375
872	323.22442626953125	13.811783333333333					1	DETECTED	323.2244 m/z @13.81 [CD8049_2.mzXML]	323.22442626953125	13.811783333333333	1.43395	15.222100000000001	13.788150000000002	15371.009765625	1683877.2899254155	0	1177	0.3460229084887061	0.5569694480724953	5.8959135695225395	323.2179260253906	323.2266845703125
873	323.255126953125	12.524066666666666					1	DETECTED	323.2551 m/z @12.52 [CD8049_2.mzXML]	323.255126953125	12.524066666666666	11.653866666666666	13.511033333333334	1.857166666666668	5842.52392578125	314925.8626273196	0	1177	0.2878796475526535	1.0670918562782503	1.1341837125565006	323.25299072265625	323.25616455078125
874	324.04534912109375	9.311350000000001					1	DETECTED	324.0453 m/z @9.31 [CD8049_2.mzXML]	324.04534912109375	9.311350000000001	9.248600000000001	10.610866666666668	1.3622666666666667	26710.498046875	397759.85251953173	0	1177	0.07992857422432387	1.4491458849356542	1.7705364769316612	324.04449462890625	324.04571533203125
875	324.06243896484375	12.028216666666667					1	DETECTED	324.0624 m/z @12.03 [CD8049_2.mzXML]	324.06243896484375	12.028216666666667	11.979800000000001	12.216583333333334	0.23678333333333335	17643.900390625	120044.38324035626	0	1177	0.08946423806713	2.4452667814113767	3.7772428934344418	324.0621337890625	324.0628662109375
876	324.1788024902344	16.919166666666666					1	DETECTED	324.1788 m/z @16.92 [CD8049_2.mzXML]	324.1788024902344	16.919166666666666	0.53965	19.976666666666667	19.437016666666665	7396.7119140625	2745212.5075476076	0	1177	4.12648534001573	0.5933330348575608	0.44689872174248	324.1741638183594	324.1794738769531
877	324.1912536621094	9.70935					1	DETECTED	324.1913 m/z @9.71 [CD8049_2.mzXML]	324.1912536621094	9.70935	9.6593	9.908666666666667	0.24936666666666696	55371.83984375	390828.4213984384	0	1177	0.15737137109165467	2.585176842667258	2.7564594957768773	324.191162109375	324.1915588378906
878	324.8069763183594	1.7518500000000001					1	DETECTED	324.8070 m/z @1.75 [CD8049_2.mzXML]	324.8069763183594	1.7518500000000001	1.7204166666666665	1.8101166666666666	0.08970000000000011	7959.6611328125	32846.83822216799	0	1177	0.18044266795785413	1.4268292682926704	1.853658536585341	324.80645751953125	324.8078308105469
879	325.0486145019531	9.327933333333334					1	DETECTED	325.0486 m/z @9.33 [CD8049_2.mzXML]	325.0486145019531	9.327933333333334	9.279433333333333	9.361883333333333	0.08244999999999969	4049.68603515625	16565.92027783214	0	1177	0.11405938395585302	0.8499999999999853	0.6999999999999706	325.0484619140625	325.0490417480469
880	325.1751403808594	16.54865					1	DETECTED	325.1751 m/z @16.55 [CD8049_2.mzXML]	325.1751403808594	16.54865	0.10108333333333334	19.995	19.89391666666667	13040.1376953125	3467781.9426205168	0	1177	2.6692700832085947	0.6047677771990589	0.4232211676154372	325.1713562011719	325.1760559082031
881	325.1948547363281	9.70935					1	DETECTED	325.1949 m/z @9.71 [CD8049_2.mzXML]	325.1948547363281	9.70935	9.6593	13.811783333333333	4.152483333333333	8819.2314453125	567927.1278636474	0	1177	0.12002291727406345	41.483349983349484	18.421162280959614	325.1901550292969	325.20404052734375
882	326.0425720214844	9.327933333333334					1	DETECTED	326.0426 m/z @9.33 [CD8049_2.mzXML]	326.0425720214844	9.327933333333334	9.279433333333333	17.103833333333334	7.824400000000001	8363.90234375	660456.5670852665	0	1177	0.06919436880789576	80.66391752577212	11.647243554311187	326.0379333496094	326.04376220703125
883	326.1773986816406	16.54865					1	DETECTED	326.1774 m/z @16.55 [CD8049_2.mzXML]	326.1773986816406	16.54865	8.560083333333333	18.824166666666667	10.264083333333334	3721.048583984375	1028971.1977155459	0	1177	1.8206481879413712	0.6424233383543982	0.28484667670879654	326.17584228515625	326.1824035644531
884	327.0074768066406	1.2511833333333333					1	DETECTED	327.0075 m/z @1.25 [CD8049_2.mzXML]	327.0074768066406	1.2511833333333333	0.13763333333333333	19.995	19.857366666666667	7023.984375	4338718.629565002	0	1177	15.463862173382887	8.91624384476075	16.8324876895215	327.00335693359375	327.013671875
885	327.17315673828125	13.934083333333332					1	DETECTED	327.1732 m/z @13.93 [CD8049_2.mzXML]	327.17315673828125	13.934083333333332	6.193966666666666	18.69633333333333	12.502366666666665	6090.490234375	2013974.1826607357	0	1177	9.028191781042153	0.8076342518523623	0.6152685037047246	327.17156982421875	327.1742858886719
886	327.2286071777344	13.934083333333332					1	DETECTED	327.2286 m/z @13.93 [CD8049_2.mzXML]	327.2286071777344	13.934083333333332	12.216583333333334	14.698649999999999	2.4820666666666646	16867.916015625	735112.4422659911	0	1177	1.293299057873643	0.7225812712275599	0.4146942879641065	327.2190246582031	327.22967529296875
887	328.21136474609375	12.012333333333334					1	DETECTED	328.2114 m/z @12.01 [CD8049_2.mzXML]	328.21136474609375	12.012333333333334	10.24095	12.077883333333334	1.8369333333333344	3242.685302734375	231926.96543380737	0	1177	1.8277598017250707	0.5185024886388228	0.037004977277645505	328.2108154296875	328.2117004394531
888	328.24755859375	11.122316666666668					1	DETECTED	328.2476 m/z @11.12 [CD8049_2.mzXML]	328.24755859375	11.122316666666668	11.072516666666667	12.77765	1.7051333333333325	28185.724609375	708737.98455835	0	1177	0.10878259363439646	17.119812583667592	2.6409110215337144	328.2470703125	328.2481384277344
889	328.6747741699219	13.150749999999999					1	DETECTED	328.6748 m/z @13.15 [CD8049_2.mzXML]	328.6747741699219	13.150749999999999	13.0155	13.511033333333334	0.49553333333333427	10283.9833984375	136023.2985528564	0	1177	0.2823011806661082	1.8319162045594721	2.6638324091189443	328.6736755371094	328.6753234863281
890	328.897705078125	1.56825					1	DETECTED	328.8977 m/z @1.57 [CD8049_2.mzXML]	328.897705078125	1.56825	1.4503333333333333	12.405033333333334	10.9547	68434.7734375	3502471.2303997804	0	1177	0.09853897822990465	0.7912212850443283	0.4955446604916225	328.8960876464844	328.8981628417969
891	328.99755859375	1.7817833333333333					1	DETECTED	328.9976 m/z @1.78 [CD8049_2.mzXML]	328.99755859375	1.7817833333333333	0.10108333333333334	19.995	19.89391666666667	20856.8359375	4361969.770295901	0	1177	0.06521412117567849	4.506728559380623	4.400269107395357	328.99755859375	329.0071716308594
892	329.1771545410156	12.336350000000001					1	DETECTED	329.1772 m/z @12.34 [CD8049_2.mzXML]	329.1771545410156	12.336350000000001	12.198916666666666	13.38585	1.186933333333334	8012.6455078125	382718.94221496605	0	1177	0.057277015875218495	4.318214892068809	7.636429784137618	329.1761474609375	329.1771545410156
893	329.2315979003906	12.439383333333334					1	DETECTED	329.2316 m/z @12.44 [CD8049_2.mzXML]	329.2315979003906	12.439383333333334	11.872916666666667	12.591266666666666	0.7183499999999992	9909.1396484375	217052.95496411133	0	1177	0.10742834828470471	0.6340620218900779	0.21649190731067036	329.2216491699219	329.2319030761719
894	329.2466735839844	13.777233333333333					1	DETECTED	329.2467 m/z @13.78 [CD8049_2.mzXML]	329.2466735839844	13.777233333333333	11.072516666666667	14.612833333333333	3.5403166666666657	16802.931640625	802485.6634149781	0	1177	1.7065515463683187	0.5907304128796664	0.17873594100557597	329.2430419921875	329.25177001953125
895	330.0324401855469	10.462716666666667					1	DETECTED	330.0324 m/z @10.46 [CD8049_2.mzXML]	330.0324401855469	10.462716666666667	10.40395	13.150749999999999	2.7467999999999986	10740.423828125	478555.5812243654	0	1177	0.2049016823932952	23.37039137833221	2.3064063155815195	330.0317077636719	330.03924560546875
896	330.2451477050781	11.755883333333333					1	DETECTED	330.2451 m/z @11.76 [CD8049_2.mzXML]	330.2451477050781	11.755883333333333	11.721616666666668	13.742816666666666	2.0211999999999986	7934.5048828125	439979.25835559046	0	1177	2.359676294458266	29.49221789883362	57.98443579766724	330.2447204589844	330.2503356933594
897	330.26287841796875	11.255066666666666					1	DETECTED	330.2629 m/z @11.26 [CD8049_2.mzXML]	330.26287841796875	11.255066666666666	11.205183333333334	13.608983333333333	2.4037999999999986	13046.0263671875	988648.486526977	0	1177	0.08014485790372561	24.094219846308707	47.188439692617415	330.26287841796875	330.2642517089844
898	330.3360900878906	11.872916666666667					1	DETECTED	330.3361 m/z @11.87 [CD8049_2.mzXML]	330.3360900878906	11.872916666666667	11.841833333333334	11.979800000000001	0.13796666666666724	11610.416015625	52960.85444165074	0	1177	0.13095868005457234	2.219302949061686	3.438605898123372	330.3355407714844	330.33648681640625
899	330.8949890136719	1.5832333333333333					1	DETECTED	330.8950 m/z @1.58 [CD8049_2.mzXML]	330.8949890136719	1.5832333333333333	1.46565	14.44495	12.9793	10037.2353515625	2215203.876091309	0	1177	0.16099179980048617	55.19192062367114	109.38384124734227	330.8870849609375	330.89544677734375
900	331.00201416015625	1.1597666666666666					1	DETECTED	331.0020 m/z @1.16 [CD8049_2.mzXML]	331.00201416015625	1.1597666666666666	0.10108333333333334	19.958333333333332	19.85725	2364.312255859375	1924033.445700989	0	1177	17.97482485022331	9.378276475496294	17.756552950992585	330.9945068359375	331.0050048828125
901	331.0528564453125	2.326716666666667					1	DETECTED	331.0529 m/z @2.33 [CD8049_2.mzXML]	331.0528564453125	2.326716666666667	1.7817833333333333	9.8578	8.076016666666666	1170147.125	4.427304132679022E7	1	1177	0.4255441689053674	1.6659031043163335	1.676769224370311	331.0519714355469	331.05694580078125
902	331.0912170410156	10.309866666666666					1	DETECTED	331.0912 m/z @10.31 [CD8049_2.mzXML]	331.0912170410156	10.309866666666666	10.24095	11.1059	0.8649500000000003	690633.3125	4830003.130340197	1	1177	0.08806400954348348	2.180511666587655	2.3807769377803467	331.0903625488281	331.0923156738281
903	331.1648254394531	8.374283333333333					1	DETECTED	331.1648 m/z @8.37 [CD8049_2.mzXML]	331.1648254394531	8.374283333333333	8.038016666666667	8.439833333333333	0.40181666666666516	6807.435546875	60391.693225128016	0	1177	0.12682689397980873	0.5974672878667728	0.1980124032354833	331.16412353515625	331.16571044921875
904	331.18719482421875	12.146816666666666					1	DETECTED	331.1872 m/z @12.15 [CD8049_2.mzXML]	331.18719482421875	12.146816666666666	12.095066666666666	12.422149999999998	0.3270833333333325	12026.7548828125	98826.27001806637	0	1177	0.12157451449100698	3.160225442834119	5.320450885668238	331.1869201660156	331.1875305175781
905	331.2623291015625	12.877166666666666					1	DETECTED	331.2623 m/z @12.88 [CD8049_2.mzXML]	331.2623291015625	12.877166666666666	11.755883333333333	15.845949999999998	4.090066666666665	4978.310546875	515790.4877665711	0	1177	2.760217546459609	1.8238328106187858	2.6476656212375715	331.26007080078125	331.2633361816406
906	332.056884765625	2.326716666666667					1	DETECTED	332.0569 m/z @2.33 [CD8049_2.mzXML]	332.056884765625	2.326716666666667	1.8101166666666666	15.919833333333335	14.109716666666667	107081.3359375	4720746.071154817	0	1177	0.7074448057065861	2.1857893388099723	2.161526549047216	332.0559387207031	332.05914306640625
907	332.1630554199219	10.152466666666667					1	DETECTED	332.1631 m/z @10.15 [CD8049_2.mzXML]	332.1630554199219	10.152466666666667	8.358216666666667	15.531383333333334	7.173166666666667	296092.53125	7190712.613751586	0	1177	0.3973062645021219	0.9998600090883891	0.8416022208394776	332.1559143066406	332.1689453125
908	332.2420959472656	10.8032					1	DETECTED	332.2421 m/z @10.80 [CD8049_2.mzXML]	332.2420959472656	10.8032	10.134933333333333	10.87125	0.7363166666666672	17693.203125	273451.1922753903	0	1177	0.11730357940894365	0.5509153032721464	0.10079818047088646	332.241943359375	332.2423095703125
909	333.0514221191406	2.3945166666666666					1	DETECTED	333.0514 m/z @2.39 [CD8049_2.mzXML]	333.0514221191406	2.3945166666666666	1.8101166666666666	5.547833333333333	3.7377166666666666	72823.0546875	2649812.922776153	0	1177	0.791448098460402	1.5054202459207127	4.074674586024755	333.0500793457031	333.0530090332031
910	333.14996337890625	13.431766666666666					1	DETECTED	333.1500 m/z @13.43 [CD8049_2.mzXML]	333.14996337890625	13.431766666666666	10.87125	15.643	4.771750000000001	12221.173828125	1033552.0496780098	0	1177	0.1195715677615361	0.8838930497448393	0.656715509875267	333.14007568359375	333.1515808105469
911	333.16693115234375	10.013033333333334					1	DETECTED	333.1669 m/z @10.01 [CD8049_2.mzXML]	333.16693115234375	10.013033333333334	9.6593	16.789166666666667	7.129866666666667	40148.171875	1539648.5828470758	0	1177	0.34270786308782775	32.22923180306987	null	333.16302490234375	333.1720275878906
912	333.18341064453125	12.146816666666666					1	DETECTED	333.1834 m/z @12.15 [CD8049_2.mzXML]	333.18341064453125	12.146816666666666	11.721616666666668	19.537666666666667	7.816049999999999	4467.107421875	648115.5888164672	0	1177	7.63325881233823	9.191027751646315	17.38205550329263	333.178466796875	333.191162109375
913	333.20257568359375	12.473016666666666					1	DETECTED	333.2026 m/z @12.47 [CD8049_2.mzXML]	333.20257568359375	12.473016666666666	9.109466666666666	12.591266666666666	3.4818	7791.5810546875	452401.88527502434	0	1177	0.37654722571071986	0.5178286180456149	0.03570303626266391	333.2017822265625	333.2055969238281
914	334.0545654296875	2.46165					1	DETECTED	334.0546 m/z @2.46 [CD8049_2.mzXML]	334.0545654296875	2.46165	2.1615166666666665	2.7363833333333334	0.5748666666666669	7704.548828125	163351.269399414	0	1177	0.5450717987172569	0.957685473123056	0.9153709462461119	334.0538330078125	334.0552673339844
915	334.1395568847656	9.7255					1	DETECTED	334.1396 m/z @9.73 [CD8049_2.mzXML]	334.1395568847656	9.7255	9.692966666666667	9.774650000000001	0.08168333333333422	7662.84912109375	26137.83126464859	0	1177	0.055809650001952704	1.2553790983606705	1.510758196721341	334.1387023925781	334.1395568847656
916	334.1590881347656	10.152466666666667					1	DETECTED	334.1591 m/z @10.15 [CD8049_2.mzXML]	334.1590881347656	10.152466666666667	9.823583333333334	14.975133333333334	5.15155	11190.833984375	1510819.1367835081	0	1177	0.33834108293152454	7.831880606091312	0.6825807432833281	334.15777587890625	334.16888427734375
917	334.91448974609375	1.5980166666666666					1	DETECTED	334.9145 m/z @1.60 [CD8049_2.mzXML]	334.91448974609375	1.5980166666666666	1.56825	1.6583833333333333	0.0901333333333334	61628.84375	198832.81191455072	0	1177	0.05886038477034927	1.513997760358341	2.054175629217714	334.91400146484375	334.9147033691406
918	335.16595458984375	14.167433333333333					1	DETECTED	335.1660 m/z @14.17 [CD8049_2.mzXML]	335.16595458984375	14.167433333333333	9.92605	16.1787	6.252649999999999	127377.890625	5307707.323748387	0	1177	0.24072023770161266	0.9336705366677507	0.39748895864040595	335.1614990234375	335.1674499511719
919	335.21832275390625	12.624400000000001					1	DETECTED	335.2183 m/z @12.62 [CD8049_2.mzXML]	335.21832275390625	12.624400000000001	12.302249999999999	12.7601	0.45785000000000053	13119.251953125	182262.94004589852	0	1177	0.25004049370204484	0.7106161725904038	0.42123234518080754	335.21722412109375	335.2185974121094
920	336.0749816894531	16.511283333333335					1	DETECTED	336.0750 m/z @16.51 [CD8049_2.mzXML]	336.0749816894531	16.511283333333335	9.676216666666667	19.354166666666668	9.677950000000001	3077.10595703125	767725.1020420531	0	1177	6.872290805707641	0.7079631020424086	0.4159262040848174	336.0734558105469	336.0765075683594
921	336.16925048828125	14.151366666666666					1	DETECTED	336.1693 m/z @14.15 [CD8049_2.mzXML]	336.16925048828125	14.151366666666666	1.7669333333333335	17.17866666666667	15.411733333333334	21965.908203125	3246533.4160527964	0	1177	0.32976945660402457	0.5489560850086581	0.4103870069842573	336.16119384765625	336.1704406738281
922	336.216552734375	10.187716666666667					1	DETECTED	336.2166 m/z @10.19 [CD8049_2.mzXML]	336.216552734375	10.187716666666667	10.152466666666667	16.919166666666666	6.766699999999998	15894.9140625	770030.204137512	0	1177	0.08909340568707691	2.798814406640983	3.501164760747754	336.216064453125	336.2248229980469
923	336.2520751953125	12.181783333333334					1	DETECTED	336.2521 m/z @12.18 [CD8049_2.mzXML]	336.2520751953125	12.181783333333334	12.095066666666666	17.197	5.101933333333333	9274.7763671875	625501.4017570801	0	1177	0.07119735836022834	29.41725927349572	57.83451854699144	336.2510986328125	336.2585144042969
924	336.66363525390625	13.1362					1	DETECTED	336.6636 m/z @13.14 [CD8049_2.mzXML]	336.66363525390625	13.1362	12.985566666666667	14.11885	1.133283333333333	25678.994140625	528387.9740798337	0	1177	0.4798837415711841	2.7789326486255352	3.3967695347360647	336.6614685058594	336.66424560546875
925	336.8863220214844	1.5536333333333334					1	DETECTED	336.8863 m/z @1.55 [CD8049_2.mzXML]	336.8863220214844	1.5536333333333334	1.4805666666666668	1.56825	0.08768333333333311	8236.4853515625	25634.197350463844	0	1177	0.08007211134160941	0.6000228102189771	0.20004562043795407	336.88616943359375	336.8870849609375
926	337.06109619140625	1.8524500000000002					1	DETECTED	337.0611 m/z @1.85 [CD8049_2.mzXML]	337.06109619140625	1.8524500000000002	1.6583833333333333	19.190166666666666	17.531783333333333	1104894.375	2.4772282900421444E7	1	1177	0.38897083593835613	6.522654366882443	11.638218283689058	337.05242919921875	337.0710754394531
927	337.16632080078125	14.135333333333334					1	DETECTED	337.1663 m/z @14.14 [CD8049_2.mzXML]	337.16632080078125	14.135333333333334	11.0892	15.33015	4.24095	40039.42578125	1558483.8212898853	0	1177	0.18028565667543006	0.6593874107802902	0.34526580432242454	337.164306640625	337.1673278808594
928	337.1814880371094	12.624400000000001					1	DETECTED	337.1815 m/z @12.62 [CD8049_2.mzXML]	337.1814880371094	12.624400000000001	12.489683333333334	14.002133333333335	1.5124500000000012	107713.0	1663880.1837551887	1	1177	0.5774639096131953	2.229549156816533	3.003009931355224	337.1810302734375	337.1826171875
929	337.2042236328125	14.24815					1	DETECTED	337.2042 m/z @14.25 [CD8049_2.mzXML]	337.2042236328125	14.24815	14.036066666666667	17.866	3.829933333333333	5845.5146484375	383736.16130667116	0	1177	0.3156004918769	9.029312377210184	17.058624754420368	337.1953430175781	337.20526123046875
930	338.1724548339844	12.060866666666668					1	DETECTED	338.1725 m/z @12.06 [CD8049_2.mzXML]	338.1724548339844	12.060866666666668	11.872916666666667	14.68145	2.808533333333333	22246.115234375	1784741.9013463133	0	1177	2.368489676894926	7.471490644674972	12.150061513268533	338.1694641113281	338.1724548339844
931	338.23162841796875	12.473016666666666					1	DETECTED	338.2316 m/z @12.47 [CD8049_2.mzXML]	338.23162841796875	12.473016666666666	0.10108333333333334	19.995	19.89391666666667	385504.15625	1.8027705040919594E7	0	1177	0.16371315308512813	4.340325975663688	0.49747286599858614	338.23040771484375	338.23333740234375
932	338.3407897949219	12.31955					1	DETECTED	338.3408 m/z @12.32 [CD8049_2.mzXML]	338.3407897949219	12.31955	11.964033333333333	13.401016666666667	1.436983333333334	140468.8125	4514074.649962893	1	1177	0.48069384722397146	2.020978857062493	4.228558075116178	338.3404846191406	338.3410339355469
933	339.1616516113281	14.167433333333333					1	DETECTED	339.1617 m/z @14.17 [CD8049_2.mzXML]	339.1616516113281	14.167433333333333	11.604800000000001	14.9056	3.300799999999999	17340.53515625	1112287.9222643434	0	1177	0.11389128253361314	0.6081373353335058	0.2071109125150007	339.1611633300781	339.1624755859375
934	339.2348937988281	12.489683333333334					1	DETECTED	339.2349 m/z @12.49 [CD8049_2.mzXML]	339.2348937988281	12.489683333333334	0.15614999999999998	19.976666666666667	19.820516666666666	63026.140625	3471727.231373017	0	1177	1.0259452727089666	1.229174678661524	1.8414925108100901	339.2338562011719	339.2369689941406
935	339.28790283203125	13.9681					1	DETECTED	339.2879 m/z @13.97 [CD8049_2.mzXML]	339.28790283203125	13.9681	13.881366666666667	14.68145	0.8000833333333333	5726.02197265625	128857.27937756354	0	1177	0.20505939856707656	4.612317448116845	8.22463489623369	339.2877502441406	339.2889404296875
936	339.34405517578125	12.31955					1	DETECTED	339.3441 m/z @12.32 [CD8049_2.mzXML]	339.34405517578125	12.31955	11.995966666666668	14.346333333333332	2.3503666666666643	34995.85546875	1131405.794311829	0	1177	0.53167541893548	1.508091743986184	1.9077673330492944	339.3371887207031	339.3446350097656
937	340.03973388671875	10.419333333333332					1	DETECTED	340.0397 m/z @10.42 [CD8049_2.mzXML]	340.03973388671875	10.419333333333332	10.134933333333333	10.697366666666666	0.5624333333333329	9666.9404296875	148377.09086242685	0	1177	0.15689218571174557	0.9888068448195031	0.9776136896390062	340.0393371582031	340.040771484375
938	340.2471618652344	11.171966666666666					1	DETECTED	340.2472 m/z @11.17 [CD8049_2.mzXML]	340.2471618652344	11.171966666666666	11.122316666666668	17.605999999999998	6.48368333333333	15342.9404296875	1212876.130353912	0	1177	0.11795674224125285	65.2938905673071	115.832392466378	340.23785400390625	340.2475280761719
939	340.7813415527344	1.7518500000000001					1	DETECTED	340.7813 m/z @1.75 [CD8049_2.mzXML]	340.7813415527344	1.7518500000000001	1.7039499999999999	1.7669333333333335	0.06298333333333361	11936.001953125	34143.75384155284	0	1177	0.062270661389572046	0.6574460681976331	0.3148921363952662	340.7804870605469	340.7813720703125
940	340.93121337890625	1.62845					1	DETECTED	340.9312 m/z @1.63 [CD8049_2.mzXML]	340.93121337890625	1.62845	1.5980166666666666	1.6583833333333333	0.06036666666666668	35635.4296875	98078.2202412108	0	1177	0.06456333074415888	0.9917853231106252	0.9835706462212505	340.9309997558594	340.9315185546875
941	341.03033447265625	11.589333333333334					1	DETECTED	341.0303 m/z @11.59 [CD8049_2.mzXML]	341.03033447265625	11.589333333333334	11.542216666666667	11.721616666666668	0.17940000000000111	12786.8720703125	77702.73391833482	0	1177	0.24668870442114077	1.9037849310222599	3.4759244163945326	341.0288391113281	341.03143310546875
942	341.0782775878906	10.355916666666667					1	DETECTED	341.0783 m/z @10.36 [CD8049_2.mzXML]	341.0782775878906	10.355916666666667	10.355916666666667	10.448266666666665	0.09234999999999793	5247.2763671875	22448.006535888457	0	1177	0.07948810535518369	null	null	341.07781982421875	341.0784606933594
943	341.17694091796875	12.640883333333333					1	DETECTED	341.1769 m/z @12.64 [CD8049_2.mzXML]	341.17694091796875	12.640883333333333	12.524066666666666	17.643166666666666	5.1190999999999995	7724.13671875	612001.5834385374	0	1177	0.15469073225828645	21.910828934227396	23.695691521343637	341.1759338378906	341.1868896484375
944	341.1988830566406	12.31955					1	DETECTED	341.1989 m/z @12.32 [CD8049_2.mzXML]	341.1988830566406	12.31955	11.902133333333333	14.595983333333333	2.6938499999999994	8953.6650390625	484353.01554931654	0	1177	0.1839372954721714	3.2268117388700377	5.453623477740075	341.196044921875	341.1994934082031
945	341.35137939453125	13.934083333333332					1	DETECTED	341.3514 m/z @13.93 [CD8049_2.mzXML]	341.35137939453125	13.934083333333332	12.233516666666667	14.647	2.4134833333333336	17969.818359375	650479.1657165529	0	1177	0.25029356872305897	0.6841766670332918	0.368651940755324	341.3507080078125	341.3529052734375
946	342.014404296875	8.93145					1	DETECTED	342.0144 m/z @8.93 [CD8049_2.mzXML]	342.014404296875	8.93145	0.17441666666666666	19.062166666666666	18.88775	6895.59326171875	2428496.744755006	0	1177	4.462435200610473	1.078433145167123	0.9334853471807826	342.0117492675781	342.0173645019531
947	342.03704833984375	10.419333333333332					1	DETECTED	342.0370 m/z @10.42 [CD8049_2.mzXML]	342.03704833984375	10.419333333333332	10.419333333333332	10.505066666666666	0.08573333333333366	3918.4013671875	15137.49863476571	0	1177	0.0846552795379214	null	null	342.03668212890625	342.03753662109375
948	342.2629699707031	11.3515					1	DETECTED	342.2630 m/z @11.35 [CD8049_2.mzXML]	342.2629699707031	11.3515	11.2218	11.790183333333333	0.5683833333333332	62334.5	657039.7017645274	0	1177	0.15505881457965387	1.959299903309253	4.934261011430549	342.26104736328125	342.2630615234375
949	342.8675537109375	1.6888333333333334					1	DETECTED	342.8676 m/z @1.69 [CD8049_2.mzXML]	342.8675537109375	1.6888333333333334	1.6735833333333334	1.7817833333333333	0.10819999999999985	23528.6953125	114181.31836914048	0	1177	0.1016113315493159	3.547540983606556	6.095081967213112	342.867431640625	342.8681335449219
950	342.9427795410156	16.919166666666666					1	DETECTED	342.9428 m/z @16.92 [CD8049_2.mzXML]	342.9427795410156	16.919166666666666	10.187716666666667	18.401999999999997	8.21428333333333	1592.9696044921875	444177.39282519516	0	1177	1.4621326904674703	0.6101421932372173	0.22028438647443452	342.94158935546875	342.94464111328125
951	343.19207763671875	12.31955					1	DETECTED	343.1921 m/z @12.32 [CD8049_2.mzXML]	343.19207763671875	12.31955	12.164	16.715	4.551	49790.0234375	1080616.382511932	0	1177	0.21312805455309736	1.9979900088309284	10.978618285819799	343.18292236328125	343.1942138671875
952	343.2945861816406	12.044483333333334					1	DETECTED	343.2946 m/z @12.04 [CD8049_2.mzXML]	343.2945861816406	12.044483333333334	12.028216666666667	14.362599999999999	2.3343833333333315	8994.6064453125	451407.74229919445	0	1177	0.10872021051774361	71.75358606557378	142.50717213114757	343.2847595214844	343.3026428222656
953	344.2781677246094	11.492683333333334					1	DETECTED	344.2782 m/z @11.49 [CD8049_2.mzXML]	344.2781677246094	11.492683333333334	10.29405	13.511033333333334	3.2169833333333333	53700.96484375	906316.361318239	0	1177	0.07052839280644818	0.6015780864672231	1.0600016926116425	344.2779235839844	344.28778076171875
954	344.6498718261719	13.195					1	DETECTED	344.6499 m/z @13.20 [CD8049_2.mzXML]	344.6498718261719	13.195	12.985566666666667	13.6585	0.6729333333333329	19024.970703125	310976.0949265747	0	1177	0.331058947386321	1.455721322664784	1.7382941545748596	344.64794921875	344.6509094238281
955	344.86468505859375	1.6888333333333334					1	DETECTED	344.8647 m/z @1.69 [CD8049_2.mzXML]	344.86468505859375	1.6888333333333334	1.6888333333333334	1.7669333333333335	0.07810000000000006	14880.3681640625	48453.83344311529	0	1177	0.05951484699251486	null	null	344.8636474609375	344.8652648925781
956	344.8753967285156	1.5536333333333334					1	DETECTED	344.8754 m/z @1.55 [CD8049_2.mzXML]	344.8753967285156	1.5536333333333334	1.4503333333333333	1.7959	0.3455666666666668	151809.28125	921204.2879748539	0	1177	0.09970097232093655	0.837886484200227	0.5774186909530188	344.86553955078125	344.87548828125
957	345.1074523925781	11.122316666666668					1	DETECTED	345.1075 m/z @11.12 [CD8049_2.mzXML]	345.1074523925781	11.122316666666668	11.1059	11.255066666666666	0.149166666666666	18633.119140625	102540.98328173738	0	1177	0.09912233522407199	4.543147208121416	8.086294416242833	345.1062316894531	345.1074523925781
958	346.0093688964844	4.202283333333333					1	DETECTED	346.0094 m/z @4.20 [CD8049_2.mzXML]	346.0093688964844	4.202283333333333	0.10108333333333334	19.995	19.89391666666667	19697.77734375	8457552.286594186	0	1177	3.055040294094166	1.4497668545211704	2.78754122826225	346.0068359375	346.0185852050781
959	346.2734375	13.70885					1	DETECTED	346.2734 m/z @13.71 [CD8049_2.mzXML]	346.2734375	13.70885	13.62535	14.1992	0.5738500000000002	7567.59130859375	111360.22058795173	0	1177	0.15164530234959805	3.4362275449101483	5.8724550898202965	346.2724609375	346.273681640625
960	346.2943115234375	12.7601					1	DETECTED	346.2943 m/z @12.76 [CD8049_2.mzXML]	346.2943115234375	12.7601	11.336333333333332	12.893216666666666	1.5568833333333334	12285.1669921875	467651.01772375475	0	1177	1.5514890200351896	0.5467480626507151	0.09349612530143005	346.2939453125	346.2947692871094
961	346.3301696777344	11.653866666666666					1	DETECTED	346.3302 m/z @11.65 [CD8049_2.mzXML]	346.3301696777344	11.653866666666666	11.620983333333333	11.790183333333333	0.16920000000000002	8615.6669921875	52897.25134100314	0	1177	1.0896140846761035	2.5727318803852666	4.312260326616603	346.3294982910156	346.3310546875
962	346.8803405761719	1.6888333333333334					1	DETECTED	346.8803 m/z @1.69 [CD8049_2.mzXML]	346.8803405761719	1.6888333333333334	1.4953666666666665	1.7039499999999999	0.20858333333333334	14946.720703125	60899.52629309075	0	1177	0.036911332110382666	0.5390678842177802	0.07813576843556044	346.8710021972656	346.88055419921875
963	347.0865783691406	10.340466666666666					1	DETECTED	347.0866 m/z @10.34 [CD8049_2.mzXML]	347.0865783691406	10.340466666666666	10.258633333333334	11.902133333333333	1.6434999999999995	1468818.375	1.1852796701436745E7	1	1177	0.12525778882746863	2.5092787515325488	3.0652793459222063	347.0859069824219	347.0871276855469
964	347.1589660644531	11.238583333333334					1	DETECTED	347.1590 m/z @11.24 [CD8049_2.mzXML]	347.1589660644531	11.238583333333334	9.641950000000001	11.305483333333333	1.6635333333333318	15528.96875	408184.7355244134	0	1177	0.11591642138820113	0.5285748704924589	0.05967533279402784	347.15814208984375	347.1632385253906
965	348.0903015136719	10.340466666666666					1	DETECTED	348.0903 m/z @10.34 [CD8049_2.mzXML]	348.0903015136719	10.340466666666666	10.27665	10.989766666666666	0.7131166666666662	211684.015625	1781443.4966885948	0	1177	0.14116287098323888	5.150980291680528	12.529584297466673	348.08837890625	348.0904846191406
966	348.813232421875	1.7362499999999998					1	DETECTED	348.8132 m/z @1.74 [CD8049_2.mzXML]	348.813232421875	1.7362499999999998	1.6888333333333334	1.7959	0.10706666666666664	17210.9375	80971.81990014658	0	1177	0.10920713627243828	1.1289982425307608	1.2579964850615217	348.81280517578125	348.8135070800781
967	348.8680725097656	1.5391333333333332					1	DETECTED	348.8681 m/z @1.54 [CD8049_2.mzXML]	348.8680725097656	1.5391333333333332	1.4953666666666665	1.5536333333333334	0.05826666666666691	8491.0126953125	23640.39462011725	0	1177	0.7308529073123144	0.6656511805026675	0.3313023610053349	348.867919921875	348.8692626953125
968	348.9897155761719	1.62845					1	DETECTED	348.9897 m/z @1.63 [CD8049_2.mzXML]	348.9897155761719	1.62845	1.56825	19.537666666666667	17.969416666666667	6990.76513671875	1130550.4388899838	0	1177	4.387520412231425	149.24764673311176	123.99787348396923	348.98797607421875	348.9906921386719
969	349.0171203613281	3.1839166666666667					1	DETECTED	349.0171 m/z @3.18 [CD8049_2.mzXML]	349.0171203613281	3.1839166666666667	1.2874666666666668	19.5745	18.287033333333333	3759.825439453125	1218806.453053009	0	1177	2.0319002090742657	4.821385571286703	0.3990542303659776	349.01495361328125	349.02056884765625
970	349.0928649902344	10.3253					1	DETECTED	349.0929 m/z @10.33 [CD8049_2.mzXML]	349.0928649902344	10.3253	10.169966666666665	17.17866666666667	7.008700000000003	22471.748046875	613479.6297934565	0	1177	0.11172465419228672	3.9311411894965556	6.733744098100626	349.0860595703125	349.10003662109375
971	349.1062316894531	10.419333333333332					1	DETECTED	349.1062 m/z @10.42 [CD8049_2.mzXML]	349.1062316894531	10.419333333333332	10.419333333333332	10.548933333333334	0.1296000000000017	11612.9794921875	49091.574566894975	0	1177	0.08269645433376205	null	null	349.10601806640625	349.1070556640625
972	349.1828308105469	9.590083333333332					1	DETECTED	349.1828 m/z @9.59 [CD8049_2.mzXML]	349.1828308105469	9.590083333333332	9.555	11.1059	1.5509000000000004	1714.03857421875	101016.87132058726	0	1177	0.10765499061520956	22.10308788598616	43.20617577197232	349.1784362792969	349.1833801269531
973	349.2336120605469	12.742833333333333					1	DETECTED	349.2336 m/z @12.74 [CD8049_2.mzXML]	349.2336120605469	12.742833333333333	12.640883333333333	12.955083333333333	0.3141999999999996	22478.478515625	168950.55552368177	0	1177	0.10521855166652294	1.5409514467876324	1.9080273927957283	349.2330017089844	349.2350769042969
974	349.67193603515625	13.2822					1	DETECTED	349.6719 m/z @13.28 [CD8049_2.mzXML]	349.67193603515625	13.2822	13.2822	13.511033333333334	0.2288333333333341	5064.9521484375	45489.39857592773	0	1177	0.08626076703103713	null	null	349.6702575683594	349.67193603515625
975	350.0904846191406	15.716683333333332					1	DETECTED	350.0905 m/z @15.72 [CD8049_2.mzXML]	350.0904846191406	15.716683333333332	9.414183333333334	19.537666666666667	10.123483333333333	3622.5546875	841529.9917803043	0	1177	1.7174186210353852	0.8031323548856275	0.4564348462967149	350.0885314941406	350.0965881347656
976	350.1092834472656	10.419333333333332					1	DETECTED	350.1093 m/z @10.42 [CD8049_2.mzXML]	350.1092834472656	10.419333333333332	4.612566666666667	10.533933333333332	5.921366666666665	3295.55859375	611292.421184265	0	1177	5.981313827973943	0.509867797913928	0.019735595827855903	350.1036682128906	350.1104431152344
977	350.6791076660156	14.24815					1	DETECTED	350.6791 m/z @14.25 [CD8049_2.mzXML]	350.6791076660156	14.24815	11.824666666666667	14.732933333333333	2.908266666666666	4754.51611328125	355362.9428070069	0	1177	0.31601506964666903	0.6000178805988624	0.20003576119772476	350.6781005859375	350.6806640625
978	350.8099670410156	1.7518500000000001					1	DETECTED	350.8100 m/z @1.75 [CD8049_2.mzXML]	350.8099670410156	1.7518500000000001	1.6888333333333334	19.080499999999997	17.391666666666662	20283.685546875	2832685.509435913	0	1177	0.05537894460946968	137.99259455170574	274.98518910341147	350.8040466308594	350.8163146972656
979	350.8920593261719	1.5980166666666666					1	DETECTED	350.8921 m/z @1.60 [CD8049_2.mzXML]	350.8920593261719	1.5980166666666666	1.5536333333333334	9.676216666666667	8.122583333333333	87699.90625	6048070.034598755	0	1177	0.049929149598839206	91.33869227810472	199.10587787726894	350.8917541503906	350.89599609375
980	351.0865478515625	16.159916666666668					1	DETECTED	351.0865 m/z @16.16 [CD8049_2.mzXML]	351.0865478515625	16.159916666666668	9.70935	18.43883333333333	8.72948333333333	2536.1875	658522.6494009398	0	1177	2.189575876187103	0.6766446875468303	0.35328937509366054	351.08526611328125	351.08782958984375
981	351.2131652832031	12.456333333333333					1	DETECTED	351.2132 m/z @12.46 [CD8049_2.mzXML]	351.2131652832031	12.456333333333333	11.460049999999999	13.592600000000001	2.132550000000002	15576.9375	453230.42254241963	0	1177	0.20621621344355567	1.0702527728055942	4.4974319733724535	351.21051025390625	351.2144470214844
982	351.2287292480469	13.675416666666667					1	DETECTED	351.2287 m/z @13.68 [CD8049_2.mzXML]	351.2287292480469	13.675416666666667	13.608983333333333	15.027783333333334	1.418800000000001	17266.49609375	339293.9635889893	0	1177	0.21561594388320238	10.678374310085161	8.693775531868361	351.21875	351.2293395996094
983	352.1647644042969	9.9606					1	DETECTED	352.1648 m/z @9.96 [CD8049_2.mzXML]	352.1647644042969	9.9606	7.248166666666666	19.354166666666668	12.106000000000002	15619.4267578125	795531.6713954168	0	1177	0.08879741335284486	0.5300451403984575	4.353005593494946	352.1626892089844	352.1686706542969
984	352.89666748046875	1.6888333333333334					1	DETECTED	352.8967 m/z @1.69 [CD8049_2.mzXML]	352.89666748046875	1.6888333333333334	1.4953666666666665	1.7669333333333335	0.27156666666666696	46254.7734375	216602.61090686033	0	1177	0.046248587996391866	0.7031263999788957	0.3973635321136518	352.8965148925781	352.9004211425781
985	353.0350646972656	1.8796666666666666					1	DETECTED	353.0351 m/z @1.88 [CD8049_2.mzXML]	353.0350646972656	1.8796666666666666	1.6888333333333334	17.0115	15.322666666666668	437399.6875	9705298.554186579	0	1177	0.4101403118137641	4.096223522371254	7.119817291684086	353.0263671875	353.03680419921875
986	353.0740966796875	10.29405					1	DETECTED	353.0741 m/z @10.29 [CD8049_2.mzXML]	353.0740966796875	10.29405	10.27665	10.38795	0.11129999999999995	3313.9296875	15443.462039855911	0	1177	0.06652236978387371	3.1982758620689085	5.396551724137817	353.0734558105469	353.07464599609375
987	353.2356872558594	12.624400000000001					1	DETECTED	353.2357 m/z @12.62 [CD8049_2.mzXML]	353.2356872558594	12.624400000000001	11.5738	14.992700000000001	3.4189000000000007	6175.33642578125	450469.1284234008	0	1177	2.514244451345979	1.6271178374262314	2.5225790257833305	353.2268371582031	353.2456359863281
988	355.26220703125	12.146816666666666					1	DETECTED	355.2622 m/z @12.15 [CD8049_2.mzXML]	355.26220703125	12.146816666666666	11.721616666666668	19.68433333333333	7.962716666666664	29331.046875	909868.9594727778	0	1177	0.2875791173953832	3.227118415171421	1.2622787949551264	355.2523193359375	355.2641296386719
989	356.0713195800781	10.09965					1	DETECTED	356.0713 m/z @10.10 [CD8049_2.mzXML]	356.0713195800781	10.09965	8.390383333333334	10.505066666666666	2.114683333333332	13648.494140625	236726.82076385495	0	1177	0.10235471356512171	0.554311734299826	3.0569156272205356	356.07061767578125	356.072265625
990	356.27911376953125	11.492683333333334					1	DETECTED	356.2791 m/z @11.49 [CD8049_2.mzXML]	356.27911376953125	11.492683333333334	11.476166666666668	11.542216666666667	0.06604999999999883	11983.228515625	31269.705849120786	0	1177	0.06135829992841302	1.9994954591322267	2.9989909182644534	356.2781066894531	356.2791442871094
991	356.908935546875	1.62845					1	DETECTED	356.9089 m/z @1.63 [CD8049_2.mzXML]	356.908935546875	1.62845	1.56825	18.236833333333333	16.668583333333334	58807.0625	9949714.533641327	0	1177	0.06697122333572159	138.23579679214984	289.1349693132758	356.90875244140625	356.9149169921875
992	357.04339599609375	10.38795					1	DETECTED	357.0434 m/z @10.39 [CD8049_2.mzXML]	357.04339599609375	10.38795	10.340466666666666	18.309833333333334	7.969366666666668	4657.03759765625	360436.2409222411	0	1177	0.14736811180452847	83.91751491751377	166.83502983502754	357.0426330566406	357.0472412109375
993	357.2139892578125	9.29515					1	DETECTED	357.2140 m/z @9.30 [CD8049_2.mzXML]	357.2139892578125	9.29515	9.233849999999999	9.572566666666667	0.33871666666666833	3820.371826171875	27688.82751171893	0	1177	0.07637447682136056	2.7627786840673956	1.5226187942625513	357.2121887207031	357.2159423828125
994	357.2778625488281	12.67445					1	DETECTED	357.2779 m/z @12.67 [CD8049_2.mzXML]	357.2778625488281	12.67445	11.790183333333333	16.677833333333332	4.887649999999999	46106.734375	1394212.3616877447	0	1177	0.681917191245919	2.351098892510877	2.1093026792006833	357.27630615234375	357.2801208496094
995	357.298583984375	13.985433333333333					1	DETECTED	357.2986 m/z @13.99 [CD8049_2.mzXML]	357.298583984375	13.985433333333333	6.106616666666667	14.66405	8.557433333333332	7069.8330078125	970455.8243100584	0	1177	0.3369069550175503	0.5430659003361333	0.08716308896722892	357.2977600097656	357.3006286621094
996	358.0679016113281	10.09965					1	DETECTED	358.0679 m/z @10.10 [CD8049_2.mzXML]	358.0679016113281	10.09965	10.047016666666668	16.658883333333332	6.611866666666664	4506.90185546875	381586.35221411125	0	1177	0.07945958285789168	62.81063964534595	124.6212792906919	358.06011962890625	358.068603515625
997	358.25787353515625	11.022583333333333					1	DETECTED	358.2579 m/z @11.02 [CD8049_2.mzXML]	358.25787353515625	11.022583333333333	10.697366666666666	11.18855	0.49118333333333375	9152.6025390625	101323.97781875626	0	1177	0.10953432643358951	0.7551632245169866	0.5103264490339733	358.25701904296875	358.2584228515625
998	358.2936706542969	11.589333333333334					1	DETECTED	358.2937 m/z @11.59 [CD8049_2.mzXML]	358.2936706542969	11.589333333333334	11.558116666666667	11.721616666666668	0.16350000000000087	12510.55859375	72704.25739782747	0	1177	0.14890867009744468	2.6187933796048695	4.237586759209739	358.2935791015625	358.29461669921875
999	359.0431213378906	1.8796666666666666					1	DETECTED	359.0431 m/z @1.88 [CD8049_2.mzXML]	359.0431213378906	1.8796666666666666	1.6434833333333332	5.600433333333333	3.95695	452483.8125	8834382.865048058	0	1177	0.40115640054817403	1.9168183171393725	3.500597959560733	359.04254150390625	359.0447692871094
1000	359.16546630859375	14.002133333333335					1	DETECTED	359.1655 m/z @14.00 [CD8049_2.mzXML]	359.16546630859375	14.002133333333335	0.48465	14.975133333333334	14.490483333333334	4633.9423828125	1036321.2823841247	0	1177	0.3424590866225987	0.5359904272121659	0.07198085442433186	359.15570068359375	359.1697692871094
1001	360.2379150390625	4.390916666666667					1	DETECTED	360.2379 m/z @4.39 [CD8049_2.mzXML]	360.2379150390625	4.390916666666667	3.394966666666667	4.859866666666666	1.4648999999999992	3709.018798828125	181820.93386425776	0	1177	0.3778503667424431	0.735428485365731	0.4708569707314621	360.2371520996094	360.2397155761719
1002	360.3226318359375	12.28505					1	DETECTED	360.3226 m/z @12.29 [CD8049_2.mzXML]	360.3226318359375	12.28505	12.11225	12.657466666666666	0.5452166666666667	9715.4189453125	200608.47264611808	0	1177	0.2669930432958427	1.5775945216049336	2.1551890432098673	360.3216247558594	360.3238525390625
1003	360.8389587402344	1.6888333333333334					1	DETECTED	360.8390 m/z @1.69 [CD8049_2.mzXML]	360.8389587402344	1.6888333333333334	1.6735833333333334	1.7669333333333335	0.09335000000000004	19334.59765625	78126.88362353513	0	1177	0.09178203201680213	3.060655737704922	5.121311475409844	360.838623046875	360.8398132324219
1004	361.2001953125	11.15545					1	DETECTED	361.2002 m/z @11.16 [CD8049_2.mzXML]	361.2001953125	11.15545	11.122316666666668	17.271	6.148683333333333	10243.32421875	1489859.538512573	0	1177	0.07406879508191544	92.7869718309899	184.5739436619798	361.19830322265625	361.2006530761719
1005	361.3120422363281	12.607666666666667					1	DETECTED	361.3120 m/z @12.61 [CD8049_2.mzXML]	361.3120422363281	12.607666666666667	11.721616666666668	15.045733333333335	3.324116666666667	9412.802734375	633182.1651033936	0	1177	1.12963404398306	1.8758064819517353	2.6363382429395323	361.31048583984375	361.3138427734375
1006	362.2309875488281	10.715399999999999					1	DETECTED	362.2310 m/z @10.72 [CD8049_2.mzXML]	362.2309875488281	10.715399999999999	10.697366666666666	10.837383333333333	0.1400166666666678	3236.863525390625	15888.974541504005	0	1177	0.31206827033864926	3.8821626617375515	6.764325323475103	362.23065185546875	362.2320861816406
1007	362.2864990234375	11.336333333333332					1	DETECTED	362.2865 m/z @11.34 [CD8049_2.mzXML]	362.2864990234375	11.336333333333332	11.321233333333334	11.397166666666667	0.07593333333333341	14665.2431640625	43919.763004394845	0	1177	0.06504427724817496	2.514348785872207	4.028697571744414	362.28631591796875	362.2872009277344
1008	362.9255676269531	1.6434833333333332					1	DETECTED	362.9256 m/z @1.64 [CD8049_2.mzXML]	362.9255676269531	1.6434833333333332	1.5980166666666666	19.445833333333333	17.847816666666667	113477.9921875	4487365.068370636	0	1177	0.05523648046911611	1.1752120194043247	1.263054406793144	362.92266845703125	362.9259948730469
1009	363.1116638183594	1.4953666666666665					1	DETECTED	363.1117 m/z @1.50 [CD8049_2.mzXML]	363.1116638183594	1.4953666666666665	1.4152666666666667	16.362983333333332	14.947716666666665	15133.283203125	5290337.752901305	0	1177	0.08338947701928645	93.30659592176464	183.0975557511761	363.1089172363281	363.1120910644531
1010	363.21533203125	11.305483333333333					1	DETECTED	363.2153 m/z @11.31 [CD8049_2.mzXML]	363.21533203125	11.305483333333333	3.2287666666666666	12.198916666666666	8.970149999999999	62665.88671875	1231074.7326818854	0	1177	0.09203567401282342	0.5224631332384067	0.38153383551427117	363.2064208984375	363.2171630859375
1011	364.0152282714844	16.141483333333333					1	DETECTED	364.0152 m/z @16.14 [CD8049_2.mzXML]	364.0152282714844	16.141483333333333	14.992700000000001	18.144333333333336	3.1516333333333346	1437.03271484375	163846.58499704002	0	1177	0.62975003487092	1.371726609311302	1.7434532186226042	364.00836181640625	364.0169982910156
1012	367.1234436035156	10.419333333333332					1	DETECTED	367.1234 m/z @10.42 [CD8049_2.mzXML]	367.1234436035156	10.419333333333332	1.8660666666666665	11.039083333333334	9.173016666666667	114855.1328125	2423117.9191488675	0	1177	0.11855472751556562	0.5118538377804307	0.020806613137896713	367.12005615234375	367.1246643066406
1013	367.1496276855469	8.174766666666667					1	DETECTED	367.1496 m/z @8.17 [CD8049_2.mzXML]	367.1496276855469	8.174766666666667	6.229016666666666	9.396683333333334	3.1676666666666673	9816.439453125	286667.7291277774	0	1177	0.15057755009362417	1.0890726295169668	0.305185509116941	367.1474914550781	367.15191650390625
1014	367.1932678222656	13.70885					1	DETECTED	367.1933 m/z @13.71 [CD8049_2.mzXML]	367.1932678222656	13.70885	13.6418	14.647	1.0052000000000003	4872.87451171875	99447.4600638427	0	1177	0.10243785546209061	7.495898583146902	13.991797166293804	367.18499755859375	367.1953125
1015	367.9909973144531	3.8262					1	DETECTED	367.9910 m/z @3.83 [CD8049_2.mzXML]	367.9909973144531	3.8262	2.6251333333333333	19.1535	16.528366666666667	4181.525390625	1370834.960739653	0	1177	7.250794170443747	6.880703263765541	12.264616385464409	367.9884033203125	367.9931335449219
1016	368.2783508300781	11.492683333333334					1	DETECTED	368.2784 m/z @11.49 [CD8049_2.mzXML]	368.2783508300781	11.492683333333334	0.8864666666666667	12.181783333333334	11.295316666666666	51960.7890625	9372244.710805362	0	1177	0.15635514542270457	0.5316914529164195	0.013148481836458427	368.275390625	368.2797546386719
1017	368.42401123046875	12.3883					1	DETECTED	368.4240 m/z @12.39 [CD8049_2.mzXML]	368.42401123046875	12.3883	12.353683333333333	12.5069	0.15321666666666722	11925.9453125	59973.747022216885	0	1177	0.06493607142203395	2.2130476649013175	3.426095329802635	368.42315673828125	368.42437744140625
1018	368.6260070800781	12.267633333333333					1	DETECTED	368.6260 m/z @12.27 [CD8049_2.mzXML]	368.6260070800781	12.267633333333333	9.978066666666667	12.336350000000001	2.3582833333333344	12539.0068359375	599190.2933833014	0	1177	2.3074793608894346	0.5150064786640853	0.03001295732817074	368.6253662109375	368.6273193359375
1019	368.8707580566406	1.6735833333333334					1	DETECTED	368.8708 m/z @1.67 [CD8049_2.mzXML]	368.8707580566406	1.6735833333333334	1.6583833333333333	1.7817833333333333	0.12339999999999995	34455.015625	138143.57162426747	0	1177	0.050658544542744544	4.059210526315761	8.276693433161917	368.8699035644531	368.8709716796875
1020	369.0088806152344	1.8660666666666665					1	DETECTED	369.0089 m/z @1.87 [CD8049_2.mzXML]	369.0088806152344	1.8660666666666665	1.7959	19.976666666666667	18.180766666666667	36737.921875	1808152.4538615113	0	1177	0.1850467930775841	5.736822845873689	10.065355428851305	369.0075988769531	369.01129150390625
1021	369.06939697265625	10.3253					1	DETECTED	369.0694 m/z @10.33 [CD8049_2.mzXML]	369.06939697265625	10.3253	10.29405	12.095066666666666	1.8010166666666656	12859.5908203125	630445.2323356933	0	1177	0.1318284298873138	28.81626666666665	56.6325333333333	369.06085205078125	369.06939697265625
1022	369.1207275390625	10.462716666666667					1	DETECTED	369.1207 m/z @10.46 [CD8049_2.mzXML]	369.1207275390625	10.462716666666667	10.09965	10.610866666666668	0.5112166666666678	41149.1875	350883.4292642834	0	1177	0.08451472611786848	0.6638331242152881	null	369.1202392578125	369.1290283203125
1023	369.23150634765625	11.022583333333333					1	DETECTED	369.2315 m/z @11.02 [CD8049_2.mzXML]	369.23150634765625	11.022583333333333	10.973316666666667	11.205183333333334	0.2318666666666669	213061.765625	1389659.6948652407	1	1177	0.09442348114282417	2.3531799729364287	3.1590549473286553	369.2313232421875	369.2361755371094
1024	369.3506164550781	12.624400000000001					1	DETECTED	369.3506 m/z @12.62 [CD8049_2.mzXML]	369.3506164550781	12.624400000000001	0.26526666666666665	19.647499999999997	19.382233333333332	59510.3828125	5182873.821382568	0	1177	0.5236371332605092	1.4407705135374362	0.5300310839846442	369.3491516113281	369.35302734375
1025	370.08648681640625	11.824666666666667					1	DETECTED	370.0865 m/z @11.82 [CD8049_2.mzXML]	370.08648681640625	11.824666666666667	11.790183333333333	12.060866666666668	0.2706833333333343	33042.921875	221545.3010183117	0	1177	0.1102056813452883	3.9248429192846066	6.849685838569213	370.0862121582031	370.08697509765625
1026	370.2349548339844	10.989766666666666					1	DETECTED	370.2350 m/z @10.99 [CD8049_2.mzXML]	370.2349548339844	10.989766666666666	9.361883333333333	11.205183333333334	1.843300000000001	56158.2421875	1372389.6995526748	0	1177	0.09621718731162154	0.557321909049336	0.15370775577049633	370.2319030761719	370.2353820800781
1027	370.2940979003906	11.620983333333333					1	DETECTED	370.2941 m/z @11.62 [CD8049_2.mzXML]	370.2940979003906	11.620983333333333	11.589333333333334	12.044483333333334	0.4551499999999997	106741.234375	697932.2202873514	0	1177	0.07651396172323821	5.205513746933639	5.291945792913244	370.2938232421875	370.294677734375
1028	370.35382080078125	12.591266666666666					1	DETECTED	370.3538 m/z @12.59 [CD8049_2.mzXML]	370.35382080078125	12.591266666666666	5.756966666666667	18.08966666666667	12.332700000000003	17759.630859375	3316221.925856875	0	1177	0.2928855464912594	0.639844247971506	3.4227595655742964	370.35296630859375	370.3571472167969
1029	371.08953857421875	11.858116666666666					1	DETECTED	371.0895 m/z @11.86 [CD8049_2.mzXML]	371.08953857421875	11.858116666666666	11.790183333333333	11.917300000000001	0.12711666666666765	6553.265625	34863.17823199484	0	1177	0.1027142991798442	0.9355986261040421	0.8711972522080842	371.08953857421875	371.0902404785156
1030	371.2386779785156	11.022583333333333					1	DETECTED	371.2387 m/z @11.02 [CD8049_2.mzXML]	371.2386779785156	11.022583333333333	10.989766666666666	11.122316666666668	0.13255000000000194	7594.47802734375	41637.92654943893	0	1177	0.0851319630453009	2.0195530726256976	3.039106145251395	371.23797607421875	371.239013671875
1031	371.29766845703125	11.620983333333333					1	DETECTED	371.2977 m/z @11.62 [CD8049_2.mzXML]	371.29766845703125	11.620983333333333	11.589333333333334	11.755883333333333	0.1665499999999991	19517.82421875	122004.37528051701	0	1177	0.10092483656444173	2.6311216429700472	4.2622432859400945	371.2971496582031	371.2979736328125
1032	371.3150329589844	1.3419166666666666					1	DETECTED	371.3150 m/z @1.34 [CD8049_2.mzXML]	371.3150329589844	1.3419166666666666	0.10108333333333334	19.995	19.89391666666667	8637.4970703125	4333183.390005496	0	1177	4.486441092982167	8.016353257219611	10.73940140670225	371.31304931640625	371.3163757324219
1033	372.08319091796875	11.807500000000001					1	DETECTED	372.0832 m/z @11.81 [CD8049_2.mzXML]	372.08319091796875	11.807500000000001	9.127383333333334	12.028216666666667	2.900833333333333	13049.537109375	1360825.6807481078	0	1177	2.5993827379895755	0.5411766900694621	0.06124515290457617	372.0826721191406	372.0928649902344
1034	372.30987548828125	11.773					1	DETECTED	372.3099 m/z @11.77 [CD8049_2.mzXML]	372.30987548828125	11.773	0.3387833333333334	19.866833333333332	19.52805	25527.0703125	1727190.4328868096	0	1177	0.06556426462587162	1.1815148015963106	0.09104733448817816	372.3094482421875	372.3197326660156
1035	372.8825378417969	1.6434833333333332					1	DETECTED	372.8825 m/z @1.64 [CD8049_2.mzXML]	372.8825378417969	1.6434833333333332	1.5832333333333333	1.6434833333333332	0.060249999999999915	19758.716796875	54916.590684692266	0	1177	0.06081882799090699	0.5	null	372.8818664550781	372.88330078125
1036	373.2727966308594	11.824666666666667					1	DETECTED	373.2728 m/z @11.82 [CD8049_2.mzXML]	373.2727966308594	11.824666666666667	11.704666666666666	12.591266666666666	0.8865999999999996	12445.333984375	348855.7479870608	0	1177	0.5427052012501061	3.6941666666666344	6.2576304445252156	373.2713623046875	373.275634765625
1037	375.0169372558594	1.8796666666666666					1	DETECTED	375.0169 m/z @1.88 [CD8049_2.mzXML]	375.0169372558594	1.8796666666666666	1.6434833333333332	10.4772	8.833716666666668	242742.953125	4894434.994599978	0	1177	0.4009715682541055	2.096160657061444	3.1320341193616623	375.0098571777344	375.0223083496094
1038	375.2887268066406	12.233516666666667					1	DETECTED	375.2887 m/z @12.23 [CD8049_2.mzXML]	375.2887268066406	12.233516666666667	0.22893333333333335	12.77765	12.548716666666666	6531.20556640625	1784964.8995885625	0	1177	0.5874911386496979	0.5226635659990976	0.0453271319981951	375.2869567871094	375.2935791015625
1039	376.6241455078125	10.59495					1	DETECTED	376.6241 m/z @10.59 [CD8049_2.mzXML]	376.6241455078125	10.59495	10.169966666666665	11.255066666666666	1.0851000000000006	100677.2109375	799246.2467017246	2	1177	0.07911493057742547	3.228490349299118	2.106559387629682	376.6219787597656	376.6247253417969
1040	377.0149230957031	1.8244					1	DETECTED	377.0149 m/z @1.82 [CD8049_2.mzXML]	377.0149230957031	1.8244	1.7959	2.11915	0.3232499999999998	13526.626953125	158212.75368969713	0	1177	0.16599839147218987	5.6710526315789505	10.342105263157901	377.013916015625	377.0156555175781
1041	377.6309509277344	12.28505					1	DETECTED	377.6310 m/z @12.29 [CD8049_2.mzXML]	377.6309509277344	12.28505	9.60745	17.977833333333333	8.370383333333333	7618.529296875	1034874.5739399113	0	1177	2.3523054694806547	1.560337231781373	2.1284242665307507	377.629150390625	377.640380859375
1042	378.0310974121094	15.975316666666666					1	DETECTED	378.0311 m/z @15.98 [CD8049_2.mzXML]	378.0310974121094	15.975316666666666	14.528633333333334	17.866	3.337366666666666	1494.1656494140625	182592.63813653568	0	1177	0.14882007743486092	1.153454453289709	1.306908906579418	378.02813720703125	378.0322570800781
1043	378.23919677734375	12.3883					1	DETECTED	378.2392 m/z @12.39 [CD8049_2.mzXML]	378.23919677734375	12.3883	6.106616666666667	15.293633333333334	9.187016666666668	31791.1640625	1138124.4746521604	0	1177	0.13051407964284323	2.0473252112172697	2.51862269355924	378.23846435546875	378.2449035644531
1044	378.8993225097656	1.6434833333333332					1	DETECTED	378.8993 m/z @1.64 [CD8049_2.mzXML]	378.8993225097656	1.6434833333333332	1.5980166666666666	1.7039499999999999	0.10593333333333321	82546.71875	263058.82730664045	0	1177	0.046937187526068236	1.1649560117302071	1.2856338207882874	378.8993225097656	378.8997497558594
1045	379.1180725097656	10.43365					1	DETECTED	379.1181 m/z @10.43 [CD8049_2.mzXML]	379.1180725097656	10.43365	10.38795	10.4772	0.08924999999999983	1806.326171875	7182.483513122437	0	1177	0.0662781688546854	0.9764770240700185	0.9529540481400369	379.1164855957031	379.1180725097656
1046	379.2808532714844	13.9681					1	DETECTED	379.2809 m/z @13.97 [CD8049_2.mzXML]	379.2808532714844	13.9681	13.846300000000001	14.975133333333334	1.1288333333333327	10025.9248046875	194187.02803460724	0	1177	0.20955868668096045	3.535367885221093	4.716800266504318	379.2794494628906	379.2836608886719
1047	380.1481628417969	8.665233333333333					1	DETECTED	380.1482 m/z @8.67 [CD8049_2.mzXML]	380.1481628417969	8.665233333333333	8.52565	8.752683333333332	0.2270333333333312	2390.660888671875	18185.72934878525	0	1177	0.04177706635511669	0.8132537313432807	0.6265074626865615	380.1469421386719	380.1487731933594
1048	380.2545471191406	12.640883333333333					1	DETECTED	380.2545 m/z @12.64 [CD8049_2.mzXML]	380.2545471191406	12.640883333333333	11.366666666666667	13.0459	1.6792333333333325	44009.25390625	1249393.634095214	0	1177	0.14085267742376573	0.5956971254287383	0.22526338797783468	380.2545471191406	380.2638854980469
1049	381.0247802734375	1.8101166666666666					1	DETECTED	381.0248 m/z @1.81 [CD8049_2.mzXML]	381.0247802734375	1.8101166666666666	1.6434833333333332	2.448183333333333	0.8047	147672.3125	2334293.809298707	0	1177	0.1630925370445011	2.1653494341319637	3.869426085442688	381.0226135253906	381.0261535644531
1050	383.1151123046875	1.7959					1	DETECTED	383.1151 m/z @1.80 [CD8049_2.mzXML]	383.1151123046875	1.7959	1.7362499999999998	9.361883333333333	7.625633333333333	200824.078125	2496182.784042907	0	1177	0.13112464546935687	3.935593928315274	5.189728516879686	383.1119079589844	383.119384765625
1051	383.63116455078125	10.697366666666666					1	DETECTED	383.6312 m/z @10.70 [CD8049_2.mzXML]	383.63116455078125	10.697366666666666	10.644283333333334	10.989766666666666	0.34548333333333225	14888.1796875	98618.38012402305	0	1177	0.07555170271234068	2.602966219478343	2.2200578553502837	383.6293029785156	383.6319274902344
1052	384.1182861328125	1.8244					1	DETECTED	384.1183 m/z @1.82 [CD8049_2.mzXML]	384.1182861328125	1.8244	1.7669333333333335	9.311350000000001	7.544416666666668	18053.880859375	1726971.8024390265	0	1177	7.2933720593386	64.15132921286899	126.98976905326965	384.1133728027344	384.11907958984375
1053	384.84405517578125	1.6735833333333334					1	DETECTED	384.8441 m/z @1.67 [CD8049_2.mzXML]	384.84405517578125	1.6735833333333334	1.6583833333333333	1.7362499999999998	0.07786666666666653	8226.078125	27931.913401977512	0	1177	0.0920365618186818	2.561403508771908	4.122807017543816	384.8438720703125	384.8467102050781
1054	385.2261657714844	10.751166666666668					1	DETECTED	385.2262 m/z @10.75 [CD8049_2.mzXML]	385.2261657714844	10.751166666666668	9.263783333333333	16.511283333333335	7.247500000000002	35156.89453125	1407857.068547059	0	1177	0.1105888771463377	2.110812055785924	2.9365121476840517	385.2259216308594	385.23370361328125
1055	385.308837890625	14.562483333333335					1	DETECTED	385.3088 m/z @14.56 [CD8049_2.mzXML]	385.308837890625	14.562483333333335	10.134933333333333	17.456833333333336	7.321900000000003	35081.62109375	4140156.5671915878	0	1177	1.3803083948881145	0.765785461238975	0.5375894455222202	385.30670166015625	385.3101806640625
1056	386.0797119140625	10.87125					1	DETECTED	386.0797 m/z @10.87 [CD8049_2.mzXML]	386.0797119140625	10.87125	0.19261666666666669	19.995	19.802383333333335	3959.12255859375	1702538.5028031622	0	1177	7.079869669727813	0.9271965201539523	0.7341258426057572	386.07916259765625	386.0835876464844
1057	386.22991943359375	10.751166666666668					1	DETECTED	386.2299 m/z @10.75 [CD8049_2.mzXML]	386.22991943359375	10.751166666666668	10.715399999999999	10.8544	0.13900000000000112	10544.7041015625	53014.93363879414	0	1177	0.08124216694719699	1.9431500465982023	2.8863000931964047	386.22943115234375	386.22991943359375
1058	386.2885437011719	11.460049999999999					1	DETECTED	386.2885 m/z @11.46 [CD8049_2.mzXML]	386.2885437011719	11.460049999999999	11.382133333333334	11.525716666666666	0.14358333333333206	19173.5078125	116988.82126538114	0	1177	0.11612341057978881	0.9213903743315615	0.8427807486631228	386.2871398925781	386.2891540527344
1059	386.3125915527344	14.595983333333333					1	DETECTED	386.3126 m/z @14.60 [CD8049_2.mzXML]	386.3125915527344	14.595983333333333	11.0892	16.10405	5.014850000000001	6245.97412109375	953228.0262816158	0	1177	0.590327802715592	0.7150213633576832	0.43004272671536636	386.3110656738281	386.3136291503906
1060	386.3254089355469	12.742833333333333					1	DETECTED	386.3254 m/z @12.74 [CD8049_2.mzXML]	386.3254089355469	12.742833333333333	12.657466666666666	13.0306	0.37313333333333354	33381.5078125	291426.6524033208	0	1177	0.11769556360459354	2.671856034855239	2.226857257918715	386.3249816894531	386.32855224609375
1061	387.1790771484375	11.558116666666667					1	DETECTED	387.1791 m/z @11.56 [CD8049_2.mzXML]	387.1790771484375	11.558116666666667	11.50895	12.095066666666666	0.5861166666666655	212696.921875	1726488.4025894734	1	1177	0.10506047234509808	3.8467461954745192	5.251531411680314	387.17852783203125	387.1802673339844
1062	388.07769775390625	13.150749999999999					1	DETECTED	388.0777 m/z @13.15 [CD8049_2.mzXML]	388.07769775390625	13.150749999999999	0.15614999999999998	19.9035	19.74735	3529.8740234375	1516843.7608188766	0	1177	5.236402027888358	0.7598290828497992	0.5196581656995986	388.07427978515625	388.0810241699219
1063	388.3048095703125	12.473016666666666					1	DETECTED	388.3048 m/z @12.47 [CD8049_2.mzXML]	388.3048095703125	12.473016666666666	12.405033333333334	12.591266666666666	0.18623333333333214	9140.8369140625	60214.651772827005	0	1177	0.0890951735977552	1.36969845550381	1.7393969110076202	388.3030090332031	388.30499267578125
1064	388.7118225097656	1.9767833333333333					1	DETECTED	388.7118 m/z @1.98 [CD8049_2.mzXML]	388.7118225097656	1.9767833333333333	1.9071666666666667	2.1332833333333334	0.22611666666666674	9691.5625	85752.35556469724	0	1177	0.15318847266232294	1.6240124491261678	2.2480248982523356	388.71087646484375	388.7118225097656
1065	390.99127197265625	1.8933166666666668					1	DETECTED	390.9913 m/z @1.89 [CD8049_2.mzXML]	390.99127197265625	1.8933166666666668	1.6735833333333334	2.448183333333333	0.7745999999999997	40230.75390625	777082.9543635256	0	1177	0.6899297778428375	1.7625910194174752	2.453802268295793	390.99017333984375	390.9921569824219
1066	391.28326416015625	0.3750833333333333					1	DETECTED	391.2833 m/z @0.38 [CD8049_2.mzXML]	391.28326416015625	0.3750833333333333	0.10108333333333334	19.995	19.89391666666667	9494.369140625	6171501.66544909	0	1177	10.41760967391174	36.30276763990268	71.60553527980537	391.2733459472656	391.2855529785156
1067	392.7943115234375	1.7518500000000001					1	DETECTED	392.7943 m/z @1.75 [CD8049_2.mzXML]	392.7943115234375	1.7518500000000001	1.7039499999999999	1.7959	0.0919500000000002	16349.060546875	68307.51684814465	0	1177	0.09351790746654776	0.9598121085594955	0.919624217118991	392.7943115234375	392.7960205078125
1068	393.2961730957031	1.6735833333333334					1	DETECTED	393.2962 m/z @1.67 [CD8049_2.mzXML]	393.2961730957031	1.6735833333333334	0.32045	19.958333333333332	19.63788333333333	9707.638671875	2264120.1511968095	0	1177	11.797188755779441	6.585451656444566	10.102635613498352	393.2941589355469	393.2998352050781
1069	394.074462890625	9.263783333333333					1	DETECTED	394.0745 m/z @9.26 [CD8049_2.mzXML]	394.074462890625	9.263783333333333	9.091666666666667	9.676216666666667	0.5845500000000001	13788.2724609375	182581.72608453405	0	1177	0.24124443594984157	1.2487206424325017	1.5166089689057152	394.07293701171875	394.0747375488281
1070	394.2157287597656	2.9498166666666665					1	DETECTED	394.2157 m/z @2.95 [CD8049_2.mzXML]	394.2157287597656	2.9498166666666665	2.9498166666666665	8.456716666666667	5.5069	2214.515869140625	560971.1543248291	0	1177	5.5619439268894375	null	null	394.2157287597656	394.22332763671875
1071	394.2938232421875	11.620983333333333					1	DETECTED	394.2938 m/z @11.62 [CD8049_2.mzXML]	394.2938232421875	11.620983333333333	2.8349166666666665	16.307583333333334	13.472666666666667	11354.759765625	1097882.8797271422	0	1177	0.06927932207436882	0.7667063760044313	0.5334127520088625	394.2924499511719	394.3022766113281
1072	396.3096923828125	11.704666666666666					1	DETECTED	396.3097 m/z @11.70 [CD8049_2.mzXML]	396.3096923828125	11.704666666666666	11.670449999999999	11.841833333333334	0.17138333333333478	9785.5	60168.88783093301	0	1177	0.061698887575827754	2.5043838285435585	4.008767657087117	396.3094177246094	396.3110656738281
1073	396.9989318847656	1.8244					1	DETECTED	396.9989 m/z @1.82 [CD8049_2.mzXML]	396.9989318847656	1.8244	1.6583833333333333	2.4078500000000003	0.749466666666667	58777.40234375	1044497.648838623	0	1177	0.4054694142512949	2.2572030920590307	2.7771424641791427	396.9967346191406	397.000244140625
1074	397.41412353515625	12.250850000000002					1	DETECTED	397.4141 m/z @12.25 [CD8049_2.mzXML]	397.41412353515625	12.250850000000002	12.060866666666668	14.232	2.171133333333332	38918.625	939151.975854187	0	1177	0.1350591668592731	2.3172883281066197	3.753314556536933	397.4116516113281	397.41595458984375
1075	398.3255310058594	11.824666666666667					1	DETECTED	398.3255 m/z @11.82 [CD8049_2.mzXML]	398.3255310058594	11.824666666666667	11.790183333333333	12.28505	0.4948666666666668	47069.33984375	367199.74153918505	0	1177	0.09319301307599304	7.175447075881913	4.868941888424697	398.3228759765625	398.32611083984375
1076	398.4175109863281	12.267633333333333					1	DETECTED	398.4175 m/z @12.27 [CD8049_2.mzXML]	398.4175109863281	12.267633333333333	9.263783333333333	18.861	9.597216666666668	9407.455078125	1375120.438301758	0	1177	0.13416983692565587	1.5974860040725516	2.194972008145103	398.4143371582031	398.42572021484375
1077	398.76055908203125	13.52725					1	DETECTED	398.7606 m/z @13.53 [CD8049_2.mzXML]	398.76055908203125	13.52725	0.5214833333333334	15.4211	14.899616666666665	20763.47265625	1657116.1862685548	0	1177	0.20891576002208012	0.5737021482735202	1.8109040952943138	398.7594299316406	398.7667541503906
1078	399.2420959472656	11.022583333333333					1	DETECTED	399.2421 m/z @11.02 [CD8049_2.mzXML]	399.2420959472656	11.022583333333333	8.823916666666666	11.255066666666666	2.4311500000000006	55786.21875	1522020.271332094	0	1177	0.08971206891947148	0.5405912872221681	0.04457247270420233	399.2337646484375	399.2425231933594
1079	399.3290710449219	11.824666666666667					1	DETECTED	399.3291 m/z @11.82 [CD8049_2.mzXML]	399.3290710449219	11.824666666666667	11.807500000000001	15.753350000000001	3.94585	10886.9658203125	629091.4206700436	0	1177	2.192016005944561	114.92766990291487	170.49751699840812	399.3233642578125	399.32965087890625
1080	400.34124755859375	11.964033333333333					1	DETECTED	400.3412 m/z @11.96 [CD8049_2.mzXML]	400.34124755859375	11.964033333333333	11.932483333333332	12.624400000000001	0.6919166666666694	172641.546875	1384457.6714359198	1	1177	0.1029490744227406	6.540398887413554	7.9015301162118385	400.3399353027344	400.3424072265625
1081	400.82659912109375	1.7518500000000001					1	DETECTED	400.8266 m/z @1.75 [CD8049_2.mzXML]	400.82659912109375	1.7518500000000001	1.6888333333333334	1.7959	0.10706666666666664	20944.1015625	91461.12222070321	0	1177	0.10773444411872868	0.8495107114519959	0.6990214229039918	400.82611083984375	400.8273010253906
1082	402.9017639160156	1.5980166666666666					1	DETECTED	402.9018 m/z @1.60 [CD8049_2.mzXML]	402.9017639160156	1.5980166666666666	1.56825	15.845949999999998	14.2777	42770.84375	7655638.46702246	0	1177	0.061784295838198444	239.82698768197045	478.6539753639409	402.8942565917969	402.9020080566406
1083	403.0068664550781	1.8101166666666666					1	DETECTED	403.0069 m/z @1.81 [CD8049_2.mzXML]	403.0068664550781	1.8101166666666666	1.6583833333333333	19.848333333333336	18.189950000000003	200621.34375	4835393.631417144	0	1177	0.09762630078545054	2.115329280029691	3.661431063626812	403.00653076171875	403.00958251953125
1084	404.2055358886719	11.589333333333334					1	DETECTED	404.2055 m/z @11.59 [CD8049_2.mzXML]	404.2055358886719	11.589333333333334	11.525716666666666	11.964033333333333	0.43831666666666713	21606.59765625	179880.65241027827	0	1177	0.09148294612385044	2.8169368527085226	3.4538235716199703	404.20513916015625	404.20721435546875
1085	405.1349182128906	10.533933333333332					1	DETECTED	405.1349 m/z @10.53 [CD8049_2.mzXML]	405.1349182128906	10.533933333333332	10.491066666666667	16.956	6.464933333333333	41439.7734375	723730.6078626097	0	1177	0.09746268703084482	5.018328142097673	8.384410961314341	405.1327209472656	405.13885498046875
1086	406.16119384765625	10.3253					1	DETECTED	406.1612 m/z @10.33 [CD8049_2.mzXML]	406.16119384765625	10.3253	10.3253	14.528633333333334	4.203333333333333	4861.64599609375	519584.6767055663	0	1177	0.07304043807305405	null	null	406.153076171875	406.1614990234375
1087	406.74676513671875	13.463166666666666					1	DETECTED	406.7468 m/z @13.46 [CD8049_2.mzXML]	406.74676513671875	13.463166666666666	11.205183333333334	17.2525	6.047316666666667	14369.3837890625	1387818.9520691505	0	1177	0.8310043820735302	0.7900942037003965	1.5579064190062017	406.7451171875	406.75201416015625
1088	407.76702880859375	14.183316666666666					1	DETECTED	407.7670 m/z @14.18 [CD8049_2.mzXML]	407.76702880859375	14.183316666666666	14.135333333333334	14.66405	0.5287166666666661	4022.412109375	68508.11479510486	0	1177	0.3538380477902585	5.509378256339059	10.018756512678118	407.7649841308594	407.7676086425781
1089	408.7692565917969	1.7817833333333333					1	DETECTED	408.7693 m/z @1.78 [CD8049_2.mzXML]	408.7692565917969	1.7817833333333333	1.6888333333333334	13.794133333333333	12.1053	20946.162109375	4587119.032351319	0	1177	0.08564733761320253	65.11726734803668	122.08316469704324	408.7685852050781	408.7757263183594
1090	408.9186096191406	1.62845					1	DETECTED	408.9186 m/z @1.63 [CD8049_2.mzXML]	408.9186096191406	1.62845	1.5832333333333333	1.6735833333333334	0.09035000000000015	55564.01953125	176866.80529003887	0	1177	0.056720036567947885	1.0355333666570563	0.9814445905205248	408.91705322265625	408.91925048828125
1091	409.1609191894531	11.558116666666667					1	DETECTED	409.1609 m/z @11.56 [CD8049_2.mzXML]	409.1609191894531	11.558116666666667	11.50895	12.181783333333334	0.6728333333333332	165119.015625	1317415.9228903775	1	1177	0.18468723379419316	3.5986000612717284	4.058975578594213	409.1601257324219	409.1632080078125
1092	409.18756103515625	9.189783333333333					1	DETECTED	409.1876 m/z @9.19 [CD8049_2.mzXML]	409.18756103515625	9.189783333333333	9.144316666666667	9.29515	0.15083333333333293	21427.203125	92700.14875903337	0	1177	0.06970524817704948	1.7936548466236306	1.6934815401868997	409.1861572265625	409.1878356933594
1093	409.2422790527344	9.038466666666666					1	DETECTED	409.2423 m/z @9.04 [CD8049_2.mzXML]	409.2422790527344	9.038466666666666	8.966916666666666	9.056116666666666	0.08919999999999995	4349.33154296875	17747.06619775381	0	1177	0.09086406438324168	0.6233403214535267	0.24668064290705333	409.2408752441406	409.2422790527344
1094	409.3271179199219	13.592600000000001					1	DETECTED	409.3271 m/z @13.59 [CD8049_2.mzXML]	409.3271179199219	13.592600000000001	6.49155	16.603433333333335	10.111883333333335	4364.9169921875	1278055.459228943	0	1177	7.166572821524008	0.7119991644428172	0.4239983288856344	409.31915283203125	409.3340148925781
1095	410.25384521484375	4.108066666666667					1	DETECTED	410.2538 m/z @4.11 [CD8049_2.mzXML]	410.25384521484375	4.108066666666667	3.288616666666667	4.564283333333334	1.275666666666667	2612.5830078125	102123.64044754033	0	1177	0.37570737622012906	0.7783676042874289	0.5567352085748578	410.2519226074219	410.2550354003906
1096	410.3246154785156	12.7258					1	DETECTED	410.3246 m/z @12.73 [CD8049_2.mzXML]	410.3246154785156	12.7258	12.060866666666668	12.7601	0.699233333333332	5531.2724609375	121296.10502227778	0	1177	0.04544646913070949	0.5257920593543213	0.051584118708642566	410.3238830566406	410.3251037597656
1097	410.7603759765625	12.909016666666668					1	DETECTED	410.7604 m/z @12.91 [CD8049_2.mzXML]	410.7603759765625	12.909016666666668	12.405033333333334	15.3121	2.9070666666666654	7013.740234375	440247.64217364474	0	1177	0.6237281403602104	2.8840900823439872	3.52086230594138	410.757568359375	410.7635803222656
1098	410.85552978515625	1.6888333333333334					1	DETECTED	410.8555 m/z @1.69 [CD8049_2.mzXML]	410.85552978515625	1.6888333333333334	1.6583833333333333	1.7959	0.13751666666666673	26836.83203125	133647.62999414056	0	1177	0.12282902749785296	2.2580733442802354	3.6761444580505205	410.8551025390625	410.8562316894531
1099	412.2836608886719	11.94825					1	DETECTED	412.2837 m/z @11.95 [CD8049_2.mzXML]	412.2836608886719	11.94825	11.917300000000001	15.957016666666668	4.039716666666667	13378.595703125	425292.59796197544	0	1177	0.09922641011870148	65.26198169090158	5.899913970726668	412.28204345703125	412.2855529785156
1100	412.3051452636719	11.589333333333334					1	DETECTED	412.3051 m/z @11.59 [CD8049_2.mzXML]	412.3051452636719	11.589333333333334	11.542216666666667	11.755883333333333	0.21366666666666667	12726.388671875	87643.4787904049	0	1177	0.23463262711046973	2.2674212946586048	3.5348425893172095	412.30377197265625	412.3051452636719
1101	412.77679443359375	13.340883333333332					1	DETECTED	412.7768 m/z @13.34 [CD8049_2.mzXML]	412.77679443359375	13.340883333333332	11.721616666666668	14.992700000000001	3.2710833333333333	6204.78955078125	518377.2081983642	0	1177	0.2521563657175232	1.0100508460620046	1.0214093204195587	412.77386474609375	412.78424072265625
1102	413.14111328125	9.344933333333334					1	DETECTED	413.1411 m/z @9.34 [CD8049_2.mzXML]	413.14111328125	9.344933333333334	9.29515	11.18855	1.8933999999999997	8231.0478515625	189516.6678323669	0	1177	1.7601208157494916	19.016404419149406	2.1567717619596425	413.1398620605469	413.1507568359375
1103	413.26513671875	1.6888333333333334					1	DETECTED	413.2651 m/z @1.69 [CD8049_2.mzXML]	413.26513671875	1.6888333333333334	0.17441666666666666	19.958333333333332	19.783916666666666	10590.3193359375	2072467.7050197443	0	1177	11.313637735877222	3.143138399066935	4.123850919265204	413.2624816894531	413.2745666503906
1104	413.34033203125	14.71605					1	DETECTED	413.3403 m/z @14.72 [CD8049_2.mzXML]	413.34033203125	14.71605	11.205183333333334	16.956	5.750816666666665	12544.1005859375	1536491.0186485276	0	1177	2.6752447490389013	0.8116262945063688	1.0112919787650365	413.3375244140625	413.3421325683594
1105	414.2992858886719	12.216583333333334					1	DETECTED	414.2993 m/z @12.22 [CD8049_2.mzXML]	414.2992858886719	12.216583333333334	11.604800000000001	16.58513333333333	4.980333333333331	110554.53125	1960864.294161744	1	1177	0.14202080603906886	0.9193961299715678	0.5255388032583609	414.2907409667969	414.30126953125
1106	415.21063232421875	11.887550000000001					1	DETECTED	415.2106 m/z @11.89 [CD8049_2.mzXML]	415.21063232421875	11.887550000000001	11.807500000000001	12.422149999999998	0.6146499999999975	447228.1875	3515280.0495930244	1	1177	0.09869815853844699	3.0795516569651635	3.3187279783335133	415.2100524902344	415.2115783691406
1107	415.2367858886719	10.751166666666668					1	DETECTED	415.2368 m/z @10.75 [CD8049_2.mzXML]	415.2367858886719	10.751166666666668	10.697366666666666	11.0892	0.39183333333333437	22552.78125	159653.8769605715	0	1177	0.09740287759011679	2.03860931035578	3.554790692307811	415.2351379394531	415.238525390625
1108	415.28033447265625	12.691516666666667					1	DETECTED	415.2803 m/z @12.69 [CD8049_2.mzXML]	415.28033447265625	12.691516666666667	12.657466666666666	13.559500000000002	0.9020333333333355	13845.0009765625	216001.54845813045	0	1177	0.13631152035993566	13.245717082721294	25.491434165442588	415.2793273925781	415.2845764160156
1109	415.3027648925781	12.216583333333334					1	DETECTED	415.3028 m/z @12.22 [CD8049_2.mzXML]	415.3027648925781	12.216583333333334	11.653866666666666	15.293633333333334	3.6397666666666684	33916.015625	692974.2257911994	0	1177	0.1329697397894929	2.9424087512048946	0.7396211915465641	415.3017883300781	415.30462646484375
1110	416.21417236328125	11.872916666666667					1	DETECTED	416.2142 m/z @11.87 [CD8049_2.mzXML]	416.21417236328125	11.872916666666667	11.824666666666667	19.025666666666666	7.200999999999999	105202.125	1384189.2083503734	0	1177	0.11409230726010477	4.084913857527256	4.828876949100348	416.2120361328125	416.22149658203125
1111	416.3057861328125	12.250850000000002					1	DETECTED	416.3058 m/z @12.25 [CD8049_2.mzXML]	416.3057861328125	12.250850000000002	12.198916666666666	12.353683333333333	0.15476666666666716	4128.451171875	27134.18670715353	0	1177	0.08509763082681054	1.4900513478818267	1.9801026957636534	416.3056945800781	416.3067932128906
1112	416.80047607421875	1.7518500000000001					1	DETECTED	416.8005 m/z @1.75 [CD8049_2.mzXML]	416.80047607421875	1.7518500000000001	1.6888333333333334	8.308983333333334	6.620150000000001	20574.34375	4252912.007776856	0	1177	6.629902745458338	52.52697699021419	104.05395398042837	416.8003845214844	416.8070068359375
1113	417.0020751953125	1.8796666666666666					1	DETECTED	417.0021 m/z @1.88 [CD8049_2.mzXML]	417.0020751953125	1.8796666666666666	1.6735833333333334	3.0956333333333332	1.4220499999999998	81434.984375	1425216.990339752	0	1177	0.1962240269135389	1.7556449474296758	2.134826687729959	416.9996337890625	417.00299072265625
1114	417.2619323730469	12.3883					1	DETECTED	417.2619 m/z @12.39 [CD8049_2.mzXML]	417.2619323730469	12.3883	11.321233333333334	14.085683333333332	2.7644499999999983	11498.4609375	605940.1219509883	0	1177	0.19803993780014828	1.2953501811820574	1.5907003623641147	417.2604064941406	417.26495361328125
1115	418.7476501464844	13.061166666666667					1	DETECTED	418.7477 m/z @13.06 [CD8049_2.mzXML]	418.7476501464844	13.061166666666667	5.8793	14.6299	8.750599999999999	10096.4931640625	1484870.652415437	0	1177	0.5975407444888088	0.6092148744987375	0.10757804690269185	418.74334716796875	418.7512512207031
1116	418.7976989746094	1.7518500000000001					1	DETECTED	418.7977 m/z @1.75 [CD8049_2.mzXML]	418.7976989746094	1.7518500000000001	1.6888333333333334	1.7669333333333335	0.07810000000000006	24758.873046875	90006.05133496111	0	1177	0.08716832836158095	0.619677334038614	0.2393546680772281	418.79754638671875	418.79803466796875
1117	418.87982177734375	1.5980166666666666					1	DETECTED	418.8798 m/z @1.60 [CD8049_2.mzXML]	418.87982177734375	1.5980166666666666	1.56825	1.6434833333333332	0.07523333333333326	57724.8984375	168135.6912456054	0	1177	0.054255872777726255	1.2637178051511724	1.5274356103023448	418.8789978027344	418.8799743652344
1118	418.9812927246094	1.8101166666666666					1	DETECTED	418.9813 m/z @1.81 [CD8049_2.mzXML]	418.9812927246094	1.8101166666666666	1.6583833333333333	2.1332833333333334	0.4749000000000001	34562.49609375	578073.2661870117	0	1177	0.2655715404596297	1.5649165202108972	2.1298330404217944	418.9799499511719	418.9815673828125
1119	418.9985656738281	1.9071666666666667					1	DETECTED	418.9986 m/z @1.91 [CD8049_2.mzXML]	418.9985656738281	1.9071666666666667	1.8660666666666665	17.438333333333333	15.572266666666666	17732.92578125	3657768.1395069575	0	1177	0.31673045705470826	189.4436334144357	377.8872668288714	418.9964599609375	418.9996337890625
1120	419.315185546875	12.591266666666666					1	DETECTED	419.3152 m/z @12.59 [CD8049_2.mzXML]	419.315185546875	12.591266666666666	0.10108333333333334	19.995	19.89391666666667	6655.048828125	1433469.733132872	0	1177	0.3415543031089001	1.3064209485575087	1.7757700813704544	419.31182861328125	419.31817626953125
1121	420.1578063964844	11.122316666666668					1	DETECTED	420.1578 m/z @11.12 [CD8049_2.mzXML]	420.1578063964844	11.122316666666668	10.462716666666667	11.238583333333334	0.7758666666666674	9421.9091796875	123978.01124722291	0	1177	0.13757320928156425	0.5873614574889964	0.2137959220530869	420.1570739746094	420.1597900390625
1122	420.76251220703125	13.1362					1	DETECTED	420.7625 m/z @13.14 [CD8049_2.mzXML]	420.76251220703125	13.1362	11.604800000000001	15.1159	3.511099999999999	6978.7783203125	575753.9934005432	0	1177	1.5587359424784122	1.1463693352487918	1.2927386704975838	420.7594909667969	420.77215576171875
1123	420.8841247558594	1.6735833333333334					1	DETECTED	420.8841 m/z @1.67 [CD8049_2.mzXML]	420.8841247558594	1.6735833333333334	1.6583833333333333	1.7204166666666665	0.06203333333333316	44770.01171875	103680.25240917955	0	1177	0.06742151749425651	2.040570175438577	3.0811403508771544	420.8837585449219	420.8844909667969
1124	421.78179931640625	14.24815					1	DETECTED	421.7818 m/z @14.25 [CD8049_2.mzXML]	421.78179931640625	14.24815	14.036066666666667	15.098383333333334	1.0623166666666677	17493.060546875	334407.27700341836	0	1177	0.3323418736896695	1.8542050626338236	2.3181511257025615	421.7802734375	421.783203125
1125	422.3258972167969	11.773					1	DETECTED	422.3259 m/z @11.77 [CD8049_2.mzXML]	422.3258972167969	11.773	11.755883333333333	11.917300000000001	0.16141666666666765	8651.486328125	57333.38793182395	0	1177	0.11331568198473363	4.715189873417811	8.430379746835621	422.3250732421875	422.3267517089844
1126	424.3414001464844	11.887550000000001					1	DETECTED	424.3414 m/z @11.89 [CD8049_2.mzXML]	424.3414001464844	11.887550000000001	11.858116666666666	12.3883	0.5301833333333335	154601.140625	1200586.8273771992	0	1177	0.10692970861785156	6.338364747828991	6.216695781021245	424.3402099609375	424.3417663574219
1127	424.8958740234375	1.6133166666666667					1	DETECTED	424.8959 m/z @1.61 [CD8049_2.mzXML]	424.8958740234375	1.6133166666666667	1.56825	3.578866666666667	2.010616666666667	85433.5390625	1109618.1550140989	0	1177	0.059295295065611375	22.647043407170305	47.5488122692772	424.8926696777344	424.9052734375
1128	425.19134521484375	10.679666666666666					1	DETECTED	425.1913 m/z @10.68 [CD8049_2.mzXML]	425.19134521484375	10.679666666666666	10.644283333333334	10.733183333333333	0.08889999999999887	2825.3291015625	10375.381018463004	0	1177	0.1438910543646621	1.2562411681582983	1.5124823363165967	425.1896667480469	425.1920166015625
1129	426.3567810058594	12.012333333333334					1	DETECTED	426.3568 m/z @12.01 [CD8049_2.mzXML]	426.3567810058594	12.012333333333334	6.790166666666667	12.827616666666668	6.037450000000001	316896.15625	3597187.1116681155	1	1177	0.23634100649837286	0.5334769735723547	0.0715557373228127	426.34783935546875	426.3581237792969
1130	427.05438232421875	9.396683333333334					1	DETECTED	427.0544 m/z @9.40 [CD8049_2.mzXML]	427.05438232421875	9.396683333333334	7.0372	9.9606	2.923399999999999	33873.80078125	529281.649819062	0	1177	0.09217841689853223	0.5445766869079612	1.7243965440854625	427.0533752441406	427.05908203125
1131	428.3725891113281	12.146816666666666					1	DETECTED	428.3726 m/z @12.15 [CD8049_2.mzXML]	428.3725891113281	12.146816666666666	12.11225	12.591266666666666	0.4790166666666664	54270.73828125	434094.59419445734	0	1177	0.08348934907491667	4.552137844348787	5.5676095895174145	428.37139892578125	428.3730773925781
1132	429.05126953125	9.396683333333334					1	DETECTED	429.0513 m/z @9.40 [CD8049_2.mzXML]	429.05126953125	9.396683333333334	9.311350000000001	9.502550000000001	0.19120000000000026	12527.5283203125	73620.49538372828	0	1177	0.09600939529676644	1.0020707136984361	1.5545184776491392	429.0508728027344	429.05157470703125
1133	429.2525939941406	10.922733333333333					1	DETECTED	429.2526 m/z @10.92 [CD8049_2.mzXML]	429.2525939941406	10.922733333333333	10.837383333333333	12.8113	1.9739166666666659	12554.009765625	346008.4863855589	0	1177	0.0942680540006311	11.56365944151532	22.067160632570058	429.2524108886719	429.2607116699219
1134	429.2988586425781	12.591266666666666					1	DETECTED	429.2989 m/z @12.59 [CD8049_2.mzXML]	429.2988586425781	12.591266666666666	12.540816666666666	12.7601	0.21928333333333327	13236.98046875	82139.18360620158	0	1177	0.10940515543968843	2.1732738685166972	3.3465477370333945	429.29742431640625	429.29949951171875
1135	429.3757629394531	12.146816666666666					1	DETECTED	429.3758 m/z @12.15 [CD8049_2.mzXML]	429.3757629394531	12.146816666666666	5.5653	14.888316666666666	9.323016666666668	13228.107421875	1627253.2292232055	0	1177	0.09967103813081657	0.7112911246900334	0.41452361446843244	429.3701171875	429.38330078125
1136	429.7686462402344	14.1992					1	DETECTED	429.7686 m/z @14.20 [CD8049_2.mzXML]	429.7686462402344	14.1992	9.70935	15.027783333333334	5.318433333333333	11731.6416015625	1135260.3854413452	0	1177	0.20058185113803795	0.5922729415607798	0.08982919386573045	429.7637634277344	429.76959228515625
1137	430.2435302734375	9.60745					1	DETECTED	430.2435 m/z @9.61 [CD8049_2.mzXML]	430.2435302734375	9.60745	8.735199999999999	9.692966666666667	0.957766666666668	4090.020751953125	56441.042497802744	0	1177	0.07163611418880933	0.5490207318238274	0.09804146364765469	430.2371826171875	430.2438659667969
1138	430.29443359375	11.964033333333333					1	DETECTED	430.2944 m/z @11.96 [CD8049_2.mzXML]	430.29443359375	11.964033333333333	11.238583333333334	12.095066666666666	0.8564833333333315	14621.3515625	243701.83243316645	0	1177	0.348916453937111	0.590311760516461	2.0054851718489	430.29266357421875	430.29693603515625
1139	430.3883056640625	13.061166666666667					1	DETECTED	430.3883 m/z @13.06 [CD8049_2.mzXML]	430.3883056640625	13.061166666666667	0.5028	19.940333333333335	19.437533333333334	14301.40625	1503925.3553280032	0	1177	0.15402932199568475	0.5951366863857694	0.45839380541824926	430.3788146972656	430.391845703125
1140	430.9128112792969	1.6434833333333332					1	DETECTED	430.9128 m/z @1.64 [CD8049_2.mzXML]	430.9128112792969	1.6434833333333332	1.5980166666666666	1.7039499999999999	0.10593333333333321	140266.46875	438064.5868198241	0	1177	0.0458446523497682	1.1372764908086057	0.9834027913773687	430.9125671386719	430.9131774902344
1141	431.09625244140625	10.152466666666667					1	DETECTED	431.0963 m/z @10.15 [CD8049_2.mzXML]	431.09625244140625	10.152466666666667	9.806783333333334	10.223333333333333	0.4165499999999991	2435.53466796875	37694.47633599842	0	1177	0.35807486098928365	0.6025022901499428	0.20500458029988566	431.0959777832031	431.09820556640625
1142	431.177734375	12.591266666666666					1	DETECTED	431.1777 m/z @12.59 [CD8049_2.mzXML]	431.177734375	12.591266666666666	9.189783333333333	12.924366666666666	3.734583333333333	27733.126953125	771491.2850694589	0	1177	0.48148558135610386	0.5489523180821896	0.6669946241269354	431.1695861816406	431.1786193847656
1143	431.3143005371094	12.742833333333333					1	DETECTED	431.3143 m/z @12.74 [CD8049_2.mzXML]	431.3143005371094	12.742833333333333	12.67445	12.877166666666666	0.20271666666666555	18830.748046875	112962.5141491699	0	1177	0.0781839926768999	1.482208140385078	1.9644162807701557	431.31402587890625	431.31573486328125
1144	431.3294677734375	14.167433333333333					1	DETECTED	431.3295 m/z @14.17 [CD8049_2.mzXML]	431.3294677734375	14.167433333333333	13.759883333333333	15.975316666666666	2.2154333333333334	2697.106201171875	183752.61890301527	0	1177	0.5257293907558704	2.7179896127264516	4.435979225452903	431.3272399902344	431.33203125
1145	432.180908203125	12.557633333333333					1	DETECTED	432.1809 m/z @12.56 [CD8049_2.mzXML]	432.180908203125	12.557633333333333	12.216583333333334	12.691516666666667	0.47493333333333254	7222.1376953125	136664.69704492178	0	1177	0.047693133841182345	0.6962810927039051	0.39256218540781024	432.1800842285156	432.1824951171875
1146	432.2373962402344	11.887550000000001					1	DETECTED	432.2374 m/z @11.89 [CD8049_2.mzXML]	432.2373962402344	11.887550000000001	0.21076666666666669	12.164	11.953233333333333	49588.01953125	7979117.203475344	0	1177	0.10800078562408899	0.5096633009851896	0.021607728756898318	432.2366943359375	432.2441101074219
1147	432.3096008300781	12.216583333333334					1	DETECTED	432.3096 m/z @12.22 [CD8049_2.mzXML]	432.3096008300781	12.216583333333334	11.636883333333333	15.045733333333335	3.408850000000001	75886.0703125	1653887.0487830213	1	1177	0.1416490838792921	0.935428541568732	0.5653757755569963	432.3067932128906	432.3190002441406
1148	432.9761657714844	1.8796666666666666					1	DETECTED	432.9762 m/z @1.88 [CD8049_2.mzXML]	432.9761657714844	1.8796666666666666	1.7669333333333335	2.448183333333333	0.6812499999999997	46674.41015625	789847.6760764157	0	1177	0.313471108122771	3.0215109402720324	3.764110135950667	432.9752197265625	432.9776306152344
1149	433.24066162109375	11.887550000000001					1	DETECTED	433.2407 m/z @11.89 [CD8049_2.mzXML]	433.24066162109375	11.887550000000001	10.152466666666667	12.095066666666666	1.9425999999999988	13854.189453125	390358.18883880635	0	1177	0.08595891627505203	0.5598002017194174	0.11960040343883481	433.23663330078125	433.24151611328125
1150	433.3133850097656	12.233516666666667					1	DETECTED	433.3134 m/z @12.23 [CD8049_2.mzXML]	433.3133850097656	12.233516666666667	12.216583333333334	12.456333333333333	0.23974999999999902	25804.494140625	163641.2265557863	0	1177	0.1013010822973861	7.079232283464946	9.934462615217274	433.3126220703125	433.3140869140625
1151	435.3330078125	10.519433333333334					1	DETECTED	435.3330 m/z @10.52 [CD8049_2.mzXML]	435.3330078125	10.519433333333334	10.462716666666667	11.773	1.3102833333333326	8205.1962890625	174324.1775820312	0	1177	0.12350872551274428	11.551131354687064	3.497374197066544	435.3307800292969	435.3332214355469
1152	436.8576965332031	1.6735833333333334					1	DETECTED	436.8577 m/z @1.67 [CD8049_2.mzXML]	436.8576965332031	1.6735833333333334	1.6583833333333333	2.6945833333333336	1.0362000000000002	35241.62109375	273145.4878020019	0	1177	0.04412148486875389	34.08552631578925	5.778606344202583	436.8576965332031	436.8609924316406
1153	437.1927185058594	11.887550000000001					1	DETECTED	437.1927 m/z @11.89 [CD8049_2.mzXML]	437.1927185058594	11.887550000000001	11.824666666666667	12.422149999999998	0.5974833333333311	274375.25	2246857.3147514705	1	1177	0.11090858695873607	2.94966140555723	3.420210370928302	437.19207763671875	437.19354248046875
1154	438.9837341308594	1.8101166666666666					1	DETECTED	438.9837 m/z @1.81 [CD8049_2.mzXML]	438.9837341308594	1.8101166666666666	1.7039499999999999	2.2995333333333337	0.5955833333333338	45810.62109375	610876.4313601077	0	1177	0.0987912967049216	2.9500412859052134	0.6556129813061131	438.9827880859375	438.9851379394531
1155	440.98101806640625	1.8244					1	DETECTED	440.9810 m/z @1.82 [CD8049_2.mzXML]	440.98101806640625	1.8244	1.6888333333333334	3.2584999999999997	1.5696666666666663	7889.90478515625	314745.72370263666	0	1177	1.495807376307597	5.789279567248587	10.578559134497175	440.9720153808594	440.981689453125
1156	442.8786315917969	1.5832333333333333					1	DETECTED	442.8786 m/z @1.58 [CD8049_2.mzXML]	442.8786315917969	1.5832333333333333	1.46565	1.5980166666666666	0.13236666666666674	11111.8759765625	54657.26797265626	0	1177	0.053654619905229683	0.5628632175761873	0.12434084929600184	442.8774719238281	442.8792419433594
1157	443.190185546875	12.591266666666666					1	DETECTED	443.1902 m/z @12.59 [CD8049_2.mzXML]	443.190185546875	12.591266666666666	12.524066666666666	12.877166666666666	0.3530999999999995	6570.87744140625	71657.41482574471	0	1177	0.3240077000551018	2.627232142857151	4.254464285714302	443.18841552734375	443.1912536621094
1158	443.4196472167969	12.216583333333334					1	DETECTED	443.4196 m/z @12.22 [CD8049_2.mzXML]	443.4196472167969	12.216583333333334	3.6097333333333332	12.422149999999998	8.812416666666666	5479.9921875	1026783.048284912	0	1177	0.30275392261246736	0.5119420384151382	0.023884076830276373	443.4183044433594	443.42376708984375
1159	444.2386779785156	8.374283333333333					1	DETECTED	444.2387 m/z @8.37 [CD8049_2.mzXML]	444.2386779785156	8.374283333333333	7.9860500000000005	8.456716666666667	0.47066666666666634	2187.161376953125	32735.25051455686	0	1177	0.30105356950679507	0.6061646775993833	0.21232935519876667	444.2347106933594	444.239990234375
1160	445.3663024902344	13.675416666666667					1	DETECTED	445.3663 m/z @13.68 [CD8049_2.mzXML]	445.3663024902344	13.675416666666667	12.198916666666666	15.15085	2.9519333333333346	7065.92236328125	545664.2548167726	0	1177	1.0199509674916527	0.9996387854159606	0.9992775708319213	445.3652648925781	445.3682556152344
1161	445.39874267578125	12.31955					1	DETECTED	445.3987 m/z @12.32 [CD8049_2.mzXML]	445.39874267578125	12.31955	11.704666666666666	12.77765	1.0729833333333332	12729.6884765625	325524.3681444093	0	1177	0.1998009775078824	0.87250969018513	0.7450193803702599	445.3970031738281	445.4006042480469
1162	446.2525634765625	11.558116666666667					1	DETECTED	446.2526 m/z @11.56 [CD8049_2.mzXML]	446.2525634765625	11.558116666666667	8.78815	12.146816666666666	3.3586666666666662	356624.15625	3594850.986602564	1	1177	0.10069595297931855	3.388987904974712	13.70732034322783	446.2504577636719	446.2538146972656
1163	446.88677978515625	1.6434833333333332					1	DETECTED	446.8868 m/z @1.64 [CD8049_2.mzXML]	446.88677978515625	1.6434833333333332	1.5980166666666666	1.7039499999999999	0.10593333333333321	80264.578125	231540.0537856446	0	1177	0.04401775875359237	1.1247815820651972	1.059312691720169	446.8867492675781	446.88824462890625
1164	447.34613037109375	14.495366666666666					1	DETECTED	447.3461 m/z @14.50 [CD8049_2.mzXML]	447.34613037109375	14.495366666666666	11.917300000000001	16.381466666666668	4.464166666666667	7924.59765625	682279.3743595884	0	1177	0.6159997684109904	0.8657973675363976	0.7315947350727952	447.3416442871094	447.3475341796875
1165	448.3050842285156	11.964033333333333					1	DETECTED	448.3051 m/z @11.96 [CD8049_2.mzXML]	448.3050842285156	11.964033333333333	11.932483333333332	12.095066666666666	0.16258333333333397	13759.4765625	87561.4334941411	0	1177	0.13764030344268896	2.576597992604254	4.698396712621424	448.3040771484375	448.3050842285156
1166	448.340576171875	11.917300000000001					1	DETECTED	448.3406 m/z @11.92 [CD8049_2.mzXML]	448.340576171875	11.917300000000001	11.858116666666666	14.68145	2.823333333333334	9675.16796875	973194.2742265015	0	1177	2.8186566411361813	23.852435933539127	46.70487186707825	448.3405456542969	448.35028076171875
1167	449.20068359375	12.31955					1	DETECTED	449.2007 m/z @12.32 [CD8049_2.mzXML]	449.20068359375	12.31955	12.181783333333334	12.657466666666666	0.47568333333333257	17809.66015625	251194.93559527563	0	1177	0.2331175590929817	1.7264093878538658	1.6279890766173628	449.19873046875	449.2015380859375
1168	449.360107421875	12.8113					1	DETECTED	449.3601 m/z @12.81 [CD8049_2.mzXML]	449.360107421875	12.8113	12.422149999999998	14.362599999999999	1.9404500000000002	5258.41943359375	301018.1350424806	0	1177	0.28761230576578534	2.493190286521902	3.986380573043804	449.3594055175781	449.36407470703125
1169	450.3203125	12.31955					1	DETECTED	450.3203 m/z @12.32 [CD8049_2.mzXML]	450.3203125	12.31955	11.687533333333333	12.657466666666666	0.9699333333333335	51973.0546875	696583.8617672132	0	1177	0.16365915336670334	0.7868257843189089	0.3047984629484637	450.3191833496094	450.3215026855469
1170	450.3565979003906	13.061166666666667					1	DETECTED	450.3566 m/z @13.06 [CD8049_2.mzXML]	450.3565979003906	13.061166666666667	0.11946666666666667	19.995	19.875533333333333	46814.05078125	2607104.261533506	0	1177	0.15951948626654477	1.163415029530042	2.08190470301416	450.3546142578125	450.36383056640625
1171	451.32366943359375	12.302249999999999					1	DETECTED	451.3237 m/z @12.30 [CD8049_2.mzXML]	451.32366943359375	12.302249999999999	12.181783333333334	12.473016666666666	0.29123333333333257	14469.2861328125	143709.21842395014	0	1177	0.20400484147643638	1.208771444382965	1.4684785695335203	451.32330322265625	451.3254699707031
1172	452.3729553222656	12.060866666666668					1	DETECTED	452.3730 m/z @12.06 [CD8049_2.mzXML]	452.3729553222656	12.060866666666668	12.044483333333334	12.233516666666667	0.18903333333333272	7374.05126953125	50122.68918182373	0	1177	0.14309830563883708	5.769074262461725	10.53814852492345	452.37188720703125	452.3729553222656
1173	453.1666259765625	11.872916666666667					1	DETECTED	453.1666 m/z @11.87 [CD8049_2.mzXML]	453.1666259765625	11.872916666666667	11.841833333333334	12.028216666666667	0.18638333333333357	11624.0791015625	61005.29520178246	0	1177	0.11310358571184587	2.9981233243968064	4.472031597248451	453.1658630371094	453.1679382324219
1174	453.2965087890625	12.742833333333333					1	DETECTED	453.2965 m/z @12.74 [CD8049_2.mzXML]	453.2965087890625	12.742833333333333	12.70855	12.827616666666668	0.11906666666666688	6131.0712890625	27893.33450512695	0	1177	0.11725488864166067	1.7365094798250191	2.4730189596500383	453.295166015625	453.29730224609375
1175	453.34375	10.519433333333334					1	DETECTED	453.3438 m/z @10.52 [CD8049_2.mzXML]	453.34375	10.519433333333334	10.152466666666667	18.18166666666667	8.029200000000001	107769.546875	1439085.9818981022	0	1177	0.09536989466570311	2.883669503694374	2.904997606229791	453.34130859375	453.34564208984375
1176	454.29168701171875	13.061166666666667					1	DETECTED	454.2917 m/z @13.06 [CD8049_2.mzXML]	454.29168701171875	13.061166666666667	7.001833333333334	15.33015	8.328316666666666	43511.27734375	1306908.741168213	0	1177	0.09337481433748351	6.3897469614355	7.97964958124192	454.2880554199219	454.2947082519531
1177	454.38836669921875	12.181783333333334					1	DETECTED	454.3884 m/z @12.18 [CD8049_2.mzXML]	454.38836669921875	12.181783333333334	12.146816666666666	12.336350000000001	0.1895333333333351	12187.177734375	77356.50927954116	0	1177	0.12214449536163308	2.7102001906577318	4.4204003813154635	454.387451171875	454.388671875
1178	454.95831298828125	1.8101166666666666					1	DETECTED	454.9583 m/z @1.81 [CD8049_2.mzXML]	454.95831298828125	1.8101166666666666	1.6888333333333334	2.2995333333333337	0.6107000000000002	23852.9375	436551.43635534664	0	1177	0.33759173088130523	2.517658375704278	3.7566113111864716	454.9569091796875	454.9591979980469
1179	455.3128662109375	12.624400000000001					1	DETECTED	455.3129 m/z @12.62 [CD8049_2.mzXML]	455.3128662109375	12.624400000000001	5.93155	12.7258	6.79425	4117.65087890625	975021.7309112854	0	1177	6.756053507056821	0.5075752482126447	0.015150496425289395	455.31146240234375	455.3130187988281
1180	456.3307189941406	11.460049999999999					1	DETECTED	456.3307 m/z @11.46 [CD8049_2.mzXML]	456.3307189941406	11.460049999999999	0.5946166666666667	11.5738	10.979183333333333	21813.087890625	1673282.123651582	0	1177	0.09936960112159454	0.5052344898040576	0.010468979608115157	456.3226318359375	456.33172607421875
1181	458.855712890625	1.56825					1	DETECTED	458.8557 m/z @1.57 [CD8049_2.mzXML]	458.855712890625	1.56825	1.4503333333333333	1.5980166666666666	0.1476833333333334	30987.416015625	154797.9244550171	0	1177	0.08145813600420038	0.626740617576312	0.2785746047372058	458.8552551269531	458.8570861816406
1182	459.2471618652344	13.238833333333334					1	DETECTED	459.2472 m/z @13.24 [CD8049_2.mzXML]	459.2471618652344	13.238833333333334	5.132783333333333	13.898516666666666	8.765733333333333	23780.6640625	931988.0198168025	0	1177	0.2522288350782276	0.5406908009038517	1.0541106783670133	459.2373352050781	459.2510986328125
1183	460.9664001464844	1.8101166666666666					1	DETECTED	460.9664 m/z @1.81 [CD8049_2.mzXML]	460.9664001464844	1.8101166666666666	1.6888333333333334	5.46075	3.771916666666667	18734.52734375	604230.9237867432	0	1177	0.22343220855848767	15.550020612889947	2.8462474282907966	460.9648132324219	460.9709777832031
1184	461.0604248046875	9.20435					1	DETECTED	461.0604 m/z @9.20 [CD8049_2.mzXML]	461.0604248046875	9.20435	9.056116666666666	9.92605	0.8699333333333339	6690.15625	82930.43559359753	0	1177	0.10979798530327756	2.934337755790416	3.8673281138216424	461.0585021972656	461.0619201660156
1185	463.3019714355469	13.061166666666667					1	DETECTED	463.3020 m/z @13.06 [CD8049_2.mzXML]	463.3019714355469	13.061166666666667	12.955083333333333	13.165249999999999	0.21016666666666595	11025.2294921875	90548.68979602071	0	1177	0.1893344113143911	0.9905734485467286	0.981146897093457	463.301513671875	463.30291748046875
1186	463.33843994140625	13.511033333333334					1	DETECTED	463.3384 m/z @13.51 [CD8049_2.mzXML]	463.33843994140625	13.511033333333334	12.095066666666666	14.461666666666668	2.366600000000002	3970.110595703125	313682.59038851934	0	1177	1.226954366107309	0.8356835142070199	0.67136702841404	463.3359069824219	463.34356689453125
1187	464.1918029785156	10.87125					1	DETECTED	464.1918 m/z @10.87 [CD8049_2.mzXML]	464.1918029785156	10.87125	2.5158666666666667	10.922733333333333	8.406866666666666	3071.73291015625	882671.9794874268	0	1177	0.11705212458722869	0.503080848075991	0.006161696151981882	464.1885986328125	464.197265625
1188	464.21795654296875	10.59495					1	DETECTED	464.2180 m/z @10.59 [CD8049_2.mzXML]	464.21795654296875	10.59495	10.462716666666667	10.751166666666668	0.288450000000001	32714.62109375	170396.2601223156	0	1177	0.07031756239318021	1.6852994143707696	4.028612534482151	464.2159118652344	464.2196044921875
1189	466.3157958984375	11.964033333333333					1	DETECTED	466.3158 m/z @11.96 [CD8049_2.mzXML]	466.3157958984375	11.964033333333333	11.476166666666668	12.405033333333334	0.9288666666666661	28868.88671875	363752.33466015646	0	1177	0.11539295267061966	1.0462340370142895	1.3495652011738772	466.3127136230469	466.31640625
1190	468.21832275390625	12.216583333333334					1	DETECTED	468.2183 m/z @12.22 [CD8049_2.mzXML]	468.21832275390625	12.216583333333334	11.670449999999999	12.370849999999999	0.7004000000000001	10428.072265625	175940.43606042495	0	1177	0.12786223961640708	0.6412353515624978	0.29362838155788057	468.2174987792969	468.2197570800781
1191	468.306884765625	12.640883333333333					1	DETECTED	468.3069 m/z @12.64 [CD8049_2.mzXML]	468.306884765625	12.640883333333333	12.524066666666666	13.091466666666667	0.567400000000001	53502.49609375	598680.6206105954	0	1177	0.1400558489570809	1.860121266856373	2.286541327655852	468.3056335449219	468.31005859375
1192	469.327880859375	11.887550000000001					1	DETECTED	469.3279 m/z @11.89 [CD8049_2.mzXML]	469.327880859375	11.887550000000001	11.704666666666666	15.402916666666666	3.69825	5549.37109375	549641.7028879093	0	1177	2.903642925805485	10.110954160211357	18.81262812820445	469.32342529296875	469.3307800292969
1193	469.3874206542969	12.31955					1	DETECTED	469.3874 m/z @12.32 [CD8049_2.mzXML]	469.3874206542969	12.31955	5.391766666666666	13.898516666666666	8.50675	13018.8173828125	1033858.9017573551	0	1177	0.23460454426511745	0.6139590104578906	0.2279180209157811	469.3824768066406	469.3887634277344
1194	470.9312438964844	1.7817833333333333					1	DETECTED	470.9312 m/z @1.78 [CD8049_2.mzXML]	470.9312438964844	1.7817833333333333	1.7817833333333333	8.358216666666667	6.576433333333334	6768.6953125	969872.386733429	0	1177	0.3038770869848211	null	null	470.9311828613281	470.934326171875
1195	472.24859619140625	11.5738					1	DETECTED	472.2486 m/z @11.57 [CD8049_2.mzXML]	472.24859619140625	11.5738	9.943133333333332	11.979800000000001	2.036666666666669	25350.0546875	508186.7653394775	0	1177	0.09163471100556997	0.6244889615699101	0.10011969537411627	472.2399597167969	472.2498474121094
1196	472.3021240234375	12.216583333333334					1	DETECTED	472.3021 m/z @12.22 [CD8049_2.mzXML]	472.3021240234375	12.216583333333334	11.721616666666668	12.591266666666666	0.8696499999999983	67726.234375	950833.0869899915	0	1177	0.14791674679300826	0.8784935012458736	0.5396202115110245	472.302001953125	472.3028564453125
1197	474.2832946777344	11.887550000000001					1	DETECTED	474.2833 m/z @11.89 [CD8049_2.mzXML]	474.2832946777344	11.887550000000001	3.9510333333333336	13.494850000000001	9.543816666666668	1198908.75	2.2573145510738857E7	1	1177	0.11707529221291679	2.7188917815643854	3.6717564718241538	474.2748107910156	474.2846374511719
1198	474.83355712890625	1.5536333333333334					1	DETECTED	474.8336 m/z @1.55 [CD8049_2.mzXML]	474.83355712890625	1.5536333333333334	1.46565	1.5832333333333333	0.11758333333333337	30910.486328125	124270.45624169921	0	1177	0.07119400340028115	0.6682136768327323	0.297083864734584	474.8331604003906	474.8343200683594
1199	475.2876281738281	11.887550000000001					1	DETECTED	475.2876 m/z @11.89 [CD8049_2.mzXML]	475.2876281738281	11.887550000000001	11.858116666666666	12.607666666666667	0.749550000000001	306970.78125	2451184.025248542	0	1177	0.14821859182686126	7.181578781642962	18.87447957013662	475.2861633300781	475.2930908203125
1200	475.32550048828125	10.519433333333334					1	DETECTED	475.3255 m/z @10.52 [CD8049_2.mzXML]	475.32550048828125	10.519433333333334	9.875	10.87125	0.9962499999999999	38015.6328125	298577.7961712956	0	1177	0.1096503425100277	2.6441561190218676	1.6525740335240853	475.3231506347656	475.32781982421875
1201	476.9402770996094	1.8101166666666666					1	DETECTED	476.9403 m/z @1.81 [CD8049_2.mzXML]	476.9402770996094	1.8101166666666666	1.7362499999999998	2.23155	0.4953000000000001	13396.931640625	163987.42586169436	0	1177	0.058084542263195926	3.3526624548736432	5.7053249097472865	476.9364929199219	476.94317626953125
1202	478.2916259765625	12.877166666666666					1	DETECTED	478.2916 m/z @12.88 [CD8049_2.mzXML]	478.2916259765625	12.877166666666666	12.7258	13.0155	0.28969999999999985	96522.1015625	786154.8642138628	1	1177	0.12025145734751419	0.9214371465464379	0.9457194508082554	478.2913818359375	478.29229736328125
1203	478.3280029296875	13.1362					1	DETECTED	478.3280 m/z @13.14 [CD8049_2.mzXML]	478.3280029296875	13.1362	11.636883333333333	15.457683333333334	3.8208	68044.78125	2550990.123525786	0	1177	0.32738090973410117	1.0339035973986945	1.1157634459077233	478.3267822265625	478.3302307128906
1204	478.3877868652344	12.31955					1	DETECTED	478.3878 m/z @12.32 [CD8049_2.mzXML]	478.3877868652344	12.31955	0.32045	19.629	19.30855	19224.123046875	2076066.4271801151	0	1177	0.3439255600552009	0.7338744832776729	9.064387117801568	478.38592529296875	478.39239501953125
1205	479.29498291015625	12.877166666666666					1	DETECTED	479.2950 m/z @12.88 [CD8049_2.mzXML]	479.29498291015625	12.877166666666666	12.844066666666667	13.061166666666667	0.2171000000000003	26154.25	173190.80034789964	0	1177	0.14886612657416087	3.2794561933535538	5.5589123867071075	479.29400634765625	479.296142578125
1206	479.39129638671875	12.31955					1	DETECTED	479.3913 m/z @12.32 [CD8049_2.mzXML]	479.39129638671875	12.31955	11.94825	19.190166666666666	7.241916666666667	5813.01416015625	713959.7224136965	0	1177	0.4119299380776269	9.752109704641358	18.504219409282715	479.3885803222656	479.3935241699219
1207	480.3074645996094	13.20985					1	DETECTED	480.3075 m/z @13.21 [CD8049_2.mzXML]	480.3074645996094	13.20985	1.3055999999999999	13.311316666666666	12.005716666666666	20365.84765625	1763919.2122367243	0	1177	0.12106426343301813	0.50426178325668	0.008523566513360106	480.2980041503906	480.30877685546875
1208	480.3438415527344	13.463166666666666					1	DETECTED	480.3438 m/z @13.46 [CD8049_2.mzXML]	480.3438415527344	13.463166666666666	13.340883333333332	14.698649999999999	1.3577666666666666	74896.140625	1205784.055368959	0	1177	0.24582256177712125	4.352326723243124	3.2258557667066414	480.34088134765625	480.3466796875
1209	482.32318115234375	12.909016666666668					1	DETECTED	482.3232 m/z @12.91 [CD8049_2.mzXML]	482.32318115234375	12.909016666666668	12.742833333333333	18.9165	6.173666666666666	34494.5859375	723514.7609915761	0	1177	0.11873339694808216	24.84555976028032	2.3547801395635113	482.3206787109375	482.3243408203125
1210	482.35906982421875	13.777233333333333					1	DETECTED	482.3591 m/z @13.78 [CD8049_2.mzXML]	482.35906982421875	13.777233333333333	13.559500000000002	15.457683333333334	1.898183333333332	83461.8125	1821451.4709047242	1	1177	0.3535262701475812	2.3932306572877327	2.7692261560492355	482.3581848144531	482.3634033203125
1211	483.3624267578125	13.777233333333333					1	DETECTED	483.3624 m/z @13.78 [CD8049_2.mzXML]	483.3624267578125	13.777233333333333	13.5758	14.975133333333334	1.3993333333333347	20366.8828125	475714.01365679957	0	1177	0.27687341162527446	3.4734403441998922	5.9468806883997845	483.3621826171875	483.3662109375
1212	484.08184814453125	11.205183333333334					1	DETECTED	484.0818 m/z @11.21 [CD8049_2.mzXML]	484.08184814453125	11.205183333333334	9.641950000000001	11.755883333333333	2.113933333333332	111936.609375	1557646.4417678516	1	1177	0.1876698469400555	0.7932225514373159	0.6971240002829298	484.07550048828125	484.0832214355469
1213	486.0779724121094	11.18855					1	DETECTED	486.0780 m/z @11.19 [CD8049_2.mzXML]	486.0779724121094	11.18855	10.939566666666668	11.336333333333332	0.3967666666666645	39596.93359375	437392.13954565313	0	1177	0.12283811960224078	0.7942355733310809	0.5539699112700469	486.0770568847656	486.0787048339844
1214	486.86676025390625	1.5980166666666666					1	DETECTED	486.8668 m/z @1.60 [CD8049_2.mzXML]	486.86676025390625	1.5980166666666666	1.56825	1.6434833333333332	0.07523333333333326	28627.7890625	79595.51795178217	0	1177	0.04808356429414684	1.2290820658474195	1.5322534465106288	486.8659362792969	486.8667907714844
1215	487.3194274902344	14.562483333333335					1	DETECTED	487.3194 m/z @14.56 [CD8049_2.mzXML]	487.3194274902344	14.562483333333335	14.002133333333335	15.827116666666665	1.8249833333333303	40418.14453125	1270116.540686433	0	1177	0.40188677679927665	1.0951747065661661	1.1212051055981411	487.31695556640625	487.3221740722656
1216	488.2973937988281	11.964033333333333					1	DETECTED	488.2974 m/z @11.96 [CD8049_2.mzXML]	488.2973937988281	11.964033333333333	11.887550000000001	12.181783333333334	0.2942333333333327	17648.12890625	142581.33270336932	0	1177	0.09945174939849011	1.9235127478753802	null	488.2967529296875	488.30072021484375
1217	489.3354797363281	15.3669					1	DETECTED	489.3355 m/z @15.37 [CD8049_2.mzXML]	489.3354797363281	15.3669	10.223333333333333	17.456833333333336	7.233500000000003	8242.71875	953450.6377301026	0	1177	0.4383036372270741	0.7031599344164557	0.913900588942651	489.33251953125	489.3378601074219
1218	490.42437744140625	12.970366666666667					1	DETECTED	490.4244 m/z @12.97 [CD8049_2.mzXML]	490.42437744140625	12.970366666666667	12.181783333333334	13.692133333333334	1.5103500000000007	10497.94921875	411503.58060693386	0	1177	0.08669760100857182	0.9576349994716267	0.9152699989432534	490.42230224609375	490.42645263671875
1219	491.0927429199219	9.8578					1	DETECTED	491.0927 m/z @9.86 [CD8049_2.mzXML]	491.0927429199219	9.8578	9.790833333333333	9.8578	0.06696666666666573	1118.1260986328125	3666.498226531904	0	1177	0.027906922056160965	0.5	null	491.0920715332031	491.09625244140625
1220	491.3702697753906	12.31955					1	DETECTED	491.3703 m/z @12.32 [CD8049_2.mzXML]	491.3702697753906	12.31955	12.028216666666667	14.595983333333333	2.5677666666666656	8102.62939453125	336707.98925314355	0	1177	0.1277213890531037	4.406922196796352	7.813844393592704	491.3673095703125	491.3713684082031
1221	491.5555725097656	13.150749999999999					1	DETECTED	491.5556 m/z @13.15 [CD8049_2.mzXML]	491.5555725097656	13.150749999999999	13.00045	13.70885	0.7083999999999993	19526.79296875	283759.37884973077	0	1177	0.22213876051762327	2.35662009314707	1.7875097522468986	491.5555725097656	491.5588073730469
1222	493.7788391113281	13.1362					1	DETECTED	493.7788 m/z @13.14 [CD8049_2.mzXML]	493.7788391113281	13.1362	13.106266666666667	13.38585	0.2795833333333331	17138.2265625	167298.9255319823	0	1177	0.1818585308053109	4.670100222717036	8.340200445434071	493.7778625488281	493.7796936035156
1223	494.32275390625	12.77765					1	DETECTED	494.3228 m/z @12.78 [CD8049_2.mzXML]	494.32275390625	12.77765	12.607666666666667	18.107833333333335	5.500166666666669	211287.96875	2674895.581303952	1	1177	0.19902224724804185	1.4082610488742593	1.5639628434314832	494.32086181640625	494.3254089355469
1224	495.1282653808594	10.38795					1	DETECTED	495.1283 m/z @10.39 [CD8049_2.mzXML]	495.1282653808594	10.38795	10.3253	10.973316666666667	0.6480166666666669	178194.359375	1212996.9897093463	1	1177	0.08593579272143437	2.3702042844709337	2.480462359569514	495.1265563964844	495.12884521484375
1225	495.3258361816406	12.77765					1	DETECTED	495.3258 m/z @12.78 [CD8049_2.mzXML]	495.3258361816406	12.77765	12.77765	13.253333333333334	0.47568333333333435	55680.71484375	458919.01350036653	0	1177	0.4370292413783883	null	null	495.323486328125	495.3267822265625
1226	496.33746337890625	13.1362					1	DETECTED	496.3375 m/z @13.14 [CD8049_2.mzXML]	496.33746337890625	13.1362	10.697366666666666	18.420666666666666	7.7233	5762057.5	9.652829311223827E7	1	1177	0.19403335991368564	2.0587900342480308	2.790280461777969	496.3365478515625	496.342041015625
1227	497.3418884277344	13.1362					1	DETECTED	497.3419 m/z @13.14 [CD8049_2.mzXML]	497.3418884277344	13.1362	4.859866666666666	16.640533333333334	11.780666666666669	1206972.875	2.2847366793874986E7	0	1177	0.20146510867381906	0.5557467757484159	2.264344257364676	497.3404846191406	497.34619140625
1228	498.90032958984375	1.62845					1	DETECTED	498.9003 m/z @1.63 [CD8049_2.mzXML]	498.90032958984375	1.62845	1.5980166666666666	1.6735833333333334	0.07556666666666678	33383.9375	96395.11014990235	0	1177	0.053805499631301545	1.2415115005476478	1.2873497540283663	498.8992004394531	498.9005432128906
1229	499.0745849609375	3.022266666666667					1	DETECTED	499.0746 m/z @3.02 [CD8049_2.mzXML]	499.0745849609375	3.022266666666667	2.93495	3.022266666666667	0.08731666666666671	1873.94921875	7267.251465209973	0	1177	0.07220382111855095	0.5	null	499.0699768066406	499.0745849609375
1230	499.3473815917969	13.150749999999999					1	DETECTED	499.3474 m/z @13.15 [CD8049_2.mzXML]	499.3473815917969	13.150749999999999	13.076166666666667	19.885166666666667	6.808999999999999	27431.251953125	1051855.3971981495	0	1177	0.16088373842318937	2.853847825292507	4.594113064035114	499.34051513671875	499.34857177734375
1231	500.0768737792969	10.956633333333334					1	DETECTED	500.0769 m/z @10.96 [CD8049_2.mzXML]	500.0768737792969	10.956633333333334	9.379416666666666	11.0892	1.709783333333334	8751.2841796875	258606.59367422463	0	1177	0.5767613199889983	0.5420255090718878	0.09510563043296494	500.07464599609375	500.07891845703125
1232	500.28033447265625	11.872916666666667					1	DETECTED	500.2803 m/z @11.87 [CD8049_2.mzXML]	500.28033447265625	11.872916666666667	2.217633333333333	13.061166666666667	10.843533333333333	53246.51953125	1621125.045708192	0	1177	0.12106739901989627	3.3940014045079194	5.314090409803651	500.27215576171875	500.2854919433594
1233	500.429931640625	13.52725					1	DETECTED	500.4299 m/z @13.53 [CD8049_2.mzXML]	500.429931640625	13.52725	13.511033333333334	13.9681	0.45706666666666607	8083.32666015625	105213.31185498023	0	1177	0.13406744269721038	14.092497430626821	27.184994861253642	500.4278259277344	500.43017578125
1234	501.18841552734375	13.150749999999999					1	DETECTED	501.1884 m/z @13.15 [CD8049_2.mzXML]	501.18841552734375	13.150749999999999	13.061166666666667	13.494850000000001	0.43368333333333453	18097.29296875	237748.1250397951	0	1177	0.20838835822929802	2.420558139534932	3.841116279069864	501.1862487792969	501.1899108886719
1235	502.0730285644531	9.43195					1	DETECTED	502.0730 m/z @9.43 [CD8049_2.mzXML]	502.0730285644531	9.43195	9.396683333333334	10.922733333333333	1.5260499999999997	2406.59423828125	135314.62822943117	0	1177	0.09013756254231353	21.635869565217316	42.27173913043463	502.0727844238281	502.07403564453125
1236	502.110595703125	10.258633333333334					1	DETECTED	502.1106 m/z @10.26 [CD8049_2.mzXML]	502.110595703125	10.258633333333334	10.0819	10.40395	0.32205000000000084	12892.8427734375	120092.3621499329	0	1177	0.12822264578918308	0.9079391980338095	1.0168018815558104	502.1097412109375	502.1138000488281
1237	502.29180908203125	12.844066666666667					1	DETECTED	502.2918 m/z @12.84 [CD8049_2.mzXML]	502.29180908203125	12.844066666666667	4.1394	13.106266666666667	8.966866666666666	44077.3828125	1204066.3435272519	0	1177	0.11289005019911436	0.5150608868806005	3.0770963034627044	502.2823791503906	502.2924499511719
1238	502.3265686035156	12.985566666666667					1	DETECTED	502.3266 m/z @12.99 [CD8049_2.mzXML]	502.3265686035156	12.985566666666667	12.939783333333333	13.811783333333333	0.8719999999999999	14357.794921875	257911.88467169245	0	1177	0.09702270066664376	9.523116126683432	13.341587305812563	502.3233947753906	502.3297119140625
1239	502.41033935546875	3.8262					1	DETECTED	502.4103 m/z @3.83 [CD8049_2.mzXML]	502.41033935546875	3.8262	3.4863166666666667	4.677350000000001	1.1910333333333338	1071.8843994140625	56666.49493646242	0	1177	0.6646996579398463	1.7521208257735505	2.504241651547101	502.4082946777344	502.4152526855469
1240	503.2944030761719	12.844066666666667					1	DETECTED	503.2944 m/z @12.84 [CD8049_2.mzXML]	503.2944030761719	12.844066666666667	12.353683333333333	12.924366666666666	0.5706833333333332	10840.068359375	119585.7735446776	0	1177	0.061089722876323194	0.5818747238554864	0.16374944771097297	503.29296875	503.2958984375
1241	503.4075927734375	13.91675					1	DETECTED	503.4076 m/z @13.92 [CD8049_2.mzXML]	503.4075927734375	13.91675	3.1988	19.793666666666663	16.594866666666665	4813.056640625	1216428.736903351	0	1177	0.2700796454479182	0.7741623475882359	0.5483246951764715	503.4056396484375	503.4151306152344
1242	504.10662841796875	10.258633333333334					1	DETECTED	504.1066 m/z @10.26 [CD8049_2.mzXML]	504.10662841796875	10.258633333333334	10.152466666666667	16.0856	5.933133333333332	4424.78759765625	263751.48347186286	0	1177	0.11050588157814367	27.942543171114576	0.796558291244147	504.1061096191406	504.11492919921875
1243	504.12548828125	8.93145					1	DETECTED	504.1255 m/z @8.93 [CD8049_2.mzXML]	504.12548828125	8.93145	8.895866666666667	9.219233333333333	0.3233666666666668	2133.78076171875	25175.110700134348	0	1177	0.17249299529689033	4.543793911007032	8.087587822014063	504.1243896484375	504.12811279296875
1244	504.2394104003906	12.233516666666667					1	DETECTED	504.2394 m/z @12.23 [CD8049_2.mzXML]	504.2394104003906	12.233516666666667	12.181783333333334	12.439383333333334	0.25760000000000005	10731.171875	96887.74551367218	0	1177	0.11216485358657913	2.489690721649503	3.9793814432990056	504.238525390625	504.239990234375
1245	504.3427429199219	13.253333333333334					1	DETECTED	504.3427 m/z @13.25 [CD8049_2.mzXML]	504.3427429199219	13.253333333333334	13.224366666666667	14.036066666666667	0.8117000000000001	11596.1103515625	207691.4301588134	0	1177	0.48273643914030373	14.010932105868534	27.021864211737068	504.3404846191406	504.3453369140625
1246	506.3592224121094	14.102183333333333					1	DETECTED	506.3592 m/z @14.10 [CD8049_2.mzXML]	506.3592224121094	14.102183333333333	11.542216666666667	16.0486	4.506383333333334	9395.9150390625	850080.5181432492	0	1177	0.5396505535506453	0.8801644552663449	0.7603289105326898	506.3558044433594	506.3653564453125
1247	507.3226013183594	13.165249999999999					1	DETECTED	507.3226 m/z @13.17 [CD8049_2.mzXML]	507.3226013183594	13.165249999999999	12.955083333333333	13.296616666666667	0.34153333333333435	14025.853515625	153432.25847558642	0	1177	0.25373334398204683	0.8125297383029394	0.6250594766058788	507.3224792480469	507.3289794921875
1248	508.37451171875	14.052850000000001					1	DETECTED	508.3745 m/z @14.05 [CD8049_2.mzXML]	508.37451171875	14.052850000000001	11.755883333333333	15.845949999999998	4.090066666666665	44341.53125	1606456.0529290466	0	1177	0.29501008645388893	0.7199915603704642	2.520773375178068	508.37420654296875	508.3782653808594
1249	509.3337707519531	12.909016666666668					1	DETECTED	509.3338 m/z @12.91 [CD8049_2.mzXML]	509.3337707519531	12.909016666666668	12.844066666666667	12.939783333333333	0.09571666666666623	7801.52392578125	33173.77431860305	0	1177	0.09786210178677734	0.736848858095952	0.4736977161919041	509.3309326171875	509.3344421386719
1250	509.3933410644531	12.31955					1	DETECTED	509.3933 m/z @12.32 [CD8049_2.mzXML]	509.3933410644531	12.31955	12.198916666666666	12.422149999999998	0.22323333333333295	8830.314453125	72632.71564892604	0	1177	0.17316111457353145	0.9252555954683545	0.8505111909367089	509.3924255371094	509.39495849609375
1251	510.3540954589844	13.463166666666666					1	DETECTED	510.3541 m/z @13.46 [CD8049_2.mzXML]	510.3540954589844	13.463166666666666	13.238833333333334	14.766983333333334	1.5281500000000001	36814.13671875	751976.9709189151	0	1177	0.18262746958021658	3.4059806835067046	2.2236945742095657	510.35296630859375	510.3555603027344
1252	511.1229553222656	9.92605					1	DETECTED	511.1230 m/z @9.93 [CD8049_2.mzXML]	511.1229553222656	9.92605	9.875	10.38795	0.51295	5800.56982421875	49181.493567901576	0	1177	0.06432235988825319	5.023996082272278	3.2049570599004182	511.1209716796875	511.124755859375
1253	512.333740234375	11.964033333333333					1	DETECTED	512.3337 m/z @11.96 [CD8049_2.mzXML]	512.333740234375	11.964033333333333	11.887550000000001	12.794133333333333	0.906583333333332	40022.7890625	485502.4802209482	0	1177	0.11011327853268682	2.729937469714629	14.199609361770042	512.3319702148438	512.334228515625
1254	514.8734741210938	1.6434833333333332					1	DETECTED	514.8735 m/z @1.64 [CD8049_2.mzXML]	514.8734741210938	1.6434833333333332	1.6133166666666667	1.6735833333333334	0.06026666666666669	21810.283203125	48376.5251132813	0	1177	0.040220258967129885	0.9988950276243168	0.9977900552486337	514.8731079101562	514.8748168945312
1255	515.1355590820312	11.887550000000001					1	DETECTED	515.1356 m/z @11.89 [CD8049_2.mzXML]	515.1355590820312	11.887550000000001	11.841833333333334	12.060866666666668	0.21903333333333386	11320.0400390625	84062.79116357469	0	1177	0.13608273785863823	2.3955523149835676	3.791104629967135	515.134033203125	515.136474609375
1256	515.208251953125	12.924366666666666					1	DETECTED	515.2083 m/z @12.92 [CD8049_2.mzXML]	515.208251953125	12.924366666666666	12.909016666666668	13.061166666666667	0.1521499999999989	6662.84619140625	39289.949592040546	0	1177	0.12346834286900155	4.956026058632539	8.912052117265079	515.206787109375	515.2113037109375
1257	515.3113403320312	13.1362					1	DETECTED	515.3113 m/z @13.14 [CD8049_2.mzXML]	515.3113403320312	13.1362	13.091466666666667	13.6585	0.5670333333333328	46784.62109375	491103.68377258215	0	1177	0.19078435090713874	6.3379284649776455	5.441281213626986	515.3096313476562	515.3126220703125
1258	516.0721435546875	10.661750000000001					1	DETECTED	516.0721 m/z @10.66 [CD8049_2.mzXML]	516.0721435546875	10.661750000000001	9.7255	10.8032	1.0777	4305.25634765625	70894.09859335316	0	1177	0.0650888705477346	0.5755407209612811	0.24613562326866256	516.069091796875	516.07470703125
1259	516.3045654296875	12.77765					1	DETECTED	516.3046 m/z @12.78 [CD8049_2.mzXML]	516.3045654296875	12.77765	12.70855	13.0306	0.32204999999999906	22541.990234375	179361.93691455098	0	1177	0.1007261675779727	2.3303183791606696	3.7695438802291603	516.3025512695312	516.3056640625
1260	517.1102294921875	10.371866666666667					1	DETECTED	517.1102 m/z @10.37 [CD8049_2.mzXML]	517.1102294921875	10.371866666666667	4.661266666666666	10.59495	5.9336833333333345	41068.65625	1046830.6157870479	0	1177	0.09373669007935881	2.49743189550595	3.693333989007286	517.1096801757812	517.1151123046875
1261	517.3665161132812	15.027783333333334					1	DETECTED	517.3665 m/z @15.03 [CD8049_2.mzXML]	517.3665161132812	15.027783333333334	7.882033333333334	16.603433333333335	8.721400000000001	5035.53955078125	789490.8945837707	0	1177	0.21030275303106194	0.6102508484063955	0.11990348655753535	517.3627319335938	517.3678588867188
1262	518.3204345703125	13.150749999999999					1	DETECTED	518.3204 m/z @13.15 [CD8049_2.mzXML]	518.3204345703125	13.150749999999999	12.970366666666667	14.71605	1.7456833333333321	329687.09375	5916323.848033989	1	1177	0.21602691715108158	2.436496830541314	2.696374507809304	518.3197631835938	518.3217163085938
1263	518.4589233398438	12.909016666666668					1	DETECTED	518.4589 m/z @12.91 [CD8049_2.mzXML]	518.4589233398438	12.909016666666668	11.704666666666666	14.871083333333333	3.1664166666666667	46840.0390625	3672970.0101477024	0	1177	1.3210948775463116	1.2836814060426198	1.5462844623371494	518.4580688476562	518.4688110351562
1264	519.3236694335938	13.150749999999999					1	DETECTED	519.3237 m/z @13.15 [CD8049_2.mzXML]	519.3236694335938	13.150749999999999	13.091466666666667	14.478416666666668	1.3869500000000006	92095.65625	1550524.0716030218	0	1177	0.20690277788193434	11.697638459376273	22.395276918752547	519.3204345703125	519.3267211914062
1265	519.4620971679688	12.624400000000001					1	DETECTED	519.4621 m/z @12.62 [CD8049_2.mzXML]	519.4620971679688	12.624400000000001	11.773	14.71605	2.9430499999999995	13732.34375	1056734.1505344845	0	1177	0.1275774903561686	1.7283591731266112	2.4567183462532225	519.460205078125	519.46337890625
1266	520.2348022460938	11.94825					1	DETECTED	520.2348 m/z @11.95 [CD8049_2.mzXML]	520.2348022460938	11.94825	11.932483333333332	12.060866666666668	0.12838333333333551	8249.3515625	46177.5577121587	0	1177	0.28042106411474066	4.071353065538884	7.142706131077769	520.2338256835938	520.2355346679688
1267	520.3375244140625	12.909016666666668					1	DETECTED	520.3375 m/z @12.91 [CD8049_2.mzXML]	520.3375244140625	12.909016666666668	11.366666666666667	18.420666666666666	7.0539999999999985	2142569.0	2.2409975658098932E7	1	1177	0.5361844448710009	1.6894637181238779	1.6660121668784098	520.3372192382812	520.3410034179688
1268	521.341796875	12.909016666666668					1	DETECTED	521.3418 m/z @12.91 [CD8049_2.mzXML]	521.341796875	12.909016666666668	3.1988	13.863733333333332	10.664933333333332	532965.6875	2.5308766243203115E7	0	1177	0.12179482203330139	0.5241883561879298	0.056596288676873815	521.338623046875	521.342529296875
1269	521.4182739257812	14.052850000000001					1	DETECTED	521.4183 m/z @14.05 [CD8049_2.mzXML]	521.4182739257812	14.052850000000001	7.512416666666667	15.3669	7.854483333333333	7408.7275390625	1157890.3631574095	0	1177	2.458374313157007	0.6004558821280953	0.44109927783558855	521.4151611328125	521.4210205078125
1270	522.3539428710938	13.267683333333334					1	DETECTED	522.3539 m/z @13.27 [CD8049_2.mzXML]	522.3539428710938	13.267683333333334	11.542216666666667	15.513183333333334	3.9709666666666674	980584.0625	1.6648102355868807E7	1	1177	0.21448261855983475	3.123417947020923	2.5609289361216283	522.343994140625	522.3570556640625
1271	523.3468017578125	12.924366666666666					1	DETECTED	523.3468 m/z @12.92 [CD8049_2.mzXML]	523.3468017578125	12.924366666666666	12.909016666666668	12.970366666666667	0.06134999999999913	13030.814453125	36225.42747558501	0	1177	0.10428648748220937	1.998371335505121	2.996742671010242	523.3460693359375	523.3470458984375
1272	523.3574829101562	13.267683333333334					1	DETECTED	523.3575 m/z @13.27 [CD8049_2.mzXML]	523.3574829101562	13.267683333333334	13.061166666666667	14.818833333333334	1.7576666666666672	268622.21875	4791810.308658807	0	1177	0.181745080800626	2.7038185035743836	6.998073236328259	523.3569946289062	523.3585815429688
1273	524.3695678710938	14.135333333333334					1	DETECTED	524.3696 m/z @14.14 [CD8049_2.mzXML]	524.3695678710938	14.135333333333334	0.6495666666666666	17.922166666666666	17.2726	791224.3125	3.9458088060899936E7	1	1177	0.4406003387372337	0.7273215442066209	0.47432937122452834	524.359619140625	524.3739624023438
1274	525.1382446289062	10.419333333333332					1	DETECTED	525.1382 m/z @10.42 [CD8049_2.mzXML]	525.1382446289062	10.419333333333332	4.776483333333333	10.533933333333332	5.757449999999999	13110.826171875	762866.5244210812	0	1177	0.09231761051027831	0.5101544432334724	0.026613191480643367	525.1354370117188	525.14794921875
1275	525.3733520507812	14.183316666666666					1	DETECTED	525.3734 m/z @14.18 [CD8049_2.mzXML]	525.3733520507812	14.183316666666666	10.579183333333333	16.863	6.283816666666667	202030.90625	1.0681199118243532E7	0	1177	0.48999468852616523	5.029658535490574	7.844729866568217	525.36962890625	525.376220703125
1276	526.2908325195312	12.8113					1	DETECTED	526.2908 m/z @12.81 [CD8049_2.mzXML]	526.2908325195312	12.8113	8.174766666666667	12.939783333333333	4.765016666666666	24972.224609375	635159.1569739986	0	1177	0.21534123620116397	0.5138555386208087	1.219877256537261	526.2899169921875	526.2953491210938
1277	527.3121948242188	13.091466666666667					1	DETECTED	527.3122 m/z @13.09 [CD8049_2.mzXML]	527.3121948242188	13.091466666666667	12.939783333333333	13.340883333333332	0.40109999999999957	7200.60400390625	100836.43371301275	0	1177	0.1957932851079196	1.322162399736281	1.6443247994725623	527.31005859375	527.312255859375
1278	527.3792724609375	14.167433333333333					1	DETECTED	527.3793 m/z @14.17 [CD8049_2.mzXML]	527.3792724609375	14.167433333333333	13.9681	18.56833333333333	4.600233333333332	4665.1884765625	328572.5247763061	0	1177	0.6813406597609717	11.539046822742456	22.078093645484913	527.3700561523438	527.381591796875
1279	528.3201293945312	13.2822					1	DETECTED	528.3201 m/z @13.28 [CD8049_2.mzXML]	528.3201293945312	13.2822	5.582949999999999	19.775333333333332	14.192383333333332	18426.53515625	2635603.882788269	0	1177	0.0474735623843916	0.9216731066878807	0.8433462133757617	528.3184814453125	528.3260498046875
1280	528.4610595703125	12.31955					1	DETECTED	528.4611 m/z @12.32 [CD8049_2.mzXML]	528.4610595703125	12.31955	11.94825	12.742833333333333	0.7945833333333336	10580.4912109375	191522.96445056188	0	1177	0.30433904206784135	1.070001795493313	1.140003590986626	528.4591674804688	528.461669921875
1281	533.3607788085938	14.167433333333333					1	DETECTED	533.3608 m/z @14.17 [CD8049_2.mzXML]	533.3607788085938	14.167433333333333	14.002133333333335	14.766983333333334	0.7648499999999991	3952.224853515625	93448.81827600085	0	1177	0.2314390551111014	2.3135208711433948	3.6270417422867895	533.3584594726562	533.3639526367188
1282	534.2943115234375	13.1362					1	DETECTED	534.2943 m/z @13.14 [CD8049_2.mzXML]	534.2943115234375	13.1362	13.076166666666667	13.543299999999999	0.4671333333333312	13145.3486328125	145828.85193994088	0	1177	0.17498684559487288	3.890616324264291	6.781232648528582	534.2913818359375	534.2970581054688
1283	535.296142578125	13.091466666666667					1	DETECTED	535.2961 m/z @13.09 [CD8049_2.mzXML]	535.296142578125	13.091466666666667	11.995966666666668	13.121066666666668	1.1250999999999998	7926.7666015625	167553.916500122	0	1177	0.11556345040340155	0.5135098128708354	0.02701962574167075	535.2877197265625	535.3008422851562
1284	539.4273071289062	13.934083333333332					1	DETECTED	539.4273 m/z @13.93 [CD8049_2.mzXML]	539.4273071289062	13.934083333333332	13.692133333333334	14.3299	0.6377666666666659	2829.834228515625	63509.473362182514	0	1177	0.2914812067119872	1.3179720327891562	1.6359440655783124	539.4259643554688	539.4332885742188
1285	540.3652954101562	12.31955					1	DETECTED	540.3653 m/z @12.32 [CD8049_2.mzXML]	540.3652954101562	12.31955	12.267633333333333	12.370849999999999	0.10321666666666651	4095.91259765625	20320.012638244632	0	1177	0.10230495550017871	0.9940609951845818	0.9881219903691635	540.3635864257812	540.3660888671875
1286	542.3204956054688	12.909016666666668					1	DETECTED	542.3205 m/z @12.91 [CD8049_2.mzXML]	542.3204956054688	12.909016666666668	12.591266666666666	13.675416666666667	1.084150000000001	161756.671875	1731010.621819886	1	1177	0.13671954972402922	1.2792174756851074	1.756225965336338	542.3174438476562	542.3231811523438
1287	544.3385620117188	12.909016666666668					1	DETECTED	544.3386 m/z @12.91 [CD8049_2.mzXML]	544.3385620117188	12.909016666666668	12.624400000000001	14.871083333333333	2.2466833333333316	222174.03125	3285155.0014161924	1	1177	0.11916323983850852	1.188645752741141	3.703157316894893	544.3350830078125	544.340576171875
[truncated: 40 more rows]
