# Supplementary material for: MSFC: a new feature construction method for accurate diagnosis of mass spectrometry data
Source: Sci Rep. 2023 Sep 21;13:15694. doi: 10.1038/s41598-023-42395-5 (PMC10514077; doi:10.1038/s41598-023-42395-5)
Supplement: Supplementary file 1 — Supplementary Information. [file 41598_2023_42395_MOESM1_ESM.zip › dataset/CHD dataset/2-batch/P/CD8051_2.mzXML_chromatograms.csv]

row ID	row m/z	row retention time	row identity (main ID)	row identity (all IDs)	row identity (main ID + details)	row comment	row number of detected peaks	CD8051_2.mzXML Peak status	CD8051_2.mzXML Peak name	CD8051_2.mzXML Peak m/z	CD8051_2.mzXML Peak RT	CD8051_2.mzXML Peak RT start	CD8051_2.mzXML Peak RT end	CD8051_2.mzXML Peak duration time	CD8051_2.mzXML Peak height	CD8051_2.mzXML Peak area	CD8051_2.mzXML Peak charge	CD8051_2.mzXML Peak # data points	CD8051_2.mzXML Peak FWHM	CD8051_2.mzXML Peak tailing factor	CD8051_2.mzXML Peak asymmetry factor	CD8051_2.mzXML Peak m/z min	CD8051_2.mzXML Peak m/z max
1	55.05403518676758	11.093216666666667					1	DETECTED	55.0540 m/z @11.09 [CD8051_2.mzXML]	55.05403518676758	11.093216666666667	0.10085000000000001	19.996333333333332	19.89548333333333	2074.925048828125	1022356.2138079524	0	1173	12.369295997288	0.9049681445609224	0.809936289121845	55.047489166259766	55.059844970703125
2	60.08055114746094	14.848533333333334					1	DETECTED	60.0806 m/z @14.85 [CD8051_2.mzXML]	60.08055114746094	14.848533333333334	0.10085000000000001	19.996333333333332	19.89548333333333	110703.2109375	2.8841948331225164E7	0	1173	7.013001912123013	0.8783953035490599	0.7477236662383464	60.073970794677734	60.08399200439453
3	61.03938293457031	1.84335					1	DETECTED	61.0394 m/z @1.84 [CD8051_2.mzXML]	61.03938293457031	1.84335	0.13724999999999998	19.996333333333332	19.85908333333333	479174.3125	4056991.768291105	0	1173	0.04873076887414074	3.2108018504358453	4.681009425063282	61.03481674194336	61.04916000366211
4	61.08383560180664	13.848166666666666					1	DETECTED	61.0838 m/z @13.85 [CD8051_2.mzXML]	61.08383560180664	13.848166666666666	8.719933333333334	19.867166666666666	11.147233333333332	2814.55078125	836088.2160018312	0	1173	4.300817449516408	1.0868492723290024	1.114938801598814	61.07738494873047	61.086463928222656
5	68.98213958740234	1.5272000000000001					1	DETECTED	68.9821 m/z @1.53 [CD8051_2.mzXML]	68.98213958740234	1.5272000000000001	1.4351999999999998	18.037166666666668	16.60196666666667	7803.37353515625	1956909.2699007262	0	1173	0.18056603643042113	90.22807971014464	179.45615942028925	68.9819564819336	68.98651885986328
6	69.0333023071289	1.9410833333333335					1	DETECTED	69.0333 m/z @1.94 [CD8051_2.mzXML]	69.0333023071289	1.9410833333333335	1.8850333333333333	16.583099999999998	14.698066666666666	10613.189453125	744623.6206437681	0	1173	0.181862644897399	131.1156705322625	261.23134106452494	69.02767181396484	69.03348541259766
7	69.06963348388672	7.304766666666667					1	DETECTED	69.0696 m/z @7.30 [CD8051_2.mzXML]	69.06963348388672	7.304766666666667	0.10085000000000001	19.996333333333332	19.89548333333333	8306.5654296875	4441486.798046266	0	1173	9.425483625455831	1.380879614098812	0.9864014911028837	69.06940460205078	69.06998443603516
8	70.98043060302734	1.5119333333333331					1	DETECTED	70.9804 m/z @1.51 [CD8051_2.mzXML]	70.98043060302734	1.5119333333333331	1.4351999999999998	19.9225	18.4873	5365.72265625	1598330.1237494508	0	1173	0.10437096017003022	120.46459600347526	239.92919200695053	70.97051239013672	70.98999786376953
9	72.04891204833984	14.1907					1	DETECTED	72.0489 m/z @14.19 [CD8051_2.mzXML]	72.04891204833984	14.1907	0.13724999999999998	19.812	19.67475	4090.16162109375	1201143.2755227822	0	1173	2.0361953393966097	0.6999971537238187	0.757436361535637	72.04136657714844	72.05499267578125
10	72.08065032958984	1.8850333333333333					1	DETECTED	72.0807 m/z @1.89 [CD8051_2.mzXML]	72.08065032958984	1.8850333333333333	1.8574833333333334	17.006	15.148516666666668	57416.17578125	1415650.9113663023	0	1173	0.10862054114927555	15.911007049002999	21.44712918236177	72.07611846923828	72.08621215820312
11	73.04530334472656	13.77725					1	DETECTED	73.0453 m/z @13.78 [CD8051_2.mzXML]	73.04530334472656	13.77725	0.10085000000000001	19.996333333333332	19.89548333333333	14537.0263671875	4260183.251102212	0	1173	4.665781123847449	0.7269640909021011	1.1996214818559316	73.0451431274414	73.05342102050781
12	75.94772338867188	2.4281333333333333					1	DETECTED	75.9477 m/z @2.43 [CD8051_2.mzXML]	75.94772338867188	2.4281333333333333	1.6323666666666665	19.1155	17.483133333333335	4854.08984375	1027761.6323944703	0	1173	0.24603643598804137	10.985087756042391	1.129207111728513	75.94072723388672	75.9557113647461
13	77.03524017333984	1.7088833333333333					1	DETECTED	77.0352 m/z @1.71 [CD8051_2.mzXML]	77.03524017333984	1.7088833333333333	1.7088833333333333	19.793666666666663	18.08478333333333	1625.7255859375	822761.2649363404	0	1173	6.660338039786736	null	null	77.03318786621094	77.04273223876953
14	80.9476318359375	1.7717500000000002					1	DETECTED	80.9476 m/z @1.77 [CD8051_2.mzXML]	80.9476318359375	1.7717500000000002	1.6475499999999998	12.531066666666668	10.883516666666669	133523.84375	2359268.4390792847	0	1173	0.22823572376930046	2.5517407880262817	3.7203644077218083	80.94747161865234	80.95657348632812
15	81.069580078125	6.878666666666667					1	DETECTED	81.0696 m/z @6.88 [CD8051_2.mzXML]	81.069580078125	6.878666666666667	0.10085000000000001	19.996333333333332	19.89548333333333	4277.548828125	1985938.2891487116	0	1173	1.0994660285835227	1.467691168985096	2.835340745331562	81.0691909790039	81.06995391845703
16	82.01748657226562	1.5119333333333331					1	DETECTED	82.0175 m/z @1.51 [CD8051_2.mzXML]	82.01748657226562	1.5119333333333331	1.0338833333333333	13.830666666666668	12.796783333333334	3517.460693359375	1069556.2194205627	0	1173	12.37833834408823	13.384356587525716	25.768713175051435	82.00994110107422	82.0265884399414
17	83.021240234375	1.8147833333333334					1	DETECTED	83.0212 m/z @1.81 [CD8051_2.mzXML]	83.021240234375	1.8147833333333334	0.10085000000000001	19.977666666666668	19.876816666666667	2085747.875	9377647.76391189	0	1173	0.044969619694682494	2.0447234467601416	3.49988118812599	83.0114517211914	83.0228042602539
18	83.08521270751953	11.26305					1	DETECTED	83.0852 m/z @11.26 [CD8051_2.mzXML]	83.08521270751953	11.26305	0.10085000000000001	19.996333333333332	19.89548333333333	16563.244140625	4669586.465978237	0	1173	0.21016865611308333	0.5480709258596292	0.13469637510179697	83.0847396850586	83.08557891845703
19	84.02481079101562	1.8147833333333334					1	DETECTED	84.0248 m/z @1.81 [CD8051_2.mzXML]	84.02481079101562	1.8147833333333334	0.55875	3.674916666666667	3.116166666666667	17404.779296875	1087896.9812316895	0	1173	0.054054038744127064	1.240479286643136	1.4809585732862716	84.02473449707031	84.02787780761719
20	84.04427337646484	2.3183833333333337					1	DETECTED	84.0443 m/z @2.32 [CD8051_2.mzXML]	84.04427337646484	2.3183833333333337	0.2838833333333334	19.940833333333334	19.656950000000002	20540.3203125	2386384.202146881	0	1173	0.9497451090381768	2.255875414268523	4.031735582640431	84.04389953613281	84.04454040527344
21	84.61949157714844	1.5272000000000001					1	DETECTED	84.6195 m/z @1.53 [CD8051_2.mzXML]	84.61949157714844	1.5272000000000001	1.4672666666666667	11.6217	10.154433333333333	4612.73388671875	862371.444902954	0	1173	0.10876821672027548	84.71440489432695	168.4288097886539	84.61251831054688	84.61954498291016
22	84.95930480957031	1.4971833333333333					1	DETECTED	84.9593 m/z @1.50 [CD8051_2.mzXML]	84.95930480957031	1.4971833333333333	0.10085000000000001	19.996333333333332	19.89548333333333	1279586.125	2.086610742257885E7	0	1173	0.11790992368777631	1.736264072922173	2.2792325201793946	84.95635986328125	84.96372985839844
23	85.02830505371094	1.9410833333333335					1	DETECTED	85.0283 m/z @1.94 [CD8051_2.mzXML]	85.02830505371094	1.9410833333333335	1.6017333333333332	7.447533333333333	5.8458000000000006	46878.6875	2123314.050819459	0	1173	0.1702851481538863	6.944462134503953	4.742995926511293	85.02587127685547	85.02842712402344
24	85.06451416015625	7.57235					1	DETECTED	85.0645 m/z @7.57 [CD8051_2.mzXML]	85.06451416015625	7.57235	0.10085000000000001	19.940833333333334	19.839983333333333	4672.02587890625	2437529.0350943897	0	1173	7.866306420958128	1.327710856811439	0.4440260966844052	85.06443786621094	85.06593322753906
25	86.05995178222656	2.6481166666666667					1	DETECTED	86.0600 m/z @2.65 [CD8051_2.mzXML]	86.05995178222656	2.6481166666666667	0.26575	19.959166666666665	19.693416666666664	12304.673828125	1375978.9501323847	0	1173	0.6936108908984981	4.140410224332244	2.4859898998972154	86.05438995361328	86.06053161621094
26	86.09630584716797	4.045966666666667					1	DETECTED	86.0963 m/z @4.05 [CD8051_2.mzXML]	86.09630584716797	4.045966666666667	1.4165833333333333	18.567166666666665	17.150583333333334	114968.796875	7566974.347442536	1	1173	0.979427021675257	0.8940871673772359	0.6656368559206197	86.08783721923828	86.10504150390625
27	87.08015441894531	7.127366666666666					1	DETECTED	87.0802 m/z @7.13 [CD8051_2.mzXML]	87.08015441894531	7.127366666666666	0.10085000000000001	19.996333333333332	19.89548333333333	118479.9453125	6.462442666355929E7	1	1173	4.921327097200214	1.7120666470267665	1.0173887701033903	87.080078125	87.08048248291016
28	88.08361053466797	6.154416666666666					1	DETECTED	88.0836 m/z @6.15 [CD8051_2.mzXML]	88.08361053466797	6.154416666666666	0.10085000000000001	19.977666666666668	19.876816666666667	6890.3330078125	3526709.334252712	0	1173	3.83766928482609	1.6417442609591042	0.7821254321317754	88.07539367675781	88.0877456665039
29	88.95259857177734	1.5119333333333331					1	DETECTED	88.9526 m/z @1.51 [CD8051_2.mzXML]	88.95259857177734	1.5119333333333331	1.4165833333333333	1.6932	0.27661666666666673	16249.8740234375	141192.72197613522	0	1173	0.1274210634762214	1.4209980539598943	1.9100886278969695	88.95226287841797	88.95259857177734
30	88.96819305419922	11.415333333333333					1	DETECTED	88.9682 m/z @11.42 [CD8051_2.mzXML]	88.96819305419922	11.415333333333333	0.24736666666666668	19.977666666666668	19.7303	21067.54296875	3453908.3615767844	0	1173	1.3214467054454389	0.7841509767648148	0.44949813830187996	88.95987701416016	88.96849060058594
31	89.0595703125	10.17065					1	DETECTED	89.0596 m/z @10.17 [CD8051_2.mzXML]	89.0595703125	10.17065	0.11916666666666667	19.996333333333332	19.877166666666664	21844.9140625	4553427.98417788	0	1173	0.5973048126611964	3.197207852002857	1.4620200508939352	89.05744171142578	89.06289672851562
32	90.0547866821289	1.8291499999999998					1	DETECTED	90.0548 m/z @1.83 [CD8051_2.mzXML]	90.0547866821289	1.8291499999999998	0.11916666666666667	19.977666666666668	19.8585	151022.1875	5372587.8088909	0	1173	0.2616205100136444	0.905373858511401	0.47735183027249833	90.04624938964844	90.0598373413086
33	90.97635650634766	1.67775					1	DETECTED	90.9764 m/z @1.68 [CD8051_2.mzXML]	90.97635650634766	1.67775	1.5566833333333332	18.220166666666668	16.663483333333335	361833.875	1.4266770353163574E7	0	1173	0.16471346436507805	72.29470968968391	157.26922778308855	90.97140502929688	90.98382568359375
34	91.03883361816406	9.994066666666667					1	DETECTED	91.0388 m/z @9.99 [CD8051_2.mzXML]	91.03883361816406	9.994066666666667	0.10085000000000001	19.996333333333332	19.89548333333333	47797.76953125	2.2040844903482895E7	0	1173	8.763192163108648	1.0055113520543535	0.45319797006660145	91.03221130371094	91.04191589355469
35	91.05415344238281	9.201816666666668					1	DETECTED	91.0542 m/z @9.20 [CD8051_2.mzXML]	91.05415344238281	9.201816666666668	0.10085000000000001	19.996333333333332	19.89548333333333	80377.2734375	1.219361640208587E7	0	1173	0.9091501355785567	0.711854373527258	5.38468354189942	91.04822540283203	91.06291198730469
36	92.04206848144531	8.774000000000001					1	DETECTED	92.0421 m/z @8.77 [CD8051_2.mzXML]	92.04206848144531	8.774000000000001	0.5220333333333333	19.977666666666668	19.455633333333335	1790.1429443359375	1023210.3290987853	0	1173	1.263944511004178	1.1788482745527329	1.3576965491054656	92.04141998291016	92.04533386230469
37	92.05751037597656	9.216116666666666					1	DETECTED	92.0575 m/z @9.22 [CD8051_2.mzXML]	92.05751037597656	9.216116666666666	3.2446166666666665	15.757816666666667	12.513200000000001	5372.3505859375	724808.2592496949	0	1173	0.09892852733097435	1.04774344804488	6.401771359003749	92.05728912353516	92.06184387207031
38	93.0545654296875	1.8574833333333334					1	DETECTED	93.0546 m/z @1.86 [CD8051_2.mzXML]	93.0545654296875	1.8574833333333334	0.2838833333333334	18.895666666666667	18.611783333333335	5932.78466796875	1157444.1821185304	0	1173	2.781379326274722	5.913759320454162	2.6643830142179983	93.05329895019531	93.05736541748047
39	93.06980895996094	8.329816666666666					1	DETECTED	93.0698 m/z @8.33 [CD8051_2.mzXML]	93.06980895996094	8.329816666666666	0.4120666666666667	19.812	19.399933333333333	8479.3671875	1235316.9810504923	0	1173	0.31844679063717507	2.2078773189364704	0.9071054330430962	93.06854248046875	93.07907104492188
40	94.04122924804688	8.394216666666667					1	DETECTED	94.0412 m/z @8.39 [CD8051_2.mzXML]	94.04122924804688	8.394216666666667	0.5951500000000001	19.62816666666667	19.03301666666667	8528.7548828125	981564.3050650633	0	1173	0.4171455345225681	0.5338076377239955	0.060546838411359306	94.03215026855469	94.0500717163086
41	95.04911041259766	8.329816666666666					1	DETECTED	95.0491 m/z @8.33 [CD8051_2.mzXML]	95.04911041259766	8.329816666666666	0.44898333333333335	16.288583333333335	15.839600000000003	8055.587890625	999345.6441683958	0	1173	0.3279359787226088	1.3433084943047304	0.06444169977977673	95.04348754882812	95.04942321777344
42	95.08531951904297	14.365066666666667					1	DETECTED	95.0853 m/z @14.37 [CD8051_2.mzXML]	95.08531951904297	14.365066666666667	0.10085000000000001	19.977666666666668	19.876816666666667	2876.963134765625	1266819.8026866456	0	1173	13.960416484639103	0.6967370564804937	0.4006509016780548	95.0848388671875	95.08577728271484
43	96.92152404785156	1.7413166666666666					1	DETECTED	96.9215 m/z @1.74 [CD8051_2.mzXML]	96.92152404785156	1.7413166666666666	1.6625833333333333	17.96333333333333	16.300749999999997	137903.46875	3609290.7706394657	0	1173	0.10488115345933058	99.20253003964129	5.928749509180992	96.92151641845703	96.92401123046875
44	97.02835083007812	1.9552666666666667					1	DETECTED	97.0284 m/z @1.96 [CD8051_2.mzXML]	97.02835083007812	1.9552666666666667	0.10085000000000001	19.830333333333332	19.72948333333333	13158.6962890625	2422570.4806109313	0	1173	1.291317193809235	2.949922495196734	3.7449673566480053	97.02804565429688	97.02887725830078
45	97.06462860107422	7.785583333333333					1	DETECTED	97.0646 m/z @7.79 [CD8051_2.mzXML]	97.06462860107422	7.785583333333333	0.13724999999999998	19.977666666666668	19.840416666666666	3451.6533203125	2104813.1588840038	0	1173	7.759016794359469	1.2970418391806493	1.5940836783612988	97.055908203125	97.06732940673828
46	97.10074615478516	11.370849999999999					1	DETECTED	97.1007 m/z @11.37 [CD8051_2.mzXML]	97.10074615478516	11.370849999999999	0.17401666666666668	19.9225	19.748483333333333	4236.16015625	2009268.7877073667	0	1173	14.760693058774137	0.8818780607612272	1.2674161326446276	97.10042572021484	97.10137939453125
47	98.91851043701172	1.7413166666666666					1	DETECTED	98.9185 m/z @1.74 [CD8051_2.mzXML]	98.91851043701172	1.7413166666666666	1.6932	14.495383333333333	12.802183333333332	41680.7578125	1973527.022823517	0	1173	0.14957534788307125	133.03273294076916	265.0654658815384	98.91851043701172	98.92127990722656
48	98.98406219482422	1.9833666666666665					1	DETECTED	98.9841 m/z @1.98 [CD8051_2.mzXML]	98.98406219482422	1.9833666666666665	0.10085000000000001	19.996333333333332	19.89548333333333	20099.869140625	4948055.187423915	0	1173	0.8794420861062042	13.579403677419661	15.627558347798962	98.97509765625	98.98430633544922
49	98.99540710449219	1.8291499999999998					1	DETECTED	98.9954 m/z @1.83 [CD8051_2.mzXML]	98.99540710449219	1.8291499999999998	1.5865666666666667	7.429783333333333	5.843216666666667	104201.75	2792130.242546631	0	1173	0.29901672149332503	12.043730676743396	23.087461353486788	98.9905776977539	98.99711608886719
50	99.04397583007812	1.9833666666666665					1	DETECTED	99.0440 m/z @1.98 [CD8051_2.mzXML]	99.04397583007812	1.9833666666666665	1.5272000000000001	18.968833333333336	17.441633333333336	20272.234375	2507654.735980194	0	1173	0.1936317216253305	19.11761052246987	5.00607352074986	99.04154205322266	99.05012512207031
51	99.07432556152344	3.891033333333333					1	DETECTED	99.0743 m/z @3.89 [CD8051_2.mzXML]	99.07432556152344	3.891033333333333	0.96105	19.775333333333332	18.814283333333332	3989.960205078125	1418974.1097909547	0	1173	9.439259856196827	3.210646818241287	4.8953358265048035	99.07432556152344	99.08055114746094
52	100.07549285888672	8.827416666666666					1	DETECTED	100.0755 m/z @8.83 [CD8051_2.mzXML]	100.07549285888672	8.827416666666666	0.4306	19.9225	19.4919	127497.859375	2549112.6179172685	1	1173	0.15836994246897262	1.8211356281632702	1.7439109835565907	100.0748519897461	100.07664489746094
53	100.1119613647461	9.750466666666666					1	DETECTED	100.1120 m/z @9.75 [CD8051_2.mzXML]	100.1119613647461	9.750466666666666	0.11916666666666667	18.767999999999997	18.64883333333333	3804.232666015625	1098998.130475464	0	1173	0.16751826159756966	0.9681368731808442	0.7383505959289417	100.10662078857422	100.11551666259766
54	101.0080795288086	1.5119333333333331					1	DETECTED	101.0081 m/z @1.51 [CD8051_2.mzXML]	101.0080795288086	1.5119333333333331	0.7047	19.940833333333334	19.236133333333335	694061.9375	1.0467832790830344E7	1	1173	0.11685351022476276	1.4450270613327594	1.7265280546900472	101.00116729736328	101.008544921875
55	101.05711364746094	13.15105					1	DETECTED	101.0571 m/z @13.15 [CD8051_2.mzXML]	101.05711364746094	13.15105	0.6496999999999999	19.996333333333332	19.346633333333333	8623.162109375	5017049.347281249	0	1173	10.937891921873721	0.7737817649027238	0.5475635298054476	101.05711364746094	101.059814453125
56	101.09581756591797	6.8081499999999995					1	DETECTED	101.0958 m/z @6.81 [CD8051_2.mzXML]	101.09581756591797	6.8081499999999995	0.10085000000000001	19.996333333333332	19.89548333333333	20124.791015625	1.1047117261809448E7	0	1173	15.135853282603593	0.6775551903589593	0.602108296524212	101.09561920166016	101.10209655761719
57	102.00908660888672	1.4971833333333333					1	DETECTED	102.0091 m/z @1.50 [CD8051_2.mzXML]	102.00908660888672	1.4971833333333333	1.0702166666666666	17.890333333333334	16.820116666666667	55345.7734375	3344442.051436066	0	1173	0.12278283474596652	85.0785566130887	173.1925252984025	102.00869750976562	102.01402282714844
58	102.05477905273438	2.1099666666666668					1	DETECTED	102.0548 m/z @2.11 [CD8051_2.mzXML]	102.05477905273438	2.1099666666666668	0.35705	19.940833333333334	19.583783333333333	22910.58984375	3359143.3003774127	0	1173	0.4252173680156659	4.622551896260973	3.1512077097604885	102.04609680175781	102.05503845214844
59	102.09115600585938	1.8147833333333334					1	DETECTED	102.0912 m/z @1.81 [CD8051_2.mzXML]	102.09115600585938	1.8147833333333334	0.10085000000000001	19.996333333333332	19.89548333333333	8174.482421875	2500510.1349842814	0	1173	6.531016132113289	5.592285972434464	4.266157025432333	102.09056854248047	102.09969329833984
60	102.12740325927734	12.597783333333332					1	DETECTED	102.1274 m/z @12.60 [CD8051_2.mzXML]	102.12740325927734	12.597783333333332	0.32058333333333333	19.977666666666668	19.657083333333336	6685.1318359375	1997251.242466097	0	1173	1.239451765063242	0.8005523789354795	1.8801417611761222	102.1270980834961	102.1278305053711
61	102.97012329101562	1.5272000000000001					1	DETECTED	102.9701 m/z @1.53 [CD8051_2.mzXML]	102.97012329101562	1.5272000000000001	0.5951500000000001	18.786166666666666	18.191016666666666	310871.28125	3652318.3209465956	0	1173	0.11246816078064259	1.4878479227480244	1.5392720271912863	102.9698486328125	102.97039031982422
62	103.03883361816406	1.9833666666666665					1	DETECTED	103.0388 m/z @1.98 [CD8051_2.mzXML]	103.03883361816406	1.9833666666666665	0.19236666666666666	19.500666666666667	19.3083	52670.1015625	4501193.777441561	0	1173	0.43275082178175683	2.075132879591004	3.1212935879847814	103.03744506835938	103.0412368774414
63	103.05406188964844	8.36195					1	DETECTED	103.0541 m/z @8.36 [CD8051_2.mzXML]	103.05406188964844	8.36195	3.0807166666666665	9.201816666666668	6.121100000000001	160528.296875	6268960.183632452	1	1173	0.33784696175226614	0.5185304298135398	0.034409248754069616	103.05172729492188	103.05413818359375
64	103.07508087158203	10.937983333333333					1	DETECTED	103.0751 m/z @10.94 [CD8051_2.mzXML]	103.07508087158203	10.937983333333333	0.10085000000000001	19.996333333333332	19.89548333333333	101932.609375	1.759130359692153E7	1	1173	0.33933327433645566	2.4961502526865362	1.4751573371085032	103.0703125	103.08458709716797
65	104.0574951171875	8.329816666666666					1	DETECTED	104.0575 m/z @8.33 [CD8051_2.mzXML]	104.0574951171875	8.329816666666666	7.82105	9.5089	1.687850000000001	12595.169921875	298720.6903745729	0	1173	0.34756964814412683	1.6587662975823907	0.5309955151175318	104.04936218261719	104.05758666992188
66	104.07052612304688	1.8574833333333334					1	DETECTED	104.0705 m/z @1.86 [CD8051_2.mzXML]	104.07052612304688	1.8574833333333334	0.10085000000000001	19.959166666666665	19.858316666666664	85670.6171875	4570900.00286484	0	1173	0.05037114529044273	8.594895040929423	14.983708022811127	104.070068359375	104.07903289794922
67	104.10670471191406	1.7717500000000002					1	DETECTED	104.1067 m/z @1.77 [CD8051_2.mzXML]	104.10670471191406	1.7717500000000002	1.72525	14.174633333333333	12.449383333333333	557636.75	4560591.767759671	1	1173	0.05395571013157152	2.211778213905393	3.3141762348605246	104.10653686523438	104.1155014038086
68	104.96292114257812	11.5428					1	DETECTED	104.9629 m/z @11.54 [CD8051_2.mzXML]	104.96292114257812	11.5428	0.11916666666666667	19.996333333333332	19.877166666666664	7398.2001953125	2235960.310501068	0	1173	19.61411929640238	0.8700019550113944	0.7701047738643092	104.95851135253906	104.96342468261719
69	105.00324249267578	1.5272000000000001					1	DETECTED	105.0032 m/z @1.53 [CD8051_2.mzXML]	105.00324249267578	1.5272000000000001	1.4351999999999998	1.6625833333333333	0.2273833333333335	22732.541015625	181171.13859814458	0	1173	0.11757961711717879	1.2357789855072432	1.5726668707705354	105.00304412841797	105.00328063964844
70	105.05441284179688	4.3934					1	DETECTED	105.0544 m/z @4.39 [CD8051_2.mzXML]	105.05441284179688	4.3934	3.0955999999999997	8.42655	5.330950000000001	3274.184326171875	372383.339151947	0	1173	0.5914910785086542	2.05384111573432	3.10768223146864	105.04450225830078	105.06077575683594
71	105.07147979736328	13.707233333333333					1	DETECTED	105.0715 m/z @13.71 [CD8051_2.mzXML]	105.07147979736328	13.707233333333333	0.10085000000000001	19.996333333333332	19.89548333333333	101409.2734375	1.6298277467464952E7	1	1173	0.3482777126879313	1.0311205884999521	1.0353196470947765	105.06976318359375	105.0732192993164
72	106.04978942871094	1.8291499999999998					1	DETECTED	106.0498 m/z @1.83 [CD8051_2.mzXML]	106.04978942871094	1.8291499999999998	0.8511833333333333	19.977666666666668	19.126483333333333	9873.7568359375	1086279.3326144714	0	1173	1.0043224862483524	1.343546100916544	3.6178552529523778	106.04620361328125	106.0508804321289
73	106.07479858398438	13.955316666666667					1	DETECTED	106.0748 m/z @13.96 [CD8051_2.mzXML]	106.07479858398438	13.955316666666667	6.242333333333334	19.977666666666668	13.735333333333333	3543.56005859375	1058134.8447025446	0	1173	0.6110389772893079	0.8904034106992755	1.247645522813754	106.06480407714844	106.07527923583984
74	106.95033264160156	1.67775					1	DETECTED	106.9503 m/z @1.68 [CD8051_2.mzXML]	106.95033264160156	1.67775	1.5865666666666667	18.256833333333336	16.67026666666667	70347.03125	3359243.234180664	0	1173	0.1459991352171197	91.41071102175101	1.5331131561735847	106.94099426269531	106.95049285888672
75	106.96312713623047	1.5119333333333331					1	DETECTED	106.9631 m/z @1.51 [CD8051_2.mzXML]	106.96312713623047	1.5119333333333331	1.4351999999999998	18.220166666666668	16.78496666666667	7024.47998046875	2188881.238071258	0	1173	0.12022643854289106	109.37206776715902	204.40992115755736	106.9630355834961	106.9637680053711
76	107.01083374023438	11.527133333333333					1	DETECTED	107.0108 m/z @11.53 [CD8051_2.mzXML]	107.01083374023438	11.527133333333333	1.4519166666666665	16.60125	15.149333333333335	2805.1591796875	1153617.1899291072	0	1173	4.082022368886214	0.7518117889937852	0.5036235779875702	107.00099182128906	107.01609802246094
77	108.08071899414062	1.9973333333333334					1	DETECTED	108.0807 m/z @2.00 [CD8051_2.mzXML]	108.08071899414062	1.9973333333333334	0.11916666666666667	19.977666666666668	19.8585	2345.690673828125	1474979.8051244502	0	1173	6.961098613004042	5.286671399414322	9.573342798828644	108.075927734375	108.08760833740234
78	109.06224822998047	1.7413166666666666					1	DETECTED	109.0622 m/z @1.74 [CD8051_2.mzXML]	109.06224822998047	1.7413166666666666	1.5566833333333332	17.136666666666667	15.579983333333333	5220.16796875	1068381.6610512692	0	1173	6.739475157738261	42.19168622495033	11.96019199044272	109.0531997680664	109.06495666503906
79	109.10051727294922	11.527133333333333					1	DETECTED	109.1005 m/z @11.53 [CD8051_2.mzXML]	109.10051727294922	11.527133333333333	0.10085000000000001	19.996333333333332	19.89548333333333	2854.018798828125	1150989.4770722208	0	1173	8.137762355607116	0.8706016975481965	0.7412033950963931	109.1003189086914	109.10133361816406
80	110.0599365234375	2.400716666666667					1	DETECTED	110.0599 m/z @2.40 [CD8051_2.mzXML]	110.0599365234375	2.400716666666667	0.15553333333333336	19.996333333333332	19.840799999999998	3923.70166015625	1258837.9677034612	0	1173	3.872871609393592	4.418525584399195	4.058936248223576	110.05213928222656	110.06031799316406
81	111.04389190673828	1.9692666666666667					1	DETECTED	111.0439 m/z @1.97 [CD8051_2.mzXML]	111.04389190673828	1.9692666666666667	0.10085000000000001	19.996333333333332	19.89548333333333	7257.0048828125	3148422.251941558	0	1173	4.830514160522208	5.32415592524865	26.771057194390185	111.03752899169922	111.0536117553711
82	111.11641693115234	12.776100000000001					1	DETECTED	111.1164 m/z @12.78 [CD8051_2.mzXML]	111.11641693115234	12.776100000000001	0.15553333333333336	19.738666666666667	19.583133333333333	2934.01220703125	1470000.3363115233	0	1173	2.752062269532784	0.7758420778781723	0.5516841557563447	111.11605072021484	111.11714172363281
83	112.03671264648438	1.7717500000000002					1	DETECTED	112.0367 m/z @1.77 [CD8051_2.mzXML]	112.03671264648438	1.7717500000000002	1.4351999999999998	19.996333333333332	18.561133333333334	144838.3125	2219239.118183197	0	1173	0.07549018865050572	120.85827273913661	267.851121489676	112.02781677246094	112.04136657714844
84	112.89546966552734	1.7413166666666666					1	DETECTED	112.8955 m/z @1.74 [CD8051_2.mzXML]	112.89546966552734	1.7413166666666666	1.6625833333333333	7.732366666666667	6.0697833333333335	137381.0625	2536360.174066223	0	1173	0.34581800972731824	38.5464648602879	2.745465530413267	112.88787078857422	112.89575958251953
85	113.02082824707031	2.27705					1	DETECTED	113.0208 m/z @2.28 [CD8051_2.mzXML]	113.02082824707031	2.27705	0.11916666666666667	19.867166666666666	19.747999999999998	137491.96875	6966097.085724759	0	1173	0.6454111684509585	1.3381501308462207	1.6430705433117416	113.01521301269531	113.02325439453125
86	113.03590393066406	1.4351999999999998					1	DETECTED	113.0359 m/z @1.44 [CD8051_2.mzXML]	113.03590393066406	1.4351999999999998	1.2891000000000001	18.567166666666665	17.278066666666664	4827.4912109375	1453465.4293016368	0	1173	10.798971666103453	59.13096052931794	91.83250036509584	113.03439331054688	113.038330078125
87	113.05953979492188	10.17065					1	DETECTED	113.0595 m/z @10.17 [CD8051_2.mzXML]	113.05953979492188	10.17065	0.10085000000000001	19.996333333333332	19.89548333333333	4030.142578125	1099298.147853882	0	1173	0.9071418064236738	0.9878787728322971	0.04942768020324489	113.05705261230469	113.0600814819336
88	114.05490112304688	2.5648166666666667					1	DETECTED	114.0549 m/z @2.56 [CD8051_2.mzXML]	114.05490112304688	2.5648166666666667	0.13724999999999998	19.959166666666665	19.821916666666663	27671.794921875	3029906.8699349347	0	1173	0.48308799605658814	1.9367105843285577	0.5981244450482801	114.05451202392578	114.05510711669922
89	114.06597137451172	1.8147833333333334					1	DETECTED	114.0660 m/z @1.81 [CD8051_2.mzXML]	114.06597137451172	1.8147833333333334	0.10085000000000001	19.903833333333335	19.802983333333334	519662.03125	5537122.594460719	1	1173	0.054365811347514725	8.611561835660945	7.968676135940086	114.05857849121094	114.06649780273438
90	114.09123229980469	9.715916666666667					1	DETECTED	114.0912 m/z @9.72 [CD8051_2.mzXML]	114.09123229980469	9.715916666666667	0.17401666666666668	19.940833333333334	19.766816666666667	12941.7060546875	1323440.6129988092	0	1173	0.12524910595755578	46.39515862660149	0.028030487571740918	114.09083557128906	114.09174346923828
91	114.89241027832031	1.75665					1	DETECTED	114.8924 m/z @1.76 [CD8051_2.mzXML]	114.89241027832031	1.75665	1.67775	2.5510666666666664	0.8733166666666663	36704.8984375	326399.6350080566	0	1173	0.06087068674862173	5.534326151246303	10.068652302492605	114.884521484375	114.8926010131836
92	114.98770904541016	1.5272000000000001					1	DETECTED	114.9877 m/z @1.53 [CD8051_2.mzXML]	114.98770904541016	1.5272000000000001	1.4165833333333333	16.306866666666668	14.890283333333334	33753.53125	2663820.5809809268	0	1173	0.11032980725913721	68.4506523946424	1.340687406590833	114.98677825927734	114.99767303466797
93	115.03646850585938	1.84335					1	DETECTED	115.0365 m/z @1.84 [CD8051_2.mzXML]	115.03646850585938	1.84335	0.10085000000000001	19.848833333333335	19.747983333333334	131656.765625	1928064.580283386	0	1173	0.040639978689112066	0.5544827934201211	0.055533252920434505	115.03617858886719	115.03925323486328
94	115.05419921875	9.187566666666667					1	DETECTED	115.0542 m/z @9.19 [CD8051_2.mzXML]	115.05419921875	9.187566666666667	0.4120666666666667	18.731833333333334	18.319766666666666	44402.3984375	1528851.7994057906	0	1173	0.11571628546927393	20.26059116123975	3.2770163758040907	115.04985809326172	115.05458068847656
95	115.06937408447266	1.8147833333333334					1	DETECTED	115.0694 m/z @1.81 [CD8051_2.mzXML]	115.06937408447266	1.8147833333333334	0.24736666666666668	19.757	19.509633333333333	19190.94921875	1689880.646307282	0	1173	8.258825066798961	3.0229180594805776	5.061168099606308	115.06539916992188	115.07540893554688
96	115.11149597167969	0.21068333333333333					1	DETECTED	115.1115 m/z @0.21 [CD8051_2.mzXML]	115.11149597167969	0.21068333333333333	0.10085000000000001	19.996333333333332	19.89548333333333	4243.09375	2143440.137858673	0	1173	16.410243107262193	90.57124430955993	99.66659484564215	115.11102294921875	115.11200714111328
97	116.05758666992188	9.187566666666667					1	DETECTED	116.0576 m/z @9.19 [CD8051_2.mzXML]	116.05758666992188	9.187566666666667	9.142783333333334	11.605283333333334	2.4625000000000004	4504.22412109375	221013.42469183335	0	1173	0.12567477725454346	27.493487160402037	53.98697432080407	116.04944610595703	116.05772399902344
98	116.0703125	1.8574833333333334					1	DETECTED	116.0703 m/z @1.86 [CD8051_2.mzXML]	116.0703125	1.8574833333333334	0.15553333333333336	19.940833333333334	19.7853	2894777.0	1.6865568843311705E7	1	1173	0.03479034254833602	4.82501311185099	4.125308944197955	116.0619888305664	116.07772064208984
99	116.43677520751953	1.5119333333333331					1	DETECTED	116.4368 m/z @1.51 [CD8051_2.mzXML]	116.43677520751953	1.5119333333333331	1.4351999999999998	1.5713833333333334	0.13618333333333354	8756.572265625	52279.81339526369	0	1173	0.12991055596260614	0.8873805386620346	0.7747610773240691	116.42794799804688	116.43684387207031
100	116.985595703125	1.5119333333333331					1	DETECTED	116.9856 m/z @1.51 [CD8051_2.mzXML]	116.985595703125	1.5119333333333331	0.10085000000000001	19.996333333333332	19.89548333333333	2332321.25	3.8278049463794045E7	0	1173	0.1160033014888684	1.4431643265149068	1.5627665553147603	116.98530578613281	116.98600769042969
101	117.05728149414062	9.201816666666668					1	DETECTED	117.0573 m/z @9.20 [CD8051_2.mzXML]	117.05728149414062	9.201816666666668	0.8879166666666667	19.500666666666667	18.612750000000002	97656.1640625	1.405217988511715E7	0	1173	0.10472434498713667	0.5904839972110592	0.027243928465187296	117.05430603027344	117.057373046875
102	117.07389068603516	1.8574833333333334					1	DETECTED	117.0739 m/z @1.86 [CD8051_2.mzXML]	117.07389068603516	1.8574833333333334	1.84335	11.773383333333333	9.930033333333334	101551.5703125	6983340.113899841	0	1173	0.04223976046070499	351.29834905660385	5.392355794398988	117.07371520996094	117.07742309570312
103	117.09062957763672	11.43045					1	DETECTED	117.0906 m/z @11.43 [CD8051_2.mzXML]	117.09062957763672	11.43045	0.11916666666666667	19.738666666666667	19.6195	75675.7890625	4351974.436856017	0	1173	0.24052642570614324	2.62339631266531	0.6320692883616441	117.09054565429688	117.09107208251953
104	117.98917388916016	1.5272000000000001					1	DETECTED	117.9892 m/z @1.53 [CD8051_2.mzXML]	117.98917388916016	1.5272000000000001	1.4519166666666665	17.81683333333333	16.364916666666666	32557.283203125	1936819.8649010619	0	1173	0.14343533317796897	108.68884215187033	1.510799209860219	117.98119354248047	117.98960876464844
105	118.06468200683594	9.216116666666666					1	DETECTED	118.0647 m/z @9.22 [CD8051_2.mzXML]	118.06468200683594	9.216116666666666	0.5220333333333333	9.7334	9.211366666666667	1084719.625	1.0498033211628463E7	1	1173	0.09932371481598956	1.3702221872017757	1.0579350404863048	118.05755615234375	118.06532287597656
106	118.08598327636719	1.91275					1	DETECTED	118.0860 m/z @1.91 [CD8051_2.mzXML]	118.08598327636719	1.91275	0.10085000000000001	19.996333333333332	19.89548333333333	1465536.375	4.394630988292969E7	1	1173	0.18139335381789623	3.615601537043243	5.691735618176596	118.08576202392578	118.08634948730469
107	118.62544250488281	9.201816666666668					1	DETECTED	118.6254 m/z @9.20 [CD8051_2.mzXML]	118.62544250488281	9.201816666666668	9.126966666666668	9.259883333333333	0.1329166666666648	3604.880126953125	17978.630033691185	0	1173	0.0863412342730463	0.8878868848808646	0.7757737697617293	118.625244140625	118.62577056884766
108	118.97854614257812	11.26305					1	DETECTED	118.9785 m/z @11.26 [CD8051_2.mzXML]	118.97854614257812	11.26305	0.3752833333333333	19.9225	19.547216666666667	24376.8671875	4292291.036096741	0	1173	0.30947677974530663	0.7170530069451032	5.308592424713501	118.97826385498047	118.98196411132812
109	119.01878356933594	1.5119333333333331					1	DETECTED	119.0188 m/z @1.51 [CD8051_2.mzXML]	119.01878356933594	1.5119333333333331	1.4165833333333333	10.52295	9.106366666666666	162879.15625	1987670.971218323	0	1173	0.13598921011458187	1.498294405041353	1.7957538995044744	119.01588439941406	119.0191421508789
110	119.04924011230469	3.891033333333333					1	DETECTED	119.0492 m/z @3.89 [CD8051_2.mzXML]	119.04924011230469	3.891033333333333	3.1541833333333336	4.4883	1.3341166666666662	6347.56103515625	193884.15430288698	0	1173	0.5679103725931895	0.9052837529121713	0.8037674985726672	119.04898071289062	119.04933166503906
111	119.06836700439453	9.187566666666667					1	DETECTED	119.0684 m/z @9.19 [CD8051_2.mzXML]	119.06836700439453	9.187566666666667	3.922166666666667	10.2952	6.373033333333332	57818.8828125	925632.4264061556	0	1173	0.09755714263271287	0.6643978552271093	0.1840106050096607	119.06816101074219	119.0730209350586
112	119.08949279785156	1.91275					1	DETECTED	119.0895 m/z @1.91 [CD8051_2.mzXML]	119.08949279785156	1.91275	0.26575	19.537166666666668	19.271416666666667	58263.69140625	5176378.968377685	0	1173	0.11222833852764547	2.5892510152352517	0.667299116974362	119.08470916748047	119.08985137939453
113	119.15392303466797	13.848166666666666					1	DETECTED	119.1539 m/z @13.85 [CD8051_2.mzXML]	119.15392303466797	13.848166666666666	0.11916666666666667	19.996333333333332	19.877166666666664	54610.4921875	1.2190012219765142E7	0	1173	5.342008908599093	1.0780796546345541	2.0063922997599506	119.14556121826172	119.15438079833984
114	119.50936889648438	8.37785					1	DETECTED	119.5094 m/z @8.38 [CD8051_2.mzXML]	119.50936889648438	8.37785	8.165116666666666	8.42655	0.2614333333333345	1791.745361328125	20904.919616210987	0	1173	0.11681667719519062	0.614462550924475	0.22892510184894999	119.50936889648438	119.5097427368164
115	120.0653305053711	1.8147833333333334					1	DETECTED	120.0653 m/z @1.81 [CD8051_2.mzXML]	120.0653305053711	1.8147833333333334	1.75665	9.056183333333333	7.299533333333333	52573.265625	1252893.8838414627	0	1173	0.07275987318057497	13.243796548359038	17.42167619736936	120.05833435058594	120.06922912597656
116	120.08045196533203	8.36195					1	DETECTED	120.0805 m/z @8.36 [CD8051_2.mzXML]	120.08045196533203	8.36195	0.5220333333333333	11.8712	11.349166666666667	559551.0625	1.2397982912395006E7	1	1173	0.24103987608444122	0.7910454830767853	0.3892510359152181	120.07817077636719	120.08882904052734
117	120.15059661865234	19.664833333333334					1	DETECTED	120.1506 m/z @19.66 [CD8051_2.mzXML]	120.15059661865234	19.664833333333334	9.594516666666667	19.664833333333334	10.070316666666667	6727.5947265625	1049757.895697083	0	1173	5.312267788142114	0.5	null	120.15059661865234	120.15792846679688
118	120.98059844970703	1.5272000000000001					1	DETECTED	120.9806 m/z @1.53 [CD8051_2.mzXML]	120.98059844970703	1.5272000000000001	1.4351999999999998	13.22795	11.79275	31263.283203125	2288543.316501526	0	1173	0.11577889938176966	1.3477397336470178	1.7758601269846885	120.9731216430664	120.98064422607422
119	121.02811431884766	12.464033333333333					1	DETECTED	121.0281 m/z @12.46 [CD8051_2.mzXML]	121.02811431884766	12.464033333333333	0.17401666666666668	19.977666666666668	19.80365	14876.9599609375	6504270.1062254105	0	1173	2.94984421925753	0.8419523085339039	0.684287125159037	121.02767181396484	121.03762817382812
120	121.07164764404297	1.84335					1	DETECTED	121.0716 m/z @1.84 [CD8051_2.mzXML]	121.07164764404297	1.84335	0.10085000000000001	19.996333333333332	19.89548333333333	1634868.875	1.158932852079218E7	0	1173	0.04294203677553221	2.550033159475419	2.6846556850211964	121.0643310546875	121.07525634765625
121	121.08403778076172	8.36195					1	DETECTED	121.0840 m/z @8.36 [CD8051_2.mzXML]	121.08403778076172	8.36195	7.8565	11.161333333333333	3.3048333333333337	36192.98046875	1294626.5741356208	0	1173	0.2595405297196933	3.2691990635407358	0.4291525132256622	121.08392333984375	121.08724212646484
122	121.10096740722656	11.790533333333334					1	DETECTED	121.1010 m/z @11.79 [CD8051_2.mzXML]	121.10096740722656	11.790533333333334	11.705333333333334	18.622	6.916666666666666	12427.5966796875	2708563.776312499	0	1173	0.14210377225891513	40.590766823161005	80.18153364632201	121.10079956054688	121.10389709472656
123	122.07512664794922	1.84335					1	DETECTED	122.0751 m/z @1.84 [CD8051_2.mzXML]	122.07512664794922	1.84335	1.0156833333333333	12.191816666666666	11.176133333333333	25555.13671875	1612491.081508667	0	1173	0.0470757877909076	6.751590817559403	12.503181635118807	122.06904602050781	122.08138275146484
124	122.0963134765625	8.615316666666667					1	DETECTED	122.0963 m/z @8.62 [CD8051_2.mzXML]	122.0963134765625	8.615316666666667	0.11916666666666667	19.996333333333332	19.877166666666664	17581.73828125	2590073.755897248	0	1173	4.192680294709085	12.57871330613498	3.301470512264894	122.0871810913086	122.09664916992188
125	122.92427062988281	1.67775					1	DETECTED	122.9243 m/z @1.68 [CD8051_2.mzXML]	122.92427062988281	1.67775	0.5951500000000001	19.537166666666668	18.942016666666667	54423.640625	3202930.8805564893	0	1173	0.11279700072694743	50.47132035812308	109.73495758181693	122.92416381835938	122.9297103881836
126	123.04412078857422	3.8445833333333335					1	DETECTED	123.0441 m/z @3.84 [CD8051_2.mzXML]	123.04412078857422	3.8445833333333335	0.17401666666666668	19.8855	19.711483333333334	3768.467529296875	1057211.6140912783	0	1173	0.1392613546601691	2.68507360353079	1.0468031651023886	123.03424072265625	123.04743957519531
127	123.05532836914062	3.3208333333333333					1	DETECTED	123.0553 m/z @3.32 [CD8051_2.mzXML]	123.05532836914062	3.3208333333333333	0.5036666666666666	19.701999999999998	19.19833333333333	2107.921630859375	966263.4939300535	0	1173	2.8104924465924728	3.4073833047388034	5.814766609477608	123.05458068847656	123.05549621582031
128	124.03697967529297	1.8850333333333333					1	DETECTED	124.0370 m/z @1.89 [CD8051_2.mzXML]	124.03697967529297	1.8850333333333333	0.10085000000000001	19.848833333333335	19.747983333333334	13566.1865234375	1424023.6193288579	0	1173	0.09740478518660534	4.231357230312446	4.698121612959949	124.03633117675781	124.04273223876953
129	124.05040740966797	9.371983333333333					1	DETECTED	124.0504 m/z @9.37 [CD8051_2.mzXML]	124.05040740966797	9.371983333333333	9.3058	9.663316666666667	0.35751666666666715	2501.562744140625	25298.57875039672	0	1173	0.6461556682917546	2.7009569377990585	4.401913875598117	124.05036926269531	124.0508804321289
130	124.97576904296875	1.5272000000000001					1	DETECTED	124.9758 m/z @1.53 [CD8051_2.mzXML]	124.97576904296875	1.5272000000000001	1.4351999999999998	17.670333333333335	16.235133333333337	4159.037109375	1059095.1128044738	0	1173	0.0600008400162555	88.2344202898548	202.310850885214	124.9736557006836	124.97596740722656
131	125.01521301269531	10.4477					1	DETECTED	125.0152 m/z @10.45 [CD8051_2.mzXML]	125.01521301269531	10.4477	1.3439333333333332	17.890333333333334	16.546400000000002	17324.83984375	1642206.732236969	0	1173	7.088582377168915	0.5153398899078654	0.012317544341827372	125.01488494873047	125.02361297607422
132	125.02631378173828	14.983049999999999					1	DETECTED	125.0263 m/z @14.98 [CD8051_2.mzXML]	125.02631378173828	14.983049999999999	0.15553333333333336	19.996333333333332	19.840799999999998	8190.31884765625	1884444.466233581	0	1173	0.7141315612734047	0.7435624831058928	0.5634434926609485	125.02569580078125	125.03502655029297
133	126.05241394042969	1.8711666666666666					1	DETECTED	126.0524 m/z @1.87 [CD8051_2.mzXML]	126.05241394042969	1.8711666666666666	0.10085000000000001	19.848833333333335	19.747983333333334	15930.2978515625	1462812.9326652228	0	1173	7.2988906176813195	3.1690654918064385	5.47937921243218	126.04752349853516	126.05538940429688
134	126.0912857055664	9.126966666666668					1	DETECTED	126.0913 m/z @9.13 [CD8051_2.mzXML]	126.0912857055664	9.126966666666668	9.038616666666666	9.3058	0.26718333333333355	5568.0	42217.5323025208	0	1173	0.3328875181425861	1.5120731937369989	2.0241463874739978	126.09069061279297	126.0914077758789
135	127.01229095458984	10.4477					1	DETECTED	127.0123 m/z @10.45 [CD8051_2.mzXML]	127.01229095458984	10.4477	6.242333333333334	16.362433333333332	10.120099999999997	5823.47900390625	939722.5847042844	0	1173	1.8650524203651155	1.2032363408660363	0.033898382189511966	127.00234985351562	127.02129364013672
136	127.03886413574219	1.9552666666666667					1	DETECTED	127.0389 m/z @1.96 [CD8051_2.mzXML]	127.03886413574219	1.9552666666666667	0.26575	19.757	19.49125	30256.35546875	4979872.132334809	0	1173	3.334627722095357	3.182169734452394	4.440955568854005	127.03618621826172	127.04685974121094
137	127.05323028564453	13.467383333333334					1	DETECTED	127.0532 m/z @13.47 [CD8051_2.mzXML]	127.05323028564453	13.467383333333334	0.10085000000000001	19.996333333333332	19.89548333333333	3945.279541015625	2100561.7876845994	0	1173	10.149065000663082	0.7442274985286634	0.1841251155837063	127.04886627197266	127.05521392822266
138	128.01040649414062	1.7717500000000002					1	DETECTED	128.0104 m/z @1.77 [CD8051_2.mzXML]	128.01040649414062	1.7717500000000002	1.75665	19.959166666666665	18.202516666666664	8299.3095703125	2821345.385221253	0	1173	14.553782147770619	602.7323399558453	1077.1983808485136	128.01040649414062	128.0176544189453
139	128.0705108642578	1.9833666666666665					1	DETECTED	128.0705 m/z @1.98 [CD8051_2.mzXML]	128.0705108642578	1.9833666666666665	0.15553333333333336	19.830333333333332	19.674799999999998	23390.359375	2797889.6346279606	0	1173	1.6227071682856729	3.5793863164484927	2.9476367627465137	128.06101989746094	128.0708465576172
140	129.01356506347656	15.35455					1	DETECTED	129.0136 m/z @15.35 [CD8051_2.mzXML]	129.01356506347656	15.35455	1.4519166666666665	19.977666666666668	18.525750000000002	8959.486328125	3399555.9858575454	0	1173	2.7440437256187717	0.6662676615221577	0.33253532304431543	129.01300048828125	129.02110290527344
141	129.0545196533203	1.91275					1	DETECTED	129.0545 m/z @1.91 [CD8051_2.mzXML]	129.0545196533203	1.91275	0.10085000000000001	19.996333333333332	19.89548333333333	49444.546875	6385493.791967891	0	1173	0.31237556869584426	2.971173353218745	10.50609395742945	129.0500030517578	129.05484008789062
142	130.0320281982422	8.827416666666666					1	DETECTED	130.0320 m/z @8.83 [CD8051_2.mzXML]	130.0320281982422	8.827416666666666	8.719933333333334	8.879416666666666	0.1594833333333323	4545.0185546875	34026.40407739257	0	1173	0.1551944401070653	0.7418979686773138	0.4837959373546277	130.0318603515625	130.0320281982422
143	130.049560546875	1.8291499999999998					1	DETECTED	130.0496 m/z @1.83 [CD8051_2.mzXML]	130.049560546875	1.8291499999999998	0.10085000000000001	19.940833333333334	19.839983333333333	17127.482421875	2405243.4884856865	0	1173	1.3286996569218663	9.525736391518944	4.182587874831084	130.04908752441406	130.05015563964844
144	130.06500244140625	10.52295					1	DETECTED	130.0650 m/z @10.52 [CD8051_2.mzXML]	130.06500244140625	10.52295	8.667399999999999	19.701999999999998	11.0346	85904.8046875	1735488.178455871	0	1173	1.4257617648762118	0.5785263411819154	0.24579093953241624	130.05747985839844	130.07208251953125
145	130.0861358642578	1.8850333333333333					1	DETECTED	130.0861 m/z @1.89 [CD8051_2.mzXML]	130.0861358642578	1.8850333333333333	0.22905	19.8855	19.65645	81847.1640625	3160394.885882602	0	1173	0.09023563298908677	5.241779249665682	2.545202449643505	130.08572387695312	130.09217834472656
146	130.93267822265625	1.5417833333333335					1	DETECTED	130.9327 m/z @1.54 [CD8051_2.mzXML]	130.93267822265625	1.5417833333333335	1.4519166666666665	1.6017333333333332	0.1498166666666667	12365.9384765625	59943.59722558592	0	1173	0.07514069795439404	0.8335497032640923	0.6886037727919319	130.9324493408203	130.93296813964844
147	130.96473693847656	1.5272000000000001					1	DETECTED	130.9647 m/z @1.53 [CD8051_2.mzXML]	130.96473693847656	1.5272000000000001	0.10085000000000001	19.996333333333332	19.89548333333333	1083443.5	1.3293284014616802E7	0	1173	0.11208475984520638	1.2368195536387827	1.3203380788940975	130.96221923828125	130.9654541015625
148	131.01873779296875	1.4672666666666667					1	DETECTED	131.0187 m/z @1.47 [CD8051_2.mzXML]	131.01873779296875	1.4672666666666667	1.4351999999999998	17.136666666666667	15.701466666666667	21840.3359375	2925164.566513245	0	1173	0.10285940908238778	244.82536382536196	122.12579180049934	131.0102081298828	131.0284423828125
149	131.06829833984375	10.52295					1	DETECTED	131.0683 m/z @10.52 [CD8051_2.mzXML]	131.06829833984375	10.52295	3.1842166666666665	19.775333333333332	16.591116666666665	7820.58837890625	1233673.4987756652	0	1173	1.3589119278029695	1.1303801291776054	1.0678317202923664	131.0677032470703	131.07278442382812
150	131.0813751220703	2.5648166666666667					1	DETECTED	131.0814 m/z @2.56 [CD8051_2.mzXML]	131.0813751220703	2.5648166666666667	2.1659333333333333	11.177950000000001	9.012016666666668	5307.67578125	636703.876900299	0	1173	0.06715895704559882	11.296557055112185	21.59311411022437	131.0809326171875	131.0896453857422
151	131.44313049316406	4.1091					1	DETECTED	131.4431 m/z @4.11 [CD8051_2.mzXML]	131.44313049316406	4.1091	3.351716666666667	4.731533333333333	1.3798166666666662	5743.46826171875	305313.8879668885	0	1173	0.5599138672219857	0.9109103712342939	0.7545611186284314	131.44241333007812	131.443359375
152	131.74951171875	3.9685333333333332					1	DETECTED	131.7495 m/z @3.97 [CD8051_2.mzXML]	131.74951171875	3.9685333333333332	3.2144833333333334	18.71333333333333	15.498849999999997	4044.90673828125	2498784.073721466	0	1173	0.6417812287078006	10.277070486042039	19.55414097208408	131.7493438720703	131.7564697265625
153	131.9436492919922	1.9692666666666667					1	DETECTED	131.9436 m/z @1.97 [CD8051_2.mzXML]	131.9436492919922	1.9692666666666667	0.11916666666666667	19.996333333333332	19.877166666666664	30229.564453125	4012136.221023805	0	1173	20.007352020297674	2.743306805776251	18.6417343716059	131.9436492919922	131.9509735107422
154	131.9611053466797	11.739466666666667					1	DETECTED	131.9611 m/z @11.74 [CD8051_2.mzXML]	131.9611053466797	11.739466666666667	1.4351999999999998	19.372166666666665	17.936966666666667	13194.5673828125	3361934.028012511	0	1173	10.40558264711606	2.0885263667731078	3.9690644984178225	131.9605712890625	131.9684600830078
155	132.04428100585938	9.52635					1	DETECTED	132.0443 m/z @9.53 [CD8051_2.mzXML]	132.04428100585938	9.52635	1.5713833333333334	19.519000000000002	17.94761666666667	11941.951171875	1883333.2741356813	0	1173	0.06329204974879055	1.1280761704427842	1.2561523408855684	132.04054260253906	132.05166625976562
156	132.06533813476562	2.5784833333333332					1	DETECTED	132.0653 m/z @2.58 [CD8051_2.mzXML]	132.06533813476562	2.5784833333333332	1.9410833333333335	10.259833333333335	8.318750000000001	160474.921875	8929613.411726374	0	1173	0.6782930374076295	1.9604181742984987	1.7712265308206903	132.06492614746094	132.06564331054688
157	132.076416015625	1.84335					1	DETECTED	132.0764 m/z @1.84 [CD8051_2.mzXML]	132.076416015625	1.84335	1.8147833333333334	15.46395	13.649166666666668	495100.21875	5300882.14479065	0	1173	0.03979976694182974	135.0403563584659	3.079602933361594	132.07334899902344	132.08604431152344
158	132.1016387939453	4.030316666666667					1	DETECTED	132.1016 m/z @4.03 [CD8051_2.mzXML]	132.1016387939453	4.030316666666667	0.13724999999999998	19.903833333333335	19.766583333333333	1597648.0	1.0403928550115757E8	1	1173	1.0884292443960097	0.9029335580772854	0.6824794831506776	132.10093688964844	132.10205078125
159	132.1138458251953	2.025666666666667					1	DETECTED	132.1138 m/z @2.03 [CD8051_2.mzXML]	132.1138458251953	2.025666666666667	2.025666666666667	16.435566666666666	14.4099	31675.345703125	3004264.209979521	0	1173	2.292584980439046	null	null	132.1125946044922	132.12384033203125
160	132.45504760742188	4.030316666666667					1	DETECTED	132.4550 m/z @4.03 [CD8051_2.mzXML]	132.45504760742188	4.030316666666667	3.551283333333333	4.568666666666667	1.017383333333334	4100.4111328125	197984.70931524652	0	1173	0.897013466825002	1.0619128801057685	1.1238257602115371	132.45477294921875	132.45506286621094
161	132.76055908203125	10.65555					1	DETECTED	132.7606 m/z @10.66 [CD8051_2.mzXML]	132.76055908203125	10.65555	3.2295333333333334	10.65555	7.4260166666666665	13612.236328125	3282399.552398681	0	1173	6.952546849187316	0.5	null	132.7542724609375	132.76548767089844
162	132.9575958251953	11.722516666666667					1	DETECTED	132.9576 m/z @11.72 [CD8051_2.mzXML]	132.9575958251953	11.722516666666667	0.10085000000000001	19.996333333333332	19.89548333333333	504256.96875	6.041196736235937E7	0	1173	1.1860235494015896	4.4303548488505164	3.030202567214391	132.9575958251953	132.96580505371094
163	132.99807739257812	1.5272000000000001					1	DETECTED	132.9981 m/z @1.53 [CD8051_2.mzXML]	132.99807739257812	1.5272000000000001	1.4351999999999998	15.978266666666666	14.543066666666666	22456.052734375	4682102.780862426	0	1173	0.10597381251458837	79.03840579710119	144.78936154339766	132.99241638183594	132.9981231689453
164	133.0341033935547	1.5119333333333331					1	DETECTED	133.0341 m/z @1.51 [CD8051_2.mzXML]	133.0341033935547	1.5119333333333331	1.0887	19.738666666666667	18.649966666666668	708758.1875	1.222574548624554E7	0	1173	0.11176088718382182	1.426307143893183	1.767964775999774	133.03143310546875	133.03456115722656
165	133.0492401123047	2.152016666666667					1	DETECTED	133.0492 m/z @2.15 [CD8051_2.mzXML]	133.0492401123047	2.152016666666667	0.8879166666666667	7.995416666666667	7.107500000000001	8108.4873046875	901452.1610011596	0	1173	0.32509012537108983	2.811288663871529	3.796473591078106	133.048828125	133.0584716796875
166	133.06863403320312	2.5784833333333332					1	DETECTED	133.0686 m/z @2.58 [CD8051_2.mzXML]	133.06863403320312	2.5784833333333332	0.13724999999999998	7.304766666666667	7.167516666666667	9214.0478515625	808658.473582855	0	1173	0.2940569316429098	1.468011387686552	1.9360227753731036	133.05897521972656	133.0690155029297
167	133.0796356201172	1.84335					1	DETECTED	133.0796 m/z @1.84 [CD8051_2.mzXML]	133.0796356201172	1.84335	1.84335	9.322016666666666	7.478666666666666	17791.728515625	4845077.102743408	0	1173	7.35448039205465	null	null	133.0796356201172	133.08416748046875
168	133.1050262451172	4.030316666666667					1	DETECTED	133.1050 m/z @4.03 [CD8051_2.mzXML]	133.1050262451172	4.030316666666667	1.5119333333333331	14.91555	13.403616666666666	69303.453125	5552193.995570525	0	1173	2.953445379002167	0.7418546106141083	0.7429954907468957	133.09652709960938	133.10519409179688
169	133.95816040039062	11.400366666666667					1	DETECTED	133.9582 m/z @11.40 [CD8051_2.mzXML]	133.95816040039062	11.400366666666667	0.11916666666666667	19.959166666666665	19.839999999999996	10531.2333984375	1928983.1757052594	0	1173	1.0855138111059528	1.3855039048532087	0.36727755557371206	133.95779418945312	133.9662628173828
170	134.01840209960938	1.75665					1	DETECTED	134.0184 m/z @1.76 [CD8051_2.mzXML]	134.01840209960938	1.75665	1.7088833333333333	1.8004833333333332	0.0915999999999999	21891.84765625	86055.35045019526	0	1173	0.07508939767218581	0.9588276343335635	0.9176552686671271	134.0183868408203	134.01853942871094
171	134.03514099121094	1.4971833333333333					1	DETECTED	134.0351 m/z @1.50 [CD8051_2.mzXML]	134.03514099121094	1.4971833333333333	1.4165833333333333	19.335166666666666	17.918583333333334	61602.71875	2062425.2197052918	0	1173	0.11445827672382625	3.863547263169617	4.519584860679927	134.02659606933594	134.0448455810547
172	134.05979919433594	10.063816666666666					1	DETECTED	134.0598 m/z @10.06 [CD8051_2.mzXML]	134.05979919433594	10.063816666666666	9.216116666666666	19.243666666666666	10.02755	4992.8447265625	650545.6922278745	0	1173	0.37739505404742957	5.914562935000592	10.829125870001183	134.05938720703125	134.06646728515625
173	134.10618591308594	4.045966666666667					1	DETECTED	134.1062 m/z @4.05 [CD8051_2.mzXML]	134.10618591308594	4.045966666666667	1.5865666666666667	4.731533333333333	3.1449666666666665	4505.998046875	358553.1170102845	0	1173	1.0074860919528739	0.6393768127727629	0.24063195104954166	134.10012817382812	134.10641479492188
174	134.95809936523438	11.43045					1	DETECTED	134.9581 m/z @11.43 [CD8051_2.mzXML]	134.95809936523438	11.43045	0.10085000000000001	19.996333333333332	19.89548333333333	65525.5625	1.1205802576982975E7	0	1173	1.8271986457800615	0.8085454378786886	8.136994861831083	134.95785522460938	134.95892333984375
175	134.9962615966797	1.5272000000000001					1	DETECTED	134.9963 m/z @1.53 [CD8051_2.mzXML]	134.9962615966797	1.5272000000000001	1.4519166666666665	18.841	17.389083333333335	117262.5078125	2741599.9028506167	0	1173	0.11723927306055004	6.1188739375477335	9.266652777383207	134.99017333984375	135.00405883789062
176	135.03192138671875	1.5119333333333331					1	DETECTED	135.0319 m/z @1.51 [CD8051_2.mzXML]	135.03192138671875	1.5119333333333331	1.5119333333333331	18.731833333333334	17.219900000000003	66892.3828125	1776266.2090964965	0	1173	0.07167941743727968	null	null	135.0311279296875	135.0323486328125
177	135.04376220703125	10.17065					1	DETECTED	135.0438 m/z @10.17 [CD8051_2.mzXML]	135.04376220703125	10.17065	4.9668	19.940833333333334	14.974033333333335	4897.234375	967256.1494492491	0	1173	0.7415567995773387	1.438745672274694	1.8774913445493882	135.0435333251953	135.04421997070312
178	135.0801239013672	11.8712					1	DETECTED	135.0801 m/z @11.87 [CD8051_2.mzXML]	135.0801239013672	11.8712	10.554516666666666	12.24305	1.6885333333333339	12450.568359375	371448.32427136245	0	1173	0.11337041239682577	0.6412070733281858	1.8986557618514188	135.0796356201172	135.0842742919922
179	136.04779052734375	1.8004833333333332					1	DETECTED	136.0478 m/z @1.80 [CD8051_2.mzXML]	136.04779052734375	1.8004833333333332	1.7863	10.9549	9.1686	121141.0390625	1021946.8714566042	0	1173	0.03547081486707837	5.948789994856454	9.788105163391132	136.0422821044922	136.0503692626953
180	136.07550048828125	3.906433333333333					1	DETECTED	136.0755 m/z @3.91 [CD8051_2.mzXML]	136.07550048828125	3.906433333333333	0.10085000000000001	19.720333333333333	19.61948333333333	11901.689453125	1735275.9608456423	0	1173	2.0672965634540734	1.33124720610785	0.28762568041966396	136.0695037841797	136.07594299316406
181	136.95362854003906	11.605283333333334					1	DETECTED	136.9536 m/z @11.61 [CD8051_2.mzXML]	136.95362854003906	11.605283333333334	0.11916666666666667	19.996333333333332	19.877166666666664	28466.6484375	4369010.551124816	0	1173	1.4603172197072514	1.5231261783374874	6.209820596379317	136.95111083984375	136.9544677734375
182	136.96913146972656	1.6170499999999999					1	DETECTED	136.9691 m/z @1.62 [CD8051_2.mzXML]	136.96913146972656	1.6170499999999999	1.5566833333333332	18.53083333333333	16.974149999999998	18882.923828125	4142184.7730663456	0	1173	0.0732361366367833	140.5920762009939	280.1841524019878	136.96533203125	136.96975708007812
183	137.04556274414062	3.351716666666667					1	DETECTED	137.0456 m/z @3.35 [CD8051_2.mzXML]	137.04556274414062	3.351716666666667	2.0538	8.862083333333334	6.808283333333335	12621.7109375	884925.1661531372	0	1173	0.45696409571677377	2.6227736757624394	0.3313881587461613	137.04531860351562	137.04583740234375
184	137.0594482421875	9.338483333333333					1	DETECTED	137.0594 m/z @9.34 [CD8051_2.mzXML]	137.0594482421875	9.338483333333333	3.7983833333333332	17.504833333333334	13.70645	6632.568359375	1368832.5648789369	0	1173	0.08297103078111157	1.2370218949116445	1.474043789823289	137.05662536621094	137.05990600585938
185	137.13201904296875	7.696766666666666					1	DETECTED	137.1320 m/z @7.70 [CD8051_2.mzXML]	137.13201904296875	7.696766666666666	0.10085000000000001	19.996333333333332	19.89548333333333	6952.486328125	3485811.6509759217	0	1173	4.370522812467195	1.309617009138682	0.3646900588674446	137.1316680908203	137.13253784179688
186	138.0522918701172	1.8711666666666666					1	DETECTED	138.0523 m/z @1.87 [CD8051_2.mzXML]	138.0522918701172	1.8711666666666666	0.15553333333333336	19.959166666666665	19.80363333333333	247448.28125	3413529.086448273	0	1173	0.05696846490849783	null	null	138.0485076904297	138.0554656982422
187	138.90603637695312	1.7717500000000002					1	DETECTED	138.9060 m/z @1.77 [CD8051_2.mzXML]	138.90603637695312	1.7717500000000002	1.6932	2.2219166666666665	0.5287166666666665	27815.865234375	491243.61499243154	0	1173	0.10031443352600045	3.365478463823461	5.730956927646922	138.90594482421875	138.90635681152344
188	139.00245666503906	3.366966666666667					1	DETECTED	139.0025 m/z @3.37 [CD8051_2.mzXML]	139.00245666503906	3.366966666666667	2.9337166666666668	19.28033333333333	16.346616666666666	1802.263671875	694035.5895967102	0	1173	0.09436972641249008	18.865108674745137	36.73021734949027	139.00201416015625	139.01107788085938
189	139.04171752929688	14.612533333333333					1	DETECTED	139.0417 m/z @14.61 [CD8051_2.mzXML]	139.04171752929688	14.612533333333333	0.10085000000000001	19.959166666666665	19.858316666666664	122643.09375	1.914553765511634E7	0	1173	3.11802498357355	0.7793021769476859	0.4575202654840961	139.03578186035156	139.05029296875
190	140.04100036621094	14.06145					1	DETECTED	140.0410 m/z @14.06 [CD8051_2.mzXML]	140.04100036621094	14.06145	1.4351999999999998	16.435566666666666	15.000366666666666	6062.3046875	2006560.5972643425	0	1173	5.418725061144215	0.594015114015114	0.6605639362863924	140.04017639160156	140.04949951171875
191	140.0677947998047	1.7717500000000002					1	DETECTED	140.0678 m/z @1.77 [CD8051_2.mzXML]	140.0677947998047	1.7717500000000002	0.13724999999999998	19.427500000000002	19.29025	398287.59375	3648148.1994408555	1	1173	0.13030022422851295	0.9158944971290807	7.863471323900597	140.0676727294922	140.0709228515625
192	140.95220947265625	18.055666666666664					1	DETECTED	140.9522 m/z @18.06 [CD8051_2.mzXML]	140.95220947265625	18.055666666666664	8.667399999999999	19.701999999999998	11.0346	2252.831787109375	576475.498455124	0	1173	0.22066424973206367	0.5876803669829007	0.17536073396580146	140.94888305664062	140.9534912109375
193	141.0100555419922	10.462566666666667					1	DETECTED	141.0101 m/z @10.46 [CD8051_2.mzXML]	141.0100555419922	10.462566666666667	3.7677833333333335	11.9004	8.132616666666665	8689.693359375	1252331.4921660158	0	1173	0.0763695499647703	0.6073846054266131	0.21793306455853736	141.0098114013672	141.01785278320312
194	141.0384521484375	14.06145					1	DETECTED	141.0385 m/z @14.06 [CD8051_2.mzXML]	141.0384521484375	14.06145	2.7748500000000003	16.60125	13.8264	4277.599609375	1107011.156573913	0	1173	2.5575420479612507	0.6125139546010313	0.18366627094192176	141.03680419921875	141.04071044921875
195	141.05201721191406	9.338483333333333					1	DETECTED	141.0520 m/z @9.34 [CD8051_2.mzXML]	141.05201721191406	9.338483333333333	0.6864833333333333	19.22533333333333	18.538849999999996	40840.7109375	1290715.3118190626	0	1173	0.11028398808195305	0.6306042118804348	0.4639555278294575	141.05105590820312	141.0569305419922
196	141.09054565429688	6.89645					1	DETECTED	141.0905 m/z @6.90 [CD8051_2.mzXML]	141.09054565429688	6.89645	0.10085000000000001	19.977666666666668	19.876816666666667	2302.524658203125	1132805.322377839	0	1173	2.3504224375645366	1.4624769458669336	1.9249538917338673	141.0885467529297	141.0917205810547
197	142.06500244140625	9.201816666666668					1	DETECTED	142.0650 m/z @9.20 [CD8051_2.mzXML]	142.06500244140625	9.201816666666668	6.631566666666667	10.4003	3.7687333333333326	61087.703125	816597.492845182	0	1173	0.09969360605306754	1.789677950995559	1.7193867618996581	142.06436157226562	142.0679168701172
198	142.99684143066406	2.03965					1	DETECTED	142.9968 m/z @2.04 [CD8051_2.mzXML]	142.99684143066406	2.03965	1.4351999999999998	11.446116666666667	10.010916666666667	8772.66796875	3673496.0318661192	0	1173	9.8138040944192	8.16462009097362	15.649701056416237	142.98818969726562	143.00160217285156
199	143.00706481933594	10.4477					1	DETECTED	143.0071 m/z @10.45 [CD8051_2.mzXML]	143.00706481933594	10.4477	10.432549999999999	10.52295	0.0904000000000007	2754.29736328125	10345.552827209498	0	1173	0.0931923084012638	2.9834983498349636	4.966996699669927	143.0069580078125	143.007080078125
200	143.03115844726562	1.8004833333333332					1	DETECTED	143.0312 m/z @1.80 [CD8051_2.mzXML]	143.03115844726562	1.8004833333333332	0.13724999999999998	19.9225	19.785249999999998	356168.1875	4008998.217451599	0	1173	0.025946207960213963	1.7670133989107624	2.1534253695769774	143.02340698242188	143.03396606445312
201	143.05357360839844	1.8291499999999998					1	DETECTED	143.0536 m/z @1.83 [CD8051_2.mzXML]	143.05357360839844	1.8291499999999998	1.8004833333333332	18.841	17.04051666666667	650264.5	1.1753942669310242E7	0	1173	0.04257728034056507	297.2183139534889	1.6942367175911253	143.04440307617188	143.05807495117188
202	143.07281494140625	9.187566666666667					1	DETECTED	143.0728 m/z @9.19 [CD8051_2.mzXML]	143.07281494140625	9.187566666666667	0.10085000000000001	19.996333333333332	19.89548333333333	60408.59375	2986822.897550812	0	1173	0.12699279068051972	1.4090937086982807	0.025597227388117146	143.06707763671875	143.08164978027344
203	143.10630798339844	11.076133333333333					1	DETECTED	143.1063 m/z @11.08 [CD8051_2.mzXML]	143.10630798339844	11.076133333333333	1.1431499999999999	19.427500000000002	18.284350000000003	10229.490234375	1241751.1958370057	0	1173	0.08400298605752532	76.3699889786753	0.8304888855290494	143.10426330566406	143.11151123046875
204	144.04434204101562	9.187566666666667					1	DETECTED	144.0443 m/z @9.19 [CD8051_2.mzXML]	144.04434204101562	9.187566666666667	1.75665	9.474566666666668	7.717916666666667	16201.4033203125	3754120.2861575307	0	1173	0.12092990954411498	0.517392943029335	3.014830405571163	144.0343780517578	144.04452514648438
205	144.06521606445312	1.0520166666666666					1	DETECTED	144.0652 m/z @1.05 [CD8051_2.mzXML]	144.06521606445312	1.0520166666666666	0.10085000000000001	19.977666666666668	19.876816666666667	1954.1029052734375	1343296.3299638364	0	1173	19.585815780030273	10.448650779744174	19.89730155948835	144.06471252441406	144.06590270996094
206	144.08041381835938	9.201816666666668					1	DETECTED	144.0804 m/z @9.20 [CD8051_2.mzXML]	144.08041381835938	9.201816666666668	8.684883333333334	19.6465	10.961616666666666	724161.8125	6679227.779489286	0	1173	0.10380436984455876	1.6652115636240863	1.6261312440208713	144.080078125	144.0900421142578
207	144.10171508789062	1.8574833333333334					1	DETECTED	144.1017 m/z @1.86 [CD8051_2.mzXML]	144.10171508789062	1.8574833333333334	0.13724999999999998	19.903833333333335	19.766583333333333	37972.1796875	2346655.5678629735	0	1173	4.335428479928061	1.2300286732115504	0.1861228547174308	144.0946807861328	144.10240173339844
208	144.13807678222656	10.9549					1	DETECTED	144.1381 m/z @10.95 [CD8051_2.mzXML]	144.13807678222656	10.9549	10.886	11.739466666666667	0.8534666666666677	3930.987548828125	81501.78812713636	0	1173	0.12921675784529008	6.193517174649162	11.387034349298323	144.1377410888672	144.13841247558594
209	144.98068237304688	1.4971833333333333					1	DETECTED	144.9807 m/z @1.50 [CD8051_2.mzXML]	144.98068237304688	1.4971833333333333	1.4971833333333333	18.4575	16.960316666666667	30715.39453125	1761032.0555992124	0	1173	12.330711562115862	null	null	144.97967529296875	144.9811553955078
210	144.99176025390625	1.8147833333333334					1	DETECTED	144.9918 m/z @1.81 [CD8051_2.mzXML]	144.99176025390625	1.8147833333333334	1.4165833333333333	19.519000000000002	18.10241666666667	67742.3828125	1.3999947505754149E7	0	1173	0.4060802078028465	null	null	144.99130249023438	144.9921112060547
211	145.04930114746094	1.9833666666666665					1	DETECTED	145.0493 m/z @1.98 [CD8051_2.mzXML]	145.04930114746094	1.9833666666666665	0.10085000000000001	19.996333333333332	19.89548333333333	162025.9375	9286197.036688214	0	1173	0.28891640215696346	3.320539037528275	3.017110530250403	145.0466766357422	145.04966735839844
212	145.0646209716797	9.187566666666667					1	DETECTED	145.0646 m/z @9.19 [CD8051_2.mzXML]	145.0646209716797	9.187566666666667	9.187566666666667	17.154999999999998	7.9674333333333305	4882.0146484375	313277.39988021844	0	1173	0.02296898679453996	null	null	145.06005859375	145.0647735595703
213	145.083984375	9.201816666666668					1	DETECTED	145.0840 m/z @9.20 [CD8051_2.mzXML]	145.083984375	9.201816666666668	9.11005	18.4575	9.34745	70512.4921875	894995.6592067847	0	1173	0.08621198334390812	1.5982681102280343	1.6433295936640167	145.08364868164062	145.08609008789062
214	146.0596466064453	9.216116666666666					1	DETECTED	146.0596 m/z @9.22 [CD8051_2.mzXML]	146.0596466064453	9.216116666666666	0.13724999999999998	19.6465	19.509249999999998	750198.5625	7898566.277983302	1	1173	0.10437133233990181	1.5150142424254518	1.374791896265568	146.05267333984375	146.06040954589844
215	146.08096313476562	1.9833666666666665					1	DETECTED	146.0810 m/z @1.98 [CD8051_2.mzXML]	146.08096313476562	1.9833666666666665	0.10085000000000001	19.977666666666668	19.876816666666667	137330.3125	6933240.147807922	0	1173	0.45451593291658066	0.5865146671650703	0.0473136655015249	146.08004760742188	146.08123779296875
216	146.1172637939453	1.8291499999999998					1	DETECTED	146.1173 m/z @1.83 [CD8051_2.mzXML]	146.1172637939453	1.8291499999999998	1.8291499999999998	16.8035	14.97435	57495.83203125	1.0819739297179686E7	0	1173	7.202866895419058	null	null	146.10914611816406	146.1223907470703
217	147.01365661621094	1.4971833333333333					1	DETECTED	147.0137 m/z @1.50 [CD8051_2.mzXML]	147.01365661621094	1.4971833333333333	1.4822166666666667	18.53083333333333	17.048616666666664	167886.03125	3829929.4283774984	0	1173	0.43328683309609106	356.0574716519182	694.0389498800463	147.00753784179688	147.0137939453125
218	147.02871704101562	3.2144833333333334					1	DETECTED	147.0287 m/z @3.21 [CD8051_2.mzXML]	147.02871704101562	3.2144833333333334	2.977533333333333	3.581933333333333	0.6044	4421.78759765625	86450.10466583254	0	1173	0.25967529967910874	1.275374551593162	1.550749103186324	147.0284881591797	147.02894592285156
219	147.0440216064453	3.891033333333333					1	DETECTED	147.0440 m/z @3.89 [CD8051_2.mzXML]	147.0440216064453	3.891033333333333	3.674916666666667	16.583099999999998	12.908183333333332	4124.984375	1190888.7457537842	0	1173	0.17517655537795918	29.863923806585998	58.727847613171996	147.04310607910156	147.0499725341797
220	147.06321716308594	9.187566666666667					1	DETECTED	147.0632 m/z @9.19 [CD8051_2.mzXML]	147.06321716308594	9.187566666666667	0.10085000000000001	19.996333333333332	19.89548333333333	62862.421875	3019554.0164198587	0	1173	0.10744283699880341	0.5551185583445309	2.118945991588149	147.05429077148438	147.06544494628906
221	147.0762939453125	1.8574833333333334					1	DETECTED	147.0763 m/z @1.86 [CD8051_2.mzXML]	147.0762939453125	1.8574833333333334	1.7863	10.79675	9.010449999999999	186058.234375	4835233.918990598	0	1173	0.19742008265724142	9.39674352107897	8.198468851760758	147.0703125	147.0857696533203
222	147.11256408691406	1.5865666666666667					1	DETECTED	147.1126 m/z @1.59 [CD8051_2.mzXML]	147.11256408691406	1.5865666666666667	1.4971833333333333	15.500933333333334	14.00375	206726.78125	4135916.4329319173	0	1173	0.1356782791633082	3.2591864555038637	4.319538997712529	147.11216735839844	147.12216186523438
223	148.04234313964844	2.0538					1	DETECTED	148.0423 m/z @2.05 [CD8051_2.mzXML]	148.04234313964844	2.0538	0.9060833333333334	19.6465	18.740416666666665	46791.33203125	3139907.6213596505	0	1173	0.32233003003832006	0.9929176543571843	6.934956362778143	148.03860473632812	148.04283142089844
224	148.0601348876953	1.8291499999999998					1	DETECTED	148.0601 m/z @1.83 [CD8051_2.mzXML]	148.0601348876953	1.8291499999999998	0.15553333333333336	9.274616666666667	9.119083333333334	55815.3359375	1723578.186265686	0	1173	0.12113015173512931	14.56550313310503	31.37723591815152	148.05950927734375	148.06655883789062
225	148.08212280273438	16.96933333333333					1	DETECTED	148.0821 m/z @16.97 [CD8051_2.mzXML]	148.08212280273438	16.96933333333333	0.24736666666666668	19.996333333333332	19.748966666666664	4434.4990234375	1557362.6495791932	0	1173	1.3196702678429997	0.5905096888523879	0.37432633794286296	148.0753936767578	148.08274841308594
226	148.09671020507812	1.8988666666666667					1	DETECTED	148.0967 m/z @1.90 [CD8051_2.mzXML]	148.09671020507812	1.8988666666666667	0.3937	14.478399999999999	14.084699999999998	14620.2265625	1091061.9891853023	0	1173	1.5432575392924732	0.9478129852898715	0.8436566000280362	148.09628295898438	148.10305786132812
227	148.9348907470703	1.7413166666666666					1	DETECTED	148.9349 m/z @1.74 [CD8051_2.mzXML]	148.9348907470703	1.7413166666666666	1.4519166666666665	14.8651	13.413183333333333	59451.98046875	2208716.546162994	0	1173	0.1368941467183804	23.17412462566228	0.26772054970383785	148.9346160888672	148.9429931640625
228	148.97567749023438	1.5272000000000001					1	DETECTED	148.9757 m/z @1.53 [CD8051_2.mzXML]	148.97567749023438	1.5272000000000001	1.4165833333333333	19.812	18.39541666666667	125043.515625	2979964.394069215	0	1173	0.38863568007311033	84.16570845515466	176.24623792020492	148.97511291503906	148.98095703125
229	149.01199340820312	1.5272000000000001					1	DETECTED	149.0120 m/z @1.53 [CD8051_2.mzXML]	149.01199340820312	1.5272000000000001	0.30226666666666663	19.500666666666667	19.1984	193647.3125	6939494.016687286	0	1173	0.11609888216226083	0.5396338122864224	0.04465497609927186	149.00210571289062	149.01220703125
230	149.0228729248047	12.464033333333333					1	DETECTED	149.0229 m/z @12.46 [CD8051_2.mzXML]	149.0228729248047	12.464033333333333	0.10085000000000001	19.996333333333332	19.89548333333333	112124.2578125	4.735467432534083E7	1	1173	19.43684513462047	0.8543406923135369	0.07123242673684148	149.02273559570312	149.0235137939453
231	149.0784454345703	16.380766666666666					1	DETECTED	149.0784 m/z @16.38 [CD8051_2.mzXML]	149.0784454345703	16.380766666666666	0.3752833333333333	19.940833333333334	19.56555	7187.18701171875	3006965.0963799134	0	1173	10.846228478027482	0.611213969379244	0.457797922815306	149.07806396484375	149.078857421875
232	149.99717712402344	11.739466666666667					1	DETECTED	149.9972 m/z @11.74 [CD8051_2.mzXML]	149.99717712402344	11.739466666666667	0.11916666666666667	19.940833333333334	19.821666666666665	11113.8759765625	5622490.433720578	0	1173	6.715659405794684	0.8528896270606897	0.12815545938267306	149.9923553466797	150.0058135986328
233	150.02613830566406	12.464033333333333					1	DETECTED	150.0261 m/z @12.46 [CD8051_2.mzXML]	150.02613830566406	12.464033333333333	0.13724999999999998	19.959166666666665	19.821916666666663	8609.1728515625	4309673.0772151165	0	1173	9.579872082561852	0.8040182150790892	3.7047135459335476	150.02597045898438	150.02685546875
234	150.0581512451172	2.6902666666666666					1	DETECTED	150.0582 m/z @2.69 [CD8051_2.mzXML]	150.0581512451172	2.6902666666666666	1.7863	9.611716666666666	7.8254166666666665	76189.4921875	2375586.8669209597	0	1173	0.28992180655772204	0.9238586154377015	0.8613756325645837	150.05224609375	150.05844116210938
235	150.93186950683594	1.7413166666666666					1	DETECTED	150.9319 m/z @1.74 [CD8051_2.mzXML]	150.93186950683594	1.7413166666666666	1.6625833333333333	2.2635333333333336	0.6009500000000003	21156.1953125	332156.4579118654	0	1173	0.09026498422742213	3.8163632514817976	6.632726502963595	150.9300994873047	150.93212890625
236	150.96824645996094	11.527133333333333					1	DETECTED	150.9682 m/z @11.53 [CD8051_2.mzXML]	150.96824645996094	11.527133333333333	0.13724999999999998	19.959166666666665	19.821916666666663	13077.509765625	2377111.464757964	0	1173	1.0635967748112627	0.8305090679484656	0.6740932519608047	150.9678955078125	150.97671508789062
237	151.0449676513672	1.4971833333333333					1	DETECTED	151.0450 m/z @1.50 [CD8051_2.mzXML]	151.0449676513672	1.4971833333333333	1.1068833333333332	10.920983333333334	9.8141	6693.67333984375	1473162.5460917663	0	1173	9.423888604221702	12.572508326928	24.145016653856004	151.03504943847656	151.05078125
238	151.11138916015625	10.81465					1	DETECTED	151.1114 m/z @10.81 [CD8051_2.mzXML]	151.11138916015625	10.81465	0.21068333333333333	19.683666666666667	19.472983333333335	6183.216796875	1206278.221510223	0	1173	0.1283479217989747	0.9181933490297657	0.8363866980595313	151.1107177734375	151.11207580566406
239	152.0218048095703	1.8004833333333332					1	DETECTED	152.0218 m/z @1.80 [CD8051_2.mzXML]	152.0218048095703	1.8004833333333332	1.7863	10.6218	8.8355	105391.6171875	911767.4611467592	0	1173	0.025874279801676447	306.95460027422644	7.001067693610323	152.0161895751953	152.03179931640625
240	152.0539093017578	2.7325833333333334					1	DETECTED	152.0539 m/z @2.73 [CD8051_2.mzXML]	152.0539093017578	2.7325833333333334	0.11916666666666667	19.996333333333332	19.877166666666664	4091.568115234375	1311042.3349273086	0	1173	18.301406781481333	3.8029080705334644	2.707928292861207	152.0465850830078	152.05426025390625
241	152.9468536376953	1.6017333333333332					1	DETECTED	152.9469 m/z @1.60 [CD8051_2.mzXML]	152.9468536376953	1.6017333333333332	1.5417833333333335	13.51735	11.975566666666667	86952.0703125	1772079.4586160278	0	1173	0.1018911864029377	99.6319688496211	2.987190279031223	152.9462127685547	152.95242309570312
242	153.0572509765625	13.848166666666666					1	DETECTED	153.0573 m/z @13.85 [CD8051_2.mzXML]	153.0572509765625	13.848166666666666	0.13724999999999998	19.390833333333333	19.25358333333333	79955.2578125	1.2174633847292399E7	0	1173	2.044625844074483	0.6564349906729967	0.32400362399161314	153.05174255371094	153.06622314453125
243	154.02630615234375	1.8711666666666666					1	DETECTED	154.0263 m/z @1.87 [CD8051_2.mzXML]	154.02630615234375	1.8711666666666666	1.8004833333333332	19.353833333333334	17.553350000000002	37694.37890625	1514041.973449402	0	1173	0.06383823887530693	61.21585484909199	191.91825633919711	154.0198516845703	154.03146362304688
244	154.0603485107422	12.710316666666667					1	DETECTED	154.0603 m/z @12.71 [CD8051_2.mzXML]	154.0603485107422	12.710316666666667	2.7607500000000003	16.96933333333333	14.208583333333332	3826.364013671875	1136902.417174652	0	1173	2.4539341471579093	0.7140302592742731	0.4280605185485462	154.05079650878906	154.06883239746094
245	154.08372497558594	4.030316666666667					1	DETECTED	154.0837 m/z @4.03 [CD8051_2.mzXML]	154.08372497558594	4.030316666666667	2.152016666666667	4.552533333333333	2.400516666666666	7162.3369140625	455317.60018316656	0	1173	1.042396356231789	0.6390131146959128	0.27802622939182564	154.08349609375	154.08673095703125
246	154.8797607421875	1.7413166666666666					1	DETECTED	154.8798 m/z @1.74 [CD8051_2.mzXML]	154.8797607421875	1.7413166666666666	1.7088833333333333	2.13805	0.4291666666666665	9480.03125	147971.16716003412	0	1173	0.3111377686635137	6.6161356628982535	12.232271325796507	154.87973022460938	154.88038635253906
247	155.02761840820312	2.718566666666667					1	DETECTED	155.0276 m/z @2.72 [CD8051_2.mzXML]	155.02761840820312	2.718566666666667	2.1099666666666668	19.996333333333332	17.886366666666667	5640.25146484375	1331203.3210321658	0	1173	0.1108541796032454	14.694681783327857	10.42076881333462	155.02761840820312	155.03147888183594
248	155.06768798828125	10.011433333333335					1	DETECTED	155.0677 m/z @10.01 [CD8051_2.mzXML]	155.06768798828125	10.011433333333335	9.1728	10.47755	1.3047500000000003	11026.0029296875	235278.73651827988	0	1173	0.37575886970853567	0.8085471857966443	0.16518786522011514	155.06021118164062	155.0685272216797
249	155.13043212890625	14.932500000000001					1	DETECTED	155.1304 m/z @14.93 [CD8051_2.mzXML]	155.13043212890625	14.932500000000001	0.10085000000000001	19.996333333333332	19.89548333333333	411548.5625	9.102713884333172E7	0	1173	7.178814132332947	1.1175461529821122	0.3357521225072194	155.13006591796875	155.1312713623047
250	156.0417938232422	1.7717500000000002					1	DETECTED	156.0418 m/z @1.77 [CD8051_2.mzXML]	156.0417938232422	1.7717500000000002	1.75665	1.9973333333333334	0.24068333333333336	201297.21875	732461.0589213861	0	1173	0.05508071038362283	6.105265519513088	11.30830540692999	156.04171752929688	156.0421142578125
251	156.07656860351562	1.8988666666666667					1	DETECTED	156.0766 m/z @1.90 [CD8051_2.mzXML]	156.07656860351562	1.8988666666666667	1.5417833333333335	15.299483333333335	13.757700000000002	35729.88671875	1872868.6794584969	0	1173	0.529628027802233	1.9472269987158064	1.527079545692933	156.06817626953125	156.0770721435547
252	156.1339874267578	14.932500000000001					1	DETECTED	156.1340 m/z @14.93 [CD8051_2.mzXML]	156.1339874267578	14.932500000000001	0.13724999999999998	19.959166666666665	19.821916666666663	19908.02734375	5469137.184978182	0	1173	4.884809169483427	0.8361450841984591	0.3418697086356421	156.1290740966797	156.13436889648438
253	157.12779235839844	14.848533333333334					1	DETECTED	157.1278 m/z @14.85 [CD8051_2.mzXML]	157.12779235839844	14.848533333333334	0.10085000000000001	19.996333333333332	19.89548333333333	112586.453125	2.6284798079308588E7	0	1173	5.486985000169632	0.6848571886623589	0.3546472374573832	157.12550354003906	157.12826538085938
254	158.0398712158203	1.7717500000000002					1	DETECTED	158.0399 m/z @1.77 [CD8051_2.mzXML]	158.0398712158203	1.7717500000000002	1.75665	3.8445833333333335	2.0879333333333334	13515.7822265625	300889.05568841554	0	1173	0.02802083343140893	69.13686534216284	87.8865686475626	158.03665161132812	158.04014587402344
255	158.13121032714844	14.848533333333334					1	DETECTED	158.1312 m/z @14.85 [CD8051_2.mzXML]	158.13121032714844	14.848533333333334	0.15553333333333336	19.996333333333332	19.840799999999998	6752.2275390625	1908033.142057435	0	1173	5.877923667066948	0.6751786565030966	0.32044053475243955	158.1305389404297	158.13204956054688
256	158.15353393554688	11.705333333333334					1	DETECTED	158.1535 m/z @11.71 [CD8051_2.mzXML]	158.15353393554688	11.705333333333334	7.429783333333333	12.00745	4.577666666666667	9126.3564453125	1211325.6981947941	0	1173	0.23886361421017632	0.5353307371761138	0.07066147435222755	158.1518096923828	158.15403747558594
257	158.9276123046875	1.5417833333333335					1	DETECTED	158.9276 m/z @1.54 [CD8051_2.mzXML]	158.9276123046875	1.5417833333333335	1.4519166666666665	2.1241	0.6721833333333334	22835.41015625	314696.5987517089	0	1173	0.9171690721677341	3.739892433234408	5.250811810396774	158.9215087890625	158.92782592773438
258	158.96365356445312	1.67775					1	DETECTED	158.9637 m/z @1.68 [CD8051_2.mzXML]	158.96365356445312	1.67775	0.35705	12.548399999999999	12.19135	336273.65625	7208897.749620728	0	1173	0.09888813738163216	1.7579522195139647	3.993349214417227	158.96072387695312	158.96401977539062
259	159.06497192382812	1.8988666666666667					1	DETECTED	159.0650 m/z @1.90 [CD8051_2.mzXML]	159.06497192382812	1.8988666666666667	0.3752833333333333	18.037166666666668	17.661883333333336	10266.94921875	2073558.2635182803	0	1173	2.0608566411303073	1.5371029935440674	1.5617418096680495	159.06094360351562	159.0654754638672
260	159.09161376953125	9.216116666666666					1	DETECTED	159.0916 m/z @9.22 [CD8051_2.mzXML]	159.09161376953125	9.216116666666666	0.2838833333333334	17.284166666666668	17.000283333333336	70886.140625	1918247.73023132	0	1173	0.10838597428319474	1.5140211558174448	1.790024307433544	159.0817108154297	159.1015625
261	159.14898681640625	8.827416666666666					1	DETECTED	159.1490 m/z @8.83 [CD8051_2.mzXML]	159.14898681640625	8.827416666666666	8.684883333333334	9.52635	0.8414666666666673	15044.8369140625	185025.6532043457	0	1173	0.1418470096965141	2.9518241347053467	1.6091593225777656	159.1485137939453	159.14910888671875
262	159.98159790039062	11.415333333333333					1	DETECTED	159.9816 m/z @11.42 [CD8051_2.mzXML]	159.98159790039062	11.415333333333333	0.10085000000000001	19.996333333333332	19.89548333333333	8493.6884765625	2111114.255405945	0	1173	7.6641001944727485	1.1548241057626507	5.258680466039822	159.97535705566406	159.98236083984375
263	160.06027221679688	2.5784833333333332					1	DETECTED	160.0603 m/z @2.58 [CD8051_2.mzXML]	160.06027221679688	2.5784833333333332	0.8879166666666667	19.445666666666668	18.557750000000002	315397.3125	1.8519531727456287E7	1	1173	0.716415877895622	2.020320945349472	2.0065012757200367	160.05992126464844	160.06333923339844
264	160.07550048828125	9.187566666666667					1	DETECTED	160.0755 m/z @9.19 [CD8051_2.mzXML]	160.07550048828125	9.187566666666667	0.19236666666666666	19.9225	19.73013333333333	31446.134765625	2005356.7487381273	0	1173	0.12021010489641526	0.5719166310938221	0.1269681250741579	160.0712432861328	160.0767059326172
265	160.13299560546875	10.099166666666667					1	DETECTED	160.1330 m/z @10.10 [CD8051_2.mzXML]	160.13299560546875	10.099166666666667	10.046366666666668	10.259833333333335	0.21346666666666714	39013.7421875	224387.06797418246	0	1173	0.09434712487493613	1.9254328895250674	2.557826211888703	160.13290405273438	160.13340759277344
266	160.9530029296875	11.705333333333334					1	DETECTED	160.9530 m/z @11.71 [CD8051_2.mzXML]	160.9530029296875	11.705333333333334	1.5272000000000001	17.043166666666668	15.515966666666667	5153.361328125	1112005.426924805	0	1173	0.3906379381623779	0.7622206429469713	0.5244412858939427	160.9523468017578	160.96107482910156
267	161.01194763183594	1.5119333333333331					1	DETECTED	161.0119 m/z @1.51 [CD8051_2.mzXML]	161.01194763183594	1.5119333333333331	1.4165833333333333	11.807566666666666	10.390983333333333	13625.33984375	804238.0788984376	0	1173	10.379287660621394	54.48863834993892	105.55188046917087	161.0065460205078	161.01217651367188
268	161.02362060546875	12.191816666666666					1	DETECTED	161.0236 m/z @12.19 [CD8051_2.mzXML]	161.02362060546875	12.191816666666666	1.5272000000000001	18.913833333333333	17.386633333333332	56931.58984375	9370302.075023813	0	1173	1.4208655545573805	2.1256025959691884	3.9302387385827195	161.0165252685547	161.0294647216797
269	161.06375122070312	2.5510666666666664					1	DETECTED	161.0638 m/z @2.55 [CD8051_2.mzXML]	161.06375122070312	2.5510666666666664	1.8711666666666666	19.867166666666666	17.996	13864.599609375	1893169.350735961	0	1173	0.6512626282036775	6.436517539160427	22.155838017302116	161.05870056152344	161.07110595703125
270	161.12803649902344	1.75665					1	DETECTED	161.1280 m/z @1.76 [CD8051_2.mzXML]	161.12803649902344	1.75665	1.5566833333333332	15.391266666666667	13.834583333333333	14956.7939453125	2220510.961004364	0	1173	0.18784379354339897	33.79307217967364	64.0433637077229	161.12779235839844	161.13648986816406
271	161.9811248779297	0.19236666666666666					1	DETECTED	161.9811 m/z @0.19 [CD8051_2.mzXML]	161.9811248779297	0.19236666666666666	0.10085000000000001	19.996333333333332	19.89548333333333	3738.00830078125	1705528.4293114932	0	1173	0.9185539916597018	108.69868876343108	183.6277218644821	161.9796142578125	161.9879150390625
272	162.050048828125	1.9692666666666667					1	DETECTED	162.0500 m/z @1.97 [CD8051_2.mzXML]	162.050048828125	1.9692666666666667	1.9692666666666667	9.837233333333334	7.867966666666667	12208.1240234375	968329.620362915	0	1173	0.12233528625651036	null	null	162.04986572265625	162.05845642089844
273	162.09786987304688	15.191583333333334					1	DETECTED	162.0979 m/z @15.19 [CD8051_2.mzXML]	162.09786987304688	15.191583333333334	1.7863	19.5555	17.769199999999998	8641.02734375	2904566.2967023915	0	1173	2.4742919150430893	0.6627685352914335	0.7635647852557995	162.0934600830078	162.09817504882812
274	162.1118621826172	1.8147833333333334					1	DETECTED	162.1119 m/z @1.81 [CD8051_2.mzXML]	162.1118621826172	1.8147833333333334	1.75665	8.0125	6.255849999999999	1976461.75	1.3383256891806908E7	1	1173	0.11011477850883966	2.9848660072611177	3.759374136301215	162.11167907714844	162.11273193359375
275	162.99118041992188	1.5272000000000001					1	DETECTED	162.9912 m/z @1.53 [CD8051_2.mzXML]	162.99118041992188	1.5272000000000001	0.22905	19.812	19.58295	378708.96875	6497157.451093388	0	1173	0.11277963878278974	1.2696784541044361	1.4016918361177881	162.98162841796875	162.99169921875
276	163.03878784179688	10.903483333333332					1	DETECTED	163.0388 m/z @10.90 [CD8051_2.mzXML]	163.03878784179688	10.903483333333332	0.11916666666666667	19.996333333333332	19.877166666666664	35382.65625	3775547.640923768	0	1173	1.414954521303871	0.9518300243997211	0.8058129771235656	163.02919006347656	163.04750061035156
277	163.0599365234375	1.9833666666666665					1	DETECTED	163.0599 m/z @1.98 [CD8051_2.mzXML]	163.0599365234375	1.9833666666666665	0.10085000000000001	11.63805	11.5372	53635.6640625	4685335.249184206	0	1173	0.39862194567737186	5.230544183907795	6.199769739684279	163.05926513671875	163.06939697265625
278	163.09417724609375	15.904666666666666					1	DETECTED	163.0942 m/z @15.90 [CD8051_2.mzXML]	163.09417724609375	15.904666666666666	6.7196	19.738666666666667	13.019066666666667	17604.302734375	4401933.85596173	0	1173	2.61066724635325	0.7087083381721055	0.40092162087841887	163.09378051757812	163.0983123779297
279	163.11558532714844	1.8147833333333334					1	DETECTED	163.1156 m/z @1.81 [CD8051_2.mzXML]	163.11558532714844	1.8147833333333334	1.7717500000000002	12.991883333333334	11.220133333333333	101736.40625	2566109.1354069514	0	1173	0.07408084683464677	130.36560805577096	259.7312161115419	163.1114959716797	163.11581420898438
280	163.9763641357422	0.15553333333333336					1	DETECTED	163.9764 m/z @0.16 [CD8051_2.mzXML]	163.9763641357422	0.15553333333333336	0.10085000000000001	19.996333333333332	19.89548333333333	54507.26953125	1.9825798807455245E7	1	1173	18.074189177295025	98.93132817653037	197.48584621486583	163.9759521484375	163.97705078125
281	164.0916290283203	1.9833666666666665					1	DETECTED	164.0916 m/z @1.98 [CD8051_2.mzXML]	164.0916290283203	1.9833666666666665	1.9270333333333334	17.209833333333332	15.282799999999998	20648.794921875	1267679.1463569643	0	1173	0.150568228686337	23.35090940861413	19.323923812148852	164.0906219482422	164.09793090820312
282	164.9297332763672	1.67775					1	DETECTED	164.9297 m/z @1.68 [CD8051_2.mzXML]	164.9297332763672	1.67775	1.6323666666666665	4.9157166666666665	3.28335	22617.15234375	547362.3807935487	0	1173	0.193316472794673	36.17352185089957	71.34704370179914	164.921630859375	164.9300537109375
283	164.9839630126953	11.26305					1	DETECTED	164.9840 m/z @11.26 [CD8051_2.mzXML]	164.9839630126953	11.26305	0.10085000000000001	19.996333333333332	19.89548333333333	130509.328125	1.6855083838987604E7	1	1173	1.1689117873227115	0.8736261055558009	12.22888478277031	164.97640991210938	164.98489379882812
284	165.02426147460938	1.5417833333333335					1	DETECTED	165.0243 m/z @1.54 [CD8051_2.mzXML]	165.02426147460938	1.5417833333333335	1.4351999999999998	1.6170499999999999	0.18185000000000007	7238.275390625	46811.954593139635	0	1173	0.07022111945112752	0.8530883502736487	0.7061767005472974	165.0240020751953	165.03164672851562
285	165.05465698242188	3.922166666666667					1	DETECTED	165.0547 m/z @3.92 [CD8051_2.mzXML]	165.05465698242188	3.922166666666667	2.6060000000000003	9.371983333333333	6.765983333333333	12134.70703125	821148.5894884949	0	1173	5.650776654963938	0.6491167011833858	1.2399219239497639	165.0541229248047	165.0548553466797
286	165.0755615234375	1.9410833333333335					1	DETECTED	165.0756 m/z @1.94 [CD8051_2.mzXML]	165.0755615234375	1.9410833333333335	1.8574833333333334	11.195066666666666	9.337583333333333	28440.80078125	1183017.5464230957	0	1173	0.16926693823812	55.84679027113229	110.69358054226458	165.06927490234375	165.0760498046875
287	165.15960693359375	15.960016666666666					1	DETECTED	165.1596 m/z @15.96 [CD8051_2.mzXML]	165.15960693359375	15.960016666666666	0.10085000000000001	19.812	19.71115	15831.830078125	4170613.442633364	0	1173	1.7524191968279759	0.8858924743271354	0.651529637406094	165.15322875976562	165.16001892089844
288	166.02603149414062	2.400716666666667					1	DETECTED	166.0260 m/z @2.40 [CD8051_2.mzXML]	166.02603149414062	2.400716666666667	1.84335	8.37785	6.5345	33829.73828125	2017188.1681675117	0	1173	0.48113328586233717	2.3586962856153235	2.4521332311161945	166.01963806152344	166.02650451660156
289	166.05307006835938	2.13805					1	DETECTED	166.0531 m/z @2.14 [CD8051_2.mzXML]	166.05307006835938	2.13805	1.9270333333333334	8.580900000000002	6.653866666666668	17832.005859375	998166.8683886414	0	1173	6.391743935951515	15.207571144500013	29.32983340647082	166.04791259765625	166.06231689453125
290	166.07322692871094	8.410400000000001					1	DETECTED	166.0732 m/z @8.41 [CD8051_2.mzXML]	166.07322692871094	8.410400000000001	7.961233333333333	8.494033333333332	0.532799999999999	2745.822509765625	58509.3872837524	0	1173	0.26837143879027714	0.5930983302411851	0.18619666048237019	166.06507873535156	166.07493591308594
291	166.0858917236328	8.36195					1	DETECTED	166.0859 m/z @8.36 [CD8051_2.mzXML]	166.0858917236328	8.36195	0.13724999999999998	19.812	19.67475	2083219.0	4.5563086461566806E7	1	1173	0.27904697665437084	0.7942485773507335	0.4499431905400865	166.08518981933594	166.0872039794922
292	166.0968017578125	8.329816666666666					1	DETECTED	166.0968 m/z @8.33 [CD8051_2.mzXML]	166.0968017578125	8.329816666666666	8.1143	11.127483333333334	3.013183333333334	5540.99169921875	309002.6968941651	0	1173	0.16247989708282162	6.9906039749439595	12.981207949887919	166.09658813476562	166.1058807373047
293	166.11949157714844	12.877383333333334					1	DETECTED	166.1195 m/z @12.88 [CD8051_2.mzXML]	166.11949157714844	12.877383333333334	8.097433333333333	12.877383333333334	4.779950000000001	37636.84765625	5116061.711465301	0	1173	4.7307025299204355	0.5	null	166.10955810546875	166.1226348876953
294	166.58421325683594	8.36195					1	DETECTED	166.5842 m/z @8.36 [CD8051_2.mzXML]	166.58421325683594	8.36195	7.995416666666667	8.476933333333333	0.4815166666666659	5643.537109375	92234.62260455334	0	1173	0.3140949204951937	0.6568524918152052	0.3137049836304105	166.58384704589844	166.584228515625
295	166.9844970703125	11.574083333333334					1	DETECTED	166.9845 m/z @11.57 [CD8051_2.mzXML]	166.9844970703125	11.574083333333334	0.10085000000000001	19.996333333333332	19.89548333333333	63980.18359375	9801398.09786918	0	1173	1.3990300330522398	0.8605551313260552	6.755516085659531	166.9837646484375	166.98558044433594
296	167.02207946777344	8.36195					1	DETECTED	167.0221 m/z @8.36 [CD8051_2.mzXML]	167.02207946777344	8.36195	7.926583333333334	8.476933333333333	0.550349999999999	6876.98388671875	121380.79112628184	0	1173	0.30783840961763076	0.6320534415435264	0.26410688308705266	167.02139282226562	167.02220153808594
297	167.03375244140625	9.577033333333333					1	DETECTED	167.0338 m/z @9.58 [CD8051_2.mzXML]	167.03375244140625	9.577033333333333	1.7717500000000002	10.432549999999999	8.660799999999998	61215.125	2105895.227225494	1	1173	0.08077141177373726	0.5428776040132748	2.8669919949139597	167.03060913085938	167.03392028808594
298	167.08934020996094	8.36195					1	DETECTED	167.0893 m/z @8.36 [CD8051_2.mzXML]	167.08934020996094	8.36195	7.590016666666667	10.604583333333332	3.0145666666666653	150562.125	3038451.8732294966	0	1173	0.19874235817407282	0.81773378023253	0.42892152084125795	167.0887451171875	167.0926055908203
299	168.09300231933594	8.345933333333333					1	DETECTED	168.0930 m/z @8.35 [CD8051_2.mzXML]	168.09300231933594	8.345933333333333	4.715083333333333	10.850633333333333	6.135549999999999	5240.03173828125	356023.9166036683	0	1173	0.4455639897673711	0.8449192337882314	1.1158159963230518	168.09010314941406	168.1014862060547
300	168.97982788085938	11.527133333333333					1	DETECTED	168.9798 m/z @11.53 [CD8051_2.mzXML]	168.97982788085938	11.527133333333333	0.11916666666666667	19.959166666666665	19.839999999999996	24622.42578125	3973936.6856193533	0	1173	0.7683530457225025	0.8256237549620091	7.949700710483561	168.97943115234375	168.9807891845703
301	169.00827026367188	11.195066666666666					1	DETECTED	169.0083 m/z @11.20 [CD8051_2.mzXML]	169.00827026367188	11.195066666666666	10.4003	18.749833333333335	8.349533333333335	16739.373046875	3725867.996295166	0	1173	0.8165209489494725	5.252820534328739	9.48291616438789	169.00096130371094	169.01673889160156
302	169.03555297851562	3.0366833333333334					1	DETECTED	169.0356 m/z @3.04 [CD8051_2.mzXML]	169.03555297851562	3.0366833333333334	1.8850333333333333	19.793666666666663	17.90863333333333	102435.3671875	4879874.480412019	0	1173	0.34913689156613925	1.7047114716013365	0.856668741830096	169.0304718017578	169.03616333007812
303	169.04904174804688	10.850633333333333					1	DETECTED	169.0490 m/z @10.85 [CD8051_2.mzXML]	169.04904174804688	10.850633333333333	1.75665	15.8495	14.09285	274975.28125	8751873.2167572	1	1173	0.08397245236425732	0.5140901258642375	0.018948228426493064	169.04660034179688	169.05862426757812
304	169.09439086914062	1.7413166666666666					1	DETECTED	169.0944 m/z @1.74 [CD8051_2.mzXML]	169.09439086914062	1.7413166666666666	1.5713833333333334	8.702266666666667	7.130883333333333	23881.953125	5840399.124838134	0	1173	7.116322289528462	20.981414280109856	39.29799160854536	169.09439086914062	169.09698486328125
305	170.0598602294922	9.187566666666667					1	DETECTED	170.0599 m/z @9.19 [CD8051_2.mzXML]	170.0598602294922	9.187566666666667	9.126966666666668	10.989333333333333	1.8623666666666647	172102.96875	1751965.0013146873	0	1173	0.10232022473566893	14.93664375207921	25.38273080190653	170.052490234375	170.06008911132812
306	170.09251403808594	1.8711666666666666					1	DETECTED	170.0925 m/z @1.87 [CD8051_2.mzXML]	170.09251403808594	1.8711666666666666	0.10085000000000001	19.996333333333332	19.89548333333333	9078.603515625	5655179.004525149	0	1173	14.967443798294326	5.619187715945358	6.099072459256381	170.09173583984375	170.09683227539062
307	170.85426330566406	1.75665					1	DETECTED	170.8543 m/z @1.76 [CD8051_2.mzXML]	170.85426330566406	1.75665	1.6932	18.330166666666667	16.636966666666666	8379.294921875	4876597.31928833	0	1173	0.22568942639726242	131.10296821644337	261.20593643288674	170.8533172607422	170.85452270507812
308	171.06333923339844	9.216116666666666					1	DETECTED	171.0633 m/z @9.22 [CD8051_2.mzXML]	171.06333923339844	9.216116666666666	0.8147333333333333	9.559833333333334	8.7451	17915.251953125	2669742.958345031	0	1173	0.09924961239641483	0.5204559566579313	0.04091191331586275	171.0626983642578	171.07032775878906
309	171.1374053955078	12.191816666666666					1	DETECTED	171.1374 m/z @12.19 [CD8051_2.mzXML]	171.1374053955078	12.191816666666666	11.326466666666667	14.798399999999999	3.4719333333333324	5586.37890625	545808.1563823853	0	1173	0.9180468674288242	2.006086169372702	3.0121723387454034	171.13729858398438	171.13818359375
310	171.1490020751953	1.1250166666666668					1	DETECTED	171.1490 m/z @1.13 [CD8051_2.mzXML]	171.1490020751953	1.1250166666666668	0.10085000000000001	19.996333333333332	19.89548333333333	8083.15576171875	4921335.509068969	0	1173	1.7384987314277365	9.71301057770545	9.786463617018494	171.1477813720703	171.15151977539062
311	172.13311767578125	10.224666666666668					1	DETECTED	172.1331 m/z @10.22 [CD8051_2.mzXML]	172.13311767578125	10.224666666666668	10.189183333333334	10.9549	0.7657166666666662	14628.201171875	136469.6107644349	0	1173	0.20109982733468357	10.789807421324497	4.052188216908419	172.13265991210938	172.13323974609375
312	172.98695373535156	1.5119333333333331					1	DETECTED	172.9870 m/z @1.51 [CD8051_2.mzXML]	172.98695373535156	1.5119333333333331	1.4165833333333333	11.914966666666666	10.498383333333333	5501.38037109375	972385.1784998169	0	1173	0.07815247144529236	55.05182660374071	109.10365320748141	172.9775848388672	172.98709106445312
313	173.02052307128906	15.960016666666666					1	DETECTED	173.0205 m/z @15.96 [CD8051_2.mzXML]	173.02052307128906	15.960016666666666	0.17401666666666668	19.9225	19.748483333333333	5300.00732421875	1815608.0579007866	0	1173	0.8067316940755234	0.6255062502639469	0.5951665555290102	173.01979064941406	173.02110290527344
314	173.09181213378906	1.8711666666666666					1	DETECTED	173.0918 m/z @1.87 [CD8051_2.mzXML]	173.09181213378906	1.8711666666666666	0.10085000000000001	18.000166666666665	17.899316666666664	10610.2158203125	1467715.6359608457	0	1173	14.47523306846572	0.9492463945013613	5.071188488882644	173.08212280273438	173.09596252441406
315	173.1167755126953	0.9974166666666666					1	DETECTED	173.1168 m/z @1.00 [CD8051_2.mzXML]	173.1167755126953	0.9974166666666666	0.15553333333333336	19.664833333333334	19.5093	1642.585693359375	1076063.4546614075	0	1173	5.140478657504224	11.586700453348643	22.17340090669729	173.11639404296875	173.1177215576172
316	173.96063232421875	11.356283333333332					1	DETECTED	173.9606 m/z @11.36 [CD8051_2.mzXML]	173.96063232421875	11.356283333333332	0.10085000000000001	19.996333333333332	19.89548333333333	8313.451171875	1855931.1008212583	0	1173	0.6439684652822759	0.8838168528977116	0.7867623716591174	173.96009826660156	173.96669006347656
317	174.07870483398438	15.35455					1	DETECTED	174.0787 m/z @15.35 [CD8051_2.mzXML]	174.07870483398438	15.35455	4.361533333333333	19.372166666666665	15.010633333333331	8451.2890625	2537466.6620248114	0	1173	2.2920454783761244	0.6827349483990593	0.6684059616828618	174.07159423828125	174.07994079589844
318	174.1275177001953	0.4120666666666667					1	DETECTED	174.1275 m/z @0.41 [CD8051_2.mzXML]	174.1275177001953	0.4120666666666667	0.13724999999999998	19.8855	19.74825	2233.531494140625	1542873.6779096373	0	1173	7.398825315092902	35.92986233246406	70.85972466492812	174.12667846679688	174.12828063964844
319	174.937744140625	1.67775					1	DETECTED	174.9377 m/z @1.68 [CD8051_2.mzXML]	174.937744140625	1.67775	1.6017333333333332	1.8147833333333334	0.21305000000000018	107928.984375	635546.2773535158	0	1173	0.08120844323696708	1.3984785586662085	1.634170443624368	174.9376678466797	174.93783569335938
320	174.99130249023438	1.4971833333333333					1	DETECTED	174.9913 m/z @1.50 [CD8051_2.mzXML]	174.99130249023438	1.4971833333333333	0.22905	19.977666666666668	19.748616666666667	45814.7578125	2705648.295814055	0	1173	0.12845838339010163	1.36417423129539	1.1236659964092643	174.9906005859375	174.99342346191406
321	175.00784301757812	11.51075					1	DETECTED	175.0078 m/z @11.51 [CD8051_2.mzXML]	175.00784301757812	11.51075	9.628816666666667	18.5125	8.883683333333332	4899.591796875	1169767.219599884	0	1173	6.279781486568925	2.360254525487974	4.911163058598956	175.00758361816406	175.00892639160156
322	175.02059936523438	3.1842166666666665					1	DETECTED	175.0206 m/z @3.18 [CD8051_2.mzXML]	175.02059936523438	3.1842166666666665	1.4822166666666667	19.079	17.596783333333335	6793.45166015625	1600295.7121514282	0	1173	0.39382776710119893	5.169442812377596	9.338885624755193	175.01361083984375	175.03054809570312
323	175.03646850585938	10.58755					1	DETECTED	175.0365 m/z @10.59 [CD8051_2.mzXML]	175.03646850585938	10.58755	2.7466	13.551166666666667	10.804566666666666	6740.42138671875	2117307.3533323365	0	1173	10.20055431969303	0.6889832652080848	0.42236887808733126	175.0308837890625	175.0462188720703
324	175.0749969482422	15.35455					1	DETECTED	175.0750 m/z @15.35 [CD8051_2.mzXML]	175.0749969482422	15.35455	5.192083333333333	19.9225	14.730416666666667	12125.6728515625	3099700.5968791205	0	1173	2.842890702863839	0.8926295265582335	0.6218277248278499	175.073974609375	175.07887268066406
325	175.09243774414062	3.1395833333333334					1	DETECTED	175.0924 m/z @3.14 [CD8051_2.mzXML]	175.09243774414062	3.1395833333333334	0.13724999999999998	19.996333333333332	19.85908333333333	4207.7490234375	1730196.7268523255	0	1173	5.969001710132637	3.3072748973020976	1.5805448718050008	175.08636474609375	175.09664916992188
326	175.11874389648438	1.8147833333333334					1	DETECTED	175.1187 m/z @1.81 [CD8051_2.mzXML]	175.11874389648438	1.8147833333333334	1.5566833333333332	8.2974	6.740716666666667	82875.03125	1935743.0714053963	0	1173	0.16645792265094372	1.8392399985547436	3.494366134201767	175.11801147460938	175.11968994140625
327	176.070556640625	10.52295					1	DETECTED	176.0706 m/z @10.52 [CD8051_2.mzXML]	176.070556640625	10.52295	8.896883333333333	19.390833333333333	10.49395	72369.890625	1551571.1488715825	0	1173	0.0835517057157098	0.5644421277589741	0.10678590662564355	176.0701141357422	176.08021545410156
328	176.97064208984375	1.5272000000000001					1	DETECTED	176.9706 m/z @1.53 [CD8051_2.mzXML]	176.97064208984375	1.5272000000000001	1.4351999999999998	1.5865666666666667	0.15136666666666687	26038.259765625	148484.42574243172	0	1173	0.09414064829373214	0.8226449275362303	0.6452898550724606	176.9704132080078	176.9708251953125
329	177.0012969970703	11.739466666666667					1	DETECTED	177.0013 m/z @11.74 [CD8051_2.mzXML]	177.0012969970703	11.739466666666667	1.4165833333333333	18.3845	16.967916666666667	5366.69921875	1564678.4528500985	0	1173	0.26561682561731637	0.8218593642280178	0.40390606575445664	176.9938507080078	177.00697326660156
330	177.06080627441406	1.6625833333333333					1	DETECTED	177.0608 m/z @1.66 [CD8051_2.mzXML]	177.06080627441406	1.6625833333333333	0.5401833333333333	11.494533333333333	10.95435	14022.1328125	1621224.5685287782	0	1173	0.08189665910852661	4.8798779401282975	8.759755880256593	177.05401611328125	177.06089782714844
331	177.07557678222656	1.9270333333333334					1	DETECTED	177.0756 m/z @1.93 [CD8051_2.mzXML]	177.07557678222656	1.9270333333333334	1.91275	10.58755	8.674800000000001	11766.109375	1550596.1737314456	0	1173	0.19365086715293356	303.66861143523727	606.3372228704744	177.07376098632812	177.07601928710938
332	177.08709716796875	2.5784833333333332					1	DETECTED	177.0871 m/z @2.58 [CD8051_2.mzXML]	177.08709716796875	2.5784833333333332	0.4855	19.409166666666668	18.92366666666667	6694.57763671875	1695011.1403352967	0	1173	0.755176418470378	4.52073993263205	1.6007636338604625	177.08595275878906	177.088134765625
333	177.12704467773438	12.089316666666667					1	DETECTED	177.1270 m/z @12.09 [CD8051_2.mzXML]	177.12704467773438	12.089316666666667	12.055766666666667	12.225716666666667	0.16995000000000005	6239.34619140625	33261.02105963122	0	1173	0.04872294997280591	2.532786885245905	4.06557377049181	177.12677001953125	177.12744140625
334	177.16343688964844	12.581566666666667					1	DETECTED	177.1634 m/z @12.58 [CD8051_2.mzXML]	177.16343688964844	12.581566666666667	0.10085000000000001	19.996333333333332	19.89548333333333	7701.05859375	1842427.5833905323	0	1173	8.69692453703871	1.4403731112476736	0.5813717529083219	177.1586456298828	177.16351318359375
335	177.9557342529297	7.590016666666667					1	DETECTED	177.9557 m/z @7.59 [CD8051_2.mzXML]	177.9557342529297	7.590016666666667	0.17401666666666668	19.683666666666667	19.50965	2522.805908203125	1090174.1307461858	0	1173	7.337560783972652	1.3153755393743258	1.6307510787486514	177.95513916015625	177.95623779296875
336	178.118408203125	1.8574833333333334					1	DETECTED	178.1184 m/z @1.86 [CD8051_2.mzXML]	178.118408203125	1.8574833333333334	1.8574833333333334	1.9410833333333335	0.08360000000000012	10824.470703125	36169.59597045902	0	1173	0.11762545431119231	null	null	178.118408203125	178.11871337890625
337	178.96278381347656	11.494533333333333					1	DETECTED	178.9628 m/z @11.49 [CD8051_2.mzXML]	178.96278381347656	11.494533333333333	0.22905	19.996333333333332	19.76728333333333	5029.63525390625	1219561.9041786501	0	1173	0.9936543660754964	0.877338448268975	1.109762802501852	178.9626007080078	178.96461486816406
338	179.0399932861328	1.5119333333333331					1	DETECTED	179.0400 m/z @1.51 [CD8051_2.mzXML]	179.0399932861328	1.5119333333333331	1.4351999999999998	1.6323666666666665	0.1971666666666667	9922.462890625	74511.16866802979	0	1173	0.18318588591223528	1.2847523892267598	1.4722307276482338	179.03965759277344	179.04031372070312
339	179.05410766601562	14.91555					1	DETECTED	179.0541 m/z @14.92 [CD8051_2.mzXML]	179.05410766601562	14.91555	9.802283333333332	18.82283333333333	9.02055	4231.8349609375	808177.4126470028	0	1173	0.9976273444540436	0.8820731039518114	0.41839181020858185	179.05331420898438	179.0546875
340	179.0702362060547	10.508016666666666					1	DETECTED	179.0702 m/z @10.51 [CD8051_2.mzXML]	179.0702362060547	10.508016666666666	0.11916666666666667	19.977666666666668	19.8585	16172.0576171875	1374910.8108613885	0	1173	0.08742427493174532	1.5587079462829276	0.9441598554132803	179.0625762939453	179.07069396972656
341	179.1427001953125	12.531066666666668					1	DETECTED	179.1427 m/z @12.53 [CD8051_2.mzXML]	179.1427001953125	12.531066666666668	11.790533333333334	15.00025	3.209716666666665	3092.85693359375	352825.67162805167	0	1173	2.8903193482467398	2.167165556355778	3.3343311127115562	179.14212036132812	179.1431427001953
342	180.06544494628906	9.715916666666667					1	DETECTED	180.0654 m/z @9.72 [CD8051_2.mzXML]	180.06544494628906	9.715916666666667	2.0113833333333333	15.372933333333332	13.36155	15854.05859375	1352094.9303275761	0	1173	7.762552332355359	1.4169285269944207	1.8271310485709176	180.06317138671875	180.07315063476562
343	180.08016967773438	11.446116666666667					1	DETECTED	180.0802 m/z @11.45 [CD8051_2.mzXML]	180.08016967773438	11.446116666666667	0.26575	19.903833333333335	19.638083333333334	4948.3759765625	1336441.5916546318	0	1173	4.054609318325976	0.8782396820617094	0.6881796850720241	180.07936096191406	180.088134765625
344	180.90362548828125	1.67775					1	DETECTED	180.9036 m/z @1.68 [CD8051_2.mzXML]	180.90362548828125	1.67775	1.6625833333333333	2.025666666666667	0.36308333333333365	12441.154296875	122184.53865673841	0	1173	0.16260307443398747	11.969780219780146	22.939560439560292	180.901611328125	180.90399169921875
345	180.96075439453125	11.46195					1	DETECTED	180.9608 m/z @11.46 [CD8051_2.mzXML]	180.96075439453125	11.46195	4.715083333333333	15.739550000000001	11.024466666666669	5028.68359375	765376.9853173522	0	1173	0.7968134967067186	0.817006412853374	12.494872153022367	180.96009826660156	180.96585083007812
346	181.0017852783203	1.4971833333333333					1	DETECTED	181.0018 m/z @1.50 [CD8051_2.mzXML]	181.0017852783203	1.4971833333333333	1.4351999999999998	1.6017333333333332	0.16653333333333342	8737.8603515625	42401.02758386231	0	1173	0.11517651010460095	1.3433718741597174	1.406290381912657	181.0016326904297	181.00213623046875
347	181.0489959716797	12.514100000000001					1	DETECTED	181.0490 m/z @12.51 [CD8051_2.mzXML]	181.0489959716797	12.514100000000001	0.10085000000000001	19.996333333333332	19.89548333333333	3539.39111328125	1361477.725243805	0	1173	18.533410708282698	0.8013809168965955	3.4623204024724634	181.04856872558594	181.05038452148438
348	181.0718536376953	9.355250000000002					1	DETECTED	181.0719 m/z @9.36 [CD8051_2.mzXML]	181.0718536376953	9.355250000000002	0.7780666666666666	10.134833333333335	9.356766666666669	69357.1015625	1449759.5373952945	0	1173	0.3695866755831769	0.879442963270301	0.6368276163189551	181.07041931152344	181.07266235351562
349	181.0853271484375	11.5428					1	DETECTED	181.0853 m/z @11.54 [CD8051_2.mzXML]	181.0853271484375	11.5428	1.1978	11.8712	10.6734	97252.8046875	1347710.622696593	0	1173	0.09630240576452032	3.0597937785976757	4.006573117127947	181.0828094482422	181.08607482910156
350	182.08096313476562	3.922166666666667					1	DETECTED	182.0810 m/z @3.92 [CD8051_2.mzXML]	182.08096313476562	3.922166666666667	1.8988666666666667	11.558316666666666	9.65945	192977.125	9158164.716169741	1	1173	0.39403267627063254	0.6401320333105608	0.2359760377827094	182.0749969482422	182.0885772705078
351	182.14967346191406	17.46783333333333					1	DETECTED	182.1497 m/z @17.47 [CD8051_2.mzXML]	182.14967346191406	17.46783333333333	0.10085000000000001	19.996333333333332	19.89548333333333	72193.78125	1.9995107884731784E7	1	1173	1.1038147999898769	0.5784104881907253	0.4717571224658104	182.14862060546875	182.1500701904297
352	182.9623565673828	1.5417833333333335					1	DETECTED	182.9624 m/z @1.54 [CD8051_2.mzXML]	182.9623565673828	1.5417833333333335	1.4519166666666665	7.020033333333333	5.568116666666667	11367.9794921875	488316.29037603753	0	1173	0.05645968257527367	30.97987759643906	59.73124659935764	182.95677185058594	182.9626922607422
353	183.04881286621094	16.47305					1	DETECTED	183.0488 m/z @16.47 [CD8051_2.mzXML]	183.04881286621094	16.47305	0.17401666666666668	19.996333333333332	19.822316666666666	5211.16845703125	2109095.615529054	0	1173	1.4297998045616342	0.608082585674815	0.21616517134963004	183.04783630371094	183.04940795898438
354	183.08448791503906	3.8598500000000002					1	DETECTED	183.0845 m/z @3.86 [CD8051_2.mzXML]	183.08448791503906	3.8598500000000002	2.06785	17.944666666666667	15.876816666666667	15265.044921875	1748489.3894644775	0	1173	0.2877013796742651	0.6565855113691114	0.6105358298794462	183.08258056640625	183.09144592285156
355	183.09860229492188	11.093216666666667					1	DETECTED	183.0986 m/z @11.09 [CD8051_2.mzXML]	183.09860229492188	11.093216666666667	8.545633333333335	17.376166666666666	8.830533333333332	4558.86572265625	1347072.1632522577	0	1173	0.08903676615241274	1.733119623172288	2.466239246344576	183.09542846679688	183.09890747070312
356	183.15330505371094	17.431166666666666					1	DETECTED	183.1533 m/z @17.43 [CD8051_2.mzXML]	183.15330505371094	17.431166666666666	0.10085000000000001	19.996333333333332	19.89548333333333	4626.4619140625	1848042.7599826648	0	1173	3.6328359744732293	0.5740080725587818	0.1568086474287749	183.15089416503906	183.15354919433594
357	184.0727081298828	13.00755					1	DETECTED	184.0727 m/z @13.01 [CD8051_2.mzXML]	184.0727081298828	13.00755	11.605283333333334	14.966416666666667	3.361133333333333	34611.46484375	1483366.5631786494	0	1173	0.41423314604191575	1.1820476894574408	1.843160876521375	184.07220458984375	184.07345581054688
358	185.0438995361328	10.224666666666668					1	DETECTED	185.0439 m/z @10.22 [CD8051_2.mzXML]	185.0438995361328	10.224666666666668	1.5713833333333334	18.092499999999998	16.521116666666664	535997.0	7384138.500469854	1	1173	8.525560782766256	0.5098039389080938	0.016272185809962394	185.03805541992188	185.05203247070312
359	185.1282196044922	9.11005					1	DETECTED	185.1282 m/z @9.11 [CD8051_2.mzXML]	185.1282196044922	9.11005	9.00315	9.45745	0.4542999999999999	39801.890625	336085.4250197764	0	1173	0.10965017462734217	1.7908749340099226	2.478374414948744	185.12802124023438	185.128662109375
360	186.04754638671875	10.224666666666668					1	DETECTED	186.0475 m/z @10.22 [CD8051_2.mzXML]	186.04754638671875	10.224666666666668	2.88975	10.47755	7.587800000000001	36222.9375	1344435.4188988958	0	1173	0.07782490508281192	0.6758361604611297	0.22040598672517892	186.04571533203125	186.0477294921875
361	186.07357788085938	1.8850333333333333					1	DETECTED	186.0736 m/z @1.89 [CD8051_2.mzXML]	186.07357788085938	1.8850333333333333	0.15553333333333336	19.463833333333334	19.3083	38244.6015625	1710075.5783520506	0	1173	0.28156359982116697	7.800205580273906	0.6577714862458757	186.07278442382812	186.07652282714844
362	186.2206573486328	11.415333333333333					1	DETECTED	186.2207 m/z @11.42 [CD8051_2.mzXML]	186.2206573486328	11.415333333333333	10.063816666666666	11.558316666666666	1.4945000000000004	16483.486328125	517226.86197296105	0	1173	0.05944932307185269	0.5528973622226881	0.10829453650749801	186.2205810546875	186.2215576171875
363	186.922607421875	1.5566833333333332					1	DETECTED	186.9226 m/z @1.56 [CD8051_2.mzXML]	186.922607421875	1.5566833333333332	1.4351999999999998	1.6017333333333332	0.16653333333333342	14518.78515625	81302.72532611083	0	1173	0.14409600087618468	0.6816428307984945	0.4418805381933523	186.9220733642578	186.9226837158203
364	187.05747985839844	1.8711666666666666					1	DETECTED	187.0575 m/z @1.87 [CD8051_2.mzXML]	187.05747985839844	1.8711666666666666	1.8004833333333332	10.259833333333335	8.45935	319433.125	2939723.0647341623	0	1173	0.05967299985537533	2.931190293420986	11.237136275079184	187.04808044433594	187.05950927734375
365	187.0711212158203	2.6481166666666667					1	DETECTED	187.0711 m/z @2.65 [CD8051_2.mzXML]	187.0711212158203	2.6481166666666667	2.27705	8.443050000000001	6.166000000000001	13850.953125	1398429.742868286	0	1173	0.9113981017963506	8.308480057491916	5.256906221919845	187.07093811035156	187.0716552734375
366	187.1260986328125	18.238333333333333					1	DETECTED	187.1261 m/z @18.24 [CD8051_2.mzXML]	187.1260986328125	18.238333333333333	0.10085000000000001	19.996333333333332	19.89548333333333	4145.2255859375	2639854.141080506	0	1173	8.023755878005394	0.5484631734097619	0.09692634681952379	187.1251678466797	187.13296508789062
367	187.4725799560547	9.201816666666668					1	DETECTED	187.4726 m/z @9.20 [CD8051_2.mzXML]	187.4725799560547	9.201816666666668	9.142783333333334	9.259883333333333	0.11709999999999887	7069.92041015625	38523.37548449671	0	1173	0.10783769638624463	0.9918125352907802	0.9836250705815603	187.472412109375	187.47259521484375
368	188.03509521484375	2.082					1	DETECTED	188.0351 m/z @2.08 [CD8051_2.mzXML]	188.03509521484375	2.082	2.03965	18.129166666666666	16.08951666666667	5438.3583984375	1636455.090721222	0	1173	7.157348838278065	189.958874458875	378.9177489177499	188.03466796875	188.04373168945312
369	188.07020568847656	9.201816666666668					1	DETECTED	188.0702 m/z @9.20 [CD8051_2.mzXML]	188.07020568847656	9.201816666666668	1.8574833333333334	11.00665	9.149166666666668	2733449.75	2.2337239234254338E7	1	1173	0.10357710180884894	1.6020618324889673	1.5708286239505085	188.0602264404297	188.07974243164062
370	188.09906005859375	9.201816666666668					1	DETECTED	188.0991 m/z @9.20 [CD8051_2.mzXML]	188.09906005859375	9.201816666666668	3.1249333333333333	17.4495	14.324566666666668	3281.163818359375	1352503.0214877927	0	1173	12.211183409403738	1.1786112947152183	1.3572225894304368	188.0919952392578	188.1022186279297
371	189.02349853515625	13.830666666666668					1	DETECTED	189.0235 m/z @13.83 [CD8051_2.mzXML]	189.02349853515625	13.830666666666668	11.058466666666668	16.344166666666666	5.2856999999999985	5795.54248046875	764315.3488530882	0	1173	0.8427737439841554	0.9533403073371328	0.5505818095750049	189.01959228515625	189.024658203125
372	189.04678344726562	1.4351999999999998					1	DETECTED	189.0468 m/z @1.44 [CD8051_2.mzXML]	189.04678344726562	1.4351999999999998	1.4165833333333333	10.508016666666666	9.091433333333333	7745.845703125	2096300.5552713932	0	1173	9.00111277974053	244.17457475380695	487.3491495076139	189.04647827148438	189.05230712890625
373	189.0735321044922	9.187566666666667					1	DETECTED	189.0735 m/z @9.19 [CD8051_2.mzXML]	189.0735321044922	9.187566666666667	9.11005	10.347666666666667	1.2376166666666677	270348.4375	2143463.47241576	0	1173	0.10142675444815552	1.8840428958644777	2.0462711991029128	189.07339477539062	189.07395935058594
374	189.08689880371094	2.5648166666666667					1	DETECTED	189.0869 m/z @2.56 [CD8051_2.mzXML]	189.08689880371094	2.5648166666666667	1.84335	18.256833333333336	16.413483333333335	56519.74609375	5777337.966625215	0	1173	0.7973878573783253	8.942718228396657	5.068778205691153	189.0860137939453	189.0911407470703
375	189.15924072265625	1.6932					1	DETECTED	189.1592 m/z @1.69 [CD8051_2.mzXML]	189.15924072265625	1.6932	1.5865666666666667	14.932500000000001	13.345933333333335	10436.9912109375	4156077.6280237436	0	1173	12.662743119489244	60.55165897873931	120.05027436446899	189.1588134765625	189.163818359375
376	189.19850158691406	9.216116666666666					1	DETECTED	189.1985 m/z @9.22 [CD8051_2.mzXML]	189.19850158691406	9.216116666666666	9.126966666666668	9.3058	0.17883333333333162	8144.7255859375	55537.84782543892	0	1173	0.11935684178466133	1.002991213310909	0.9573400109047029	189.197998046875	189.1988525390625
377	190.07749938964844	9.201816666666668					1	DETECTED	190.0775 m/z @9.20 [CD8051_2.mzXML]	190.07749938964844	9.201816666666668	9.11005	11.9004	2.79035	10801.04296875	331404.1183783872	0	1173	0.1037424853931963	1.4503993619139357	2.2822914355639417	190.07301330566406	190.08604431152344
378	190.08924865722656	9.9588					1	DETECTED	190.0892 m/z @9.96 [CD8051_2.mzXML]	190.08924865722656	9.9588	2.3319666666666667	10.046366666666668	7.714400000000001	9610.6103515625	529856.8539000241	0	1173	0.09793950063942347	0.5079641329112788	0.6034062080669532	190.08895874023438	190.09059143066406
379	190.14349365234375	10.347666666666667					1	DETECTED	190.1435 m/z @10.35 [CD8051_2.mzXML]	190.14349365234375	10.347666666666667	0.15553333333333336	19.023833333333336	18.8683	19523.724609375	1873173.8120950009	0	1173	0.2614858022501405	0.5126315671516286	0.020396703052779006	190.1427764892578	190.14572143554688
380	190.96775817871094	13.602616666666668					1	DETECTED	190.9678 m/z @13.60 [CD8051_2.mzXML]	190.96775817871094	13.602616666666668	0.11916666666666667	19.8855	19.766333333333332	5999.30029296875	1513832.982575866	0	1173	2.1902620091571716	0.7329850050741216	0.44637335407090234	190.9626922607422	190.9684600830078
381	190.98001098632812	11.494533333333333					1	DETECTED	190.9800 m/z @11.49 [CD8051_2.mzXML]	190.98001098632812	11.494533333333333	1.4351999999999998	16.344166666666666	14.908966666666666	6766.333984375	1867032.6648704223	0	1173	0.811617909010911	0.7410514281927232	0.4334936961551196	190.97604370117188	190.9890899658203
382	191.01724243164062	2.977533333333333					1	DETECTED	191.0172 m/z @2.98 [CD8051_2.mzXML]	191.01724243164062	2.977533333333333	2.1659333333333333	16.435566666666666	14.269633333333333	5529.30810546875	2401920.4937630305	0	1173	0.2265144708944753	8.791050599638575	16.58210119927715	191.01388549804688	191.01809692382812
383	191.03981018066406	1.7717500000000002					1	DETECTED	191.0398 m/z @1.77 [CD8051_2.mzXML]	191.03981018066406	1.7717500000000002	1.4351999999999998	16.896	15.4608	84292.1171875	2402934.0164773553	0	1173	0.07540437629121466	1.040892342040361	0.7153255155171783	191.03074645996094	191.0482177734375
384	191.07618713378906	1.67775					1	DETECTED	191.0762 m/z @1.68 [CD8051_2.mzXML]	191.07618713378906	1.67775	1.5713833333333334	9.187566666666667	7.616183333333334	51875.70703125	1.0821372657090973E7	0	1173	0.11084007833500897	35.03784245725096	71.3768526411365	191.07550048828125	191.0814971923828
385	192.00735473632812	11.34125					1	DETECTED	192.0074 m/z @11.34 [CD8051_2.mzXML]	192.00735473632812	11.34125	0.10085000000000001	19.977666666666668	19.876816666666667	3730.973876953125	1232571.1062510072	0	1173	6.619838073687831	0.8841685645825177	0.5460021684045183	191.9974822998047	192.0088348388672
386	192.1050262451172	9.543216666666666					1	DETECTED	192.1050 m/z @9.54 [CD8051_2.mzXML]	192.1050262451172	9.543216666666666	3.50485	9.645916666666666	6.141066666666667	7600.49169921875	478586.15566265857	0	1173	0.07148712366081789	0.5094443345009794	0.016891802037083722	192.10171508789062	192.10504150390625
387	192.13427734375	4.4251					1	DETECTED	192.1343 m/z @4.43 [CD8051_2.mzXML]	192.13427734375	4.4251	3.6126	4.649816666666666	1.0372166666666662	1954.652587890625	76937.57706503292	0	1173	0.8500044023943691	0.6382871794871796	0.2765743589743591	192.13328552246094	192.1346435546875
388	192.96109008789062	2.13805					1	DETECTED	192.9611 m/z @2.14 [CD8051_2.mzXML]	192.96109008789062	2.13805	2.13805	17.062	14.923950000000001	4929.31298828125	911848.8731132202	0	1173	0.07369694884277544	null	null	192.9604034423828	192.9674072265625
389	193.0017547607422	1.4971833333333333					1	DETECTED	193.0018 m/z @1.50 [CD8051_2.mzXML]	193.0017547607422	1.4971833333333333	1.4351999999999998	16.4173	14.9821	8734.232421875	1204200.780711731	0	1173	0.12563185720026748	110.60004643944478	218.93622375174698	193.00025939941406	193.00233459472656
390	193.0857696533203	10.508016666666666					1	DETECTED	193.0858 m/z @10.51 [CD8051_2.mzXML]	193.0857696533203	10.508016666666666	7.518766666666666	10.65555	3.1367833333333337	13170.9736328125	280011.49787683075	0	1173	0.09588813835155285	0.5246773159376655	3.402275270582001	193.07728576660156	193.0858612060547
391	193.15850830078125	14.2694					1	DETECTED	193.1585 m/z @14.27 [CD8051_2.mzXML]	193.15850830078125	14.2694	12.877383333333334	15.59295	2.715566666666666	3067.424560546875	295470.78844012436	0	1173	0.24150472114994237	0.9754073825744433	0.9508147651488865	193.1576385498047	193.15892028808594
392	194.03311157226562	17.136666666666667					1	DETECTED	194.0331 m/z @17.14 [CD8051_2.mzXML]	194.03311157226562	17.136666666666667	1.72525	19.9225	18.19725	3475.971435546875	1876544.799087709	0	1173	8.358956895063482	0.5903821301308013	0.18076426026160256	194.03211975097656	194.0338134765625
393	194.96302795410156	15.500933333333334					1	DETECTED	194.9630 m/z @15.50 [CD8051_2.mzXML]	194.96302795410156	15.500933333333334	9.802283333333332	16.859333333333332	7.05705	3806.620361328125	1017405.6444296874	0	1173	0.8397884381423015	0.6191861230291382	0.23837224605827648	194.96224975585938	194.9634552001953
394	194.9764862060547	12.089316666666667					1	DETECTED	194.9765 m/z @12.09 [CD8051_2.mzXML]	194.9764862060547	12.089316666666667	11.161333333333333	14.662816666666666	3.501483333333333	11204.6474609375	814078.5148099978	0	1173	0.3590700874118671	1.8866089549022065	2.6044275177176166	194.97586059570312	194.97711181640625
395	195.02967834472656	16.711833333333335					1	DETECTED	195.0297 m/z @16.71 [CD8051_2.mzXML]	195.02967834472656	16.711833333333335	0.17401666666666668	19.9225	19.748483333333333	6697.8037109375	2713321.4825635375	0	1173	8.757159538865782	0.5970704516617973	0.19485303133270537	195.02902221679688	195.03372192382812
396	195.06484985351562	10.903483333333332					1	DETECTED	195.0648 m/z @10.90 [CD8051_2.mzXML]	195.06484985351562	10.903483333333332	1.8004833333333332	14.478399999999999	12.677916666666665	15126.59765625	4183624.934999634	0	1173	0.12511976131353286	0.696359258852393	0.39271851770478605	195.0626678466797	195.06509399414062
397	195.0873260498047	9.905583333333334					1	DETECTED	195.0873 m/z @9.91 [CD8051_2.mzXML]	195.0873260498047	9.905583333333334	0.10085000000000001	19.996333333333332	19.89548333333333	82776.75	8344862.043764525	1	1173	0.12188793029514322	1.0243007067368342	0.12895188992749426	195.08642578125	195.08787536621094
398	195.11270141601562	9.322016666666666					1	DETECTED	195.1127 m/z @9.32 [CD8051_2.mzXML]	195.11270141601562	9.322016666666666	3.953116666666667	15.556266666666666	11.60315	10108.1240234375	1742595.3745570679	0	1173	0.11950243710967001	1.080589133714541	1.1611782674290823	195.1123504638672	195.11988830566406
399	195.1375732421875	12.089316666666667					1	DETECTED	195.1376 m/z @12.09 [CD8051_2.mzXML]	195.1375732421875	12.089316666666667	7.500566666666667	16.344166666666666	8.843599999999999	20216.68359375	1374919.3842831412	0	1173	0.05479949649778604	0.9636175429038407	0.049767188324175385	195.1278533935547	195.137939453125
400	195.14889526367188	9.611716666666666					1	DETECTED	195.1489 m/z @9.61 [CD8051_2.mzXML]	195.14889526367188	9.611716666666666	9.577033333333333	17.006	7.428966666666668	83798.75	1780323.1785995474	0	1173	0.08141275526626757	4.309979371428508	11.22882065719827	195.14602661132812	195.1492462158203
401	195.17364501953125	12.581566666666667					1	DETECTED	195.1736 m/z @12.58 [CD8051_2.mzXML]	195.17364501953125	12.581566666666667	12.581566666666667	16.56485	3.9832833333333326	5868.51171875	627326.9233354492	0	1173	0.07942187787362265	null	null	195.17364501953125	195.1778106689453
402	196.0026092529297	19.573833333333333					1	DETECTED	196.0026 m/z @19.57 [CD8051_2.mzXML]	196.0026092529297	19.573833333333333	0.10085000000000001	19.812	19.71115	6296.97216796875	2265471.198468933	0	1173	11.475927160262488	0.506115310186164	0.018199247768524194	196.00054931640625	196.00315856933594
403	196.0600128173828	9.09215					1	DETECTED	196.0600 m/z @9.09 [CD8051_2.mzXML]	196.0600128173828	9.09215	8.879416666666666	17.043166666666668	8.163750000000002	3850.225830078125	820342.0372615056	0	1173	0.09300566040629832	19.187754622375348	37.375509244750695	196.0598907470703	196.0687255859375
404	196.09796142578125	13.848166666666666					1	DETECTED	196.0980 m/z @13.85 [CD8051_2.mzXML]	196.09796142578125	13.848166666666666	0.4120666666666667	19.591833333333334	19.179766666666666	7667.65966796875	1721973.4308752446	0	1173	4.886181929297079	0.725773764055948	0.4200213616700202	196.08995056152344	196.10745239257812
405	196.15924072265625	1.9410833333333335					1	DETECTED	196.1592 m/z @1.94 [CD8051_2.mzXML]	196.15924072265625	1.9410833333333335	1.9410833333333335	9.7334	7.792316666666666	11996.099609375	3945295.565946228	0	1173	7.72446242628758	null	null	196.15220642089844	196.15924072265625
406	196.86465454101562	1.9833666666666665					1	DETECTED	196.8647 m/z @1.98 [CD8051_2.mzXML]	196.86465454101562	1.9833666666666665	1.72525	2.1798	0.45455000000000023	13824.302734375	242378.29102148442	0	1173	0.26930730763062294	0.8805126880609552	0.7610253761219103	196.86434936523438	196.86529541015625
407	196.9557342529297	11.415333333333333					1	DETECTED	196.9557 m/z @11.42 [CD8051_2.mzXML]	196.9557342529297	11.415333333333333	10.97215	16.896	5.923850000000002	10790.0712890625	879596.4477109987	0	1173	0.3213645416788413	6.683295099845808	7.829585377673066	196.95526123046875	196.95639038085938
408	197.0644989013672	14.966416666666667					1	DETECTED	197.0645 m/z @14.97 [CD8051_2.mzXML]	197.0644989013672	14.966416666666667	8.9855	19.903833333333335	10.918333333333335	9533.0849609375	2360312.6525428756	0	1173	5.941750237419317	0.8892056351860828	0.8858894207718814	197.0635528564453	197.06494140625
409	197.10043334960938	1.7413166666666666					1	DETECTED	197.1004 m/z @1.74 [CD8051_2.mzXML]	197.10043334960938	1.7413166666666666	1.6170499999999999	13.087883333333334	11.470833333333335	37962.5234375	1511289.7232651976	0	1173	0.07934670299358837	58.66724794169912	67.77673480791348	197.091796875	197.10708618164062
410	197.1282196044922	9.750466666666666					1	DETECTED	197.1282 m/z @9.75 [CD8051_2.mzXML]	197.1282196044922	9.750466666666666	9.158166666666666	9.837233333333334	0.6790666666666674	11208.0322265625	169188.51501599152	0	1173	0.11040548727875255	0.5732455399853685	0.15015697402113648	197.12803649902344	197.12867736816406
411	198.03150939941406	10.4477					1	DETECTED	198.0315 m/z @10.45 [CD8051_2.mzXML]	198.03150939941406	10.4477	10.4003	10.903483333333332	0.5031833333333324	24337.720703125	183024.09350634704	0	1173	0.08124580923867342	1.3535016952852401	5.7483751564022265	198.0307159423828	198.0316162109375
412	198.0524444580078	10.52295					1	DETECTED	198.0524 m/z @10.52 [CD8051_2.mzXML]	198.0524444580078	10.52295	10.508016666666666	10.6218	0.11378333333333401	18362.26953125	83837.24559033233	0	1173	0.0895636915200928	3.8097098214285605	6.619419642857121	198.0522918701172	198.052490234375
413	198.8618927001953	1.9692666666666667					1	DETECTED	198.8619 m/z @1.97 [CD8051_2.mzXML]	198.8618927001953	1.9692666666666667	1.72525	2.2495333333333334	0.5242833333333334	16054.431640625	269288.0792416381	0	1173	0.19679788854365188	1.0742777132709511	1.1485554265419025	198.86143493652344	198.8621826171875
414	198.93983459472656	1.5417833333333335					1	DETECTED	198.9398 m/z @1.54 [CD8051_2.mzXML]	198.93983459472656	1.5417833333333335	1.4351999999999998	1.6625833333333333	0.2273833333333335	214860.015625	1417214.926626953	0	1173	0.11154084866792346	1.011721523836739	0.8095839316445836	198.93951416015625	198.94000244140625
415	199.01675415039062	15.121783333333333					1	DETECTED	199.0168 m/z @15.12 [CD8051_2.mzXML]	199.01675415039062	15.121783333333333	10.116816666666667	17.908333333333335	7.791516666666668	1448.67236328125	427155.8643153994	0	1173	0.5447863502219032	0.7783784773791369	0.5567569547582738	199.01605224609375	199.0175018310547
416	200.02847290039062	10.4477					1	DETECTED	200.0285 m/z @10.45 [CD8051_2.mzXML]	200.02847290039062	10.4477	10.417216666666667	10.63865	0.2214333333333336	6621.04443359375	42289.63067346171	0	1173	0.10402555908803102	3.6320393657737204	6.264078731547441	200.02828979492188	200.0286102294922
417	200.04029846191406	1.7413166666666666					1	DETECTED	200.0403 m/z @1.74 [CD8051_2.mzXML]	200.04029846191406	1.7413166666666666	1.6170499999999999	6.365583333333333	4.7485333333333335	22795.1953125	1589805.675005371	0	1173	0.08948311196886283	19.106223175965653	37.21244635193131	200.0400390625	200.0454559326172
418	200.12083435058594	2.9924833333333334					1	DETECTED	200.1208 m/z @2.99 [CD8051_2.mzXML]	200.12083435058594	2.9924833333333334	1.8988666666666667	8.967216666666667	7.068350000000001	20664.154296875	593376.9964598083	0	1173	6.911111081604125	3.2316396665498273	5.4632793330996545	200.12083435058594	200.128662109375
419	200.97283935546875	1.4971833333333333					1	DETECTED	200.9728 m/z @1.50 [CD8051_2.mzXML]	200.97283935546875	1.4971833333333333	1.4672666666666667	1.6323666666666665	0.1650999999999998	36195.5078125	204869.91047912583	0	1173	0.10600591964627082	1.7191796778065491	5.062301032897029	200.97254943847656	200.97311401367188
420	201.01571655273438	1.8988666666666667					1	DETECTED	201.0157 m/z @1.90 [CD8051_2.mzXML]	201.01571655273438	1.8988666666666667	1.75665	2.5921666666666665	0.8355166666666665	36219.65234375	471578.3594683838	0	1173	0.11071549272236925	2.9553668664906256	4.758622124631727	201.0154266357422	201.01611328125
421	201.1117706298828	1.2891000000000001					1	DETECTED	201.1118 m/z @1.29 [CD8051_2.mzXML]	201.1117706298828	1.2891000000000001	0.10085000000000001	19.996333333333332	19.89548333333333	40416.07421875	2.931901486595043E7	1	1173	3.169062598172497	8.371758187811206	10.029445020020463	201.1112823486328	201.1122589111328
422	202.08935546875	10.063816666666666					1	DETECTED	202.0894 m/z @10.06 [CD8051_2.mzXML]	202.08935546875	10.063816666666666	10.011433333333335	10.17065	0.15921666666666567	23805.095703125	140544.8700161135	0	1173	0.17556939813485783	1.51972637607386	2.2027039275087086	202.0892333984375	202.0895233154297
423	202.1069793701172	2.0538					1	DETECTED	202.1070 m/z @2.05 [CD8051_2.mzXML]	202.1069793701172	2.0538	0.15553333333333336	19.996333333333332	19.840799999999998	5453.16357421875	3244836.2789721377	0	1173	10.254162979373891	5.226030764908337	7.107248853176051	202.10610961914062	202.11581420898438
424	202.97047424316406	1.5417833333333335					1	DETECTED	202.9705 m/z @1.54 [CD8051_2.mzXML]	202.97047424316406	1.5417833333333335	1.4519166666666665	1.5865666666666667	0.13465000000000016	12572.9091796875	66793.32162329099	0	1173	0.08569969858665138	0.7491654302670605	0.4983308605341211	202.97047424316406	202.97080993652344
425	203.03163146972656	1.8711666666666666					1	DETECTED	203.0316 m/z @1.87 [CD8051_2.mzXML]	203.03163146972656	1.8711666666666666	1.4351999999999998	18.184	16.748800000000003	52338.99609375	2638808.844817688	0	1173	0.5110735083098092	9.196984037455236	17.20779125078329	203.02210998535156	203.03836059570312
426	203.05194091796875	1.8004833333333332					1	DETECTED	203.0519 m/z @1.80 [CD8051_2.mzXML]	203.05194091796875	1.8004833333333332	1.6323666666666665	10.508016666666666	8.87565	1854135.0	1.9166297680459592E7	1	1173	0.0750264075042737	3.8752399153193244	4.818904305547663	203.04600524902344	203.05279541015625
427	203.82345581054688	9.201816666666668					1	DETECTED	203.8235 m/z @9.20 [CD8051_2.mzXML]	203.82345581054688	9.201816666666668	9.126966666666668	15.2277	6.1007333333333325	11007.1298828125	294653.661175262	0	1173	0.11209921095988307	40.753061678913575	4.1092641074280865	203.82310485839844	203.8243408203125
428	204.05555725097656	1.7863					1	DETECTED	204.0556 m/z @1.79 [CD8051_2.mzXML]	204.05555725097656	1.7863	1.72525	10.760883333333334	9.035633333333333	100195.953125	1698383.2351490792	0	1173	0.07752062027276807	4.30850090551404	6.472710502203341	204.0476837158203	204.0655059814453
429	204.12278747558594	1.8711666666666666					1	DETECTED	204.1228 m/z @1.87 [CD8051_2.mzXML]	204.12278747558594	1.8711666666666666	1.84335	7.678533333333333	5.835183333333333	1049290.625	7889812.5137481745	1	1173	0.06768554789773451	8.760637340277242	11.180112952627377	204.12245178222656	204.12367248535156
430	204.41612243652344	9.201816666666668					1	DETECTED	204.4161 m/z @9.20 [CD8051_2.mzXML]	204.41612243652344	9.201816666666668	9.142783333333334	9.38885	0.24606666666666577	8772.09375	61092.786945617365	0	1173	0.11329255448883302	2.0841332580462804	3.1682665160925607	204.4159698486328	204.41636657714844
431	204.95669555664062	1.6170499999999999					1	DETECTED	204.9567 m/z @1.62 [CD8051_2.mzXML]	204.95669555664062	1.6170499999999999	1.5566833333333332	1.6932	0.13651666666666684	40055.12109375	165845.03701538072	0	1173	0.07880304935308935	1.1072871823999646	1.4850547614305223	204.95640563964844	204.95693969726562
432	204.99562072753906	11.478216666666667					1	DETECTED	204.9956 m/z @11.48 [CD8051_2.mzXML]	204.99562072753906	11.478216666666667	10.9549	15.867799999999999	4.912899999999999	6054.0185546875	744549.4312922058	0	1173	1.052225996483486	4.694002993725918	6.993456045935133	204.99502563476562	204.99668884277344
433	205.02410888671875	1.8291499999999998					1	DETECTED	205.0241 m/z @1.83 [CD8051_2.mzXML]	205.02410888671875	1.8291499999999998	1.4165833333333333	10.65555	9.238966666666666	21328.013671875	2925392.27025708	0	1173	9.275159295130425	11.177464944919793	21.487734050707978	205.0145263671875	205.02488708496094
434	205.0469970703125	9.338483333333333					1	DETECTED	205.0470 m/z @9.34 [CD8051_2.mzXML]	205.0469970703125	9.338483333333333	1.75665	11.790533333333334	10.033883333333334	20216.345703125	2632166.0112563483	0	1173	0.1262055012490393	13.403461693628582	26.77872261810302	205.04498291015625	205.0567169189453
435	205.0622100830078	9.201816666666668					1	DETECTED	205.0622 m/z @9.20 [CD8051_2.mzXML]	205.0622100830078	9.201816666666668	9.00315	15.904666666666666	6.901516666666666	4086.63671875	744259.3456699217	0	1173	0.06365111839302706	17.369588926174387	33.739177852348774	205.0579833984375	205.0706787109375
436	205.0853729248047	12.464033333333333					1	DETECTED	205.0854 m/z @12.46 [CD8051_2.mzXML]	205.0853729248047	12.464033333333333	0.10085000000000001	19.977666666666668	19.876816666666667	12004.23046875	4287193.997732908	0	1173	18.887872057896356	0.8038713060686905	0.2574524581818652	205.07757568359375	205.08631896972656
437	205.0968017578125	9.201816666666668					1	DETECTED	205.0968 m/z @9.20 [CD8051_2.mzXML]	205.0968017578125	9.201816666666668	1.72525	10.778916666666667	9.053666666666668	3363678.25	3.140872678423008E7	1	1173	0.10308807215205817	1.7394809036518022	1.5671952326768486	205.09173583984375	205.0971221923828
438	205.12620544433594	1.8711666666666666					1	DETECTED	205.1262 m/z @1.87 [CD8051_2.mzXML]	205.12620544433594	1.8711666666666666	1.84335	10.832566666666667	8.989216666666668	80118.4453125	1846800.2516513064	0	1173	0.07503186155723296	13.210622364484017	12.224227101867143	205.1178741455078	205.13580322265625
439	205.98707580566406	11.311566666666666					1	DETECTED	205.9871 m/z @11.31 [CD8051_2.mzXML]	205.98707580566406	11.311566666666666	0.10085000000000001	19.996333333333332	19.89548333333333	19333.515625	4371691.393341339	0	1173	0.8878808387086288	0.9223579219354602	2.7160247955178995	205.98626708984375	205.9947967529297
440	206.0809326171875	10.312533333333333					1	DETECTED	206.0809 m/z @10.31 [CD8051_2.mzXML]	206.0809326171875	10.312533333333333	0.32058333333333333	18.749833333333335	18.429250000000003	51862.1171875	1425453.9701173406	0	1173	0.10175473668302182	4.008838834605483	2.0477942560790074	206.08047485351562	206.08934020996094
441	206.10011291503906	9.201816666666668					1	DETECTED	206.1001 m/z @9.20 [CD8051_2.mzXML]	206.10011291503906	9.201816666666668	9.09215	10.116816666666667	1.0246666666666666	362298.53125	2693195.2295305324	0	1173	0.0925824658629697	1.5933127892407994	1.5156666880354048	206.0994110107422	206.10055541992188
442	206.38211059570312	9.216116666666666					1	DETECTED	206.3821 m/z @9.22 [CD8051_2.mzXML]	206.38211059570312	9.216116666666666	9.158166666666666	14.2694	5.111233333333333	10288.1044921875	1201540.0500438227	0	1173	0.10521253720705737	44.10037388553354	87.20074777106709	206.38165283203125	206.38760375976562
443	206.8933563232422	1.7413166666666666					1	DETECTED	206.8934 m/z @1.74 [CD8051_2.mzXML]	206.8933563232422	1.7413166666666666	1.67775	2.082	0.4042499999999998	71881.84375	434507.71331750473	0	1173	0.08783942613468088	3.1797325642370255	1.3549774887219586	206.893310546875	206.89390563964844
444	206.99081420898438	16.05095					1	DETECTED	206.9908 m/z @16.05 [CD8051_2.mzXML]	206.99081420898438	16.05095	0.24736666666666668	19.996333333333332	19.748966666666664	5366.048828125	1972928.4804656669	0	1173	2.1890070731678506	0.6248255933517186	0.23111666223612154	206.9866180419922	206.99937438964844
445	207.0261688232422	10.224666666666668					1	DETECTED	207.0262 m/z @10.22 [CD8051_2.mzXML]	207.0261688232422	10.224666666666668	1.4351999999999998	15.2277	13.7925	82102.828125	4111986.3895942955	1	1173	0.08942917129268757	0.5826045348745177	4.995686858442527	207.01617431640625	207.02651977539062
446	207.10414123535156	9.201816666666668					1	DETECTED	207.1041 m/z @9.20 [CD8051_2.mzXML]	207.10414123535156	9.201816666666668	3.259716666666667	11.63805	8.378333333333334	13782.86328125	949566.0786730346	0	1173	0.17188091034832453	0.7049976719790422	0.758958410803203	207.09571838378906	207.11343383789062
447	208.04881286621094	16.01455					1	DETECTED	208.0488 m/z @16.01 [CD8051_2.mzXML]	208.04881286621094	16.01455	0.30226666666666663	19.959166666666665	19.656899999999997	12744.1123046875	3486249.2206116607	0	1173	2.549959622349217	0.6150936573551128	0.5478902267520996	208.0481414794922	208.04934692382812
448	208.8904266357422	1.7413166666666666					1	DETECTED	208.8904 m/z @1.74 [CD8051_2.mzXML]	208.8904266357422	1.7413166666666666	1.6932	2.082	0.3887999999999998	45722.1875	311938.69148645015	0	1173	0.3775536250881786	4.0401801177693155	1.9612904514188525	208.8899383544922	208.89125061035156
449	208.97821044921875	13.585633333333334					1	DETECTED	208.9782 m/z @13.59 [CD8051_2.mzXML]	208.97821044921875	13.585633333333334	11.46195	15.15665	3.694700000000001	5484.287109375	711417.699513306	0	1173	2.1300101740740622	0.8698801610409587	0.7397603220819173	208.97764587402344	208.97891235351562
450	209.03311157226562	1.4971833333333333					1	DETECTED	209.0331 m/z @1.50 [CD8051_2.mzXML]	209.03311157226562	1.4971833333333333	1.4165833333333333	5.209383333333333	3.7927999999999997	29327.640625	490772.97883352666	0	1173	0.10617244209392074	17.94736349217737	1.3423646651332306	209.03248596191406	209.03343200683594
451	209.04522705078125	15.739550000000001					1	DETECTED	209.0452 m/z @15.74 [CD8051_2.mzXML]	209.04522705078125	15.739550000000001	0.10085000000000001	19.996333333333332	19.89548333333333	25120.82421875	6365231.74492462	0	1173	7.8201965480621265	0.8030792026551018	0.6251975340670977	209.04437255859375	209.04580688476562
452	209.09173583984375	7.678533333333333					1	DETECTED	209.0917 m/z @7.68 [CD8051_2.mzXML]	209.09173583984375	7.678533333333333	5.487733333333334	8.598016666666666	3.1102833333333324	11898.453125	741292.2043182984	0	1173	0.3911207573889781	0.6826608523202154	0.26033996414124844	209.09144592285156	209.09266662597656
453	209.1168975830078	12.00745					1	DETECTED	209.1169 m/z @12.01 [CD8051_2.mzXML]	209.1168975830078	12.00745	11.654766666666665	12.497416666666668	0.8426500000000026	71360.0546875	813721.2209505007	0	1173	1.7739997429625305	1.0557880143884517	0.6399185090498262	209.11387634277344	209.117919921875
454	210.93487548828125	11.574083333333334					1	DETECTED	210.9349 m/z @11.57 [CD8051_2.mzXML]	210.93487548828125	11.574083333333334	10.79675	19.61	8.81325	11609.6396484375	1149286.6113895571	0	1173	0.5396059590951481	3.655202017435655	6.617234660189615	210.93447875976562	210.9359588623047
455	211.041748046875	2.70425					1	DETECTED	211.0417 m/z @2.70 [CD8051_2.mzXML]	211.041748046875	2.70425	2.082	17.431166666666666	15.349166666666665	15457.2470703125	1726728.3124182129	0	1173	0.574504109519935	12.333601178518812	0.6306911434119986	211.04013061523438	211.04537963867188
456	211.0795440673828	14.285516666666666					1	DETECTED	211.0795 m/z @14.29 [CD8051_2.mzXML]	211.0795440673828	14.285516666666666	11.127483333333334	17.33966666666667	6.212183333333336	4657.60400390625	718586.9275811778	0	1173	0.2527733402813723	0.983552527416853	0.967105054833706	211.079345703125	211.0859375
457	211.13255310058594	1.2705333333333333					1	DETECTED	211.1326 m/z @1.27 [CD8051_2.mzXML]	211.13255310058594	1.2705333333333333	0.10085000000000001	19.996333333333332	19.89548333333333	5175.74169921875	3272609.956713137	0	1173	3.5961628784155857	8.5046451318733	16.0092902637466	211.13235473632812	211.13375854492188
458	211.14395141601562	10.259833333333335					1	DETECTED	211.1440 m/z @10.26 [CD8051_2.mzXML]	211.14395141601562	10.259833333333335	1.9692666666666667	10.4003	8.431033333333334	12763.0439453125	1409359.435419495	0	1173	0.13381249221230718	0.508471475612845	0.016942951225690034	211.1342315673828	211.1537628173828
459	211.16868591308594	14.206383333333333					1	DETECTED	211.1687 m/z @14.21 [CD8051_2.mzXML]	211.16868591308594	14.206383333333333	12.023033333333332	14.932500000000001	2.9094666666666686	4734.5537109375	294461.85836468503	0	1173	0.2039416028055676	0.6662849901909148	0.33256998038182956	211.1682891845703	211.1691436767578
460	212.0192413330078	11.34125					1	DETECTED	212.0192 m/z @11.34 [CD8051_2.mzXML]	212.0192413330078	11.34125	11.311566666666666	11.688566666666667	0.37700000000000067	78826.71875	512007.0426005875	0	1173	0.0834591243920837	5.282449504642979	6.142845837601606	212.01895141601562	212.01988220214844
461	212.8387908935547	1.9833666666666665					1	DETECTED	212.8388 m/z @1.98 [CD8051_2.mzXML]	212.8387908935547	1.9833666666666665	1.7088833333333333	2.1659333333333333	0.45704999999999996	12922.314453125	224142.33672570798	0	1173	0.2979694896611751	0.8325642115489712	0.6651284230979423	212.8383331298828	212.8389434814453
462	213.07435607910156	1.7413166666666666					1	DETECTED	213.0744 m/z @1.74 [CD8051_2.mzXML]	213.07435607910156	1.7413166666666666	1.7088833333333333	19.537166666666668	17.828283333333335	19885.466796875	7013238.906427368	0	1173	9.873566167698625	154.39029706730153	306.1723098154854	213.06639099121094	213.07452392578125
463	213.1779327392578	10.492899999999999					1	DETECTED	213.1779 m/z @10.49 [CD8051_2.mzXML]	213.1779327392578	10.492899999999999	7.57235	12.43015	4.857799999999999	6730.4443359375	290771.28953286726	0	1173	0.0633040853337743	8.698296571592735	33.810239883750285	213.17694091796875	213.1844482421875
464	213.95883178710938	19.573833333333333					1	DETECTED	213.9588 m/z @19.57 [CD8051_2.mzXML]	213.95883178710938	19.573833333333333	0.10085000000000001	19.996333333333332	19.89548333333333	3909.36669921875	1384280.3395235601	0	1173	2.6822304528265057	0.5108483634163229	0.09737835799560512	213.95802307128906	213.95956420898438
465	214.83587646484375	1.7717500000000002					1	DETECTED	214.8359 m/z @1.77 [CD8051_2.mzXML]	214.83587646484375	1.7717500000000002	1.72525	2.03965	0.3144	13009.6904296875	156616.58716503897	0	1173	0.07193551851129265	3.3806451612903077	5.761290322580615	214.83544921875	214.8358917236328
466	214.91717529296875	1.5417833333333335					1	DETECTED	214.9172 m/z @1.54 [CD8051_2.mzXML]	214.91717529296875	1.5417833333333335	1.4351999999999998	1.67775	0.24255000000000027	793889.5625	4977215.2284135735	0	1173	0.09905084231808536	1.0131565584252185	0.8344989990719023	214.91688537597656	214.91751098632812
467	214.9888153076172	1.5272000000000001					1	DETECTED	214.9888 m/z @1.53 [CD8051_2.mzXML]	214.9888153076172	1.5272000000000001	1.4672666666666667	1.5713833333333334	0.10411666666666664	35760.4453125	176270.60397705072	0	1173	0.09745178700642931	0.868604004449387	0.7372080088987741	214.98851013183594	214.9888153076172
468	215.01609802246094	1.9270333333333334					1	DETECTED	215.0161 m/z @1.93 [CD8051_2.mzXML]	215.01609802246094	1.9270333333333334	1.4672666666666667	10.65555	9.188283333333333	29798.76953125	1953516.5737174365	0	1173	0.19427643460816046	9.371161665257361	1.2086251467432418	215.01573181152344	215.02288818359375
469	215.12744140625	11.14445					1	DETECTED	215.1274 m/z @11.14 [CD8051_2.mzXML]	215.12744140625	11.14445	4.984016666666666	19.62816666666667	14.644150000000003	2274.099365234375	989263.1684033205	0	1173	0.16732996709467152	1.1885649277918762	1.3771298555837521	215.11764526367188	215.1290283203125
470	215.16366577148438	12.191816666666666					1	DETECTED	215.1637 m/z @12.19 [CD8051_2.mzXML]	215.16366577148438	12.191816666666666	2.9043666666666668	12.379116666666667	9.47475	10977.3447265625	1845647.8819838865	0	1173	0.06829653483679543	0.5100834997765803	0.9437925595471575	215.15782165527344	215.17013549804688
471	215.92088317871094	1.5566833333333332					1	DETECTED	215.9209 m/z @1.56 [CD8051_2.mzXML]	215.92088317871094	1.5566833333333332	1.4519166666666665	15.831199999999999	14.379283333333333	23481.2578125	1252749.6987215574	0	1173	0.10503438100833873	0.8037992422343024	0.5570680655238844	215.92056274414062	215.93040466308594
472	216.0138702392578	1.7088833333333333					1	DETECTED	216.0139 m/z @1.71 [CD8051_2.mzXML]	216.0138702392578	1.7088833333333333	1.6625833333333333	13.2596	11.597016666666667	5680.3564453125	909430.1218745422	0	1173	0.12193195375885324	125.23776097912165	249.47552195824332	216.0082550048828	216.0218048095703
473	216.92221069335938	1.6932					1	DETECTED	216.9222 m/z @1.69 [CD8051_2.mzXML]	216.92221069335938	1.6932	1.5119333333333331	1.8291499999999998	0.3172166666666667	177727.640625	1333672.3902092285	0	1173	0.1163779216796712	0.9989404057370714	0.6850136094985076	216.91336059570312	216.9225311279297
474	216.95054626464844	1.5566833333333332					1	DETECTED	216.9505 m/z @1.56 [CD8051_2.mzXML]	216.95054626464844	1.5566833333333332	1.4351999999999998	17.136666666666667	15.701466666666667	116224.7421875	6512167.946536988	0	1173	0.113413770761013	0.8658987059639475	0.6252472858474735	216.9462890625	216.9506378173828
475	217.04669189453125	10.886					1	DETECTED	217.0467 m/z @10.89 [CD8051_2.mzXML]	217.04669189453125	10.886	1.5713833333333334	17.689	16.117616666666667	5752.03515625	1195163.446938873	0	1173	0.1386706744641053	0.8651787423708617	5.486646373140857	217.03802490234375	217.05430603027344
476	217.08184814453125	1.8574833333333334					1	DETECTED	217.0818 m/z @1.86 [CD8051_2.mzXML]	217.08184814453125	1.8574833333333334	1.84335	15.245266666666668	13.401916666666668	72285.21875	1621700.8017982794	0	1173	0.037332213942046444	36.00382411916554	24.755245226202085	217.08084106445312	217.08900451660156
477	217.11935424804688	12.089316666666667					1	DETECTED	217.1194 m/z @12.09 [CD8051_2.mzXML]	217.11935424804688	12.089316666666667	0.10085000000000001	19.996333333333332	19.89548333333333	11625.9931640625	2714058.608713257	0	1173	5.869397387457237	1.8912806912046802	1.0298748747846604	217.1175537109375	217.1223907470703
478	218.0042724609375	11.195066666666666					1	DETECTED	218.0043 m/z @11.20 [CD8051_2.mzXML]	218.0042724609375	11.195066666666666	10.937983333333333	18.3845	7.446516666666666	2780.288330078125	609805.708301178	0	1173	0.06979159852077288	14.482690437601358	27.965380875202715	218.00360107421875	218.00502014160156
479	218.13836669921875	1.9270333333333334					1	DETECTED	218.1384 m/z @1.93 [CD8051_2.mzXML]	218.13836669921875	1.9270333333333334	0.10085000000000001	19.996333333333332	19.89548333333333	22027.537109375	3065487.753316496	0	1173	1.1283698418225814	7.930776421265047	11.723219860349634	218.13699340820312	218.1392059326172
480	218.21119689941406	10.382533333333333					1	DETECTED	218.2112 m/z @10.38 [CD8051_2.mzXML]	218.21119689941406	10.382533333333333	5.960816666666667	10.63865	4.677833333333333	7693.0048828125	584725.4570207823	0	1173	0.09397296425567703	0.5289612254667305	0.02602194111761472	218.2032012939453	218.21165466308594
481	218.91920471191406	1.67775					1	DETECTED	218.9192 m/z @1.68 [CD8051_2.mzXML]	218.91920471191406	1.67775	1.4519166666666665	1.8004833333333332	0.3485666666666667	58847.46875	551206.6704885254	0	1173	0.17121820524866882	0.7717343173431728	0.5434253266513192	218.9097900390625	218.91934204101562
482	218.9697265625	9.7334					1	DETECTED	218.9697 m/z @9.73 [CD8051_2.mzXML]	218.9697265625	9.7334	9.559833333333334	10.099166666666667	0.5393333333333334	4450.87353515625	92096.36680053713	0	1173	0.40057812424351447	1.553677741501831	2.107355483003662	218.96923828125	218.9697265625
483	218.9834442138672	1.4971833333333333					1	DETECTED	218.9834 m/z @1.50 [CD8051_2.mzXML]	218.9834442138672	1.4971833333333333	1.4519166666666665	7.943849999999999	6.491933333333333	17004.490234375	1715266.933921875	0	1173	0.17394484508525876	71.70765832106018	142.4153166421204	218.9753875732422	218.98370361328125
484	219.02587890625	1.7717500000000002					1	DETECTED	219.0259 m/z @1.77 [CD8051_2.mzXML]	219.02587890625	1.7717500000000002	1.7088833333333333	11.246383333333334	9.537500000000001	1561194.25	1.0875696789821409E7	1	1173	0.057180020750685845	3.8993016172374126	5.645009073826019	219.01771545410156	219.02841186523438
485	219.0431365966797	8.702266666666667					1	DETECTED	219.0431 m/z @8.70 [CD8051_2.mzXML]	219.0431365966797	8.702266666666667	8.563283333333334	11.161333333333333	2.598049999999999	5284.36328125	466811.9407229614	0	1173	3.09858831286175	9.34662429547915	17.6932485909583	219.0428924560547	219.0472869873047
486	219.1173095703125	14.848533333333334					1	DETECTED	219.1173 m/z @14.85 [CD8051_2.mzXML]	219.1173095703125	14.848533333333334	9.322016666666666	19.848833333333335	10.526816666666669	15214.80859375	1563794.304681183	0	1173	0.3557494312708833	0.8153617208503914	0.39199985583477587	219.11581420898438	219.12034606933594
487	219.17356872558594	11.326466666666667					1	DETECTED	219.1736 m/z @11.33 [CD8051_2.mzXML]	219.17356872558594	11.326466666666667	0.13724999999999998	19.996333333333332	19.85908333333333	19373.744140625	1865059.2529263317	0	1173	0.106217735835342	3.449824629883497	0.8199036036822617	219.16871643066406	219.17510986328125
488	219.21029663085938	13.65455					1	DETECTED	219.2103 m/z @13.65 [CD8051_2.mzXML]	219.21029663085938	13.65455	10.4003	14.983049999999999	4.582749999999999	4004.18115234375	435779.2513191526	0	1173	0.22893753474298606	0.7041176922485977	0.4082353844971953	219.2098388671875	219.21485900878906
489	220.02938842773438	1.7717500000000002					1	DETECTED	220.0294 m/z @1.77 [CD8051_2.mzXML]	220.02938842773438	1.7717500000000002	1.7088833333333333	15.121783333333333	13.4129	88617.671875	1393790.9314201968	0	1173	0.06006146417172231	3.768167717332032	4.076078110367065	220.0293731689453	220.0376739501953
490	220.1177215576172	8.896883333333333					1	DETECTED	220.1177 m/z @8.90 [CD8051_2.mzXML]	220.1177215576172	8.896883333333333	2.2076833333333337	16.069233333333333	13.86155	16385.87109375	1389435.9333945618	0	1173	0.1012117065740128	0.5131612827096241	0.8965573055279771	220.116943359375	220.1210479736328
491	220.9342041015625	1.6170499999999999					1	DETECTED	220.9342 m/z @1.62 [CD8051_2.mzXML]	220.9342041015625	1.6170499999999999	1.4672666666666667	13.991216666666666	12.52395	111075.6328125	3208625.687880646	0	1173	0.0980588142654586	1.4531146654128817	1.6012966380706508	220.93055725097656	220.94338989257812
492	220.9811248779297	1.5566833333333332					1	DETECTED	220.9811 m/z @1.56 [CD8051_2.mzXML]	220.9811248779297	1.5566833333333332	1.4971833333333333	1.5713833333333334	0.07420000000000004	3892.78076171875	14566.254332519522	0	1173	0.0697019348458241	0.6235294117647074	0.24705882352941488	220.98085021972656	220.98158264160156
493	220.99642944335938	1.4822166666666667					1	DETECTED	220.9964 m/z @1.48 [CD8051_2.mzXML]	220.99642944335938	1.4822166666666667	1.4165833333333333	18.64016666666667	17.223583333333337	2467.453857421875	1470739.6669608466	0	1173	14.757982760970929	131.2106399187403	261.4212798374806	220.99632263183594	221.0064239501953
494	221.0242919921875	1.7717500000000002					1	DETECTED	221.0243 m/z @1.77 [CD8051_2.mzXML]	221.0242919921875	1.7717500000000002	1.72525	11.9759	10.25065	101372.4453125	1915792.5702145381	0	1173	0.054009931959677404	109.17413670923496	5.539379116038859	221.02099609375	221.0258026123047
495	221.05284118652344	11.5428					1	DETECTED	221.0528 m/z @11.54 [CD8051_2.mzXML]	221.05284118652344	11.5428	2.2635333333333336	11.825	9.561466666666666	25298.236328125	2191221.332699463	0	1173	0.1999100033576351	0.5118304606067063	7.969467945162092	221.05030822753906	221.05364990234375
496	221.09164428710938	8.580900000000002					1	DETECTED	221.0916 m/z @8.58 [CD8051_2.mzXML]	221.09164428710938	8.580900000000002	4.266516666666667	9.29015	5.023633333333334	3831.322265625	307378.61181161477	0	1173	2.4990959793983087	0.5821959878391271	0.16439197567825425	221.0912322998047	221.0928497314453
497	222.05296325683594	11.574083333333334					1	DETECTED	222.0530 m/z @11.57 [CD8051_2.mzXML]	222.05296325683594	11.574083333333334	11.5428	11.756283333333332	0.21348333333333258	10070.7451171875	52307.91695733626	0	1173	0.17893642349442018	3.412093766648775	5.82418753329755	222.05258178710938	222.0532989501953
498	222.06455993652344	15.88645					1	DETECTED	222.0646 m/z @15.89 [CD8051_2.mzXML]	222.06455993652344	15.88645	9.38885	19.62816666666667	10.239316666666669	11919.8857421875	2824181.0702833855	0	1173	2.561888974511483	0.7902608098155165	0.4853661329336247	222.0640411376953	222.0649871826172
499	222.86724853515625	1.7413166666666666					1	DETECTED	222.8672 m/z @1.74 [CD8051_2.mzXML]	222.86724853515625	1.7413166666666666	1.6932	2.0113833333333333	0.31818333333333326	89383.734375	501044.74240625	0	1173	0.07107328456552708	3.306373397990999	5.612746795981998	222.8672332763672	222.8679656982422
500	222.99398803710938	13.585633333333334					1	DETECTED	222.9940 m/z @13.59 [CD8051_2.mzXML]	222.99398803710938	13.585633333333334	9.577033333333333	17.578333333333333	8.0013	21656.599609375	3567341.1176023553	0	1173	1.3798716479791349	0.9980167639574912	0.9960335279149822	222.99212646484375	223.00094604492188
501	223.06097412109375	15.648233333333334					1	DETECTED	223.0610 m/z @15.65 [CD8051_2.mzXML]	223.06097412109375	15.648233333333334	9.3058	19.664833333333334	10.359033333333334	24325.759765625	5505014.469017827	0	1173	2.7624484518324763	0.7957607128983369	0.5447624863922003	223.05995178222656	223.07005310058594
502	223.09593200683594	11.5428					1	DETECTED	223.0959 m/z @11.54 [CD8051_2.mzXML]	223.09593200683594	11.5428	0.10085000000000001	19.996333333333332	19.89548333333333	73193.890625	5084752.856492427	0	1173	9.944084552975406	1.025439842212818	0.030391602455608045	223.0910186767578	223.1033477783203
503	223.13259887695312	12.34535					1	DETECTED	223.1326 m/z @12.35 [CD8051_2.mzXML]	223.13259887695312	12.34535	10.74305	12.43015	1.6870999999999992	9509.0859375	540699.360130798	0	1173	1.6799754539754659	0.5263619598594994	0.05294811319660617	223.12884521484375	223.13259887695312
504	223.17239379882812	12.00745					1	DETECTED	223.1724 m/z @12.01 [CD8051_2.mzXML]	223.17239379882812	12.00745	11.296083333333334	14.881616666666668	3.585533333333334	14219.2314453125	711395.6672540884	0	1173	0.32085338723499746	2.469995829528809	3.074273907299755	223.16815185546875	223.17239379882812
505	224.9508056640625	12.089316666666667					1	DETECTED	224.9508 m/z @12.09 [CD8051_2.mzXML]	224.9508056640625	12.089316666666667	10.81465	16.619366666666668	5.804716666666668	32182.89453125	2855692.8087191484	0	1173	0.9621936991161313	2.1826197612921563	3.0525863102922144	224.94544982910156	224.95132446289062
506	225.1079559326172	1.8711666666666666					1	DETECTED	225.1080 m/z @1.87 [CD8051_2.mzXML]	225.1079559326172	1.8711666666666666	1.8574833333333334	12.960266666666666	11.102783333333333	59085.9765625	1682825.3314303283	0	1173	0.06796953972647746	324.01468778476936	640.3814540273748	225.09994506835938	225.11370849609375
507	225.14801025390625	12.362333333333334					1	DETECTED	225.1480 m/z @12.36 [CD8051_2.mzXML]	225.14801025390625	12.362333333333334	0.7965666666666666	12.497416666666668	11.70085	10378.126953125	1264661.1241543887	0	1173	11.628260453973665	0.5058397915687964	0.011679583137592906	225.14756774902344	225.1485595703125
508	225.18418884277344	14.159166666666666					1	DETECTED	225.1842 m/z @14.16 [CD8051_2.mzXML]	225.18418884277344	14.159166666666666	6.330433333333334	15.2633	8.932866666666666	4343.8544921875	707849.6665759279	0	1173	0.09302079403238928	0.5705180063186042	0.11223061473721098	225.18350219726562	225.1865234375
509	226.04466247558594	1.9833666666666665					1	DETECTED	226.0447 m/z @1.98 [CD8051_2.mzXML]	226.04466247558594	1.9833666666666665	1.9270333333333334	10.417216666666667	8.490183333333333	14896.509765625	661513.8733397217	0	1173	0.2011303574783876	75.356656804734	149.713313609468	226.04388427734375	226.04786682128906
510	226.1111297607422	1.8850333333333333					1	DETECTED	226.1111 m/z @1.89 [CD8051_2.mzXML]	226.1111297607422	1.8850333333333333	1.8850333333333333	8.476933333333333	6.5919	4560.5341796875	516075.73445156857	0	1173	6.512524984074701	null	null	226.1066131591797	226.12042236328125
511	226.95094299316406	1.6475499999999998					1	DETECTED	226.9509 m/z @1.65 [CD8051_2.mzXML]	226.95094299316406	1.6475499999999998	1.5713833333333334	19.243666666666666	17.672283333333333	462482.875	7333185.777058961	1	1173	0.08755802089468578	1.4304590352646855	2.131364437995952	226.94651794433594	226.9521942138672
512	227.05455017089844	10.920983333333334					1	DETECTED	227.0546 m/z @10.92 [CD8051_2.mzXML]	227.05455017089844	10.920983333333334	10.850633333333333	15.62975	4.779116666666667	4872.27099609375	377679.79991064453	0	1173	0.12019038200257093	33.966714048803	66.933428097606	227.0450897216797	227.0548095703125
513	227.07908630371094	9.216116666666666					1	DETECTED	227.0791 m/z @9.22 [CD8051_2.mzXML]	227.07908630371094	9.216116666666666	9.11005	12.072316666666667	2.962266666666668	25053.22265625	874972.7648703611	0	1173	2.723921882810556	13.96417347580135	26.173685878869186	227.07862854003906	227.08273315429688
514	227.17501831054688	9.785383333333334					1	DETECTED	227.1750 m/z @9.79 [CD8051_2.mzXML]	227.17501831054688	9.785383333333334	0.17401666666666668	19.9225	19.748483333333333	104760.53125	2816352.065458313	1	1173	0.1461654190193009	1.1589423868012632	1.3750499324061969	227.174560546875	227.17616271972656
515	228.06289672851562	10.2952					1	DETECTED	228.0629 m/z @10.30 [CD8051_2.mzXML]	228.06289672851562	10.2952	10.259833333333335	10.382533333333333	0.12269999999999825	16666.189453125	87174.89795593251	0	1173	0.09455452480677273	1.7346842601320194	2.4693685202640387	228.0628204345703	228.06297302246094
516	229.14295959472656	1.0156833333333333					1	DETECTED	229.1430 m/z @1.02 [CD8051_2.mzXML]	229.14295959472656	1.0156833333333333	0.10085000000000001	19.996333333333332	19.89548333333333	80860.921875	6.0366610935855016E7	1	1173	14.199859845994071	10.87382947713609	20.747658954272183	229.14251708984375	229.14352416992188
517	229.15440368652344	1.8988666666666667					1	DETECTED	229.1544 m/z @1.90 [CD8051_2.mzXML]	229.15440368652344	1.8988666666666667	1.8574833333333334	1.9833666666666665	0.12588333333333313	72975.8359375	348453.0194648436	0	1173	0.07171840518329753	1.5209424083769612	2.0418848167539223	229.1543731689453	229.1546173095703
518	230.1462860107422	1.2891000000000001					1	DETECTED	230.1463 m/z @1.29 [CD8051_2.mzXML]	230.1462860107422	1.2891000000000001	0.19236666666666666	19.996333333333332	19.803966666666664	11036.212890625	7504629.727542053	0	1173	14.976962557206276	9.028615281745788	17.057230563491576	230.14540100097656	230.14698791503906
519	230.24717712402344	11.370849999999999					1	DETECTED	230.2472 m/z @11.37 [CD8051_2.mzXML]	230.24717712402344	11.370849999999999	11.34125	11.944716666666666	0.6034666666666659	234574.9375	1644128.3852639808	1	1173	0.09079548005065696	21.1205333769449	5.77752823917174	230.24693298339844	230.24758911132812
520	230.96624755859375	1.5272000000000001					1	DETECTED	230.9662 m/z @1.53 [CD8051_2.mzXML]	230.96624755859375	1.5272000000000001	1.4351999999999998	1.6475499999999998	0.21235000000000004	121871.2734375	828848.2548225097	0	1173	0.10756147708697217	1.1518459221174042	1.1087693137373766	230.96580505371094	230.96624755859375
521	231.1366729736328	14.932500000000001					1	DETECTED	231.1367 m/z @14.93 [CD8051_2.mzXML]	231.1366729736328	14.932500000000001	0.10085000000000001	19.996333333333332	19.89548333333333	305988.53125	2.640967234100005E7	1	1173	0.22244337618842458	0.9018730442010223	3.303962673749416	231.1359100341797	231.14666748046875
522	232.14041137695312	14.966416666666667					1	DETECTED	232.1404 m/z @14.97 [CD8051_2.mzXML]	232.14041137695312	14.966416666666667	9.274616666666667	19.977666666666668	10.703050000000001	20099.2734375	1801816.716440673	0	1173	0.37630897188195966	0.7726988100122538	0.7224442850691667	232.13504028320312	232.14154052734375
523	232.154052734375	8.52845					1	DETECTED	232.1541 m/z @8.53 [CD8051_2.mzXML]	232.154052734375	8.52845	7.838583333333333	9.11005	1.271466666666666	43898.8828125	617267.011636322	0	1173	0.18142057722580596	0.7397784327870809	1.3500004347196872	232.153564453125	232.15878295898438
524	232.89601135253906	1.6932					1	DETECTED	232.8960 m/z @1.69 [CD8051_2.mzXML]	232.89601135253906	1.6932	1.6475499999999998	1.8147833333333334	0.16723333333333357	143899.984375	917336.3513271487	0	1173	0.11844581367561502	1.8698347519202612	2.7899933147767517	232.89598083496094	232.89633178710938
525	232.9280548095703	1.5566833333333332					1	DETECTED	232.9281 m/z @1.56 [CD8051_2.mzXML]	232.9280548095703	1.5566833333333332	1.4351999999999998	1.6475499999999998	0.21235000000000004	68395.984375	443301.6830272216	0	1173	0.10285061931941186	1.006617289908471	0.6122450655959104	232.92762756347656	232.9281768798828
526	233.13299560546875	15.15665					1	DETECTED	233.1330 m/z @15.16 [CD8051_2.mzXML]	233.13299560546875	15.15665	9.5089	19.573833333333333	10.064933333333332	11202.5244140625	1949687.7223417957	0	1173	0.16580138879172246	0.7193070274706845	0.4352272533708715	233.12875366210938	233.13778686523438
527	233.14666748046875	14.798399999999999					1	DETECTED	233.1467 m/z @14.80 [CD8051_2.mzXML]	233.14666748046875	14.798399999999999	7.28705	19.738666666666667	12.451616666666666	11149.322265625	1516120.98975882	0	1173	1.6001625914856703	0.7890116005839467	3.1567215418395995	233.14537048339844	233.15347290039062
528	235.0685577392578	11.914966666666666					1	DETECTED	235.0686 m/z @11.91 [CD8051_2.mzXML]	235.0685577392578	11.914966666666666	11.825	12.225716666666667	0.4007166666666677	59426.6796875	494146.72993658506	0	1173	0.14260693506852284	1.9542885612531369	1.8800804454403743	235.06805419921875	235.0691375732422
529	235.09239196777344	2.6481166666666667					1	DETECTED	235.0924 m/z @2.65 [CD8051_2.mzXML]	235.09239196777344	2.6481166666666667	0.24736666666666668	19.903833333333335	19.656466666666667	75880.484375	9261262.638861284	0	1173	1.0945926451434258	1.9951737692114095	6.169233705706115	235.08328247070312	235.0962371826172
530	235.14398193359375	10.52295					1	DETECTED	235.1440 m/z @10.52 [CD8051_2.mzXML]	235.14398193359375	10.52295	10.508016666666666	10.58755	0.0795333333333339	2290.693359375	9054.616687988364	0	1173	0.08757262023591217	2.662946428571424	4.325892857142848	235.1434326171875	235.144287109375
531	235.16859436035156	12.294316666666667					1	DETECTED	235.1686 m/z @12.29 [CD8051_2.mzXML]	235.16859436035156	12.294316666666667	0.13724999999999998	19.996333333333332	19.85908333333333	14717.5546875	1438369.007319367	0	1173	0.17549138737978964	0.8284329936857306	0.6248915307716121	235.16720581054688	235.16964721679688
532	236.06875610351562	11.85665					1	DETECTED	236.0688 m/z @11.86 [CD8051_2.mzXML]	236.06875610351562	11.85665	9.923616666666668	12.072316666666667	2.1487	17517.72265625	1184069.5741553956	0	1173	1.5512535213168963	0.5557845182873207	0.11156903657464129	236.06826782226562	236.0786590576172
533	236.080078125	14.730799999999999					1	DETECTED	236.0801 m/z @14.73 [CD8051_2.mzXML]	236.080078125	14.730799999999999	9.81995	18.366333333333333	8.546383333333333	3483.1025390625	766724.7868398445	0	1173	1.6004723237942464	0.8701531642519458	0.7403063285038917	236.07901000976562	236.0808868408203
534	236.0956268310547	2.5648166666666667					1	DETECTED	236.0956 m/z @2.56 [CD8051_2.mzXML]	236.0956268310547	2.5648166666666667	2.2906	8.896883333333333	6.606283333333334	6573.86767578125	664247.8526751706	0	1173	1.1276988450628211	12.045736339877221	9.267886906421811	236.09144592285156	236.096435546875
535	236.57049560546875	11.914966666666666					1	DETECTED	236.5705 m/z @11.91 [CD8051_2.mzXML]	236.57049560546875	11.914966666666666	8.329816666666666	11.914966666666666	3.5851500000000005	5126.16162109375	435021.3126304323	0	1173	0.0663275926713478	0.5	null	236.56103515625	236.5706787109375
536	236.908203125	1.6323666666666665					1	DETECTED	236.9082 m/z @1.63 [CD8051_2.mzXML]	236.908203125	1.6323666666666665	1.5865666666666667	1.67775	0.0911833333333334	10560.5126953125	44637.81255102545	0	1173	0.06320491236572923	0.9954512372634685	0.9909024745269369	236.90782165527344	236.9086151123047
537	236.9712371826172	11.960366666666665					1	DETECTED	236.9712 m/z @11.96 [CD8051_2.mzXML]	236.9712371826172	11.960366666666665	11.177950000000001	14.511466666666667	3.3335166666666662	5690.7919921875	495860.65967562847	0	1173	0.6425908611186824	2.1302694642667004	3.260538928533401	236.96981811523438	236.97174072265625
538	237.06658935546875	11.885700000000002					1	DETECTED	237.0666 m/z @11.89 [CD8051_2.mzXML]	237.06658935546875	11.885700000000002	9.5089	18.786166666666666	9.277266666666666	8671.1005859375	1724619.9171973262	0	1173	5.555274944158951	1.951629642095814	6.436222885996869	237.06646728515625	237.0765380859375
539	237.09494018554688	15.245266666666668					1	DETECTED	237.0949 m/z @15.25 [CD8051_2.mzXML]	237.09494018554688	15.245266666666668	3.489616666666667	15.245266666666668	11.755650000000001	4595.48583984375	1350304.2024515378	0	1173	6.064367963089554	0.5	null	237.08677673339844	237.09735107421875
540	237.1114044189453	11.807566666666666					1	DETECTED	237.1114 m/z @11.81 [CD8051_2.mzXML]	237.1114044189453	11.807566666666666	0.22905	19.996333333333332	19.76728333333333	13515.1201171875	2587128.8941716645	0	1173	2.722410765596978	0.853819794664855	8.805937315677475	237.10948181152344	237.11563110351562
541	237.14817810058594	11.914966666666666					1	DETECTED	237.1482 m/z @11.91 [CD8051_2.mzXML]	237.14817810058594	11.914966666666666	11.5428	12.294316666666667	0.7515166666666673	14224.7412109375	267743.77634558076	0	1173	0.08130314848432185	1.0096506941334533	0.3097352866706308	237.14476013183594	237.14891052246094
542	238.1068572998047	15.685033333333333					1	DETECTED	238.1069 m/z @15.69 [CD8051_2.mzXML]	238.1068572998047	15.685033333333333	1.1431499999999999	19.959166666666665	18.816016666666666	11751.39453125	2738577.253415773	0	1173	6.056003210257103	0.8083635418959335	0.5376774909022313	238.10507202148438	238.10797119140625
543	238.8413543701172	1.7413166666666666					1	DETECTED	238.8414 m/z @1.74 [CD8051_2.mzXML]	238.8413543701172	1.7413166666666666	1.6932	11.058466666666668	9.365266666666667	30466.138671875	3976032.4175351565	0	1173	0.07773126514941797	97.31832351922428	193.6366470384486	238.83706665039062	238.84149169921875
544	238.96641540527344	12.00745					1	DETECTED	238.9664 m/z @12.01 [CD8051_2.mzXML]	238.96641540527344	12.00745	9.52635	18.549	9.022649999999999	84796.0546875	7536807.068855441	1	1173	1.0955151879338256	2.2818071791901704	3.452531992299002	238.96580505371094	238.97061157226562
545	238.99822998046875	9.09215					1	DETECTED	238.9982 m/z @9.09 [CD8051_2.mzXML]	238.99822998046875	9.09215	8.94985	9.594516666666667	0.6446666666666676	3011.12646484375	40151.58833282476	0	1173	0.07019445611447139	2.2651674865307982	3.5303349730615965	238.9980010986328	239.00648498535156
546	239.06369018554688	1.8574833333333334					1	DETECTED	239.0637 m/z @1.86 [CD8051_2.mzXML]	239.06369018554688	1.8574833333333334	1.5865666666666667	9.4056	7.8190333333333335	98538.859375	1020489.4553778383	0	1173	0.04931890140681516	4.995444938061015	2.635780659544394	239.0590362548828	239.06854248046875
547	239.0910186767578	10.508016666666666					1	DETECTED	239.0910 m/z @10.51 [CD8051_2.mzXML]	239.0910186767578	10.508016666666666	10.4477	10.97215	0.5244499999999999	252591.640625	1580003.035947872	1	1173	0.091675167476577	1.9754121684937513	3.0562711533998423	239.09068298339844	239.09133911132812
548	239.163330078125	12.548399999999999					1	DETECTED	239.1633 m/z @12.55 [CD8051_2.mzXML]	239.163330078125	12.548399999999999	12.055766666666667	12.793000000000001	0.7372333333333341	37109.484375	484426.141962036	0	1173	0.5687336459991332	null	2.7412043203225007	239.16055297851562	239.16409301757812
549	240.83824157714844	1.7413166666666666					1	DETECTED	240.8382 m/z @1.74 [CD8051_2.mzXML]	240.83824157714844	1.7413166666666666	1.7088833333333333	6.631566666666667	4.9226833333333335	20533.001953125	1351644.5730743408	0	1173	0.07669954400416623	75.88926002055503	150.77852004111006	240.8381805419922	240.8401336669922
550	240.96710205078125	12.1403					1	DETECTED	240.9671 m/z @12.14 [CD8051_2.mzXML]	240.96710205078125	12.1403	8.329816666666666	19.262	10.932183333333334	10308.9912109375	1276611.0123900142	0	1173	0.45430217956119456	0.9059204930741344	2.0452691827333487	240.9600830078125	240.9681396484375
551	241.02503967285156	8.684883333333334					1	DETECTED	241.0250 m/z @8.68 [CD8051_2.mzXML]	241.02503967285156	8.684883333333334	2.1241	8.774000000000001	6.649900000000001	2148.99755859375	471433.8183153686	0	1173	0.14575732024384003	0.5067916178708336	0.013583235741667138	241.0245361328125	241.02928161621094
552	241.10638427734375	11.5428					1	DETECTED	241.1064 m/z @11.54 [CD8051_2.mzXML]	241.10638427734375	11.5428	1.8574833333333334	11.807566666666666	9.950083333333334	24322.81640625	1688865.2329356985	0	1173	9.766188013135672	0.5136684568909294	0.027336913781858783	241.10208129882812	241.10678100585938
553	242.0996551513672	8.914566666666667					1	DETECTED	242.0997 m/z @8.91 [CD8051_2.mzXML]	242.0996551513672	8.914566666666667	2.2359	9.038616666666666	6.802716666666666	6520.23828125	610227.2307290037	0	1173	0.6719532672165993	0.5092870333399879	0.6508144505979621	242.09898376464844	242.0997314453125
554	242.92483520507812	1.67775					1	DETECTED	242.9248 m/z @1.68 [CD8051_2.mzXML]	242.92483520507812	1.67775	1.5713833333333334	1.7863	0.21491666666666664	234086.390625	1316359.7706806648	0	1173	0.07641229316777753	1.0451202984466235	1.6148262100577904	242.92471313476562	242.92526245117188
555	242.9625244140625	11.8712					1	DETECTED	242.9625 m/z @11.87 [CD8051_2.mzXML]	242.9625244140625	11.8712	1.5417833333333335	15.391266666666667	13.849483333333334	4748.3828125	1724581.8319642046	0	1173	0.36172769124487836	0.6703903899058514	0.3407807798117028	242.96072387695312	242.9658966064453
556	242.99476623535156	1.4971833333333333					1	DETECTED	242.9948 m/z @1.50 [CD8051_2.mzXML]	242.99476623535156	1.4971833333333333	1.4351999999999998	10.259833333333335	8.824633333333335	16760.771484375	947825.728346985	0	1173	0.05595905140939461	71.18553374563037	1.224426076581106	242.99179077148438	242.99508666992188
557	243.02378845214844	15.299483333333335					1	DETECTED	243.0238 m/z @15.30 [CD8051_2.mzXML]	243.02378845214844	15.299483333333335	10.081466666666667	19.8855	9.804033333333333	1506.810546875	531487.3677090453	0	1173	1.6053961666225192	0.9394405920512582	0.8788811841025164	243.0143280029297	243.0247039794922
558	243.1335906982422	9.941233333333335					1	DETECTED	243.1336 m/z @9.94 [CD8051_2.mzXML]	243.1335906982422	9.941233333333335	9.750466666666666	12.960266666666666	3.2097999999999995	8447.7373046875	334017.1123158568	0	1173	0.09816909669945773	8.41289533461463	15.662485144876765	243.13311767578125	243.1414031982422
559	244.1175994873047	9.52635					1	DETECTED	244.1176 m/z @9.53 [CD8051_2.mzXML]	244.1175994873047	9.52635	0.4671333333333333	9.594516666666667	9.127383333333334	5469.13916015625	524741.5935899658	0	1173	0.08410677722720017	0.5037622826108953	0.007524565221790678	244.10911560058594	244.11785888671875
560	244.2019500732422	9.142783333333334					1	DETECTED	244.2020 m/z @9.14 [CD8051_2.mzXML]	244.2019500732422	9.142783333333334	9.020916666666666	9.7334	0.7124833333333331	43071.9921875	373738.502099244	0	1173	0.11959721270288881	1.590224394860381	1.1835381286107245	244.201171875	244.20242309570312
561	244.9231719970703	1.67775					1	DETECTED	244.9232 m/z @1.68 [CD8051_2.mzXML]	244.9231719970703	1.67775	1.6017333333333332	1.7413166666666666	0.1395833333333334	14833.794921875	71369.55298425298	0	1173	0.08760552633547469	0.918110063582546	0.7972092937903755	244.92266845703125	244.92355346679688
562	244.9922332763672	1.4822166666666667					1	DETECTED	244.9922 m/z @1.48 [CD8051_2.mzXML]	244.9922332763672	1.4822166666666667	1.4519166666666665	1.5119333333333331	0.06001666666666661	3729.188720703125	11027.180989501947	0	1173	0.1070901791258343	0.9903740374037323	0.9807480748074647	244.99192810058594	244.9931640625
563	245.22567749023438	14.2694					1	DETECTED	245.2257 m/z @14.27 [CD8051_2.mzXML]	245.22567749023438	14.2694	1.1613333333333336	17.173333333333336	16.012	44780.76171875	2854282.3961768486	0	1173	0.4366044341122688	1.4738645426091788	0.5225212035006266	245.22250366210938	245.22705078125
564	246.15185546875	11.807566666666666					1	DETECTED	246.1519 m/z @11.81 [CD8051_2.mzXML]	246.15185546875	11.807566666666666	10.508016666666666	12.089316666666667	1.5813000000000006	15920.5693359375	383708.26010339375	0	1173	0.15492912935360437	0.6066901392044781	6.726209748085925	246.1487579345703	246.15249633789062
565	246.16981506347656	9.230483333333332					1	DETECTED	246.1698 m/z @9.23 [CD8051_2.mzXML]	246.16981506347656	9.230483333333332	0.10085000000000001	19.996333333333332	19.89548333333333	53826.1796875	3774008.192159783	0	1173	0.1063401047615713	1.0117454035265159	1.099202596723947	246.16455078125	246.17111206054688
566	246.2289276123047	14.159166666666666					1	DETECTED	246.2289 m/z @14.16 [CD8051_2.mzXML]	246.2289276123047	14.159166666666666	14.044416666666667	15.121783333333333	1.0773666666666664	10270.451171875	286008.1217064209	0	1173	0.41161631386794717	4.694408133623859	8.451963460541615	246.228759765625	246.2298583984375
567	246.24234008789062	10.937983333333333					1	DETECTED	246.2423 m/z @10.94 [CD8051_2.mzXML]	246.24234008789062	10.937983333333333	8.046533333333333	11.023850000000001	2.9773166666666686	11303.8828125	862594.9131714482	0	1173	0.11046623995398797	0.5148483748061816	0.029696749612363293	246.23448181152344	246.2423553466797
568	246.94381713867188	1.5566833333333332					1	DETECTED	246.9438 m/z @1.56 [CD8051_2.mzXML]	246.94381713867188	1.5566833333333332	1.4351999999999998	13.337533333333333	11.902333333333333	64784.4453125	4161382.915068298	0	1173	0.09923884280520445	49.036004683120844	0.5543223603147334	246.93417358398438	246.94390869140625
569	247.09251403808594	2.5784833333333332					1	DETECTED	247.0925 m/z @2.58 [CD8051_2.mzXML]	247.09251403808594	2.5784833333333332	1.8574833333333334	9.923616666666668	8.066133333333335	98093.203125	6544267.732759122	0	1173	0.8333832015905736	2.4555599800671946	2.4029020158597514	247.08932495117188	247.0972900390625
570	247.128662109375	8.345933333333333					1	DETECTED	247.1287 m/z @8.35 [CD8051_2.mzXML]	247.128662109375	8.345933333333333	7.961233333333333	8.896883333333333	0.9356499999999999	7347.130859375	143105.78630853276	0	1173	0.4340234598117565	1.2160774629581503	1.4321549259163007	247.12811279296875	247.12899780273438
571	247.14407348632812	9.216116666666666					1	DETECTED	247.1441 m/z @9.22 [CD8051_2.mzXML]	247.14407348632812	9.216116666666666	9.126966666666668	9.81995	0.6929833333333324	89378.984375	596793.4330497396	0	1173	0.10008771763049751	1.545797657305177	1.6581577502046685	247.14353942871094	247.14454650878906
572	247.2412872314453	12.6456					1	DETECTED	247.2413 m/z @12.65 [CD8051_2.mzXML]	247.2412872314453	12.6456	10.937983333333333	16.60125	5.663266666666667	19523.25	706967.1794981695	0	1173	0.20393705532774753	1.6582371141064058	11.131848131701958	247.24085998535156	247.24620056152344
573	248.1473846435547	9.216116666666666					1	DETECTED	248.1474 m/z @9.22 [CD8051_2.mzXML]	248.1473846435547	9.216116666666666	1.8988666666666667	9.439583333333333	7.5407166666666665	11490.111328125	1209370.734555541	0	1173	0.08786829426858489	0.5152698532007699	2.8115437851961227	248.14683532714844	248.14918518066406
574	248.8701629638672	1.67775					1	DETECTED	248.8702 m/z @1.68 [CD8051_2.mzXML]	248.8701629638672	1.67775	1.6625833333333333	1.8147833333333334	0.1522000000000001	51890.58984375	279911.5875678712	0	1173	0.09780134829744092	5.265737098302555	8.326446047319934	248.86996459960938	248.8707275390625
575	248.9765625	1.5417833333333335					1	DETECTED	248.9766 m/z @1.54 [CD8051_2.mzXML]	248.9765625	1.5417833333333335	1.4672666666666667	18.366333333333333	16.899066666666666	8400.171875	4359302.370173096	0	1173	0.10068489368762723	113.39118765376854	225.78237530753708	248.96871948242188	248.97715759277344
576	249.0023956298828	11.478216666666667					1	DETECTED	249.0024 m/z @11.48 [CD8051_2.mzXML]	249.0023956298828	11.478216666666667	10.79675	19.06066666666667	8.26391666666667	9477.4296875	930260.0951163336	0	1173	0.5408942624763906	3.8881416635848787	7.6775018749526165	249.00148010253906	249.00454711914062
577	249.05679321289062	12.089316666666667					1	DETECTED	249.0568 m/z @12.09 [CD8051_2.mzXML]	249.05679321289062	12.089316666666667	10.2952	17.2655	6.9703	6937.66455078125	706849.5583608097	0	1173	0.13875970477446664	1.9425436844500998	2.7880040047292	249.05577087402344	249.0580596923828
578	249.1080780029297	1.8574833333333334					1	DETECTED	249.1081 m/z @1.86 [CD8051_2.mzXML]	249.1080780029297	1.8574833333333334	1.8004833333333332	12.123133333333334	10.32265	76020.7265625	2278906.1094772336	0	1173	0.036134535622691644	7.698104558235703	4.415172144636369	249.10693359375	249.10882568359375
579	249.1570587158203	9.802283333333332					1	DETECTED	249.1571 m/z @9.80 [CD8051_2.mzXML]	249.1570587158203	9.802283333333332	9.00315	10.063816666666666	1.0606666666666662	16389.93359375	217439.40203195193	0	1173	0.1562963844595906	0.9354150693592563	1.0348965921406503	249.15650939941406	249.15757751464844
580	249.2168731689453	10.347666666666667					1	DETECTED	249.2169 m/z @10.35 [CD8051_2.mzXML]	249.2168731689453	10.347666666666667	10.081466666666667	11.14445	1.0629833333333334	12003.2626953125	182776.90499609374	0	1173	0.15306117656290397	0.9621026277952152	0.7844313410891075	249.21664428710938	249.22084045410156
581	251.12489318847656	1.6475499999999998					1	DETECTED	251.1249 m/z @1.65 [CD8051_2.mzXML]	251.12489318847656	1.6475499999999998	0.10085000000000001	19.996333333333332	19.89548333333333	67989.5546875	9961068.848528853	0	1173	0.24115705930780496	18.36091127141583	10.87893300850468	251.12353515625	251.1278533935547
582	253.0520782470703	11.807566666666666					1	DETECTED	253.0521 m/z @11.81 [CD8051_2.mzXML]	253.0520782470703	11.807566666666666	0.24736666666666668	19.996333333333332	19.748966666666664	8952.3369140625	2205150.6049667657	0	1173	0.15742877557278057	0.8471616932673647	7.524312905248752	253.0467987060547	253.0530242919922
583	253.1947784423828	14.612533333333333					1	DETECTED	253.1948 m/z @14.61 [CD8051_2.mzXML]	253.1947784423828	14.612533333333333	14.206383333333333	15.3177	1.1113166666666672	7833.9111328125	258317.24086810296	0	1173	0.6373856523855004	1.3681111247896918	1.7362222495793833	253.19419860839844	253.1952362060547
584	253.9364471435547	17.080666666666666					1	DETECTED	253.9364 m/z @17.08 [CD8051_2.mzXML]	253.9364471435547	17.080666666666666	11.058466666666668	17.080666666666666	6.022199999999998	2256.2001953125	688463.3767454833	0	1173	6.023193495043589	0.5	null	253.9364471435547	253.946044921875
585	254.1753387451172	14.4294					1	DETECTED	254.1753 m/z @14.43 [CD8051_2.mzXML]	254.1753387451172	14.4294	9.52635	19.005666666666666	9.479316666666666	9760.0205078125	1690817.8059900512	0	1173	0.03415973533290817	0.8853878422393143	0.594079685927441	254.1741180419922	254.17616271972656
586	254.82345581054688	1.9552666666666667					1	DETECTED	254.8235 m/z @1.96 [CD8051_2.mzXML]	254.82345581054688	1.9552666666666667	1.7088833333333333	2.13805	0.4291666666666665	9972.818359375	144895.70905627435	0	1173	0.07187522230765842	0.8709328282486634	0.7418656564973267	254.814697265625	254.8240203857422
587	254.9418487548828	11.161333333333333					1	DETECTED	254.9418 m/z @11.16 [CD8051_2.mzXML]	254.9418487548828	11.161333333333333	10.6218	19.757	9.135200000000001	5492.8515625	978820.2608947143	0	1173	0.6129563481801359	8.465834671938719	15.931669343877438	254.94117736816406	254.94277954101562
588	254.997314453125	13.65455					1	DETECTED	254.9973 m/z @13.65 [CD8051_2.mzXML]	254.997314453125	13.65455	10.79675	13.65455	2.857800000000001	13375.748046875	1248292.4317625738	0	1173	2.8046153250775436	0.5	null	254.99436950683594	254.997314453125
589	255.17156982421875	13.848166666666666					1	DETECTED	255.1716 m/z @13.85 [CD8051_2.mzXML]	255.17156982421875	13.848166666666666	8.932416666666667	19.977666666666668	11.045250000000001	42185.38671875	6392044.906412601	0	1173	3.218637363908263	1.3864493029462281	1.1523719956852445	255.17092895507812	255.17315673828125
590	255.2313690185547	13.759683333333333					1	DETECTED	255.2314 m/z @13.76 [CD8051_2.mzXML]	255.2313690185547	13.759683333333333	0.10085000000000001	19.830333333333332	19.72948333333333	10680.435546875	1971150.9295759888	0	1173	12.352064905258228	0.968441056482557	0.03251626017018043	255.22784423828125	255.2332305908203
591	256.0054626464844	12.294316666666667					1	DETECTED	256.0055 m/z @12.29 [CD8051_2.mzXML]	256.0054626464844	12.294316666666667	10.850633333333333	15.191583333333334	4.340950000000001	3594.356201171875	461205.05011752335	0	1173	0.4123083842637971	1.5034287297537543	2.0068574595075086	255.9961700439453	256.0062561035156
592	256.1750793457031	13.90135					1	DETECTED	256.1751 m/z @13.90 [CD8051_2.mzXML]	256.1750793457031	13.90135	8.827416666666666	18.53083333333333	9.703416666666664	3687.9033203125	823960.1358188777	0	1173	0.6667002707805292	0.9562026172988735	0.7086866277223152	256.1742248535156	256.1765441894531
593	256.2627258300781	11.356283333333332					1	DETECTED	256.2627 m/z @11.36 [CD8051_2.mzXML]	256.2627258300781	11.356283333333332	0.10085000000000001	19.959166666666665	19.858316666666664	66624.265625	2236694.626086577	0	1173	0.07482933168805772	0.6118516396742408	0.16027838467234232	256.26171875	256.2643737792969
594	256.8523254394531	3.1395833333333334					1	DETECTED	256.8523 m/z @3.14 [CD8051_2.mzXML]	256.8523254394531	3.1395833333333334	3.1395833333333334	8.684883333333334	5.5453	1901.10400390625	444922.42808544915	0	1173	5.517167902367659	null	null	256.8497619628906	256.8523254394531
595	257.0745849609375	1.8574833333333334					1	DETECTED	257.0746 m/z @1.86 [CD8051_2.mzXML]	257.0745849609375	1.8574833333333334	1.84335	12.25975	10.4164	10667.228515625	1795776.169125702	0	1173	0.46395725165733537	74.15752394359436	93.68953737865422	257.06878662109375	257.0830078125
596	257.2255859375	12.8097					1	DETECTED	257.2256 m/z @12.81 [CD8051_2.mzXML]	257.2255859375	12.8097	11.722516666666667	15.209583333333335	3.487066666666667	10047.4375	458741.2197736204	0	1173	0.8379286003039361	1.5725073190618812	2.263927792696287	257.2254943847656	257.2268981933594
597	257.24688720703125	12.379116666666667					1	DETECTED	257.2469 m/z @12.38 [CD8051_2.mzXML]	257.24688720703125	12.379116666666667	0.22905	19.996333333333332	19.76728333333333	6492.3916015625	1677949.509545868	0	1173	5.477988051825997	0.8134639864801839	0.8956420583775432	257.2441711425781	257.248779296875
598	258.1697082519531	9.439583333333333					1	DETECTED	258.1697 m/z @9.44 [CD8051_2.mzXML]	258.1697082519531	9.439583333333333	9.371983333333333	16.60125	7.229266666666668	7338.07373046875	770078.2672322998	0	1173	0.14568815002162516	53.470907297829946	102.21642092506366	258.1607971191406	258.17364501953125
599	258.8988342285156	1.6625833333333333					1	DETECTED	258.8988 m/z @1.66 [CD8051_2.mzXML]	258.8988342285156	1.6625833333333333	1.6017333333333332	1.7717500000000002	0.17001666666666693	49267.04296875	262519.27976782253	0	1173	0.07402792312061313	2.3559302195720337	1.6817354314263353	258.89837646484375	258.8990478515625
600	258.94366455078125	1.5417833333333335					1	DETECTED	258.9437 m/z @1.54 [CD8051_2.mzXML]	258.94366455078125	1.5417833333333335	1.4351999999999998	1.5713833333333334	0.13618333333333354	9599.8603515625	59026.360706054715	0	1173	0.1356461102795552	0.6388584831899909	0.277716966379982	258.94354248046875	258.9440002441406
601	258.9723205566406	1.4672666666666667					1	DETECTED	258.9723 m/z @1.47 [CD8051_2.mzXML]	258.9723205566406	1.4672666666666667	1.4351999999999998	2.06785	0.6326500000000002	14512.4580078125	280680.5270040283	0	1173	0.059218906449225894	9.864604989604917	18.729209979209834	258.9721984863281	258.9801330566406
602	259.02740478515625	15.104333333333333					1	DETECTED	259.0274 m/z @15.10 [CD8051_2.mzXML]	259.02740478515625	15.104333333333333	9.888516666666668	18.841	8.952483333333333	3260.342529296875	724180.6894230347	0	1173	2.1106771606559604	0.8582053305810214	0.7164106611620429	259.02569580078125	259.0286560058594
603	259.0937805175781	11.807566666666666					1	DETECTED	259.0938 m/z @11.81 [CD8051_2.mzXML]	259.0937805175781	11.807566666666666	7.978366666666667	12.039383333333335	4.061016666666668	10738.119140625	332066.88395040936	0	1173	3.9168768842863857	0.5302695950416104	0.06053919008322073	259.0912780761719	259.0939025878906
604	259.6573486328125	13.243699999999999					1	DETECTED	259.6573 m/z @13.24 [CD8051_2.mzXML]	259.6573486328125	13.243699999999999	13.039266666666666	13.4338	0.3945333333333334	6988.01416015625	87590.40472381604	0	1173	0.23075367025145077	0.9649437469427734	0.9298874938855468	259.65625	259.65863037109375
605	260.02301025390625	10.538483333333334					1	DETECTED	260.0230 m/z @10.54 [CD8051_2.mzXML]	260.02301025390625	10.538483333333334	10.52295	10.672383333333332	0.14943333333333264	2899.455078125	16637.776653076275	0	1173	0.10989467021090782	4.810085836909691	8.620171673819382	260.0223693847656	260.0230407714844
606	260.16766357421875	12.1403					1	DETECTED	260.1677 m/z @12.14 [CD8051_2.mzXML]	260.16766357421875	12.1403	12.023033333333332	12.277033333333332	0.25399999999999956	8712.115234375	74355.94111401374	0	1173	0.15251791998522357	1.0830017055144872	1.240978256406114	260.1668701171875	260.1677551269531
607	260.1852111816406	9.87115					1	DETECTED	260.1852 m/z @9.87 [CD8051_2.mzXML]	260.1852111816406	9.87115	9.7334	10.760883333333334	1.0274833333333344	80529.3046875	550122.6035784303	1	1173	0.09084989288302125	2.3044298376374903	2.490352906449551	260.1849670410156	260.18609619140625
608	261.0108337402344	1.7863					1	DETECTED	261.0108 m/z @1.79 [CD8051_2.mzXML]	261.0108337402344	1.7863	1.4351999999999998	2.30445	0.8692500000000003	42451.3046875	661975.9158064575	0	1173	0.20993624492432805	1.251244516659344	1.3246694509753638	261.0052185058594	261.01177978515625
609	261.144287109375	9.543216666666666					1	DETECTED	261.1443 m/z @9.54 [CD8051_2.mzXML]	261.144287109375	9.543216666666666	0.15553333333333336	18.000166666666665	17.84463333333333	95833.4453125	2956399.4538961775	1	1173	0.07973900554022073	0.942975294592542	19.030032716804147	261.1430969238281	261.1455078125
610	261.1889343261719	9.854216666666668					1	DETECTED	261.1889 m/z @9.85 [CD8051_2.mzXML]	261.1889343261719	9.854216666666668	0.10085000000000001	19.996333333333332	19.89548333333333	10521.658203125	2158069.5973975523	0	1173	0.08148661015377812	0.5345487721975747	1.192677193498276	261.1817321777344	261.1896057128906
611	262.1474914550781	9.543216666666666					1	DETECTED	262.1475 m/z @9.54 [CD8051_2.mzXML]	262.1474914550781	9.543216666666666	8.684883333333334	9.628816666666667	0.9439333333333337	11490.64453125	117944.10415740969	0	1173	0.08086825160799549	0.5498640776699036	0.12962299575034017	262.147216796875	262.14794921875
612	263.01776123046875	11.246383333333334					1	DETECTED	263.0178 m/z @11.25 [CD8051_2.mzXML]	263.01776123046875	11.246383333333334	1.6932	17.762333333333334	16.069133333333333	10791.9443359375	2588180.066736847	0	1173	9.919888707011104	0.8226767950815083	15.639311457492767	263.0079345703125	263.0251770019531
613	263.0846862792969	1.8147833333333334					1	DETECTED	263.0847 m/z @1.81 [CD8051_2.mzXML]	263.0846862792969	1.8147833333333334	1.7863	11.688566666666667	9.902266666666666	122980.4921875	2744489.9950474235	0	1173	0.060333652605814914	57.3029271113603	null	263.0771484375	263.0926208496094
614	263.1387023925781	9.645916666666666					1	DETECTED	263.1387 m/z @9.65 [CD8051_2.mzXML]	263.1387023925781	9.645916666666666	9.52635	9.715916666666667	0.189566666666666	8334.5927734375	48981.19757635496	0	1173	0.09118661569054254	0.792723724560918	0.5854474491218359	263.1387023925781	263.1476745605469
615	263.2362976074219	14.159166666666666					1	DETECTED	263.2363 m/z @14.16 [CD8051_2.mzXML]	263.2362976074219	14.159166666666666	0.8147333333333333	19.61	18.795266666666667	119285.984375	6887770.624361598	1	1173	0.41191613605005095	4.07154854491835	0.549444905950156	263.2274169921875	263.2377624511719
616	264.1706237792969	9.216116666666666					1	DETECTED	264.1706 m/z @9.22 [CD8051_2.mzXML]	264.1706237792969	9.216116666666666	9.126966666666668	9.611716666666666	0.48474999999999824	21189.15234375	137166.61834661747	0	1173	0.0803421271292919	2.718732473359549	1.5183338253848035	264.16998291015625	264.1711120605469
617	264.8520202636719	1.7413166666666666					1	DETECTED	264.8520 m/z @1.74 [CD8051_2.mzXML]	264.8520202636719	1.7413166666666666	1.6625833333333333	1.7717500000000002	0.10916666666666686	13739.9345703125	62361.170933105546	0	1173	0.0765585259570345	0.6932684165961063	0.3865368331922126	264.8431091308594	264.8520202636719
618	265.0226745605469	1.7863					1	DETECTED	265.0227 m/z @1.79 [CD8051_2.mzXML]	265.0226745605469	1.7863	1.7717500000000002	17.762333333333334	15.990583333333333	22483.693359375	1225329.634752411	0	1173	0.17023066050849134	46.92637857452202	44.105218277656505	265.0135803222656	265.0326232910156
619	265.0847473144531	19.61					1	DETECTED	265.0847 m/z @19.61 [CD8051_2.mzXML]	265.0847473144531	19.61	0.11916666666666667	19.996333333333332	19.877166666666664	4394.75	1381832.478430694	0	1173	0.5870486032480677	0.509910641754671	0.01990694106939626	265.07476806640625	265.0855407714844
620	265.11798095703125	9.715916666666667					1	DETECTED	265.1180 m/z @9.72 [CD8051_2.mzXML]	265.11798095703125	9.715916666666667	6.0137	10.011433333333335	3.9977333333333345	36263.46484375	609493.6557238476	0	1173	0.0935188045549662	2.561519598168932	2.0062874373956268	265.1150207519531	265.1257019042969
621	265.2518310546875	12.6456					1	DETECTED	265.2518 m/z @12.65 [CD8051_2.mzXML]	265.2518310546875	12.6456	0.26575	16.491416666666666	16.225666666666665	50744.86328125	1801400.4352657779	0	1173	0.15939690724226274	0.5645403151758178	2.8852943416333856	265.2427978515625	265.25347900390625
622	265.9808654785156	10.224666666666668					1	DETECTED	265.9809 m/z @10.22 [CD8051_2.mzXML]	265.9808654785156	10.224666666666668	10.189183333333334	10.277483333333333	0.08829999999999849	8877.3544921875	37594.76165283204	0	1173	0.15019212455607267	1.2442461249412586	1.4884922498825175	265.9808349609375	265.9809875488281
623	266.07147216796875	16.0875					1	DETECTED	266.0715 m/z @16.09 [CD8051_2.mzXML]	266.07147216796875	16.0875	8.9855	19.720333333333333	10.734833333333333	5183.6650390625	1335282.2520542596	0	1173	0.6059920003722521	0.7557612879001221	0.7044118504501324	266.06988525390625	266.07208251953125
624	266.9270935058594	1.6017333333333332					1	DETECTED	266.9271 m/z @1.60 [CD8051_2.mzXML]	266.9270935058594	1.6017333333333332	1.5566833333333332	11.739466666666667	10.182783333333333	28166.955078125	2744447.925366669	0	1173	0.07122676686641727	113.01646318904912	206.87828848742623	266.9201354980469	266.9353942871094
625	267.06781005859375	16.822					1	DETECTED	267.0678 m/z @16.82 [CD8051_2.mzXML]	267.06781005859375	16.822	2.4827833333333333	19.996333333333332	17.51355	7779.15625	2322419.7115529776	0	1173	8.001040774708336	0.6029913174923796	0.36846020532767665	267.0582275390625	267.06866455078125
626	267.0987243652344	1.6625833333333333					1	DETECTED	267.0987 m/z @1.66 [CD8051_2.mzXML]	267.0987243652344	1.6625833333333333	1.6475499999999998	8.896883333333333	7.249333333333333	9725.3642578125	585122.9836396788	0	1173	0.13626852016316127	154.2686637876515	269.7694891343947	267.0979919433594	267.10198974609375
627	267.64605712890625	13.166433333333334					1	DETECTED	267.6461 m/z @13.17 [CD8051_2.mzXML]	267.64605712890625	13.166433333333334	11.991566666666667	14.696499999999999	2.704933333333331	133379.859375	2403365.937975922	2	1173	0.21198781891516028	1.8294459859280783	2.3271881158015626	267.64459228515625	267.6471252441406
628	267.978759765625	10.207083333333333					1	DETECTED	267.9788 m/z @10.21 [CD8051_2.mzXML]	267.978759765625	10.207083333333333	1.8574833333333334	10.277483333333333	8.42	8898.1123046875	1245731.6017044068	0	1173	0.11930805170481129	0.5042157708153684	1.9113779328034701	267.978759765625	267.9857177734375
629	268.154296875	9.201816666666668					1	DETECTED	268.1543 m/z @9.20 [CD8051_2.mzXML]	268.154296875	9.201816666666668	9.142783333333334	13.65455	4.5117666666666665	33932.37890625	1391239.738124633	0	1173	0.08130286045631685	1.8243110988571418	1.9394858324577842	268.1476745605469	268.1545104980469
630	268.19049072265625	9.837233333333334					1	DETECTED	268.1905 m/z @9.84 [CD8051_2.mzXML]	268.19049072265625	9.837233333333334	4.061716666666666	9.923616666666668	5.861900000000001	11201.7705078125	931355.8598485112	0	1173	0.11840501221027111	0.5074784074152097	0.014956814830419312	268.1901550292969	268.1964111328125
631	268.95770263671875	11.195066666666666					1	DETECTED	268.9577 m/z @11.20 [CD8051_2.mzXML]	268.95770263671875	11.195066666666666	10.832566666666667	19.5555	8.722933333333332	11699.7021484375	1115881.733415222	0	1173	0.5913957214927859	12.03163218390808	9.678058214077817	268.95672607421875	268.9615173339844
632	269.04827880859375	1.91275					1	DETECTED	269.0483 m/z @1.91 [CD8051_2.mzXML]	269.04827880859375	1.91275	1.8988666666666667	11.944716666666666	10.04585	8620.5078125	1016572.2369192503	0	1173	0.2606040691328666	361.7953181272531	722.5906362545062	269.04583740234375	269.0489807128906
633	269.1379699707031	12.00745					1	DETECTED	269.1380 m/z @12.01 [CD8051_2.mzXML]	269.1379699707031	12.00745	11.991566666666667	12.123133333333334	0.13156666666666617	7242.73046875	45345.087286743146	0	1173	0.1112246983080798	4.141657922350536	7.283315844701073	269.137451171875	269.1380615234375
634	269.2255859375	14.027116666666666					1	DETECTED	269.2256 m/z @14.03 [CD8051_2.mzXML]	269.2255859375	14.027116666666666	13.848166666666666	15.05165	1.2034833333333346	22935.32421875	633825.754925964	0	1173	0.5500450336063469	3.28055788784515	4.853928579210391	269.22540283203125	269.23138427734375
635	269.2832336425781	12.710316666666667					1	DETECTED	269.2832 m/z @12.71 [CD8051_2.mzXML]	269.2832336425781	12.710316666666667	0.22905	19.9225	19.69345	12231.79296875	1687757.2687879328	0	1173	0.4459482937092183	0.672923349731705	2.50221355028011	269.2821044921875	269.28497314453125
636	270.9584655761719	1.91275					1	DETECTED	270.9585 m/z @1.91 [CD8051_2.mzXML]	270.9584655761719	1.91275	1.91275	11.211583333333333	9.298833333333334	8101.46044921875	1442474.8832690432	0	1173	0.014625980689485951	null	null	270.9577331542969	270.95947265625
637	271.0395812988281	1.8004833333333332					1	DETECTED	271.0396 m/z @1.80 [CD8051_2.mzXML]	271.0395812988281	1.8004833333333332	1.72525	16.0875	14.36225	50879.12109375	4886237.882720397	0	1173	0.06675365860783744	94.72098743975418	198.9394626250328	271.0393981933594	271.04754638671875
638	271.1431884765625	12.860533333333333					1	DETECTED	271.1432 m/z @12.86 [CD8051_2.mzXML]	271.1431884765625	12.860533333333333	11.076133333333333	13.385183333333334	2.309050000000001	9897.748046875	465224.9124803471	0	1173	0.18171861305157755	0.6470101995068374	0.29402039901367477	271.1424865722656	271.1441650390625
639	271.1645812988281	10.778916666666667					1	DETECTED	271.1646 m/z @10.78 [CD8051_2.mzXML]	271.1645812988281	10.778916666666667	10.74305	10.9549	0.2118500000000001	13560.7646484375	85504.98276074213	0	1173	0.07703917397192939	2.953299256505537	4.906598513011074	271.1644592285156	271.1650695800781
640	271.2052001953125	14.6294					1	DETECTED	271.2052 m/z @14.63 [CD8051_2.mzXML]	271.2052001953125	14.6294	11.26305	15.209583333333335	3.946533333333335	17704.177734375	1208574.852969117	0	1173	0.6442741832525378	0.586173947054426	0.17876608659772994	271.2043151855469	271.2057189941406
641	271.2624206542969	12.613716666666667					1	DETECTED	271.2624 m/z @12.61 [CD8051_2.mzXML]	271.2624206542969	12.613716666666667	0.10085000000000001	19.996333333333332	19.89548333333333	22800.77734375	5016204.234322026	0	1173	0.3640292295521963	1.2129238923027634	0.36216394433967164	271.2615966796875	271.2637939453125
642	271.6573181152344	12.960266666666666					1	DETECTED	271.6573 m/z @12.96 [CD8051_2.mzXML]	271.6573181152344	12.960266666666666	12.8943	13.135700000000002	0.24140000000000228	13304.759765625	113743.5750546876	0	1173	0.08868173835996096	1.8297119757453537	2.6594239514907074	271.65667724609375	271.6576232910156
643	272.1854248046875	9.941233333333335					1	DETECTED	272.1854 m/z @9.94 [CD8051_2.mzXML]	272.1854248046875	9.941233333333335	9.3058	10.063816666666666	0.7580166666666663	7081.5654296875	224999.26684741222	0	1173	0.7017372343682471	0.5964564863872404	0.19291297277448083	272.1852722167969	272.1857604980469
644	272.2083740234375	14.579216666666667					1	DETECTED	272.2084 m/z @14.58 [CD8051_2.mzXML]	272.2083740234375	14.579216666666667	14.285516666666666	15.05165	0.7661333333333342	4263.48779296875	130610.55461706559	0	1173	0.12742316414927402	1.3042787424809859	1.608557484961972	272.20794677734375	272.2090148925781
645	272.6650695800781	13.321716666666667					1	DETECTED	272.6651 m/z @13.32 [CD8051_2.mzXML]	272.6650695800781	13.321716666666667	13.2596	13.51735	0.2577499999999997	5122.88623046875	47228.26158813465	0	1173	0.06340781632007264	2.0747249798765837	3.1494499597531673	272.66473388671875	272.6666259765625
646	272.7943115234375	1.9552666666666667					1	DETECTED	272.7943 m/z @1.96 [CD8051_2.mzXML]	272.7943115234375	1.9552666666666667	1.7413166666666666	2.13805	0.39673333333333316	10848.8857421875	156952.023677124	0	1173	0.24569058863569015	0.9271636675235639	0.8543273350471279	272.7935791015625	272.7947082519531
647	272.9438781738281	1.6323666666666665					1	DETECTED	272.9439 m/z @1.63 [CD8051_2.mzXML]	272.9438781738281	1.6323666666666665	1.5713833333333334	2.6060000000000003	1.034616666666667	43862.14453125	720174.4993923339	0	1173	0.06517923605459908	8.482782180923776	14.757012926513903	272.9397888183594	272.9444274902344
648	274.0029602050781	11.246383333333334					1	DETECTED	274.0030 m/z @11.25 [CD8051_2.mzXML]	274.0029602050781	11.246383333333334	10.81465	18.731833333333334	7.917183333333334	12282.8203125	1334639.9842169196	0	1173	0.2821674991975911	7.4311238473935	13.899611159660656	274.00128173828125	274.0038146972656
649	274.27252197265625	11.326466666666667					1	DETECTED	274.2725 m/z @11.33 [CD8051_2.mzXML]	274.27252197265625	11.326466666666667	0.9974166666666666	14.764383333333335	13.766966666666669	3258100.75	2.3494362218527313E7	1	1173	0.085284907788866	2.7728054589944784	3.449162400312643	274.2724609375	274.274169921875
650	274.8809509277344	1.7717500000000002					1	DETECTED	274.8810 m/z @1.77 [CD8051_2.mzXML]	274.8809509277344	1.7717500000000002	1.6323666666666665	1.8004833333333332	0.1681166666666667	21579.146484375	137594.14541845708	0	1173	0.10028521060748408	0.6030730599067308	0.20614611981346162	274.87176513671875	274.8810119628906
651	274.99896240234375	11.246383333333334					1	DETECTED	274.9990 m/z @11.25 [CD8051_2.mzXML]	274.99896240234375	11.246383333333334	9.7681	19.005666666666666	9.237566666666666	16875.529296875	1765691.2662605594	0	1173	3.993393444748488	7.685808670713119	15.885780167623885	274.9976501464844	275.0022277832031
652	275.2762451171875	11.326466666666667					1	DETECTED	275.2762 m/z @11.33 [CD8051_2.mzXML]	275.2762451171875	11.326466666666667	11.279816666666667	12.157466666666666	0.8776499999999992	440181.25	3072317.2754213912	0	1173	0.08790812078505539	2.9485912526986393	3.858303214954	275.27618408203125	275.2772216796875
653	275.6321716308594	13.197149999999999					1	DETECTED	275.6322 m/z @13.20 [CD8051_2.mzXML]	275.6321716308594	13.197149999999999	12.055766666666667	13.795083333333334	1.7393166666666673	79779.59375	1252539.4256178583	0	1173	0.18366743577072064	1.5991753892494456	1.1137849933596622	275.6315002441406	275.6330261230469
654	276.1337890625	13.197149999999999					1	DETECTED	276.1338 m/z @13.20 [CD8051_2.mzXML]	276.1337890625	13.197149999999999	10.4003	13.35305	2.95275	23090.537109375	736055.4635256957	0	1173	0.12424691863540005	0.5287690151560106	0.048208177272096	276.125732421875	276.1342468261719
655	276.1802978515625	8.862083333333334					1	DETECTED	276.1803 m/z @8.86 [CD8051_2.mzXML]	276.1802978515625	8.862083333333334	8.756083333333333	9.142783333333334	0.38670000000000115	7272.5361328125	69793.69448562627	0	1173	0.08481423970860646	1.824056603773562	2.7274029364615413	276.1795959472656	276.1812438964844
656	276.6514587402344	13.18165					1	DETECTED	276.6515 m/z @13.18 [CD8051_2.mzXML]	276.6514587402344	13.18165	13.104016666666666	13.484083333333333	0.3800666666666661	15249.759765625	194588.41798168918	0	1173	0.17982794812571257	2.4478316874195003	3.8956633748390006	276.65069580078125	276.6517028808594
657	276.8779602050781	1.72525					1	DETECTED	276.8780 m/z @1.73 [CD8051_2.mzXML]	276.8779602050781	1.72525	1.6932	1.75665	0.06345	13455.087890625	43190.39802343752	0	1173	0.15734669903878284	0.9898595943837781	0.9797191887675564	276.8773193359375	276.8779602050781
658	276.98468017578125	1.8004833333333332					1	DETECTED	276.9847 m/z @1.80 [CD8051_2.mzXML]	276.98468017578125	1.8004833333333332	1.4519166666666665	19.427500000000002	17.975583333333336	16826.87109375	1347118.0225916444	0	1173	0.27592795400445236	25.78500047814861	0.8948557252507344	276.9774169921875	276.9944763183594
659	277.1579284667969	15.121783333333333					1	DETECTED	277.1579 m/z @15.12 [CD8051_2.mzXML]	277.1579284667969	15.121783333333333	9.802283333333332	18.841	9.03871666666667	7053.7138671875	1106729.4172359006	0	1173	0.3964146850876862	0.7075340210730864	0.41298525230108757	277.15264892578125	277.1591796875
660	277.17950439453125	12.174566666666667					1	DETECTED	277.1795 m/z @12.17 [CD8051_2.mzXML]	277.17950439453125	12.174566666666667	0.24736666666666668	19.940833333333334	19.693466666666666	8070.138671875	1528499.34656958	0	1173	0.10024644297534557	0.850369659856421	0.6259158374288076	277.1764831542969	277.1806640625
661	277.21282958984375	13.742316666666666					1	DETECTED	277.2128 m/z @13.74 [CD8051_2.mzXML]	277.21282958984375	13.742316666666666	6.613916666666666	14.174633333333333	7.560716666666666	16348.8076171875	1472941.0506818844	0	1173	1.092359574425691	0.5325749396311695	0.05784849412190538	277.2116394042969	277.21575927734375
662	278.0520935058594	16.546266666666664					1	DETECTED	278.0521 m/z @16.55 [CD8051_2.mzXML]	278.0520935058594	16.546266666666664	9.543216666666666	19.683666666666667	10.140450000000001	2358.375	697414.9182296759	0	1173	1.618353551937819	0.7240023989547414	0.44800479790948283	278.05047607421875	278.05291748046875
663	278.6266174316406	12.927766666666667					1	DETECTED	278.6266 m/z @12.93 [CD8051_2.mzXML]	278.6266174316406	12.927766666666667	12.776100000000001	13.119866666666667	0.34376666666666544	13825.9599609375	157619.01641503893	0	1173	0.20409588851201121	1.1332967032967078	1.266593406593416	278.6264953613281	278.6275634765625
664	278.8924255371094	1.67775					1	DETECTED	278.8924 m/z @1.68 [CD8051_2.mzXML]	278.8924255371094	1.67775	1.6475499999999998	11.944716666666666	10.297166666666666	21694.26953125	3851114.628424316	0	1173	0.06102008208273868	170.4828918322283	339.96578366445664	278.8868408203125	278.8927917480469
665	278.9818115234375	16.197433333333333					1	DETECTED	278.9818 m/z @16.20 [CD8051_2.mzXML]	278.9818115234375	16.197433333333333	1.8004833333333332	19.1155	17.31501666666667	3625.194580078125	1913574.256998962	0	1173	2.3704313619714075	0.6013432243171876	0.2026864486343752	278.98046875	278.9827880859375
666	279.0509948730469	13.689616666666666					1	DETECTED	279.0510 m/z @13.69 [CD8051_2.mzXML]	279.0509948730469	13.689616666666666	1.8850333333333333	19.573833333333333	17.6888	15457.9990234375	3567154.077430206	0	1173	15.394471545055673	0.6934155224186677	0.33838063386666334	279.04736328125	279.0584411621094
667	279.0836486816406	10.508016666666666					1	DETECTED	279.0836 m/z @10.51 [CD8051_2.mzXML]	279.0836486816406	10.508016666666666	0.3388833333333333	19.8855	19.54661666666667	56847.53515625	1584596.7258127434	0	1173	0.0921835739298249	0.7913768435679407	0.5372379948619851	279.0827331542969	279.09332275390625
668	279.1581115722656	12.464033333333333					1	DETECTED	279.1581 m/z @12.46 [CD8051_2.mzXML]	279.1581115722656	12.464033333333333	0.10085000000000001	19.996333333333332	19.89548333333333	83821.3125	3.3034424376779065E7	1	1173	18.196509777736413	0.8534635071234626	0.06693086132964898	279.1566467285156	279.1597900390625
669	279.2308349609375	13.51735					1	DETECTED	279.2308 m/z @13.52 [CD8051_2.mzXML]	279.2308349609375	13.51735	12.00745	15.7946	3.7871500000000005	39585.66015625	2071422.3578170165	0	1173	0.2917167727324639	1.254106232200808	0.7207405881389617	279.2288513183594	279.2322998046875
670	279.6458740234375	12.960266666666666					1	DETECTED	279.6459 m/z @12.96 [CD8051_2.mzXML]	279.6458740234375	12.960266666666666	12.776100000000001	15.556266666666666	2.7801666666666645	72716.1328125	1178764.1954736933	2	1173	0.1862846747147966	1.600965876378536	1.981231609544577	279.644775390625	279.6470031738281
671	280.09130859375	1.7413166666666666					1	DETECTED	280.0913 m/z @1.74 [CD8051_2.mzXML]	280.09130859375	1.7413166666666666	1.6932	18.895666666666667	17.202466666666666	42797.37890625	4248515.487787045	0	1173	0.053469336189065686	97.50937707888436	192.60222034038418	280.08575439453125	280.09149169921875
672	280.1614990234375	12.44695					1	DETECTED	280.1615 m/z @12.45 [CD8051_2.mzXML]	280.1614990234375	12.44695	0.11916666666666667	19.977666666666668	19.8585	13451.1640625	5635513.816555176	0	1173	17.370768815253143	0.8054367708712163	1.3632453079691462	280.1607360839844	280.1640625
673	280.2342224121094	13.450766666666668					1	DETECTED	280.2342 m/z @13.45 [CD8051_2.mzXML]	280.2342224121094	13.450766666666668	13.401116666666667	14.445366666666667	1.04425	9166.0166015625	180051.927840332	0	1173	0.1620497652303481	10.516112789526362	20.032225579052724	280.2337341308594	280.2348937988281
674	280.65374755859375	13.306533333333334					1	DETECTED	280.6537 m/z @13.31 [CD8051_2.mzXML]	280.65374755859375	13.306533333333334	12.927766666666667	13.883416666666667	0.9556500000000003	38342.9453125	580760.5330681152	0	1173	0.1956077521437365	1.261528645604152	1.8921849411543956	280.6487121582031	280.65447998046875
675	281.0834655761719	16.711833333333335					1	DETECTED	281.0835 m/z @16.71 [CD8051_2.mzXML]	281.0834655761719	16.711833333333335	8.932416666666667	19.409166666666668	10.476750000000001	13825.283203125	2784839.670971313	0	1173	6.904602361208363	0.6733634698402836	1.0339108461348954	281.0825500488281	281.08404541015625
676	281.24664306640625	14.206383333333333					1	DETECTED	281.2466 m/z @14.21 [CD8051_2.mzXML]	281.24664306640625	14.206383333333333	0.6496999999999999	18.000166666666665	17.350466666666666	186096.203125	1.0270189843438966E7	1	1173	0.5110985632452199	1.0922489143371612	0.505736328874493	281.24566650390625	281.2480773925781
677	281.661865234375	14.253833333333334					1	DETECTED	281.6619 m/z @14.25 [CD8051_2.mzXML]	281.661865234375	14.253833333333334	11.574083333333334	15.960016666666666	4.385933333333332	12157.458984375	1490553.2005097347	0	1173	0.388758861588288	0.8183474826631835	0.6366949653263668	281.6556701660156	281.6629638671875
678	282.20257568359375	11.5428					1	DETECTED	282.2026 m/z @11.54 [CD8051_2.mzXML]	282.20257568359375	11.5428	10.312533333333333	11.6217	1.309166666666668	10774.6611328125	501111.50335058646	0	1173	0.06820411299037055	0.5320662187059719	0.06413243741194388	282.202392578125	282.2124328613281
679	282.22125244140625	18.767999999999997					1	DETECTED	282.2213 m/z @18.77 [CD8051_2.mzXML]	282.22125244140625	18.767999999999997	0.10085000000000001	19.977666666666668	19.876816666666667	4177.986328125	2707321.87697528	0	1173	2.7153372912315916	0.5324009467612001	0.0648018935224001	282.2195739746094	282.2225036621094
680	282.2498474121094	14.285516666666666					1	DETECTED	282.2498 m/z @14.29 [CD8051_2.mzXML]	282.2498474121094	14.285516666666666	10.886	16.05095	5.164950000000001	34004.31640625	2510900.0428153086	0	1173	3.231408101500122	0.7697271865361847	0.6020593864360823	282.24871826171875	282.2591552734375
681	282.27813720703125	13.848166666666666					1	DETECTED	282.2781 m/z @13.85 [CD8051_2.mzXML]	282.27813720703125	13.848166666666666	11.807566666666666	14.127533333333334	2.3199666666666676	48296.9296875	1013105.176247437	0	1173	0.305283138141359	1.5435483226975282	1.8093372885694303	282.2768859863281	282.27935791015625
682	282.9044494628906	1.6017333333333332					1	DETECTED	282.9044 m/z @1.60 [CD8051_2.mzXML]	282.9044494628906	1.6017333333333332	1.5566833333333332	1.6625833333333333	0.1059000000000001	58552.828125	241310.12647167945	0	1173	0.0694454572416523	1.1753607103218648	1.477625121340729	282.90423583984375	282.9049987792969
683	282.9722900390625	11.43045					1	DETECTED	282.9723 m/z @11.43 [CD8051_2.mzXML]	282.9722900390625	11.43045	10.868533333333334	16.987833333333334	6.119300000000001	10697.0205078125	1004341.7169324644	0	1173	0.7425222535179365	5.525375789965352	6.347394674624352	282.9719543457031	282.9742126464844
684	283.00750732421875	10.207083333333333					1	DETECTED	283.0075 m/z @10.21 [CD8051_2.mzXML]	283.00750732421875	10.207083333333333	10.189183333333334	10.2952	0.10601666666666532	7330.4130859375	33477.199009155316	0	1173	0.0822680577047219	2.961359404096939	4.922718808193878	283.0070495605469	283.0075378417969
685	283.0284729003906	1.84335					1	DETECTED	283.0285 m/z @1.84 [CD8051_2.mzXML]	283.0284729003906	1.84335	1.84335	17.926499999999997	16.083149999999996	4417.828125	1700366.7819225779	0	1173	14.178136684994609	null	null	283.0263671875	283.0284729003906
686	283.1348571777344	13.500883333333332					1	DETECTED	283.1349 m/z @13.50 [CD8051_2.mzXML]	283.1348571777344	13.500883333333332	8.580900000000002	13.551166666666667	4.9702666666666655	4702.51904296875	572497.4751831057	0	1173	0.11665941682744219	0.5051101121616267	0.010220224323253384	283.1268005371094	283.1383361816406
687	283.2414245605469	14.932500000000001					1	DETECTED	283.2414 m/z @14.93 [CD8051_2.mzXML]	283.2414245605469	14.932500000000001	14.595733333333333	16.03265	1.4369166666666668	6895.50439453125	288099.29631579603	0	1173	0.533393214479343	2.133400970008903	2.2054159560742277	283.2400817871094	283.24224853515625
688	283.2621154785156	12.6456					1	DETECTED	283.2621 m/z @12.65 [CD8051_2.mzXML]	283.2621154785156	12.6456	0.13724999999999998	19.996333333333332	19.85908333333333	117456.203125	3396429.104769745	1	1173	0.18017338232822055	2.8637960091269066	3.466590621474748	283.2530212402344	283.2643737792969
689	283.2814636230469	13.848166666666666					1	DETECTED	283.2815 m/z @13.85 [CD8051_2.mzXML]	283.2814636230469	13.848166666666666	9.750466666666666	14.397233333333332	4.646766666666666	9855.892578125	720271.0284597165	0	1173	0.18265377359386825	0.5669969332389715	0.1339938664779429	283.27667236328125	283.2820129394531
690	284.10321044921875	10.347666666666667					1	DETECTED	284.1032 m/z @10.35 [CD8051_2.mzXML]	284.10321044921875	10.347666666666667	10.312533333333333	16.27025	5.957716666666668	1371.202392578125	299837.61650021374	0	1173	0.15886264966112584	84.78723908918163	168.57447817836325	284.1029968261719	284.11285400390625
691	284.18505859375	9.976433333333334					1	DETECTED	284.1851 m/z @9.98 [CD8051_2.mzXML]	284.18505859375	9.976433333333334	8.9855	10.046366666666668	1.0608666666666675	5315.5966796875	130569.50595788578	0	1173	0.9524070647436176	0.5352865984930031	0.3533196811638706	284.18450927734375	284.18939208984375
692	284.26544189453125	12.8943					1	DETECTED	284.2654 m/z @12.89 [CD8051_2.mzXML]	284.26544189453125	12.8943	1.0156833333333333	13.087883333333334	12.0722	5728.5283203125	2011347.9476383359	0	1173	11.943339766836571	0.5081483955062108	0.016296791012421583	284.2643127441406	284.26666259765625
693	284.29388427734375	12.597783333333332					1	DETECTED	284.2939 m/z @12.60 [CD8051_2.mzXML]	284.29388427734375	12.597783333333332	0.11916666666666667	16.399066666666666	16.279899999999998	24084.271484375	1963319.2909979858	0	1173	0.1276331048765904	2.5029549574934395	3.894020554841842	284.2860107421875	284.2950439453125
694	284.33062744140625	11.8712					1	DETECTED	284.3306 m/z @11.87 [CD8051_2.mzXML]	284.33062744140625	11.8712	11.841783333333332	12.055766666666667	0.21398333333333497	10124.3193359375	76512.32475732469	0	1173	0.3833555800102708	3.637110481586268	6.274220963172536	284.33001708984375	284.3307189941406
695	284.9093017578125	1.67775					1	DETECTED	284.9093 m/z @1.68 [CD8051_2.mzXML]	284.9093017578125	1.67775	1.6475499999999998	1.7863	0.13875000000000015	25194.65625	139577.46779077154	0	1173	0.11502914688801891	2.186309701960864	3.607098780374183	284.90911865234375	284.909912109375
696	285.0644226074219	1.5119333333333331					1	DETECTED	285.0644 m/z @1.51 [CD8051_2.mzXML]	285.0644226074219	1.5119333333333331	1.4165833333333333	2.1798	0.7632166666666669	15633.4921875	172884.90355957035	0	1173	0.0955637696393421	4.002184932704081	6.822905699967567	285.0625305175781	285.0687255859375
697	285.0777893066406	11.773383333333333					1	DETECTED	285.0778 m/z @11.77 [CD8051_2.mzXML]	285.0777893066406	11.773383333333333	10.36495	11.929566666666666	1.5646166666666659	6366.31103515625	133041.59736141964	0	1173	0.10346397395199958	0.5554457671644616	2.0170720893946097	285.07757568359375	285.07928466796875
698	286.1025390625	8.737833333333333					1	DETECTED	286.1025 m/z @8.74 [CD8051_2.mzXML]	286.1025390625	8.737833333333333	8.580900000000002	11.127483333333334	2.5465833333333325	2319.702392578125	259990.50849984743	0	1173	0.08791051498097247	8.113583262531971	15.227166525063943	286.1016845703125	286.1040954589844
699	286.1430969238281	11.914966666666666					1	DETECTED	286.1431 m/z @11.91 [CD8051_2.mzXML]	286.1430969238281	11.914966666666666	11.841783333333332	12.480866666666666	0.6390833333333337	190092.515625	1556072.912904902	0	1173	0.09447790991099048	3.5701229626451254	3.23522588332537	286.14190673828125	286.1435241699219
700	286.20025634765625	10.347666666666667					1	DETECTED	286.2003 m/z @10.35 [CD8051_2.mzXML]	286.20025634765625	10.347666666666667	10.259833333333335	11.211583333333333	0.9517499999999988	459380.8125	3397016.0809594183	1	1173	0.0995980378449346	1.6135061370090746	1.7053448424153062	286.20013427734375	286.2010803222656
701	286.2482604980469	9.785383333333334					1	DETECTED	286.2483 m/z @9.79 [CD8051_2.mzXML]	286.2482604980469	9.785383333333334	8.932416666666667	19.427500000000002	10.495083333333335	90661.0	1927208.2722113351	1	1173	0.1466142959581891	1.0372288327981845	0.9883654935606864	286.2413330078125	286.2496032714844
702	287.0133056640625	1.8004833333333332					1	DETECTED	287.0133 m/z @1.80 [CD8051_2.mzXML]	287.0133056640625	1.8004833333333332	1.7413166666666666	1.84335	0.10203333333333342	21468.287109375	84706.13932958979	0	1173	0.06555480612002662	0.8622535211267625	0.7245070422535248	287.01263427734375	287.0156555175781
703	287.2040710449219	10.347666666666667					1	DETECTED	287.2041 m/z @10.35 [CD8051_2.mzXML]	287.2040710449219	10.347666666666667	10.277483333333333	10.63865	0.3611666666666675	60961.41796875	436530.0514893808	0	1173	0.10752742194817344	2.1035213340649412	2.1927303454938905	287.2038269042969	287.20458984375
704	287.236328125	13.919133333333333					1	DETECTED	287.2363 m/z @13.92 [CD8051_2.mzXML]	287.236328125	13.919133333333333	13.795083333333334	14.679433333333332	0.8843499999999977	4782.5576171875	115012.36786233501	0	1173	0.20990723349533802	3.5644901249496463	6.128980249899293	287.2350769042969	287.2375183105469
705	287.2516174316406	9.785383333333334					1	DETECTED	287.2516 m/z @9.79 [CD8051_2.mzXML]	287.2516174316406	9.785383333333334	9.645916666666666	10.417216666666667	0.7713000000000001	13825.1357421875	165163.77476525877	0	1173	0.2190238264634008	2.76517686424473	1.646826998096064	287.25140380859375	287.2523498535156
706	287.26837158203125	11.51075					1	DETECTED	287.2684 m/z @11.51 [CD8051_2.mzXML]	287.26837158203125	11.51075	11.494533333333333	11.705333333333334	0.21080000000000076	13627.578125	82302.93183386233	0	1173	0.08677191883276336	6.499486125385389	12.071696032723082	287.2676086425781	287.2695617675781
707	287.6318054199219	12.94415					1	DETECTED	287.6318 m/z @12.94 [CD8051_2.mzXML]	287.6318054199219	12.94415	11.773383333333333	13.619916666666667	1.8465333333333334	72327.015625	1050424.8735706776	0	1173	0.16260114882010512	1.6773450975407123	2.065564508592179	287.630859375	287.6327209472656
708	288.1981201171875	12.613716666666667					1	DETECTED	288.1981 m/z @12.61 [CD8051_2.mzXML]	288.1981201171875	12.613716666666667	9.274616666666667	12.677783333333334	3.4031666666666673	11419.2314453125	492028.41234759544	0	1173	0.1678526111137124	0.5095934034120971	0.01918680682419429	288.1888427734375	288.20587158203125
709	288.2159423828125	10.63865					1	DETECTED	288.2159 m/z @10.64 [CD8051_2.mzXML]	288.2159423828125	10.63865	8.809483333333333	19.903833333333335	11.094350000000002	423381.21875	3498348.0641686963	1	1173	0.07794472584078704	2.3977074698277843	3.0146135372627425	288.2062072753906	288.2181701660156
710	288.6395568847656	13.306533333333334					1	DETECTED	288.6396 m/z @13.31 [CD8051_2.mzXML]	288.6395568847656	13.306533333333334	11.739466666666667	13.65455	1.9150833333333335	24001.966796875	527669.036209412	0	1173	0.17260875312609691	0.6200753788893916	2.0009535568691774	288.63153076171875	288.6492614746094
711	288.92132568359375	1.6170499999999999					1	DETECTED	288.9213 m/z @1.62 [CD8051_2.mzXML]	288.92132568359375	1.6170499999999999	1.5566833333333332	5.001133333333333	3.44445	238092.8125	2044034.8440966792	1	1173	0.0829293052689577	29.1522975396824	1.409274077316739	288.9208068847656	288.9307556152344
712	289.175537109375	1.2342000000000002					1	DETECTED	289.1755 m/z @1.23 [CD8051_2.mzXML]	289.175537109375	1.2342000000000002	0.11916666666666667	19.996333333333332	19.877166666666664	6099.47802734375	1830362.9695867924	0	1173	5.153498724558214	8.913261188006334	6.064121128878345	289.17254638671875	289.1767883300781
713	289.64813232421875	11.85665					1	DETECTED	289.6481 m/z @11.86 [CD8051_2.mzXML]	289.64813232421875	11.85665	4.83125	15.518916666666666	10.687666666666665	24917.681640625	2335211.201715211	0	1173	0.7664510327755298	1.6000624990838435	3.871744914350675	289.6402282714844	289.6548156738281
714	290.26776123046875	11.400366666666667					1	DETECTED	290.2678 m/z @11.40 [CD8051_2.mzXML]	290.26776123046875	11.400366666666667	10.920983333333334	17.7255	6.804516666666666	35309.06640625	1826246.241100403	0	1173	0.07692468074976411	8.485149170118016	0.7305806071902425	290.264892578125	290.2688903808594
715	290.6269836425781	12.8943					1	DETECTED	290.6270 m/z @12.89 [CD8051_2.mzXML]	290.6269836425781	12.8943	12.759216666666667	13.00755	0.24833333333333307	6009.05078125	61803.91647546383	0	1173	0.12755505603322703	0.9191856878470138	0.8383713756940278	290.62615966796875	290.6270751953125
716	290.9248352050781	2.5784833333333332					1	DETECTED	290.9248 m/z @2.58 [CD8051_2.mzXML]	290.9248352050781	2.5784833333333332	1.6625833333333333	19.996333333333332	18.33375	45830.921875	3607601.0898217172	0	1173	0.6463493895288726	1.721134151207827	1.9558243485395654	290.91546630859375	290.9269104003906
717	291.11944580078125	12.039383333333335					1	DETECTED	291.1194 m/z @12.04 [CD8051_2.mzXML]	291.11944580078125	12.039383333333335	4.0934	12.8943	8.800899999999999	33176.09375	4133778.193499512	0	1173	0.10450629177772797	0.5537955235244639	0.10759104704892797	291.1144104003906	291.1292724609375
718	291.1648864746094	3.7983833333333332					1	DETECTED	291.1649 m/z @3.80 [CD8051_2.mzXML]	291.1648864746094	3.7983833333333332	3.7983833333333332	14.545583333333333	10.7472	4736.12841796875	1162975.4157520449	0	1173	6.177117002793999	null	null	291.15850830078125	291.1739501953125
719	291.1945495605469	12.123133333333334					1	DETECTED	291.1945 m/z @12.12 [CD8051_2.mzXML]	291.1945495605469	12.123133333333334	9.244883333333332	19.793666666666663	10.548783333333331	17153.666015625	1851186.1997779845	0	1173	0.36915082480044603	1.8324994933263834	2.664998986652767	291.1900939941406	291.1959228515625
720	291.6459655761719	12.877383333333334					1	DETECTED	291.6460 m/z @12.88 [CD8051_2.mzXML]	291.6459655761719	12.877383333333334	9.187566666666667	14.11105	4.923483333333333	22297.3984375	662354.9694655773	0	1173	0.04654351639991816	4.917019511045236	2.56514055259713	291.64471435546875	291.64642333984375
721	291.93511962890625	2.5784833333333332					1	DETECTED	291.9351 m/z @2.58 [CD8051_2.mzXML]	291.93511962890625	2.5784833333333332	0.21068333333333333	16.105716666666666	15.895033333333332	32631.98046875	2457982.5364172673	0	1173	0.7417731289440428	1.0238222463757842	2.2528661127611493	291.9257507324219	291.9354248046875
722	292.06781005859375	16.675					1	DETECTED	292.0678 m/z @16.68 [CD8051_2.mzXML]	292.06781005859375	16.675	9.5089	18.913833333333333	9.404933333333332	3682.696044921875	930917.0639312749	0	1173	1.7813480534209294	0.6562100259090253	0.31242005181805055	292.06671142578125	292.06903076171875
723	292.1229553222656	12.039383333333335					1	DETECTED	292.1230 m/z @12.04 [CD8051_2.mzXML]	292.1229553222656	12.039383333333335	12.00745	12.123133333333334	0.11568333333333314	5239.71533203125	29155.21948913591	0	1173	0.1485688141701207	1.8113256784967877	2.6226513569935754	292.1224060058594	292.1230163574219
724	292.1916198730469	8.914566666666667					1	DETECTED	292.1916 m/z @8.91 [CD8051_2.mzXML]	292.1916198730469	8.914566666666667	8.809483333333333	12.157466666666666	3.3479833333333335	3833.325927734375	459293.5593649293	0	1173	0.03391699745656318	15.930134813639755	30.86026962727951	292.1912536621094	292.19873046875
725	292.51470947265625	2.5648166666666667					1	DETECTED	292.5147 m/z @2.56 [CD8051_2.mzXML]	292.51470947265625	2.5648166666666667	2.3735166666666667	15.4275	13.053983333333333	4184.23681640625	1006788.4152176207	0	1173	0.3442107998033732	34.119140965324966	67.23828193064993	292.5127868652344	292.5243225097656
726	292.63446044921875	10.36495					1	DETECTED	292.6345 m/z @10.36 [CD8051_2.mzXML]	292.63446044921875	10.36495	2.7466	11.041383333333332	8.294783333333331	3883.822265625	931898.6988811645	0	1173	0.6976770065528743	0.5443950024174087	0.0887900048348175	292.6332702636719	292.6430358886719
727	292.65399169921875	13.071666666666665					1	DETECTED	292.6540 m/z @13.07 [CD8051_2.mzXML]	292.65399169921875	13.071666666666665	2.6902666666666666	13.585633333333334	10.895366666666668	8654.8447265625	1099850.374277344	0	1173	0.0884480316733498	0.5247542078460838	0.04950841569216758	292.65118408203125	292.66241455078125
728	292.932373046875	2.4962666666666666					1	DETECTED	292.9324 m/z @2.50 [CD8051_2.mzXML]	292.932373046875	2.4962666666666666	2.2359	14.579216666666667	12.343316666666666	5320.5517578125	1269605.991584381	0	1173	0.6913338718542792	23.703719114069905	46.40743822813981	292.9226379394531	292.9395446777344
729	292.95452880859375	2.3735166666666667					1	DETECTED	292.9545 m/z @2.37 [CD8051_2.mzXML]	292.95452880859375	2.3735166666666667	2.3735166666666667	3.581933333333333	1.2084166666666665	3654.949462890625	141522.4847000427	0	1173	0.6102929002521598	null	null	292.9470520019531	292.9547424316406
730	292.9660949707031	2.5648166666666667					1	DETECTED	292.9661 m/z @2.56 [CD8051_2.mzXML]	292.9660949707031	2.5648166666666667	2.45525	11.14445	8.689200000000001	4700.8916015625	561527.6833522035	0	1173	0.22199000142434988	39.65257073319131	7.84448954222612	292.95819091796875	292.973876953125
731	292.9888916015625	2.5238					1	DETECTED	292.9889 m/z @2.52 [CD8051_2.mzXML]	292.9888916015625	2.5238	2.2495333333333334	15.281333333333333	13.031799999999999	7097.1845703125	953600.187412689	0	1173	0.6917250194959381	23.75753524550316	3.141533066121511	292.9809265136719	292.9981384277344
732	293.01165771484375	2.4827833333333333					1	DETECTED	293.0117 m/z @2.48 [CD8051_2.mzXML]	293.01165771484375	2.4827833333333333	1.8004833333333332	11.841783333333332	10.0413	7994.86572265625	992287.466230774	0	1173	0.23724650608625453	7.358420049831451	1.485445884587171	293.0035400390625	293.0204772949219
733	293.0308532714844	2.7325833333333334					1	DETECTED	293.0309 m/z @2.73 [CD8051_2.mzXML]	293.0308532714844	2.7325833333333334	2.1099666666666668	3.829266666666667	1.7193	10696.375	431489.4521068726	0	1173	0.5643513588365878	1.3807050887383892	1.1327337840799736	293.0227966308594	293.0346374511719
734	293.0458068847656	2.6481166666666667					1	DETECTED	293.0458 m/z @2.65 [CD8051_2.mzXML]	293.0458068847656	2.6481166666666667	1.9973333333333334	4.2824333333333335	2.2851	12707.5283203125	541607.2051128848	0	1173	0.6146434668797327	1.3088380826534218	1.6003275002926385	293.03717041015625	293.04595947265625
735	293.0570373535156	2.6481166666666667					1	DETECTED	293.0570 m/z @2.65 [CD8051_2.mzXML]	293.0570373535156	2.6481166666666667	2.13805	4.045966666666667	1.907916666666667	18280.482421875	608077.2605870973	0	1173	0.21183653709043782	1.658884426047435	1.9251139948142348	293.0490417480469	293.05712890625
736	293.0679931640625	2.5784833333333332					1	DETECTED	293.0680 m/z @2.58 [CD8051_2.mzXML]	293.0679931640625	2.5784833333333332	2.082	19.5555	17.473499999999998	26135.2265625	2150056.349624053	0	1173	0.12729435218908058	13.293036166718245	26.398940107103307	293.06005859375	293.0683898925781
737	293.0972595214844	2.5784833333333332					1	DETECTED	293.0973 m/z @2.58 [CD8051_2.mzXML]	293.0972595214844	2.5784833333333332	0.10085000000000001	19.959166666666665	19.858316666666664	1.1843822E7	7.245863078467449E8	1	1173	0.7017481126523295	1.9857049146136205	1.8772868847021016	293.09521484375	293.0982971191406
738	293.1229248046875	2.7466					1	DETECTED	293.1229 m/z @2.75 [CD8051_2.mzXML]	293.1229248046875	2.7466	1.8574833333333334	5.157233333333334	3.2997500000000004	22251.5078125	1093705.3006894528	0	1173	0.5822165425946917	1.2447054938771651	1.0584310990790151	293.1224365234375	293.1308898925781
739	293.1343078613281	2.6481166666666667					1	DETECTED	293.1343 m/z @2.65 [CD8051_2.mzXML]	293.1343078613281	2.6481166666666667	2.13805	12.41305	10.275	21512.16796875	1655004.8734878837	0	1173	0.259671299644872	1.6990476579102627	16.357036359425006	293.1333923339844	293.1419372558594
740	293.1519470214844	9.785383333333334					1	DETECTED	293.1519 m/z @9.79 [CD8051_2.mzXML]	293.1519470214844	9.785383333333334	2.06785	11.041383333333332	8.973533333333332	287853.0	1.6105563444028435E7	0	1173	0.46104714458914664	0.5531148995892782	0.07830211403860543	293.1419677734375	293.1610107421875
741	293.177978515625	13.671816666666667					1	DETECTED	293.1780 m/z @13.67 [CD8051_2.mzXML]	293.177978515625	13.671816666666667	2.2495333333333334	15.409466666666667	13.159933333333333	27530.048828125	4975324.085776551	0	1173	0.24233835050650931	0.5704152860160115	0.05173563647835606	293.1679992675781	293.1875305175781
742	293.19012451171875	2.5238					1	DETECTED	293.1901 m/z @2.52 [CD8051_2.mzXML]	293.19012451171875	2.5238	2.3319666666666667	8.774000000000001	6.442033333333335	7308.68701171875	498455.7884621888	0	1173	0.2811226013383501	16.79070373588185	3.7316063153198478	293.19012451171875	293.1987609863281
743	293.202392578125	2.5238					1	DETECTED	293.2024 m/z @2.52 [CD8051_2.mzXML]	293.202392578125	2.5238	2.3319666666666667	16.380766666666666	14.0488	6096.6005859375	1597280.261765625	0	1173	0.30011095793667497	36.617202432667256	null	293.20147705078125	293.21075439453125
744	293.2165222167969	2.4144333333333337					1	DETECTED	293.2165 m/z @2.41 [CD8051_2.mzXML]	293.2165222167969	2.4144333333333337	2.4144333333333337	3.5665833333333334	1.1521499999999998	4982.69140625	160827.75824465934	0	1173	0.5830846391181557	null	null	293.2125549316406	293.2168273925781
745	293.2269287109375	11.58945					1	DETECTED	293.2269 m/z @11.59 [CD8051_2.mzXML]	293.2269287109375	11.58945	2.3183833333333337	11.58945	9.271066666666666	7093.53125	2049904.0548481443	0	1173	9.05199336315384	0.5	null	293.2170104980469	293.2364807128906
746	293.2407531738281	2.5784833333333332					1	DETECTED	293.2408 m/z @2.58 [CD8051_2.mzXML]	293.2407531738281	2.5784833333333332	2.400716666666667	12.548399999999999	10.147683333333333	4852.77294921875	748001.7840256654	0	1173	0.5674097837107381	28.542143258953725	6.116742416926659	293.2371520996094	293.250732421875
747	293.3154296875	2.634133333333333					1	DETECTED	293.3154 m/z @2.63 [CD8051_2.mzXML]	293.3154296875	2.634133333333333	2.4144333333333337	3.3974333333333333	0.9829999999999997	3698.993408203125	126467.37275323481	0	1173	0.356855677645298	2.2371415566681874	3.474283113336375	293.3123779296875	293.3190002441406
748	293.68109130859375	2.7325833333333334					1	DETECTED	293.6811 m/z @2.73 [CD8051_2.mzXML]	293.68109130859375	2.7325833333333334	2.3183833333333337	3.891033333333333	1.5726499999999994	4723.40185546875	176121.40878305055	0	1173	0.28014915294368725	1.8984186383389674	2.796837276677935	293.6716613769531	293.6829833984375
749	293.957275390625	11.195066666666666					1	DETECTED	293.9573 m/z @11.20 [CD8051_2.mzXML]	293.957275390625	11.195066666666666	10.9549	17.7255	6.7706	3250.572265625	691475.9409078979	0	1173	0.06134361447746706	14.095628036086131	27.191256072172262	293.9563903808594	293.9591369628906
750	294.1003112792969	2.5784833333333332					1	DETECTED	294.1003 m/z @2.58 [CD8051_2.mzXML]	294.1003112792969	2.5784833333333332	0.6133500000000001	18.53083333333333	17.91748333333333	1220989.125	6.894079444215165E7	0	1173	0.626420984348262	0.6386233968393396	1.789351590635011	294.1000061035156	294.1033020019531
751	294.1557922363281	9.802283333333332					1	DETECTED	294.1558 m/z @9.80 [CD8051_2.mzXML]	294.1557922363281	9.802283333333332	9.5089	19.482166666666668	9.973266666666667	31951.685546875	1754526.22201709	0	1173	0.49580224339723244	0.8979354666462568	1.8988620743191427	294.15325927734375	294.15631103515625
752	294.918701171875	13.071666666666665					1	DETECTED	294.9187 m/z @13.07 [CD8051_2.mzXML]	294.918701171875	13.071666666666665	0.10085000000000001	19.996333333333332	19.89548333333333	21733.4296875	5606656.009154296	0	1173	2.0613160621874247	0.7076848771390615	0.44226466029518474	294.9176940917969	294.9201965332031
753	294.9378662109375	1.6475499999999998					1	DETECTED	294.9379 m/z @1.65 [CD8051_2.mzXML]	294.9378662109375	1.6475499999999998	1.5713833333333334	1.6932	0.12181666666666668	81096.46875	357520.06778662134	0	1173	0.0771549134932712	0.8161147646841609	0.7405700880489637	294.9378662109375	294.93914794921875
754	294.95367431640625	11.195066666666666					1	DETECTED	294.9537 m/z @11.20 [CD8051_2.mzXML]	294.95367431640625	11.195066666666666	10.903483333333332	18.074166666666667	7.170683333333335	7232.583984375	1058056.0579585577	0	1173	5.434779368808639	11.551403667023202	22.079853897588112	294.9529113769531	294.9547424316406
755	295.1015625	2.5784833333333332					1	DETECTED	295.1016 m/z @2.58 [CD8051_2.mzXML]	295.1015625	2.5784833333333332	1.84335	18.184	16.34065	133577.265625	9408315.131986205	0	1173	0.6442407613975596	10.125372957878982	1.7353092676652726	295.0956115722656	295.103271484375
756	295.1281433105469	9.628816666666667					1	DETECTED	295.1281 m/z @9.63 [CD8051_2.mzXML]	295.1281433105469	9.628816666666667	9.611716666666666	9.750466666666666	0.13874999999999993	38738.59765625	201679.43306103547	0	1173	0.09083290602977812	4.057017543859409	7.114035087718818	295.1281433105469	295.12835693359375
757	295.1480712890625	9.785383333333334					1	DETECTED	295.1481 m/z @9.79 [CD8051_2.mzXML]	295.1480712890625	9.785383333333334	9.45745	10.242183333333333	0.7847333333333335	13198.8662109375	301711.91004571517	0	1173	0.4266269974199268	1.19648302500508	1.4392154995046251	295.1478271484375	295.1484375
758	295.1932373046875	12.39605					1	DETECTED	295.1932 m/z @12.40 [CD8051_2.mzXML]	295.1932373046875	12.39605	1.4351999999999998	16.767166666666665	15.331966666666665	50393.5546875	2974416.948508362	0	1173	0.30283701917172046	0.9115368353370749	1.0459012315183138	295.18731689453125	295.20318603515625
759	295.26190185546875	13.51735					1	DETECTED	295.2619 m/z @13.52 [CD8051_2.mzXML]	295.26190185546875	13.51735	10.029033333333333	18.43933333333333	8.410299999999998	14653.5341796875	1182620.419124115	0	1173	3.818772054080517	1.2054954873171866	0.26035218571221236	295.2611389160156	295.2632141113281
760	295.29412841796875	2.5784833333333332					1	DETECTED	295.2941 m/z @2.58 [CD8051_2.mzXML]	295.29412841796875	2.5784833333333332	2.0113833333333333	5.61095	3.5995666666666666	45151.4609375	2211126.8807086195	0	1173	0.5611390548292796	1.8932303405530087	1.300237086885778	295.29296875	295.2955322265625
761	296.06488037109375	1.7413166666666666					1	DETECTED	296.0649 m/z @1.74 [CD8051_2.mzXML]	296.06488037109375	1.7413166666666666	1.7088833333333333	1.7863	0.07741666666666669	35985.8671875	103209.97291967773	0	1173	0.05851001808750578	1.1934737923946568	1.4557175218957306	296.0645751953125	296.0662536621094
762	296.1846008300781	11.807566666666666					1	DETECTED	296.1846 m/z @11.81 [CD8051_2.mzXML]	296.1846008300781	11.807566666666666	9.5089	19.591833333333334	10.082933333333333	24481.064453125	2127661.5950512076	0	1173	0.12476323737851835	1.9843598355508096	2.5064725699128454	296.182373046875	296.185546875
763	296.1971740722656	12.39605					1	DETECTED	296.1972 m/z @12.40 [CD8051_2.mzXML]	296.1971740722656	12.39605	12.24305	12.66145	0.4184000000000001	7578.1708984375	127659.13149731458	0	1173	0.26258827803754947	1.3673202614379047	1.7346405228758093	296.1960144042969	296.1976318359375
764	296.257080078125	13.500883333333332					1	DETECTED	296.2571 m/z @13.50 [CD8051_2.mzXML]	296.257080078125	13.500883333333332	13.369200000000001	13.759683333333333	0.3904833333333322	19118.8515625	252155.83753808597	0	1173	0.16583296023567407	1.4826604227313176	1.965320845462635	296.2569580078125	296.2576599121094
765	296.9886474609375	11.574083333333334					1	DETECTED	296.9886 m/z @11.57 [CD8051_2.mzXML]	296.9886474609375	11.574083333333334	11.229166666666666	15.336	4.106833333333334	8031.62890625	573571.4263002013	0	1173	0.7170625579171368	5.9533703793186525	10.906740758637305	296.9873962402344	296.98944091796875
766	297.117919921875	1.4672666666666667					1	DETECTED	297.1179 m/z @1.47 [CD8051_2.mzXML]	297.117919921875	1.4672666666666667	1.4165833333333333	9.52635	8.109766666666667	6902.1083984375	1050334.4255999757	0	1173	0.07891030247933828	80.0042749095691	150.8378001765227	297.1084899902344	297.1269226074219
767	297.1525573730469	1.8004833333333332					1	DETECTED	297.1526 m/z @1.80 [CD8051_2.mzXML]	297.1525573730469	1.8004833333333332	1.8004833333333332	9.45745	7.6569666666666665	9128.8798828125	2164397.7259158324	0	1173	7.62582446796532	null	null	297.1432800292969	297.1525573730469
768	297.1796875	13.848166666666666					1	DETECTED	297.1797 m/z @13.85 [CD8051_2.mzXML]	297.1796875	13.848166666666666	9.338483333333333	19.775333333333332	10.43685	10273.060546875	2284595.259222505	0	1173	2.8148034222355456	1.18011647513325	1.1255263304307495	297.1789245605469	297.1883544921875
769	298.09991455078125	1.8711666666666666					1	DETECTED	298.0999 m/z @1.87 [CD8051_2.mzXML]	298.09991455078125	1.8711666666666666	1.8711666666666666	9.3058	7.434633333333333	4403.2265625	1402674.5001818847	0	1173	7.419265016401446	null	null	298.09600830078125	298.09991455078125
770	298.2729187011719	14.285516666666666					1	DETECTED	298.2729 m/z @14.29 [CD8051_2.mzXML]	298.2729187011719	14.285516666666666	10.382533333333333	17.118166666666664	6.735633333333331	138946.21875	6152669.008523498	1	1173	0.38059786189433176	2.8684963962640952	0.4235894344332865	298.27239990234375	298.27410888671875
771	299.1375427246094	11.311566666666666					1	DETECTED	299.1375 m/z @11.31 [CD8051_2.mzXML]	299.1375427246094	11.311566666666666	10.330183333333334	15.391266666666667	5.0610833333333325	80915.0625	3987338.964721983	1	1173	1.6700003675989308	1.971026617069549	3.051404739956553	299.1373291015625	299.1392822265625
772	299.27642822265625	14.1907					1	DETECTED	299.2764 m/z @14.19 [CD8051_2.mzXML]	299.27642822265625	14.1907	1.5713833333333334	16.0875	14.516116666666665	25940.072265625	3894884.338926573	0	1173	0.5530406972676349	0.8012208158163895	0.5516290630456862	299.2758483886719	299.2803955078125
773	299.29364013671875	13.865466666666666					1	DETECTED	299.2936 m/z @13.87 [CD8051_2.mzXML]	299.29364013671875	13.865466666666666	0.13724999999999998	19.867166666666666	19.729916666666664	6636.61865234375	1764273.8100112004	0	1173	0.4325005503401673	0.7185899358134644	1.0412152684767138	299.28851318359375	299.295166015625
774	299.6317138671875	12.860533333333333					1	DETECTED	299.6317 m/z @12.86 [CD8051_2.mzXML]	299.6317138671875	12.860533333333333	12.8097	13.039266666666666	0.22956666666666692	15813.3037109375	131755.6598505865	0	1173	0.12770326972083623	2.2580327868852503	3.516065573770501	299.63104248046875	299.6320495605469
775	300.1407775878906	11.279816666666667					1	DETECTED	300.1408 m/z @11.28 [CD8051_2.mzXML]	300.1407775878906	11.279816666666667	10.492899999999999	13.401116666666667	2.908216666666668	11702.6044921875	846521.82426001	0	1173	1.6005183851043245	1.8478555543789021	5.831003189261241	300.140380859375	300.142333984375
776	300.179443359375	11.574083333333334					1	DETECTED	300.1794 m/z @11.57 [CD8051_2.mzXML]	300.179443359375	11.574083333333334	9.338483333333333	15.923233333333334	6.584750000000001	11112.9287109375	695321.0540055538	0	1173	2.1766957555127817	1.5221762513323627	0.07301628964967355	300.179443359375	300.1842346191406
777	300.19781494140625	11.370849999999999					1	DETECTED	300.1978 m/z @11.37 [CD8051_2.mzXML]	300.19781494140625	11.370849999999999	8.827416666666666	11.415333333333333	2.5879166666666666	16082.7607421875	1264209.8234273067	0	1173	2.443948168978988	0.5090473497984105	0.018115466807826868	300.1973876953125	300.19891357421875
778	300.2885437011719	12.710316666666667					1	DETECTED	300.2885 m/z @12.71 [CD8051_2.mzXML]	300.2885437011719	12.710316666666667	9.976433333333334	16.01455	6.0381166666666655	22668.7421875	1382479.3269797978	0	1173	0.1262352917904348	1.1043113275987149	1.2086226551974295	300.27862548828125	300.2976379394531
779	301.11767578125	10.382533333333333					1	DETECTED	301.1177 m/z @10.38 [CD8051_2.mzXML]	301.11767578125	10.382533333333333	10.312533333333333	10.79675	0.48421666666666674	11749.29296875	235723.10939477533	0	1173	0.14643991053119265	3.458690476190463	5.917380952380926	301.1172790527344	301.1177978515625
780	301.1398010253906	12.464033333333333					1	DETECTED	301.1398 m/z @12.46 [CD8051_2.mzXML]	301.1398010253906	12.464033333333333	0.10085000000000001	19.996333333333332	19.89548333333333	89148.328125	1.0997066378164066E7	1	1173	10.96435469921388	0.6425440400208	0.03786975315432962	301.1386413574219	301.1412048339844
781	301.21258544921875	13.500883333333332					1	DETECTED	301.2126 m/z @13.50 [CD8051_2.mzXML]	301.21258544921875	13.500883333333332	10.63865	13.830666666666668	3.1920166666666674	58147.79296875	1490022.4716163955	0	1173	0.23852067365027807	0.5576094425099285	2.4905311829933288	301.2123107910156	301.21978759765625
782	302.0190734863281	10.029033333333333					1	DETECTED	302.0191 m/z @10.03 [CD8051_2.mzXML]	302.0190734863281	10.029033333333333	0.26575	19.9225	19.65675	3942.134521484375	2009781.3278380123	0	1173	2.937450319425519	1.0066669853208536	1.013333970641707	302.0173034667969	302.02020263671875
783	302.0946960449219	11.494533333333333					1	DETECTED	302.0947 m/z @11.49 [CD8051_2.mzXML]	302.0946960449219	11.494533333333333	10.58755	11.494533333333333	0.9069833333333328	20584.423828125	542387.4954748533	0	1173	1.191879095374409	0.5	null	302.0946960449219	302.10205078125
784	302.1520690917969	11.51075					1	DETECTED	302.1521 m/z @11.51 [CD8051_2.mzXML]	302.1520690917969	11.51075	0.15553333333333336	19.8855	19.729966666666666	36170.52734375	3694548.35282196	0	1173	11.396975657317144	1.013788400785812	0.1901135934318413	302.14239501953125	302.1520690917969
785	302.1956481933594	9.994066666666667					1	DETECTED	302.1956 m/z @9.99 [CD8051_2.mzXML]	302.1956481933594	9.994066666666667	8.6327	10.029033333333333	1.3963333333333328	4230.349609375	100792.72091809068	0	1173	0.35930719008633893	0.5128424867167793	0.0256849734335587	302.1944580078125	302.1964111328125
786	302.23175048828125	10.868533333333334					1	DETECTED	302.2318 m/z @10.87 [CD8051_2.mzXML]	302.23175048828125	10.868533333333334	10.778916666666667	11.00665	0.22773333333333312	5562.91064453125	48953.15652093503	0	1173	0.15950923135229012	1.2705969871675704	1.541193974335141	302.23138427734375	302.2325134277344
787	302.28631591796875	11.574083333333334					1	DETECTED	302.2863 m/z @11.57 [CD8051_2.mzXML]	302.28631591796875	11.574083333333334	11.177950000000001	14.730799999999999	3.5528499999999976	145316.328125	1618278.0825378394	1	1173	0.09893035758180702	0.8926687792567464	0.502123130306894	302.28521728515625	302.2877197265625
788	303.027099609375	1.4971833333333333					1	DETECTED	303.0271 m/z @1.50 [CD8051_2.mzXML]	303.027099609375	1.4971833333333333	1.4351999999999998	11.127483333333334	9.692283333333334	10511.9326171875	1843982.528509308	0	1173	0.062440972559138386	78.18459263242787	155.36918526485573	303.0267028808594	303.03570556640625
789	303.05224609375	16.767166666666665					1	DETECTED	303.0522 m/z @16.77 [CD8051_2.mzXML]	303.05224609375	16.767166666666665	9.491633333333334	19.500666666666667	10.009033333333333	2401.92333984375	735406.9046919557	0	1173	1.3489356992576003	0.6878556440306784	0.3757112880613569	303.0500793457031	303.0531005859375
790	303.0732727050781	9.6807					1	DETECTED	303.0733 m/z @9.68 [CD8051_2.mzXML]	303.0732727050781	9.6807	9.6807	9.750466666666666	0.06976666666666631	2091.2626953125	6958.389671875052	0	1173	0.043428042038963	null	null	303.0731506347656	303.07403564453125
791	303.2280578613281	14.285516666666666					1	DETECTED	303.2281 m/z @14.29 [CD8051_2.mzXML]	303.2280578613281	14.285516666666666	10.259833333333335	19.848833333333335	9.589	532057.0	1.9463238766378965E7	1	1173	0.34382270998540676	0.6882384080929828	3.4571122191241104	303.2279052734375	303.2298889160156
792	304.0185241699219	10.099166666666667					1	DETECTED	304.0185 m/z @10.10 [CD8051_2.mzXML]	304.0185241699219	10.099166666666667	1.4351999999999998	10.277483333333333	8.842283333333333	8183.28271484375	1830967.7785107421	0	1173	0.11997878802431394	0.5102907059506999	0.020581411901399924	304.0185241699219	304.0263977050781
793	304.04833984375	17.043166666666668					1	DETECTED	304.0483 m/z @17.04 [CD8051_2.mzXML]	304.04833984375	17.043166666666668	0.13724999999999998	19.977666666666668	19.840416666666666	3701.280029296875	1452802.858436584	0	1173	8.935663575472999	0.586789141868478	0.17399546029463156	304.0464782714844	304.0496520996094
794	304.15020751953125	9.338483333333333					1	DETECTED	304.1502 m/z @9.34 [CD8051_2.mzXML]	304.15020751953125	9.338483333333333	9.259883333333333	9.4056	0.14571666666666694	2686.29052734375	15439.39576516732	0	1173	0.1215878711154712	0.926950805767604	0.8539016115352079	304.14990234375	304.15057373046875
795	304.2111511230469	10.063816666666666					1	DETECTED	304.2112 m/z @10.06 [CD8051_2.mzXML]	304.2111511230469	10.063816666666666	9.422583333333334	10.725050000000001	1.3024666666666675	93049.859375	808072.1308234262	1	1173	0.11856587532517082	3.0780957128229027	4.487217524115921	304.210693359375	304.2123107910156
796	304.2315673828125	14.285516666666666					1	DETECTED	304.2316 m/z @14.29 [CD8051_2.mzXML]	304.2315673828125	14.285516666666666	10.778916666666667	17.136666666666667	6.357749999999999	93279.375	4223038.585880127	0	1173	0.3413236623031768	0.7036271276335556	3.2906259944476157	304.2307434082031	304.2364807128906
797	304.2984619140625	11.494533333333333					1	DETECTED	304.2985 m/z @11.49 [CD8051_2.mzXML]	304.2984619140625	11.494533333333333	11.478216666666667	11.807566666666666	0.3293499999999998	19731.94921875	134282.80324975622	0	1173	0.15004460591142355	11.307844276027641	18.01666808050509	304.2984619140625	304.2995300292969
798	304.8950500488281	1.6323666666666665					1	DETECTED	304.8951 m/z @1.63 [CD8051_2.mzXML]	304.8950500488281	1.6323666666666665	0.11916666666666667	19.28033333333333	19.161166666666663	85784.0390625	3599596.42790332	0	1173	0.08546624969681016	6.331339765618115	1.2845348958483709	304.89501953125	304.90496826171875
799	304.9146423339844	1.4971833333333333					1	DETECTED	304.9146 m/z @1.50 [CD8051_2.mzXML]	304.9146423339844	1.4971833333333333	1.3439333333333332	1.5566833333333332	0.21275	2615.784423828125	23026.98364440917	0	1173	0.20674289850711358	0.6941272430668837	0.38825448613376734	304.9139709472656	304.9157409667969
800	305.04522705078125	11.8712					1	DETECTED	305.0452 m/z @11.87 [CD8051_2.mzXML]	305.04522705078125	11.8712	0.10085000000000001	19.996333333333332	19.89548333333333	3539.13232421875	1524221.092494414	0	1173	6.096596095208566	0.8451525797165476	0.6708606473639932	305.0430908203125	305.0511779785156
801	305.2144775390625	10.063816666666666					1	DETECTED	305.2145 m/z @10.06 [CD8051_2.mzXML]	305.2144775390625	10.063816666666666	0.5220333333333333	14.948933333333335	14.426900000000002	13615.9365234375	2115880.4335258794	0	1173	0.1470157245141852	0.7559855163342982	0.021501483168627832	305.20648193359375	305.2149963378906
802	305.24395751953125	12.6456					1	DETECTED	305.2440 m/z @12.65 [CD8051_2.mzXML]	305.24395751953125	12.6456	6.666716666666667	15.9416	9.274883333333332	246189.9375	5040905.735733678	1	1173	0.2861766628049498	6.204028535299423	10.122560884189477	305.2348937988281	305.2472839355469
803	305.7099609375	10.4477					1	DETECTED	305.7100 m/z @10.45 [CD8051_2.mzXML]	305.7099609375	10.4477	6.048733333333333	10.554516666666666	4.5057833333333335	7436.4755859375	667538.1577080687	0	1173	0.09668882849421934	0.5121411088967864	0.02428221779357281	305.70843505859375	305.71343994140625
804	306.06512451171875	11.574083333333334					1	DETECTED	306.0651 m/z @11.57 [CD8051_2.mzXML]	306.06512451171875	11.574083333333334	11.127483333333334	14.747766666666667	3.620283333333333	5658.59033203125	460657.6921698609	0	1173	2.553677489035108	4.053160919540229	7.106321839080457	306.06402587890625	306.0664367675781
805	306.0829772949219	16.215733333333333					1	DETECTED	306.0830 m/z @16.22 [CD8051_2.mzXML]	306.0829772949219	16.215733333333333	9.29015	19.1705	9.88035	5392.20556640625	1346324.3022952876	0	1173	2.421666654151137	0.7133225841385203	0.2984097982880662	306.0809631347656	306.0838928222656
806	306.24713134765625	12.629566666666667					1	DETECTED	306.2471 m/z @12.63 [CD8051_2.mzXML]	306.24713134765625	12.629566666666667	12.531066666666668	14.662816666666666	2.1317499999999985	48888.9765625	841448.5849758913	0	1173	0.053235294874424355	7.85793717498716	11.471583820414656	306.2467956542969	306.25067138671875
807	306.79779052734375	10.4477					1	DETECTED	306.7978 m/z @10.45 [CD8051_2.mzXML]	306.79779052734375	10.4477	10.417216666666667	10.52295	0.10573333333333323	5507.2578125	25455.297842895372	0	1173	0.08684634102551492	1.7342810278841212	2.4685620557682424	306.7973937988281	306.7978820800781
808	306.8933410644531	1.6323666666666665					1	DETECTED	306.8933 m/z @1.63 [CD8051_2.mzXML]	306.8933410644531	1.6323666666666665	1.5865666666666667	13.417133333333334	11.830566666666668	7824.7060546875	2535232.3138914797	0	1173	0.06113026913277131	129.15465793304267	257.30931586608534	306.892822265625	306.9015197753906
809	307.0615234375	11.63805					1	DETECTED	307.0615 m/z @11.64 [CD8051_2.mzXML]	307.0615234375	11.63805	11.023850000000001	14.81465	3.790799999999999	6187.248046875	504848.50421661383	0	1173	0.7903967254346167	3.0859654835558517	4.378818233735601	307.0602111816406	307.0626525878906
810	307.0795593261719	16.362433333333332					1	DETECTED	307.0796 m/z @16.36 [CD8051_2.mzXML]	307.0795593261719	16.362433333333332	1.1431499999999999	19.867166666666666	18.724016666666667	5677.24658203125	1687778.0916535943	0	1173	1.5266500747915241	0.6151412079193392	0.29097959744314955	307.077880859375	307.08465576171875
811	307.1682434082031	10.554516666666666					1	DETECTED	307.1682 m/z @10.55 [CD8051_2.mzXML]	307.1682434082031	10.554516666666666	1.8574833333333334	15.685033333333333	13.82755	19136.375	2920378.1986276554	0	1173	0.6182159491570243	3.121954215683065	5.854687998951238	307.1673278808594	307.1763610839844
812	307.261962890625	12.191816666666666					1	DETECTED	307.2620 m/z @12.19 [CD8051_2.mzXML]	307.261962890625	12.191816666666666	1.6932	15.017266666666666	13.324066666666667	10629.2626953125	2178119.9218040765	0	1173	0.1668025225555123	0.6345629662320591	0.2029930081042383	307.256591796875	307.2626037597656
813	308.0500183105469	10.4477					1	DETECTED	308.0500 m/z @10.45 [CD8051_2.mzXML]	308.0500183105469	10.4477	3.906433333333333	14.781233333333335	10.8748	2044637.375	1.8034278232800104E7	1	1173	0.09629461833592146	2.296033355787533	3.1066165750539865	308.0453186035156	308.0511779785156
814	309.05340576171875	10.4477					1	DETECTED	309.0534 m/z @10.45 [CD8051_2.mzXML]	309.05340576171875	10.4477	3.0807166666666665	16.123916666666666	13.043199999999999	269073.0625	1.269649779956485E7	1	1173	0.09480226900121025	0.5483497408472475	3.1332556382443304	309.0435485839844	309.0579528808594
815	309.14984130859375	13.742316666666666					1	DETECTED	309.1498 m/z @13.74 [CD8051_2.mzXML]	309.14984130859375	13.742316666666666	9.274616666666667	14.222066666666667	4.94745	22153.49609375	1006336.3386592406	0	1173	0.26987147058251004	0.5557751904045418	0.09755845207935243	309.1470642089844	309.15130615234375
816	309.1699523925781	12.294316666666667					1	DETECTED	309.1700 m/z @12.29 [CD8051_2.mzXML]	309.1699523925781	12.294316666666667	12.225716666666667	12.548399999999999	0.3226833333333321	7312.53369140625	77867.80187200934	0	1173	0.20205817414068505	2.3519193391642284	3.7038386783284567	309.1695251464844	309.1712341308594
817	309.202392578125	12.776100000000001					1	DETECTED	309.2024 m/z @12.78 [CD8051_2.mzXML]	309.202392578125	12.776100000000001	3.5665833333333334	15.59295	12.026366666666666	10850.8115234375	1223825.7713691404	0	1173	0.11445323448732125	0.6529314784887371	2.8559576000394222	309.20196533203125	309.20562744140625
818	310.0462341308594	10.4477					1	DETECTED	310.0462 m/z @10.45 [CD8051_2.mzXML]	310.0462341308594	10.4477	8.896883333333333	17.154999999999998	8.258116666666664	729805.875	6021302.469586868	1	1173	0.090682438698936	2.2636883923851765	3.0333735652628318	310.04522705078125	310.0560302734375
819	310.1122131347656	1.2160333333333333					1	DETECTED	310.1122 m/z @1.22 [CD8051_2.mzXML]	310.1122131347656	1.2160333333333333	0.15553333333333336	19.977666666666668	19.822133333333333	2135.63134765625	1057907.1694056396	0	1173	0.5137358462300224	9.345654565456545	17.691309130913094	310.1102294921875	310.114013671875
820	310.2005310058594	10.604583333333332					1	DETECTED	310.2005 m/z @10.60 [CD8051_2.mzXML]	310.2005310058594	10.604583333333332	10.432549999999999	18.037166666666668	7.604616666666669	154892.109375	2271829.441687284	0	1173	0.23634918321024223	1.0536592692210363	0.9365552822278607	310.19720458984375	310.2010192871094
821	310.3091125488281	12.776100000000001					1	DETECTED	310.3091 m/z @12.78 [CD8051_2.mzXML]	310.3091125488281	12.776100000000001	12.742616666666667	13.955316666666667	1.2127	13552.0830078125	247589.49309323088	0	1173	0.1534058490916479	18.109009457440806	35.21801891488161	310.307861328125	310.31121826171875
822	310.9118957519531	1.6625833333333333					1	DETECTED	310.9119 m/z @1.66 [CD8051_2.mzXML]	310.9118957519531	1.6625833333333333	1.6017333333333332	1.7413166666666666	0.1395833333333334	67065.2578125	307463.12268945354	0	1173	0.07090690015279089	1.1469460421802238	1.519739886611024	310.91162109375	310.9120788574219
823	311.0038757324219	11.841783333333332					1	DETECTED	311.0039 m/z @11.84 [CD8051_2.mzXML]	311.0038757324219	11.841783333333332	9.594516666666667	19.427500000000002	9.832983333333335	5017.4169921875	880809.4452857351	0	1173	0.47115614902725156	2.1877651369070596	1.7201231998283126	310.99542236328125	311.0095520019531
824	311.0504150390625	10.4477					1	DETECTED	311.0504 m/z @10.45 [CD8051_2.mzXML]	311.0504150390625	10.4477	10.4003	11.211583333333333	0.8112833333333338	92633.1640625	799883.2552556435	1	1173	0.09316547038809553	5.816647826946847	12.606483088323127	311.0487976074219	311.0511779785156
825	311.12310791015625	8.756083333333333					1	DETECTED	311.1231 m/z @8.76 [CD8051_2.mzXML]	311.12310791015625	8.756083333333333	8.046533333333333	18.311833333333333	10.2653	28583.396484375	836780.6035474854	0	1173	0.09747551330805493	0.6958487996953213	0.4735615645653688	311.1159973144531	311.1254577636719
826	311.165771484375	12.362333333333334					1	DETECTED	311.1658 m/z @12.36 [CD8051_2.mzXML]	311.165771484375	12.362333333333334	4.949666666666667	16.47305	11.523383333333333	91806.8203125	4379889.969109132	1	1173	0.3244015119959691	0.5290263976599716	2.213335249043572	311.1564636230469	311.1752014160156
827	311.2039794921875	10.604583333333332					1	DETECTED	311.2040 m/z @10.60 [CD8051_2.mzXML]	311.2039794921875	10.604583333333332	10.462566666666667	16.509483333333332	6.0469166666666645	26503.345703125	1222693.3220720815	0	1173	0.12713599641215545	12.31324635180923	24.322272029493675	311.1940612792969	311.20428466796875
828	311.63189697265625	12.860533333333333					1	DETECTED	311.6319 m/z @12.86 [CD8051_2.mzXML]	311.63189697265625	12.860533333333333	12.793000000000001	13.023233333333334	0.23023333333333262	13945.89453125	85092.10144091825	0	1173	0.14144689106746178	1.704590325765091	2.409180651530182	311.63153076171875	311.6324157714844
829	311.9935607910156	17.56					1	DETECTED	311.9936 m/z @17.56 [CD8051_2.mzXML]	311.9935607910156	17.56	9.905583333333334	19.996333333333332	10.090749999999998	2500.18994140625	652590.8892096246	0	1173	2.233534025368023	0.6591455913252698	0.3182911826505396	311.99188232421875	311.994873046875
830	312.02825927734375	13.166433333333334					1	DETECTED	312.0283 m/z @13.17 [CD8051_2.mzXML]	312.02825927734375	13.166433333333334	11.023850000000001	16.840666666666667	5.816816666666666	23555.67578125	1059474.890188903	0	1173	0.22137801491921394	0.8833089845165393	0.5050824831421022	312.02215576171875	312.02978515625
831	312.0427551269531	10.4477					1	DETECTED	312.0428 m/z @10.45 [CD8051_2.mzXML]	312.0427551269531	10.4477	10.4003	10.604583333333332	0.2042833333333327	23066.392578125	148477.32652416927	0	1173	0.08887183833210344	2.1548874824191366	3.3097749648382733	312.0427551269531	312.0435485839844
832	312.1585693359375	12.191816666666666					1	DETECTED	312.1586 m/z @12.19 [CD8051_2.mzXML]	312.1585693359375	12.191816666666666	3.9685333333333332	12.277033333333332	8.308499999999999	28328.927734375	1459150.9397165515	0	1173	0.07574869108868576	0.505181425910575	0.010362851821150007	312.1553955078125	312.1657409667969
833	312.2161865234375	10.725050000000001					1	DETECTED	312.2162 m/z @10.73 [CD8051_2.mzXML]	312.2161865234375	10.725050000000001	10.116816666666667	11.093216666666667	0.9763999999999999	30271.8125	318257.8474196166	0	1173	0.12761758389654965	0.7047962468279791	1.6252999240345067	312.2074279785156	312.21710205078125
834	312.28900146484375	13.534133333333333					1	DETECTED	312.2890 m/z @13.53 [CD8051_2.mzXML]	312.28900146484375	13.534133333333333	13.467383333333334	14.4133	0.9459166666666654	7118.24560546875	190600.86534741215	0	1173	0.4837169368241714	7.085518102372134	13.171036204744269	312.2876892089844	312.2894287109375
835	312.36163330078125	12.089316666666667					1	DETECTED	312.3616 m/z @12.09 [CD8051_2.mzXML]	312.36163330078125	12.089316666666667	12.023033333333332	12.277033333333332	0.25399999999999956	13037.6591796875	96480.940957825	0	1173	0.13040669495946489	1.9160170983152736	null	312.36138916015625	312.362060546875
836	312.6581726074219	1.8574833333333334					1	DETECTED	312.6582 m/z @1.86 [CD8051_2.mzXML]	312.6581726074219	1.8574833333333334	1.84335	13.321716666666667	11.478366666666666	37475.05078125	1574864.5717155156	0	1173	0.47971993252467704	55.94378996802035	82.42148627293982	312.6556396484375	312.6628112792969
837	313.0457458496094	10.432549999999999					1	DETECTED	313.0457 m/z @10.43 [CD8051_2.mzXML]	313.0457458496094	10.432549999999999	10.417216666666667	10.554516666666666	0.13729999999999976	3702.89892578125	19935.50619580068	0	1173	0.07710540621427597	4.477173913043704	7.954347826087408	313.0457458496094	313.046630859375
838	313.09576416015625	1.5119333333333331					1	DETECTED	313.0958 m/z @1.51 [CD8051_2.mzXML]	313.09576416015625	1.5119333333333331	1.4165833333333333	19.519000000000002	18.10241666666667	21693.79296875	5810631.277358825	0	1173	0.1411121067600174	94.92614927460254	183.45800106556376	313.0942687988281	313.0966796875
839	313.1540222167969	10.029033333333333					1	DETECTED	313.1540 m/z @10.03 [CD8051_2.mzXML]	313.1540222167969	10.029033333333333	9.994066666666667	12.960266666666666	2.966199999999999	5264.373046875	489969.90274670406	0	1173	0.08039499602036848	42.41468064823757	83.82936129647514	313.1536560058594	313.1544494628906
840	313.1662292480469	12.362333333333334					1	DETECTED	313.1662 m/z @12.36 [CD8051_2.mzXML]	313.1662292480469	12.362333333333334	12.191816666666666	12.742616666666667	0.5508000000000006	19649.630859375	307752.7468669434	0	1173	0.25289439106055767	1.615091388916031	1.9221747298998155	313.16021728515625	313.1673889160156
841	313.27294921875	13.759683333333333					1	DETECTED	313.2729 m/z @13.76 [CD8051_2.mzXML]	313.27294921875	13.759683333333333	0.10085000000000001	19.959166666666665	19.858316666666664	4043.16845703125	1358079.8704222413	0	1173	0.6793080771735074	0.7269404414725512	0.08193700663398804	313.2710266113281	313.2747497558594
842	313.7835998535156	1.8574833333333334					1	DETECTED	313.7836 m/z @1.86 [CD8051_2.mzXML]	313.7835998535156	1.8574833333333334	1.8574833333333334	4.4883	2.630816666666666	30842.251953125	694362.3752693486	0	1173	0.4641675617154186	null	null	313.7825622558594	313.7840576171875
843	314.03338623046875	11.326466666666667					1	DETECTED	314.0334 m/z @11.33 [CD8051_2.mzXML]	314.03338623046875	11.326466666666667	11.326466666666667	13.35305	2.026583333333333	9681.908203125	303312.04055432143	0	1173	1.8127043601621367	null	null	314.0274963378906	314.03338623046875
844	314.23150634765625	10.97215					1	DETECTED	314.2315 m/z @10.97 [CD8051_2.mzXML]	314.23150634765625	10.97215	10.81465	12.089316666666667	1.2746666666666666	360144.15625	3411940.6489293296	1	1173	0.3431362748070921	1.2922821188350235	1.2822906976367077	314.2307434082031	314.23260498046875
845	315.0177001953125	1.5566833333333332					1	DETECTED	315.0177 m/z @1.56 [CD8051_2.mzXML]	315.0177001953125	1.5566833333333332	1.5417833333333335	2.4691666666666667	0.9273833333333332	8984.369140625	310569.930289795	0	1173	0.058968507954794136	31.12024608501183	61.24049217002366	315.00897216796875	315.02569580078125
846	315.0384521484375	1.8574833333333334					1	DETECTED	315.0385 m/z @1.86 [CD8051_2.mzXML]	315.0384521484375	1.8574833333333334	1.8574833333333334	16.656366666666667	14.798883333333334	12735.5234375	1009955.9045788881	0	1173	0.3224269820327532	null	null	315.0286560058594	315.0479736328125
847	315.0789794921875	1.8574833333333334					1	DETECTED	315.0790 m/z @1.86 [CD8051_2.mzXML]	315.0789794921875	1.8574833333333334	0.3388833333333333	12.208733333333333	11.86985	1.1299291E7	2.932306205097652E8	1	1173	0.4830275643295394	27.036757039631965	41.194278422085596	315.0781555175781	315.08807373046875
848	315.1323547363281	11.34125					1	DETECTED	315.1324 m/z @11.34 [CD8051_2.mzXML]	315.1323547363281	11.34125	2.03965	11.825	9.78535	8787.421875	1334164.5683941655	0	1173	9.025960440423134	0.5260035907800807	0.7760325382984131	315.127685546875	315.13665771484375
849	315.16168212890625	12.3286					1	DETECTED	315.1617 m/z @12.33 [CD8051_2.mzXML]	315.16168212890625	12.3286	2.2359	13.602616666666668	11.366716666666669	8531.6923828125	1892439.7357189953	0	1173	0.17373704211005503	0.5631157503277947	0.1262315006555895	315.1589660644531	315.166015625
850	315.2351379394531	10.97215					1	DETECTED	315.2351 m/z @10.97 [CD8051_2.mzXML]	315.2351379394531	10.97215	10.850633333333333	11.14445	0.29381666666666817	62296.91796875	510889.5690471203	0	1173	0.16550877953600285	1.2823033809307756	1.2526090156765275	315.23486328125	315.2366638183594
851	315.28839111328125	12.6456					1	DETECTED	315.2884 m/z @12.65 [CD8051_2.mzXML]	315.28839111328125	12.6456	12.072316666666667	12.910983333333332	0.8386666666666649	5292.765625	114435.81173028557	0	1173	0.0726230122640974	0.7314591388783901	0.4629182777567802	315.2872619628906	315.2974548339844
852	316.0826416015625	1.8574833333333334					1	DETECTED	316.0826 m/z @1.86 [CD8051_2.mzXML]	316.0826416015625	1.8574833333333334	1.8147833333333334	10.417216666666667	8.602433333333334	965237.125	2.574175923708995E7	0	1173	0.5418527073324084	19.802040972915666	26.748396044902385	316.0818176269531	316.08355712890625
853	316.2113952636719	9.11005					1	DETECTED	316.2114 m/z @9.11 [CD8051_2.mzXML]	316.2113952636719	9.11005	9.07405	9.142783333333334	0.0687333333333342	4195.8828125	13441.972230468846	0	1173	0.06728534135365827	0.9546296296296526	0.9092592592593052	316.21087646484375	316.2113952636719
854	316.2470703125	11.110366666666666					1	DETECTED	316.2471 m/z @11.11 [CD8051_2.mzXML]	316.2470703125	11.110366666666666	10.903483333333332	15.104333333333333	4.200850000000001	490811.1875	4214161.377589735	1	1173	0.11087798794447501	0.3507462366139805	null	316.237548828125	316.248046875
855	317.0834045410156	1.8711666666666666					1	DETECTED	317.0834 m/z @1.87 [CD8051_2.mzXML]	317.0834045410156	1.8711666666666666	1.8291499999999998	10.189183333333334	8.360033333333334	138530.53125	3527373.7772608646	0	1173	0.4151520079973756	19.1525118027391	27.681202200675543	317.0818176269531	317.08563232421875
856	317.1142578125	1.6323666666666665					1	DETECTED	317.1143 m/z @1.63 [CD8051_2.mzXML]	317.1142578125	1.6323666666666665	0.19236666666666666	18.932333333333336	18.739966666666668	20311.578125	2821822.144093719	0	1173	0.13439549029737896	22.026273701420727	39.92140327449065	317.10443115234375	317.1156005859375
857	317.1776428222656	13.4338					1	DETECTED	317.1776 m/z @13.43 [CD8051_2.mzXML]	317.1776428222656	13.4338	12.123133333333334	14.31705	2.1939166666666665	21081.513671875	1139236.887911927	0	1173	0.09596124594737354	0.8369468463886065	0.6738936927772131	317.1710205078125	317.1778259277344
858	317.25091552734375	11.110366666666666					1	DETECTED	317.2509 m/z @11.11 [CD8051_2.mzXML]	317.25091552734375	11.110366666666666	11.076133333333333	14.798399999999999	3.722266666666666	78194.4609375	2039753.2127205222	0	1173	0.12628968823056752	43.04101043206712	79.52228922692946	317.2430725097656	317.25103759765625
859	317.52789306640625	1.8574833333333334					1	DETECTED	317.5279 m/z @1.86 [CD8051_2.mzXML]	317.52789306640625	1.8574833333333334	1.8574833333333334	4.34545	2.487966666666666	38155.58203125	890321.5261858829	0	1173	0.47064734246013695	null	null	317.5267028808594	317.53045654296875
860	318.0642395019531	15.8495					1	DETECTED	318.0642 m/z @15.85 [CD8051_2.mzXML]	318.0642395019531	15.8495	9.611716666666666	19.353833333333334	9.742116666666668	4081.033935546875	903981.3635429697	0	1173	2.4071172137729206	0.7808957241755217	0.41555636851157474	318.0626220703125	318.072998046875
861	318.18060302734375	13.450766666666668					1	DETECTED	318.1806 m/z @13.45 [CD8051_2.mzXML]	318.18060302734375	13.450766666666668	10.011433333333335	13.637333333333334	3.6258999999999997	5010.46826171875	723140.2486240234	0	1173	3.590738119960733	0.5271225043613103	0.054245008722620426	318.17510986328125	318.1809387207031
862	318.1960144042969	13.742316666666666					1	DETECTED	318.1960 m/z @13.74 [CD8051_2.mzXML]	318.1960144042969	13.742316666666666	9.274616666666667	13.742316666666666	4.467699999999999	12273.93359375	1835806.4460500488	0	1173	4.46222366107467	0.5	null	318.19061279296875	318.1960144042969
863	318.2536926269531	11.110366666666666					1	DETECTED	318.2537 m/z @11.11 [CD8051_2.mzXML]	318.2536926269531	11.110366666666666	11.076133333333333	17.173333333333336	6.097200000000003	7151.4619140625	1028424.9148627323	0	1173	0.0993175941886495	89.053554040897	177.107108081794	318.24737548828125	318.25531005859375
864	318.2989196777344	11.326466666666667					1	DETECTED	318.2989 m/z @11.33 [CD8051_2.mzXML]	318.2989196777344	11.326466666666667	11.296083333333334	17.191666666666666	5.895583333333333	318518.90625	3034003.543811223	1	1173	0.09294819494931872	13.944902977338316	5.6875818930655235	318.298095703125	318.299560546875
865	318.9691467285156	1.8004833333333332					1	DETECTED	318.9691 m/z @1.80 [CD8051_2.mzXML]	318.9691467285156	1.8004833333333332	1.7863	2.1798	0.3935000000000002	16091.3125	183039.44753222665	0	1173	0.2740243087841485	13.871915393654646	26.743830787309292	318.9682922363281	318.9696044921875
866	319.0049743652344	1.4971833333333333					1	DETECTED	319.0050 m/z @1.50 [CD8051_2.mzXML]	319.0049743652344	1.4971833333333333	1.4351999999999998	15.00025	13.56505	5201.43603515625	3502520.277945617	0	1173	0.11307722119943753	109.42497983328822	217.84995966657644	318.9996032714844	319.0082092285156
867	319.06024169921875	16.56485					1	DETECTED	319.0602 m/z @16.56 [CD8051_2.mzXML]	319.06024169921875	16.56485	9.474566666666668	19.1155	9.640933333333333	3649.103515625	1055590.5829172363	0	1173	7.444248859794552	0.6798693987311274	0.3597387974622549	319.05889892578125	319.0621643066406
868	319.12811279296875	10.689816666666667					1	DETECTED	319.1281 m/z @10.69 [CD8051_2.mzXML]	319.12811279296875	10.689816666666667	9.715916666666667	10.778916666666667	1.0630000000000006	7018.16259765625	108579.70514843757	0	1173	0.08442090316759021	0.5457439162131636	0.058180764293475976	319.1270751953125	319.1287841796875
869	319.1645202636719	9.577033333333333					1	DETECTED	319.1645 m/z @9.58 [CD8051_2.mzXML]	319.1645202636719	9.577033333333333	9.52635	9.6807	0.1543499999999991	8353.5263671875	44778.45055718997	0	1173	0.09039877417009201	1.522689904636668	2.045379809273336	319.16375732421875	319.164794921875
870	319.1933288574219	14.1907					1	DETECTED	319.1933 m/z @14.19 [CD8051_2.mzXML]	319.1933288574219	14.1907	10.36495	18.238333333333333	7.873383333333333	142348.875	6663850.20197882	1	1173	0.43939653750980057	0.7281532222228648	0.47950218802616695	319.1919250488281	319.19427490234375
871	319.3022766113281	11.326466666666667					1	DETECTED	319.3023 m/z @11.33 [CD8051_2.mzXML]	319.3022766113281	11.326466666666667	11.296083333333334	11.825	0.5289166666666656	60873.01953125	478242.2209807138	0	1173	0.08752456187559865	8.704059243006116	16.40811848601223	319.2940368652344	319.3024597167969
872	320.1967468261719	14.222066666666667					1	DETECTED	320.1967 m/z @14.22 [CD8051_2.mzXML]	320.1967468261719	14.222066666666667	7.660749999999999	16.0875	8.426749999999998	27292.185546875	1613970.2718214705	0	1173	0.46730607680699343	0.597470868952028	0.3198207576975242	320.1932678222656	320.2060546875
873	320.8689270019531	1.6475499999999998					1	DETECTED	320.8689 m/z @1.65 [CD8051_2.mzXML]	320.8689270019531	1.6475499999999998	1.6017333333333332	1.7088833333333333	0.10715000000000008	18165.7421875	78623.67689575198	0	1173	0.08924794877636377	1.1693343033830506	1.4384438162595536	320.8682861328125	320.86932373046875
874	320.9662780761719	1.9552666666666667					1	DETECTED	320.9663 m/z @1.96 [CD8051_2.mzXML]	320.9662780761719	1.9552666666666667	1.1613333333333336	2.1241	0.9627666666666663	8356.931640625	284601.59130279534	0	1173	0.10770478110044901	0.6063271475354773	0.21265429507095457	320.9579772949219	320.9669189453125
875	321.18328857421875	11.739466666666667					1	DETECTED	321.1833 m/z @11.74 [CD8051_2.mzXML]	321.18328857421875	11.739466666666667	11.177950000000001	12.311283333333334	1.1333333333333329	10688.294921875	347548.896274536	0	1173	0.5979987763414769	1.0091715888516228	0.9407612436822377	321.1822814941406	321.1841735839844
876	321.2087707519531	12.710316666666667					1	DETECTED	321.2088 m/z @12.71 [CD8051_2.mzXML]	321.2087707519531	12.710316666666667	1.4165833333333333	15.391266666666667	13.974683333333333	80817.9453125	2886149.865649779	0	1173	0.3341790521688246	0.5380357779865341	2.4616001981854763	321.19903564453125	321.2102966308594
877	322.06524658203125	12.039383333333335					1	DETECTED	322.0652 m/z @12.04 [CD8051_2.mzXML]	322.06524658203125	12.039383333333335	9.698116666666666	18.950499999999998	9.252383333333333	39404.60546875	2083764.0479405522	0	1173	0.1455772175828116	1.7002518566799538	0.09603219678966315	322.0575256347656	322.066162109375
878	322.1794128417969	10.462566666666667					1	DETECTED	322.1794 m/z @10.46 [CD8051_2.mzXML]	322.1794128417969	10.462566666666667	10.432549999999999	10.570666666666666	0.1381166666666669	2931.74658203125	14575.812830322335	0	1173	0.07630621524291037	2.3006662965018174	3.601332593003635	322.1783752441406	322.1799011230469
879	322.2119445800781	12.6456					1	DETECTED	322.2119 m/z @12.65 [CD8051_2.mzXML]	322.2119445800781	12.6456	9.126966666666668	13.551166666666667	4.424199999999999	17813.10546875	1041530.4330600582	0	1173	0.34474931826636457	0.6286815903902084	0.12648856294963873	322.20208740234375	322.2137756347656
880	322.27288818359375	13.90135					1	DETECTED	322.2729 m/z @13.90 [CD8051_2.mzXML]	322.27288818359375	13.90135	13.77725	14.511466666666667	0.7342166666666667	11097.76171875	175304.1400716554	0	1173	0.2541293404815175	2.958165457964	4.4558203563172425	322.2720947265625	322.2742004394531
881	323.22430419921875	13.848166666666666					1	DETECTED	323.2243 m/z @13.85 [CD8051_2.mzXML]	323.22430419921875	13.848166666666666	11.63805	15.757816666666667	4.119766666666667	22300.55859375	956926.7081671138	0	1173	0.31134631996583906	1.920115517607588	0.7274357722633632	323.2225036621094	323.226318359375
882	323.25445556640625	12.826533333333334					1	DETECTED	323.2545 m/z @12.83 [CD8051_2.mzXML]	323.25445556640625	12.826533333333334	11.722516666666667	13.51735	1.794833333333333	6941.443359375	394443.91890374804	0	1173	0.6777360813168052	0.812865143944083	0.6257302878881661	323.2535705566406	323.25518798828125
883	324.045166015625	9.338483333333333					1	DETECTED	324.0452 m/z @9.34 [CD8051_2.mzXML]	324.045166015625	9.338483333333333	2.8609	10.9549	8.094000000000001	13818.3955078125	998042.1474595036	0	1173	0.09411022082649545	0.5416759264680991	0.01687214997197231	324.039306640625	324.0531005859375
884	324.06231689453125	12.055766666666667					1	DETECTED	324.0623 m/z @12.06 [CD8051_2.mzXML]	324.06231689453125	12.055766666666667	8.896883333333333	12.208733333333333	3.3118499999999997	12818.2314453125	670303.9020635376	0	1173	0.10967234800058279	0.5242121424765079	0.048424284953015886	324.0614929199219	324.0686340332031
885	324.0809631347656	10.79675					1	DETECTED	324.0810 m/z @10.80 [CD8051_2.mzXML]	324.0809631347656	10.79675	8.097433333333333	10.81465	2.7172166666666673	2546.231201171875	222537.00227783207	0	1173	0.03905655226769156	0.5033156539618053	0.006631307923610636	324.0804443359375	324.08978271484375
886	324.1784973144531	16.60125					1	DETECTED	324.1785 m/z @16.60 [CD8051_2.mzXML]	324.1784973144531	16.60125	8.896883333333333	19.903833333333335	11.006950000000002	7249.5634765625	1994226.5346571659	0	1173	3.578504321954563	0.7143319156668729	0.39598936651035854	324.1768798828125	324.18017578125
887	324.1912536621094	9.698116666666666					1	DETECTED	324.1913 m/z @9.70 [CD8051_2.mzXML]	324.1912536621094	9.698116666666666	3.8445833333333335	9.750466666666666	5.905883333333333	6661.00244140625	700261.5680261537	0	1173	0.07198428092011966	0.5044716581437992	0.00894331628759847	324.19110107421875	324.1981506347656
888	324.2281188964844	14.027116666666666					1	DETECTED	324.2281 m/z @14.03 [CD8051_2.mzXML]	324.2281188964844	14.027116666666666	12.6456	14.094683333333334	1.4490833333333342	4591.43603515625	269442.6250162356	0	1173	0.10739383983755602	0.5244538007745115	0.04890760154902311	324.2279052734375	324.2345886230469
889	325.17510986328125	16.711833333333335					1	DETECTED	325.1751 m/z @16.71 [CD8051_2.mzXML]	325.17510986328125	16.711833333333335	0.10085000000000001	19.977666666666668	19.876816666666667	10116.966796875	2955007.111605012	0	1173	7.1950053119520145	0.5983034317655286	0.5552395262002372	325.17303466796875	325.1757507324219
890	326.04217529296875	9.322016666666666					1	DETECTED	326.0422 m/z @9.32 [CD8051_2.mzXML]	326.04217529296875	9.322016666666666	9.274616666666667	15.7946	6.519983333333334	3968.39111328125	355512.6416737673	0	1173	0.15689033542629538	68.77619549929726	136.55239099859452	326.0367736816406	326.0426940917969
891	326.17730712890625	16.730333333333334					1	DETECTED	326.1773 m/z @16.73 [CD8051_2.mzXML]	326.17730712890625	16.730333333333334	9.905583333333334	18.622	8.716416666666666	3846.853759765625	937545.1458479306	0	1173	1.6899361278290819	0.6385887150933489	0.27717743018669777	326.17608642578125	326.1786804199219
892	326.88568115234375	1.6625833333333333					1	DETECTED	326.8857 m/z @1.66 [CD8051_2.mzXML]	326.88568115234375	1.6625833333333333	1.6625833333333333	17.7805	16.117916666666666	25665.56640625	3661451.6793636475	0	1173	0.024304771701477046	null	null	326.8855895996094	326.8877258300781
893	327.00762939453125	0.3937					1	DETECTED	327.0076 m/z @0.39 [CD8051_2.mzXML]	327.00762939453125	0.3937	0.11916666666666667	19.996333333333332	19.877166666666664	8423.5390625	4456611.104694208	0	1173	18.48743731477328	36.20173627974745	48.19840696548583	327.00439453125	327.0096435546875
894	327.173583984375	15.685033333333333					1	DETECTED	327.1736 m/z @15.69 [CD8051_2.mzXML]	327.173583984375	15.685033333333333	9.338483333333333	18.549	9.210516666666667	5866.4658203125	1467398.0224984135	0	1173	6.77033106050102	0.7256317736933189	0.45126354738663776	327.171875	327.1744384765625
895	327.22821044921875	13.848166666666666					1	DETECTED	327.2282 m/z @13.85 [CD8051_2.mzXML]	327.22821044921875	13.848166666666666	3.351716666666667	14.730799999999999	11.379083333333332	29363.482421875	3714707.8196088863	0	1173	1.3527100461504418	0.5420443737327064	0.8200169480425468	327.21917724609375	327.2339782714844
896	328.24737548828125	11.093216666666667					1	DETECTED	328.2474 m/z @11.09 [CD8051_2.mzXML]	328.24737548828125	11.093216666666667	11.058466666666668	11.26305	0.204583333333332	35184.44140625	252351.84573803694	0	1173	0.12275912386714083	2.943645083932924	5.064074560256088	328.24688720703125	328.24761962890625
897	328.6747741699219	13.18165					1	DETECTED	328.6748 m/z @13.18 [CD8051_2.mzXML]	328.6747741699219	13.18165	12.41305	13.401116666666667	0.9880666666666666	7229.201171875	248353.91637622062	0	1173	0.16332560421157893	0.6427704050654877	0.28554081013097526	328.6654052734375	328.6759338378906
898	328.89776611328125	1.5566833333333332					1	DETECTED	328.8978 m/z @1.56 [CD8051_2.mzXML]	328.89776611328125	1.5566833333333332	1.4519166666666665	1.6323666666666665	0.18045	53818.9296875	322662.62177343736	0	1173	0.10901689339313969	0.8611994909322302	0.7348649880794305	328.8970947265625	328.8980407714844
899	328.9978332519531	1.7863					1	DETECTED	328.9978 m/z @1.79 [CD8051_2.mzXML]	328.9978332519531	1.7863	0.10085000000000001	19.996333333333332	19.89548333333333	18745.546875	4607085.299853207	0	1173	1.0643396701542382	4.42367746032023	5.459629371887664	328.9974365234375	329.00567626953125
900	329.06744384765625	11.671333333333333					1	DETECTED	329.0674 m/z @11.67 [CD8051_2.mzXML]	329.06744384765625	11.671333333333333	11.023850000000001	12.123133333333334	1.0992833333333323	4137.3408203125	187983.22689752202	0	1173	0.16615632050507934	0.848889289299597	0.697778578599194	329.0665283203125	329.0681457519531
901	329.17572021484375	12.3286					1	DETECTED	329.1757 m/z @12.33 [CD8051_2.mzXML]	329.17572021484375	12.3286	12.24305	13.2596	1.0165500000000005	9186.9228515625	221541.43345666525	0	1173	0.24420982849719053	5.941262419637671	10.882524839275343	329.1750793457031	329.1772155761719
902	329.2463684082031	13.742316666666666					1	DETECTED	329.2464 m/z @13.74 [CD8051_2.mzXML]	329.2463684082031	13.742316666666666	11.076133333333333	14.848533333333334	3.772400000000001	32702.486328125	1375363.4424445797	0	1173	0.26565658160103567	0.7009921440341812	0.2557552181921648	329.2425231933594	329.2510070800781
903	330.0323486328125	10.4477					1	DETECTED	330.0323 m/z @10.45 [CD8051_2.mzXML]	330.0323486328125	10.4477	10.417216666666667	13.243699999999999	2.826483333333332	10238.9873046875	567947.0647019041	0	1173	0.07055949548484186	46.361126298524646	91.72225259704929	330.0320129394531	330.03326416015625
904	330.2453918457031	11.739466666666667					1	DETECTED	330.2454 m/z @11.74 [CD8051_2.mzXML]	330.2453918457031	11.739466666666667	10.778916666666667	14.3493	3.570383333333332	11340.1474609375	972648.9800953976	0	1173	0.08844476393738887	1.8585098814915069	2.7170197629830137	330.2371520996094	330.2513732910156
905	330.3357238769531	11.8712					1	DETECTED	330.3357 m/z @11.87 [CD8051_2.mzXML]	330.3357238769531	11.8712	11.825	12.00745	0.1824500000000011	12365.953125	72095.69852746614	0	1173	0.04291031616099161	1.9745670995670823	2.9491341991341646	330.3355407714844	330.33642578125
906	331.05316162109375	1.8574833333333334					1	DETECTED	331.0532 m/z @1.86 [CD8051_2.mzXML]	331.05316162109375	1.8574833333333334	1.7863	10.207083333333333	8.420783333333333	1735659.75	4.194667826884921E7	1	1173	0.4450613477037759	17.458385319770624	37.29658418804793	331.04412841796875	331.0605773925781
907	331.16009521484375	12.174566666666667					1	DETECTED	331.1601 m/z @12.17 [CD8051_2.mzXML]	331.16009521484375	12.174566666666667	8.1987	13.385183333333334	5.186483333333333	7493.48681640625	1475718.5431436766	0	1173	5.006786173942727	0.6522456319796103	0.31431127416481464	331.1539611816406	331.1653747558594
908	331.20440673828125	11.14445					1	DETECTED	331.2044 m/z @11.14 [CD8051_2.mzXML]	331.20440673828125	11.14445	11.110366666666666	11.356283333333332	0.24591666666666612	10208.4033203125	116270.67983203116	0	1173	0.1484064487007366	3.607579462102503	6.215158924205006	331.2035217285156	331.20660400390625
909	331.2259216308594	11.041383333333332					1	DETECTED	331.2259 m/z @11.04 [CD8051_2.mzXML]	331.2259216308594	11.041383333333332	10.97215	11.076133333333333	0.10398333333333376	8182.68310546875	36843.56565502941	0	1173	0.09120250399359975	0.7509629272989953	0.5019258545979904	331.22576904296875	331.226318359375
910	331.2624816894531	12.00745					1	DETECTED	331.2625 m/z @12.01 [CD8051_2.mzXML]	331.2624816894531	12.00745	11.195066666666666	16.03265	4.837583333333335	8965.0810546875	983619.9194848632	0	1173	2.9661869032168973	2.7047945424124538	4.053559138324661	331.2582092285156	331.2634582519531
911	332.0569152832031	1.8574833333333334					1	DETECTED	332.0569 m/z @1.86 [CD8051_2.mzXML]	332.0569152832031	1.8574833333333334	1.84335	9.3058	7.46245	165330.875	4461727.689662842	0	1173	0.459829022556975	42.83133729606641	83.72169288543407	332.0561828613281	332.06219482421875
912	332.1632385253906	10.081466666666667					1	DETECTED	332.1632 m/z @10.08 [CD8051_2.mzXML]	332.1632385253906	10.081466666666667	9.52635	12.089316666666667	2.562966666666666	49981.49609375	1542566.3022877194	0	1173	0.36409829026408147	1.5436973163362233	0.9337536375669823	332.1629333496094	332.16864013671875
913	332.2423400878906	10.79675					1	DETECTED	332.2423 m/z @10.80 [CD8051_2.mzXML]	332.2423400878906	10.79675	9.5089	11.195066666666666	1.686166666666665	59698.98046875	583906.4147874437	1	1173	0.4929359773816149	1.4831055163486477	1.5260129484548484	332.241943359375	332.2481384277344
914	332.29498291015625	11.356283333333332					1	DETECTED	332.2950 m/z @11.36 [CD8051_2.mzXML]	332.29498291015625	11.356283333333332	11.326466666666667	11.400366666666667	0.07390000000000008	11117.966796875	40646.1006491703	0	1173	0.3522036795404464	1.239239798770322	1.4784795975406442	332.294677734375	332.29541015625
915	332.8713073730469	9.158166666666666					1	DETECTED	332.8713 m/z @9.16 [CD8051_2.mzXML]	332.8713073730469	9.158166666666666	9.11005	9.355250000000002	0.2452000000000023	6584.18408203125	37358.83302087442	0	1173	0.07629070472901311	2.5479736750952595	1.0168248996347142	332.8706970214844	332.8728332519531
916	333.0513000488281	1.8711666666666666					1	DETECTED	333.0513 m/z @1.87 [CD8051_2.mzXML]	333.0513000488281	1.8711666666666666	1.8711666666666666	4.8479833333333335	2.976816666666667	104781.8359375	2543637.7328609615	0	1173	0.37862884101220895	null	null	333.0505065917969	333.05267333984375
917	333.14990234375	13.450766666666668					1	DETECTED	333.1499 m/z @13.45 [CD8051_2.mzXML]	333.14990234375	13.450766666666668	10.850633333333333	16.03265	5.182016666666668	22935.0625	1348463.5092396236	0	1173	0.7134372277926566	0.862801157360984	2.276247202544891	333.1404724121094	333.151123046875
918	333.1706237792969	11.63805					1	DETECTED	333.1706 m/z @11.64 [CD8051_2.mzXML]	333.1706237792969	11.63805	10.081466666666667	15.556266666666666	5.474799999999998	8579.849609375	1237783.40511676	0	1173	1.2878425285972082	1.7585952138765464	2.5171904277530928	333.1656494140625	333.17218017578125
919	333.24566650390625	10.79675					1	DETECTED	333.2457 m/z @10.80 [CD8051_2.mzXML]	333.24566650390625	10.79675	4.9668	14.764383333333335	9.797583333333336	9896.4775390625	1728826.5289592287	0	1173	0.1106422943964791	0.8402802196702662	0.6805604393405322	333.2381896972656	333.2459411621094
920	333.3179626464844	11.807566666666666					1	DETECTED	333.3180 m/z @11.81 [CD8051_2.mzXML]	333.3179626464844	11.807566666666666	11.807566666666666	12.1403	0.33273333333333355	6975.33984375	88990.52468493681	0	1173	0.24771199229762253	null	null	333.30975341796875	333.3179626464844
921	334.0548400878906	2.3319666666666667					1	DETECTED	334.0548 m/z @2.33 [CD8051_2.mzXML]	334.0548400878906	2.3319666666666667	2.0960166666666664	2.88975	0.7937333333333334	8623.46875	196060.95635498053	0	1173	0.48199906437804474	1.6819947729038616	2.389236153600865	334.0539855957031	334.0552673339844
922	334.1393127441406	9.7334					1	DETECTED	334.1393 m/z @9.73 [CD8051_2.mzXML]	334.1393127441406	9.7334	9.698116666666666	10.868533333333334	1.170416666666668	13569.4501953125	166038.25782678253	0	1173	0.09754930798188077	16.585970713273205	3.496287576676763	334.1387634277344	334.1466979980469
923	334.9141540527344	1.6017333333333332					1	DETECTED	334.9142 m/z @1.60 [CD8051_2.mzXML]	334.9141540527344	1.6017333333333332	1.5713833333333334	1.6625833333333333	0.09119999999999995	44563.25	161961.19248046845	0	1173	0.0670809911635768	1.5024711696869903	2.0049423393739807	334.9139404296875	334.91455078125
924	335.1231994628906	10.330183333333334					1	DETECTED	335.1232 m/z @10.33 [CD8051_2.mzXML]	335.1231994628906	10.330183333333334	9.785383333333334	10.52295	0.737566666666666	4481.20751953125	91012.10052435289	0	1173	0.5716491314883552	0.6769150758688193	0.3538301517376386	335.1222839355469	335.1241760253906
925	335.1500244140625	13.51735					1	DETECTED	335.1500 m/z @13.52 [CD8051_2.mzXML]	335.1500244140625	13.51735	9.7334	13.619916666666667	3.886516666666667	4560.5185546875	706898.2439368286	0	1173	3.818602225027913	0.5135528570233046	0.02710571404660903	335.1423034667969	335.1515197753906
926	335.1657409667969	14.159166666666666					1	DETECTED	335.1657 m/z @14.16 [CD8051_2.mzXML]	335.1657409667969	14.159166666666666	10.760883333333334	16.619366666666668	5.858483333333334	175675.9375	1.0468103941315671E7	1	1173	2.773668456704593	0.9837767614307842	0.5292810105463361	335.1649475097656	335.1671142578125
927	335.2179260253906	12.548399999999999					1	DETECTED	335.2179 m/z @12.55 [CD8051_2.mzXML]	335.2179260253906	12.548399999999999	12.497416666666668	12.629566666666667	0.13214999999999932	14038.16796875	75863.84172729455	0	1173	0.14148694516970295	1.2960117685518628	1.592023537103726	335.21771240234375	335.2184753417969
928	336.0740661621094	16.637883333333335					1	DETECTED	336.0741 m/z @16.64 [CD8051_2.mzXML]	336.0740661621094	16.637883333333335	5.383016666666666	19.335166666666666	13.95215	3069.718505859375	993983.1393023372	0	1173	0.9156704353746683	0.6198274228037648	0.23965484560752956	336.0723571777344	336.07623291015625
929	336.16925048828125	14.206383333333333					1	DETECTED	336.1693 m/z @14.21 [CD8051_2.mzXML]	336.16925048828125	14.206383333333333	1.75665	15.66635	13.909699999999999	33421.24609375	4294996.853654323	0	1173	2.470700728626447	0.7114771103396995	0.31931294883070055	336.16015625	336.170654296875
930	336.251953125	12.191816666666666					1	DETECTED	336.2520 m/z @12.19 [CD8051_2.mzXML]	336.251953125	12.191816666666666	12.105933333333333	12.39605	0.2901166666666679	9873.87109375	72873.83640625009	0	1173	0.07547557848526054	1.6890161071220724	1.490871739133124	336.25177001953125	336.25262451171875
931	336.66278076171875	13.22795					1	DETECTED	336.6628 m/z @13.23 [CD8051_2.mzXML]	336.66278076171875	13.22795	12.976116666666666	13.689616666666666	0.7134999999999998	20876.353515625	329114.7834750971	0	1173	0.19116620274347085	1.4166115155526111	0.8773126446319263	336.66259765625	336.66387939453125
932	337.06134033203125	1.8711666666666666					1	DETECTED	337.0613 m/z @1.87 [CD8051_2.mzXML]	337.06134033203125	1.8711666666666666	1.67775	18.913833333333333	17.236083333333333	965503.4375	2.0683965474544715E7	1	1173	0.31435862692572525	5.741847192438589	10.555996417780975	337.0601501464844	337.0712890625
933	337.1660461425781	14.159166666666666					1	DETECTED	337.1660 m/z @14.16 [CD8051_2.mzXML]	337.1660461425781	14.159166666666666	10.97215	15.904666666666666	4.932516666666666	56179.265625	2682380.339242613	0	1173	0.2827978679811185	1.5035407688941544	0.5039131107489108	337.1650085449219	337.1676940917969
934	337.1813049316406	12.613716666666667					1	DETECTED	337.1813 m/z @12.61 [CD8051_2.mzXML]	337.1813049316406	12.613716666666667	9.715916666666667	14.00915	4.293233333333333	112026.3828125	3737769.7123950804	0	1173	0.3356733222520081	0.5893661236062397	4.5927695050720985	337.18017578125	337.18212890625
935	337.2039489746094	14.206383333333333					1	DETECTED	337.2039 m/z @14.21 [CD8051_2.mzXML]	337.2039489746094	14.206383333333333	14.027116666666666	17.394833333333334	3.3677166666666682	8542.0791015625	420546.3902727053	0	1173	0.3576233947817897	9.393036444775001	5.162662110137923	337.1954040527344	337.2052001953125
936	338.0650634765625	1.8850333333333333					1	DETECTED	338.0651 m/z @1.89 [CD8051_2.mzXML]	338.0650634765625	1.8850333333333333	1.8147833333333334	12.105933333333333	10.29115	85554.3046875	7365608.658139038	0	1173	0.40597675919664833	73.24661921708193	145.49323843416386	338.0626525878906	338.06524658203125
937	338.16973876953125	14.222066666666667					1	DETECTED	338.1697 m/z @14.22 [CD8051_2.mzXML]	338.16973876953125	14.222066666666667	11.177950000000001	15.209583333333335	4.031633333333334	9842.189453125	868663.2453850097	0	1173	2.5911507916648766	0.6622008573915807	0.18861472670976112	338.1693115234375	338.171142578125
938	338.2313537597656	12.464033333333333					1	DETECTED	338.2314 m/z @12.46 [CD8051_2.mzXML]	338.2313537597656	12.464033333333333	0.10085000000000001	19.996333333333332	19.89548333333333	388461.59375	1.6522926960988672E7	0	1173	0.16088409561809058	2.6052989969275107	0.8872537145083379	338.23016357421875	338.2334289550781
939	338.3405456542969	12.581566666666667					1	DETECTED	338.3405 m/z @12.58 [CD8051_2.mzXML]	338.3405456542969	12.581566666666667	12.1403	15.391266666666667	3.250966666666667	256818.828125	8889972.060837738	1	1173	0.16992901629617485	3.4827348989780034	0.8142023692907191	338.3402404785156	338.3409423828125
940	339.1612548828125	14.222066666666667					1	DETECTED	339.1613 m/z @14.22 [CD8051_2.mzXML]	339.1612548828125	14.222066666666667	11.14445	15.2277	4.08325	22192.974609375	1596367.5334514151	0	1173	2.4654471060380168	0.6313171323816822	0.2946342975666242	339.1611328125	339.1627197265625
941	339.19696044921875	11.841783333333332					1	DETECTED	339.1970 m/z @11.84 [CD8051_2.mzXML]	339.19696044921875	11.841783333333332	11.370849999999999	14.679433333333332	3.308583333333333	9324.1494140625	1077159.6110082401	0	1173	0.4385997846227312	3.5127937429218594	6.025587485843719	339.19647216796875	339.2059631347656
942	339.23468017578125	12.464033333333333					1	DETECTED	339.2347 m/z @12.46 [CD8051_2.mzXML]	339.23468017578125	12.464033333333333	0.13724999999999998	19.738666666666667	19.601416666666665	75986.7734375	3445167.968088898	0	1173	0.15701064914222407	0.8588681183023508	4.989069782512025	339.23370361328125	339.2363586425781
943	339.3438720703125	12.613716666666667					1	DETECTED	339.3439 m/z @12.61 [CD8051_2.mzXML]	339.3438720703125	12.613716666666667	12.023033333333332	14.3493	2.326266666666667	63696.4609375	1747642.7733837287	0	1173	0.30264699955668917	1.233141770935136	0.6857697744207523	339.3357849121094	339.3455810546875
944	340.04010009765625	10.4477					1	DETECTED	340.0401 m/z @10.45 [CD8051_2.mzXML]	340.04010009765625	10.4477	10.242183333333333	10.903483333333332	0.6612999999999989	23759.556640625	220149.7690399468	0	1173	0.09742618933648473	1.6088719487470617	0.7339970542769171	340.0394592285156	340.0419616699219
945	340.1637878417969	14.094683333333334					1	DETECTED	340.1638 m/z @14.09 [CD8051_2.mzXML]	340.1637878417969	14.094683333333334	11.722516666666667	14.966416666666667	3.2439	3668.308837890625	399446.1575272521	0	1173	2.7218728264897347	0.6837420080095552	0.36748401601911046	340.1591796875	340.1697998046875
946	340.2473449707031	11.195066666666666					1	DETECTED	340.2473 m/z @11.20 [CD8051_2.mzXML]	340.2473449707031	11.195066666666666	11.076133333333333	11.370849999999999	0.29471666666666607	31951.365234375	218708.0856711428	0	1173	0.061823679981165114	1.2389994394618877	4.399730637168597	340.2465515136719	340.2475280761719
947	340.25885009765625	10.832566666666667					1	DETECTED	340.2589 m/z @10.83 [CD8051_2.mzXML]	340.25885009765625	10.832566666666667	10.189183333333334	10.920983333333334	0.7317999999999998	4897.888671875	80760.76136767582	0	1173	0.08521531880989741	0.5687122762479605	0.1374245524959211	340.2575378417969	340.25921630859375
948	340.781982421875	1.7413166666666666					1	DETECTED	340.7820 m/z @1.74 [CD8051_2.mzXML]	340.781982421875	1.7413166666666666	1.72525	1.8004833333333332	0.07523333333333326	7846.72509765625	27265.383042236303	0	1173	0.10435181937171456	2.341286307053939	3.6825726141078774	340.7803649902344	340.781982421875
949	340.9310302734375	1.6323666666666665					1	DETECTED	340.9310 m/z @1.63 [CD8051_2.mzXML]	340.9310302734375	1.6323666666666665	1.5713833333333334	1.67775	0.10636666666666672	26813.7421875	104264.79245050043	0	1173	0.01575094973755209	0.8705993170665282	0.7659583692823624	340.93048095703125	340.9316101074219
950	340.9957580566406	11.688566666666667					1	DETECTED	340.9958 m/z @11.69 [CD8051_2.mzXML]	340.9957580566406	11.688566666666667	10.937983333333333	17.4495	6.511516666666667	3710.9892578125	619339.9616561278	0	1173	4.228942296055099	4.337637393138671	7.058086810854012	340.9935302734375	340.9974365234375
951	341.1770324707031	12.6942					1	DETECTED	341.1770 m/z @12.69 [CD8051_2.mzXML]	341.1770324707031	12.6942	10.4003	17.209833333333332	6.8095333333333325	9458.337890625	777688.7374190062	0	1173	1.0893575023693423	1.4842698751761914	1.9685397503523825	341.17529296875	341.1867980957031
952	341.1976623535156	12.3286					1	DETECTED	341.1977 m/z @12.33 [CD8051_2.mzXML]	341.1976623535156	12.3286	1.4672666666666667	16.730333333333334	15.263066666666667	10595.078125	1380644.568664307	0	1173	0.3013866438663655	0.6211461364040705	0.20831808462320425	341.1879577636719	341.1999816894531
953	341.24407958984375	13.243699999999999					1	DETECTED	341.2441 m/z @13.24 [CD8051_2.mzXML]	341.24407958984375	13.243699999999999	11.161333333333333	14.764383333333335	3.6030500000000014	6867.4443359375	641058.286712586	0	1173	2.120895207368946	0.8651334219077661	0.7302668438155322	341.2345886230469	341.2510070800781
954	341.35150146484375	13.848166666666666					1	DETECTED	341.3515 m/z @13.85 [CD8051_2.mzXML]	341.35150146484375	13.848166666666666	1.6475499999999998	14.91555	13.268	21198.962890625	7813363.0237321155	0	1173	0.10996269551743865	4.9373222147809495	7.77544312091318	341.3441162109375	341.3539123535156
955	342.01416015625	8.650016666666666					1	DETECTED	342.0142 m/z @8.65 [CD8051_2.mzXML]	342.01416015625	8.650016666666666	0.11916666666666667	19.775333333333332	19.656166666666664	8744.326171875	2486197.5955745233	0	1173	1.204079473697961	1.054798964076305	0.8699315177925168	342.0126037597656	342.0160217285156
956	342.03692626953125	10.432549999999999					1	DETECTED	342.0369 m/z @10.43 [CD8051_2.mzXML]	342.03692626953125	10.432549999999999	10.417216666666667	10.554516666666666	0.13729999999999976	8563.857421875	45252.560219237974	0	1173	0.0867930136867674	4.477173913043704	7.954347826087408	342.0368347167969	342.03729248046875
957	342.2624816894531	11.356283333333332					1	DETECTED	342.2625 m/z @11.36 [CD8051_2.mzXML]	342.2624816894531	11.356283333333332	11.246383333333334	11.85665	0.6102666666666661	119222.4296875	1113610.8368297117	0	1173	0.22270826654339615	1.9351588168161462	3.997228539269534	342.2622985839844	342.2630615234375
958	342.86767578125	1.72525					1	DETECTED	342.8677 m/z @1.73 [CD8051_2.mzXML]	342.86767578125	1.72525	1.67775	3.3974333333333333	1.7196833333333332	17279.810546875	266038.42929235834	0	1173	0.10715216925250193	18.10192982456145	1.7201480325375331	342.86700439453125	342.87677001953125
959	343.1919860839844	12.3286					1	DETECTED	343.1920 m/z @12.33 [CD8051_2.mzXML]	343.1919860839844	12.3286	11.807566666666666	17.191666666666666	5.3841	57331.0859375	1367785.4405173964	0	1173	0.24201336501541348	6.3242227185718445	12.776575866528663	343.18353271484375	343.19403076171875
960	343.2660827636719	11.34125					1	DETECTED	343.2661 m/z @11.34 [CD8051_2.mzXML]	343.2660827636719	11.34125	11.34125	19.023833333333336	7.682583333333335	22578.859375	1518040.8568397218	0	1173	1.6720538416632422	null	null	343.2573547363281	343.2660827636719
961	344.278076171875	11.494533333333333					1	DETECTED	344.2781 m/z @11.49 [CD8051_2.mzXML]	344.278076171875	11.494533333333333	11.446116666666667	11.9759	0.5297833333333326	114086.796875	809755.925394162	1	1173	0.1010305098404487	3.4508549145217797	2.9157420202384934	344.27703857421875	344.27886962890625
962	344.6490478515625	13.197149999999999					1	DETECTED	344.6490 m/z @13.20 [CD8051_2.mzXML]	344.6490478515625	13.197149999999999	13.00755	13.568133333333332	0.5605833333333319	15322.6865234375	180924.00414343283	0	1173	0.11377016676201457	1.4783315752461388	1.8479084116009725	344.6483459472656	344.6499328613281
963	344.86468505859375	1.7413166666666666					1	DETECTED	344.8647 m/z @1.74 [CD8051_2.mzXML]	344.86468505859375	1.7413166666666666	1.7088833333333333	1.7717500000000002	0.06286666666666685	10456.87890625	35179.92749414068	0	1173	0.09683533354484797	0.969167523124361	0.9383350462487221	344.8645324707031	344.8652648925781
964	344.8753662109375	1.5566833333333332					1	DETECTED	344.8754 m/z @1.56 [CD8051_2.mzXML]	344.8753662109375	1.5566833333333332	1.4519166666666665	1.6323666666666665	0.18045	124517.8359375	667320.7386118161	0	1173	0.09321552796479904	0.8854657643143073	0.5729374506230842	344.87451171875	344.87548828125
965	345.2164306640625	11.914966666666666					1	DETECTED	345.2164 m/z @11.91 [CD8051_2.mzXML]	345.2164306640625	11.914966666666666	11.85665	12.24305	0.3864000000000001	44857.7890625	336024.43523107766	0	1173	0.13059117586622015	3.201123121223613	2.301181011208011	345.2100524902344	345.21685791015625
966	346.0085754394531	5.12245					1	DETECTED	346.0086 m/z @5.12 [CD8051_2.mzXML]	346.0085754394531	5.12245	0.10085000000000001	19.996333333333332	19.89548333333333	20752.298828125	8967361.176029855	0	1173	2.8065912037659517	1.2104855984920928	2.425014535009849	346.00665283203125	346.0102233886719
967	346.2726135253906	13.724816666666667					1	DETECTED	346.2726 m/z @13.72 [CD8051_2.mzXML]	346.2726135253906	13.724816666666667	13.602616666666668	14.159166666666666	0.5565499999999979	13509.8125	224928.5921667476	0	1173	0.2646072734826461	2.2772094926350266	3.103807964539688	346.2724304199219	346.2734375
968	346.29449462890625	11.370849999999999					1	DETECTED	346.2945 m/z @11.37 [CD8051_2.mzXML]	346.29449462890625	11.370849999999999	11.356283333333332	12.960266666666666	1.6039833333333338	11882.8974609375	529884.0850444335	0	1173	1.4856385871238587	55.056636155604934	109.11327231120987	346.2934265136719	346.29449462890625
969	346.33050537109375	11.654766666666665					1	DETECTED	346.3305 m/z @11.65 [CD8051_2.mzXML]	346.33050537109375	11.654766666666665	11.605283333333334	11.773383333333333	0.16809999999999903	10316.7490234375	53402.17237780735	0	1173	0.13286493078015482	1.6985517009094637	2.3971034018189274	346.330078125	346.3312072753906
970	347.15924072265625	11.195066666666666					1	DETECTED	347.1592 m/z @11.20 [CD8051_2.mzXML]	347.15924072265625	11.195066666666666	9.645916666666666	11.400366666666667	1.7544500000000003	9404.3955078125	254354.66556295828	0	1173	0.5497818227991829	0.5662621437562538	null	347.15716552734375	347.1604309082031
971	347.22113037109375	11.110366666666666					1	DETECTED	347.2211 m/z @11.11 [CD8051_2.mzXML]	347.22113037109375	11.110366666666666	8.94985	13.039266666666666	4.089416666666667	10633.1396484375	577904.7276453859	0	1173	0.1898317076496685	0.946397852365561	0.8927957047311218	347.21942138671875	347.22625732421875
972	348.8128662109375	1.75665					1	DETECTED	348.8129 m/z @1.76 [CD8051_2.mzXML]	348.8128662109375	1.75665	1.6932	1.7863	0.09309999999999996	15012.8095703125	64720.12038525391	0	1173	0.07952180021074806	0.7336485421591801	0.46729708431836015	348.8125	348.8134460449219
973	348.8682556152344	1.5566833333333332					1	DETECTED	348.8683 m/z @1.56 [CD8051_2.mzXML]	348.8682556152344	1.5566833333333332	1.4672666666666667	1.67775	0.21048333333333336	8151.42626953125	70773.45414831545	0	1173	0.1829892368565853	1.1769804287045693	1.3539608574091384	348.8675537109375	348.87615966796875
974	349.0174255371094	3.1102833333333333					1	DETECTED	349.0174 m/z @3.11 [CD8051_2.mzXML]	349.0174255371094	3.1102833333333333	0.24736666666666668	19.848833333333335	19.601466666666667	2684.908935546875	1119449.2093509831	0	1173	3.4914884469752083	3.423338669771504	5.8466773395430085	349.0146789550781	349.0190734863281
975	349.2338562011719	12.726416666666667					1	DETECTED	349.2339 m/z @12.73 [CD8051_2.mzXML]	349.2338562011719	12.726416666666667	10.97215	12.826533333333334	1.8543833333333346	6343.833984375	283795.7086256102	0	1173	0.15291213725152275	0.5285351903929467	0.056814728579681534	349.2333068847656	349.2369689941406
976	350.0895080566406	16.142366666666668					1	DETECTED	350.0895 m/z @16.14 [CD8051_2.mzXML]	350.0895080566406	16.142366666666668	9.7681	19.1705	9.4024	2694.87841796875	715533.7234399106	0	1173	2.1302006293959863	0.7375279770744869	0.4750559541489739	350.08837890625	350.09271240234375
977	350.8096008300781	1.7413166666666666					1	DETECTED	350.8096 m/z @1.74 [CD8051_2.mzXML]	350.8096008300781	1.7413166666666666	1.6932	1.8004833333333332	0.10728333333333318	17503.248046875	78078.4790612793	0	1173	0.0832875967302873	1.1148250779355735	1.229650155871147	350.8096008300781	350.8103332519531
978	350.89166259765625	1.6017333333333332					1	DETECTED	350.8917 m/z @1.60 [CD8051_2.mzXML]	350.89166259765625	1.6017333333333332	1.5566833333333332	1.67775	0.12106666666666688	63106.171875	260349.617316406	0	1173	0.06714911399844414	1.3436921938586768	1.6856191278577668	350.89141845703125	350.89251708984375
979	350.9862976074219	1.6932					1	DETECTED	350.9863 m/z @1.69 [CD8051_2.mzXML]	350.9862976074219	1.6932	0.44898333333333335	19.701999999999998	19.253016666666664	3291.18603515625	1217446.7749414975	0	1173	4.706916610372993	7.73700320147884	14.47400640295768	350.9846496582031	350.99420166015625
980	351.08587646484375	16.546266666666664					1	DETECTED	351.0859 m/z @16.55 [CD8051_2.mzXML]	351.08587646484375	16.546266666666664	9.802283333333332	18.3845	8.582216666666667	2496.072998046875	583109.0331465149	0	1173	1.7683994864196304	0.6362869125319113	0.2725738250638226	351.0850524902344	351.0877685546875
981	351.1614685058594	14.562366666666666					1	DETECTED	351.1615 m/z @14.56 [CD8051_2.mzXML]	351.1614685058594	14.562366666666666	10.2952	15.034383333333333	4.739183333333333	4113.8916015625	598470.610319214	0	1173	4.46982985774641	0.5553079717220638	0.11061594344412767	351.1567077636719	351.1623840332031
982	351.22833251953125	13.724816666666667					1	DETECTED	351.2283 m/z @13.72 [CD8051_2.mzXML]	351.22833251953125	13.724816666666667	11.739466666666667	15.086883333333333	3.347416666666666	30059.931640625	912962.6755839223	0	1173	0.24214879118727062	4.560849040488423	4.826421450259404	351.21905517578125	351.2381591796875
983	352.1650085449219	9.976433333333334					1	DETECTED	352.1650 m/z @9.98 [CD8051_2.mzXML]	352.1650085449219	9.976433333333334	9.923616666666668	14.612533333333333	4.688916666666666	15779.041015625	532072.4465679622	0	1173	0.08910766186096097	2.3781837640916894	2.730958907981464	352.16375732421875	352.1702880859375
984	352.89654541015625	1.67775					1	DETECTED	352.8965 m/z @1.68 [CD8051_2.mzXML]	352.89654541015625	1.67775	1.4822166666666667	1.7413166666666666	0.2590999999999999	44416.93359375	175459.20624731455	0	1173	0.0927342312901498	0.6799828396789811	0.4521607105572132	352.8957214355469	352.90032958984375
985	353.03521728515625	1.8711666666666666					1	DETECTED	353.0352 m/z @1.87 [CD8051_2.mzXML]	353.03521728515625	1.8711666666666666	1.7717500000000002	18.40266666666667	16.630916666666668	435043.25	8992077.354764499	0	1173	0.2558041754453111	5.165274522086848	9.888665269016474	353.0259094238281	353.0361328125
986	353.1777648925781	15.372933333333332					1	DETECTED	353.1778 m/z @15.37 [CD8051_2.mzXML]	353.1777648925781	15.372933333333332	9.994066666666667	17.46783333333333	7.4737666666666644	6898.5322265625	833299.2556358642	0	1173	1.156047716092889	0.694734330652058	0.3866679263749792	353.1681213378906	353.1787109375
987	353.2354431152344	12.613716666666667					1	DETECTED	353.2354 m/z @12.61 [CD8051_2.mzXML]	353.2354431152344	12.613716666666667	10.207083333333333	14.91555	4.708466666666666	8975.3740234375	695004.9376043698	0	1173	2.496395630818613	0.9782268452471639	2.2828684095972345	353.2286376953125	353.2450256347656
988	355.1918640136719	12.726416666666667					1	DETECTED	355.1919 m/z @12.73 [CD8051_2.mzXML]	355.1918640136719	12.726416666666667	12.072316666666667	13.00755	0.9352333333333327	8029.71533203125	194253.87210375952	0	1173	0.040636088429412354	0.7149008816185087	0.4298017632370175	355.1907043457031	355.2002868652344
989	356.0714416503906	10.099166666666667					1	DETECTED	356.0714 m/z @10.10 [CD8051_2.mzXML]	356.0714416503906	10.099166666666667	0.6133500000000001	10.6218	10.00845	9987.447265625	467600.58554656984	0	1173	0.09331444802852928	0.520375131932785	0.038072643498718486	356.06597900390625	356.0760803222656
990	356.24322509765625	10.903483333333332					1	DETECTED	356.2432 m/z @10.90 [CD8051_2.mzXML]	356.24322509765625	10.903483333333332	7.536483333333334	11.00665	3.4701666666666666	1775.4197998046875	215224.36083569337	0	1173	0.0856692736802156	0.5153202653202655	0.030640530640531172	356.2401123046875	356.24322509765625
991	356.26092529296875	11.807566666666666					1	DETECTED	356.2609 m/z @11.81 [CD8051_2.mzXML]	356.26092529296875	11.807566666666666	11.756283333333332	15.034383333333333	3.2781000000000002	6798.1142578125	372412.1653179932	0	1173	0.06740686239548488	31.9606759831	62.9213519662	356.2525939941406	356.26153564453125
992	357.1714782714844	12.277033333333332					1	DETECTED	357.1715 m/z @12.28 [CD8051_2.mzXML]	357.1714782714844	12.277033333333332	0.3752833333333333	12.514100000000001	12.138816666666667	5159.9990234375	2130501.3081640927	0	1173	12.105044131514981	0.5099593197078862	0.019918639415772387	357.17034912109375	357.1718444824219
993	357.2776794433594	12.294316666666667					1	DETECTED	357.2777 m/z @12.29 [CD8051_2.mzXML]	357.2776794433594	12.294316666666667	11.9759	12.8097	0.8338000000000001	17336.603515625	408154.2970886239	0	1173	0.2363735371857043	1.309290761580734	1.618581523161468	357.27703857421875	357.2784423828125
994	358.068115234375	10.099166666666667					1	DETECTED	358.0681 m/z @10.10 [CD8051_2.mzXML]	358.068115234375	10.099166666666667	10.081466666666667	18.092499999999998	8.01103333333333	3918.861083984375	489068.7370224608	0	1173	0.10357915455763766	226.30037664783924	451.6007532956785	358.0586853027344	358.0684814453125
995	358.2576904296875	11.041383333333332					1	DETECTED	358.2577 m/z @11.04 [CD8051_2.mzXML]	358.2576904296875	11.041383333333332	9.244883333333332	11.195066666666666	1.9501833333333334	25090.91015625	262270.7830577087	0	1173	0.09468305809761013	0.5427729845069116	0.0855459690138232	358.2573547363281	358.26727294921875
996	358.2940673828125	11.58945					1	DETECTED	358.2941 m/z @11.59 [CD8051_2.mzXML]	358.2940673828125	11.58945	11.5428	11.722516666666667	0.17971666666666763	19714.412109375	120894.71094714344	0	1173	0.09308614341159505	1.9262236513040625	2.9213296572614205	358.2939147949219	358.2945556640625
997	358.3671875	12.055766666666667					1	DETECTED	358.3672 m/z @12.06 [CD8051_2.mzXML]	358.3671875	12.055766666666667	0.5769	12.1403	11.5634	8289.55078125	1312749.6120535892	0	1173	0.07022722614483712	0.5036821288977426	0.007364257795484999	358.3612976074219	358.3673095703125
998	359.0431213378906	1.8988666666666667					1	DETECTED	359.0431 m/z @1.90 [CD8051_2.mzXML]	359.0431213378906	1.8988666666666667	1.7413166666666666	5.90825	4.166933333333333	339774.46875	6651735.046664731	0	1173	0.3676098644160217	1.6646584377969482	3.661069749415655	359.04193115234375	359.0451965332031
999	359.05999755859375	11.756283333333332					1	DETECTED	359.0600 m/z @11.76 [CD8051_2.mzXML]	359.05999755859375	11.756283333333332	11.722516666666667	17.4865	5.763983333333332	8295.791015625	603484.8371772461	0	1173	0.14477492831066563	85.35019743337057	169.70039486674114	359.0596008300781	359.0605773925781
1000	359.1658630371094	14.027116666666666					1	DETECTED	359.1659 m/z @14.03 [CD8051_2.mzXML]	359.1658630371094	14.027116666666666	11.688566666666667	14.948933333333335	3.260366666666668	6536.98681640625	413735.9785001221	0	1173	0.11324242378495697	0.6970915025692562	0.3941830051385125	359.1650695800781	359.16778564453125
1001	360.2383728027344	3.922166666666667					1	DETECTED	360.2384 m/z @3.92 [CD8051_2.mzXML]	360.2383728027344	3.922166666666667	3.30525	4.949666666666667	1.6444166666666673	3770.4423828125	185441.6672190552	0	1173	0.8834845682516113	1.3327704984465756	1.665540996893151	360.236572265625	360.239013671875
1002	360.2728576660156	11.26305					1	DETECTED	360.2729 m/z @11.26 [CD8051_2.mzXML]	360.2728576660156	11.26305	10.63865	11.326466666666667	0.6878166666666665	16228.5615234375	170530.469809143	0	1173	0.09821566063440734	0.5484857117056975	0.10168068602907873	360.2726135253906	360.27490234375
1003	360.3222351074219	12.597783333333332					1	DETECTED	360.3222 m/z @12.60 [CD8051_2.mzXML]	360.3222351074219	12.597783333333332	12.225716666666667	12.94415	0.7184333333333335	15512.328125	395171.78973071306	0	1173	0.293220337072885	0.9654631786418244	0.9677485634913124	360.3219909667969	360.3232116699219
1004	361.1815185546875	12.157466666666666					1	DETECTED	361.1815 m/z @12.16 [CD8051_2.mzXML]	361.1815185546875	12.157466666666666	1.0887	14.4133	13.3246	11008.59765625	1790888.1903700256	0	1173	0.2622193450041195	0.6019008441169296	0.20380168823385925	361.1741027832031	361.1875305175781
1005	361.20001220703125	11.161333333333333					1	DETECTED	361.2000 m/z @11.16 [CD8051_2.mzXML]	361.20001220703125	11.161333333333333	11.110366666666666	11.211583333333333	0.10121666666666762	8344.60546875	34642.248947265914	0	1173	0.07968914155145157	0.9929692609548657	0.8993112003457286	361.199951171875	361.200439453125
1006	361.3122253417969	12.613716666666667					1	DETECTED	361.3122 m/z @12.61 [CD8051_2.mzXML]	361.3122253417969	12.613716666666667	11.790533333333334	15.017266666666666	3.226733333333332	18037.5234375	719251.7988578492	0	1173	0.21507189647259572	1.7833380119668827	0.9277985062274894	361.31060791015625	361.3138427734375
1007	362.2865295410156	11.34125					1	DETECTED	362.2865 m/z @11.34 [CD8051_2.mzXML]	362.2865295410156	11.34125	11.326466666666667	11.46195	0.13548333333333318	15556.5087890625	74116.40522277824	0	1173	0.12166567459733812	4.582299887260274	8.164599774520548	362.28631591796875	362.2874755859375
1008	362.3253173828125	11.34125					1	DETECTED	362.3253 m/z @11.34 [CD8051_2.mzXML]	362.3253173828125	11.34125	11.326466666666667	13.039266666666666	1.7127999999999997	54930.4609375	539955.4512865001	0	1173	0.1755682806942751	14.610124779944265	11.558482899130151	362.3157043457031	362.3265380859375
1009	362.9253845214844	1.6475499999999998					1	DETECTED	362.9254 m/z @1.65 [CD8051_2.mzXML]	362.9253845214844	1.6475499999999998	1.5865666666666667	1.72525	0.13868333333333327	100419.546875	417532.5271933596	0	1173	0.07298468064166963	1.6308939380779768	0.9973152220929635	362.9249572753906	362.92608642578125
1010	363.1112060546875	1.4672666666666667					1	DETECTED	363.1112 m/z @1.47 [CD8051_2.mzXML]	363.1112060546875	1.4672666666666667	1.4165833333333333	17.284166666666668	15.867583333333334	11708.8466796875	1136102.657313538	0	1173	0.09131957718989492	153.63879049432265	317.9359381563144	363.10888671875	363.1118469238281
1011	365.2091064453125	11.246383333333334					1	DETECTED	365.2091 m/z @11.25 [CD8051_2.mzXML]	365.2091064453125	11.246383333333334	11.058466666666668	15.391266666666667	4.332799999999999	65791.5546875	2352683.6802692567	0	1173	0.6770453578956559	3.4309346883559337	4.779083016323162	365.1992492675781	365.2100830078125
1012	365.2442932128906	12.976116666666666					1	DETECTED	365.2443 m/z @12.98 [CD8051_2.mzXML]	365.2442932128906	12.976116666666666	12.927766666666667	13.212366666666666	0.2845999999999993	6994.29833984375	59054.698654479784	0	1173	0.10668611364766356	2.9431230610134835	4.886246122026967	365.2423095703125	365.2449645996094
1013	366.1841735839844	14.159166666666666					1	DETECTED	366.1842 m/z @14.16 [CD8051_2.mzXML]	366.1841735839844	14.159166666666666	11.841783333333332	15.978266666666666	4.136483333333334	16176.798828125	909601.8481035457	0	1173	0.18223525611187696	0.7926195607346291	0.5542867252752116	366.1826477050781	366.18505859375
1014	366.2130432128906	11.195066666666666					1	DETECTED	366.2130 m/z @11.20 [CD8051_2.mzXML]	366.2130432128906	11.195066666666666	11.127483333333334	12.00745	0.8799666666666663	11566.2060546875	319459.59657226567	0	1173	0.3532267725865559	6.51023427866848	11.539606884796394	366.21246337890625	366.2156677246094
1015	367.1236877441406	10.432549999999999					1	DETECTED	367.1237 m/z @10.43 [CD8051_2.mzXML]	367.1236877441406	10.432549999999999	1.84335	10.989333333333333	9.145983333333334	86105.8828125	5338299.247362485	0	1173	0.08424578383792536	0.5098557447667897	0.01844381253110385	367.1190185546875	367.1247863769531
1016	367.14996337890625	8.18215					1	DETECTED	367.1500 m/z @8.18 [CD8051_2.mzXML]	367.14996337890625	8.18215	6.560666666666666	12.531066666666668	5.9704000000000015	3659.256103515625	601585.9298955995	0	1173	0.16584869830949955	1.841030332308894	2.682060664617788	367.14764404296875	367.1548767089844
1017	367.1933288574219	13.671816666666667					1	DETECTED	367.1933 m/z @13.67 [CD8051_2.mzXML]	367.1933288574219	13.671816666666667	11.885700000000002	15.086883333333333	3.201183333333331	9110.6396484375	425766.3943166804	0	1173	0.1343042733291675	0.8961294055072927	0.7922588110145853	367.1854553222656	367.2015075683594
1018	367.9910888671875	3.4280833333333334					1	DETECTED	367.9911 m/z @3.43 [CD8051_2.mzXML]	367.9910888671875	3.4280833333333334	2.6201833333333338	19.519000000000002	16.89881666666667	3649.490234375	1452625.3831680913	0	1173	7.141190491668117	10.458482898048445	6.22334914429237	367.9874267578125	367.99267578125
1019	368.1994934082031	12.613716666666667					1	DETECTED	368.1995 m/z @12.61 [CD8051_2.mzXML]	368.1994934082031	12.613716666666667	12.548399999999999	19.812	7.263600000000002	9079.701171875	715354.8029768374	0	1173	0.2045174237885341	55.602959938758936	110.20591987751787	368.1960144042969	368.2001037597656
1020	368.27801513671875	11.478216666666667					1	DETECTED	368.2780 m/z @11.48 [CD8051_2.mzXML]	368.27801513671875	11.478216666666667	11.415333333333333	12.191816666666666	0.7764833333333332	110728.46875	1056747.0830522485	0	1173	0.13413775703271824	2.442619130918433	3.054558303255006	368.277587890625	368.280029296875
1021	368.6258544921875	12.277033333333332					1	DETECTED	368.6259 m/z @12.28 [CD8051_2.mzXML]	368.6258544921875	12.277033333333332	9.994066666666667	12.34535	2.351283333333333	8078.59423828125	436197.58764099126	0	1173	0.050528759337673534	0.5149622567127571	0.029924513425514155	368.6255187988281	368.6267395019531
1022	368.8705139160156	1.67775					1	DETECTED	368.8705 m/z @1.68 [CD8051_2.mzXML]	368.8705139160156	1.67775	1.6625833333333333	1.7717500000000002	0.10916666666666686	37322.64453125	128062.58034570332	0	1173	0.04848155746640326	3.59890109890108	6.19780219780216	368.87017822265625	368.8709411621094
1023	369.0085754394531	1.8988666666666667					1	DETECTED	369.0086 m/z @1.90 [CD8051_2.mzXML]	369.0085754394531	1.8988666666666667	1.7863	2.5238	0.7375	34181.72265625	708358.202051636	0	1173	0.7059988216173894	3.262752434582476	4.871386416309822	369.0079650878906	369.0101013183594
1024	369.06256103515625	12.00745					1	DETECTED	369.0626 m/z @12.01 [CD8051_2.mzXML]	369.06256103515625	12.00745	12.00745	12.157466666666666	0.1500166666666658	5748.0322265625	38089.990262939406	0	1173	1.680368739077192	null	null	369.0614929199219	369.06256103515625
1025	369.1206359863281	10.432549999999999					1	DETECTED	369.1206 m/z @10.43 [CD8051_2.mzXML]	369.1206359863281	10.432549999999999	7.995416666666667	12.39605	4.400633333333333	31674.248046875	523527.4792660516	0	1173	0.07988993790917398	0.9028298273928391	4.478522546014881	369.11322021484375	369.12750244140625
1026	369.35028076171875	12.613716666666667					1	DETECTED	369.3503 m/z @12.61 [CD8051_2.mzXML]	369.35028076171875	12.613716666666667	0.10085000000000001	19.977666666666668	19.876816666666667	67594.1171875	5178780.243568967	0	1173	0.1357110832042565	0.6542348078441366	2.076678601588172	369.3489990234375	369.3521728515625
1027	370.0864562988281	11.807566666666666					1	DETECTED	370.0865 m/z @11.81 [CD8051_2.mzXML]	370.0864562988281	11.807566666666666	11.773383333333333	12.072316666666667	0.29893333333333416	29086.142578125	227353.64415563975	0	1173	0.10726545168273738	4.372501218917654	7.745002437835309	370.0863342285156	370.08685302734375
1028	370.124755859375	10.4477					1	DETECTED	370.1248 m/z @10.45 [CD8051_2.mzXML]	370.124755859375	10.4477	10.417216666666667	10.52295	0.10573333333333323	5739.7568359375	25498.13514013658	0	1173	0.1208314582398593	1.7342810278841212	2.4685620557682424	370.1239013671875	370.124755859375
1029	370.2940979003906	11.6217					1	DETECTED	370.2941 m/z @11.62 [CD8051_2.mzXML]	370.2940979003906	11.6217	11.558316666666666	12.123133333333334	0.5648166666666672	149688.734375	1279654.836557859	1	1173	0.11288324969562247	3.222295774162932	4.579567290830406	370.29296875	370.2950744628906
1030	370.3536376953125	12.597783333333332					1	DETECTED	370.3536 m/z @12.60 [CD8051_2.mzXML]	370.3536376953125	12.597783333333332	2.5921666666666665	15.960016666666666	13.36785	20822.404296875	2153855.809476899	0	1173	0.1723358156078323	0.6647498623351766	4.259129076709721	370.35284423828125	370.354736328125
1031	371.1879577636719	15.648233333333334					1	DETECTED	371.1880 m/z @15.65 [CD8051_2.mzXML]	371.1879577636719	15.648233333333334	14.966416666666667	16.4546	1.4881833333333319	4378.97119140625	224197.6287630004	0	1173	0.7879673296562935	1.0913368696374877	1.182673739274975	371.1868591308594	371.1892395019531
1032	371.2317810058594	12.25975					1	DETECTED	371.2318 m/z @12.26 [CD8051_2.mzXML]	371.2317810058594	12.25975	11.9004	16.05095	4.150550000000001	5326.82470703125	599078.7791126709	0	1173	0.3377470372147311	5.775080005565591	10.550160011131181	371.22247314453125	371.23876953125
1033	371.2975158691406	11.63805					1	DETECTED	371.2975 m/z @11.64 [CD8051_2.mzXML]	371.2975158691406	11.63805	11.574083333333334	11.807566666666666	0.23348333333333215	34633.8984375	242790.92607824618	0	1173	0.08925904887209057	1.8250390828556746	2.6500781657113492	371.2973327636719	371.2982177734375
1034	371.3141784667969	1.3257833333333333					1	DETECTED	371.3142 m/z @1.33 [CD8051_2.mzXML]	371.3141784667969	1.3257833333333333	0.10085000000000001	19.996333333333332	19.89548333333333	7165.8779296875	3346509.8910055216	0	1173	3.836696927137231	8.12104740394035	10.766707735732583	371.313232421875	371.3162536621094
1035	372.3099365234375	11.756283333333332					1	DETECTED	372.3099 m/z @11.76 [CD8051_2.mzXML]	372.3099365234375	11.756283333333332	0.5769	19.959166666666665	19.382266666666666	28760.4765625	1419722.1008266902	0	1173	0.09593609884371901	0.5146307965279617	3.740203949705349	372.30059814453125	372.3197021484375
1036	372.88232421875	1.6323666666666665					1	DETECTED	372.8823 m/z @1.63 [CD8051_2.mzXML]	372.88232421875	1.6323666666666665	1.5865666666666667	1.67775	0.0911833333333334	27112.427734375	105307.43402832036	0	1173	0.07661668243351705	0.9954512372634685	0.9909024745269369	372.8820495605469	372.88299560546875
1037	373.3134765625	11.756283333333332					1	DETECTED	373.3135 m/z @11.76 [CD8051_2.mzXML]	373.3134765625	11.756283333333332	11.722516666666667	11.790533333333334	0.06801666666666684	6184.3212890625	21020.820059936497	0	1173	0.06629962545227386	1.0071569595262138	1.0143139190524275	373.313232421875	373.31390380859375
1038	374.2103576660156	12.294316666666667					1	DETECTED	374.2104 m/z @12.29 [CD8051_2.mzXML]	374.2103576660156	12.294316666666667	12.294316666666667	12.514100000000001	0.21978333333333389	3812.353759765625	42458.938760986326	0	1173	0.20053440848219317	null	null	374.2087707519531	374.2115173339844
1039	374.3251953125	12.362333333333334					1	DETECTED	374.3252 m/z @12.36 [CD8051_2.mzXML]	374.3251953125	12.362333333333334	11.6217	12.548399999999999	0.9266999999999985	5707.607421875	175674.95810559063	0	1173	0.4371592779184521	0.6256132139160169	0.2512264278320338	374.3236083984375	374.32672119140625
1040	375.0169982910156	1.8988666666666667					1	DETECTED	375.0170 m/z @1.90 [CD8051_2.mzXML]	375.0169982910156	1.8988666666666667	1.7088833333333333	5.070083333333333	3.3611999999999993	180159.546875	3648183.349491822	0	1173	0.37308526790707397	1.871635807805782	3.1960060349081516	375.0152893066406	375.01934814453125
1041	376.6238708496094	10.58755					1	DETECTED	376.6239 m/z @10.59 [CD8051_2.mzXML]	376.6238708496094	10.58755	3.922166666666667	11.14445	7.222283333333333	25175.93359375	554321.5414911192	0	1173	0.09594066441757398	0.7237117441345624	0.6166830541840745	376.62078857421875	376.6249694824219
1042	376.9012145996094	1.5417833333333335					1	DETECTED	376.9012 m/z @1.54 [CD8051_2.mzXML]	376.9012145996094	1.5417833333333335	1.4971833333333333	1.5566833333333332	0.059499999999999886	3754.2265625	11363.972153198212	0	1173	0.056523340685955326	0.6670403587443904	0.3340807174887809	376.90081787109375	376.9012145996094
1043	377.01385498046875	1.9410833333333335					1	DETECTED	377.0139 m/z @1.94 [CD8051_2.mzXML]	377.01385498046875	1.9410833333333335	1.8291499999999998	2.30445	0.4753000000000003	10243.861328125	164934.31129467773	0	1173	0.18977878420095795	2.1231387730792086	3.2462775461584177	377.01373291015625	377.0157470703125
1044	377.63134765625	10.029033333333333					1	DETECTED	377.6313 m/z @10.03 [CD8051_2.mzXML]	377.63134765625	10.029033333333333	9.628816666666667	12.311283333333334	2.6824666666666666	5376.9365234375	280704.4286266785	0	1173	0.7736481428762509	3.351268063132481	0.32120866036904355	377.6286926269531	377.6326904296875
1045	378.23919677734375	12.39605					1	DETECTED	378.2392 m/z @12.40 [CD8051_2.mzXML]	378.23919677734375	12.39605	11.195066666666666	14.646283333333335	3.451216666666669	23816.572265625	730452.1939384766	0	1173	0.25283772985312325	2.0821205467158888	1.0101056704637434	378.23846435546875	378.24249267578125
1046	378.899169921875	1.6475499999999998					1	DETECTED	378.8992 m/z @1.65 [CD8051_2.mzXML]	378.899169921875	1.6475499999999998	1.5865666666666667	17.357833333333335	15.77126666666667	78691.65625	3088933.8230643007	0	1173	0.06498744704529802	134.55310862526133	293.2005807389925	378.8929138183594	378.8996276855469
1047	379.2806091308594	14.00915					1	DETECTED	379.2806 m/z @14.01 [CD8051_2.mzXML]	379.2806091308594	14.00915	13.90135	19.701999999999998	5.800649999999997	4017.117431640625	341073.2611838988	0	1173	0.2929597023991253	26.904684601113352	52.809369202226705	379.2802429199219	379.2866516113281
1048	380.2545166015625	12.6456					1	DETECTED	380.2545 m/z @12.65 [CD8051_2.mzXML]	380.2545166015625	12.6456	9.338483333333333	19.591833333333334	10.253350000000001	40049.55078125	1460070.6067147842	0	1173	0.12415646528734925	1.550194781960116	5.493609367322231	380.25030517578125	380.2640686035156
1049	380.90704345703125	1.6017333333333332					1	DETECTED	380.9070 m/z @1.60 [CD8051_2.mzXML]	380.90704345703125	1.6017333333333332	1.5713833333333334	1.6323666666666665	0.06098333333333317	5405.49072265625	14672.65932556149	0	1173	0.0773888063821051	1.0046677649643068	1.0093355299286133	380.8971862792969	380.9079895019531
1050	381.0249938964844	1.8988666666666667					1	DETECTED	381.0250 m/z @1.90 [CD8051_2.mzXML]	381.0249938964844	1.8988666666666667	1.7088833333333333	10.099166666666667	8.390283333333334	110412.6484375	2248835.298633331	0	1173	0.20139253307981408	1.508099744880331	2.3903735484847397	381.0233154296875	381.0255432128906
1051	383.11505126953125	1.7863					1	DETECTED	383.1151 m/z @1.79 [CD8051_2.mzXML]	383.11505126953125	1.7863	1.7413166666666666	2.2076833333333337	0.46636666666666704	191961.171875	1222240.4756882316	0	1173	0.0631438313213244	5.172994726864078	5.96287927199763	383.11468505859375	383.1156311035156
1052	384.114501953125	9.020916666666666					1	DETECTED	384.1145 m/z @9.02 [CD8051_2.mzXML]	384.114501953125	9.020916666666666	8.862083333333334	9.126966666666668	0.2648833333333336	8729.96484375	60714.20942370609	0	1173	0.1666595568314957	0.8338405036726203	2.517416172324443	384.1134948730469	384.11529541015625
1053	384.2724304199219	11.26305					1	DETECTED	384.2724 m/z @11.26 [CD8051_2.mzXML]	384.2724304199219	11.26305	11.211583333333333	11.326466666666667	0.11488333333333323	11593.2783203125	54863.920358641975	0	1173	0.08878347152288235	1.1160945595854985	1.232189119170997	384.2724304199219	384.27520751953125
1054	384.84417724609375	1.67775					1	DETECTED	384.8442 m/z @1.68 [CD8051_2.mzXML]	384.84417724609375	1.67775	1.6625833333333333	1.75665	0.09406666666666674	15017.0029296875	44012.75716430667	0	1173	0.07401002560240477	3.101098901098882	5.202197802197764	384.8439025878906	384.8456115722656
1055	385.29083251953125	13.306533333333334					1	DETECTED	385.2908 m/z @13.31 [CD8051_2.mzXML]	385.29083251953125	13.306533333333334	13.290866666666666	17.043166666666668	3.7523000000000017	4804.25146484375	443156.12980364996	0	1173	0.143016435410118	119.75425531913842	238.50851063827685	385.29046630859375	385.2981872558594
1056	385.3085021972656	14.798399999999999					1	DETECTED	385.3085 m/z @14.80 [CD8051_2.mzXML]	385.3085021972656	14.798399999999999	4.456583333333333	17.63383333333333	13.177249999999999	64464.84765625	5782017.800209446	0	1173	1.0973432663195517	0.791521863680828	0.48815433828551935	385.304931640625	385.3097839355469
1057	386.079345703125	13.500883333333332					1	DETECTED	386.0793 m/z @13.50 [CD8051_2.mzXML]	386.079345703125	13.500883333333332	0.2838833333333334	19.996333333333332	19.71245	4211.36181640625	1693236.878168396	0	1173	7.464538526867768	0.7457233108874934	2.355642120176852	386.0772399902344	386.0892028808594
1058	386.28857421875	11.400366666666667					1	DETECTED	386.2886 m/z @11.40 [CD8051_2.mzXML]	386.28857421875	11.400366666666667	11.058466666666668	13.274866666666666	2.2163999999999984	25061.61328125	466871.32711553987	0	1173	0.1163877479349047	3.2412986253290508	0.48399773517419203	386.2881164550781	386.2945556640625
1059	386.3118591308594	14.662816666666666					1	DETECTED	386.3119 m/z @14.66 [CD8051_2.mzXML]	386.3118591308594	14.662816666666666	11.177950000000001	16.896	5.71805	11894.888671875	1185925.2181969904	0	1173	1.0091729028837158	0.7266881982281346	0.44948246262489083	386.3097839355469	386.3136291503906
1060	386.3245544433594	12.742616666666667					1	DETECTED	386.3246 m/z @12.74 [CD8051_2.mzXML]	386.3245544433594	12.742616666666667	12.66145	12.910983333333332	0.24953333333333205	10077.744140625	67628.5622739255	0	1173	0.13606319746314632	1.5371663244353158	2.0743326488706315	386.32342529296875	386.3258972167969
1061	387.1787109375	11.5428					1	DETECTED	387.1787 m/z @11.54 [CD8051_2.mzXML]	387.1787109375	11.5428	11.51075	12.25975	0.7490000000000006	235961.921875	1724841.6073842756	1	1173	0.09437973986570114	4.976700767387494	6.536140491842392	387.17816162109375	387.1818542480469
1062	388.0780944824219	13.212366666666666					1	DETECTED	388.0781 m/z @13.21 [CD8051_2.mzXML]	388.0780944824219	13.212366666666666	0.30226666666666663	19.959166666666665	19.656899999999997	4033.428466796875	1578859.0380276183	0	1173	2.429354891652867	0.7612992928017598	1.5400018923503536	388.0743713378906	388.0794677734375
1063	388.1826171875	11.63805					1	DETECTED	388.1826 m/z @11.64 [CD8051_2.mzXML]	388.1826171875	11.63805	11.51075	11.9759	0.4651499999999995	17093.39453125	222404.09817401133	0	1173	0.19764845729977942	1.8269835035349553	1.9793643257434683	388.1820373535156	388.1838684082031
1064	388.7120361328125	1.9410833333333335					1	DETECTED	388.7120 m/z @1.94 [CD8051_2.mzXML]	388.7120361328125	1.9410833333333335	1.9410833333333335	2.1099666666666668	0.16888333333333327	6966.25244140625	49505.52610595705	0	1173	0.06489291516196816	null	null	388.71087646484375	388.7122802734375
1065	389.0212097167969	1.6170499999999999					1	DETECTED	389.0212 m/z @1.62 [CD8051_2.mzXML]	389.0212097167969	1.6170499999999999	1.5865666666666667	1.6475499999999998	0.06098333333333317	10091.3798828125	27680.338528808523	0	1173	0.06690909398606015	1.0002733734281046	1.0005467468562093	389.0205383300781	389.021728515625
1066	390.990966796875	1.91275					1	DETECTED	390.9910 m/z @1.91 [CD8051_2.mzXML]	390.990966796875	1.91275	1.8004833333333332	2.38695	0.5864666666666669	34290.7265625	670464.5341613773	0	1173	0.3789810449513882	2.6119358669833725	4.101294791396581	390.9903259277344	390.99188232421875
1067	391.2829284667969	13.00755					1	DETECTED	391.2829 m/z @13.01 [CD8051_2.mzXML]	391.2829284667969	13.00755	0.10085000000000001	19.996333333333332	19.89548333333333	11552.44140625	6704322.226250789	0	1173	10.572492937576179	0.7707424567601838	0.08409613508146044	391.2745361328125	391.28564453125
1068	392.27899169921875	11.46195					1	DETECTED	392.2790 m/z @11.46 [CD8051_2.mzXML]	392.27899169921875	11.46195	0.5401833333333333	19.701999999999998	19.161816666666663	6437.609375	1932719.5075659482	0	1173	9.048626330932338	0.8772306372900598	1.9034279774463798	392.27899169921875	392.28851318359375
1069	392.7948303222656	1.7413166666666666					1	DETECTED	392.7948 m/z @1.74 [CD8051_2.mzXML]	392.7948303222656	1.7413166666666666	1.7088833333333333	1.7863	0.07741666666666669	17914.609375	56408.42155468745	0	1173	0.06457481783215613	1.1934737923946568	1.3869475847893136	392.7942810058594	392.7952575683594
1070	393.29541015625	1.7863					1	DETECTED	393.2954 m/z @1.79 [CD8051_2.mzXML]	393.29541015625	1.7863	1.5865666666666667	19.591833333333334	18.005266666666667	4907.58349609375	1580481.7740486455	0	1173	3.5897233444623566	45.07326435246996	44.36900372404469	393.29449462890625	393.3009338378906
1071	394.29345703125	11.605283333333334					1	DETECTED	394.2935 m/z @11.61 [CD8051_2.mzXML]	394.29345703125	11.605283333333334	3.2144833333333334	14.966416666666667	11.751933333333334	14640.576171875	2944705.6603691396	0	1173	0.11403411161032828	0.700286822074971	0.40057364414994195	394.2932434082031	394.3011169433594
1072	394.8730163574219	1.6475499999999998					1	DETECTED	394.8730 m/z @1.65 [CD8051_2.mzXML]	394.8730163574219	1.6475499999999998	1.6323666666666665	1.6932	0.06083333333333352	26554.73046875	68120.72837402362	0	1173	0.06284881020818434	2.0032930845225096	3.0065861690450193	394.8730163574219	394.873779296875
1073	395.3871765136719	13.742316666666666					1	DETECTED	395.3872 m/z @13.74 [CD8051_2.mzXML]	395.3871765136719	13.742316666666666	8.410400000000001	14.747766666666667	6.337366666666666	5432.04443359375	797532.485710266	0	1173	0.21652935513044902	0.5942859822140257	0.18857196442805155	395.38641357421875	395.3963623046875
1074	396.3099365234375	11.739466666666667					1	DETECTED	396.3099 m/z @11.74 [CD8051_2.mzXML]	396.3099365234375	11.739466666666667	11.654766666666665	11.841783333333332	0.1870166666666666	17572.693359375	111963.43264489771	0	1173	0.11910887580968321	1.1039944903581063	1.2079889807162123	396.3086242675781	396.3101501464844
1075	396.88458251953125	1.5865666666666667					1	DETECTED	396.8846 m/z @1.59 [CD8051_2.mzXML]	396.88458251953125	1.5865666666666667	1.5566833333333332	1.6170499999999999	0.06036666666666668	16009.66796875	42932.84982812498	0	1173	0.05440816538320403	1.0100390407138824	1.020078081427765	396.8845520019531	396.88519287109375
1076	396.9985656738281	1.8988666666666667					1	DETECTED	396.9986 m/z @1.90 [CD8051_2.mzXML]	396.9985656738281	1.8988666666666667	1.7088833333333333	3.274916666666667	1.5660333333333336	48517.9609375	847100.4410666809	0	1173	0.3869043257503131	3.92424517467857	2.488757527016135	396.9969177246094	397.00518798828125
1077	397.0975646972656	9.338483333333333					1	DETECTED	397.0976 m/z @9.34 [CD8051_2.mzXML]	397.0975646972656	9.338483333333333	9.322016666666666	9.38885	0.0668333333333333	2034.319091796875	5488.67063867188	0	1173	0.06100754298896405	2.029352226720706	3.058704453441412	397.0966796875	397.099365234375
1078	397.4138488769531	12.294316666666667					1	DETECTED	397.4138 m/z @12.29 [CD8051_2.mzXML]	397.4138488769531	12.294316666666667	3.6595	14.1907	10.5312	42509.046875	1924302.5693543092	0	1173	0.38112576367123374	2.0701693941958133	4.183256940373006	397.4122314453125	397.4151306152344
1079	398.32574462890625	11.825					1	DETECTED	398.3257 m/z @11.82 [CD8051_2.mzXML]	398.32574462890625	11.825	11.790533333333334	11.9759	0.18536666666666513	33909.94921875	208886.35712719744	0	1173	0.08659212985507381	2.6890715667312417	4.378143133462483	398.3250427246094	398.3258972167969
1080	398.7598876953125	13.306533333333334					1	DETECTED	398.7599 m/z @13.31 [CD8051_2.mzXML]	398.7598876953125	13.306533333333334	11.739466666666667	16.4546	4.715133333333332	18634.916015625	1171106.5676620791	0	1173	0.5443064222497966	1.2319274147639938	1.189721805710771	398.7590026855469	398.76251220703125
1081	399.3292541503906	11.825					1	DETECTED	399.3293 m/z @11.82 [CD8051_2.mzXML]	399.3292541503906	11.825	10.189183333333334	15.191583333333334	5.0024	8855.279296875	933297.7860712282	0	1173	0.1451606485048007	1.5290222009393895	1.6668656746894934	399.3230285644531	399.3303527832031
1082	400.3411865234375	11.9759					1	DETECTED	400.3412 m/z @11.98 [CD8051_2.mzXML]	400.3411865234375	11.9759	11.825	12.581566666666667	0.7565666666666679	120316.8203125	1025905.9551783453	0	1173	0.09202163738942204	3.5816727514019036	3.5264055515722705	400.3324890136719	400.34149169921875
1083	401.62432861328125	10.920983333333334					1	DETECTED	401.6243 m/z @10.92 [CD8051_2.mzXML]	401.62432861328125	10.920983333333334	10.277483333333333	11.110366666666666	0.8328833333333332	4255.2060546875	85771.76192697149	0	1173	0.06798139523951896	0.6471509971509958	0.2943019943019915	401.62310791015625	401.62432861328125
1084	401.8655090332031	1.5417833333333335					1	DETECTED	401.8655 m/z @1.54 [CD8051_2.mzXML]	401.8655090332031	1.5417833333333335	1.5119333333333331	1.5713833333333334	0.059450000000000225	4264.90771484375	11800.588313964854	0	1173	0.09906144326594113	0.995812395309874	0.991624790619748	401.8646545410156	401.8663330078125
1085	402.9014587402344	1.6017333333333332					1	DETECTED	402.9015 m/z @1.60 [CD8051_2.mzXML]	402.9014587402344	1.6017333333333332	1.5119333333333331	1.6323666666666665	0.12043333333333339	37226.52734375	128537.78874713111	0	1173	0.060534562824073435	0.6705642167780248	0.3411284335560496	402.8985290527344	402.90216064453125
1086	403.0069274902344	1.8988666666666667					1	DETECTED	403.0069 m/z @1.90 [CD8051_2.mzXML]	403.0069274902344	1.8988666666666667	1.67775	2.3319666666666667	0.6542166666666667	82401.3828125	1356649.4398709713	0	1173	0.23714885695310328	1.323210328637935	1.749767816562753	403.0062255859375	403.0075378417969
1087	404.2054748535156	11.558316666666666					1	DETECTED	404.2055 m/z @11.56 [CD8051_2.mzXML]	404.2054748535156	11.558316666666666	11.51075	11.825	0.3142499999999995	21863.302734375	172873.59449731422	0	1173	0.11748857217923714	2.7663909337266235	4.1319927643433765	404.2051086425781	404.2066650390625
1088	405.1347351074219	10.554516666666666					1	DETECTED	405.1347 m/z @10.55 [CD8051_2.mzXML]	405.1347351074219	10.554516666666666	10.508016666666666	10.832566666666667	0.32455000000000034	7622.35986328125	53755.79251684573	0	1173	0.11675713677886534	3.489784946236564	5.979569892473128	405.13427734375	405.13580322265625
1089	405.41912841796875	12.157466666666666					1	DETECTED	405.4191 m/z @12.16 [CD8051_2.mzXML]	405.41912841796875	12.157466666666666	3.6595	12.25975	8.60025	11350.26953125	1138651.214904602	0	1173	0.0800667129896162	0.5060181062920934	0.012036212584186905	405.4187927246094	405.4255065917969
1090	406.7472839355469	11.841783333333332					1	DETECTED	406.7473 m/z @11.84 [CD8051_2.mzXML]	406.7472839355469	11.841783333333332	11.127483333333334	15.46395	4.3364666666666665	15148.5654296875	1419015.0525267029	0	1173	1.998288313117925	2.696014361101112	4.675785573484775	406.74468994140625	406.74859619140625
1091	408.76812744140625	1.7413166666666666					1	DETECTED	408.7681 m/z @1.74 [CD8051_2.mzXML]	408.76812744140625	1.7413166666666666	1.6932	14.11105	12.417850000000001	22451.447265625	2857644.9750403143	0	1173	0.06258348869072816	129.03896778662994	1.5658885255192398	408.76812744140625	408.7764892578125
1092	408.9184265136719	1.6170499999999999					1	DETECTED	408.9184 m/z @1.62 [CD8051_2.mzXML]	408.9184265136719	1.6170499999999999	1.5713833333333334	16.9325	15.361116666666668	36443.6953125	3899491.875299713	0	1173	0.06718886493165677	157.0399852243817	336.59333604166557	408.9181213378906	408.9250793457031
1093	409.16058349609375	11.5428					1	DETECTED	409.1606 m/z @11.54 [CD8051_2.mzXML]	409.16058349609375	11.5428	11.494533333333333	19.13383333333333	7.639299999999999	180987.234375	1806089.6353098124	1	1173	0.12987621870583155	3.4592206069609137	4.631098932345911	409.151123046875	409.16180419921875
1094	409.1872253417969	9.201816666666668					1	DETECTED	409.1872 m/z @9.20 [CD8051_2.mzXML]	409.1872253417969	9.201816666666668	9.126966666666668	9.29015	0.16318333333333257	28895.04296875	133151.46759637303	0	1173	0.06986934364633335	1.0773882226613611	1.075391479032609	409.18670654296875	409.187744140625
1095	410.25335693359375	4.440833333333333					1	DETECTED	410.2534 m/z @4.44 [CD8051_2.mzXML]	410.25335693359375	4.440833333333333	3.1395833333333334	10.554516666666666	7.414933333333333	2729.880126953125	389478.7493340759	0	1173	0.10563961468357963	2.8491578610310606	4.698315722062121	410.2518615722656	410.2624206542969
1096	410.7606201171875	13.071666666666665					1	DETECTED	410.7606 m/z @13.07 [CD8051_2.mzXML]	410.7606201171875	13.071666666666665	1.7863	15.069283333333335	13.282983333333334	11098.365234375	2771605.4349536127	0	1173	0.5394600494479675	0.5714836238862091	0.0831241097464526	410.75750732421875	410.7663269042969
1097	410.8552551269531	1.7088833333333333					1	DETECTED	410.8553 m/z @1.71 [CD8051_2.mzXML]	410.8552551269531	1.7088833333333333	1.6475499999999998	1.7717500000000002	0.12420000000000031	24034.599609375	121497.45486621108	0	1173	0.09679145532624633	1.0125000000000004	1.0250000000000008	410.8468933105469	410.85546875
1098	412.3045959472656	11.5428					1	DETECTED	412.3046 m/z @11.54 [CD8051_2.mzXML]	412.3045959472656	11.5428	2.4691666666666667	11.671333333333333	9.202166666666667	8707.595703125	2742814.9673746335	0	1173	0.29352093344703967	0.5070827930009661	0.014165586001932344	412.30364990234375	412.3082580566406
1099	412.8519287109375	1.6932					1	DETECTED	412.8519 m/z @1.69 [CD8051_2.mzXML]	412.8519287109375	1.6932	1.67775	1.7413166666666666	0.06356666666666655	15948.6884765625	50250.02836181632	0	1173	0.06349290576310662	2.057173678532903	3.114347357065806	412.8515319824219	412.8524169921875
1100	413.1468200683594	12.581566666666667					1	DETECTED	413.1468 m/z @12.58 [CD8051_2.mzXML]	413.1468200683594	12.581566666666667	9.3058	14.3493	5.0435	6786.9736328125	1336642.8770527344	0	1173	5.023434074829964	0.7698197877341688	0.5385974072868255	413.13690185546875	413.1468200683594
1101	413.2655334472656	1.7717500000000002					1	DETECTED	413.2655 m/z @1.77 [CD8051_2.mzXML]	413.2655334472656	1.7717500000000002	0.10085000000000001	19.9225	19.821649999999998	9982.3701171875	1735316.8613229683	0	1173	11.284531134926967	2.96632133486626	16.463321078858506	413.2626037597656	413.26873779296875
1102	413.3399963378906	12.00745					1	DETECTED	413.3400 m/z @12.01 [CD8051_2.mzXML]	413.3399963378906	12.00745	11.161333333333333	16.105716666666666	4.944383333333333	11374.8359375	950275.7969630428	0	1173	0.33173540395666734	2.776915492548861	4.388980622501689	413.3375549316406	413.3419189453125
1103	414.2991638183594	12.24305					1	DETECTED	414.2992 m/z @12.24 [CD8051_2.mzXML]	414.2991638183594	12.24305	4.1722	16.399066666666666	12.226866666666666	92928.390625	2933127.6202855823	1	1173	0.12650055270302651	0.739912894219437	0.5410848953886285	414.2976989746094	414.3052062988281
1104	415.2105407714844	11.8712					1	DETECTED	415.2105 m/z @11.87 [CD8051_2.mzXML]	415.2105407714844	11.8712	11.807566666666666	12.613716666666667	0.8061500000000006	512151.5	4341793.207488906	1	1173	0.10894618047204396	3.121290852547523	4.773788633559569	415.2096252441406	415.2119140625
1105	415.3027648925781	12.225716666666667					1	DETECTED	415.3028 m/z @12.23 [CD8051_2.mzXML]	415.3027648925781	12.225716666666667	5.750916666666667	14.983049999999999	9.232133333333332	24588.189453125	1752315.7129188837	0	1173	0.3333255052784949	0.6782342300572783	0.3715106010730378	415.30194091796875	415.3065490722656
1106	415.3555908203125	12.39605					1	DETECTED	415.3556 m/z @12.40 [CD8051_2.mzXML]	415.3555908203125	12.39605	12.294316666666667	13.087883333333334	0.793566666666667	6370.63818359375	166027.00493255627	0	1173	0.16817352894246973	3.9002293577981537	6.800458715596307	415.354736328125	415.3590087890625
1107	416.21405029296875	11.8712					1	DETECTED	416.2141 m/z @11.87 [CD8051_2.mzXML]	416.21405029296875	11.8712	11.841783333333332	14.127533333333334	2.285750000000002	126165.046875	1334044.1778724422	0	1173	0.10690415664199193	5.593874608731943	8.912140859724918	416.2129211425781	416.21685791015625
1108	416.7593688964844	13.18165					1	DETECTED	416.7594 m/z @13.18 [CD8051_2.mzXML]	416.7593688964844	13.18165	12.976116666666666	17.080666666666666	4.10455	9428.60546875	333286.04087115463	0	1173	0.1553459136975448	9.985120012974374	18.970240025948748	416.75714111328125	416.7611999511719
1109	416.8002624511719	1.75665					1	DETECTED	416.8003 m/z @1.76 [CD8051_2.mzXML]	416.8002624511719	1.75665	1.67775	1.7717500000000002	0.09400000000000008	23889.798828125	93995.67424853527	0	1173	0.07647544091451941	0.5956907477820033	0.18187465255741242	416.80023193359375	416.8011169433594
1110	417.0018005371094	1.8988666666666667					1	DETECTED	417.0018 m/z @1.90 [CD8051_2.mzXML]	417.0018005371094	1.8988666666666667	1.7863	2.359666666666667	0.573366666666667	58546.64453125	896729.9938334964	0	1173	0.3255494377354222	2.5084760957911225	3.4797842997326915	417.00103759765625	417.00250244140625
1111	418.74578857421875	12.877383333333334					1	DETECTED	418.7458 m/z @12.88 [CD8051_2.mzXML]	418.74578857421875	12.877383333333334	11.654766666666665	14.781233333333335	3.126466666666669	9317.64453125	492726.2097123417	0	1173	0.11570357115424557	1.2785964529629061	0.710010347812753	418.74163818359375	418.7492370605469
1112	418.79681396484375	1.7413166666666666					1	DETECTED	418.7968 m/z @1.74 [CD8051_2.mzXML]	418.79681396484375	1.7413166666666666	1.67775	1.7717500000000002	0.09400000000000008	34858.3203125	102188.27673437509	0	1173	0.07502115498909734	0.7297662935018896	0.4802759781704453	418.79681396484375	418.797607421875
1113	418.8792419433594	1.6017333333333332					1	DETECTED	418.8792 m/z @1.60 [CD8051_2.mzXML]	418.8792419433594	1.6017333333333332	1.5566833333333332	1.6475499999999998	0.09086666666666665	35712.25390625	143292.21443261698	0	1173	0.07484358760083176	1.0085090640029588	0.9997398843691189	418.8784484863281	418.880615234375
1114	418.9815979003906	1.91275					1	DETECTED	418.9816 m/z @1.91 [CD8051_2.mzXML]	418.9815979003906	1.91275	1.7863	2.2219166666666665	0.43561666666666654	21108.015625	379284.5285209961	0	1173	0.34907500982527595	1.7224858310267566	2.444971662053513	418.9806213378906	418.9823913574219
1115	419.27630615234375	13.00755					1	DETECTED	419.2763 m/z @13.01 [CD8051_2.mzXML]	419.27630615234375	13.00755	12.960266666666666	13.087883333333334	0.12761666666666827	8017.61279296875	50097.885968994226	0	1173	0.1626475689540925	1.3494888967218743	1.6989777934437484	419.27496337890625	419.27630615234375
1116	419.3146667480469	12.3286					1	DETECTED	419.3147 m/z @12.33 [CD8051_2.mzXML]	419.3146667480469	12.3286	0.10085000000000001	19.977666666666668	19.876816666666667	4727.12255859375	1388307.783286713	0	1173	18.591093363622686	0.812774904077474	0.9851882376194904	419.3088073730469	419.3179931640625
1117	420.1582946777344	11.161333333333333					1	DETECTED	420.1583 m/z @11.16 [CD8051_2.mzXML]	420.1582946777344	11.161333333333333	10.52295	11.246383333333334	0.7234333333333343	5022.578125	62068.08360589613	0	1173	0.11394834437762036	0.5666135811816312	0.7668790177037514	420.15728759765625	420.1592712402344
1118	420.88397216796875	1.67775					1	DETECTED	420.8840 m/z @1.68 [CD8051_2.mzXML]	420.88397216796875	1.67775	1.6625833333333333	1.7413166666666666	0.07873333333333332	48811.2421875	110827.35141406268	0	1173	0.038366463195726785	2.595604395604377	3.6348790238831152	420.88360595703125	420.8841857910156
1119	421.781005859375	14.2694					1	DETECTED	421.7810 m/z @14.27 [CD8051_2.mzXML]	421.781005859375	14.2694	4.666016666666667	17.099333333333334	12.433316666666666	11686.4609375	1006279.8863034053	0	1173	0.4651008788722475	0.5334116230399497	0.06034544799949254	421.77142333984375	421.787109375
1120	422.3255920410156	11.807566666666666					1	DETECTED	422.3256 m/z @11.81 [CD8051_2.mzXML]	422.3255920410156	11.807566666666666	6.701983333333334	11.885700000000002	5.183716666666668	8520.5517578125	493425.4159584046	0	1173	0.1135158507235996	0.5076517537989458	0.015303507597891602	422.32269287109375	422.3338317871094
1121	424.3414001464844	11.914966666666666					1	DETECTED	424.3414 m/z @11.91 [CD8051_2.mzXML]	424.3414001464844	11.914966666666666	6.471966666666666	12.44695	5.974983333333333	126927.671875	5544587.927220884	0	1173	0.13549104226293984	0.5361997117316546	0.05083942733962652	424.3399353027344	424.34332275390625
1122	424.8957824707031	1.6323666666666665					1	DETECTED	424.8958 m/z @1.63 [CD8051_2.mzXML]	424.8957824707031	1.6323666666666665	1.5713833333333334	1.67775	0.10636666666666672	84681.578125	329783.2738068847	0	1173	0.0741478723409732	0.8601227381028846	0.7562639389585939	424.8952941894531	424.8965759277344
1123	426.35699462890625	12.00745					1	DETECTED	426.3570 m/z @12.01 [CD8051_2.mzXML]	426.35699462890625	12.00745	2.152016666666667	12.629566666666667	10.47755	233886.4375	1.824135760293024E7	1	1173	0.13568093639136158	0.531244818004925	0.021862571349738166	426.3505859375	426.35736083984375
1124	426.82904052734375	1.6932					1	DETECTED	426.8290 m/z @1.69 [CD8051_2.mzXML]	426.82904052734375	1.6932	1.6625833333333333	1.7863	0.1237166666666667	25790.228515625	123926.06857897954	0	1173	0.09766390576794648	2.0204137180185042	3.0408274360370084	426.8278503417969	426.8294372558594
1125	427.054443359375	9.4056					1	DETECTED	427.0544 m/z @9.41 [CD8051_2.mzXML]	427.054443359375	9.4056	9.3058	9.750466666666666	0.44466666666666654	17058.087890625	121043.9288678592	0	1173	0.09108849022065257	1.289221050700374	1.4630822285046505	427.0541076660156	427.0561218261719
1126	427.431884765625	12.613716666666667					1	DETECTED	427.4319 m/z @12.61 [CD8051_2.mzXML]	427.431884765625	12.613716666666667	0.2838833333333334	14.713666666666667	14.429783333333333	13048.3603515625	2772567.5824305424	0	1173	null	0.5814914874946294	0.127369649329299	427.4295959472656	427.44122314453125
1127	428.3724060058594	12.191816666666666					1	DETECTED	428.3724 m/z @12.19 [CD8051_2.mzXML]	428.3724060058594	12.191816666666666	2.6902666666666666	12.41305	9.722783333333334	36037.3828125	1358672.805215942	0	1173	0.11973875944528167	0.5116419601714106	0.9668644530005948	428.363037109375	428.3779296875
1128	429.0511474609375	9.38885					1	DETECTED	429.0511 m/z @9.39 [CD8051_2.mzXML]	429.0511474609375	9.38885	9.338483333333333	9.474566666666668	0.13608333333333533	7233.08251953125	35929.00372509786	0	1173	0.07681188407542194	1.3509265387160898	1.4975671491795535	429.0499572753906	429.0526123046875
1129	429.23797607421875	11.415333333333333					1	DETECTED	429.2380 m/z @11.42 [CD8051_2.mzXML]	429.23797607421875	11.415333333333333	4.666016666666667	11.807566666666666	7.14155	106199.1171875	5019892.979161379	0	1173	0.07555116206854073	0.515597504045289	5.016723634156899	429.23785400390625	429.24005126953125
1130	429.29888916015625	12.581566666666667					1	DETECTED	429.2989 m/z @12.58 [CD8051_2.mzXML]	429.29888916015625	12.581566666666667	12.531066666666668	12.793000000000001	0.26193333333333335	18847.12890625	120008.14714160141	0	1173	0.05705586808103469	2.5933993399340167	4.118390400619449	429.29730224609375	429.299072265625
1131	429.3181457519531	13.337533333333333					1	DETECTED	429.3181 m/z @13.34 [CD8051_2.mzXML]	429.3181457519531	13.337533333333333	13.2596	13.4338	0.17419999999999902	5336.46240234375	41389.5176278076	0	1173	0.23362245640156765	1.1176218990590334	1.2352437981180666	429.3158874511719	429.3181457519531
1132	429.3760681152344	12.157466666666666					1	DETECTED	429.3761 m/z @12.16 [CD8051_2.mzXML]	429.3760681152344	12.157466666666666	1.2891000000000001	14.027116666666666	12.738016666666667	9902.3017578125	2448269.558512146	0	1173	0.09462188696197948	0.5860133844091875	0.18368894473755573	429.370361328125	429.3780822753906
1133	429.7677307128906	14.159166666666666					1	DETECTED	429.7677 m/z @14.16 [CD8051_2.mzXML]	429.7677307128906	14.159166666666666	11.654766666666665	14.983049999999999	3.3282833333333333	9796.7939453125	691841.82509021	0	1173	2.5792526448097526	0.6654244410619905	0.3269006484825629	429.7652587890625	429.7694396972656
1134	430.2422180175781	11.400366666666667					1	DETECTED	430.2422 m/z @11.40 [CD8051_2.mzXML]	430.2422180175781	11.400366666666667	5.052899999999999	11.400366666666667	6.3474666666666675	13700.998046875	1116695.805475892	0	1173	1.8133341493673054	0.5	null	430.2418518066406	430.2437438964844
1135	430.3872985839844	13.197149999999999					1	DETECTED	430.3873 m/z @13.20 [CD8051_2.mzXML]	430.3872985839844	13.197149999999999	0.4855	19.720333333333333	19.234833333333334	11472.623046875	1276612.916816284	0	1173	0.3824181076500235	0.6305074022073123	2.3797601713188583	430.3824768066406	430.3919982910156
1136	430.7466735839844	12.157466666666666					1	DETECTED	430.7467 m/z @12.16 [CD8051_2.mzXML]	430.7466735839844	12.157466666666666	11.558316666666666	15.500933333333334	3.9426166666666678	6609.22705078125	506249.0683566588	0	1173	0.5552766669278988	3.2901749700965275	5.580349940193055	430.7456970214844	430.7490539550781
1137	430.9126892089844	1.6475499999999998					1	DETECTED	430.9127 m/z @1.65 [CD8051_2.mzXML]	430.9126892089844	1.6475499999999998	1.6017333333333332	1.72525	0.12351666666666672	133635.78125	472487.0022111821	0	1173	0.057791494921469067	1.3479447071662443	1.0029980990110807	430.9117431640625	430.9132995605469
1138	431.17755126953125	12.613716666666667					1	DETECTED	431.1776 m/z @12.61 [CD8051_2.mzXML]	431.17755126953125	12.613716666666667	9.201816666666668	14.222066666666667	5.020249999999999	37749.12890625	1584684.1807081911	0	1173	0.3256209696298491	0.5490317314909555	0.8315677660423663	431.1692810058594	431.17852783203125
1139	431.32958984375	13.919133333333333					1	DETECTED	431.3296 m/z @13.92 [CD8051_2.mzXML]	431.32958984375	13.919133333333333	13.759683333333333	15.66635	1.9066666666666663	2093.232666015625	141699.36955502312	0	1173	0.6659810112339795	5.97888575310966	10.95777150621932	431.3249206542969	431.3323669433594
1140	432.18096923828125	12.597783333333332					1	DETECTED	432.1810 m/z @12.60 [CD8051_2.mzXML]	432.18096923828125	12.597783333333332	12.24305	12.94415	0.7011000000000003	10136.0087890625	244893.59585522482	0	1173	0.25418025418031753	0.9882071039278372	0.9764142078556743	432.1798400878906	432.1820068359375
1141	432.2373352050781	11.8712					1	DETECTED	432.2373 m/z @11.87 [CD8051_2.mzXML]	432.2373352050781	11.8712	11.825	12.157466666666666	0.3324666666666669	64044.5234375	565430.2071003427	0	1173	0.1413249886696022	3.6742475115444853	4.960412072813582	432.2364807128906	432.23748779296875
1142	432.3096008300781	12.24305					1	DETECTED	432.3096 m/z @12.24 [CD8051_2.mzXML]	432.3096008300781	12.24305	11.654766666666665	15.574666666666667	3.919900000000002	84209.640625	1276426.336540129	1	1173	0.1548160325063428	0.7254626119914296	0.31041076529857875	432.3083801269531	432.3132629394531
1143	432.9757995605469	1.8988666666666667					1	DETECTED	432.9758 m/z @1.90 [CD8051_2.mzXML]	432.9757995605469	1.8988666666666667	1.7863	16.711833333333335	14.925533333333334	40113.46484375	2017306.8908186038	0	1173	0.20815166710984312	2.385251325753753	6.094386999931477	432.968505859375	432.97674560546875
1144	433.3136901855469	12.25975					1	DETECTED	433.3137 m/z @12.26 [CD8051_2.mzXML]	433.3136901855469	12.25975	12.174566666666667	12.41305	0.23848333333333294	16427.072265625	155625.24852209428	0	1173	0.1585963823984482	1.399823909215418	1.8778133558809327	433.3127136230469	433.3136901855469
1145	435.33251953125	10.538483333333334					1	DETECTED	435.3325 m/z @10.54 [CD8051_2.mzXML]	435.33251953125	10.538483333333334	10.312533333333333	14.478399999999999	4.165866666666666	9363.3046875	520629.15165289294	0	1173	0.11177320169385219	9.218558678173595	0.5621115347659793	435.33154296875	435.3423156738281
1146	435.3799133300781	13.795083333333334					1	DETECTED	435.3799 m/z @13.80 [CD8051_2.mzXML]	435.3799133300781	13.795083333333334	8.94985	14.595733333333333	5.645883333333334	4268.3251953125	366442.7685342103	0	1173	0.2560788769097311	0.5826224399237738	0.16524487984754754	435.3785400390625	435.38958740234375
1147	436.8577880859375	1.67775					1	DETECTED	436.8578 m/z @1.68 [CD8051_2.mzXML]	436.8577880859375	1.67775	1.6475499999999998	1.75665	0.1091000000000002	38646.37890625	118520.67682812514	0	1173	0.042870576251697434	1.8062913907284666	3.2213117378637586	436.8569641113281	436.8583068847656
1148	437.19268798828125	11.8712					1	DETECTED	437.1927 m/z @11.87 [CD8051_2.mzXML]	437.19268798828125	11.8712	3.3208333333333333	12.564983333333334	9.244150000000001	318453.625	3593820.115696054	1	1173	0.12902964370942627	3.680036820514252	4.9450282505550955	437.1912841796875	437.1966857910156
1149	438.2967224121094	13.306533333333334					1	DETECTED	438.2967 m/z @13.31 [CD8051_2.mzXML]	438.2967224121094	13.306533333333334	12.826533333333334	13.484083333333333	0.6575499999999987	6497.181640625	102783.04352697752	0	1173	0.49597967835561363	0.6849479166666648	0.3698958333333295	438.29498291015625	438.29742431640625
1150	438.9843444824219	1.91275					1	DETECTED	438.9843 m/z @1.91 [CD8051_2.mzXML]	438.9843444824219	1.91275	1.7413166666666666	2.27705	0.5357333333333334	25983.732421875	374263.4644534914	0	1173	0.06914164206390128	1.5625121524402101	2.1493510154119986	438.9822692871094	438.9849853515625
1151	440.8694152832031	1.6323666666666665					1	DETECTED	440.8694 m/z @1.63 [CD8051_2.mzXML]	440.8694152832031	1.6323666666666665	1.5865666666666667	1.6475499999999998	0.06098333333333317	40771.765625	98725.53212158187	0	1173	0.07559603800395065	0.66575691411936	0.33151382823872005	440.8694152832031	440.8702697753906
1152	442.1705017089844	11.885700000000002					1	DETECTED	442.1705 m/z @11.89 [CD8051_2.mzXML]	442.1705017089844	11.885700000000002	11.85665	18.366333333333333	6.509683333333333	16022.96484375	760582.1813471069	0	1173	0.059463881269783414	112.04274239815801	223.08548479631602	442.1689147949219	442.17584228515625
1153	442.6714782714844	11.885700000000002					1	DETECTED	442.6715 m/z @11.89 [CD8051_2.mzXML]	442.6714782714844	11.885700000000002	11.8712	11.944716666666666	0.07351666666666645	7349.6669921875	19737.992489379605	0	1173	0.10281236812369521	2.5350574712640572	4.0701149425281145	442.67108154296875	442.6731872558594
1154	442.8782958984375	1.5566833333333332					1	DETECTED	442.8783 m/z @1.56 [CD8051_2.mzXML]	442.8782958984375	1.5566833333333332	1.4822166666666667	5.9962	4.513983333333333	8187.3955078125	581828.8314836425	0	1173	0.07391057853420246	30.30875111906902	59.61750223813804	442.8714294433594	442.8782958984375
1155	443.1891174316406	12.597783333333332					1	DETECTED	443.1891 m/z @12.60 [CD8051_2.mzXML]	443.1891174316406	12.597783333333332	12.548399999999999	14.91555	2.3671500000000005	5477.08056640625	207190.28359503177	0	1173	0.2577121725086684	23.967094161323097	46.93418832264619	443.1840515136719	443.1916809082031
1156	443.41900634765625	12.191816666666666					1	DETECTED	443.4190 m/z @12.19 [CD8051_2.mzXML]	443.41900634765625	12.191816666666666	12.105933333333333	12.581566666666667	0.47563333333333446	8146.482421875	117160.60360046374	0	1173	0.13366597663289248	2.7690665631670943	4.538133126334189	443.4183044433594	443.4205017089844
1157	444.2369384765625	8.2974					1	DETECTED	444.2369 m/z @8.30 [CD8051_2.mzXML]	444.2369384765625	8.2974	7.82105	8.476933333333333	0.6558833333333336	1718.2198486328125	41286.047985138	0	1173	0.23239797898011538	0.6884468702984502	0.37689374059690045	444.2358093261719	444.2391662597656
1158	445.2340087890625	10.9549					1	DETECTED	445.2340 m/z @10.95 [CD8051_2.mzXML]	445.2340087890625	10.9549	8.394216666666667	11.161333333333333	2.7671166666666664	15632.962890625	759958.375806824	0	1173	0.1222524081920735	0.531235507848895	0.07361463663879704	445.23272705078125	445.24090576171875
1159	446.2521667480469	11.5428					1	DETECTED	446.2522 m/z @11.54 [CD8051_2.mzXML]	446.2521667480469	11.5428	11.51075	12.294316666666667	0.7835666666666672	434154.0	3221484.9098712127	1	1173	0.09474972319254071	5.425605691644247	6.820661202299322	446.2518310546875	446.2538757324219
1160	446.8866882324219	1.6475499999999998					1	DETECTED	446.8867 m/z @1.65 [CD8051_2.mzXML]	446.8866882324219	1.6475499999999998	1.5865666666666667	17.96333333333333	16.376766666666665	80136.6484375	3583094.8497645576	0	1173	0.05615083050364289	135.14029171437173	0.8808351533619012	446.87921142578125	446.88763427734375
1161	447.3465270996094	12.00745					1	DETECTED	447.3465 m/z @12.01 [CD8051_2.mzXML]	447.3465270996094	12.00745	10.689816666666667	15.66635	4.976533333333332	12287.421875	1007759.2928150021	0	1173	0.5720391038290753	1.7198590783525798	2.2853085984878887	447.34332275390625	447.3489990234375
1162	448.25897216796875	11.574083333333334					1	DETECTED	448.2590 m/z @11.57 [CD8051_2.mzXML]	448.25897216796875	11.574083333333334	7.162866666666667	11.688566666666667	4.5257	17727.845703125	1220112.86924414	0	1173	0.09918816014899257	0.5129763897337468	0.025952779467493633	448.2513122558594	448.2596130371094
1163	448.94989013671875	1.91275					1	DETECTED	448.9499 m/z @1.91 [CD8051_2.mzXML]	448.94989013671875	1.91275	1.84335	2.2495333333333334	0.40618333333333334	10352.515625	123327.37457971193	0	1173	0.16939714359137215	2.9263928914505324	5.276356473583776	448.9490051269531	448.95208740234375
1164	449.2004699707031	12.3286					1	DETECTED	449.2005 m/z @12.33 [CD8051_2.mzXML]	449.2004699707031	12.3286	12.225716666666667	12.531066666666668	0.3053500000000007	22724.908203125	273579.8236704107	0	1173	0.17333038191538286	1.48396241697717	1.96792483395434	449.1995544433594	449.2012939453125
1165	449.36090087890625	12.629566666666667					1	DETECTED	449.3609 m/z @12.63 [CD8051_2.mzXML]	449.36090087890625	12.629566666666667	2.7748500000000003	13.104016666666666	10.329166666666666	10319.1181640625	2002490.6999040532	0	1173	0.14186813005646215	0.5240722293723986	0.048144458744797246	449.3600769042969	449.3619384765625
1166	450.32037353515625	12.24305					1	DETECTED	450.3204 m/z @12.24 [CD8051_2.mzXML]	450.32037353515625	12.24305	12.174566666666667	12.44695	0.2723833333333321	35998.1796875	293059.916520263	0	1173	0.9512012167395625	1.98868337795084	3.1883001708177305	450.31988525390625	450.321044921875
1167	450.3564453125	13.00755					1	DETECTED	450.3564 m/z @13.01 [CD8051_2.mzXML]	450.3564453125	13.00755	0.10085000000000001	19.996333333333332	19.89548333333333	79553.78125	3305382.9082716363	0	1173	0.13648347790345028	1.0832551112079931	0.5647490264385328	450.3492431640625	450.3609619140625
1168	451.32391357421875	12.24305					1	DETECTED	451.3239 m/z @12.24 [CD8051_2.mzXML]	451.32391357421875	12.24305	0.8693833333333333	12.379116666666667	11.509733333333333	10478.623046875	1976269.5659782104	0	1173	0.0694992890983901	0.5059816535271533	0.011963307054306703	451.3142395019531	451.32440185546875
1169	453.1667785644531	11.885700000000002					1	DETECTED	453.1668 m/z @11.89 [CD8051_2.mzXML]	453.1667785644531	11.885700000000002	11.825	12.023033333333332	0.19803333333333306	12084.337890625	94605.31994030764	0	1173	0.14319068443592364	1.631246567819812	2.262493135639624	453.1664123535156	453.1678466796875
1170	453.295166015625	12.726416666666667					1	DETECTED	453.2952 m/z @12.73 [CD8051_2.mzXML]	453.295166015625	12.726416666666667	12.710316666666667	12.826533333333334	0.11621666666666641	5260.5009765625	23121.258901367055	0	1173	0.10847443152771419	3.6092132505176395	6.218426501035279	453.295166015625	453.2988586425781
1171	453.3433837890625	10.52295					1	DETECTED	453.3434 m/z @10.52 [CD8051_2.mzXML]	453.3433837890625	10.52295	9.9588	17.4865	7.527699999999999	138616.28125	1686029.0895361912	1	1173	0.10637601689382414	1.9574229863976738	2.190795782148532	453.3403015136719	453.343994140625
1172	454.2912292480469	13.071666666666665					1	DETECTED	454.2912 m/z @13.07 [CD8051_2.mzXML]	454.2912292480469	13.071666666666665	13.055533333333333	15.121783333333333	2.06625	10835.0615234375	223818.88979663095	0	1173	0.08542610335701895	64.03667355372254	95.11074891305154	454.28955078125	454.292724609375
1173	454.38751220703125	12.191816666666666					1	DETECTED	454.3875 m/z @12.19 [CD8051_2.mzXML]	454.38751220703125	12.191816666666666	12.157466666666666	12.311283333333334	0.1538166666666676	8715.3037109375	43351.87046044942	0	1173	1.1148872232045406	2.238961669092695	3.4779233381853896	454.38739013671875	454.389404296875
1174	454.9580993652344	1.9410833333333335					1	DETECTED	454.9581 m/z @1.94 [CD8051_2.mzXML]	454.9580993652344	1.9410833333333335	1.75665	2.2495333333333334	0.49288333333333334	20781.533203125	283077.1491853027	0	1173	0.1921921270974627	1.3362100126513636	1.649795408405911	454.95489501953125	454.9593505859375
1175	456.3305969238281	11.446116666666667					1	DETECTED	456.3306 m/z @11.45 [CD8051_2.mzXML]	456.3305969238281	11.446116666666667	11.446116666666667	11.574083333333334	0.12796666666666745	14886.310546875	63416.19413073679	0	1173	0.127852215869817	null	null	456.329833984375	456.3311462402344
1176	458.34637451171875	11.574083333333334					1	DETECTED	458.3464 m/z @11.57 [CD8051_2.mzXML]	458.34637451171875	11.574083333333334	11.558316666666666	13.055533333333333	1.4972166666666666	11524.7431640625	195398.23690972853	0	1173	0.20367055570080161	47.48044397462656	93.96088794925312	458.34405517578125	458.3476257324219
1177	458.85626220703125	1.5566833333333332					1	DETECTED	458.8563 m/z @1.56 [CD8051_2.mzXML]	458.85626220703125	1.5566833333333332	1.4519166666666665	18.731833333333334	17.27991666666667	22586.25390625	2720749.745946167	0	1173	0.08641931087464094	82.68118750581576	0.504881953363098	458.85302734375	458.8571472167969
1178	459.2134704589844	10.937983333333333					1	DETECTED	459.2135 m/z @10.94 [CD8051_2.mzXML]	459.2134704589844	10.937983333333333	10.903483333333332	11.110366666666666	0.20688333333333375	6099.70849609375	35550.26722314471	0	1173	0.09595670376747734	2.998309178743854	4.996618357487708	459.2127990722656	459.215087890625
1179	459.2463684082031	13.197149999999999					1	DETECTED	459.2464 m/z @13.20 [CD8051_2.mzXML]	459.2463684082031	13.197149999999999	12.597783333333332	13.65455	1.0567666666666682	13101.6552734375	245167.81749029545	0	1173	0.04700373622580578	0.8815694344029823	0.34479501077709557	459.2424621582031	459.248291015625
1180	461.06011962890625	9.201816666666668					1	DETECTED	461.0601 m/z @9.20 [CD8051_2.mzXML]	461.06011962890625	9.201816666666668	9.09215	9.905583333333334	0.8134333333333341	9161.3505859375	89479.96247534148	0	1173	0.18153527121386226	3.5570628837129092	1.2864112082839716	461.0588073730469	461.0616149902344
1181	462.8604736328125	1.6475499999999998					1	DETECTED	462.8605 m/z @1.65 [CD8051_2.mzXML]	462.8604736328125	1.6475499999999998	1.6170499999999999	2.5374333333333334	0.9203833333333336	26569.09375	347971.96463562024	0	1173	0.03681461304671174	15.088251366120236	29.176502732240472	462.8511962890625	462.8611755371094
1182	463.0576171875	9.216116666666666					1	DETECTED	463.0576 m/z @9.22 [CD8051_2.mzXML]	463.0576171875	9.216116666666666	8.598016666666666	9.923616666666668	1.3256000000000014	4952.6083984375	79452.28354632555	0	1173	0.04319665589683375	1.072318395081703	0.13200038384247373	463.0560607910156	463.06353759765625
1183	463.3018798828125	12.991883333333334					1	DETECTED	463.3019 m/z @12.99 [CD8051_2.mzXML]	463.3018798828125	12.991883333333334	12.94415	13.18165	0.23749999999999893	13882.7080078125	115539.27763842753	0	1173	0.10992145133165643	2.4877793296089235	3.9755586592178473	463.3004455566406	463.3027648925781
1184	464.1903991699219	10.832566666666667					1	DETECTED	464.1904 m/z @10.83 [CD8051_2.mzXML]	464.1903991699219	10.832566666666667	10.79675	11.00665	0.20990000000000109	5794.9140625	37351.79944110124	0	1173	0.07300672831784105	2.930200093066508	4.860400186133016	464.1897277832031	464.1912841796875
1185	464.21759033203125	10.604583333333332					1	DETECTED	464.2176 m/z @10.60 [CD8051_2.mzXML]	464.21759033203125	10.604583333333332	10.554516666666666	10.7073	0.15278333333333372	6423.67333984375	34036.79657965086	0	1173	0.09837921300056962	1.5257989347536847	2.0515978695073693	464.21710205078125	464.2178649902344
1186	468.2182312011719	12.24305					1	DETECTED	468.2182 m/z @12.24 [CD8051_2.mzXML]	468.2182312011719	12.24305	12.208733333333333	12.311283333333334	0.10255000000000081	6223.65576171875	26238.89424877943	0	1173	0.07991766402069977	1.4941719281204346	1.9883438562408693	468.2177429199219	468.2187805175781
1187	468.3068542480469	12.6942					1	DETECTED	468.3069 m/z @12.69 [CD8051_2.mzXML]	468.3068542480469	12.6942	12.497416666666668	13.087883333333334	0.590466666666666	67404.640625	652375.8301127944	0	1173	0.1139093088009524	1.1337327709769696	4.287331240225899	468.30621337890625	468.30828857421875
1188	469.3276672363281	12.00745					1	DETECTED	469.3277 m/z @12.01 [CD8051_2.mzXML]	469.3276672363281	12.00745	11.093216666666667	18.913833333333333	7.820616666666666	17733.787109375	1088144.178544128	0	1173	0.4335195279928463	2.0372430299029896	2.4748750875147416	469.3245849609375	469.33514404296875
1189	469.38800048828125	12.39605					1	DETECTED	469.3880 m/z @12.40 [CD8051_2.mzXML]	469.38800048828125	12.39605	12.277033333333332	12.776100000000001	0.49906666666666943	25236.056640625	409187.78705835016	0	1173	0.1448277175857875	2.096625122531833	3.4444820117289363	469.3861999511719	469.3881530761719
1190	470.33056640625	12.00745					1	DETECTED	470.3306 m/z @12.01 [CD8051_2.mzXML]	470.33056640625	12.00745	11.825	14.127533333333334	2.3025333333333347	6501.90283203125	368874.34631433117	0	1173	0.13660046497220257	6.310039280168048	11.620078560336095	470.3298034667969	470.3332214355469
1191	470.3899841308594	12.362333333333334					1	DETECTED	470.3900 m/z @12.36 [CD8051_2.mzXML]	470.3899841308594	12.362333333333334	5.90825	12.43015	6.5219	8095.14794921875	1270179.5261641846	0	1173	0.34397642107328785	0.5052537799067772	0.010507559813554548	470.3852233886719	470.3918151855469
1192	470.9312438964844	1.8988666666666667					1	DETECTED	470.9312 m/z @1.90 [CD8051_2.mzXML]	470.9312438964844	1.8988666666666667	1.8147833333333334	2.2495333333333334	0.43474999999999997	8205.140625	106184.20313720703	0	1173	0.22335710798793507	2.585232903865214	4.170465807730428	470.93048095703125	470.9336242675781
1193	471.34375	12.514100000000001					1	DETECTED	471.3438 m/z @12.51 [CD8051_2.mzXML]	471.34375	12.514100000000001	12.023033333333332	13.35305	1.3300166666666673	6994.07861328125	273073.25709710707	0	1173	0.25268565265811915	1.3542119196307312	1.7084238392614626	471.33978271484375	471.35296630859375
1194	472.2478332519531	11.5428					1	DETECTED	472.2478 m/z @11.54 [CD8051_2.mzXML]	472.2478332519531	11.5428	5.628416666666666	15.9416	10.313183333333333	27018.22265625	2034932.8976197504	0	1173	0.10493970934067143	0.5236546995340257	0.038803963081659044	472.2406921386719	472.2518615722656
1195	472.302001953125	12.24305					1	DETECTED	472.3020 m/z @12.24 [CD8051_2.mzXML]	472.302001953125	12.24305	6.507583333333333	18.968833333333336	12.461250000000003	59832.95703125	3226932.59622586	0	1173	0.10528243674022875	0.5180085090595402	2.4862574752345092	472.2987976074219	472.3059387207031
1196	473.2500305175781	12.793000000000001					1	DETECTED	473.2500 m/z @12.79 [CD8051_2.mzXML]	473.2500305175781	12.793000000000001	5.855666666666666	12.960266666666666	7.1046	7985.96533203125	561889.953795837	0	1173	1.1624318432830734	0.5120555448779549	0.02411108975590976	473.2462463378906	473.25347900390625
1197	473.3432922363281	13.306533333333334					1	DETECTED	473.3433 m/z @13.31 [CD8051_2.mzXML]	473.3432922363281	13.306533333333334	13.243699999999999	13.4338	0.19010000000000105	6221.32373046875	40497.361444763446	0	1173	0.03568242852245618	1.512732095490672	2.025464190981344	473.3424987792969	473.3473815917969
1198	473.3577575683594	13.071666666666665					1	DETECTED	473.3578 m/z @13.07 [CD8051_2.mzXML]	473.3577575683594	13.071666666666665	3.1249333333333333	14.545583333333333	11.42065	3707.513916015625	1250418.4879436034	0	1173	10.449133379943154	0.5740904886696471	0.14818097733929408	473.3548889160156	473.3642578125
1199	474.2830505371094	11.8712					1	DETECTED	474.2831 m/z @11.87 [CD8051_2.mzXML]	474.2830505371094	11.8712	11.688566666666667	19.18883333333333	7.500266666666665	1461262.75	1.3304675934822004E7	1	1173	0.10912165675658336	3.7068898655605587	6.916058876615209	474.2790222167969	474.2864685058594
1200	474.8330078125	1.5417833333333335					1	DETECTED	474.8330 m/z @1.54 [CD8051_2.mzXML]	474.8330078125	1.5417833333333335	1.4672666666666667	1.5865666666666667	0.11929999999999996	24831.720703125	97492.6735281982	0	1173	0.06676130490050025	0.7770737411824501	0.6113047999720784	474.8327941894531	474.8348388671875
1201	475.28753662109375	11.8712					1	DETECTED	475.2875 m/z @11.87 [CD8051_2.mzXML]	475.28753662109375	11.8712	11.841783333333332	12.581566666666667	0.7397833333333352	363492.625	3247460.055366224	0	1173	0.11319427205294197	6.5672962112703965	13.736851145255645	475.2855529785156	475.2876892089844
1202	475.3251953125	10.52295					1	DETECTED	475.3252 m/z @10.52 [CD8051_2.mzXML]	475.3251953125	10.52295	10.189183333333334	18.275	8.085816666666664	44746.27734375	654026.157283996	0	1173	0.10393893846174507	1.1638836418395107	1.3345728185818764	475.3233642578125	475.3305969238281
1203	476.9052734375	1.6323666666666665					1	DETECTED	476.9053 m/z @1.63 [CD8051_2.mzXML]	476.9052734375	1.6323666666666665	1.5865666666666667	2.30445	0.7178833333333334	13481.1123046875	277683.6026292724	0	1173	0.06627900060547498	7.837154294032052	14.674308588064104	476.9046325683594	476.9112243652344
1204	476.9407653808594	1.8291499999999998					1	DETECTED	476.9408 m/z @1.83 [CD8051_2.mzXML]	476.9407653808594	1.8291499999999998	1.7717500000000002	2.1798	0.40805	12259.7705078125	114865.4060751953	0	1173	0.1585029371854243	3.554442508710822	6.108885017421644	476.93853759765625	476.94281005859375
1205	478.2912292480469	12.877383333333334					1	DETECTED	478.2912 m/z @12.88 [CD8051_2.mzXML]	478.2912292480469	12.877383333333334	12.826533333333334	12.976116666666666	0.1495833333333323	41853.82421875	233470.24393457203	0	1173	0.10171568602970105	1.4708292363159372	1.9416584726318742	478.2906494140625	478.2917785644531
1206	478.3267517089844	13.166433333333334					1	DETECTED	478.3268 m/z @13.17 [CD8051_2.mzXML]	478.3267517089844	13.166433333333334	11.5428	19.701999999999998	8.159199999999998	47381.18359375	2225533.0460173944	0	1173	0.2623078515460229	1.0949024800858327	0.5978027786455911	478.3255615234375	478.3333740234375
1207	480.34307861328125	13.500883333333332					1	DETECTED	480.3431 m/z @13.50 [CD8051_2.mzXML]	480.34307861328125	13.500883333333332	13.35305	13.991216666666666	0.6381666666666668	28045.111328125	365132.5234656986	0	1173	0.1750247777779741	2.022028565538894	2.8573932656364045	480.3428955078125	480.34564208984375
1208	482.3228454589844	12.8943					1	DETECTED	482.3228 m/z @12.89 [CD8051_2.mzXML]	482.3228454589844	12.8943	12.759216666666667	15.121783333333333	2.362566666666666	11972.611328125	459378.2704081727	0	1173	0.10762557151810981	8.744848858729242	1.4040844918537276	482.321533203125	482.32550048828125
1209	482.3589782714844	13.830666666666668					1	DETECTED	482.3590 m/z @13.83 [CD8051_2.mzXML]	482.3589782714844	13.830666666666668	13.619916666666667	14.91555	1.295633333333333	27877.6171875	627575.0650376581	0	1173	0.394624764638845	1.9137015529209502	2.304885696294013	482.3574523925781	482.3607177734375
1210	484.0816650390625	11.195066666666666					1	DETECTED	484.0817 m/z @11.20 [CD8051_2.mzXML]	484.0816650390625	11.195066666666666	7.642966666666666	11.841783333333332	4.198816666666666	77348.65625	1136797.225994354	1	1173	0.12037558975905682	0.7489245910743136	0.7296561657721369	484.0791320800781	484.09027099609375
1211	486.0779113769531	11.195066666666666					1	DETECTED	486.0779 m/z @11.20 [CD8051_2.mzXML]	486.0779113769531	11.195066666666666	10.886	11.46195	0.5759500000000006	23440.275390625	278382.9779818114	0	1173	0.11976800394489295	1.0206879583133097	1.0980133691812906	486.076904296875	486.0798645019531
1212	486.8665466308594	1.6017333333333332					1	DETECTED	486.8665 m/z @1.60 [CD8051_2.mzXML]	486.8665466308594	1.6017333333333332	1.1978	2.2495333333333334	1.0517333333333334	19386.962890625	407591.18132577516	0	1173	0.17433932930238916	1.3018649942234695	1.6037299884469391	486.8659973144531	486.8717041015625
1213	487.1029052734375	11.5428					1	DETECTED	487.1029 m/z @11.54 [CD8051_2.mzXML]	487.1029052734375	11.5428	7.750249999999999	11.807566666666666	4.057316666666667	11430.00390625	845636.4055054315	0	1173	0.10524886273243972	0.5593846962714842	0.11968438841531483	487.0941162109375	487.1043395996094
1214	487.3009338378906	12.613716666666667					1	DETECTED	487.3009 m/z @12.61 [CD8051_2.mzXML]	487.3009338378906	12.613716666666667	12.548399999999999	12.677783333333334	0.12938333333333496	5183.65625	28089.867164184623	0	1173	0.11263730394767002	0.9904312324572547	0.9808624649145096	487.29986572265625	487.30322265625
1215	487.3190612792969	14.4294					1	DETECTED	487.3191 m/z @14.43 [CD8051_2.mzXML]	487.3190612792969	14.4294	13.795083333333334	16.987833333333334	3.19275	99892.78125	3689185.245227053	1	1173	0.5775399913128538	1.8407593096336068	2.0367256818342643	487.3176574707031	487.3218078613281
1216	488.26702880859375	12.24305					1	DETECTED	488.2670 m/z @12.24 [CD8051_2.mzXML]	488.26702880859375	12.24305	12.174566666666667	12.3286	0.15403333333333258	6146.81982421875	33350.02740606676	0	1173	0.1698975167236707	1.1246045266488196	1.249209053297639	488.2655334472656	488.2679443359375
1217	488.29766845703125	11.9759					1	DETECTED	488.2977 m/z @11.98 [CD8051_2.mzXML]	488.29766845703125	11.9759	11.9004	12.123133333333334	0.22273333333333412	4157.591796875	36243.41151477056	0	1173	0.28028999980403846	1.4750551876379763	1.9501103752759525	488.2966613769531	488.3014221191406
1218	489.335205078125	15.556266666666666					1	DETECTED	489.3352 m/z @15.56 [CD8051_2.mzXML]	489.335205078125	15.556266666666666	10.099166666666667	18.256833333333336	8.15766666666667	35013.10546875	3037085.286331727	0	1173	0.8147778621324022	1.0712639982711523	0.8201911270936811	489.32537841796875	489.3380432128906
1219	490.2893981933594	12.6942					1	DETECTED	490.2894 m/z @12.69 [CD8051_2.mzXML]	490.2893981933594	12.6942	3.0366833333333334	12.742616666666667	9.705933333333334	4058.499755859375	1309488.2961813358	0	1173	0.11873293433990106	0.5025066830499905	0.005013366099980809	490.2848205566406	490.2904357910156
1220	491.36920166015625	12.362333333333334					1	DETECTED	491.3692 m/z @12.36 [CD8051_2.mzXML]	491.36920166015625	12.362333333333334	12.023033333333332	12.910983333333332	0.88795	21833.70703125	415518.83457287616	0	1173	0.30924059421384875	1.1164609734900803	3.033947344823066	491.3681945800781	491.3714294433594
1221	491.5543518066406	13.197149999999999					1	DETECTED	491.5544 m/z @13.20 [CD8051_2.mzXML]	491.5543518066406	13.197149999999999	13.087883333333334	13.4338	0.34591666666666576	9597.330078125	100470.634965637	0	1173	0.19860757326369693	1.5829011592434634	2.165802318486927	491.55426025390625	491.5592041015625
1222	494.3224792480469	12.793000000000001					1	DETECTED	494.3225 m/z @12.79 [CD8051_2.mzXML]	494.3224792480469	12.793000000000001	12.613716666666667	13.135700000000002	0.5219833333333348	81436.015625	933608.8179107656	1	1173	0.15046309688531778	1.3913603498787506	1.918406724972031	494.32183837890625	494.3241882324219
1223	494.8168029785156	1.6932					1	DETECTED	494.8168 m/z @1.69 [CD8051_2.mzXML]	494.8168029785156	1.6932	1.67775	1.7413166666666666	0.06356666666666655	9854.6884765625	26595.972702148378	0	1173	0.15111197121710962	2.057173678532903	3.114347357065806	494.8155822753906	494.8171081542969
1224	496.3365478515625	13.166433333333334					1	DETECTED	496.3365 m/z @13.17 [CD8051_2.mzXML]	496.3365478515625	13.166433333333334	1.0156833333333333	18.677	17.661316666666668	3013333.75	4.744147127519096E7	1	1173	0.159777750191207	1.7346138040205117	1.6697461833948326	496.33453369140625	496.3424987792969
1225	497.34130859375	13.166433333333334					1	DETECTED	497.3413 m/z @13.17 [CD8051_2.mzXML]	497.34130859375	13.166433333333334	10.920983333333334	15.299483333333335	4.378500000000001	642690.125	1.11501324664945E7	0	1173	0.16774650527700885	0.7240920341242765	0.09734391357736545	497.3406677246094	497.34393310546875
1226	498.8995666503906	1.6475499999999998					1	DETECTED	498.8996 m/z @1.65 [CD8051_2.mzXML]	498.8995666503906	1.6475499999999998	1.6017333333333332	1.6932	0.09146666666666681	36759.16015625	121482.057550171	0	1173	0.06483816218472072	1.0221290558552016	0.9883315699808	498.8995361328125	498.90032958984375
1227	499.34747314453125	13.197149999999999					1	DETECTED	499.3475 m/z @13.20 [CD8051_2.mzXML]	499.34747314453125	13.197149999999999	13.00755	13.484083333333333	0.47653333333333237	15450.634765625	169595.53246887156	0	1173	0.15368455606549425	1.256680731364282	3.565406057712094	499.3454895019531	499.3487243652344
1228	500.0771179199219	9.439583333333333					1	DETECTED	500.0771 m/z @9.44 [CD8051_2.mzXML]	500.0771179199219	9.439583333333333	9.1728	11.00665	1.83385	7779.32080078125	192868.57007620236	0	1173	1.5378085646192012	3.43696507777848	1.639482946311994	500.0755310058594	500.0794982910156
1229	500.2802734375	11.914966666666666					1	DETECTED	500.2803 m/z @11.91 [CD8051_2.mzXML]	500.2802734375	11.914966666666666	11.825	12.860533333333333	1.0355333333333334	60972.20703125	745580.1930688486	0	1173	0.15594920216030062	2.7865220925943133	2.36858548227765	500.2734069824219	500.281005859375
1230	501.18829345703125	13.197149999999999					1	DETECTED	501.1883 m/z @13.20 [CD8051_2.mzXML]	501.18829345703125	13.197149999999999	1.2160333333333333	13.35305	12.137016666666666	11089.8623046875	1651356.6009753116	0	1173	0.19445672876966746	0.5065060713595144	0.013012142719028763	501.186279296875	501.1893310546875
1231	501.2652282714844	11.756283333333332					1	DETECTED	501.2652 m/z @11.76 [CD8051_2.mzXML]	501.2652282714844	11.756283333333332	11.574083333333334	18.603666666666665	7.029583333333331	5842.4755859375	655967.6832965695	0	1173	0.4190876048257177	19.290843395536232	37.581686791072464	501.2615966796875	501.2705993652344
1232	501.28369140625	11.944716666666666					1	DETECTED	501.2837 m/z @11.94 [CD8051_2.mzXML]	501.28369140625	11.944716666666666	11.944716666666666	12.34535	0.4006333333333334	10145.798828125	95214.93576770031	0	1173	0.08212631846726914	null	null	501.2825012207031	501.2872009277344
1233	502.0732421875	9.439583333333333					1	DETECTED	502.0732 m/z @9.44 [CD8051_2.mzXML]	502.0732421875	9.439583333333333	9.4056	10.4003	0.9946999999999999	2268.997314453125	73937.32926904301	0	1173	0.0964000359797339	14.635115252574728	28.270230505149456	502.0729064941406	502.0750427246094
1234	502.1100769042969	10.259833333333335					1	DETECTED	502.1101 m/z @10.26 [CD8051_2.mzXML]	502.1100769042969	10.259833333333335	0.6864833333333333	10.432549999999999	9.746066666666666	6242.03173828125	562131.9870555421	0	1173	0.1696006759486508	0.5090207015656308	1.5582677575374202	502.1047668457031	502.111572265625
1235	502.2912292480469	12.8433					1	DETECTED	502.2912 m/z @12.84 [CD8051_2.mzXML]	502.2912292480469	12.8433	11.885700000000002	13.023233333333334	1.137533333333332	18838.947265625	242404.47694195516	0	1173	0.09191313058345507	0.5939501531606802	2.466376775087785	502.2859802246094	502.2912292480469
1236	504.2395935058594	12.208733333333333					1	DETECTED	504.2396 m/z @12.21 [CD8051_2.mzXML]	504.2395935058594	12.208733333333333	12.174566666666667	12.629566666666667	0.45500000000000007	13800.916015625	127299.5477569577	0	1173	0.1047243892672789	6.658536585366026	11.474038019589699	504.2384948730469	504.2484436035156
1237	504.3429870605469	13.290866666666666					1	DETECTED	504.3430 m/z @13.29 [CD8051_2.mzXML]	504.3429870605469	13.290866666666666	4.235216666666667	13.759683333333333	9.524466666666665	4668.64501953125	770865.491919281	0	1173	0.1641648257267967	0.5258853128525652	0.05177062570513073	504.33734130859375	504.3512878417969
1238	506.3587951660156	14.222066666666667					1	DETECTED	506.3588 m/z @14.22 [CD8051_2.mzXML]	506.3587951660156	14.222066666666667	11.195066666666666	15.104333333333333	3.9092666666666673	7218.611328125	565150.8080160216	0	1173	0.6441504763963799	0.6457328488051975	0.17048541843265924	506.3531799316406	506.3646545410156
1239	507.32757568359375	13.00755					1	DETECTED	507.3276 m/z @13.01 [CD8051_2.mzXML]	507.32757568359375	13.00755	12.927766666666667	15.88645	2.958683333333333	9587.9833984375	360828.2402761534	0	1173	0.1352282580083557	18.541988719448508	36.083977438897016	507.3200378417969	507.328369140625
1240	508.3744812011719	14.06145					1	DETECTED	508.3745 m/z @14.06 [CD8051_2.mzXML]	508.3744812011719	14.06145	11.790533333333334	15.757816666666667	3.9672833333333326	14120.740234375	832338.2767344669	0	1173	1.822338481791519	0.7196103269230603	0.31735518568939514	508.36981201171875	508.37713623046875
1241	509.393310546875	12.24305					1	DETECTED	509.3933 m/z @12.24 [CD8051_2.mzXML]	509.393310546875	12.24305	12.191816666666666	12.34535	0.15353333333333374	8491.05859375	46862.55681420903	0	1173	0.06750391316238336	1.4983734547820236	1.9967469095640473	509.3929443359375	509.3942565917969
1242	510.3533935546875	13.500883333333332					1	DETECTED	510.3534 m/z @13.50 [CD8051_2.mzXML]	510.3533935546875	13.500883333333332	13.243699999999999	13.93695	0.6932500000000008	21246.310546875	302543.5724755251	0	1173	0.11737876575721273	1.2583909631299903	1.7762626592125805	510.3505554199219	510.3553771972656
1243	510.3912658691406	12.759216666666667					1	DETECTED	510.3913 m/z @12.76 [CD8051_2.mzXML]	510.3912658691406	12.759216666666667	1.8291499999999998	13.00755	11.1784	7682.00146484375	3089770.688942139	0	1173	0.17479790653588623	0.511360101493739	0.02272020298747794	510.3878173828125	510.4010314941406
1244	512.3327026367188	11.960366666666665					1	DETECTED	512.3327 m/z @11.96 [CD8051_2.mzXML]	512.3327026367188	11.960366666666665	11.9004	12.759216666666667	0.8588166666666677	11308.8369140625	236533.9405850828	0	1173	0.1290717781384476	7.160783768760504	13.321567537521007	512.3313598632812	512.3346557617188
1245	514.873779296875	1.6475499999999998					1	DETECTED	514.8738 m/z @1.65 [CD8051_2.mzXML]	514.873779296875	1.6475499999999998	1.6017333333333332	2.0960166666666664	0.4942833333333332	24373.681640625	191400.24908850095	0	1173	0.04444808288501423	5.394143324845403	9.36555388709719	514.8722534179688	514.8768920898438
1246	515.1351318359375	11.885700000000002					1	DETECTED	515.1351 m/z @11.89 [CD8051_2.mzXML]	515.1351318359375	11.885700000000002	11.825	12.191816666666666	0.3668166666666668	14748.4638671875	135918.28224462923	0	1173	0.24469159988856504	3.0215540911585848	4.9140293561706025	515.1343383789062	515.1362915039062
1247	515.3107299804688	13.166433333333334					1	DETECTED	515.3107 m/z @13.17 [CD8051_2.mzXML]	515.3107299804688	13.166433333333334	13.104016666666666	13.401116666666667	0.29710000000000036	20739.962890625	185326.1851925046	0	1173	0.13898053068959726	2.2019464361880585	3.119260485682687	515.3106079101562	515.3123168945312
1248	516.3048095703125	12.8097					1	DETECTED	516.3048 m/z @12.81 [CD8051_2.mzXML]	516.3048095703125	12.8097	12.776100000000001	12.910983333333332	0.13488333333333102	6770.478515625	37095.12049743632	0	1173	0.12663860697944962	2.007192460317541	3.0143849206350817	516.3027954101562	516.3052978515625
1249	517.3660278320312	14.932500000000001					1	DETECTED	517.3660 m/z @14.93 [CD8051_2.mzXML]	517.3660278320312	14.932500000000001	14.511466666666667	16.693666666666665	2.182199999999998	16166.7646484375	655455.8954498596	0	1173	0.5254866528280964	2.18316134845889	2.8943224752607315	517.3623657226562	517.368896484375
1250	518.3198852539062	13.197149999999999					1	DETECTED	518.3199 m/z @13.20 [CD8051_2.mzXML]	518.3198852539062	13.197149999999999	5.5052	13.417133333333334	7.911933333333334	225320.09375	4007809.1817816137	1	1173	0.16348291286026218	0.514299581597211	0.03002629110669533	518.3182373046875	518.3281860351562
1251	518.4575805664062	13.039266666666666					1	DETECTED	518.4576 m/z @13.04 [CD8051_2.mzXML]	518.4575805664062	13.039266666666666	11.58945	14.6294	3.039950000000001	53231.69140625	3840102.4993098164	0	1173	1.2784812669086758	1.050319409794017	1.2954156367089487	518.4569702148438	518.4603881835938
1252	519.322998046875	13.197149999999999					1	DETECTED	519.3230 m/z @13.20 [CD8051_2.mzXML]	519.322998046875	13.197149999999999	13.119866666666667	13.2596	0.13973333333333393	57930.73828125	371128.173691406	0	1173	0.19595992914847216	0.9040327798145543	0.8080655596291085	519.3228759765625	519.323486328125
1253	519.4609985351562	12.710316666666667					1	DETECTED	519.4610 m/z @12.71 [CD8051_2.mzXML]	519.4609985351562	12.710316666666667	11.8712	18.841	6.969800000000001	16577.18359375	1627210.5537339775	0	1173	0.7070521202897453	4.1530577790136425	7.306115558027285	519.46044921875	519.470947265625
1254	520.33740234375	12.94415					1	DETECTED	520.3374 m/z @12.94 [CD8051_2.mzXML]	520.33740234375	12.94415	2.13805	16.03265	13.8946	827904.9375	1.2936484274002342E7	1	1173	0.19018425131982397	1.6177385911313182	1.2904612065626155	520.3287353515625	520.3405151367188
1255	521.3410034179688	12.94415					1	DETECTED	521.3410 m/z @12.94 [CD8051_2.mzXML]	521.3410034179688	12.94415	12.44695	14.478399999999999	2.0314499999999995	227335.046875	4361485.770759762	0	1173	0.36526490660764566	2.0428901850361973	3.0857803700723947	521.3410034179688	521.3455810546875
1256	521.4181518554688	11.991566666666667					1	DETECTED	521.4182 m/z @11.99 [CD8051_2.mzXML]	521.4181518554688	11.991566666666667	3.7677833333333335	19.243666666666666	15.475883333333332	6282.7568359375	1356156.904548828	0	1173	0.279124028515529	0.9409223654157555	0.8818447308315108	521.4132690429688	521.420166015625
1257	522.3534545898438	13.306533333333334					1	DETECTED	522.3535 m/z @13.31 [CD8051_2.mzXML]	522.3534545898438	13.306533333333334	11.46195	15.245266666666668	3.7833166666666678	387795.15625	6216269.615917459	1	1173	0.22578447955200254	1.708507867593893	2.3010278215508975	522.3435668945312	522.3577270507812
1258	523.3568115234375	13.306533333333334					1	DETECTED	523.3568 m/z @13.31 [CD8051_2.mzXML]	523.3568115234375	13.306533333333334	13.00755	13.689616666666666	0.6820666666666657	113868.8671875	1428500.6119555654	0	1173	0.07736046597449509	1.343206677305569	2.30397299342345	523.346923828125	523.358642578125
1259	524.3575439453125	13.337533333333333					1	DETECTED	524.3575 m/z @13.34 [CD8051_2.mzXML]	524.3575439453125	13.337533333333333	13.22795	13.385183333333334	0.157233333333334	13307.646484375	93257.54557788072	0	1173	0.12968180809900787	0.7174144486692058	0.4348288973384116	524.3557739257812	524.3585205078125
1260	524.369140625	14.285516666666666					1	DETECTED	524.3691 m/z @14.29 [CD8051_2.mzXML]	524.369140625	14.285516666666666	9.9588	17.523500000000002	7.564700000000002	519734.21875	2.994779333375177E7	1	1173	0.4709283678355707	0.8576217537738915	0.28697682921509254	524.3648681640625	524.3726196289062
1261	526.290771484375	12.826533333333334					1	DETECTED	526.2908 m/z @12.83 [CD8051_2.mzXML]	526.290771484375	12.826533333333334	12.759216666666667	13.055533333333333	0.2963166666666659	12968.03515625	96859.08610668928	0	1173	0.11914710017835084	2.2009160683337394	2.231092432975674	526.2894897460938	526.2913818359375
1262	528.4609985351562	12.362333333333334					1	DETECTED	528.4610 m/z @12.36 [CD8051_2.mzXML]	528.4609985351562	12.362333333333334	9.439583333333333	12.826533333333334	3.3869500000000006	25523.021484375	714969.9152612302	0	1173	0.3026891674948029	1.1134544774794581	2.228806234413517	528.4518432617188	528.4619750976562
1263	533.3594360351562	14.285516666666666					1	DETECTED	533.3594 m/z @14.29 [CD8051_2.mzXML]	533.3594360351562	14.285516666666666	9.854216666666668	14.881616666666668	5.0274	6408.60791015625	692236.9086211855	0	1173	0.5215958689755986	0.5672601719585677	1.7620843791528527	533.3585815429688	533.3644409179688
1264	534.2926635742188	13.197149999999999					1	DETECTED	534.2927 m/z @13.20 [CD8051_2.mzXML]	534.2926635742188	13.197149999999999	6.471966666666666	13.321716666666667	6.849750000000001	6866.67919921875	734879.2666368409	0	1173	0.06517917127192518	0.5092612097315812	0.018522419463162333	534.2904052734375	534.30126953125
1265	542.3194580078125	12.927766666666667					1	DETECTED	542.3195 m/z @12.93 [CD8051_2.mzXML]	542.3194580078125	12.927766666666667	12.581566666666667	14.495383333333333	1.9138166666666656	64017.93359375	1008567.5763157344	0	1173	0.17863262531102286	1.5209597808403916	1.9829497528658628	542.3178100585938	542.3247680664062
1266	544.3378295898438	12.877383333333334					1	DETECTED	544.3378 m/z @12.88 [CD8051_2.mzXML]	544.3378295898438	12.877383333333334	7.9093333333333335	14.579216666666667	6.669883333333334	155028.96875	2370272.483709875	1	1173	0.10043208715027596	2.441659952087014	1.46118409736359	544.3333129882812	544.3405151367188
1267	546.3539428710938	13.071666666666665					1	DETECTED	546.3539 m/z @13.07 [CD8051_2.mzXML]	546.3539428710938	13.071666666666665	10.903483333333332	19.683666666666667	8.780183333333335	38568.0234375	2034417.2631611032	0	1173	1.204160044454225	0.997104870157012	1.520315722319774	546.3483276367188	546.3637084960938
1268	548.3687744140625	13.450766666666668					1	DETECTED	548.3688 m/z @13.45 [CD8051_2.mzXML]	548.3687744140625	13.450766666666668	13.417133333333334	13.90135	0.48421666666666674	11404.3974609375	120975.90005029303	0	1173	0.09928391920385948	7.198463825569667	11.880694652034578	548.367919921875	548.3714599609375
1269	550.38623046875	11.825					1	DETECTED	550.3862 m/z @11.82 [CD8051_2.mzXML]	550.38623046875	11.825	9.142783333333334	15.5375	6.394716666666666	4171.34814453125	726528.013914795	0	1173	0.5286733702280646	1.1920581857046104	1.3841163714092208	550.3817138671875	550.3958129882812
1270	550.4481201171875	12.613716666666667					1	DETECTED	550.4481 m/z @12.61 [CD8051_2.mzXML]	550.4481201171875	12.613716666666667	12.105933333333333	13.973099999999999	1.867166666666666	7798.67041015625	408608.55371453887	0	1173	1.0328262236152899	1.8385466242163617	2.6770932484327234	550.4452514648438	550.4502563476562
1271	556.491455078125	13.385183333333334					1	DETECTED	556.4915 m/z @13.39 [CD8051_2.mzXML]	556.491455078125	13.385183333333334	10.134833333333335	18.366333333333333	8.231499999999999	6242.00341796875	563697.8977818297	0	1173	3.6255229173941412	1.2662482501884413	1.5324965003768827	556.4841918945312	556.4976196289062
1272	561.4856567382812	14.2694					1	DETECTED	561.4857 m/z @14.27 [CD8051_2.mzXML]	561.4856567382812	14.2694	9.7334	14.8986	5.1652000000000005	4145.66064453125	338792.0530599669	0	1173	0.10279320682653825	0.5693562610229278	0.13871252204585557	561.4780883789062	561.4888305664062
1273	566.3203735351562	12.860533333333333					1	DETECTED	566.3204 m/z @12.86 [CD8051_2.mzXML]	566.3203735351562	12.860533333333333	12.8433	13.087883333333334	0.2445833333333347	12124.595703125	89400.89349047933	0	1173	0.1467279450305945	7.096228239845259	10.49325982563155	566.3184814453125	566.3214111328125
1274	567.4053955078125	12.362333333333334					1	DETECTED	567.4054 m/z @12.36 [CD8051_2.mzXML]	567.4053955078125	12.362333333333334	12.25975	12.564983333333334	0.3052333333333337	10617.646484375	103127.1936042478	0	1173	0.17459549506102334	1.4877335499593825	1.9754670999187647	567.401611328125	567.4063110351562
1275	568.3374633789062	12.8433					1	DETECTED	568.3375 m/z @12.84 [CD8051_2.mzXML]	568.3374633789062	12.8433	9.577033333333333	13.568133333333332	3.9910999999999994	48719.6328125	988444.7432246087	0	1173	0.11672313442827331	1.6533054432651637	1.2252058794649916	568.3299560546875	568.3394775390625
1276	569.2908935546875	16.380766666666666					1	DETECTED	569.2909 m/z @16.38 [CD8051_2.mzXML]	569.2908935546875	16.380766666666666	14.983049999999999	17.926499999999997	2.9434499999999986	1833.2921142578125	157764.37711355602	0	1173	1.2957620825119012	1.052949453274983	1.105898906549966	569.286865234375	569.29443359375
1277	572.7109375	9.422583333333334					1	DETECTED	572.7109 m/z @9.42 [CD8051_2.mzXML]	572.7109375	9.422583333333334	9.322016666666666	10.17065	0.8486333333333338	4192.73388671875	68313.68017861937	0	1173	0.13172898827807167	4.219257540603222	7.438515081206443	572.7025756835938	572.7118530273438
1278	583.2525024414062	11.400366666666667					1	DETECTED	583.2525 m/z @11.40 [CD8051_2.mzXML]	583.2525024414062	11.400366666666667	0.7047	14.4294	13.724699999999999	10936.5498046875	1153654.4529696964	0	1173	0.28505165168624913	0.6416009598902982	5.8214335229605565	583.2425537109375	583.25537109375
1279	585.18701171875	2.5374333333333334					1	DETECTED	585.1870 m/z @2.54 [CD8051_2.mzXML]	585.18701171875	2.5374333333333334	2.509916666666667	3.7677833333333335	1.2578666666666667	3394.4326171875	93325.32991552733	0	1173	0.18600020281712082	22.856450635978224	44.71290127195645	585.1837158203125	585.1912231445312
1280	585.2694702148438	10.97215					1	DETECTED	585.2695 m/z @10.97 [CD8051_2.mzXML]	585.2694702148438	10.97215	10.312533333333333	14.237816666666667	3.9252833333333346	63084.0234375	1434440.9545176101	1	1173	0.6650344091086264	0.7098388325381356	2.316334748531161	585.2659912109375	585.2724609375
1281	591.3170166015625	10.432549999999999					1	DETECTED	591.3170 m/z @10.43 [CD8051_2.mzXML]	591.3170166015625	10.432549999999999	10.4003	12.6456	2.2453000000000003	7267.029296875	332361.74192733737	0	1173	2.240381467182413	34.810852713178896	4.294607202710309	591.3147583007812	591.31787109375
1282	593.3324584960938	11.807566666666666					1	DETECTED	593.3325 m/z @11.81 [CD8051_2.mzXML]	593.3324584960938	11.807566666666666	6.755083333333333	12.072316666666667	5.317233333333334	12526.970703125	854745.5557530521	0	1173	0.12964637184618333	0.5261999874649101	0.054779086472247794	593.3301391601562	593.3353271484375
1283	593.4210815429688	12.581566666666667					1	DETECTED	593.4211 m/z @12.58 [CD8051_2.mzXML]	593.4210815429688	12.581566666666667	12.531066666666668	12.66145	0.13038333333333263	5577.4951171875	35841.965151611235	0	1173	0.22645883432662828	1.2909240924092455	1.581848184818491	593.41943359375	593.4235229492188
1284	599.4320678710938	14.206383333333333					1	DETECTED	599.4321 m/z @14.21 [CD8051_2.mzXML]	599.4320678710938	14.206383333333333	8.914566666666667	14.932500000000001	6.017933333333334	4581.9677734375	559436.0219176637	0	1173	0.1881879305809715	0.5686075040392558	0.09657686604342118	599.423095703125	599.4364624023438
1285	615.4053344726562	14.159166666666666					1	DETECTED	615.4053 m/z @14.16 [CD8051_2.mzXML]	615.4053344726562	14.159166666666666	14.06145	14.932500000000001	0.8710500000000003	6779.412109375	113995.7756575316	0	1173	0.1388081109321302	4.457018591165005	2.8566319579057855	615.4006958007812	615.41015625
[truncated: 18 more rows]
