# Supplementary material for: MSFC: a new feature construction method for accurate diagnosis of mass spectrometry data
Source: Sci Rep. 2023 Sep 21;13:15694. doi: 10.1038/s41598-023-42395-5 (PMC10514077; doi:10.1038/s41598-023-42395-5)
Supplement: Supplementary file 1 — Supplementary Information. [file 41598_2023_42395_MOESM1_ESM.zip › dataset/CHD dataset/2-batch/P/CD8059_2.mzXML_chromatograms.csv]

row ID	row m/z	row retention time	row identity (main ID)	row identity (all IDs)	row identity (main ID + details)	row comment	row number of detected peaks	CD8059_2.mzXML Peak status	CD8059_2.mzXML Peak name	CD8059_2.mzXML Peak m/z	CD8059_2.mzXML Peak RT	CD8059_2.mzXML Peak RT start	CD8059_2.mzXML Peak RT end	CD8059_2.mzXML Peak duration time	CD8059_2.mzXML Peak height	CD8059_2.mzXML Peak area	CD8059_2.mzXML Peak charge	CD8059_2.mzXML Peak # data points	CD8059_2.mzXML Peak FWHM	CD8059_2.mzXML Peak tailing factor	CD8059_2.mzXML Peak asymmetry factor	CD8059_2.mzXML Peak m/z min	CD8059_2.mzXML Peak m/z max
1	55.06005859375	11.297416666666667					1	DETECTED	55.0601 m/z @11.30 [CD8059_2.mzXML]	55.06005859375	11.297416666666667	0.10128333333333334	19.987666666666666	19.88638333333333	5589.4072265625	1337112.081968659	0	1184	6.2798658212254	1.783203709162999	1.9525980159070817	55.0515251159668	55.06005859375
2	60.08056640625	14.936766666666667					1	DETECTED	60.0806 m/z @14.94 [CD8059_2.mzXML]	60.08056640625	14.936766666666667	0.10128333333333334	20.00583333333333	19.904549999999997	120120.0546875	2.6392431751897674E7	0	1184	5.6407587333434925	0.8658306413101067	0.3464839432864962	60.08038330078125	60.08079528808594
3	61.039432525634766	1.8351333333333335					1	DETECTED	61.0394 m/z @1.84 [CD8059_2.mzXML]	61.039432525634766	1.8351333333333335	0.11948333333333333	19.969333333333335	19.84985	205616.28125	2975633.0155948456	0	1184	0.044760580107222836	0.6589346320543962	7.127273023400997	61.03909683227539	61.047767639160156
4	61.08400344848633	15.391866666666665					1	DETECTED	61.0840 m/z @15.39 [CD8059_2.mzXML]	61.08400344848633	15.391866666666665	2.60385	19.677	17.07315	3001.099609375	1234254.4084616692	0	1184	5.582893474159544	0.66754487599719	0.2803345130517448	61.08340835571289	61.084716796875
5	68.9820556640625	1.5633000000000001					1	DETECTED	68.9821 m/z @1.56 [CD8059_2.mzXML]	68.9820556640625	1.5633000000000001	1.4274166666666666	16.736	15.308583333333335	9936.0771484375	2221837.586193848	0	1184	0.14572686442931704	56.32987857230458	111.65975714460915	68.98197937011719	68.98286437988281
6	69.06962585449219	7.1292					1	DETECTED	69.0696 m/z @7.13 [CD8059_2.mzXML]	69.06962585449219	7.1292	0.10128333333333334	20.00583333333333	19.904549999999997	7952.59130859375	4577928.079372836	0	1184	5.808498304839404	1.4161060058101615	1.1144538480715878	69.06482696533203	69.06990814208984
7	70.06492614746094	1.8768166666666666					1	DETECTED	70.0649 m/z @1.88 [CD8059_2.mzXML]	70.06492614746094	1.8768166666666666	0.447	17.956500000000002	17.509500000000003	14388.3603515625	972414.954302063	0	1184	0.05810928058997211	6.122987795638137	11.245975591276274	70.0590591430664	70.07369995117188
8	72.04887390136719	11.4892					1	DETECTED	72.0489 m/z @11.49 [CD8059_2.mzXML]	72.04887390136719	11.4892	0.10128333333333334	20.00583333333333	19.904549999999997	5551.51416015625	1502459.7734966741	0	1184	3.545226359908016	2.1394847603422797	2.6172156815242147	72.048828125	72.05762481689453
9	72.08064270019531	1.9325166666666667					1	DETECTED	72.0806 m/z @1.93 [CD8059_2.mzXML]	72.08064270019531	1.9325166666666667	1.8630166666666668	8.952716666666667	7.089700000000001	63443.88671875	1371030.0535377495	0	1184	0.5202899942673052	6.928330693419947	9.79254160019597	72.07122802734375	72.08088684082031
10	73.04532623291016	13.884566666666666					1	DETECTED	73.0453 m/z @13.88 [CD8059_2.mzXML]	73.04532623291016	13.884566666666666	0.10128333333333334	20.00583333333333	19.904549999999997	16779.716796875	5606070.545548301	0	1184	4.6549292735075625	1.058021208749451	0.4365795727941301	73.04113006591797	73.0468521118164
11	75.94773864746094	2.383966666666667					1	DETECTED	75.9477 m/z @2.38 [CD8059_2.mzXML]	75.94773864746094	2.383966666666667	0.9559833333333334	19.44066666666667	18.484683333333336	4533.083984375	912213.0862066345	0	1184	0.4308327109782497	6.472303598314641	0.489878551871976	75.94193267822266	75.95545196533203
12	80.9476089477539	1.7484833333333334					1	DETECTED	80.9476 m/z @1.75 [CD8059_2.mzXML]	80.9476089477539	1.7484833333333334	1.6532333333333333	3.7136	2.060366666666667	173333.28125	2280420.051594605	0	1184	0.2506948265890345	3.28062365959697	5.1665276611510755	80.94742584228516	80.94784545898438
13	81.0696792602539	5.696816666666667					1	DETECTED	81.0697 m/z @5.70 [CD8059_2.mzXML]	81.0696792602539	5.696816666666667	0.10128333333333334	20.00583333333333	19.904549999999997	4298.51123046875	2231158.879457277	0	1184	18.811958392316292	1.7786106179929224	0.6403929690724409	81.06947326660156	81.07105255126953
14	83.02130126953125	1.8209166666666665					1	DETECTED	83.0213 m/z @1.82 [CD8059_2.mzXML]	83.02130126953125	1.8209166666666665	1.5339	19.932666666666666	18.398766666666667	1764729.625	8751936.370606652	0	1184	0.048022284996888986	1.995762458263661	3.002631349119844	83.0212173461914	83.02178192138672
15	83.0852279663086	11.263966666666667					1	DETECTED	83.0852 m/z @11.26 [CD8059_2.mzXML]	83.0852279663086	11.263966666666667	0.10128333333333334	20.00583333333333	19.904549999999997	14675.0849609375	4415849.591774721	0	1184	0.03377448131169025	0.6053348651829467	1.52827691253118	83.08487701416016	83.0857925415039
16	84.0443344116211	2.5763499999999997					1	DETECTED	84.0443 m/z @2.58 [CD8059_2.mzXML]	84.0443344116211	2.5763499999999997	0.13763333333333333	19.914499999999997	19.776866666666663	17949.138671875	2566623.6155205993	0	1184	0.6302936848187559	3.6597386485017855	3.628219482322673	84.03791046142578	84.0445556640625
17	84.61949157714844	1.5339					1	DETECTED	84.6195 m/z @1.53 [CD8059_2.mzXML]	84.61949157714844	1.5339	1.4443666666666668	7.62495	6.180583333333333	6014.2841796875	699929.6930695496	0	1184	0.1415826364950259	34.51554355919586	68.03108711839172	84.61935424804688	84.62293243408203
18	84.95942687988281	1.5339					1	DETECTED	84.9594 m/z @1.53 [CD8059_2.mzXML]	84.95942687988281	1.5339	0.10128333333333334	20.00583333333333	19.904549999999997	1800258.5	2.6536069370255027E7	0	1184	0.12614057617330676	1.1135619189302541	1.103672291909926	84.95439910888672	84.95974731445312
19	85.02826690673828	1.96065					1	DETECTED	85.0283 m/z @1.96 [CD8059_2.mzXML]	85.02826690673828	1.96065	1.6076000000000001	15.79225	14.18465	43462.02734375	3392032.374118593	0	1184	0.3158915521554395	7.6408083010186685	15.037841468980762	85.0259017944336	85.02853393554688
20	85.05799102783203	5.645					1	DETECTED	85.0580 m/z @5.64 [CD8059_2.mzXML]	85.05799102783203	5.645	0.10128333333333334	19.987666666666666	19.88638333333333	5556.6962890625	2616535.379889282	0	1184	7.48067004806939	1.7935966544706767	1.7291820567841347	85.05799102783203	85.065673828125
21	85.96304321289062	1.5192166666666667					1	DETECTED	85.9630 m/z @1.52 [CD8059_2.mzXML]	85.96304321289062	1.5192166666666667	0.42878333333333335	1.63825	1.2094666666666667	10892.541015625	138880.5156643677	0	1184	0.10142582481739071	0.5545807477149757	1.2633022029239538	85.96280670166016	85.96312713623047
22	86.05998229980469	2.5627					1	DETECTED	86.0600 m/z @2.56 [CD8059_2.mzXML]	86.05998229980469	2.5627	0.31961666666666666	19.695	19.375383333333332	11477.0517578125	1416557.5547276915	0	1184	0.43151199973224097	0.8522273724101277	0.6954515460282723	86.0596694946289	86.06238555908203
23	86.0963363647461	4.05135					1	DETECTED	86.0963 m/z @4.05 [CD8059_2.mzXML]	86.0963363647461	4.05135	1.9468	18.76516666666667	16.81836666666667	158264.25	1.0485121017192349E7	1	1184	1.0998668900796051	0.9114572618799197	0.6775309373985274	86.08983612060547	86.09648132324219
24	87.08020782470703	7.607066666666666					1	DETECTED	87.0802 m/z @7.61 [CD8059_2.mzXML]	87.08020782470703	7.607066666666666	0.10128333333333334	20.00583333333333	19.904549999999997	116816.25	7.199709884282343E7	1	1184	5.949188803431452	1.5479160268240482	0.914895005263883	87.0801773071289	87.08090209960938
25	88.03915405273438	2.60385					1	DETECTED	88.0392 m/z @2.60 [CD8059_2.mzXML]	88.03915405273438	2.60385	2.3287	15.142616666666667	12.813916666666668	5503.7080078125	996594.1784066162	0	1184	0.4921033598027482	23.28532921436792	4.264445168780685	88.03900146484375	88.04408264160156
26	88.08362579345703	7.253616666666667					1	DETECTED	88.0836 m/z @7.25 [CD8059_2.mzXML]	88.08362579345703	7.253616666666667	0.10128333333333334	20.00583333333333	19.904549999999997	6743.32177734375	3704951.0706035774	0	1184	4.220323775276789	1.3914724798434075	0.4476722411605226	88.0752944946289	88.08961486816406
27	88.95255279541016	1.5486833333333334					1	DETECTED	88.9526 m/z @1.55 [CD8059_2.mzXML]	88.95255279541016	1.5486833333333334	1.4274166666666666	1.6532333333333333	0.22581666666666678	20118.330078125	186944.36764526367	0	1184	0.24677187374493603	0.9310747663551392	0.8464559053756293	88.95214080810547	88.95266723632812
28	88.96821594238281	11.604516666666665					1	DETECTED	88.9682 m/z @11.60 [CD8059_2.mzXML]	88.96821594238281	11.604516666666665	0.15576666666666666	20.00583333333333	19.850066666666663	21286.490234375	4354954.776538818	0	1184	1.1567151027180564	0.8160167843879943	0.4453082623178444	88.96808624267578	88.96847534179688
29	89.03858184814453	9.204333333333333					1	DETECTED	89.0386 m/z @9.20 [CD8059_2.mzXML]	89.03858184814453	9.204333333333333	0.37415000000000004	19.130333333333333	18.756183333333333	15735.21875	1242166.136436065	0	1184	0.10783822744345173	1.0950391257045553	0.9610045436703879	89.03423309326172	89.0416030883789
30	89.05961608886719	10.187166666666666					1	DETECTED	89.0596 m/z @10.19 [CD8059_2.mzXML]	89.05961608886719	10.187166666666666	0.10128333333333334	20.00583333333333	19.904549999999997	21151.720703125	5037949.703692231	0	1184	0.649196387138403	1.3229088318237088	1.0530791285157226	89.05939483642578	89.0598373413086
31	90.05480194091797	1.8351333333333335					1	DETECTED	90.0548 m/z @1.84 [CD8059_2.mzXML]	90.05480194091797	1.8351333333333335	0.10128333333333334	20.00583333333333	19.904549999999997	211818.78125	7140798.459857945	0	1184	0.11583657381259327	5.203096602607256	6.76043989854309	90.04631805419922	90.05984497070312
32	90.9764175415039	1.63825					1	DETECTED	90.9764 m/z @1.64 [CD8059_2.mzXML]	90.9764175415039	1.63825	1.5633000000000001	17.105166666666666	15.541866666666666	372621.0	3.014931201423828E7	0	1184	0.10516982916770146	108.63670558001904	251.43768064573356	90.97638702392578	90.98047637939453
33	91.03888702392578	9.800683333333334					1	DETECTED	91.0389 m/z @9.80 [CD8059_2.mzXML]	91.03888702392578	9.800683333333334	0.10128333333333334	20.00583333333333	19.904549999999997	47087.90625	2.1123487269148886E7	0	1184	9.091702814629603	1.0944668153089212	0.3910330441630731	91.0313949584961	91.0432357788086
34	91.05419921875	9.204333333333333					1	DETECTED	91.0542 m/z @9.20 [CD8059_2.mzXML]	91.05419921875	9.204333333333333	0.10128333333333334	20.00583333333333	19.904549999999997	144694.40625	1.541802247298776E7	0	1184	0.11508498415217616	3.5589095615544917	0.5600812945505057	91.05413055419922	91.06089782714844
35	92.0575942993164	9.218833333333333					1	DETECTED	92.0576 m/z @9.22 [CD8059_2.mzXML]	92.0575942993164	9.218833333333333	3.5286666666666666	19.495166666666666	15.9665	9305.1494140625	1145928.8372577515	0	1184	0.9739858282273026	1.0295802359141046	0.02536807349784782	92.05712890625	92.06576538085938
36	93.06993865966797	8.2988					1	DETECTED	93.0699 m/z @8.30 [CD8059_2.mzXML]	93.06993865966797	8.2988	0.10128333333333334	19.987666666666666	19.88638333333333	4427.8447265625	1104347.0365604856	0	1184	0.5312104991789806	1.2129516865880112	5.909045959391361	93.0601806640625	93.07022094726562
37	94.04125213623047	8.231883333333334					1	DETECTED	94.0413 m/z @8.23 [CD8059_2.mzXML]	94.04125213623047	8.231883333333334	1.3913	15.6087	14.217400000000001	4939.85302734375	779403.35498172	0	1184	2.524687134996883	1.0391950004263768	14.281565578763667	94.0357894897461	94.0495834350586
38	95.01606750488281	2.1026333333333334					1	DETECTED	95.0161 m/z @2.10 [CD8059_2.mzXML]	95.01606750488281	2.1026333333333334	1.9186666666666667	17.624833333333335	15.706166666666668	13116.34375	1373732.4198478088	0	1184	0.2499147509374915	5.849661596212137	8.163919969497856	95.0153579711914	95.0202407836914
39	95.04915618896484	8.2988					1	DETECTED	95.0492 m/z @8.30 [CD8059_2.mzXML]	95.04915618896484	8.2988	0.31961666666666666	11.446516666666668	11.126900000000001	4084.591796875	741056.2955187686	0	1184	0.1350554167685889	0.697245541001481	0.394491082002962	95.03939056396484	95.05902099609375
40	95.08538818359375	14.435300000000002					1	DETECTED	95.0854 m/z @14.44 [CD8059_2.mzXML]	95.08538818359375	14.435300000000002	0.10128333333333334	19.987666666666666	19.88638333333333	3313.54541015625	1349272.954623689	0	1184	8.19952275304578	0.6936779758174317	0.13603914185699398	95.08473205566406	95.08595275878906
41	96.9216079711914	1.7484833333333334					1	DETECTED	96.9216 m/z @1.75 [CD8059_2.mzXML]	96.9216079711914	1.7484833333333334	1.6532333333333333	10.40555	8.752316666666667	145712.796875	3509736.396243836	0	1184	0.08999334409441606	3.127535767498992	7.893484643590667	96.92152404785156	96.9267578125
42	97.02836608886719	2.5763499999999997					1	DETECTED	97.0284 m/z @2.58 [CD8059_2.mzXML]	97.02836608886719	2.5763499999999997	0.66465	19.586166666666667	18.92151666666667	10655.3798828125	2398424.0403509242	0	1184	0.968385030067437	4.948871859252673	3.1069608027331603	97.02814483642578	97.02857971191406
43	97.06465911865234	0.9921333333333333					1	DETECTED	97.0647 m/z @0.99 [CD8059_2.mzXML]	97.06465911865234	0.9921333333333333	0.10128333333333334	19.951166666666666	19.84988333333333	3442.015869140625	2110802.097243499	0	1184	9.408351703925742	11.14097958878225	21.2819591775645	97.06246185302734	97.06838989257812
44	97.10115814208984	11.695783333333333					1	DETECTED	97.1012 m/z @11.70 [CD8059_2.mzXML]	97.10115814208984	11.695783333333333	0.11948333333333333	20.00583333333333	19.886349999999997	5076.99267578125	2156220.7001822214	0	1184	5.852752970697401	0.8589251315187062	0.08861336691499067	97.0914077758789	97.11067199707031
45	98.91864013671875	1.7484833333333334					1	DETECTED	98.9186 m/z @1.75 [CD8059_2.mzXML]	98.91864013671875	1.7484833333333334	1.6683333333333332	2.2445666666666666	0.5762333333333334	43428.60546875	484488.56000219734	0	1184	0.1998896908406338	3.594718236639627	4.386209919851443	98.91858673095703	98.9188232421875
46	98.98409271240234	2.0029					1	DETECTED	98.9841 m/z @2.00 [CD8059_2.mzXML]	98.98409271240234	2.0029	0.10128333333333334	20.00583333333333	19.904549999999997	14371.9248046875	4909018.514191408	0	1184	5.813495957618116	4.088230499777938	24.009488830137805	98.977783203125	98.98433685302734
47	98.99540710449219	1.8209166666666665					1	DETECTED	98.9954 m/z @1.82 [CD8059_2.mzXML]	98.99540710449219	1.8209166666666665	1.7927166666666667	9.391216666666667	7.5985	79681.2265625	3275570.3482575677	0	1184	0.05105178079191841	134.72517730496557	4.2031028007006475	98.99536895751953	99.0020751953125
48	99.04388427734375	1.96065					1	DETECTED	99.0439 m/z @1.96 [CD8059_2.mzXML]	99.04388427734375	1.96065	0.6831666666666667	19.750166666666665	19.067	15174.302734375	3259244.5368718267	0	1184	0.9850366015810124	7.462719670184869	52.20572457169285	99.04145812988281	99.05142211914062
49	99.07286834716797	5.731949999999999					1	DETECTED	99.0729 m/z @5.73 [CD8059_2.mzXML]	99.07286834716797	5.731949999999999	0.7196166666666667	19.295	18.575383333333335	6536.404296875	1356241.9435130612	0	1184	9.70159972285799	1.8529676797233496	0.6443437351963583	99.07286834716797	99.08070373535156
50	100.0754623413086	8.848183333333333					1	DETECTED	100.0755 m/z @8.85 [CD8059_2.mzXML]	100.0754623413086	8.848183333333333	0.11948333333333333	19.987666666666666	19.86818333333333	370476.65625	5599142.521762218	1	1184	0.16383351203679375	1.2787586676214788	1.272382812263706	100.07196807861328	100.07605743408203
51	101.008056640625	1.5044499999999998					1	DETECTED	101.0081 m/z @1.50 [CD8059_2.mzXML]	101.008056640625	1.5044499999999998	0.15576666666666666	19.987666666666666	19.831899999999997	800174.6875	1.2205174962786162E7	1	1184	0.1415297862839926	1.4946388456324156	2.0289071540624652	101.00796508789062	101.0085678100586
52	101.06697082519531	11.7609					1	DETECTED	101.0670 m/z @11.76 [CD8059_2.mzXML]	101.06697082519531	11.7609	0.9559833333333334	18.82016666666667	17.864183333333337	7300.75390625	4628471.568191528	0	1184	10.141394480273947	0.8266691860958363	0.6533383721916723	101.0595474243164	101.06697082519531
53	101.09593200683594	7.607066666666666					1	DETECTED	101.0959 m/z @7.61 [CD8059_2.mzXML]	101.09593200683594	7.607066666666666	0.10128333333333334	20.00583333333333	19.904549999999997	19255.81640625	1.1214439320814809E7	0	1184	13.036417150406695	1.5076480182064977	0.2531832243109617	101.09282684326172	101.0994873046875
54	102.00907897949219	1.5044499999999998					1	DETECTED	102.0091 m/z @1.50 [CD8059_2.mzXML]	102.00907897949219	1.5044499999999998	1.4274166666666666	18.7835	17.356083333333334	66498.4765625	2448600.360155608	0	1184	0.7399832058272953	55.43508036331001	105.43720595747227	102.00186157226562	102.00926208496094
55	102.0463638305664	8.348216666666666					1	DETECTED	102.0464 m/z @8.35 [CD8059_2.mzXML]	102.0463638305664	8.348216666666666	0.26485	13.971833333333333	13.706983333333334	19964.87109375	3257993.235299715	0	1184	5.444003575528896	1.0325191298894723	1.5406631889667792	102.03788757324219	102.05512237548828
56	102.09119415283203	1.8067166666666667					1	DETECTED	102.0912 m/z @1.81 [CD8059_2.mzXML]	102.09119415283203	1.8067166666666667	0.10128333333333334	20.00583333333333	19.904549999999997	10175.1611328125	2442026.307940155	0	1184	6.317606924337319	3.1322756744783735	16.61155721129689	102.08201599121094	102.09967803955078
57	102.12750244140625	12.386816666666666					1	DETECTED	102.1275 m/z @12.39 [CD8059_2.mzXML]	102.12750244140625	12.386816666666666	0.6464833333333334	19.987666666666666	19.341183333333333	8024.50390625	1890206.7089240714	0	1184	0.36792188146830007	1.602940379303299	1.2516876594651571	102.12720489501953	102.1279525756836
58	102.97012329101562	1.5044499999999998					1	DETECTED	102.9701 m/z @1.50 [CD8059_2.mzXML]	102.97012329101562	1.5044499999999998	0.10128333333333334	7.694999999999999	7.5937166666666664	220109.421875	3801069.8378471076	0	1184	0.15602619380805938	0.5733741411286604	3.275632871646309	102.96987915039062	102.97032928466797
59	103.038818359375	2.0598833333333335					1	DETECTED	103.0388 m/z @2.06 [CD8059_2.mzXML]	103.038818359375	2.0598833333333335	0.17403333333333335	18.747	18.572966666666666	69434.9765625	6445271.2552708145	0	1184	0.35572518962311994	2.073359839885828	21.675504592257735	103.03873443603516	103.04407501220703
60	103.05416870117188	8.364516666666667					1	DETECTED	103.0542 m/z @8.36 [CD8059_2.mzXML]	103.05416870117188	8.364516666666667	3.2533833333333333	10.223450000000001	6.970066666666668	80691.40625	6860747.103948426	1	1184	0.2624230612871319	0.6818513832548555	0.03268316442328233	103.05411529541016	103.05648803710938
61	103.0750961303711	10.930250000000001					1	DETECTED	103.0751 m/z @10.93 [CD8059_2.mzXML]	103.0750961303711	10.930250000000001	0.10128333333333334	20.00583333333333	19.904549999999997	99100.375	1.9318556856524426E7	0	1184	0.5067603173167754	0.6202379114649943	0.3437767599488609	103.0676040649414	103.07550811767578
62	104.05755615234375	8.364516666666667					1	DETECTED	104.0576 m/z @8.36 [CD8059_2.mzXML]	104.05755615234375	8.364516666666667	7.957400000000001	9.478116666666667	1.520716666666666	7893.21826171875	185119.24208978264	0	1184	0.2517180340519509	1.8676669259426062	0.5439956112670128	104.04926300048828	104.05787658691406
63	104.07039642333984	1.8768166666666666					1	DETECTED	104.0704 m/z @1.88 [CD8059_2.mzXML]	104.07039642333984	1.8768166666666666	0.10128333333333334	20.00583333333333	19.904549999999997	54626.3515625	6125429.034648743	0	1184	15.139077476397164	0.7218539364625834	7.306338927954839	104.06996154785156	104.07958221435547
64	104.10674285888672	1.7785166666666667					1	DETECTED	104.1067 m/z @1.78 [CD8059_2.mzXML]	104.10674285888672	1.7785166666666667	1.1194666666666668	16.070483333333335	14.951016666666668	514562.1875	5392071.5547703225	1	1184	0.044521100701200966	2.281466652200447	4.405695622893457	104.10659790039062	104.10708618164062
65	105.00328063964844	1.5044499999999998					1	DETECTED	105.0033 m/z @1.50 [CD8059_2.mzXML]	105.00328063964844	1.5044499999999998	1.4274166666666666	13.901900000000001	12.474483333333335	21478.501953125	1292405.0179273377	0	1184	0.1311713866660269	80.96808740804853	2.1492767027825095	104.99348449707031	105.00543212890625
66	105.03339385986328	9.71875					1	DETECTED	105.0334 m/z @9.72 [CD8059_2.mzXML]	105.03339385986328	9.71875	8.777183333333333	9.750883333333332	0.9736999999999991	17678.0234375	447853.50554772984	0	1184	0.10247296138219575	0.5170637589832544	0.03412751796650879	105.03337097167969	105.03666687011719
67	105.07147979736328	13.833483333333334					1	DETECTED	105.0715 m/z @13.83 [CD8059_2.mzXML]	105.07147979736328	13.833483333333334	0.10128333333333334	20.00583333333333	19.904549999999997	106554.53125	2.1543669825054225E7	1	1184	2.684799295044927	1.0902195608757763	1.207139991325909	105.07038879394531	105.0732421875
68	106.04975128173828	1.8906333333333334					1	DETECTED	106.0498 m/z @1.89 [CD8059_2.mzXML]	106.04975128173828	1.8906333333333334	0.24664999999999998	8.446683333333333	8.200033333333332	7707.71044921875	669039.5142699892	0	1184	0.2675513140110448	0.9528468974029257	2.003111673850653	106.04923248291016	106.05696105957031
69	106.07491302490234	12.901433333333333					1	DETECTED	106.0749 m/z @12.90 [CD8059_2.mzXML]	106.07491302490234	12.901433333333333	5.818983333333334	19.71333333333333	13.894349999999998	3613.839599609375	920748.6287394565	0	1184	2.2072248373308536	0.9808999710552138	1.6526189994343392	106.0649185180664	106.0753402709961
70	106.95036315917969	1.6532333333333333					1	DETECTED	106.9504 m/z @1.65 [CD8059_2.mzXML]	106.95036315917969	1.6532333333333333	1.5926666666666667	18.142166666666665	16.5495	47145.0703125	2818370.7893137205	0	1184	0.1669812673968425	136.6221794166208	267.5942368323634	106.95032501220703	106.95701599121094
71	106.96319580078125	1.5339					1	DETECTED	106.9632 m/z @1.53 [CD8059_2.mzXML]	106.96319580078125	1.5339	1.4274166666666666	15.921916666666668	14.494500000000002	6981.88232421875	1674912.8264428102	0	1184	0.08329437147533447	68.05994678353412	121.33623617577172	106.96271514892578	106.96417236328125
72	107.0158462524414	14.936766666666667					1	DETECTED	107.0158 m/z @14.94 [CD8059_2.mzXML]	107.0158462524414	14.936766666666667	11.097983333333334	19.148833333333336	8.050850000000002	2810.35888671875	604852.4622278137	0	1184	2.4305036750437665	1.0486200054704835	1.097240010940967	107.01049041748047	107.02066040039062
73	107.04911041259766	8.2988					1	DETECTED	107.0491 m/z @8.30 [CD8059_2.mzXML]	107.04911041259766	8.2988	0.3377833333333333	19.987666666666666	19.64988333333333	2415.66162109375	1120632.910741088	0	1184	2.061405992185586	1.2341315284270642	1.4682630568541286	107.04267883300781	107.05242919921875
74	108.08055877685547	7.041133333333334					1	DETECTED	108.0806 m/z @7.04 [CD8059_2.mzXML]	108.08055877685547	7.041133333333334	0.10128333333333334	19.987666666666666	19.88638333333333	2878.061279296875	1643525.8526987892	0	1184	2.4330164152277893	1.4327675189905638	2.852812559078554	108.08029174804688	108.08113861083984
75	109.06214141845703	1.7637500000000002					1	DETECTED	109.0621 m/z @1.76 [CD8059_2.mzXML]	109.06214141845703	1.7637500000000002	1.5926666666666667	18.582	16.989333333333335	9072.892578125	1822684.7780139158	0	1184	0.19942413107372392	17.288409563598844	36.93429663852356	109.06192016601562	109.06513214111328
76	110.06004333496094	2.8287					1	DETECTED	110.0600 m/z @2.83 [CD8059_2.mzXML]	110.06004333496094	2.8287	0.2829833333333333	19.932666666666666	19.649683333333332	3466.456787109375	1190778.0501620478	0	1184	2.8020407149637436	3.8593618038142496	8.206088314284703	110.05953216552734	110.06395721435547
77	111.04386901855469	7.28925					1	DETECTED	111.0439 m/z @7.29 [CD8059_2.mzXML]	111.04386901855469	7.28925	0.10128333333333334	19.987666666666666	19.88638333333333	6990.275390625	3763568.696599668	0	1184	19.267163035511047	1.3833107647503464	0.5934369428491321	111.04345703125	111.05327606201172
78	112.03672790527344	1.7785166666666667					1	DETECTED	112.0367 m/z @1.78 [CD8059_2.mzXML]	112.03672790527344	1.7785166666666667	1.4274166666666666	14.820916666666667	13.393500000000001	161485.359375	3472326.6178767704	0	1184	0.08350351081673679	0.7788662939550094	0.767056013417729	112.02741241455078	112.04166412353516
79	112.05042266845703	6.166216666666667					1	DETECTED	112.0504 m/z @6.17 [CD8059_2.mzXML]	112.05042266845703	6.166216666666667	0.10128333333333334	19.987666666666666	19.88638333333333	3595.1484375	2027626.2506434019	0	1184	17.286530753912814	1.6394560533778877	1.5374353306274744	112.0473403930664	112.05081939697266
80	112.89550018310547	1.7484833333333334					1	DETECTED	112.8955 m/z @1.75 [CD8059_2.mzXML]	112.89550018310547	1.7484833333333334	1.6683333333333332	12.932283333333334	11.263950000000001	120936.78125	3398223.4489107663	0	1184	0.09017545672765537	70.26793512164677	5.652085567790614	112.89466857910156	112.89573669433594
81	113.0207290649414	2.230633333333333					1	DETECTED	113.0207 m/z @2.23 [CD8059_2.mzXML]	113.0207290649414	2.230633333333333	0.17403333333333335	19.969333333333335	19.7953	396485.5625	1.4705255194405563E7	0	1184	0.6022638773311582	1.3532342644620852	3.753331360112294	113.01508331298828	113.02115631103516
82	113.03594970703125	1.4598333333333333					1	DETECTED	113.0359 m/z @1.46 [CD8059_2.mzXML]	113.03594970703125	1.4598333333333333	0.6102833333333333	17.029833333333332	16.41955	9606.263671875	1573329.908854889	0	1184	0.06825255948943121	9.359795486280925	264.8023524467813	113.03095245361328	113.03832244873047
83	113.05967712402344	10.187166666666666					1	DETECTED	113.0597 m/z @10.19 [CD8059_2.mzXML]	113.05967712402344	10.187166666666666	0.10128333333333334	19.695	19.593716666666666	4595.873046875	1245205.8784649046	0	1184	0.16330701950400694	0.97134361062409	1.3714677774494237	113.05921173095703	113.05997467041016
84	114.05491638183594	2.60385					1	DETECTED	114.0549 m/z @2.60 [CD8059_2.mzXML]	114.05491638183594	2.60385	0.10128333333333334	19.969333333333335	19.86805	29429.392578125	3470246.726042298	0	1184	0.32960750324776145	1.643734805927297	1.998115331606611	114.05441284179688	114.055419921875
85	114.06596374511719	1.8351333333333335					1	DETECTED	114.0660 m/z @1.84 [CD8059_2.mzXML]	114.06596374511719	1.8351333333333335	0.22856666666666667	19.859666666666666	19.6311	813675.1875	8093032.458544164	1	1184	0.04423146127229871	4.643469349737116	3.454944890024049	114.05679321289062	114.07447052001953
86	114.0894546508789	2.8144666666666667					1	DETECTED	114.0895 m/z @2.81 [CD8059_2.mzXML]	114.0894546508789	2.8144666666666667	0.10128333333333334	19.951166666666666	19.84988333333333	20460.23828125	5705376.00235089	0	1184	9.698855156012327	4.252883179869945	2.9308984697757663	114.0894546508789	114.0918197631836
87	114.8923568725586	1.7484833333333334					1	DETECTED	114.8924 m/z @1.75 [CD8059_2.mzXML]	114.8923568725586	1.7484833333333334	1.6839333333333333	16.40351666666667	14.719583333333334	34182.26171875	2471236.2144870604	0	1184	0.12183010808890682	114.016911954557	4.21952017327804	114.8846664428711	114.89259338378906
88	114.98773193359375	1.5339					1	DETECTED	114.9877 m/z @1.53 [CD8059_2.mzXML]	114.98773193359375	1.5339	1.4274166666666666	17.217166666666667	15.789750000000002	42136.51171875	1432936.7893269346	0	1184	0.1779863533086945	74.14188448896532	1.092141386098547	114.98690795898438	114.9966049194336
89	115.03654479980469	1.8491833333333332					1	DETECTED	115.0365 m/z @1.85 [CD8059_2.mzXML]	115.03654479980469	1.8491833333333332	0.13763333333333333	19.987666666666666	19.850033333333332	71161.953125	1904312.5489359128	0	1184	6.513444709101617	3.050084230774832	0.09278320168267354	115.03609466552734	115.0393295288086
90	115.05427551269531	9.175749999999999					1	DETECTED	115.0543 m/z @9.18 [CD8059_2.mzXML]	115.05427551269531	9.175749999999999	2.60385	15.829116666666666	13.225266666666666	86689.78125	2679029.6123653227	0	1184	0.10481141911849612	21.517508074553202	3.3823795422528447	115.05118560791016	115.0615234375
91	115.06945037841797	1.8209166666666665					1	DETECTED	115.0695 m/z @1.82 [CD8059_2.mzXML]	115.06945037841797	1.8209166666666665	1.8067166666666667	18.30816666666667	16.501450000000002	24021.771484375	1379018.9353940436	0	1184	8.240350066749903	244.17678587465036	598.6002644350393	115.06936645507812	115.07556915283203
92	115.11144256591797	11.633983333333333					1	DETECTED	115.1114 m/z @11.63 [CD8059_2.mzXML]	115.11144256591797	11.633983333333333	0.11948333333333333	20.00583333333333	19.886349999999997	3939.453125	2004445.577341216	0	1184	15.295852903872325	0.8635351079074209	0.4702923832746892	115.11126708984375	115.11212921142578
93	115.96857452392578	16.55163333333333					1	DETECTED	115.9686 m/z @16.55 [CD8059_2.mzXML]	115.96857452392578	16.55163333333333	1.4443666666666668	18.030666666666665	16.586299999999998	2222.2353515625	930507.325778534	0	1184	0.9534794276677232	0.5489510566658871	0.09790211333177415	115.96833801269531	115.9781494140625
94	116.05765533447266	9.190066666666667					1	DETECTED	116.0577 m/z @9.19 [CD8059_2.mzXML]	116.05765533447266	9.190066666666667	9.13035	10.694966666666666	1.5646166666666659	8208.6796875	110523.05861309796	0	1184	0.14180747440411245	13.100334914875802	1.7271538576740897	116.0495376586914	116.05801391601562
95	116.07025146484375	1.8630166666666668					1	DETECTED	116.0703 m/z @1.86 [CD8059_2.mzXML]	116.07025146484375	1.8630166666666668	0.15576666666666666	19.877833333333335	19.722066666666667	2889844.25	1.892310729158842E7	1	1184	0.04422893342573908	7.590693924432386	3.3832183457480647	116.0702133178711	116.0787124633789
96	116.43649291992188	1.5044499999999998					1	DETECTED	116.4365 m/z @1.50 [CD8059_2.mzXML]	116.43649291992188	1.5044499999999998	1.4443666666666668	1.5779166666666666	0.13354999999999984	7002.9990234375	45825.922946533174	0	1184	0.12118445374037456	1.1113730929264949	1.22274618585299	116.43632507324219	116.4366455078125
97	116.98555755615234	1.5044499999999998					1	DETECTED	116.9856 m/z @1.50 [CD8059_2.mzXML]	116.98555755615234	1.5044499999999998	0.11948333333333333	20.00583333333333	19.886349999999997	2065451.125	3.396607097024467E7	0	1184	0.13936670833156106	1.4346430345802064	1.874833036338768	116.98544311523438	116.98611450195312
98	117.05720520019531	9.190066666666667					1	DETECTED	117.0572 m/z @9.19 [CD8059_2.mzXML]	117.05720520019531	9.190066666666667	0.5197666666666667	19.932666666666666	19.4129	204586.5625	1.411219654106368E7	0	1184	0.11134000232082641	0.5840164712772075	0.025004630525006042	117.04920959472656	117.06706237792969
99	117.07384490966797	1.8630166666666668					1	DETECTED	117.0738 m/z @1.86 [CD8059_2.mzXML]	117.07384490966797	1.8630166666666668	1.8491833333333332	9.292083333333332	7.442899999999999	97033.9921875	3754861.591724549	0	1184	0.09047012710133795	64.82882721209148	137.0974801672396	117.06993103027344	117.07412719726562
100	117.09078216552734	11.4753					1	DETECTED	117.0908 m/z @11.48 [CD8059_2.mzXML]	117.09078216552734	11.4753	1.04665	19.386000000000003	18.339350000000003	73973.2578125	4014808.601012663	0	1184	0.30762220705845955	3.3517601765212426	0.7439857755794163	117.09064483642578	117.09126281738281
101	117.98922729492188	1.5044499999999998					1	DETECTED	117.9892 m/z @1.50 [CD8059_2.mzXML]	117.98922729492188	1.5044499999999998	1.4598333333333333	1.6076000000000001	0.14776666666666682	26378.58203125	164799.40457373048	0	1184	0.15698638017862443	1.6559581621217851	2.3119163242435703	117.98908996582031	117.98933410644531
102	118.06475830078125	9.204333333333333					1	DETECTED	118.0648 m/z @9.20 [CD8059_2.mzXML]	118.06475830078125	9.204333333333333	1.8209166666666665	10.151283333333334	8.330366666666666	1410477.625	1.3151898785336921E7	1	1184	0.09839434777674683	1.6152544044054904	1.3857293782038562	118.05756378173828	118.06532287597656
103	118.08588409423828	1.9325166666666667					1	DETECTED	118.0859 m/z @1.93 [CD8059_2.mzXML]	118.08588409423828	1.9325166666666667	0.10128333333333334	20.00583333333333	19.904549999999997	1669398.125	4.88325519773914E7	1	1184	0.1357653887226613	3.397175872111006	5.0313493701914185	118.08033752441406	118.09432983398438
104	118.62530517578125	9.190066666666667					1	DETECTED	118.6253 m/z @9.19 [CD8059_2.mzXML]	118.62530517578125	9.190066666666667	9.145983333333334	9.277016666666666	0.1310333333333329	5166.490234375	26263.664103088275	0	1184	0.08673517950006726	1.486200378071839	1.9724007561436776	118.62528228759766	118.62569427490234
105	118.97881317138672	11.604516666666665					1	DETECTED	118.9788 m/z @11.60 [CD8059_2.mzXML]	118.97881317138672	11.604516666666665	0.30115	19.932666666666666	19.631516666666666	20920.8515625	2435748.8619967937	0	1184	0.2557152687404791	0.7072262575382294	3.4476377546443775	118.97685241699219	118.98198699951172
106	119.0187759399414	1.5044499999999998					1	DETECTED	119.0188 m/z @1.50 [CD8059_2.mzXML]	119.0187759399414	1.5044499999999998	0.6102833333333333	19.877833333333335	19.26755	172399.5625	2764582.5216270145	0	1184	0.15999010367130295	1.7936857922632465	2.1512904689521903	119.01591491699219	119.01950073242188
107	119.04922485351562	3.9586166666666665					1	DETECTED	119.0492 m/z @3.96 [CD8059_2.mzXML]	119.04922485351562	3.9586166666666665	3.467	4.556783333333333	1.0897833333333327	2949.1142578125	89291.32828298946	0	1184	0.5050587208752435	1.108366952571448	1.2167339051428958	119.04883575439453	119.04950714111328
108	119.06840515136719	9.204333333333333					1	DETECTED	119.0684 m/z @9.20 [CD8059_2.mzXML]	119.06840515136719	9.204333333333333	3.8366166666666666	10.27775	6.441133333333333	74433.1484375	1030166.5087117904	0	1184	0.10281979345541536	0.7198459944161264	0.15477452800672983	119.06820678710938	119.07319641113281
109	119.08946990966797	1.9186666666666667					1	DETECTED	119.0895 m/z @1.92 [CD8059_2.mzXML]	119.08946990966797	1.9186666666666667	0.19225	19.896	19.70375	65557.4296875	4125547.7548442357	0	1184	0.10221036616747092	1.448341633982003	0.8990616597658503	119.08048248291016	119.090576171875
110	119.15426635742188	14.936766666666667					1	DETECTED	119.1543 m/z @14.94 [CD8059_2.mzXML]	119.15426635742188	14.936766666666667	0.10128333333333334	20.00583333333333	19.904549999999997	49810.01171875	1.1363432822062954E7	0	1184	2.5823934070808825	0.6726596365238949	2.232653852549627	119.15377807617188	119.15652465820312
111	120.01960754394531	1.5044499999999998					1	DETECTED	120.0196 m/z @1.50 [CD8059_2.mzXML]	120.01960754394531	1.5044499999999998	1.4274166666666666	6.061933333333333	4.634516666666666	19896.73046875	1831496.4741121826	0	1184	0.17809074560714522	30.081241886629183	56.63520816131299	120.01954650878906	120.02561950683594
112	120.06533813476562	1.8351333333333335					1	DETECTED	120.0653 m/z @1.84 [CD8059_2.mzXML]	120.06533813476562	1.8351333333333335	1.7785166666666667	8.498166666666666	6.71965	63221.99609375	1138200.840815979	0	1184	0.05605059401596124	14.506929516546249	5.366305892162372	120.06448364257812	120.07015228271484
113	120.08059692382812	8.380716666666666					1	DETECTED	120.0806 m/z @8.38 [CD8059_2.mzXML]	120.08059692382812	8.380716666666666	2.88625	19.203833333333332	16.31758333333333	319694.875	1.0735534005025899E7	1	1184	0.2705935778279489	0.8519573770126441	0.4138476584279974	120.0718994140625	120.08873748779297
114	120.15874481201172	8.883000000000001					1	DETECTED	120.1587 m/z @8.88 [CD8059_2.mzXML]	120.15874481201172	8.883000000000001	8.883000000000001	19.476999999999997	10.593999999999996	9174.607421875	1071683.7355725104	0	1184	6.95691213348111	null	null	120.15714263916016	120.15874481201172
115	120.97879791259766	1.5486833333333334					1	DETECTED	120.9788 m/z @1.55 [CD8059_2.mzXML]	120.97879791259766	1.5486833333333334	0.447	16.55163333333333	16.104633333333332	27136.31640625	3858029.848498993	0	1184	0.10944728072924259	7.309102736721078	13.618205473442154	120.97808837890625	120.97940063476562
116	121.0282974243164	10.133383333333335					1	DETECTED	121.0283 m/z @10.13 [CD8059_2.mzXML]	121.0282974243164	10.133383333333335	0.10128333333333334	20.00583333333333	19.904549999999997	14285.6279296875	6444569.3127583	0	1184	4.640675785332277	0.992043041835707	0.031014161840959942	121.02166748046875	121.03726959228516
117	121.0717544555664	1.8351333333333335					1	DETECTED	121.0718 m/z @1.84 [CD8059_2.mzXML]	121.0717544555664	1.8351333333333335	0.17403333333333335	19.932666666666666	19.758633333333332	689350.1875	7872476.986748138	0	1184	0.042014410187967366	4.555286471694787	6.718138862524497	121.06452941894531	121.07221221923828
118	121.08411407470703	8.380716666666666					1	DETECTED	121.0841 m/z @8.38 [CD8059_2.mzXML]	121.08411407470703	8.380716666666666	3.8825	8.830266666666667	4.947766666666666	22969.486328125	1562739.662130493	0	1184	0.2710716025417348	0.5367472525013555	0.3421928784171063	121.08391571044922	121.09280395507812
119	121.10100555419922	11.794666666666666					1	DETECTED	121.1010 m/z @11.79 [CD8059_2.mzXML]	121.10100555419922	11.794666666666666	11.619033333333334	11.811283333333334	0.1922499999999996	7982.98291015625	54390.288545166026	0	1184	0.19251330905701636	0.5473049914594831	0.09460998291896607	121.1009292602539	121.10404968261719
120	122.05768585205078	8.848183333333333					1	DETECTED	122.0577 m/z @8.85 [CD8059_2.mzXML]	122.05768585205078	8.848183333333333	4.350099999999999	9.190066666666667	4.839966666666667	13765.9248046875	581677.7126620485	0	1184	0.12684188350042902	0.538003223595235	0.07600644719047006	122.0574951171875	122.06036376953125
121	122.09638214111328	8.63775					1	DETECTED	122.0964 m/z @8.64 [CD8059_2.mzXML]	122.09638214111328	8.63775	0.6102833333333333	20.00583333333333	19.39555	48313.13671875	2757680.7919772007	0	1184	0.09847085827959567	55.79782493505498	99.52589187357484	122.0873794555664	122.09666442871094
122	122.92430114746094	1.6532333333333333					1	DETECTED	122.9243 m/z @1.65 [CD8059_2.mzXML]	122.92430114746094	1.6532333333333333	1.5926666666666667	18.436666666666667	16.844	39630.95703125	1888434.764528107	0	1184	0.10316270681163231	137.59805315576082	290.5023108475621	122.92420959472656	122.9297103881836
123	123.04409790039062	9.323966666666667					1	DETECTED	123.0441 m/z @9.32 [CD8059_2.mzXML]	123.04409790039062	9.323966666666667	0.13763333333333333	19.695	19.557366666666667	3684.150146484375	1121429.076057739	0	1184	13.7280578879616	1.0644816575347436	0.10735858177489126	123.04351806640625	123.04450988769531
124	123.0552749633789	3.359666666666667					1	DETECTED	123.0553 m/z @3.36 [CD8059_2.mzXML]	123.0552749633789	3.359666666666667	2.8573333333333335	14.870883333333333	12.01355	4266.98828125	741829.9078662719	0	1184	0.3344765025119534	11.957747179827468	22.915494359654932	123.0467529296875	123.05549621582031
125	124.99954986572266	13.053883333333333					1	DETECTED	124.9995 m/z @13.05 [CD8059_2.mzXML]	124.99954986572266	13.053883333333333	12.250300000000001	13.91925	1.6689499999999988	6948.4609375	352857.26863159175	0	1184	0.4313922405611432	1.0384423934460238	1.0768847868920475	124.9992904663086	124.9999008178711
126	125.01509857177734	10.451116666666667					1	DETECTED	125.0151 m/z @10.45 [CD8059_2.mzXML]	125.01509857177734	10.451116666666667	0.8106166666666667	12.572383333333333	11.761766666666666	46736.39453125	3051169.62703476	0	1184	8.514110888138475	0.5140712290962122	0.02124028531346416	125.0115737915039	125.02369689941406
127	125.0263671875	15.125					1	DETECTED	125.0264 m/z @15.12 [CD8059_2.mzXML]	125.0263671875	15.125	0.10128333333333334	20.00583333333333	19.904549999999997	9535.81640625	2284547.4554660954	0	1184	1.4370554358744414	0.6322789935370496	0.5302769701897662	125.02574920654297	125.02854919433594
128	125.05716705322266	1.6839333333333333					1	DETECTED	125.0572 m/z @1.68 [CD8059_2.mzXML]	125.05716705322266	1.6839333333333333	1.5633000000000001	7.62495	6.06165	10706.6669921875	1119940.581509369	0	1184	0.10403779345332498	25.124274661508743	49.248549323017485	125.05670166015625	125.05958557128906
129	127.01211547851562	10.465233333333334					1	DETECTED	127.0121 m/z @10.47 [CD8059_2.mzXML]	127.01211547851562	10.465233333333334	9.357316666666666	15.554166666666667	6.196850000000001	11930.6689453125	470374.1502495422	0	1184	0.17238172834475662	0.5673968456660569	0.09521212096270373	127.0060043334961	127.02149963378906
130	127.03882598876953	1.9889000000000001					1	DETECTED	127.0388 m/z @1.99 [CD8059_2.mzXML]	127.03882598876953	1.9889000000000001	1.5486833333333334	19.404166666666665	17.855483333333332	35938.79296875	5470267.648805271	0	1184	3.359726957032187	9.192227607960149	17.013928214058417	127.02893829345703	127.03914642333984
131	127.05423736572266	9.190066666666667					1	DETECTED	127.0542 m/z @9.19 [CD8059_2.mzXML]	127.05423736572266	9.190066666666667	0.10128333333333334	20.00583333333333	19.904549999999997	7170.458984375	2652246.2651516707	0	1184	8.448472208978623	1.0950062989729097	0.7262609020317817	127.04911041259766	127.05660247802734
132	128.01072692871094	1.7927166666666667					1	DETECTED	128.0107 m/z @1.79 [CD8059_2.mzXML]	128.01072692871094	1.7927166666666667	0.10128333333333334	19.932666666666666	19.83138333333333	8689.73046875	3663985.4288878487	0	1184	14.589305480179167	5.7520891411183666	5.3135526747056785	128.0105438232422	128.0177764892578
133	128.07044982910156	2.5763499999999997					1	DETECTED	128.0704 m/z @2.58 [CD8059_2.mzXML]	128.07044982910156	2.5763499999999997	0.11948333333333333	19.987666666666666	19.86818333333333	17264.888671875	3090050.9384410083	0	1184	0.9971229024384318	6.233668614807379	3.2354596518664436	128.0615234375	128.0708770751953
134	129.0137481689453	15.71865					1	DETECTED	129.0137 m/z @15.72 [CD8059_2.mzXML]	129.0137481689453	15.71865	0.13763333333333333	19.658833333333334	19.5212	10665.919921875	4602798.422117433	0	1184	3.574395444723544	0.62644179188136	1.0273291324709168	129.01119995117188	129.0183563232422
135	129.05429077148438	1.96065					1	DETECTED	129.0543 m/z @1.96 [CD8059_2.mzXML]	129.05429077148438	1.96065	0.10128333333333334	20.00583333333333	19.904549999999997	11310.7158203125	6067080.102788143	0	1184	8.542984065266976	3.5797993710640834	6.148013149735257	129.05172729492188	129.05499267578125
136	129.06561279296875	1.8351333333333335					1	DETECTED	129.0656 m/z @1.84 [CD8059_2.mzXML]	129.06561279296875	1.8351333333333335	1.8209166666666665	11.995066666666666	10.17415	61687.60546875	1289710.4327543946	0	1184	0.04564218655167074	357.8247362250798	4.522241518550232	129.06494140625	129.06582641601562
137	130.04969787597656	1.9889000000000001					1	DETECTED	130.0497 m/z @1.99 [CD8059_2.mzXML]	130.04969787597656	1.9889000000000001	0.15576666666666666	19.877833333333335	19.722066666666667	22053.5078125	2655898.8376848456	0	1184	1.277147934048203	1.8916966626737335	1.7751381478600796	130.04856872558594	130.05447387695312
138	130.06509399414062	10.536766666666667					1	DETECTED	130.0651 m/z @10.54 [CD8059_2.mzXML]	130.06509399414062	10.536766666666667	0.31961666666666666	19.567999999999998	19.24838333333333	82212.1171875	2524180.433356749	1	1184	1.3689080024289346	1.3449799531322257	0.6131465033954724	130.0574188232422	130.0718994140625
139	130.0860137939453	1.9046666666666667					1	DETECTED	130.0860 m/z @1.90 [CD8059_2.mzXML]	130.0860137939453	1.9046666666666667	0.10128333333333334	20.00583333333333	19.904549999999997	29032.59765625	2733525.96819992	0	1184	0.8123294197910562	4.366130409668196	2.994173532167424	130.08177185058594	130.0865936279297
140	130.31466674804688	1.5044499999999998					1	DETECTED	130.3147 m/z @1.50 [CD8059_2.mzXML]	130.31466674804688	1.5044499999999998	1.4598333333333333	1.5486833333333334	0.0888500000000001	3552.747802734375	15567.861139404307	0	1184	0.09124181478997162	0.995704146432578	0.991408292865156	130.31436157226562	130.31466674804688
141	130.9326934814453	1.5486833333333334					1	DETECTED	130.9327 m/z @1.55 [CD8059_2.mzXML]	130.9326934814453	1.5486833333333334	1.4598333333333333	1.6230833333333334	0.16325000000000012	15608.560546875	92360.14728234863	0	1184	0.09453996933894016	0.9186831738885759	0.8373663477771518	130.93238830566406	130.9330596923828
142	130.9647979736328	1.5339					1	DETECTED	130.9648 m/z @1.53 [CD8059_2.mzXML]	130.9647979736328	1.5339	0.10128333333333334	19.987666666666666	19.88638333333333	1125472.125	1.38274238346576E7	0	1184	0.1251349805759192	1.1085077727940251	1.090571810527362	130.96226501464844	130.96543884277344
143	131.01895141601562	1.5339					1	DETECTED	131.0190 m/z @1.53 [CD8059_2.mzXML]	131.01895141601562	1.5339	1.4443666666666668	14.85465	13.410283333333332	38160.72265625	3188293.5233430173	0	1184	0.107200405214541	74.88989203276255	1.0673169278049703	131.0187225341797	131.02674865722656
144	131.04367065429688	11.604516666666665					1	DETECTED	131.0437 m/z @11.60 [CD8059_2.mzXML]	131.04367065429688	11.604516666666665	5.036083333333334	16.255716666666665	11.21963333333333	18662.068359375	5037492.048934629	0	1184	7.926744241353713	0.8540570303420908	1.452107463782295	131.03463745117188	131.05113220214844
145	131.06846618652344	10.536766666666667					1	DETECTED	131.0685 m/z @10.54 [CD8059_2.mzXML]	131.06846618652344	10.536766666666667	0.447	19.3495	18.9025	9716.6298828125	1566933.383796357	0	1184	4.503975485686226	1.2590638073532463	0.3066810864763798	131.05943298339844	131.07298278808594
146	131.08160400390625	2.67315					1	DETECTED	131.0816 m/z @2.67 [CD8059_2.mzXML]	131.08160400390625	2.67315	2.42535	4.985533333333334	2.5601833333333337	5804.38720703125	256668.56590924074	0	1184	0.22917523759596792	5.165825934893727	9.331651869787454	131.08106994628906	131.08175659179688
147	131.44325256347656	4.255583333333333					1	DETECTED	131.4433 m/z @4.26 [CD8059_2.mzXML]	131.44325256347656	4.255583333333333	3.1045666666666665	4.734866666666666	1.6302999999999996	6769.07861328125	417430.674029663	0	1184	1.1830933616413937	0.7081999971040094	0.39537094610340884	131.44271850585938	131.44337463378906
148	131.74974060058594	4.020033333333333					1	DETECTED	131.7497 m/z @4.02 [CD8059_2.mzXML]	131.74974060058594	4.020033333333333	3.2085166666666667	4.7517	1.543183333333333	5662.44482421875	342381.333057495	0	1184	1.0787717101283976	0.9508019962621429	0.8718275915355232	131.74935913085938	131.7498016357422
149	131.9502410888672	0.17403333333333335					1	DETECTED	131.9502 m/z @0.17 [CD8059_2.mzXML]	131.9502410888672	0.17403333333333335	0.10128333333333334	20.00583333333333	19.904549999999997	5071.45556640625	2258165.095626556	0	1184	19.354076793712284	136.801030927835	121.97483634546509	131.94041442871094	131.95079040527344
150	131.9684600830078	1.5192166666666667					1	DETECTED	131.9685 m/z @1.52 [CD8059_2.mzXML]	131.9684600830078	1.5192166666666667	1.4274166666666666	19.112166666666667	17.68475	15410.0546875	2804310.300893525	0	1184	10.65464426339294	45.65391108458571	125.78068250010439	131.96054077148438	131.96852111816406
151	132.04434204101562	9.5305					1	DETECTED	132.0443 m/z @9.53 [CD8059_2.mzXML]	132.04434204101562	9.5305	1.9468	10.387516666666667	8.440716666666667	26746.267578125	2130636.3165343334	0	1184	0.07206855418269065	1.8454524351269275	0.3684341686848524	132.03456115722656	132.0520477294922
152	132.0653076171875	2.5627					1	DETECTED	132.0653 m/z @2.56 [CD8059_2.mzXML]	132.0653076171875	2.5627	0.79245	15.921916666666668	15.129466666666668	172037.03125	1.0948575895968147E7	0	1184	0.7736430275294803	1.0688996728692268	2.2059358793452617	132.05654907226562	132.06570434570312
153	132.07650756835938	1.8491833333333332					1	DETECTED	132.0765 m/z @1.85 [CD8059_2.mzXML]	132.07650756835938	1.8491833333333332	1.8209166666666665	10.780516666666667	8.9596	198857.390625	5022772.5715804715	0	1184	0.05341440974728617	132.46527310864488	261.1898372893304	132.0756378173828	132.08615112304688
154	132.10166931152344	4.020033333333333					1	DETECTED	132.1017 m/z @4.02 [CD8059_2.mzXML]	132.10166931152344	4.020033333333333	0.11948333333333333	19.951166666666666	19.83168333333333	1935987.375	1.3006236243092023E8	1	1184	1.072904755171551	0.937338612511154	0.7719396426100309	132.1013946533203	132.10220336914062
155	132.11170959472656	3.7292166666666664					1	DETECTED	132.1117 m/z @3.73 [CD8059_2.mzXML]	132.11170959472656	3.7292166666666664	3.390333333333333	4.508983333333333	1.1186500000000001	3356.792724609375	138256.88898898312	0	1184	0.3839689590777122	1.650494270397875	2.30098854079575	132.11170959472656	132.12100219726562
156	132.1345977783203	15.663466666666666					1	DETECTED	132.1346 m/z @15.66 [CD8059_2.mzXML]	132.1345977783203	15.663466666666666	3.5898	15.663466666666666	12.073666666666666	2904.21240234375	1440965.3990357972	0	1184	11.547415132127494	0.5	null	132.12510681152344	132.14361572265625
157	132.25584411621094	3.9894000000000003					1	DETECTED	132.2558 m/z @3.99 [CD8059_2.mzXML]	132.25584411621094	3.9894000000000003	3.6978166666666668	4.44575	0.7479333333333336	931.2716064453125	33812.442920562746	0	1184	0.3194898176141687	1.2825378679622745	1.5650757359245488	132.24598693847656	132.2657928466797
158	132.45498657226562	4.020033333333333					1	DETECTED	132.4550 m/z @4.02 [CD8059_2.mzXML]	132.45498657226562	4.020033333333333	3.1491	4.702183333333333	1.5530833333333334	5764.21875	338607.13672729494	0	1184	1.0873953662768638	0.8916201010410288	0.7832402020820576	132.45480346679688	132.4552001953125
159	132.51976013183594	6.655666666666666					1	DETECTED	132.5198 m/z @6.66 [CD8059_2.mzXML]	132.51976013183594	6.655666666666666	6.515683333333333	8.655516666666667	2.1398333333333346	13966.3408203125	1177091.5813957525	0	1184	1.692404699089848	7.6431718061674045	14.286343612334809	132.51736450195312	132.52951049804688
160	132.76512145996094	4.208316666666667					1	DETECTED	132.7651 m/z @4.21 [CD8059_2.mzXML]	132.76512145996094	4.208316666666667	3.031566666666667	4.57275	1.5411833333333331	6589.56298828125	397227.9154864501	0	1184	0.8973375366907406	0.654847390411444	0.3412251006388766	132.76487731933594	132.76515197753906
161	132.77517700195312	1.4093000000000002					1	DETECTED	132.7752 m/z @1.41 [CD8059_2.mzXML]	132.77517700195312	1.4093000000000002	1.4093000000000002	4.508983333333333	3.099683333333333	15229.1904296875	1243968.634585144	0	1184	2.5962584875518715	null	null	132.7651824951172	132.77517700195312
162	132.95782470703125	11.695783333333333					1	DETECTED	132.9578 m/z @11.70 [CD8059_2.mzXML]	132.95782470703125	11.695783333333333	0.10128333333333334	20.00583333333333	19.904549999999997	443918.25	5.222911530864446E7	0	1184	0.8292451613795109	0.8408255853962601	5.07212590681391	132.95770263671875	132.9610137939453
163	132.99806213378906	1.5044499999999998					1	DETECTED	132.9981 m/z @1.50 [CD8059_2.mzXML]	132.99806213378906	1.5044499999999998	1.4443666666666668	11.828133333333334	10.383766666666666	19459.810546875	5471874.15786377	0	1184	0.34767606953485997	86.41137309292691	171.82274618585382	132.9922332763672	132.99810791015625
164	133.0341033935547	1.5044499999999998					1	DETECTED	133.0341 m/z @1.50 [CD8059_2.mzXML]	133.0341033935547	1.5044499999999998	1.4274166666666666	19.276833333333332	17.849416666666666	694733.125	1.1516401811539914E7	0	1184	0.1338228199276732	1.6468368254719514	2.044577777331356	133.03147888183594	133.03472900390625
165	133.04931640625	2.0171333333333332					1	DETECTED	133.0493 m/z @2.02 [CD8059_2.mzXML]	133.04931640625	2.0171333333333332	2.0171333333333332	7.974766666666667	5.957633333333334	6814.79345703125	770807.3083704223	0	1184	0.41068890088633436	null	null	133.04885864257812	133.05752563476562
166	133.06863403320312	2.6592					1	DETECTED	133.0686 m/z @2.66 [CD8059_2.mzXML]	133.06863403320312	2.6592	2.272466666666667	11.902433333333333	9.629966666666666	8125.3173828125	963679.0121734007	0	1184	0.38695903998433634	12.45039648336495	2.0003994050329164	133.05868530273438	133.06910705566406
167	133.08392333984375	9.190066666666667					1	DETECTED	133.0839 m/z @9.19 [CD8059_2.mzXML]	133.08392333984375	9.190066666666667	8.917916666666667	10.02695	1.1090333333333326	6880.71044921875	162591.63891744992	0	1184	0.1528089005645068	2.0375405719884863	3.0750811439769725	133.07933044433594	133.0857696533203
168	133.10498046875	4.020033333333333					1	DETECTED	133.1050 m/z @4.02 [CD8059_2.mzXML]	133.10498046875	4.020033333333333	1.5339	19.476999999999997	17.943099999999998	92785.2890625	7488653.363863927	0	1184	2.9555057593442733	0.9348811675454742	0.4173174658807422	133.09678649902344	133.1053466796875
169	133.95831298828125	11.400216666666667					1	DETECTED	133.9583 m/z @11.40 [CD8059_2.mzXML]	133.95831298828125	11.400216666666667	0.19225	19.987666666666666	19.795416666666664	10457.67578125	1960277.6356416019	0	1184	0.8340819121877505	1.1886428495717112	0.5768824402658065	133.95777893066406	133.9665985107422
170	134.01841735839844	1.7637500000000002					1	DETECTED	134.0184 m/z @1.76 [CD8059_2.mzXML]	134.01841735839844	1.7637500000000002	1.7159333333333333	1.7927166666666667	0.07678333333333343	31591.4765625	110312.39578222658	0	1184	0.08506175170624242	0.8028929940745885	0.605785988149177	134.018310546875	134.01866149902344
171	134.03512573242188	1.5044499999999998					1	DETECTED	134.0351 m/z @1.50 [CD8059_2.mzXML]	134.03512573242188	1.5044499999999998	1.4274166666666666	18.966333333333335	17.53891666666667	66841.265625	1938335.0092214965	0	1184	0.10301294736460265	9.057531557852332	4.811016437391926	134.02630615234375	134.04490661621094
172	134.05987548828125	10.061783333333333					1	DETECTED	134.0599 m/z @10.06 [CD8059_2.mzXML]	134.05987548828125	10.061783333333333	0.35596666666666665	19.258666666666667	18.9027	10190.166015625	1140180.5381596067	0	1184	0.4600735515521599	0.9737820447875759	0.7444141870253955	134.0596923828125	134.06692504882812
173	134.10592651367188	4.05135					1	DETECTED	134.1059 m/z @4.05 [CD8059_2.mzXML]	134.10592651367188	4.05135	3.19355	14.577499999999999	11.383949999999999	6079.515625	906399.0422886047	0	1184	0.8836694342807614	6.6355502448123085	12.076385449420336	134.1043701171875	134.1066131591797
174	134.95831298828125	11.695783333333333					1	DETECTED	134.9583 m/z @11.70 [CD8059_2.mzXML]	134.95831298828125	11.695783333333333	0.10128333333333334	20.00583333333333	19.904549999999997	68405.8046875	9810611.930516135	0	1184	1.571359452658367	0.7806800113460937	5.037794746449848	134.9578399658203	134.95896911621094
175	135.00343322753906	1.5044499999999998					1	DETECTED	135.0034 m/z @1.50 [CD8059_2.mzXML]	135.00343322753906	1.5044499999999998	1.4274166666666666	4.477533333333333	3.050116666666666	91091.3125	1730187.7270064396	0	1184	0.6901193705211373	6.924344205235797	12.154816471618087	134.9959716796875	135.00401306152344
176	135.03182983398438	1.5779166666666666					1	DETECTED	135.0318 m/z @1.58 [CD8059_2.mzXML]	135.03182983398438	1.5779166666666666	1.5779166666666666	18.654999999999998	17.07708333333333	47599.4296875	3343657.1894691484	0	1184	0.05479675432505182	null	null	135.02413940429688	135.03224182128906
177	135.0439453125	10.169183333333333					1	DETECTED	135.0439 m/z @10.17 [CD8059_2.mzXML]	135.0439453125	10.169183333333333	8.63775	11.811283333333334	3.1735333333333333	10273.7158203125	381447.0294885561	0	1184	0.12520748908652735	0.5827900415336922	0.1540742166214071	135.0432891845703	135.0525665283203
178	135.06155395507812	18.048833333333334					1	DETECTED	135.0616 m/z @18.05 [CD8059_2.mzXML]	135.06155395507812	18.048833333333334	0.11948333333333333	19.987666666666666	19.86818333333333	3732.242919921875	1567893.3673186656	0	1184	0.514147530690817	0.5540687011334301	0.10813740226686029	135.0604248046875	135.0634002685547
179	135.07998657226562	11.859233333333332					1	DETECTED	135.0800 m/z @11.86 [CD8059_2.mzXML]	135.07998657226562	11.859233333333332	1.2099666666666666	12.232816666666668	11.022850000000002	11698.931640625	666841.6242991943	0	1184	0.3386378480754466	0.5175403314156218	0.01758509387081282	135.07984924316406	135.08059692382812
180	136.0478515625	1.8067166666666667					1	DETECTED	136.0479 m/z @1.81 [CD8059_2.mzXML]	136.0478515625	1.8067166666666667	1.7927166666666667	19.823333333333334	18.030616666666667	150803.609375	2589477.3766219476	0	1184	0.0423695203381067	8.65501754956205	12.784763905982635	136.03826904296875	136.05165100097656
181	136.0615234375	7.67765					1	DETECTED	136.0615 m/z @7.68 [CD8059_2.mzXML]	136.0615234375	7.67765	0.10128333333333334	20.00583333333333	19.904549999999997	5465.87744140625	2513113.457836608	0	1184	5.083711085727613	1.313594686987166	0.37909384633480214	136.06072998046875	136.06210327148438
182	136.07553100585938	3.8366166666666666					1	DETECTED	136.0755 m/z @3.84 [CD8059_2.mzXML]	136.07553100585938	3.8366166666666666	2.0029	15.445133333333333	13.442233333333332	8374.5859375	1649231.5125516665	0	1184	0.4199061428811466	3.6652972560282846	3.2202709944274908	136.06643676757812	136.08152770996094
183	136.95359802246094	11.649166666666668					1	DETECTED	136.9536 m/z @11.65 [CD8059_2.mzXML]	136.95359802246094	11.649166666666668	0.31961666666666666	19.786833333333334	19.467216666666666	26413.7265625	3951571.7907999894	0	1184	1.540277136706452	0.8359127989495191	5.5166523276980675	136.95333862304688	136.95433044433594
184	136.96926879882812	1.6076000000000001					1	DETECTED	136.9693 m/z @1.61 [CD8059_2.mzXML]	136.96926879882812	1.6076000000000001	1.5633000000000001	1.6998	0.13649999999999984	21009.115234375	103213.88322290036	0	1184	0.08526955649749457	1.5406320541760703	2.044723117466417	136.96897888183594	136.96951293945312
185	137.04566955566406	3.31405					1	DETECTED	137.0457 m/z @3.31 [CD8059_2.mzXML]	137.04566955566406	3.31405	2.0598833333333335	16.015116666666668	13.955233333333334	5298.33251953125	1543198.0406622621	0	1184	0.39042255941177695	5.563548172757477	10.127096345514953	137.0453643798828	137.04652404785156
186	137.05958557128906	9.323966666666667					1	DETECTED	137.0596 m/z @9.32 [CD8059_2.mzXML]	137.05958557128906	9.323966666666667	1.3913	10.797500000000001	9.406200000000002	11876.603515625	1124965.0645324707	0	1184	0.0898230342597266	0.5928775527355241	0.1893973541722466	137.0513458251953	137.05975341796875
187	137.1322479248047	6.0966499999999995					1	DETECTED	137.1322 m/z @6.10 [CD8059_2.mzXML]	137.1322479248047	6.0966499999999995	0.10128333333333334	20.00583333333333	19.904549999999997	8329.7080078125	3978973.356494629	0	1184	19.122234886266753	1.2306206909579638	1.460554797675396	137.13177490234375	137.13267517089844
188	138.05230712890625	1.8768166666666666					1	DETECTED	138.0523 m/z @1.88 [CD8059_2.mzXML]	138.05230712890625	1.8768166666666666	0.22856666666666667	19.640666666666668	19.412100000000002	247759.484375	2700997.6236254266	0	1184	0.05641623535571383	0.6068393722416723	1.9548546095004733	138.05206298828125	138.05551147460938
189	138.90609741210938	1.7484833333333334					1	DETECTED	138.9061 m/z @1.75 [CD8059_2.mzXML]	138.90609741210938	1.7484833333333334	1.6998	2.258583333333333	0.5587833333333332	34622.5859375	542182.2337768555	0	1184	0.2854409761622203	5.5857622065789	10.967128931731192	138.90589904785156	138.90638732910156
190	139.00247192382812	3.283916666666667					1	DETECTED	139.0025 m/z @3.28 [CD8059_2.mzXML]	139.00247192382812	3.283916666666667	2.9441166666666665	5.3836	2.439483333333334	2769.61865234375	157291.87531631475	0	1184	0.34149454249075273	3.5895870119678217	6.179174023935643	139.00209045410156	139.00267028808594
191	139.04185485839844	14.870883333333333					1	DETECTED	139.0419 m/z @14.87 [CD8059_2.mzXML]	139.04185485839844	14.870883333333333	0.10128333333333334	20.00583333333333	19.904549999999997	140507.390625	2.317440890104331E7	1	1184	3.2097681126605977	0.7305654277503251	0.3607874769230128	139.03587341308594	139.0501251220703
192	140.04122924804688	14.357166666666666					1	DETECTED	140.0412 m/z @14.36 [CD8059_2.mzXML]	140.04122924804688	14.357166666666666	9.145983333333334	16.40351666666667	7.257533333333335	7544.1279296875	1148908.578058045	0	1184	2.952466913781816	0.6963421615691896	0.35217306789244296	140.04095458984375	140.04957580566406
193	140.06785583496094	1.7927166666666667					1	DETECTED	140.0679 m/z @1.79 [CD8059_2.mzXML]	140.06785583496094	1.7927166666666667	0.24664999999999998	19.276833333333332	19.030183333333333	593275.625	4654624.046618835	1	1184	0.0442486479304558	1.1159429551289772	4.154720516183655	140.0674285888672	140.0709991455078
194	141.00990295410156	10.451116666666667					1	DETECTED	141.0099 m/z @10.45 [CD8059_2.mzXML]	141.00990295410156	10.451116666666667	3.1193999999999997	10.694966666666666	7.575566666666666	30004.314453125	1930436.4321717534	0	1184	0.7191226312539065	0.5182836668148182	0.028250776543739135	141.00979614257812	141.0161590576172
195	141.0385284423828	14.357166666666666					1	DETECTED	141.0385 m/z @14.36 [CD8059_2.mzXML]	141.0385284423828	14.357166666666666	2.7436166666666666	16.75433333333333	14.010716666666665	5571.1923828125	1589374.0508573304	0	1184	3.22593876806042	0.603205594614337	0.14455912710401436	141.03819274902344	141.04075622558594
196	141.0520782470703	9.340383333333333					1	DETECTED	141.0521 m/z @9.34 [CD8059_2.mzXML]	141.0520782470703	9.340383333333333	2.67315	19.76833333333333	17.09518333333333	86080.3125	1638820.5981402574	0	1184	0.10609039596655556	0.6162791911032077	0.41430434281850204	141.04612731933594	141.05740356445312
197	141.0906982421875	10.465233333333334					1	DETECTED	141.0907 m/z @10.47 [CD8059_2.mzXML]	141.0906982421875	10.465233333333334	0.11948333333333333	20.00583333333333	19.886349999999997	2439.095947265625	1347791.2383497606	0	1184	13.051108897394634	0.9610878863301353	0.9221757726602708	141.08999633789062	141.0914306640625
198	141.10202026367188	9.46045					1	DETECTED	141.1020 m/z @9.46 [CD8059_2.mzXML]	141.10202026367188	9.46045	9.425466666666667	14.006566666666666	4.581099999999999	2720.833251953125	282609.1715692749	0	1184	0.0824309561128942	65.4754645069088	129.9509290138176	141.1018524169922	141.11083984375
199	142.0471954345703	1.7927166666666667					1	DETECTED	142.0472 m/z @1.79 [CD8059_2.mzXML]	142.0471954345703	1.7927166666666667	1.7322333333333333	5.6277	3.8954666666666666	25432.4609375	502498.20724392694	0	1184	0.14645071540366095	32.202810691650534	2.3376329736814547	142.0468292236328	142.05470275878906
200	142.0650177001953	9.190066666666667					1	DETECTED	142.0650 m/z @9.19 [CD8059_2.mzXML]	142.0650177001953	9.190066666666667	2.0171333333333332	10.62785	8.610716666666667	81574.265625	1838949.0269476916	0	1184	0.10065421276548214	1.9853109401017515	3.4880374379864163	142.0553436279297	142.06517028808594
201	142.94764709472656	1.6532333333333333					1	DETECTED	142.9476 m/z @1.65 [CD8059_2.mzXML]	142.94764709472656	1.6532333333333333	1.4749	19.677	18.202099999999998	24095.82421875	1948995.5747980953	0	1184	0.05854010768892648	16.548475857715687	30.770750288112684	142.93797302246094	142.95030212402344
202	143.00697326660156	10.465233333333334					1	DETECTED	143.0070 m/z @10.47 [CD8059_2.mzXML]	143.00697326660156	10.465233333333334	1.4598333333333333	10.612433333333334	9.1526	11251.3486328125	1252257.5635523684	0	1184	0.10289038447311505	0.5114074494126707	0.015964263712560187	143.00135803222656	143.01490783691406
203	143.03118896484375	1.8067166666666667					1	DETECTED	143.0312 m/z @1.81 [CD8059_2.mzXML]	143.03118896484375	1.8067166666666667	0.4832666666666666	19.677	19.193733333333334	355264.34375	4569629.260110504	0	1184	0.08490236542416496	2.273481420377669	2.21508312235716	143.02413940429688	143.03408813476562
204	143.0729217529297	9.204333333333333					1	DETECTED	143.0729 m/z @9.20 [CD8059_2.mzXML]	143.0729217529297	9.204333333333333	0.10128333333333334	20.00583333333333	19.904549999999997	102408.328125	3290046.466947323	0	1184	0.09541127182866482	0.5237516600046883	0.019791432438559915	143.06932067871094	143.08175659179688
205	143.09130859375	2.2445666666666666					1	DETECTED	143.0913 m/z @2.24 [CD8059_2.mzXML]	143.09130859375	2.2445666666666666	2.2445666666666666	12.21565	9.971083333333333	11110.15625	3741463.7494249274	0	1184	9.78291729755087	null	null	143.08499145507812	143.09130859375
206	143.1062774658203	11.097983333333334					1	DETECTED	143.1063 m/z @11.10 [CD8059_2.mzXML]	143.1062774658203	11.097983333333334	3.223516666666667	16.900666666666666	13.67715	8063.58447265625	1045438.2577442015	0	1184	0.08023071651264857	0.8684492918038893	0.7368985836077786	143.10589599609375	143.1134796142578
207	144.0443572998047	9.204333333333333					1	DETECTED	144.0444 m/z @9.20 [CD8059_2.mzXML]	144.0443572998047	9.204333333333333	1.7484833333333334	9.4428	7.6943166666666665	22934.322265625	2547690.2483894653	0	1184	0.07224153063782168	0.5112546699559707	0.01978426825249005	144.03440856933594	144.04446411132812
208	144.06521606445312	6.917816666666667					1	DETECTED	144.0652 m/z @6.92 [CD8059_2.mzXML]	144.06521606445312	6.917816666666667	0.10128333333333334	19.859666666666666	19.75838333333333	2420.2529296875	1250122.4954072563	0	1184	1.9736019960208848	1.4492985192864405	1.8985970385728812	144.05946350097656	144.06910705566406
209	144.08050537109375	9.204333333333333					1	DETECTED	144.0805 m/z @9.20 [CD8059_2.mzXML]	144.08050537109375	9.204333333333333	8.988116666666667	18.1235	9.135383333333333	849915.375	7427969.786687789	1	1184	0.10315935006986443	1.716892582452747	1.5099493449271497	144.0802764892578	144.0813446044922
210	144.10169982910156	1.8630166666666668					1	DETECTED	144.1017 m/z @1.86 [CD8059_2.mzXML]	144.10169982910156	1.8630166666666668	0.5014166666666667	19.640666666666668	19.13925	97944.2890625	3235286.1457853066	0	1184	1.3914562300918245	0.6210252986358925	0.187985268969908	144.10121154785156	144.10256958007812
211	144.13784790039062	10.946633333333333					1	DETECTED	144.1378 m/z @10.95 [CD8059_2.mzXML]	144.13784790039062	10.946633333333333	10.8972	18.233833333333333	7.336633333333333	4313.15771484375	678017.850528015	0	1184	0.06355877230922147	74.20734996628507	147.41469993257013	144.1291961669922	144.13803100585938
212	144.82810974121094	11.385766666666665					1	DETECTED	144.8281 m/z @11.39 [CD8059_2.mzXML]	144.82810974121094	11.385766666666665	9.145983333333334	13.172633333333332	4.026649999999998	3735.37841796875	634915.8788171995	0	1184	4.181270809551529	0.8988927500427871	0.7977855000855744	144.81948852539062	144.83673095703125
213	144.98086547851562	1.5192166666666667					1	DETECTED	144.9809 m/z @1.52 [CD8059_2.mzXML]	144.98086547851562	1.5192166666666667	1.4093000000000002	19.404166666666665	17.994866666666663	45302.015625	2187613.3890318307	0	1184	0.17353038711004642	55.30688910968942	112.7410837132777	144.97511291503906	144.98121643066406
214	144.9917755126953	1.8209166666666665					1	DETECTED	144.9918 m/z @1.82 [CD8059_2.mzXML]	144.9917755126953	1.8209166666666665	1.4274166666666666	17.938333333333333	16.510916666666667	66479.1484375	2.0568517201930724E7	0	1184	0.4783977306498419	20.9795637441762	null	144.98341369628906	144.99200439453125
215	145.0345001220703	1.5044499999999998					1	DETECTED	145.0345 m/z @1.50 [CD8059_2.mzXML]	145.0345001220703	1.5044499999999998	1.4274166666666666	17.49566666666667	16.068250000000003	4764.09326171875	1222533.9726898803	0	1184	16.024775255602325	104.29413673734322	207.58827347468642	145.02732849121094	145.03538513183594
216	145.0492401123047	1.9468					1	DETECTED	145.0492 m/z @1.95 [CD8059_2.mzXML]	145.0492401123047	1.9468	0.10128333333333334	20.00583333333333	19.904549999999997	183187.734375	1.2648072217074439E7	0	1184	0.25175132815115386	2.437676589041657	2.1489924800457794	145.0472412109375	145.04974365234375
217	145.06466674804688	9.190066666666667					1	DETECTED	145.0647 m/z @9.19 [CD8059_2.mzXML]	145.06466674804688	9.190066666666667	9.160966666666667	11.34215	2.1811833333333333	5433.1962890625	266012.13250531006	0	1184	0.09736841936679852	37.477376861397886	4.171776525221535	145.05978393554688	145.07350158691406
218	145.08409118652344	9.204333333333333					1	DETECTED	145.0841 m/z @9.20 [CD8059_2.mzXML]	145.08409118652344	9.204333333333333	9.13035	18.709999999999997	9.579649999999997	84582.640625	1013221.3376741622	0	1184	0.09421655420072028	2.219602449430069	1.6055917235545807	145.0839080810547	145.09332275390625
219	146.05979919433594	9.204333333333333					1	DETECTED	146.0598 m/z @9.20 [CD8059_2.mzXML]	146.05979919433594	9.204333333333333	2.9006499999999997	19.313166666666667	16.41251666666667	611698.9375	6253656.399980519	0	1184	0.10044275556107074	1.7414991486503335	1.5207760544242153	146.052490234375	146.0601806640625
220	146.08094787597656	1.96065					1	DETECTED	146.0809 m/z @1.96 [CD8059_2.mzXML]	146.08094787597656	1.96065	0.24664999999999998	19.6225	19.37585	63806.91796875	7055386.5787595995	0	1184	0.7590551424450405	4.629532651365747	5.612161424172961	146.07398986816406	146.0814971923828
221	146.11734008789062	1.8491833333333332					1	DETECTED	146.1173 m/z @1.85 [CD8059_2.mzXML]	146.11734008789062	1.8491833333333332	1.8067166666666667	17.624833333333335	15.818116666666668	33510.75390625	7867084.758132108	0	1184	7.363977495562388	85.24533089849221	174.9009284066705	146.11721801757812	146.11766052246094
222	147.00588989257812	1.5339					1	DETECTED	147.0059 m/z @1.53 [CD8059_2.mzXML]	147.00588989257812	1.5339	1.1011	19.604333333333333	18.503233333333334	251257.5	4746899.902845609	0	1184	0.11248584778282833	42.920707455861674	93.27018990699037	146.9959716796875	147.0140838623047
223	147.02886962890625	3.2384333333333335					1	DETECTED	147.0289 m/z @3.24 [CD8059_2.mzXML]	147.02886962890625	3.2384333333333335	3.031566666666667	4.1299166666666665	1.0983499999999995	5829.9677734375	147995.85256283567	0	1184	0.35128805433664834	2.6547292942313896	4.309458588462779	147.02830505371094	147.02894592285156
224	147.06338500976562	9.204333333333333					1	DETECTED	147.0634 m/z @9.20 [CD8059_2.mzXML]	147.06338500976562	9.204333333333333	0.10128333333333334	20.00583333333333	19.904549999999997	50113.16015625	2848516.037366636	0	1184	0.11194412167004586	1.1304932894941655	0.07081473166525275	147.05372619628906	147.0655059814453
225	147.07626342773438	1.8630166666666668					1	DETECTED	147.0763 m/z @1.86 [CD8059_2.mzXML]	147.07626342773438	1.8630166666666668	1.7785166666666667	18.929166666666667	17.15065	222188.546875	7194541.6494396655	0	1184	0.16095990107967229	10.26666686381478	9.743582890758676	147.07598876953125	147.0858612060547
226	147.1125946044922	1.6076000000000001					1	DETECTED	147.1126 m/z @1.61 [CD8059_2.mzXML]	147.1125946044922	1.6076000000000001	1.5044499999999998	15.213166666666666	13.708716666666666	178239.34375	3664001.25064731	0	1184	0.13046469996577437	7.684095330379807	3.556138351909347	147.11239624023438	147.12106323242188
227	148.0145721435547	1.5044499999999998					1	DETECTED	148.0146 m/z @1.50 [CD8059_2.mzXML]	148.0145721435547	1.5044499999999998	1.4896833333333332	14.0411	12.551416666666666	21986.763671875	5201878.334514038	0	1184	0.08257336012227179	424.9915349887154	848.9830699774308	148.0081329345703	148.01473999023438
228	148.04249572753906	2.1026333333333334					1	DETECTED	148.0425 m/z @2.10 [CD8059_2.mzXML]	148.04249572753906	2.1026333333333334	1.0284333333333333	10.712516666666666	9.684083333333332	45331.08984375	3126383.2401983617	0	1184	0.3948303025759161	1.0609614584126814	0.8962077447714947	148.03866577148438	148.0428466796875
229	148.0602569580078	1.8209166666666665					1	DETECTED	148.0603 m/z @1.82 [CD8059_2.mzXML]	148.0602569580078	1.8209166666666665	1.8067166666666667	10.151283333333334	8.344566666666667	46083.77734375	1574846.4516474004	0	1184	0.12833267141153049	57.98741273585579	119.05546623893689	148.0548095703125	148.0679473876953
230	148.07965087890625	1.8351333333333335					1	DETECTED	148.0797 m/z @1.84 [CD8059_2.mzXML]	148.07965087890625	1.8351333333333335	0.13763333333333333	20.00583333333333	19.868199999999998	9268.4453125	2464119.698602065	0	1184	18.23110271821942	2.8603633722870323	5.6494980750899355	148.07479858398438	148.0825653076172
231	148.09669494628906	1.9046666666666667					1	DETECTED	148.0967 m/z @1.90 [CD8059_2.mzXML]	148.09669494628906	1.9046666666666667	1.2460166666666666	6.93535	5.689333333333333	11038.0673828125	640832.0336272278	0	1184	0.09605381224948117	1.6192585298765647	2.205231186651217	148.0963134765625	148.09695434570312
232	148.9349365234375	1.7484833333333334					1	DETECTED	148.9349 m/z @1.75 [CD8059_2.mzXML]	148.9349365234375	1.7484833333333334	1.6683333333333332	14.609483333333333	12.94115	67767.078125	5754280.927532898	0	1184	0.11742006514994774	80.73081721771662	160.46163443543324	148.93470764160156	148.9446258544922
233	149.01197814941406	1.5044499999999998					1	DETECTED	149.0120 m/z @1.50 [CD8059_2.mzXML]	149.01197814941406	1.5044499999999998	0.15576666666666666	19.039166666666667	18.883399999999998	140073.546875	4635336.816341339	0	1184	0.13999714623328008	1.9022346232555984	1.8684625486481123	149.00205993652344	149.01211547851562
234	149.02304077148438	12.4377					1	DETECTED	149.0230 m/z @12.44 [CD8059_2.mzXML]	149.02304077148438	12.4377	0.10128333333333334	20.00583333333333	19.904549999999997	102930.0859375	3.6805223848731965E7	1	1184	11.302469762750967	0.5347138580775536	0.0643175628934044	149.02268981933594	149.0234375
235	149.05955505371094	10.2415					1	DETECTED	149.0596 m/z @10.24 [CD8059_2.mzXML]	149.05955505371094	10.2415	1.8630166666666668	10.332683333333334	8.469666666666667	37239.2734375	1831749.0470441298	0	1184	null	0.520732064727093	0.045547549622578176	149.0593719482422	149.0639190673828
236	149.0785369873047	17.3465					1	DETECTED	149.0785 m/z @17.35 [CD8059_2.mzXML]	149.0785369873047	17.3465	0.11948333333333333	19.896	19.776516666666666	9148.935546875	3969441.8609822695	0	1184	9.921744096952281	0.573997142085929	0.15875567738682686	149.0782012939453	149.0788116455078
237	149.96075439453125	7.483916666666667					1	DETECTED	149.9608 m/z @7.48 [CD8059_2.mzXML]	149.96075439453125	7.483916666666667	1.2640500000000001	8.26545	7.001399999999999	3127.715087890625	626833.7901392516	0	1184	6.070851326258525	0.5628255696799501	0.12565113935990033	149.96054077148438	149.96119689941406
238	149.99252319335938	1.7637500000000002					1	DETECTED	149.9925 m/z @1.76 [CD8059_2.mzXML]	149.99252319335938	1.7637500000000002	0.13763333333333333	20.00583333333333	19.868199999999998	13058.5517578125	4825846.2027866235	0	1184	12.145276901396365	6.109094263429232	7.748584492465002	149.9852294921875	150.00218200683594
239	150.02635192871094	12.454616666666668					1	DETECTED	150.0264 m/z @12.45 [CD8059_2.mzXML]	150.02635192871094	12.454616666666668	0.10128333333333334	19.951166666666666	19.84988333333333	10890.97265625	3681103.8678124994	0	1184	11.534756146482046	0.8034221532649755	0.22535517078709205	150.01657104492188	150.02694702148438
240	150.05824279785156	2.7156000000000002					1	DETECTED	150.0582 m/z @2.72 [CD8059_2.mzXML]	150.05824279785156	2.7156000000000002	1.7785166666666667	19.6225	17.84398333333333	55515.91796875	4113983.1982636107	0	1184	0.3130056907418015	4.705272490210678	0.8065615174799462	150.0522003173828	150.06729125976562
241	150.9319305419922	1.7322333333333333					1	DETECTED	150.9319 m/z @1.73 [CD8059_2.mzXML]	150.9319305419922	1.7322333333333333	1.6839333333333333	1.9046666666666667	0.22073333333333345	22284.560546875	178019.20214135744	0	1184	0.09430828212044062	2.285024154589373	3.5700483091787456	150.93179321289062	150.93212890625
242	150.97671508789062	2.2023					1	DETECTED	150.9767 m/z @2.20 [CD8059_2.mzXML]	150.97671508789062	2.2023	0.13763333333333333	19.932666666666666	19.795033333333333	13477.79296875	2453685.479444272	0	1184	9.956480773879573	1.9195593675058646	9.092315236639028	150.9680633544922	150.97679138183594
243	151.04505920410156	1.5339					1	DETECTED	151.0451 m/z @1.53 [CD8059_2.mzXML]	151.04505920410156	1.5339	1.4274166666666666	11.4753	10.047883333333335	7349.22705078125	1723078.284032837	0	1184	0.14679705127232667	47.18054468617931	93.36108937235862	151.0384063720703	151.04530334472656
244	151.06129455566406	8.550199999999998					1	DETECTED	151.0613 m/z @8.55 [CD8059_2.mzXML]	151.06129455566406	8.550199999999998	2.6314333333333333	8.655516666666667	6.0240833333333335	6602.4248046875	695600.8487404786	0	1184	0.07213471500317503	0.5088968422475405	0.01315346006261356	151.06114196777344	151.0615997314453
245	151.07473754882812	11.263966666666667					1	DETECTED	151.0747 m/z @11.26 [CD8059_2.mzXML]	151.07473754882812	11.263966666666667	4.57275	11.32745	6.754700000000001	22481.775390625	865594.4612525644	0	1184	0.10128737354067852	0.5047437810263704	0.10125538006104978	151.0745849609375	151.0753173828125
246	151.11134338378906	10.797500000000001					1	DETECTED	151.1113 m/z @10.80 [CD8059_2.mzXML]	151.11134338378906	10.797500000000001	0.37415000000000004	19.951166666666666	19.577016666666665	6099.4033203125	1224835.9514132694	0	1184	0.09241261749484586	0.9390942771118049	0.4164923082542826	151.11093139648438	151.11233520507812
247	152.02182006835938	1.8067166666666667					1	DETECTED	152.0218 m/z @1.81 [CD8059_2.mzXML]	152.02182006835938	1.8067166666666667	1.7927166666666667	16.55163333333333	14.758916666666664	122250.3203125	3089316.941020202	0	1184	0.02401959462219061	10.052133482807161	14.127732434613344	152.021728515625	152.0318145751953
248	152.03195190429688	2.1882666666666664					1	DETECTED	152.0320 m/z @2.19 [CD8059_2.mzXML]	152.03195190429688	2.1882666666666664	2.1882666666666664	9.750883333333332	7.562616666666666	6506.52294921875	971255.3230471191	0	1184	7.600174822651076	null	null	152.03182983398438	152.0363006591797
249	152.05389404296875	2.6871500000000004					1	DETECTED	152.0539 m/z @2.69 [CD8059_2.mzXML]	152.05389404296875	2.6871500000000004	0.10128333333333334	20.00583333333333	19.904549999999997	3066.774169921875	1256592.7907279043	0	1184	18.49890693280891	3.8487193204083727	12.71456852875261	152.045654296875	152.05393981933594
250	152.94688415527344	1.6076000000000001					1	DETECTED	152.9469 m/z @1.61 [CD8059_2.mzXML]	152.94688415527344	1.6076000000000001	1.5339	15.554166666666667	14.020266666666668	87990.953125	2874831.5177077637	0	1184	0.11133207595722583	101.17219650207478	2.205196723516807	152.94676208496094	152.95326232910156
251	153.057373046875	13.583833333333333					1	DETECTED	153.0574 m/z @13.58 [CD8059_2.mzXML]	153.057373046875	13.583833333333333	3.805633333333333	19.42233333333333	15.616699999999998	66484.3515625	1.2452401843058573E7	0	1184	4.577632458793177	1.2027128619853893	0.3489541233547369	153.05172729492188	153.06617736816406
252	154.02626037597656	1.8768166666666666					1	DETECTED	154.0263 m/z @1.88 [CD8059_2.mzXML]	154.02626037597656	1.8768166666666666	1.8067166666666667	10.566366666666665	8.759649999999999	43921.5546875	1334423.3827819824	0	1184	0.05234774460855807	102.32254307546171	209.51005041245787	154.0196533203125	154.0263671875
253	154.05731201171875	12.471216666666667					1	DETECTED	154.0573 m/z @12.47 [CD8059_2.mzXML]	154.05731201171875	12.471216666666667	2.9006499999999997	15.663466666666666	12.762816666666666	3576.095458984375	1126590.8963537908	0	1184	2.702038683665318	0.6667743463466111	0.3361420252263481	154.04745483398438	154.06524658203125
254	154.0838165283203	4.020033333333333					1	DETECTED	154.0838 m/z @4.02 [CD8059_2.mzXML]	154.0838165283203	4.020033333333333	3.0023166666666667	17.920166666666667	14.91785	9727.412109375	1225486.380818512	0	1184	1.0626909672188072	0.8928974369644365	6.809338062691336	154.08306884765625	154.08656311035156
255	154.8800811767578	1.7322333333333333					1	DETECTED	154.8801 m/z @1.73 [CD8059_2.mzXML]	154.8800811767578	1.7322333333333333	1.7159333333333333	2.1026333333333334	0.38670000000000004	14176.4287109375	146090.10013012693	0	1184	0.30085652517792383	11.861963190184063	22.723926380368127	154.87989807128906	154.88052368164062
256	155.0282440185547	2.7011833333333333					1	DETECTED	155.0282 m/z @2.70 [CD8059_2.mzXML]	155.0282440185547	2.7011833333333333	1.9046666666666667	17.7905	15.885833333333334	22424.83984375	1460979.92675119	0	1184	0.20563053383225594	4.394718688875422	16.74764265579561	155.0267791748047	155.03163146972656
257	155.06771850585938	10.0091					1	DETECTED	155.0677 m/z @10.01 [CD8059_2.mzXML]	155.06771850585938	10.0091	3.91295	10.43625	6.523299999999999	13084.5244140625	472816.6117992859	0	1184	0.3005588325635653	0.5700969247666978	0.14636639227904244	155.06015014648438	155.068359375
258	155.1306610107422	14.936766666666667					1	DETECTED	155.1307 m/z @14.94 [CD8059_2.mzXML]	155.1306610107422	14.936766666666667	0.10128333333333334	20.00583333333333	19.904549999999997	356285.1875	6.76538059836701E7	0	1184	6.06227455610583	0.6796539316164726	1.5040154213504555	155.1300811767578	155.13116455078125
259	156.04183959960938	1.7785166666666667					1	DETECTED	156.0418 m/z @1.78 [CD8059_2.mzXML]	156.04183959960938	1.7785166666666667	1.6230833333333334	10.27775	8.654666666666666	272613.09375	2.794432512840403E7	0	1184	0.04164554851921953	28.96568672610983	61.14497440487859	156.0416717529297	156.04212951660156
260	156.07662963867188	1.8630166666666668					1	DETECTED	156.0766 m/z @1.86 [CD8059_2.mzXML]	156.07662963867188	1.8630166666666668	1.5339	15.301783333333333	13.767883333333334	43066.5390625	1844892.280295868	0	1184	0.5854025665429292	1.9190270051606122	1.827484253083267	156.06777954101562	156.0816650390625
261	156.13429260253906	14.936766666666667					1	DETECTED	156.1343 m/z @14.94 [CD8059_2.mzXML]	156.13429260253906	14.936766666666667	0.10128333333333334	19.969333333333335	19.86805	21403.744140625	4229226.121432892	0	1184	5.369415080342781	0.851724886406647	0.8857215557940499	156.13327026367188	156.13470458984375
262	157.01312255859375	3.2989666666666664					1	DETECTED	157.0131 m/z @3.30 [CD8059_2.mzXML]	157.01312255859375	3.2989666666666664	1.4598333333333333	4.91865	3.4588166666666673	2900.79052734375	378665.80337847903	0	1184	0.2610972499363067	0.9403387465110381	0.8806774930220761	157.01295471191406	157.01722717285156
263	157.12786865234375	14.936766666666667					1	DETECTED	157.1279 m/z @14.94 [CD8059_2.mzXML]	157.12786865234375	14.936766666666667	0.10128333333333334	20.00583333333333	19.904549999999997	97675.1953125	1.992172814050837E7	0	1184	5.151779282470043	1.6972597457003018	1.8054758364297383	157.12730407714844	157.1282958984375
264	158.04002380371094	1.7785166666666667					1	DETECTED	158.0400 m/z @1.78 [CD8059_2.mzXML]	158.04002380371094	1.7785166666666667	1.7484833333333334	3.8825	2.1340166666666667	18678.189453125	658485.2063025209	0	1184	1.0110206102743258	26.54100622170634	48.57454630734757	158.03671264648438	158.04014587402344
265	158.13131713867188	14.936766666666667					1	DETECTED	158.1313 m/z @14.94 [CD8059_2.mzXML]	158.13131713867188	14.936766666666667	0.3925666666666666	19.987666666666666	19.5951	5702.498046875	1636388.9183351432	0	1184	6.9137043638687015	0.6736396639210132	1.0100721475290415	158.1304473876953	158.13162231445312
266	158.92758178710938	1.5633000000000001					1	DETECTED	158.9276 m/z @1.56 [CD8059_2.mzXML]	158.92758178710938	1.5633000000000001	1.4598333333333333	11.385766666666665	9.925933333333331	33671.0078125	2503576.303333984	0	1184	0.31999595254187274	47.9668170103092	4.1628631194718215	158.9212188720703	158.92788696289062
267	158.96372985839844	1.63825					1	DETECTED	158.9637 m/z @1.64 [CD8059_2.mzXML]	158.96372985839844	1.63825	1.5779166666666666	19.112166666666667	17.53425	356202.15625	8877181.249622436	0	1184	0.08755680806262722	2.477736070963419	3.6017664969912055	158.9636688232422	158.9689178466797
268	159.0054168701172	1.8067166666666667					1	DETECTED	159.0054 m/z @1.81 [CD8059_2.mzXML]	159.0054168701172	1.8067166666666667	1.4274166666666666	18.709999999999997	17.28258333333333	16550.189453125	3244959.909763702	0	1184	0.3422540080763139	22.782208454169947	2.5272731711647323	159.005126953125	159.01405334472656
269	159.04112243652344	2.1882666666666664					1	DETECTED	159.0411 m/z @2.19 [CD8059_2.mzXML]	159.04112243652344	2.1882666666666664	2.1882666666666664	18.178833333333333	15.990566666666666	5506.2607421875	2703050.8109353026	0	1184	8.492174519992986	null	null	159.03807067871094	159.04177856445312
270	159.06491088867188	1.96065					1	DETECTED	159.0649 m/z @1.96 [CD8059_2.mzXML]	159.06491088867188	1.96065	0.3377833333333333	17.569833333333335	17.23205	10937.3310546875	1707730.800326295	0	1184	0.8078858327753833	2.314906827516672	1.9586981155433505	159.0557098388672	159.06788635253906
271	159.09170532226562	9.175749999999999					1	DETECTED	159.0917 m/z @9.18 [CD8059_2.mzXML]	159.09170532226562	9.175749999999999	1.3730499999999999	13.084333333333332	11.711283333333332	60274.68359375	1790252.365078856	0	1184	0.10680612377525378	3.936778744288982	2.7769832206499574	159.085205078125	159.1016387939453
272	159.1491241455078	8.848183333333333					1	DETECTED	159.1491 m/z @8.85 [CD8059_2.mzXML]	159.1491241455078	8.848183333333333	8.655516666666667	10.187166666666666	1.531649999999999	25594.2578125	376785.28073693905	0	1184	0.21429418365716124	3.9748702422145468	1.4560624484439937	159.14889526367188	159.14927673339844
273	159.98170471191406	11.263966666666667					1	DETECTED	159.9817 m/z @11.26 [CD8059_2.mzXML]	159.98170471191406	11.263966666666667	0.10128333333333334	19.987666666666666	19.88638333333333	7303.13818359375	1788684.208535063	0	1184	8.948799719246535	0.6870596782261227	0.40017875747928167	159.98095703125	159.98251342773438
274	160.0602264404297	2.60385					1	DETECTED	160.0602 m/z @2.60 [CD8059_2.mzXML]	160.0602264404297	2.60385	0.3377833333333333	18.892833333333332	18.555049999999998	305118.40625	1.99791127187734E7	1	1184	0.7460956245400796	1.800072829988664	2.0873921874622647	160.05982971191406	160.06344604492188
275	160.07569885253906	9.190066666666667					1	DETECTED	160.0757 m/z @9.19 [CD8059_2.mzXML]	160.07569885253906	9.190066666666667	0.10128333333333334	10.596866666666667	10.495583333333334	31777.439453125	2443083.7381797484	0	1184	0.10387582438372434	0.5671162485005281	0.11888726451968261	160.0747528076172	160.07589721679688
276	160.13314819335938	10.097183333333334					1	DETECTED	160.1331 m/z @10.10 [CD8059_2.mzXML]	160.13314819335938	10.097183333333334	1.96065	10.2415	8.280850000000001	18616.833984375	2219880.2888894654	0	1184	0.07162998850134272	0.5096871292160986	0.014795555924393425	160.13185119628906	160.13319396972656
277	161.0123291015625	1.5192166666666667					1	DETECTED	161.0123 m/z @1.52 [CD8059_2.mzXML]	161.0123291015625	1.5192166666666667	1.4274166666666666	1.5926666666666667	0.16525000000000012	15482.125	113382.74011755377	0	1184	0.1209073499704656	0.9000544662309364	0.8001089324618729	161.01168823242188	161.0123291015625
278	161.02377319335938	12.31855					1	DETECTED	161.0238 m/z @12.32 [CD8059_2.mzXML]	161.02377319335938	12.31855	1.5044499999999998	16.533133333333335	15.028683333333335	57344.9765625	8972655.837156948	0	1184	1.352089083146737	2.042931621935389	2.883091101148438	161.01414489746094	161.031982421875
279	161.06369018554688	2.7011833333333333					1	DETECTED	161.0637 m/z @2.70 [CD8059_2.mzXML]	161.06369018554688	2.7011833333333333	0.13763333333333333	20.00583333333333	19.868199999999998	16043.833984375	2449850.771729519	0	1184	0.5350523160888487	3.686622543039254	0.5816139099705714	161.0585479736328	161.06417846679688
280	161.12808227539062	1.7484833333333334					1	DETECTED	161.1281 m/z @1.75 [CD8059_2.mzXML]	161.12808227539062	1.7484833333333334	1.63825	15.35575	13.717500000000001	10763.318359375	1704867.3791353146	0	1184	12.90789592476362	60.21154089309376	118.9026289082776	161.12808227539062	161.13644409179688
281	161.98114013671875	0.17403333333333335					1	DETECTED	161.9811 m/z @0.17 [CD8059_2.mzXML]	161.98114013671875	0.17403333333333335	0.10128333333333334	20.00583333333333	19.904549999999997	3672.932861328125	1658631.4899597175	0	1184	0.13997663167850602	136.801030927835	113.39672998901672	161.9801483154297	161.9879608154297
282	162.05003356933594	1.8906333333333334					1	DETECTED	162.0500 m/z @1.89 [CD8059_2.mzXML]	162.05003356933594	1.8906333333333334	1.8906333333333334	9.70295	7.812316666666666	11127.208984375	989745.1569467162	0	1184	4.1561172892588765	null	null	162.05003356933594	162.058349609375
283	162.0980224609375	15.773816666666667					1	DETECTED	162.0980 m/z @15.77 [CD8059_2.mzXML]	162.0980224609375	15.773816666666667	9.024033333333334	19.6225	10.598466666666665	10870.212890625	2711457.168510528	0	1184	3.479124706247431	0.7989742189850504	0.5504488555851529	162.08897399902344	162.09825134277344
284	162.11190795898438	1.8209166666666665					1	DETECTED	162.1119 m/z @1.82 [CD8059_2.mzXML]	162.11190795898438	1.8209166666666665	1.2821333333333333	19.805	18.522866666666665	2842331.25	1.920049620385197E7	1	1184	0.05555485064165433	2.9038608958901437	2.729304473253808	162.11007690429688	162.1185760498047
285	162.5113525390625	16.125383333333335					1	DETECTED	162.5114 m/z @16.13 [CD8059_2.mzXML]	162.5113525390625	16.125383333333335	10.169183333333333	18.436666666666667	8.267483333333335	11175.744140625	3067249.334228149	0	1184	7.038960232611009	0.6940233146413259	0.3880466292826519	162.501953125	162.5203857421875
286	162.99131774902344	1.5339					1	DETECTED	162.9913 m/z @1.53 [CD8059_2.mzXML]	162.99131774902344	1.5339	0.24664999999999998	19.969333333333335	19.722683333333336	300272.90625	5607573.562380185	0	1184	0.13616846715190944	1.1776436662854963	1.2064143812820394	162.9832763671875	162.9987335205078
287	163.0386962890625	10.914033333333332					1	DETECTED	163.0387 m/z @10.91 [CD8059_2.mzXML]	163.0386962890625	10.914033333333332	0.13763333333333333	20.00583333333333	19.868199999999998	30569.888671875	3059406.2503502816	0	1184	0.9826327409884996	5.2141971907479014	21.17476745760409	163.03152465820312	163.04629516601562
288	163.06002807617188	2.0171333333333332					1	DETECTED	163.0600 m/z @2.02 [CD8059_2.mzXML]	163.06002807617188	2.0171333333333332	0.10128333333333334	19.987666666666666	19.88638333333333	47478.5	7472244.119051153	0	1184	0.3435723991262909	5.555232957899202	4.9285697132870006	163.0531768798828	163.06227111816406
289	163.09437561035156	15.8476					1	DETECTED	163.0944 m/z @15.85 [CD8059_2.mzXML]	163.09437561035156	15.8476	0.11948333333333333	19.877833333333335	19.75835	22317.359375	6687124.913452335	0	1184	3.2579951352865617	0.7841590786811897	0.9119858376390094	163.0937957763672	163.0992889404297
290	163.11569213867188	1.8209166666666665					1	DETECTED	163.1157 m/z @1.82 [CD8059_2.mzXML]	163.11569213867188	1.8209166666666665	1.7785166666666667	3.1491	1.370583333333333	140410.859375	1142628.8123161923	0	1184	0.10927521747447932	16.162539308176186	31.325078616352368	163.11558532714844	163.11622619628906
291	163.9765167236328	19.987666666666666					1	DETECTED	163.9765 m/z @19.99 [CD8059_2.mzXML]	163.9765167236328	19.987666666666666	0.10128333333333334	20.00583333333333	19.904549999999997	49617.76953125	1.7953814175374642E7	1	1184	1.5690219945020765	0.5009086483837368	0.001760598531343431	163.9685516357422	163.97718811035156
292	164.0917510986328	1.97465					1	DETECTED	164.0918 m/z @1.97 [CD8059_2.mzXML]	164.0917510986328	1.97465	1.97465	17.716666666666665	15.742016666666665	8079.29296875	1005880.5932409666	0	1184	1.0449559485020412	null	null	164.08937072753906	164.09803771972656
293	164.92977905273438	1.6532333333333333					1	DETECTED	164.9298 m/z @1.65 [CD8059_2.mzXML]	164.92977905273438	1.6532333333333333	1.6230833333333334	15.700483333333333	14.077399999999999	29422.412109375	1373776.535749298	0	1184	0.28259826834265955	233.45605306799413	15.216233927915242	164.9202423095703	164.93019104003906
294	164.98422241210938	11.695783333333333					1	DETECTED	164.9842 m/z @11.70 [CD8059_2.mzXML]	164.98422241210938	11.695783333333333	0.10128333333333334	20.00583333333333	19.904549999999997	124560.8671875	1.3282629887289118E7	1	1184	0.7484801829862011	4.304799872405868	6.609599793585444	164.97645568847656	164.98504638671875
295	165.02430725097656	1.5044499999999998					1	DETECTED	165.0243 m/z @1.50 [CD8059_2.mzXML]	165.02430725097656	1.5044499999999998	1.4443666666666668	1.6076000000000001	0.16323333333333334	6916.3544921875	42889.75896118166	0	1184	0.2593528983741664	1.3583911234396737	1.7167822468793474	165.02415466308594	165.02471923828125
296	165.05471801757812	9.323966666666667					1	DETECTED	165.0547 m/z @9.32 [CD8059_2.mzXML]	165.05471801757812	9.323966666666667	2.0171333333333332	10.522166666666667	8.505033333333333	14250.89453125	1414942.2222176816	0	1184	0.10448436244886494	0.6223623010061203	0.18363517636879761	165.05426025390625	165.0611572265625
297	165.15960693359375	16.938166666666667					1	DETECTED	165.1596 m/z @16.94 [CD8059_2.mzXML]	165.15960693359375	16.938166666666667	0.24664999999999998	20.00583333333333	19.759183333333333	15768.4873046875	4539604.618432621	0	1184	0.3494523311616007	0.6696912758225337	0.4359634364164628	165.15704345703125	165.1639404296875
298	166.0260009765625	2.356333333333333					1	DETECTED	166.0260 m/z @2.36 [CD8059_2.mzXML]	166.0260009765625	2.356333333333333	1.1737666666666666	19.76833333333333	18.594566666666665	30537.2734375	4179100.2628748175	0	1184	0.8530953456514889	1.3829855816077625	1.6181860400413715	166.0252227783203	166.0329132080078
299	166.0531463623047	2.14555					1	DETECTED	166.0531 m/z @2.15 [CD8059_2.mzXML]	166.0531463623047	2.14555	1.9468	13.319749999999999	11.37295	16659.09765625	1786318.633742645	0	1184	0.1644485300573515	4.714436566081324	31.290149818388777	166.04486083984375	166.0625762939453
300	166.07489013671875	8.282133333333332					1	DETECTED	166.0749 m/z @8.28 [CD8059_2.mzXML]	166.07489013671875	8.282133333333332	7.957400000000001	8.4807	0.5232999999999999	3517.83837890625	57403.50360861216	0	1184	0.32085161484610936	0.8057380414699278	0.6114760829398554	166.06520080566406	166.07504272460938
301	166.08595275878906	8.380716666666666					1	DETECTED	166.0860 m/z @8.38 [CD8059_2.mzXML]	166.08595275878906	8.380716666666666	0.8288166666666666	18.728166666666667	17.89935	2324388.0	5.6018991634262495E7	1	1184	0.2950307710631428	0.8412642786438242	0.44248987826624087	166.08251953125	166.09300231933594
302	166.1106719970703	13.20195					1	DETECTED	166.1107 m/z @13.20 [CD8059_2.mzXML]	166.1106719970703	13.20195	8.112216666666667	13.20195	5.089733333333333	16824.791015625	2770681.0748391724	0	1184	4.89989417390623	0.5	null	166.1016082763672	166.11761474609375
303	166.58436584472656	8.364516666666667					1	DETECTED	166.5844 m/z @8.36 [CD8059_2.mzXML]	166.58436584472656	8.364516666666667	7.922366666666666	8.46335	0.540983333333334	6838.54052734375	125142.57683520498	0	1184	0.3148740635479683	0.6117644841494212	0.223160024183768	166.58399963378906	166.58436584472656
304	166.9846954345703	11.695783333333333					1	DETECTED	166.9847 m/z @11.70 [CD8059_2.mzXML]	166.9846954345703	11.695783333333333	0.10128333333333334	20.00583333333333	19.904549999999997	61567.06640625	8229395.628091612	0	1184	1.103489029241631	0.8777059791347035	5.672608276398255	166.98394775390625	166.98550415039062
305	167.0216064453125	8.348216666666666					1	DETECTED	167.0216 m/z @8.35 [CD8059_2.mzXML]	167.0216064453125	8.348216666666666	7.957400000000001	8.51575	0.5583499999999999	8879.3369140625	158080.2275978393	0	1184	0.2706543660099623	0.7143374984007875	0.40922067098720805	167.02134704589844	167.02220153808594
306	167.03390502929688	9.582283333333333					1	DETECTED	167.0339 m/z @9.58 [CD8059_2.mzXML]	167.03390502929688	9.582283333333333	1.8209166666666665	10.0444	8.223483333333332	30789.9296875	1133029.4612853387	0	1184	8.107836469821178	1.0456589144278263	2.7289224441637425	167.03114318847656	167.03416442871094
307	167.07342529296875	1.7927166666666667					1	DETECTED	167.0734 m/z @1.79 [CD8059_2.mzXML]	167.07342529296875	1.7927166666666667	1.7785166666666667	10.581616666666667	8.8031	15839.1025390625	4207822.5257488405	0	1184	8.65140850287292	294.1557936565798	588.2008163750736	167.0672149658203	167.0735321044922
308	167.08938598632812	8.380716666666666					1	DETECTED	167.0894 m/z @8.38 [CD8059_2.mzXML]	167.08938598632812	8.380716666666666	3.390333333333333	9.513	6.122666666666667	162082.984375	3704149.7846304905	0	1184	0.2666452269208168	0.8468823996291833	0.6107793507191592	167.0808563232422	167.09011840820312
309	168.03701782226562	9.582283333333333					1	DETECTED	168.0370 m/z @9.58 [CD8059_2.mzXML]	168.03701782226562	9.582283333333333	9.564466666666668	19.002666666666666	9.438199999999998	2602.23046875	432253.1550225219	0	1184	0.04915269003374334	264.8699719364166	528.7399438728332	168.03665161132812	168.03721618652344
310	168.0929718017578	8.364516666666667					1	DETECTED	168.0930 m/z @8.36 [CD8059_2.mzXML]	168.0929718017578	8.364516666666667	7.853366666666667	8.51575	0.6623833333333335	6399.88525390625	113514.33704513546	0	1184	0.3517480606410981	0.6479343962959345	0.3567529397690765	168.09017944335938	168.09327697753906
311	168.9801483154297	11.695783333333333					1	DETECTED	168.9801 m/z @11.70 [CD8059_2.mzXML]	168.9801483154297	11.695783333333333	0.11948333333333333	20.00583333333333	19.886349999999997	23102.2734375	3385586.4583087475	0	1184	1.2815268569603386	0.783715176181786	0.4378749908496765	168.979248046875	168.98085021972656
312	169.00497436523438	10.465233333333334					1	DETECTED	169.0050 m/z @10.47 [CD8059_2.mzXML]	169.00497436523438	10.465233333333334	10.097183333333334	10.730133333333333	0.6329499999999992	35193.85546875	262786.3803057261	0	1184	0.09562561246020529	2.0592463383575588	1.6319804541084022	169.0045928955078	169.00527954101562
313	169.03558349609375	3.0171166666666664					1	DETECTED	169.0356 m/z @3.02 [CD8059_2.mzXML]	169.03558349609375	3.0171166666666664	2.0029	19.823333333333334	17.820433333333334	95440.609375	4511719.756503692	0	1184	0.5368878680671463	1.0375471513615186	0.9821490117103768	169.03262329101562	169.0409393310547
314	169.05828857421875	1.7927166666666667					1	DETECTED	169.0583 m/z @1.79 [CD8059_2.mzXML]	169.05828857421875	1.7927166666666667	1.7322333333333333	10.980250000000002	9.248016666666668	67759.4296875	2765348.4610561524	0	1184	0.1710376771291251	76.16706869952586	7.587616178704188	169.0491180419922	169.05850219726562
315	169.09454345703125	1.6683333333333332					1	DETECTED	169.0945 m/z @1.67 [CD8059_2.mzXML]	169.09454345703125	1.6683333333333332	1.5926666666666667	8.725333333333333	7.132666666666667	22557.474609375	3456414.9215625	0	1184	0.11043140002691598	47.13215859030845	93.26431718061689	169.09446716308594	169.09730529785156
316	170.02108764648438	9.973899999999999					1	DETECTED	170.0211 m/z @9.97 [CD8059_2.mzXML]	170.02108764648438	9.973899999999999	4.3185	10.0444	5.725899999999999	5585.82373046875	421044.7094515379	0	1184	0.0996689782246385	0.5062329808678432	0.012465961735686409	170.0210723876953	170.02171325683594
317	170.03663635253906	10.451116666666667					1	DETECTED	170.0366 m/z @10.45 [CD8059_2.mzXML]	170.03663635253906	10.451116666666667	1.7927166666666667	10.507866666666667	8.71515	10901.3125	1446195.3360349122	0	1184	7.500777352073413	0.5032771643721703	0.006554328744340662	170.0364227294922	170.0425567626953
318	170.05990600585938	9.190066666666667					1	DETECTED	170.0599 m/z @9.19 [CD8059_2.mzXML]	170.05990600585938	9.190066666666667	3.5286666666666666	17.938333333333333	14.409666666666666	199572.53125	4297450.1427149	0	1184	0.1061986116144471	2.133744891652252	2.0424909736551053	170.05804443359375	170.06324768066406
319	170.09619140625	7.536716666666666					1	DETECTED	170.0962 m/z @7.54 [CD8059_2.mzXML]	170.09619140625	7.536716666666666	0.10128333333333334	19.987666666666666	19.88638333333333	7218.39892578125	5144436.158110603	0	1184	7.1975376152172394	1.3372713090023893	1.6745426180047789	170.09169006347656	170.0970916748047
320	171.00196838378906	10.451116666666667					1	DETECTED	171.0020 m/z @10.45 [CD8059_2.mzXML]	171.00196838378906	10.451116666666667	10.40555	10.612433333333334	0.20688333333333375	12210.251953125	76600.87659179732	0	1184	0.08080014518761125	2.2701170446232184	3.5402340892464372	171.00196838378906	171.00250244140625
321	171.03282165527344	1.5486833333333334					1	DETECTED	171.0328 m/z @1.55 [CD8059_2.mzXML]	171.03282165527344	1.5486833333333334	1.4598333333333333	16.6253	15.165466666666665	8664.1669921875	1656232.989128845	0	1184	0.12407483819842291	85.34308760082526	169.68617520165054	171.02743530273438	171.0330047607422
322	171.0635986328125	9.204333333333333					1	DETECTED	171.0636 m/z @9.20 [CD8059_2.mzXML]	171.0635986328125	9.204333333333333	4.524616666666666	13.06895	8.544333333333334	22497.359375	1547655.9962937313	0	1184	0.0914578910406334	0.9129113942083389	0.8258227884166777	171.05809020996094	171.06375122070312
323	171.14915466308594	0.8288166666666666					1	DETECTED	171.1492 m/z @0.83 [CD8059_2.mzXML]	171.14915466308594	0.8288166666666666	0.10128333333333334	20.00583333333333	19.904549999999997	7444.1005859375	5171984.271603756	0	1184	8.016515613711661	13.679476312654629	26.358952625309257	171.14064025878906	171.15557861328125
324	172.0369110107422	9.5305					1	DETECTED	172.0369 m/z @9.53 [CD8059_2.mzXML]	172.0369110107422	9.5305	9.478116666666667	10.451116666666667	0.9730000000000008	8391.8154296875	186666.33865673828	0	1184	0.07450997715575447	9.287305122494459	17.574610244988918	172.0335693359375	172.03700256347656
325	172.13316345214844	10.2415					1	DETECTED	172.1332 m/z @10.24 [CD8059_2.mzXML]	172.13316345214844	10.2415	7.3774999999999995	10.493416666666667	3.115916666666667	12193.03515625	385250.7959294436	0	1184	0.38664761327991926	0.543979864990689	0.055793142668789375	172.13262939453125	172.13331604003906
326	172.9786376953125	1.5192166666666667					1	DETECTED	172.9786 m/z @1.52 [CD8059_2.mzXML]	172.9786376953125	1.5192166666666667	1.4274166666666666	5.923166666666666	4.495749999999999	3175.574462890625	394923.5463050842	0	1184	0.32204769172684067	24.48665577342045	47.9733115468409	172.97073364257812	172.98695373535156
327	173.02049255371094	17.0115					1	DETECTED	173.0205 m/z @17.01 [CD8059_2.mzXML]	173.02049255371094	17.0115	0.15576666666666666	19.987666666666666	19.831899999999997	5229.1181640625	1944881.2692823475	0	1184	8.996629938786715	0.588283511841668	0.38512434044973853	173.0194854736328	173.02127075195312
328	173.9610595703125	11.37125					1	DETECTED	173.9611 m/z @11.37 [CD8059_2.mzXML]	173.9610595703125	11.37125	0.11948333333333333	20.00583333333333	19.886349999999997	10240.61328125	1842765.837721771	0	1184	0.4897410032152614	1.8146194248765983	0.5089629044368509	173.9607696533203	173.96188354492188
329	174.07875061035156	15.2841					1	DETECTED	174.0788 m/z @15.28 [CD8059_2.mzXML]	174.07875061035156	15.2841	9.160966666666667	19.7315	10.570533333333334	10125.8212890625	2308774.0152622997	0	1184	2.868673010629424	0.8631637396975405	0.7153462916882023	174.07789611816406	174.07907104492188
330	174.9376678466797	1.6683333333333332					1	DETECTED	174.9377 m/z @1.67 [CD8059_2.mzXML]	174.9376678466797	1.6683333333333332	1.5926666666666667	12.97815	11.385483333333333	79637.984375	2471313.587712829	0	1184	0.10132255500601328	2.117481852953918	1.7328205421611993	174.9293212890625	174.942138671875
331	174.99139404296875	1.5044499999999998					1	DETECTED	174.9914 m/z @1.50 [CD8059_2.mzXML]	174.99139404296875	1.5044499999999998	0.2103833333333333	19.932666666666666	19.722283333333333	58151.7578125	3132581.3313374636	0	1184	0.7616028130348023	1.3364466024594783	16.3289658761569	174.9905242919922	174.99594116210938
332	175.00851440429688	11.446516666666668					1	DETECTED	175.0085 m/z @11.45 [CD8059_2.mzXML]	175.00851440429688	11.446516666666668	9.408033333333332	18.545833333333334	9.137800000000002	5341.9990234375	1247245.4753094476	0	1184	4.779183093074117	2.2413232059782993	3.482646411956598	175.00770568847656	175.01307678222656
333	175.02381896972656	3.2989666666666664					1	DETECTED	175.0238 m/z @3.30 [CD8059_2.mzXML]	175.02381896972656	3.2989666666666664	2.0029	19.640666666666668	17.637766666666668	10760.658203125	1762977.3666901246	0	1184	0.41306338203041904	6.804343912350189	18.42503298938527	175.0148468017578	175.03173828125
334	175.07522583007812	15.663466666666666					1	DETECTED	175.0752 m/z @15.66 [CD8059_2.mzXML]	175.07522583007812	15.663466666666666	3.4517666666666664	19.859666666666666	16.407899999999998	13789.08203125	3676586.880278476	0	1184	2.8356914092689127	0.7951012165217257	0.9764134277431618	175.0673065185547	175.07557678222656
335	175.08984375	19.914499999999997					1	DETECTED	175.0898 m/z @19.91 [CD8059_2.mzXML]	175.08984375	19.914499999999997	0.10128333333333334	20.00583333333333	19.904549999999997	2621.71630859375	1610500.744469697	0	1184	19.26679607344016	0.5023048587937513	0.004609717587502694	175.0866241455078	175.09568786621094
336	175.1188201904297	1.8351333333333335					1	DETECTED	175.1188 m/z @1.84 [CD8059_2.mzXML]	175.1188201904297	1.8351333333333335	1.6230833333333334	18.7835	17.160416666666666	40666.6484375	2531941.224094513	0	1184	0.10731294964846172	4.56056560064878	0.8921907878803667	175.11172485351562	175.11944580078125
337	176.07069396972656	10.536766666666667					1	DETECTED	176.0707 m/z @10.54 [CD8059_2.mzXML]	176.07069396972656	10.536766666666667	4.004733333333333	10.864049999999999	6.859316666666666	64141.6015625	948476.1355496525	0	1184	0.093715694836213	0.5874447042567139	2.4714519201226377	176.0643768310547	176.07435607910156
338	176.9708709716797	1.5339					1	DETECTED	176.9709 m/z @1.53 [CD8059_2.mzXML]	176.9708709716797	1.5339	1.4274166666666666	1.6076000000000001	0.18018333333333358	21212.05859375	152207.32122814946	0	1184	0.13541250117333337	0.8460635467209265	0.6561508903031787	176.97039794921875	176.9708709716797
339	176.9845733642578	11.214216666666665					1	DETECTED	176.9846 m/z @11.21 [CD8059_2.mzXML]	176.9845733642578	11.214216666666665	0.6284666666666666	16.790833333333335	16.162366666666667	4612.876953125	1301585.8478335573	0	1184	1.583401761266268	0.7634020577978258	0.5268041155956518	176.98350524902344	176.98928833007812
340	177.00143432617188	11.633983333333333					1	DETECTED	177.0014 m/z @11.63 [CD8059_2.mzXML]	177.00143432617188	11.633983333333333	1.4274166666666666	19.021	17.593583333333335	8331.13671875	1820016.82722226	0	1184	0.6157948839324465	0.8618756878741464	2.233943446322234	176.9984893798828	177.00762939453125
341	177.06072998046875	1.6683333333333332					1	DETECTED	177.0607 m/z @1.67 [CD8059_2.mzXML]	177.06072998046875	1.6683333333333332	1.5926666666666667	9.70295	8.110283333333333	23399.533203125	1380683.9356405027	0	1184	0.08160188598967832	53.59218061674017	88.77115611579902	177.05459594726562	177.0609588623047
342	177.07546997070312	1.9046666666666667					1	DETECTED	177.0755 m/z @1.90 [CD8059_2.mzXML]	177.07546997070312	1.9046666666666667	0.30115	12.043733333333334	11.742583333333334	9474.9345703125	1683571.6341465458	0	1184	10.207882748338298	3.6615095986945363	6.323019197389072	177.07351684570312	177.075927734375
343	177.0868682861328	2.6314333333333333					1	DETECTED	177.0869 m/z @2.63 [CD8059_2.mzXML]	177.0868682861328	2.6314333333333333	2.314916666666667	9.478116666666667	7.1632	5318.015625	782617.7094209288	0	1184	1.963878333929665	11.315675846453594	17.132693931798038	177.08609008789062	177.08758544921875
344	177.1597137451172	17.365333333333336					1	DETECTED	177.1597 m/z @17.37 [CD8059_2.mzXML]	177.1597137451172	17.365333333333336	0.37415000000000004	20.00583333333333	19.63168333333333	3273.279296875	1410433.7965753167	0	1184	2.329831436170526	0.5777020631288187	0.15540412625763728	177.15872192382812	177.16456604003906
345	177.95578002929688	5.992500000000001					1	DETECTED	177.9558 m/z @5.99 [CD8059_2.mzXML]	177.95578002929688	5.992500000000001	0.10128333333333334	19.877833333333335	19.77655	2335.309326171875	1153081.1601165468	0	1184	6.031049635386675	1.6784775640572263	2.356955128114453	177.9552459716797	177.9563446044922
346	178.0863494873047	10.6605					1	DETECTED	178.0863 m/z @10.66 [CD8059_2.mzXML]	178.0863494873047	10.6605	3.075483333333333	12.8056	9.730116666666667	3844.109375	645580.2561767577	0	1184	0.0844738887533012	0.6414037763046004	0.2828075526092009	178.08346557617188	178.0906982421875
347	179.03997802734375	1.4896833333333332					1	DETECTED	179.0400 m/z @1.49 [CD8059_2.mzXML]	179.03997802734375	1.4896833333333332	1.4274166666666666	17.772	16.344583333333333	9540.3896484375	1092712.4611821899	0	1184	0.10353772557761398	131.24665417558882	237.5983517572192	179.03350830078125	179.04034423828125
348	179.0541229248047	15.409616666666667					1	DETECTED	179.0541 m/z @15.41 [CD8059_2.mzXML]	179.0541229248047	15.409616666666667	9.817316666666667	18.56383333333333	8.746516666666665	4604.49462890625	954209.9103118902	0	1184	5.620781013169058	0.7820142576995749	0.5993103820021949	179.0508575439453	179.05470275878906
349	179.0703887939453	10.536766666666667					1	DETECTED	179.0704 m/z @10.54 [CD8059_2.mzXML]	179.0703887939453	10.536766666666667	0.13763333333333333	20.00583333333333	19.868199999999998	8297.7783203125	1468540.5468078917	0	1184	0.09578490294745201	7.736419143828055	2.011699876960788	179.06246948242188	179.0705108642578
350	179.14266967773438	12.58925					1	DETECTED	179.1427 m/z @12.59 [CD8059_2.mzXML]	179.14266967773438	12.58925	11.7609	14.936766666666667	3.1758666666666677	6224.9365234375	405910.0111530153	0	1184	0.10017970639467677	1.9169835616989597	2.8339671233979193	179.14231872558594	179.14349365234375
351	180.06527709960938	9.70295					1	DETECTED	180.0653 m/z @9.70 [CD8059_2.mzXML]	180.06527709960938	9.70295	1.9889000000000001	19.586166666666667	17.597266666666666	202901.453125	2437238.5782236946	1	1184	0.09402093015006052	0.5116674667203625	2.841148817726536	180.06491088867188	180.06903076171875
352	180.08792114257812	8.848183333333333					1	DETECTED	180.0879 m/z @8.85 [CD8059_2.mzXML]	180.08792114257812	8.848183333333333	0.17403333333333335	19.951166666666666	19.77713333333333	3762.5166015625	1229675.3814006657	0	1184	8.021739169167292	1.1400041118342048	6.997700181349776	180.079833984375	180.08816528320312
353	180.9037628173828	1.9186666666666667					1	DETECTED	180.9038 m/z @1.92 [CD8059_2.mzXML]	180.9037628173828	1.9186666666666667	1.63825	1.9889000000000001	0.35065000000000013	10464.451171875	135744.62793798826	0	1184	0.35192519464369565	0.6252303120356613	0.25046062407132247	180.90325927734375	180.9039306640625
354	180.94778442382812	16.514516666666665					1	DETECTED	180.9478 m/z @16.51 [CD8059_2.mzXML]	180.94778442382812	16.514516666666665	9.11305	19.7315	10.618450000000001	2335.5166015625	649448.1307958987	0	1184	1.1486673161726735	0.7173206661742719	0.4346413323485438	180.94671630859375	180.94822692871094
355	181.072021484375	9.357316666666666					1	DETECTED	181.0720 m/z @9.36 [CD8059_2.mzXML]	181.072021484375	9.357316666666666	7.519166666666666	10.097183333333334	2.5780166666666675	70530.59375	993661.8880110775	0	1184	0.08608662720161142	1.143308252268786	1.1376574433829734	181.06845092773438	181.07244873046875
356	181.08558654785156	11.546533333333334					1	DETECTED	181.0856 m/z @11.55 [CD8059_2.mzXML]	181.08558654785156	11.546533333333334	4.968733333333334	17.993333333333332	13.0246	85705.2578125	1505627.2335266133	0	1184	0.10268180062955956	3.7136400135675283	7.04511983145752	181.07598876953125	181.0865020751953
357	182.08111572265625	3.8825					1	DETECTED	182.0811 m/z @3.88 [CD8059_2.mzXML]	182.08111572265625	3.8825	1.9325166666666667	11.56105	9.628533333333333	220008.234375	1.090172670025883E7	1	1184	0.36738280198533646	0.65052301407168	0.2033441626694828	182.07533264160156	182.09056091308594
358	182.1499481201172	16.533133333333335					1	DETECTED	182.1499 m/z @16.53 [CD8059_2.mzXML]	182.1499481201172	16.533133333333335	0.10128333333333334	20.00583333333333	19.904549999999997	81022.046875	2.0703535809387684E7	1	1184	2.4619292459231534	0.9022188673769624	0.4408286867959807	182.1490936279297	182.15025329589844
359	182.96238708496094	1.5339					1	DETECTED	182.9624 m/z @1.53 [CD8059_2.mzXML]	182.96238708496094	1.5339	1.4598333333333333	1.5926666666666667	0.13283333333333336	9941.4453125	61483.600031738286	0	1184	0.12923008892588395	0.8967146714671462	0.7934293429342923	182.9620819091797	182.96267700195312
360	183.04904174804688	16.7725					1	DETECTED	183.0490 m/z @16.77 [CD8059_2.mzXML]	183.04904174804688	16.7725	0.10128333333333334	19.969333333333335	19.86805	6731.3291015625	2578231.1508410657	0	1184	3.389258347756101	0.595878825080753	1.3226883990155056	183.04795837402344	183.0493927001953
361	183.0845184326172	3.973783333333333					1	DETECTED	183.0845 m/z @3.97 [CD8059_2.mzXML]	183.0845184326172	3.973783333333333	1.9889000000000001	15.319583333333332	13.330683333333333	17252.994140625	2055026.3194160154	0	1184	0.6292918741989184	0.6340156377968452	0.3015098783279524	183.0802001953125	183.08938598632812
362	183.1531982421875	18.491					1	DETECTED	183.1532 m/z @18.49 [CD8059_2.mzXML]	183.1531982421875	18.491	0.10128333333333334	19.987666666666666	19.88638333333333	5150.74267578125	2140866.192618012	0	1184	9.703325350022315	0.5406930322471889	0.08136652819078977	183.15255737304688	183.15904235839844
363	184.07293701171875	12.97815					1	DETECTED	184.0729 m/z @12.98 [CD8059_2.mzXML]	184.07293701171875	12.97815	11.664533333333333	15.319583333333332	3.6550499999999992	84421.34375	3538202.2658214713	0	1184	0.272130012343192	1.3476656258033775	2.09760394999429	184.0724639892578	184.0735321044922
364	184.0941162109375	1.7927166666666667					1	DETECTED	184.0941 m/z @1.79 [CD8059_2.mzXML]	184.0941162109375	1.7927166666666667	1.7637500000000002	10.259583333333333	8.495833333333334	458491.28125	3730451.369165924	1	1184	0.03527466149713909	1.0087892919216566	1.0195380825944318	184.08474731445312	184.09713745117188
365	185.04177856445312	1.9046666666666667					1	DETECTED	185.0418 m/z @1.90 [CD8059_2.mzXML]	185.04177856445312	1.9046666666666667	0.7559166666666666	19.951166666666666	19.195249999999998	256986.96875	5987543.003912991	1	1184	0.11908940190644302	1.8384274821020028	3.2005855252767144	185.03662109375	185.0451202392578
366	185.12826538085938	9.11305					1	DETECTED	185.1283 m/z @9.11 [CD8059_2.mzXML]	185.12826538085938	9.11305	9.024033333333334	11.859233333333332	2.8351999999999986	50497.734375	613217.3318455495	0	1184	0.158316551066072	2.2353696768808295	1.8828068139194807	185.12814331054688	185.13233947753906
367	186.07354736328125	1.8906333333333334					1	DETECTED	186.0735 m/z @1.89 [CD8059_2.mzXML]	186.07354736328125	1.8906333333333334	0.13763333333333333	19.987666666666666	19.850033333333332	31749.46484375	2376822.0413746345	0	1184	0.11499581568924788	2.172220364189279	0.1378799783538395	186.07313537597656	186.07723999023438
368	186.2213134765625	11.446516666666668					1	DETECTED	186.2213 m/z @11.45 [CD8059_2.mzXML]	186.2213134765625	11.446516666666668	10.061783333333333	15.301783333333333	5.24	7528.8369140625	825808.3434821473	0	1184	0.08564130706471573	1.8920610466515795	2.784122093303159	186.2203369140625	186.22146606445312
369	186.9114532470703	1.6532333333333333					1	DETECTED	186.9115 m/z @1.65 [CD8059_2.mzXML]	186.9114532470703	1.6532333333333333	1.63825	15.9775	14.33925	17558.009765625	3129248.7687265016	0	1184	0.06568753005448347	478.50667408231317	956.0133481646263	186.9088592529297	186.9115753173828
370	186.92242431640625	1.5486833333333334					1	DETECTED	186.9224 m/z @1.55 [CD8059_2.mzXML]	186.92242431640625	1.5486833333333334	1.4598333333333333	1.5926666666666667	0.13283333333333336	18640.92578125	97679.07889404292	0	1184	0.0932840479573791	0.7475145376102038	0.4950290752204076	186.92242431640625	186.92283630371094
371	187.05735778808594	1.8768166666666666					1	DETECTED	187.0574 m/z @1.88 [CD8059_2.mzXML]	187.05735778808594	1.8768166666666666	1.8491833333333332	9.233049999999999	7.383866666666665	71028.15625	1856571.7554228515	0	1184	0.04325096565688691	5.2121352521253055	6.135539832368933	187.05728149414062	187.0577392578125
372	187.07098388671875	2.9154					1	DETECTED	187.0710 m/z @2.92 [CD8059_2.mzXML]	187.07098388671875	2.9154	2.1739	8.707883333333333	6.5339833333333335	16042.599609375	1324627.533396301	0	1184	0.5127704953105523	1.5214263123543434	2.0191080141358797	187.07061767578125	187.0742645263672
373	187.1334991455078	11.37125					1	DETECTED	187.1335 m/z @11.37 [CD8059_2.mzXML]	187.1334991455078	11.37125	0.10128333333333334	20.00583333333333	19.904549999999997	4671.310546875	2919193.0187923927	0	1184	15.631131653617883	0.8830793643281996	4.153241360920453	187.12533569335938	187.1334991455078
374	187.4723663330078	9.218833333333333					1	DETECTED	187.4724 m/z @9.22 [CD8059_2.mzXML]	187.4723663330078	9.218833333333333	9.145983333333334	12.370033333333334	3.22405	6157.14794921875	360063.1985578612	0	1184	0.09789817271433243	22.128002745367507	43.25600549073501	187.47183227539062	187.48081970214844
375	188.0702667236328	9.204333333333333					1	DETECTED	188.0703 m/z @9.20 [CD8059_2.mzXML]	188.0702667236328	9.204333333333333	2.8144666666666667	11.148333333333333	8.333866666666667	2213012.75	1.7399763519249108E7	1	1184	0.09842891941638854	1.6014640221582688	1.4318970201859689	188.06756591796875	188.0788116455078
376	188.0940704345703	14.497866666666665					1	DETECTED	188.0941 m/z @14.50 [CD8059_2.mzXML]	188.0940704345703	14.497866666666665	1.9186666666666667	18.142166666666665	16.223499999999998	3254.7412109375	1550753.2004161982	0	1184	0.6257843332245567	0.6448542037649453	0.28970840752989063	188.0906982421875	188.09706115722656
377	188.67086791992188	9.204333333333333					1	DETECTED	188.6709 m/z @9.20 [CD8059_2.mzXML]	188.67086791992188	9.204333333333333	9.13035	9.247533333333333	0.1171833333333332	6556.94384765625	30274.919463622806	0	1184	0.08808109734810898	0.7919576481189524	0.5392492612895419	188.67066955566406	188.67117309570312
378	188.95565795898438	1.5044499999999998					1	DETECTED	188.9557 m/z @1.50 [CD8059_2.mzXML]	188.95565795898438	1.5044499999999998	1.4896833333333332	1.5633000000000001	0.07361666666666689	3500.748779296875	14231.406571777352	0	1184	0.11673738612853124	2.492663656884895	3.985327313769791	188.9556427001953	188.95602416992188
379	189.02334594726562	13.471033333333333					1	DETECTED	189.0233 m/z @13.47 [CD8059_2.mzXML]	189.02334594726562	13.471033333333333	11.744216666666667	15.645083333333334	3.9008666666666674	6553.2041015625	594157.6411124265	0	1184	1.2395682151469636	1.1294964723141816	1.2589929446283634	189.0229034423828	189.0242919921875
380	189.05198669433594	10.2415					1	DETECTED	189.0520 m/z @10.24 [CD8059_2.mzXML]	189.05198669433594	10.2415	1.4274166666666666	10.507866666666667	9.08045	26592.755859375	2566211.6462896103	0	1184	0.09291537488249979	0.5129276822331029	0.02496096973015217	189.0464324951172	189.0522918701172
381	189.07383728027344	9.204333333333333					1	DETECTED	189.0738 m/z @9.20 [CD8059_2.mzXML]	189.07383728027344	9.204333333333333	9.11305	11.96305	2.8500000000000014	220053.8125	1703431.2722141382	0	1184	0.09450155988547415	1.6572728291926113	1.3864294455890351	189.06980895996094	189.07408142089844
382	189.08680725097656	2.535416666666667					1	DETECTED	189.0868 m/z @2.54 [CD8059_2.mzXML]	189.08680725097656	2.535416666666667	1.8630166666666668	18.8565	16.993483333333334	50869.3984375	6041820.177903934	0	1184	1.2133393155259888	5.300578982906136	4.854642806509072	189.0863037109375	189.09132385253906
383	190.07762145996094	9.218833333333333					1	DETECTED	190.0776 m/z @9.22 [CD8059_2.mzXML]	190.07762145996094	9.218833333333333	7.694999999999999	14.609483333333333	6.914483333333334	10723.5205078125	561529.417792938	0	1184	0.08314662035911624	0.5376744340481077	0.06492761368324322	190.07302856445312	190.08587646484375
384	190.08946228027344	9.973899999999999					1	DETECTED	190.0895 m/z @9.97 [CD8059_2.mzXML]	190.08946228027344	9.973899999999999	2.60385	10.061783333333333	7.457933333333333	4159.8759765625	851434.137079254	0	1184	6.712501914152985	0.5059621938340536	0.01192438766810727	190.0892333984375	190.09100341796875
385	190.14349365234375	10.296166666666666					1	DETECTED	190.1435 m/z @10.30 [CD8059_2.mzXML]	190.14349365234375	10.296166666666666	10.0444	17.73483333333333	7.690433333333331	21753.1953125	1373030.89343988	0	1184	0.2501304400078084	14.420602946094263	1.212314781080078	190.14329528808594	190.14381408691406
386	190.96800231933594	13.936866666666667					1	DETECTED	190.9680 m/z @13.94 [CD8059_2.mzXML]	190.96800231933594	13.936866666666667	0.11948333333333333	19.987666666666666	19.86818333333333	4965.1328125	1458261.023147157	0	1184	1.9049782399134099	0.7189560734485424	0.3827321949233572	190.96273803710938	190.96849060058594
387	190.98008728027344	11.297416666666667					1	DETECTED	190.9801 m/z @11.30 [CD8059_2.mzXML]	190.98008728027344	11.297416666666667	1.4274166666666666	17.7905	16.363083333333336	8967.33984375	1790701.7757866203	0	1184	0.6626224246778527	0.7465233631375852	17.537700779816372	190.9797821044922	190.98947143554688
388	191.017333984375	2.9154					1	DETECTED	191.0173 m/z @2.92 [CD8059_2.mzXML]	191.017333984375	2.9154	2.230633333333333	17.217166666666667	14.986533333333334	9542.96484375	1699956.8676806942	0	1184	0.3563600454707254	10.942802901231559	69.7535236879673	191.008056640625	191.02149963378906
389	191.0399627685547	1.7785166666666667					1	DETECTED	191.0400 m/z @1.78 [CD8059_2.mzXML]	191.0399627685547	1.7785166666666667	1.4274166666666666	19.295	17.867583333333336	76728.0625	2719424.879119872	0	1184	0.171612971390803	1.142484448106697	0.7533177127878307	191.03082275390625	191.04969787597656
390	191.07632446289062	1.6683333333333332					1	DETECTED	191.0763 m/z @1.67 [CD8059_2.mzXML]	191.07632446289062	1.6683333333333332	1.5926666666666667	10.813916666666668	9.221250000000001	54416.4375	1.207558629426959E7	0	1184	0.10132123914837088	60.825612671557884	112.41266650780621	191.06956481933594	191.0764923095703
391	192.0646514892578	7.519166666666666					1	DETECTED	192.0647 m/z @7.52 [CD8059_2.mzXML]	192.0646514892578	7.519166666666666	6.027166666666667	18.8565	12.829333333333334	1976.4696044921875	703304.4911274263	0	1184	0.6942206680507947	4.299374441465597	7.5987488829311935	192.0637969970703	192.06874084472656
392	192.10525512695312	9.582283333333333					1	DETECTED	192.1053 m/z @9.58 [CD8059_2.mzXML]	192.10525512695312	9.582283333333333	5.714533333333334	9.599516666666666	3.8849833333333326	2421.57177734375	285028.0531864014	0	1184	0.053986409418921966	0.5022278241010062	0.004455648202012394	192.10169982910156	192.10525512695312
393	192.13418579101562	4.44575					1	DETECTED	192.1342 m/z @4.45 [CD8059_2.mzXML]	192.13418579101562	4.44575	3.5135	4.5887	1.0752000000000002	2653.21826171875	79748.9970760498	0	1184	0.33635229039019254	0.5766693483507642	0.15333869670152842	192.1334228515625	192.13487243652344
394	192.9609832763672	2.1026333333333334					1	DETECTED	192.9610 m/z @2.10 [CD8059_2.mzXML]	192.9609832763672	2.1026333333333334	2.04575	18.82016666666667	16.774416666666667	13183.66796875	1386878.8901624752	0	1184	0.03973844831559914	117.51725307552285	240.3587839443221	192.95733642578125	192.96524047851562
395	193.03428649902344	3.268466666666667					1	DETECTED	193.0343 m/z @3.27 [CD8059_2.mzXML]	193.03428649902344	3.268466666666667	1.6839333333333333	16.8825	15.198566666666666	4616.5712890625	950573.4435888061	0	1184	0.3480761048460428	4.795912571524738	8.591825143049476	193.03396606445312	193.03726196289062
396	193.0557403564453	1.4598333333333333					1	DETECTED	193.0557 m/z @1.46 [CD8059_2.mzXML]	193.0557403564453	1.4598333333333333	1.4093000000000002	1.5926666666666667	0.18336666666666646	12616.6044921875	75927.26315216064	0	1184	0.04832717235637696	1.8143139841688718	2.5791801464199073	193.05514526367188	193.0560760498047
397	193.0859375	10.522166666666667					1	DETECTED	193.0859 m/z @10.52 [CD8059_2.mzXML]	193.0859375	10.522166666666667	5.261133333333333	12.26765	7.006516666666666	7195.41845703125	476926.83985302737	0	1184	0.06488068892257459	0.6658878800742566	29.591191263459564	193.07754516601562	193.08981323242188
398	194.0333251953125	16.514516666666665					1	DETECTED	194.0333 m/z @16.51 [CD8059_2.mzXML]	194.0333251953125	16.514516666666665	0.15576666666666666	20.00583333333333	19.850066666666663	3373.70947265625	1805092.5357470696	0	1184	7.974864101926514	0.6067109854563052	0.47560317944480024	194.03208923339844	194.03445434570312
399	194.95680236816406	15.959166666666667					1	DETECTED	194.9568 m/z @15.96 [CD8059_2.mzXML]	194.95680236816406	15.959166666666667	2.1026333333333334	17.661166666666666	15.558533333333333	5308.75341796875	2134109.5909185796	0	1184	4.822511374782373	0.5614150725530195	0.12283014510603903	194.95680236816406	194.9635009765625
400	194.9766082763672	11.604516666666665					1	DETECTED	194.9766 m/z @11.60 [CD8059_2.mzXML]	194.9766082763672	11.604516666666665	10.946633333333333	14.38805	3.441416666666667	8839.849609375	610368.4682986455	0	1184	0.07542061138482126	2.615522002381378	3.8924132051443907	194.97320556640625	194.9770965576172
401	195.02964782714844	16.809166666666666					1	DETECTED	195.0296 m/z @16.81 [CD8059_2.mzXML]	195.02964782714844	16.809166666666666	0.19225	19.987666666666666	19.795416666666664	7625.96875	2955293.68200754	0	1184	8.290442729389838	0.595640486853257	0.19784283928720464	195.02102661132812	195.03855895996094
402	195.06472778320312	10.8972					1	DETECTED	195.0647 m/z @10.90 [CD8059_2.mzXML]	195.06472778320312	10.8972	0.8651333333333333	17.920166666666667	17.055033333333334	14225.2421875	1953024.2637121587	0	1184	0.28874591586890297	0.8500259168931626	0.7000518337863252	195.05836486816406	195.07044982910156
403	195.08749389648438	9.9039					1	DETECTED	195.0875 m/z @9.90 [CD8059_2.mzXML]	195.08749389648438	9.9039	0.10128333333333334	20.00583333333333	19.904549999999997	81534.1875	8141663.469455029	1	1184	0.11249576893364122	2.62491381426933	5.9314228187548785	195.086181640625	195.09719848632812
404	195.10125732421875	12.0604					1	DETECTED	195.1013 m/z @12.06 [CD8059_2.mzXML]	195.10125732421875	12.0604	11.517483333333333	13.748533333333334	2.2310500000000015	14977.486328125	352142.29908270255	0	1184	0.10228282034656289	2.0546891788181134	0.3038416188404213	195.1008758544922	195.10162353515625
405	195.17364501953125	12.555900000000001					1	DETECTED	195.1736 m/z @12.56 [CD8059_2.mzXML]	195.17364501953125	12.555900000000001	12.555900000000001	12.705316666666667	0.14941666666666542	4487.083984375	25950.842352050517	0	1184	0.0491557415948467	null	null	195.17344665527344	195.1743927001953
406	196.06027221679688	10.151283333333334					1	DETECTED	196.0603 m/z @10.15 [CD8059_2.mzXML]	196.06027221679688	10.151283333333334	8.81265	17.975166666666667	9.162516666666667	90358.71875	1959045.498922698	1	1184	0.09776790533386404	1.831222477608192	0.15149182742169967	196.05728149414062	196.06884765625
407	196.0906524658203	9.9039					1	DETECTED	196.0907 m/z @9.90 [CD8059_2.mzXML]	196.0906524658203	9.9039	1.0647833333333334	19.951166666666666	18.88638333333333	6938.771484375	1724489.1878615425	0	1184	9.550508490981443	2.315572689074616	0.08402568310836216	196.0815887451172	196.0991668701172
408	196.8650665283203	1.9889000000000001					1	DETECTED	196.8651 m/z @1.99 [CD8059_2.mzXML]	196.8650665283203	1.9889000000000001	1.6998	3.178633333333333	1.478833333333333	19167.712890625	469934.6571958924	0	1184	0.33638948235784305	2.5576501787155523	4.115300357431105	196.859619140625	196.86514282226562
409	196.95596313476562	11.695783333333333					1	DETECTED	196.9560 m/z @11.70 [CD8059_2.mzXML]	196.95596313476562	11.695783333333333	11.064033333333333	15.959166666666667	4.895133333333334	7809.46435546875	625993.6435772093	0	1184	1.0249257560003393	3.8742646088906465	6.748529217781293	196.95553588867188	196.9566192626953
410	197.0645751953125	15.829116666666666					1	DETECTED	197.0646 m/z @15.83 [CD8059_2.mzXML]	197.0645751953125	15.829116666666666	0.26485	19.987666666666666	19.722816666666667	11302.732421875	2962234.728706236	0	1184	2.2864877285925846	0.7971012272906342	0.7278507688192343	197.0636444091797	197.0654754638672
411	197.08047485351562	11.047166666666667					1	DETECTED	197.0805 m/z @11.05 [CD8059_2.mzXML]	197.08047485351562	11.047166666666667	10.187166666666666	11.131533333333334	0.9443666666666672	6732.48095703125	193072.31054772958	0	1184	0.14591540882584653	0.5490503875968988	0.09810077519379758	197.0802764892578	197.08155822753906
412	197.12835693359375	9.750883333333332					1	DETECTED	197.1284 m/z @9.75 [CD8059_2.mzXML]	197.12835693359375	9.750883333333332	9.145983333333334	11.461266666666667	2.3152833333333334	16281.166015625	425794.13085305796	0	1184	0.1133668881902139	2.329095050695772	0.3129279493384611	197.12796020507812	197.13388061523438
413	198.03140258789062	10.465233333333334					1	DETECTED	198.0314 m/z @10.47 [CD8059_2.mzXML]	198.03140258789062	10.465233333333334	10.387516666666667	10.864049999999999	0.47653333333333237	75332.6953125	518811.6548792743	0	1184	0.11802787312219998	3.463850465734287	3.187655427287913	198.03094482421875	198.03167724609375
414	198.08474731445312	1.8209166666666665					1	DETECTED	198.0847 m/z @1.82 [CD8059_2.mzXML]	198.08474731445312	1.8209166666666665	1.8067166666666667	13.502633333333334	11.695916666666667	20982.46484375	1607992.0972176513	0	1184	0.056058844428719334	412.5026524649855	821.192538561499	198.08445739746094	198.0885772705078
415	198.0969696044922	8.095216666666667					1	DETECTED	198.0970 m/z @8.10 [CD8059_2.mzXML]	198.0969696044922	8.095216666666667	3.1193999999999997	10.169183333333333	7.049783333333333	1946.5439453125	419365.619922943	0	1184	0.9456943362516466	0.7084046504928837	0.4168093009857675	198.096435546875	198.097900390625
416	198.86207580566406	1.9889000000000001					1	DETECTED	198.8621 m/z @1.99 [CD8059_2.mzXML]	198.86207580566406	1.9889000000000001	1.7322333333333333	5.070449999999999	3.338216666666666	17858.71484375	724455.5610064697	0	1184	0.19373200773748867	6.503019480519475	0.9324862306863955	198.86141967773438	198.87179565429688
417	198.93995666503906	1.5486833333333334					1	DETECTED	198.9400 m/z @1.55 [CD8059_2.mzXML]	198.93995666503906	1.5486833333333334	1.4274166666666666	14.920533333333333	13.493116666666667	216243.53125	4480194.870535279	0	1184	0.12289662527118894	0.8773743265691339	0.7365922004941035	198.93557739257812	198.94012451171875
418	199.01712036132812	13.936866666666667					1	DETECTED	199.0171 m/z @13.94 [CD8059_2.mzXML]	199.01712036132812	13.936866666666667	9.817316666666667	19.2405	9.423183333333334	2151.1328125	610104.8321671755	0	1184	8.250025959730833	1.1437151306979323	1.2874302613958646	199.0091552734375	199.01768493652344
419	199.03477478027344	10.47965					1	DETECTED	199.0348 m/z @10.48 [CD8059_2.mzXML]	199.03477478027344	10.47965	10.314466666666668	10.536766666666667	0.22229999999999883	5388.97607421875	32258.615112396325	0	1184	0.20583009141910402	0.6728887095146847	0.3457774190293695	199.03477478027344	199.04469299316406
420	199.14407348632812	8.848183333333333					1	DETECTED	199.1441 m/z @8.85 [CD8059_2.mzXML]	199.14407348632812	8.848183333333333	8.672783333333333	15.866066666666667	7.1932833333333335	15271.4375	614094.924766602	0	1184	0.11968408065012959	0.8912327351640452	0.6782470363319456	199.1438446044922	199.1473846435547
421	200.0283966064453	10.451116666666667					1	DETECTED	200.0284 m/z @10.45 [CD8059_2.mzXML]	200.0283966064453	10.451116666666667	9.669333333333332	10.7469	1.0775666666666677	23641.271484375	337052.1389132087	0	1184	0.7143827544856052	0.6891721917837415	0.1364750586596965	200.0278778076172	200.02996826171875
422	200.04017639160156	1.6998					1	DETECTED	200.0402 m/z @1.70 [CD8059_2.mzXML]	200.04017639160156	1.6998	1.63825	3.40555	1.7672999999999999	16195.9501953125	418250.0439247437	0	1184	0.07583436178108593	14.356620633631195	27.71324126726239	200.04013061523438	200.04434204101562
423	200.12808227539062	2.1882666666666664					1	DETECTED	200.1281 m/z @2.19 [CD8059_2.mzXML]	200.12808227539062	2.1882666666666664	1.96065	6.93535	4.9746999999999995	10763.279296875	518173.78357675177	0	1184	0.20806590798266766	4.496354220310731	4.93317124198319	200.12705993652344	200.12887573242188
424	200.9375762939453	1.5486833333333334					1	DETECTED	200.9376 m/z @1.55 [CD8059_2.mzXML]	200.9375762939453	1.5486833333333334	1.4598333333333333	1.5926666666666667	0.13283333333333336	31319.896484375	175995.92014013667	0	1184	0.12449710245487755	0.7475145376102038	0.4950290752204076	200.9373779296875	200.93797302246094
425	200.97305297851562	1.5192166666666667					1	DETECTED	200.9731 m/z @1.52 [CD8059_2.mzXML]	200.97305297851562	1.5192166666666667	1.4443666666666668	16.8455	15.401133333333334	36921.50390625	4342754.505930481	0	1184	0.11309569867157632	102.87998218659561	192.01297637399244	200.97154235839844	200.9732666015625
426	201.0159454345703	1.9046666666666667					1	DETECTED	201.0159 m/z @1.90 [CD8059_2.mzXML]	201.0159454345703	1.9046666666666667	1.7484833333333334	3.1193999999999997	1.3709166666666663	41000.83203125	603094.3971842041	0	1184	0.16592154988873964	4.26905873187489	2.900621730600851	201.01551818847656	201.01629638671875
427	201.11190795898438	0.37415000000000004					1	DETECTED	201.1119 m/z @0.37 [CD8059_2.mzXML]	201.11190795898438	0.37415000000000004	0.10128333333333334	20.00583333333333	19.904549999999997	40121.984375	2.9487897411133017E7	1	1184	10.791382551225173	2.835485884675541	4.630924910960532	201.11143493652344	201.1123809814453
428	202.04737854003906	9.70295					1	DETECTED	202.0474 m/z @9.70 [CD8059_2.mzXML]	202.04737854003906	9.70295	1.8768166666666666	10.0091	8.132283333333334	53590.609375	2728619.3731658943	0	1184	0.11790678085602835	0.5195594674253783	0.01977136469480932	202.04730224609375	202.0481719970703
429	202.1151885986328	0.5378000000000001					1	DETECTED	202.1152 m/z @0.54 [CD8059_2.mzXML]	202.1151885986328	0.5378000000000001	0.10128333333333334	19.987666666666666	19.88638333333333	4601.53759765625	3127451.398307097	0	1184	15.176420445276174	22.778492611965937	32.31756491280082	202.1141357421875	202.1159210205078
430	202.97071838378906	1.5044499999999998					1	DETECTED	202.9707 m/z @1.50 [CD8059_2.mzXML]	202.97071838378906	1.5044499999999998	1.4443666666666668	1.5779166666666666	0.13354999999999984	11115.724609375	62603.81481249997	0	1184	0.09677314618136923	1.1113730929264949	1.22274618585299	202.97055053710938	202.9709930419922
431	203.03187561035156	1.8768166666666666					1	DETECTED	203.0319 m/z @1.88 [CD8059_2.mzXML]	203.03187561035156	1.8768166666666666	1.4274166666666666	9.391216666666667	7.9638	12551.6123046875	1682573.6516160886	0	1184	8.006689323971855	8.956071175710425	18.025774864969087	203.02249145507812	203.04161071777344
432	203.05194091796875	1.7927166666666667					1	DETECTED	203.0519 m/z @1.79 [CD8059_2.mzXML]	203.05194091796875	1.7927166666666667	1.6839333333333333	16.459116666666667	14.775183333333333	2707988.25	3.612471985943299E7	1	1184	0.1815006830973438	5.265067875202471	8.240299262699363	203.05026245117188	203.05320739746094
433	203.1499481201172	1.8351333333333335					1	DETECTED	203.1499 m/z @1.84 [CD8059_2.mzXML]	203.1499481201172	1.8351333333333335	1.8209166666666665	19.8415	18.020583333333335	43738.10546875	7430249.350560119	0	1184	0.05384473009798452	633.7837045720842	1266.567409144168	203.14041137695312	203.150146484375
434	203.82382202148438	9.204333333333333					1	DETECTED	203.8238 m/z @9.20 [CD8059_2.mzXML]	203.82382202148438	9.204333333333333	9.13035	9.408033333333332	0.27768333333333217	15223.8662109375	105788.30626000943	0	1184	0.10296317206366545	1.876661410227539	2.753322820455078	203.8232879638672	203.82427978515625
435	204.05557250976562	1.7927166666666667					1	DETECTED	204.0556 m/z @1.79 [CD8059_2.mzXML]	204.05557250976562	1.7927166666666667	1.7484833333333334	10.7469	8.998416666666667	150361.5	2384439.5362164606	0	1184	0.1550162417633838	23.713474962234983	11.603731782558649	204.05482482910156	204.06556701660156
436	204.06993103027344	17.3275					1	DETECTED	204.0699 m/z @17.33 [CD8059_2.mzXML]	204.06993103027344	17.3275	0.5922666666666667	19.567999999999998	18.97573333333333	2407.841064453125	1683246.1915708932	0	1184	1.4191419539234147	0.5669396104426389	0.13387922088527782	204.0657196044922	204.07101440429688
437	204.1227264404297	1.8768166666666666					1	DETECTED	204.1227 m/z @1.88 [CD8059_2.mzXML]	204.1227264404297	1.8768166666666666	1.8491833333333332	10.551416666666666	8.702233333333334	1046828.4375	7083158.708839938	0	1184	0.05465770343210119	8.612159168890134	7.69526307650124	204.12216186523438	204.12359619140625
438	204.41636657714844	9.204333333333333					1	DETECTED	204.4164 m/z @9.20 [CD8059_2.mzXML]	204.41636657714844	9.204333333333333	8.9351	9.292083333333332	0.3569833333333321	13233.7568359375	140646.2017235106	0	1184	0.10550167394745635	0.6629627336882508	0.39218875110106227	204.41603088378906	204.41873168945312
439	204.95677185058594	1.6076000000000001					1	DETECTED	204.9568 m/z @1.61 [CD8059_2.mzXML]	204.95677185058594	1.6076000000000001	1.5779166666666666	13.884566666666666	12.30665	47992.97265625	2711780.108245117	0	1184	0.0671738832866875	2.4222124584281137	3.0495999891620285	204.9521484375	204.95701599121094
440	204.9962158203125	11.84445					1	DETECTED	204.9962 m/z @11.84 [CD8059_2.mzXML]	204.9962158203125	11.84445	1.5192166666666667	19.859666666666666	18.34045	5944.73974609375	1856192.5971097103	0	1184	0.0611633890536023	0.8881373140881401	0.3367438013554412	204.99526977539062	205.00518798828125
441	205.02432250976562	1.8209166666666665					1	DETECTED	205.0243 m/z @1.82 [CD8059_2.mzXML]	205.02432250976562	1.8209166666666665	1.4274166666666666	15.230716666666666	13.8033	16077.84765625	3343628.039365662	0	1184	11.71512196154177	11.305570206959489	21.547226993394652	205.01681518554688	205.03140258789062
442	205.04714965820312	9.323966666666667					1	DETECTED	205.0471 m/z @9.32 [CD8059_2.mzXML]	205.04714965820312	9.323966666666667	1.7785166666666667	12.093716666666667	10.3152	38817.5859375	1777008.3881552122	0	1184	7.599787839905044	1.228539935351615	0.01593220634562331	205.04029846191406	205.05677795410156
443	205.08551025390625	12.454616666666668					1	DETECTED	205.0855 m/z @12.45 [CD8059_2.mzXML]	205.08551025390625	12.454616666666668	0.11948333333333333	20.00583333333333	19.886349999999997	16427.84765625	4881762.057805109	0	1184	0.2059907380930195	0.8060857334334987	1.301005155959873	205.077880859375	205.08631896972656
444	205.09695434570312	9.204333333333333					1	DETECTED	205.0970 m/z @9.20 [CD8059_2.mzXML]	205.09695434570312	9.204333333333333	9.095333333333334	10.763633333333333	1.6682999999999986	4495089.5	3.3106546656137124E7	1	1184	0.09816099088502561	1.6769501789623975	1.5011632855726038	205.0965576171875	205.0972900390625
445	205.12608337402344	1.8768166666666666					1	DETECTED	205.1261 m/z @1.88 [CD8059_2.mzXML]	205.12608337402344	1.8768166666666666	1.8351333333333335	9.292083333333332	7.456949999999999	99590.2421875	1331188.5427521367	0	1184	0.11501000126271266	5.1720902732611	4.979458236561396	205.11785888671875	205.1338653564453
446	205.9872589111328	11.4892					1	DETECTED	205.9873 m/z @11.49 [CD8059_2.mzXML]	205.9872589111328	11.4892	0.13763333333333333	19.987666666666666	19.850033333333332	17920.21484375	4085007.152800841	0	1184	0.9212400696512208	0.8320825933676268	0.5488908269896045	205.98675537109375	205.99502563476562
447	206.0808868408203	10.296166666666666					1	DETECTED	206.0809 m/z @10.30 [CD8059_2.mzXML]	206.0808868408203	10.296166666666666	1.2640500000000001	10.677583333333333	9.413533333333334	73663.6953125	942131.5292549131	1	1184	0.08046259621817953	2.1144850438780787	3.2925241679335437	206.0806884765625	206.08929443359375
448	206.10020446777344	9.204333333333333					1	DETECTED	206.1002 m/z @9.20 [CD8059_2.mzXML]	206.10020446777344	9.204333333333333	9.11305	14.326483333333334	5.2134333333333345	480790.875	4186555.311410513	0	1184	0.09595233787087132	1.6192352475665868	1.4633295882611506	206.10012817382812	206.10617065429688
449	206.382080078125	9.204333333333333					1	DETECTED	206.3821 m/z @9.20 [CD8059_2.mzXML]	206.382080078125	9.204333333333333	9.13035	9.340383333333333	0.21003333333333352	15179.2314453125	94440.23386291457	0	1184	0.098129717884758	1.4194638432079445	1.8389276864158892	206.38157653808594	206.38238525390625
450	206.89346313476562	1.7484833333333334					1	DETECTED	206.8935 m/z @1.75 [CD8059_2.mzXML]	206.89346313476562	1.7484833333333334	1.6683333333333332	3.8213999999999997	2.1530666666666667	90384.5390625	751150.976001831	0	1184	0.08858128219862316	2.8571792381006356	1.071489693398262	206.8934326171875	206.902099609375
451	206.99085998535156	17.217166666666667					1	DETECTED	206.9909 m/z @17.22 [CD8059_2.mzXML]	206.99085998535156	17.217166666666667	0.10128333333333334	19.914499999999997	19.813216666666662	5707.7021484375	2319549.1366114807	0	1184	2.611355451871539	0.5787962058633647	0.1496050440298689	206.9901580810547	206.99168395996094
452	207.02633666992188	10.223450000000001					1	DETECTED	207.0263 m/z @10.22 [CD8059_2.mzXML]	207.02633666992188	10.223450000000001	1.4274166666666666	15.1075	13.680083333333334	19107.685546875	3585454.114105833	0	1184	0.7158513231152224	0.7569305247973285	0.5186883865756037	207.01634216308594	207.02635192871094
453	207.11019897460938	9.11305					1	DETECTED	207.1102 m/z @9.11 [CD8059_2.mzXML]	207.11019897460938	9.11305	9.0419	19.002666666666666	9.960766666666666	17183.423828125	2248860.2906008605	0	1184	0.06720652138112726	2.1288301354504333	3.02749035938789	207.10333251953125	207.11279296875
454	208.0491943359375	16.015116666666668					1	DETECTED	208.0492 m/z @16.02 [CD8059_2.mzXML]	208.0491943359375	16.015116666666668	0.30115	19.805	19.50385	13814.833984375	3833887.5435856334	0	1184	2.3059124036657774	0.7743068893445599	0.49459687189853835	208.04832458496094	208.049560546875
455	208.13314819335938	8.81265					1	DETECTED	208.1331 m/z @8.81 [CD8059_2.mzXML]	208.13314819335938	8.81265	8.397	9.0419	0.6448999999999998	11588.8935546875	151986.11660461454	0	1184	0.15728707964597177	0.775772885841454	0.3907267862010842	208.13279724121094	208.13333129882812
456	208.89047241210938	1.7484833333333334					1	DETECTED	208.8905 m/z @1.75 [CD8059_2.mzXML]	208.89047241210938	1.7484833333333334	1.6839333333333333	1.9889000000000001	0.30496666666666683	53935.7578125	364121.2260229492	0	1184	0.09293520803922384	1.9661857172074961	2.8214933876651247	208.8904266357422	208.89089965820312
457	208.93508911132812	2.11715					1	DETECTED	208.9351 m/z @2.12 [CD8059_2.mzXML]	208.93508911132812	2.11715	2.0598833333333335	17.2535	15.193616666666665	7316.5078125	1224882.959920105	0	1184	0.04003379224854475	132.65672293364398	264.31344586728795	208.9349365234375	208.93710327148438
458	208.97869873046875	14.12345					1	DETECTED	208.9787 m/z @14.12 [CD8059_2.mzXML]	208.97869873046875	14.12345	11.181466666666667	16.218466666666664	5.036999999999997	5666.00244140625	787485.6790075684	0	1184	0.4211890662159643	0.8560551555356644	0.7121103110713287	208.97801208496094	208.97909545898438
459	208.98910522460938	10.946633333333333					1	DETECTED	208.9891 m/z @10.95 [CD8059_2.mzXML]	208.98910522460938	10.946633333333333	10.914033333333332	12.353116666666667	1.4390833333333344	8818.62890625	324149.78288085945	0	1184	0.07595916137346315	22.071830265848412	43.143660531696824	208.9791717529297	208.98928833007812
460	209.03341674804688	1.5339					1	DETECTED	209.0334 m/z @1.53 [CD8059_2.mzXML]	209.03341674804688	1.5339	0.8106166666666667	14.280333333333335	13.469716666666669	56844.6640625	1554545.7719180603	0	1184	0.055608669343871986	6.983890952261718	0.5076135896933368	209.02357482910156	209.0404510498047
461	209.04541015625	16.3478					1	DETECTED	209.0454 m/z @16.35 [CD8059_2.mzXML]	209.04541015625	16.3478	0.10128333333333334	20.00583333333333	19.904549999999997	26328.310546875	6628434.3903634045	0	1184	2.8202691041301	0.6129606999840445	0.47002368287830215	209.0444793701172	209.0459747314453
462	209.09176635742188	7.67765					1	DETECTED	209.0918 m/z @7.68 [CD8059_2.mzXML]	209.09176635742188	7.67765	5.696816666666667	8.655516666666667	2.9587000000000003	15346.455078125	970575.8283673099	0	1184	0.8802278381019342	0.6220717775496379	0.21103966727121903	209.0908660888672	209.09230041503906
463	209.11688232421875	12.0604					1	DETECTED	209.1169 m/z @12.06 [CD8059_2.mzXML]	209.11688232421875	12.0604	11.680266666666666	12.5391	0.8588333333333331	67764.2109375	915942.0107144781	0	1184	0.11477165986094562	0.8625416958381448	0.49080851977291834	209.1165313720703	209.1177978515625
464	210.03955078125	6.6905					1	DETECTED	210.0396 m/z @6.69 [CD8059_2.mzXML]	210.03955078125	6.6905	1.5044499999999998	19.075833333333332	17.571383333333333	4729.9921875	2246434.4639848634	0	1184	15.311767656708794	1.6941008410382983	2.090210509879766	210.03628540039062	210.04931640625
465	210.9355010986328	11.56105					1	DETECTED	210.9355 m/z @11.56 [CD8059_2.mzXML]	210.9355010986328	11.56105	2.1026333333333334	17.882833333333334	15.7802	12244.587890625	2230974.4908240964	0	1184	0.5802982566832569	0.7649596868818	0.547186972150195	210.9324493408203	210.93597412109375
466	211.00308227539062	10.813916666666668					1	DETECTED	211.0031 m/z @10.81 [CD8059_2.mzXML]	211.00308227539062	10.813916666666668	10.507866666666667	11.9319	1.424033333333334	5710.83984375	175489.67477197258	0	1184	0.2396466195815865	2.3264717094156677	3.652943418831335	211.0012969970703	211.00534057617188
467	211.0417938232422	2.5763499999999997					1	DETECTED	211.0418 m/z @2.58 [CD8059_2.mzXML]	211.0417938232422	2.5763499999999997	2.1597500000000003	16.8455	14.68575	24434.984375	2028234.417396149	0	1184	0.23625203569574715	1.6541741060901851	1.373896483282487	211.0415496826172	211.0508575439453
468	211.07310485839844	9.408033333333332					1	DETECTED	211.0731 m/z @9.41 [CD8059_2.mzXML]	211.07310485839844	9.408033333333332	9.408033333333332	17.0115	7.6034666666666695	4546.42724609375	1163541.4836052856	0	1184	4.410865276081935	null	null	211.07130432128906	211.0808563232422
469	211.12228393554688	12.886333333333333					1	DETECTED	211.1223 m/z @12.89 [CD8059_2.mzXML]	211.12228393554688	12.886333333333333	12.370033333333334	18.637	6.266966666666667	4969.74365234375	629954.4307261657	0	1184	5.879310428516959	6.069113564465113	11.138227128930225	211.12081909179688	211.1225128173828
470	211.132568359375	0.3377833333333333					1	DETECTED	211.1326 m/z @0.34 [CD8059_2.mzXML]	211.132568359375	0.3377833333333333	0.10128333333333334	20.00583333333333	19.904549999999997	5588.6083984375	3627761.9629046633	0	1184	15.681022572409963	42.08150105708245	83.1630021141649	211.1227264404297	211.1334228515625
471	211.14390563964844	10.296166666666666					1	DETECTED	211.1439 m/z @10.30 [CD8059_2.mzXML]	211.14390563964844	10.296166666666666	10.223450000000001	10.43625	0.21279999999999788	13965.529296875	115968.61336779727	0	1184	0.15106550071344138	1.463213385285378	1.9264267705707556	211.1436004638672	211.14418029785156
472	211.1688995361328	14.38805					1	DETECTED	211.1689 m/z @14.39 [CD8059_2.mzXML]	211.1688995361328	14.38805	14.20305	14.953383333333333	0.7503333333333337	3998.84716796875	119890.08004577633	0	1184	0.28078538929026386	2.0279279279279234	3.0558558558558473	211.16854858398438	211.1693572998047
473	212.01947021484375	11.37125					1	DETECTED	212.0195 m/z @11.37 [CD8059_2.mzXML]	212.01947021484375	11.37125	11.312683333333332	11.633983333333333	0.3213000000000008	59447.3046875	438370.8708364262	0	1184	0.10367226990788758	2.7430278884461807	4.4860557768923615	212.01893615722656	212.01976013183594
474	212.06651306152344	9.513					1	DETECTED	212.0665 m/z @9.51 [CD8059_2.mzXML]	212.06651306152344	9.513	9.478116666666667	9.564466666666668	0.08635000000000126	6837.22607421875	27918.96339624033	0	1184	0.09008517842815067	1.2376970855231968	1.4753941710463936	212.06640625	212.06671142578125
475	212.8386993408203	1.7484833333333334					1	DETECTED	212.8387 m/z @1.75 [CD8059_2.mzXML]	212.8386993408203	1.7484833333333334	1.7159333333333333	2.3006333333333333	0.5847	14679.7509765625	282354.52832165547	0	1184	0.11670281061553656	8.981566820276475	11.81530145980342	212.8383026123047	212.8392333984375
476	213.95895385742188	19.404166666666665					1	DETECTED	213.9590 m/z @19.40 [CD8059_2.mzXML]	213.95895385742188	19.404166666666665	0.11948333333333333	20.00583333333333	19.886349999999997	3275.89306640625	1327676.1206186828	0	1184	1.4074720032111294	0.5155995993366065	0.031199198673213024	213.9520721435547	213.96017456054688
477	214.05848693847656	1.8491833333333332					1	DETECTED	214.0585 m/z @1.85 [CD8059_2.mzXML]	214.05848693847656	1.8491833333333332	1.8209166666666665	2.1597500000000003	0.33883333333333376	13763.2578125	148152.9445517579	0	1184	0.0766640775761418	5.993514150943405	10.98702830188681	214.05810546875	214.05880737304688
478	214.55039978027344	11.56105					1	DETECTED	214.5504 m/z @11.56 [CD8059_2.mzXML]	214.55039978027344	11.56105	11.461266666666667	12.043733333333334	0.5824666666666669	7232.091796875	106290.13603344696	0	1184	0.10960416840693199	2.918657090362466	4.837314180724932	214.54981994628906	214.5587921142578
479	214.83558654785156	1.7484833333333334					1	DETECTED	214.8356 m/z @1.75 [CD8059_2.mzXML]	214.83558654785156	1.7484833333333334	1.7159333333333333	2.0884666666666667	0.3725333333333334	16379.662109375	222681.7196887207	0	1184	0.1170520969878035	5.722478238607258	10.444956477214516	214.83543395996094	214.83607482910156
480	214.9171905517578	1.5633000000000001					1	DETECTED	214.9172 m/z @1.56 [CD8059_2.mzXML]	214.9171905517578	1.5633000000000001	1.4274166666666666	1.8768166666666666	0.4494	899306.5	5726282.730173582	0	1184	0.10138090695404056	0.78303427489541	0.49796730675867507	214.91546630859375	214.91758728027344
481	214.98876953125	1.5044499999999998					1	DETECTED	214.9888 m/z @1.50 [CD8059_2.mzXML]	214.98876953125	1.5044499999999998	1.4598333333333333	1.5926666666666667	0.13283333333333336	42392.2734375	240409.9633413086	0	1184	0.13246628773974223	1.4886066492342223	1.9772132984684447	214.98849487304688	214.98895263671875
482	215.0159912109375	1.9325166666666667					1	DETECTED	215.0160 m/z @1.93 [CD8059_2.mzXML]	215.0159912109375	1.9325166666666667	1.4274166666666666	18.39966666666667	16.972250000000003	64903.41015625	3469347.1325234077	0	1184	1.2186203853738098	12.107373288408517	13.49079504597726	215.01539611816406	215.02317810058594
483	215.16384887695312	12.180933333333334					1	DETECTED	215.1638 m/z @12.18 [CD8059_2.mzXML]	215.16384887695312	12.180933333333334	6.953266666666667	14.0411	7.087833333333333	8035.41015625	692890.7184538572	0	1184	1.3570104436631496	0.6779155773767773	17.443862139267253	215.15625	215.1645050048828
484	215.9208984375	1.5486833333333334					1	DETECTED	215.9209 m/z @1.55 [CD8059_2.mzXML]	215.9208984375	1.5486833333333334	1.4443666666666668	17.7905	16.346133333333334	23477.47265625	2853096.1858074036	0	1184	0.1906882102509495	78.34861799009431	154.03048399062527	215.9158477783203	215.92112731933594
485	216.92225646972656	1.6998					1	DETECTED	216.9223 m/z @1.70 [CD8059_2.mzXML]	216.92225646972656	1.6998	1.4896833333333332	1.9325166666666667	0.4428333333333334	177528.40625	1528298.5824544681	0	1184	0.13567634463887202	0.919375347121796	0.8040329909274796	216.91343688964844	216.92257690429688
486	216.95050048828125	1.5633000000000001					1	DETECTED	216.9505 m/z @1.56 [CD8059_2.mzXML]	216.95050048828125	1.5633000000000001	1.4274166666666666	1.63825	0.21083333333333343	106233.546875	760459.3581586914	0	1184	0.11553271064486581	0.9626788597902426	0.577587258032396	216.9500732421875	216.9507598876953
487	217.04676818847656	10.930250000000001					1	DETECTED	217.0468 m/z @10.93 [CD8059_2.mzXML]	217.04676818847656	10.930250000000001	1.5044499999999998	18.911	17.406550000000003	5570.28759765625	2334718.672192444	0	1184	0.1510524422984556	0.9233460289842773	0.7175451822288011	217.03765869140625	217.0548553466797
488	217.0816650390625	1.8630166666666668					1	DETECTED	217.0817 m/z @1.86 [CD8059_2.mzXML]	217.0816650390625	1.8630166666666668	0.7012666666666667	15.337466666666668	14.6362	39226.8828125	2644130.2196132513	0	1184	0.04445952184243818	1.9327287352745104	0.6389817840473472	217.08108520507812	217.09007263183594
489	217.1214599609375	18.30816666666667					1	DETECTED	217.1215 m/z @18.31 [CD8059_2.mzXML]	217.1214599609375	18.30816666666667	0.10128333333333334	20.00583333333333	19.904549999999997	13494.9052734375	3240335.348455808	0	1184	2.77384526021525	0.5939069399248811	0.20501885639151313	217.1177520751953	217.1223907470703
490	218.02137756347656	9.71875					1	DETECTED	218.0214 m/z @9.72 [CD8059_2.mzXML]	218.02137756347656	9.71875	9.669333333333332	18.892833333333332	9.2235	5853.34521484375	673941.729038574	0	1184	0.13724019046559555	93.32377740303373	185.64755480606746	218.0191192626953	218.02151489257812
491	218.04222106933594	10.133383333333335					1	DETECTED	218.0422 m/z @10.13 [CD8059_2.mzXML]	218.04222106933594	10.133383333333335	9.059666666666667	10.351133333333333	1.2914666666666665	20106.283203125	383393.7173873901	0	1184	1.118560218169403	0.6014001210747708	0.136910449887686	218.041748046875	218.042724609375
492	218.08128356933594	9.247533333333333					1	DETECTED	218.0813 m/z @9.25 [CD8059_2.mzXML]	218.08128356933594	9.247533333333333	9.175749999999999	19.258666666666667	10.082916666666668	3972.604736328125	999891.1893373418	0	1184	5.778849262289324	70.23159972138295	139.4631994427659	218.08067321777344	218.08642578125
493	218.13864135742188	1.9889000000000001					1	DETECTED	218.1386 m/z @1.99 [CD8059_2.mzXML]	218.13864135742188	1.9889000000000001	0.10128333333333334	19.987666666666666	19.88638333333333	41752.25390625	3363219.8523695976	0	1184	0.3033735475955379	3.6235812975945527	0.9384208593533031	218.1358642578125	218.1393585205078
494	218.21109008789062	10.387516666666667					1	DETECTED	218.2111 m/z @10.39 [CD8059_2.mzXML]	218.21109008789062	10.387516666666667	7.74775	10.493416666666667	2.7456666666666667	7015.83984375	323727.7553732909	0	1184	0.07438689256661846	0.5200585910370866	0.040117182074173266	218.201904296875	218.21153259277344
495	218.91932678222656	1.6839333333333333					1	DETECTED	218.9193 m/z @1.68 [CD8059_2.mzXML]	218.91932678222656	1.6839333333333333	1.4443666666666668	1.7927166666666667	0.34834999999999994	54284.9765625	590050.2599921876	0	1184	0.2536213324454526	0.727817869283484	0.47165327174837035	218.9100799560547	218.91952514648438
496	218.96963500976562	9.669333333333332					1	DETECTED	218.9696 m/z @9.67 [CD8059_2.mzXML]	218.96963500976562	9.669333333333332	9.564466666666668	10.187166666666666	0.6226999999999983	4170.78662109375	93958.38426477039	0	1184	0.3414133087691056	2.9690082644628646	4.938016528925729	218.96913146972656	218.96987915039062
497	218.9838409423828	1.5044499999999998					1	DETECTED	218.9838 m/z @1.50 [CD8059_2.mzXML]	218.9838409423828	1.5044499999999998	1.4443666666666668	1.5779166666666666	0.13354999999999984	18036.423828125	98893.3092568359	0	1184	0.10955530174953565	1.1113730929264949	1.1120713341370034	218.98338317871094	218.9838409423828
498	219.02589416503906	1.7785166666666667					1	DETECTED	219.0259 m/z @1.78 [CD8059_2.mzXML]	219.02589416503906	1.7785166666666667	1.7159333333333333	10.536766666666667	8.820833333333333	2043661.375	1.7794880155722395E7	1	1184	0.06307749350311487	4.263376408035579	6.8813068047861305	219.01600646972656	219.0269012451172
499	219.043212890625	8.725333333333333					1	DETECTED	219.0432 m/z @8.73 [CD8059_2.mzXML]	219.043212890625	8.725333333333333	8.2988	11.131533333333334	2.8327333333333335	4805.0556640625	320187.99568511976	0	1184	0.07739538411886038	3.3206470772116283	5.641294154423257	219.0431671142578	219.04742431640625
500	219.11741638183594	14.936766666666667					1	DETECTED	219.1174 m/z @14.94 [CD8059_2.mzXML]	219.11741638183594	14.936766666666667	2.4391666666666665	19.969333333333335	17.53016666666667	15499.4619140625	2498233.828358398	0	1184	0.5304263825444657	0.883681966826604	0.7701451862004071	219.11619567871094	219.11874389648438
501	219.1348876953125	12.471216666666667					1	DETECTED	219.1349 m/z @12.47 [CD8059_2.mzXML]	219.1348876953125	12.471216666666667	1.9046666666666667	12.471216666666667	10.56655	4162.640625	975809.8582545167	0	1184	1.9163753718363097	0.5	null	219.1348876953125	219.1422576904297
502	219.17396545410156	11.37125					1	DETECTED	219.1740 m/z @11.37 [CD8059_2.mzXML]	219.17396545410156	11.37125	0.10128333333333334	19.987666666666666	19.88638333333333	12394.4599609375	1808652.6972940676	0	1184	0.058017519070649115	2.568233676571278	1.7480530422170675	219.17318725585938	219.18069458007812
503	220.02955627441406	1.7785166666666667					1	DETECTED	220.0296 m/z @1.78 [CD8059_2.mzXML]	220.02955627441406	1.7785166666666667	1.7322333333333333	17.956500000000002	16.22426666666667	119084.53125	2778233.6724609677	0	1184	0.06432070575873672	25.734854594306707	7.876420305930847	220.02769470214844	220.03736877441406
504	220.11781311035156	8.917916666666667					1	DETECTED	220.1178 m/z @8.92 [CD8059_2.mzXML]	220.11781311035156	8.917916666666667	8.777183333333333	15.554166666666667	6.776983333333334	11500.9794921875	530338.6061250612	0	1184	0.0746257402577104	1.0121233201100635	0.8556162430056378	220.11773681640625	220.12042236328125
505	220.16903686523438	12.838266666666668					1	DETECTED	220.1690 m/z @12.84 [CD8059_2.mzXML]	220.16903686523438	12.838266666666668	12.73855	19.823333333333334	7.084783333333334	6350.7978515625	796846.4482482303	0	1184	0.7993680879778555	35.524569613905754	70.04913922781151	220.1688995361328	220.1773681640625
506	220.93431091308594	1.6076000000000001					1	DETECTED	220.9343 m/z @1.61 [CD8059_2.mzXML]	220.93431091308594	1.6076000000000001	1.5633000000000001	12.180933333333334	10.617633333333334	121649.359375	2923564.3517329106	0	1184	0.07751807765015051	1.8986959940609485	2.0241078618019057	220.9303436279297	220.93447875976562
507	220.98121643066406	1.5044499999999998					1	DETECTED	220.9812 m/z @1.50 [CD8059_2.mzXML]	220.98121643066406	1.5044499999999998	1.4749	1.5486833333333334	0.07378333333333331	5589.9921875	17528.134118164096	0	1184	0.06901481493260597	1.2484489565707946	1.496897913141589	220.9811248779297	220.98187255859375
508	220.99696350097656	1.4274166666666666					1	DETECTED	220.9970 m/z @1.43 [CD8059_2.mzXML]	220.99696350097656	1.4274166666666666	0.6284666666666666	17.956500000000002	17.328033333333334	2772.6953125	1363458.1226989436	0	1184	15.83071429366524	10.84425391659887	20.688507833197743	220.99691772460938	221.0069580078125
509	221.02439880371094	1.7785166666666667					1	DETECTED	221.0244 m/z @1.78 [CD8059_2.mzXML]	221.02439880371094	1.7785166666666667	1.7484833333333334	11.916933333333333	10.16845	126925.3359375	2654609.3597654407	0	1184	0.06289962318961817	7.973342819381024	12.896433147587802	221.0208740234375	221.02566528320312
510	221.052978515625	11.590016666666665					1	DETECTED	221.0530 m/z @11.59 [CD8059_2.mzXML]	221.052978515625	11.590016666666665	3.5742166666666666	11.777683333333332	8.203466666666666	29817.560546875	1104277.1768628843	0	1184	0.12287959762590361	0.5125002094140553	2.1421070762583	221.0526885986328	221.06002807617188
511	221.0919647216797	8.567450000000001					1	DETECTED	221.0920 m/z @8.57 [CD8059_2.mzXML]	221.0919647216797	8.567450000000001	5.036083333333334	9.262233333333334	4.2261500000000005	9996.240234375	365730.817900604	0	1184	0.18986791704385197	1.8001125136372236	2.709345840344576	221.09140014648438	221.0924072265625
512	221.11680603027344	12.180933333333334					1	DETECTED	221.1168 m/z @12.18 [CD8059_2.mzXML]	221.11680603027344	12.180933333333334	0.8651333333333333	19.44066666666667	18.575533333333336	5787.728515625	1332538.521120331	0	1184	0.11011636398866287	0.8207786163299693	0.6415572326599387	221.11654663085938	221.1259765625
513	222.06478881835938	15.773816666666667					1	DETECTED	222.0648 m/z @15.77 [CD8059_2.mzXML]	222.06478881835938	15.773816666666667	9.323966666666667	19.8415	10.517533333333333	12694.2861328125	2657579.665815977	0	1184	2.4160218492668726	0.7551324616779675	0.5589818149023188	222.0638885498047	222.0649871826172
514	222.86737060546875	1.7484833333333334					1	DETECTED	222.8674 m/z @1.75 [CD8059_2.mzXML]	222.86737060546875	1.7484833333333334	1.6683333333333332	18.929166666666667	17.260833333333334	81393.6953125	3961539.1014797366	0	1184	0.0909435327778767	102.50045363522379	215.63307668554302	222.86697387695312	222.8744354248047
515	222.9940948486328	13.616733333333334					1	DETECTED	222.9941 m/z @13.62 [CD8059_2.mzXML]	222.9940948486328	13.616733333333334	1.4274166666666666	17.698333333333334	16.27091666666667	20973.69921875	4138900.1342579317	0	1184	1.7640309802087906	0.6674253000236545	8.465343255570627	222.99205017089844	222.99462890625
516	223.06103515625	15.554166666666667					1	DETECTED	223.0610 m/z @15.55 [CD8059_2.mzXML]	223.06103515625	15.554166666666667	9.095333333333334	19.859666666666666	10.764333333333331	25007.015625	5388312.614349365	0	1184	2.3867116530234487	0.8333032281371764	0.5991734143034064	223.05113220214844	223.06124877929688
517	223.0961456298828	11.546533333333334					1	DETECTED	223.0961 m/z @11.55 [CD8059_2.mzXML]	223.0961456298828	11.546533333333334	0.10128333333333334	19.987666666666666	19.88638333333333	83224.8828125	5070718.020917942	0	1184	10.013423594539375	0.5257888357463475	0.01933596982915914	223.09213256835938	223.09756469726562
518	223.16876220703125	14.2956					1	DETECTED	223.1688 m/z @14.30 [CD8059_2.mzXML]	223.16876220703125	14.2956	11.385766666666665	19.42233333333333	8.036566666666666	6517.14697265625	1248563.4965723266	0	1184	0.627263704428854	1.3809324703591261	1.7618649407182523	223.16067504882812	223.1699676513672
519	224.95079040527344	11.794666666666666					1	DETECTED	224.9508 m/z @11.79 [CD8059_2.mzXML]	224.95079040527344	11.794666666666666	11.131533333333334	17.3275	6.195966666666667	33341.19140625	2397401.999430387	0	1184	1.0644621418244977	3.655243385769558	5.55808145053963	224.94985961914062	224.95164489746094
520	224.9840087890625	10.946633333333333					1	DETECTED	224.9840 m/z @10.95 [CD8059_2.mzXML]	224.9840087890625	10.946633333333333	10.8972	13.348766666666668	2.4515666666666682	22632.779296875	668256.6454925536	0	1184	0.14907299935152096	24.7966958867163	44.19079922832124	224.9838409423828	224.98768615722656
521	225.0343017578125	1.7927166666666667					1	DETECTED	225.0343 m/z @1.79 [CD8059_2.mzXML]	225.0343017578125	1.7927166666666667	1.7637500000000002	13.971833333333333	12.208083333333333	86954.2890625	2752842.949071045	0	1184	0.05367087475068444	3.5261763395744516	5.253333574279286	225.0271759033203	225.03463745117188
522	225.1479034423828	12.353116666666667					1	DETECTED	225.1479 m/z @12.35 [CD8059_2.mzXML]	225.1479034423828	12.353116666666667	1.31845	18.728166666666667	17.409716666666668	6084.24658203125	1573478.0504093927	0	1184	11.113055481325999	0.7888646387143549	0.5777292774287095	225.14788818359375	225.14999389648438
523	226.04490661621094	2.0598833333333335					1	DETECTED	226.0449 m/z @2.06 [CD8059_2.mzXML]	226.04490661621094	2.0598833333333335	1.96065	17.067666666666664	15.107016666666665	21706.2421875	902568.5620030824	0	1184	0.14756517704473304	9.8063300493486	2.00798007501041	226.04457092285156	226.05169677734375
524	226.95108032226562	1.63825					1	DETECTED	226.9511 m/z @1.64 [CD8059_2.mzXML]	226.95108032226562	1.63825	0.11948333333333333	19.513333333333332	19.393849999999997	613346.125	9444808.65528317	0	1184	0.06305103474322449	0.5541931176588515	2.0387138190955443	226.94679260253906	226.9521484375
525	227.07908630371094	9.218833333333333					1	DETECTED	227.0791 m/z @9.22 [CD8059_2.mzXML]	227.07908630371094	9.218833333333333	9.11305	12.011066666666666	2.898016666666667	30954.015625	1048215.3820026844	0	1184	0.12509257146953878	13.437291605371176	1.5910068579986516	227.07887268066406	227.08287048339844
526	227.12490844726562	1.8209166666666665					1	DETECTED	227.1249 m/z @1.82 [CD8059_2.mzXML]	227.12490844726562	1.8209166666666665	1.8209166666666665	11.097983333333334	9.277066666666666	94930.0390625	1430229.2177041632	0	1184	0.025135835138150098	null	null	227.12472534179688	227.12762451171875
527	227.1753387451172	9.800683333333334					1	DETECTED	227.1753 m/z @9.80 [CD8059_2.mzXML]	227.1753387451172	9.800683333333334	2.3978166666666665	19.76833333333333	17.370516666666663	74308.8671875	2397302.6628930685	1	1184	0.769815764211641	1.8130630888479908	0.9908571912890046	227.1689910888672	227.17672729492188
528	227.9746551513672	11.7609					1	DETECTED	227.9747 m/z @11.76 [CD8059_2.mzXML]	227.9746551513672	11.7609	11.148333333333333	19.76833333333333	8.619999999999997	2702.332763671875	745495.9744780271	0	1184	3.711392738276933	7.035968874136153	13.071937748272306	227.97340393066406	227.9757080078125
529	228.06288146972656	10.296166666666666					1	DETECTED	228.0629 m/z @10.30 [CD8059_2.mzXML]	228.06288146972656	10.296166666666666	10.259583333333333	10.536766666666667	0.27718333333333334	25417.619140625	151641.3351582334	0	1184	0.08975609550345531	3.788382687927168	6.576765375854336	228.06268310546875	228.06350708007812
530	229.14312744140625	0.37415000000000004					1	DETECTED	229.1431 m/z @0.37 [CD8059_2.mzXML]	229.14312744140625	0.37415000000000004	0.10128333333333334	20.00583333333333	19.904549999999997	89257.546875	6.740299854254305E7	1	1184	14.5711533394698	36.47303322746151	71.94606645492303	229.14276123046875	229.14364624023438
531	229.15451049804688	1.8768166666666666					1	DETECTED	229.1545 m/z @1.88 [CD8059_2.mzXML]	229.15451049804688	1.8768166666666666	1.8491833333333332	2.0739	0.2247166666666669	74017.125	589871.9330068359	0	1184	0.14586790547363382	4.066043425814229	7.0646293662184805	229.15431213378906	229.15455627441406
532	230.1465301513672	0.6102833333333333					1	DETECTED	230.1465 m/z @0.61 [CD8059_2.mzXML]	230.1465301513672	0.6102833333333333	0.22856666666666667	19.914499999999997	19.68593333333333	11873.623046875	8191563.5896222545	0	1184	14.304037324803083	25.786054228703666	4.599797528395015	230.13656616210938	230.1471710205078
533	230.24729919433594	11.385766666666665					1	DETECTED	230.2473 m/z @11.39 [CD8059_2.mzXML]	230.24729919433594	11.385766666666665	1.63825	12.093716666666667	10.455466666666668	304687.53125	8467619.39956201	1	1184	0.08291536795362298	2.1827950134543204	2.490239081849556	230.2432098388672	230.24798583984375
534	230.96609497070312	1.5633000000000001					1	DETECTED	230.9661 m/z @1.56 [CD8059_2.mzXML]	230.96609497070312	1.5633000000000001	1.4274166666666666	14.870883333333333	13.443466666666668	119786.4296875	8055635.553193605	0	1184	0.12540650209538406	50.644436597381414	0.5025045968531163	230.9629669189453	230.96646118164062
535	230.9901123046875	1.9325166666666667					1	DETECTED	230.9901 m/z @1.93 [CD8059_2.mzXML]	230.9901123046875	1.9325166666666667	1.9046666666666667	3.6050833333333334	1.7004166666666667	16119.482421875	421750.02347735583	0	1184	1.37425717587096	30.52812687013772	56.70007011184826	230.98927307128906	230.9909210205078
536	231.00941467285156	11.11505					1	DETECTED	231.0094 m/z @11.12 [CD8059_2.mzXML]	231.00941467285156	11.11505	11.11505	17.123833333333334	6.008783333333334	2929.2978515625	547453.2390881348	0	1184	3.914355581554611	null	null	231.00827026367188	231.0106201171875
537	231.13697814941406	14.936766666666667					1	DETECTED	231.1370 m/z @14.94 [CD8059_2.mzXML]	231.13697814941406	14.936766666666667	0.13763333333333333	19.987666666666666	19.850033333333332	326720.59375	2.4985828224157557E7	1	1184	0.4385014136891314	0.914120492491215	3.412128119277367	231.1334228515625	231.14694213867188
538	232.1404571533203	14.953383333333333					1	DETECTED	232.1405 m/z @14.95 [CD8059_2.mzXML]	232.1404571533203	14.953383333333333	9.391216666666667	19.896	10.504783333333334	19029.095703125	1823649.2734224559	0	1184	0.67866896512583	0.8607740356165126	0.5336994074950442	232.1396026611328	232.14141845703125
539	232.15420532226562	8.446683333333333					1	DETECTED	232.1542 m/z @8.45 [CD8059_2.mzXML]	232.15420532226562	8.446683333333333	5.836216666666667	9.095333333333334	3.2591166666666673	43629.44921875	780104.1503406687	0	1184	0.18530922246439907	0.574609244185824	0.8307366392214245	232.1536102294922	232.15455627441406
540	232.89614868164062	1.7484833333333334					1	DETECTED	232.8961 m/z @1.75 [CD8059_2.mzXML]	232.89614868164062	1.7484833333333334	1.63825	1.9046666666666667	0.26641666666666675	116894.6875	953709.4158674319	0	1184	0.12819516459444968	1.2020281928244492	1.3200325499972618	232.89610290527344	232.8966064453125
541	232.92799377441406	1.5633000000000001					1	DETECTED	232.9280 m/z @1.56 [CD8059_2.mzXML]	232.92799377441406	1.5633000000000001	1.4274166666666666	1.6230833333333334	0.19566666666666688	66740.6171875	422643.014270996	0	1184	0.10329558770750946	0.7305497631678595	0.5187710063035317	232.92776489257812	232.9284210205078
542	232.98484802246094	10.847316666666668					1	DETECTED	232.9848 m/z @10.85 [CD8059_2.mzXML]	232.98484802246094	10.847316666666668	10.451116666666667	18.747	8.295883333333332	13475.875	963872.9834935607	0	1184	0.3168258614905426	7.542127156012363	14.17293133459648	232.9846649169922	232.98777770996094
543	233.06939697265625	10.296166666666666					1	DETECTED	233.0694 m/z @10.30 [CD8059_2.mzXML]	233.06939697265625	10.296166666666666	10.259583333333333	17.3465	7.086916666666665	2145.505615234375	784356.0205360106	0	1184	0.16674580117401838	96.85990888382841	192.71981776765682	233.0689239501953	233.0715789794922
544	233.1469268798828	14.67425					1	DETECTED	233.1469 m/z @14.67 [CD8059_2.mzXML]	233.1469268798828	14.67425	9.024033333333334	19.658833333333334	10.6348	12033.6455078125	1511850.9856568624	0	1184	0.31961498117832576	0.9309624332203749	0.9094563317970328	233.1378173828125	233.147705078125
545	234.89315795898438	1.7484833333333334					1	DETECTED	234.8932 m/z @1.75 [CD8059_2.mzXML]	234.89315795898438	1.7484833333333334	0.19225	1.7927166666666667	1.6004666666666667	43535.234375	866540.375664673	0	1184	0.12959782491039018	0.5142116649174289	0.028423329834857677	234.89244079589844	234.89337158203125
546	235.06861877441406	11.859233333333332					1	DETECTED	235.0686 m/z @11.86 [CD8059_2.mzXML]	235.06861877441406	11.859233333333332	11.828133333333334	12.1983	0.3701666666666661	64425.55859375	449557.81267053186	0	1184	0.08954923557807071	5.381513490075288	6.969880706510819	235.06813049316406	235.06887817382812
547	235.09230041503906	2.9441166666666665					1	DETECTED	235.0923 m/z @2.94 [CD8059_2.mzXML]	235.09230041503906	2.9441166666666665	0.4106666666666667	19.567999999999998	19.15733333333333	53446.359375	7307648.283313412	0	1184	1.1778755617169416	1.6215465169313636	4.946790171307321	235.08294677734375	235.09371948242188
548	235.10765075683594	9.233049999999999					1	DETECTED	235.1077 m/z @9.23 [CD8059_2.mzXML]	235.10765075683594	9.233049999999999	9.160966666666667	17.808833333333332	8.647866666666665	2819.128662109375	755511.2142186889	0	1184	8.647822904245379	59.98520231214006	118.97040462428012	235.10728454589844	235.11380004882812
549	235.14390563964844	10.536766666666667					1	DETECTED	235.1439 m/z @10.54 [CD8059_2.mzXML]	235.14390563964844	10.536766666666667	10.507866666666667	10.596866666666667	0.08900000000000041	2094.970947265625	8093.163767028849	0	1184	0.0357606337926164	1.5397923875432518	2.0795847750865035	235.1436309814453	235.14450073242188
550	235.16876220703125	12.284683333333334					1	DETECTED	235.1688 m/z @12.28 [CD8059_2.mzXML]	235.16876220703125	12.284683333333334	0.10128333333333334	19.987666666666666	19.88638333333333	14456.4912109375	1490558.0054250793	0	1184	0.14230913121446065	0.8043560065383173	0.6931609020341601	235.16744995117188	235.17005920410156
551	236.0689239501953	11.873700000000001					1	DETECTED	236.0689 m/z @11.87 [CD8059_2.mzXML]	236.0689239501953	11.873700000000001	11.828133333333334	15.9961	4.167966666666667	20102.453125	731460.2341365961	0	1184	0.17493556988599046	45.73482077541965	5.123303960013263	236.06478881835938	236.06898498535156
552	236.0803985595703	15.142616666666667					1	DETECTED	236.0804 m/z @15.14 [CD8059_2.mzXML]	236.0803985595703	15.142616666666667	9.956583333333333	18.491	8.534416666666667	3655.4150390625	767699.6817157897	0	1184	4.791229687632999	0.8228270161523578	0.6456540323047156	236.0789794921875	236.0814666748047
553	236.09608459472656	2.6871500000000004					1	DETECTED	236.0961 m/z @2.69 [CD8059_2.mzXML]	236.09608459472656	2.6871500000000004	2.4116166666666667	9.323966666666667	6.91235	4736.3203125	542701.9346540835	0	1184	1.230694607300134	12.543582143721254	12.008476660479223	236.09112548828125	236.09628295898438
554	236.99774169921875	1.9468					1	DETECTED	236.9977 m/z @1.95 [CD8059_2.mzXML]	236.99774169921875	1.9468	1.8906333333333334	18.673166666666667	16.782533333333333	32219.49609375	1932908.9572878415	0	1184	0.101549563087034	13.901574785733617	24.21678091535792	236.99691772460938	237.00355529785156
555	237.11172485351562	11.84445					1	DETECTED	237.1117 m/z @11.84 [CD8059_2.mzXML]	237.11172485351562	11.84445	0.24664999999999998	20.00583333333333	19.759183333333333	13656.9912109375	2550281.5728818984	0	1184	4.288321039024506	0.8083106047525427	2.997525191967543	237.10594177246094	237.11294555664062
556	237.14820861816406	11.902433333333333					1	DETECTED	237.1482 m/z @11.90 [CD8059_2.mzXML]	237.14820861816406	11.902433333333333	11.633983333333333	15.09055	3.4565666666666672	14549.923828125	841829.1326489261	0	1184	0.2444375695217822	6.438008319364261	11.876016638728522	237.14541625976562	237.15406799316406
557	238.10714721679688	16.533133333333335					1	DETECTED	238.1071 m/z @16.53 [CD8059_2.mzXML]	238.10714721679688	16.533133333333335	4.508983333333333	19.987666666666666	15.478683333333333	12162.5576171875	2901606.9470684202	0	1184	2.1263963737047256	0.7248731997306705	0.37379943361628554	238.10580444335938	238.1119384765625
558	238.84136962890625	1.7322333333333333					1	DETECTED	238.8414 m/z @1.73 [CD8059_2.mzXML]	238.84136962890625	1.7322333333333333	1.6839333333333333	1.8067166666666667	0.12278333333333347	23948.904296875	119207.26103515628	0	1184	0.07917538577923855	1.27104899930987	1.54209799861974	238.84117126464844	238.8415985107422
559	238.966552734375	11.902433333333333					1	DETECTED	238.9666 m/z @11.90 [CD8059_2.mzXML]	238.966552734375	11.902433333333333	10.421483333333333	18.344833333333334	7.923350000000001	64045.265625	5867696.329334871	1	1184	0.8948899321879082	2.294229746238153	4.249572299781787	238.9628143310547	238.97091674804688
560	239.0636749267578	1.8630166666666668					1	DETECTED	239.0637 m/z @1.86 [CD8059_2.mzXML]	239.0636749267578	1.8630166666666668	1.5779166666666666	6.148666666666667	4.57075	74597.9609375	699327.3517470098	0	1184	0.048950200522104304	0.22953891967240478	0.22559026560954534	239.06329345703125	239.06866455078125
561	239.09120178222656	10.507866666666667					1	DETECTED	239.0912 m/z @10.51 [CD8059_2.mzXML]	239.09120178222656	10.507866666666667	10.332683333333334	10.946633333333333	0.6139499999999991	90968.34375	655969.9602801832	0	1184	0.09525182880543603	1.1427294874517637	0.8658704029912553	239.0894775390625	239.0916290283203
562	239.13897705078125	9.71875					1	DETECTED	239.1390 m/z @9.72 [CD8059_2.mzXML]	239.13897705078125	9.71875	4.834783333333333	10.0091	5.174316666666667	13029.91015625	340826.26163855	0	1184	0.09430577372977744	2.5876532403084274	4.338013056857808	239.13821411132812	239.1488494873047
563	239.16360473632812	12.555900000000001					1	DETECTED	239.1636 m/z @12.56 [CD8059_2.mzXML]	239.16360473632812	12.555900000000001	2.4940333333333333	12.58925	10.095216666666666	38704.26953125	1064129.1477492687	0	1184	0.10507148440645331	0.5016572471642107	0.0033144943284213655	239.156494140625	239.16375732421875
564	240.0990753173828	12.993					1	DETECTED	240.0991 m/z @12.99 [CD8059_2.mzXML]	240.0990753173828	12.993	0.6831666666666667	15.020916666666666	14.33775	23738.4765625	2349312.865969421	0	1184	0.2267803493980658	0.5823697856727007	0.07600354879713148	240.09445190429688	240.10446166992188
565	240.9669647216797	11.794666666666666					1	DETECTED	240.9670 m/z @11.79 [CD8059_2.mzXML]	240.9669647216797	11.794666666666666	10.997083333333334	18.637	7.639916666666666	11265.900390625	1062538.4249905404	0	1184	0.8557865427091045	3.7523801671456067	5.842397888329362	240.96205139160156	240.96798706054688
566	241.00816345214844	1.7785166666666667					1	DETECTED	241.0082 m/z @1.78 [CD8059_2.mzXML]	241.00816345214844	1.7785166666666667	1.7785166666666667	15.159933333333333	13.381416666666667	20956.021484375	2089445.2526844484	0	1184	0.032020751259937974	null	null	241.0050811767578	241.009521484375
567	241.10675048828125	11.546533333333334					1	DETECTED	241.1068 m/z @11.55 [CD8059_2.mzXML]	241.10675048828125	11.546533333333334	1.9325166666666667	12.947650000000001	11.015133333333335	26283.7265625	1658315.8856044624	0	1184	0.11094506471049925	0.572868433415794	31.170402683699606	241.10182189941406	241.1070556640625
568	242.01939392089844	2.0739					1	DETECTED	242.0194 m/z @2.07 [CD8059_2.mzXML]	242.01939392089844	2.0739	2.0171333333333332	18.326833333333333	16.3097	4777.390625	1924229.369926452	0	1184	13.372801445183821	143.6556077510271	250.30288480129929	242.01478576660156	242.02877807617188
569	242.2107391357422	11.517483333333333					1	DETECTED	242.2107 m/z @11.52 [CD8059_2.mzXML]	242.2107391357422	11.517483333333333	10.169183333333333	12.67235	2.503166666666667	14976.8134765625	903692.0502317812	0	1184	0.24579401087362385	0.9282676951222528	0.5671866939293393	242.20358276367188	242.2117462158203
570	242.925048828125	1.63825					1	DETECTED	242.9250 m/z @1.64 [CD8059_2.mzXML]	242.925048828125	1.63825	1.5779166666666666	1.7927166666666667	0.2148000000000001	217421.34375	1036164.1393962397	0	1184	0.0598487681624873	1.930177849541245	2.8348224167658977	242.9248504638672	242.92529296875
571	242.99497985839844	1.5044499999999998					1	DETECTED	242.9950 m/z @1.50 [CD8059_2.mzXML]	242.99497985839844	1.5044499999999998	1.4274166666666666	1.5192166666666667	0.0918000000000001	15828.2138671875	57343.21188708501	0	1184	0.06165324033459019	0.5958459541324113	0.18947805339042087	242.99464416503906	242.9952392578125
572	243.0154266357422	11.37125					1	DETECTED	243.0154 m/z @11.37 [CD8059_2.mzXML]	243.0154266357422	11.37125	0.13763333333333333	18.728166666666667	18.590533333333333	4016.7353515625	1344893.5179028932	0	1184	15.637730580067613	0.8274509396647266	0.3574595938986035	243.01498413085938	243.02491760253906
573	243.13385009765625	9.956583333333333					1	DETECTED	243.1339 m/z @9.96 [CD8059_2.mzXML]	243.13385009765625	9.956583333333333	5.331083333333334	10.079483333333334	4.7484	2882.02294921875	247842.39619851674	0	1184	0.06274472977086099	0.5132850502648364	0.026570100529672763	243.1334686279297	243.1381378173828
574	244.20175170898438	9.11305					1	DETECTED	244.2018 m/z @9.11 [CD8059_2.mzXML]	244.20175170898438	9.11305	9.0419	10.507866666666667	1.4659666666666666	64511.33203125	556405.3560952742	1	1184	0.07121706904161584	2.857367976115528	2.1756149832248486	244.2010498046875	244.2022247314453
575	244.92330932617188	1.6532333333333333					1	DETECTED	244.9233 m/z @1.65 [CD8059_2.mzXML]	244.92330932617188	1.6532333333333333	1.5339	1.6998	0.16589999999999994	14042.7880859375	69610.30540661616	0	1184	0.06854501050625061	0.6951117318435754	0.4268515318833486	244.9229278564453	244.9286346435547
576	245.22613525390625	14.593733333333335					1	DETECTED	245.2261 m/z @14.59 [CD8059_2.mzXML]	245.22613525390625	14.593733333333335	0.6831666666666667	18.600166666666667	17.917	42871.94921875	3465714.775604368	0	1184	0.6830888738751142	1.9318725627107085	0.3364931819959832	245.22442626953125	245.2272491455078
577	246.15187072753906	11.873700000000001					1	DETECTED	246.1519 m/z @11.87 [CD8059_2.mzXML]	246.15187072753906	11.873700000000001	10.465233333333334	12.043733333333334	1.5785	8903.373046875	247320.10832891855	0	1184	0.10842830705069417	0.5603611492403083	0.12072229848061664	246.14927673339844	246.15240478515625
578	246.16989135742188	9.247533333333333					1	DETECTED	246.1699 m/z @9.25 [CD8059_2.mzXML]	246.16989135742188	9.247533333333333	0.11948333333333333	20.00583333333333	19.886349999999997	41438.67578125	3494364.1259487583	0	1184	0.1048032038811133	5.052632287689158	1.2064319093726157	246.1687774658203	246.17076110839844
579	246.229248046875	14.450933333333333					1	DETECTED	246.2292 m/z @14.45 [CD8059_2.mzXML]	246.229248046875	14.450933333333333	14.13935	15.159933333333333	1.0205833333333327	8746.904296875	283805.98921966576	0	1184	0.5000265332501321	1.6377373629312653	2.1862734853660313	246.22894287109375	246.2301483154297
580	246.24221801757812	10.946633333333333					1	DETECTED	246.2422 m/z @10.95 [CD8059_2.mzXML]	246.24221801757812	10.946633333333333	10.8972	11.0811	0.1838999999999995	13973.0029296875	77245.29277502438	0	1184	0.0737567578043894	1.8600809170600212	2.7201618341200424	246.24209594726562	246.24249267578125
581	246.94395446777344	1.5339					1	DETECTED	246.9440 m/z @1.53 [CD8059_2.mzXML]	246.94395446777344	1.5339	1.4443666666666668	15.09055	13.646183333333333	55320.86328125	4184777.0448310548	0	1184	0.11311766075822227	76.20727848101274	0.978049837292393	246.94322204589844	246.94395446777344
582	247.0924072265625	2.5627					1	DETECTED	247.0924 m/z @2.56 [CD8059_2.mzXML]	247.0924072265625	2.5627	1.8630166666666668	10.133383333333335	8.270366666666668	91311.1875	6229816.51290743	0	1184	0.6628401558032389	2.5902370604302853	2.2831361796009424	247.09078979492188	247.09654235839844
583	247.10769653320312	9.71875					1	DETECTED	247.1077 m/z @9.72 [CD8059_2.mzXML]	247.10769653320312	9.71875	9.686316666666666	10.351133333333333	0.6648166666666668	2178.984130859375	50234.18417150878	0	1184	0.12486104269677512	10.24897225077075	19.4979445015415	247.10687255859375	247.10791015625
584	247.13232421875	11.28125					1	DETECTED	247.1323 m/z @11.28 [CD8059_2.mzXML]	247.13232421875	11.28125	8.078033333333334	12.403699999999999	4.325666666666665	8843.9931640625	798671.0278572079	0	1184	4.1382861775320805	0.6752066932718672	0.3494182053971431	247.12838745117188	247.13247680664062
585	247.1442413330078	9.204333333333333					1	DETECTED	247.1442 m/z @9.20 [CD8059_2.mzXML]	247.1442413330078	9.204333333333333	9.145983333333334	9.669333333333332	0.5233499999999989	23048.9921875	148538.17350347858	0	1184	0.06790115233107485	2.4456404954746915	2.407282543327775	247.1438751220703	247.14474487304688
586	247.2415313720703	12.622549999999999					1	DETECTED	247.2415 m/z @12.62 [CD8059_2.mzXML]	247.2415313720703	12.622549999999999	0.7196166666666667	15.663466666666666	14.94385	10812.8310546875	1392367.0922507627	0	1184	0.07094893716568329	0.6277381205753204	0.019808373021513035	247.232421875	247.24249267578125
587	248.06146240234375	15.6087					1	DETECTED	248.0615 m/z @15.61 [CD8059_2.mzXML]	248.06146240234375	15.6087	10.133383333333335	17.7905	7.657116666666667	2097.0771484375	441348.86751101684	0	1184	0.5143920756659508	0.6992396177998839	0.3984792355997676	248.06027221679688	248.06239318847656
588	248.8700714111328	1.6839333333333333					1	DETECTED	248.8701 m/z @1.68 [CD8059_2.mzXML]	248.8700714111328	1.6839333333333333	1.6532333333333333	1.7785166666666667	0.1252833333333334	36986.78125	216809.9476308594	0	1184	0.11825269851826525	2.040445168295336	3.0808903365906715	248.87002563476562	248.87039184570312
589	248.9764862060547	1.9325166666666667					1	DETECTED	248.9765 m/z @1.93 [CD8059_2.mzXML]	248.9764862060547	1.9325166666666667	1.4598333333333333	8.725333333333333	7.2655	9022.15234375	970626.0004300537	0	1184	0.3558497570730197	7.685377807552626	14.370755615105251	248.97393798828125	248.9774169921875
590	249.00286865234375	11.297416666666667					1	DETECTED	249.0029 m/z @11.30 [CD8059_2.mzXML]	249.00286865234375	11.297416666666667	1.4896833333333332	19.658833333333334	18.169150000000002	6201.94580078125	2433436.644828278	0	1184	0.7513398808753831	0.9262665175779657	22.289209158633707	249.00213623046875	249.0126953125
591	249.05726623535156	16.218466666666664					1	DETECTED	249.0573 m/z @16.22 [CD8059_2.mzXML]	249.05726623535156	16.218466666666664	9.11305	18.618833333333335	9.505783333333335	3016.132568359375	693706.6731230767	0	1184	1.3100274677254315	0.6689110420453882	0.3378220840907764	249.05599975585938	249.06195068359375
592	249.10809326171875	1.8630166666666668					1	DETECTED	249.1081 m/z @1.86 [CD8059_2.mzXML]	249.10809326171875	1.8630166666666668	1.8067166666666667	8.12935	6.322633333333334	35919.9296875	651371.9933713685	0	1184	0.3087042406107381	12.57415377803529	11.943680025269632	249.10650634765625	249.10873413085938
593	249.1572723388672	9.767266666666666					1	DETECTED	249.1573 m/z @9.77 [CD8059_2.mzXML]	249.1572723388672	9.767266666666666	9.373983333333333	10.0444	0.6704166666666662	16204.56640625	189819.6257528079	0	1184	0.1318996489595996	0.9738078943091703	1.0184053202492236	249.1564483642578	249.15785217285156
594	249.18406677246094	12.471216666666667					1	DETECTED	249.1841 m/z @12.47 [CD8059_2.mzXML]	249.18406677246094	12.471216666666667	11.995066666666666	13.038350000000001	1.043283333333335	5508.58056640625	212945.22928509561	0	1184	0.23047373359474221	1.0955406209527814	1.191081241905563	249.18109130859375	249.18557739257812
595	249.2171173095703	10.296166666666666					1	DETECTED	249.2171 m/z @10.30 [CD8059_2.mzXML]	249.2171173095703	10.296166666666666	10.061783333333333	10.612433333333334	0.550650000000001	13935.6630859375	222305.05096301262	0	1184	0.2120810749866795	1.2247318234230766	1.0605083588032573	249.2166748046875	249.21749877929688
596	251.1250762939453	1.63825					1	DETECTED	251.1251 m/z @1.64 [CD8059_2.mzXML]	251.1250762939453	1.63825	0.10128333333333334	20.00583333333333	19.904549999999997	73987.8359375	9618244.399581527	0	1184	0.22345009110589342	4.201628883195513	4.289119519978897	251.12371826171875	251.1278839111328
597	252.10891723632812	5.401066666666667					1	DETECTED	252.1089 m/z @5.40 [CD8059_2.mzXML]	252.10891723632812	5.401066666666667	0.11948333333333333	20.00583333333333	19.886349999999997	2813.627197265625	1860859.0883259277	0	1184	15.194058372600669	1.8826125372757534	2.765225074551507	252.10813903808594	252.10983276367188
598	252.12841796875	1.5926666666666667					1	DETECTED	252.1284 m/z @1.59 [CD8059_2.mzXML]	252.12841796875	1.5926666666666667	1.5633000000000001	19.914499999999997	18.351199999999995	4683.5986328125	1799460.0119207455	0	1184	3.553645135551541	312.4494892168004	471.17765228415897	252.1219940185547	252.1311798095703
599	253.05218505859375	11.7609					1	DETECTED	253.0522 m/z @11.76 [CD8059_2.mzXML]	253.05218505859375	11.7609	0.17403333333333335	20.00583333333333	19.831799999999998	4366.7724609375	1738505.083619569	0	1184	8.901188149064593	0.8557878747777656	0.7115757495555313	253.05137634277344	253.05343627929688
600	253.1946258544922	14.435300000000002					1	DETECTED	253.1946 m/z @14.44 [CD8059_2.mzXML]	253.1946258544922	14.435300000000002	14.280333333333335	15.37375	1.0934166666666645	7785.8701171875	253065.5077657772	0	1184	0.7305906811730267	3.527909227790915	6.05581845558183	253.19361877441406	253.19558715820312
601	254.1756591796875	14.2956					1	DETECTED	254.1757 m/z @14.30 [CD8059_2.mzXML]	254.1756591796875	14.2956	9.513	19.677	10.164	8414.5263671875	1575470.8639884947	0	1184	3.7218413399005783	1.0626019320035127	1.2365128737478772	254.1687469482422	254.1764373779297
602	254.82357788085938	2.0029					1	DETECTED	254.8236 m/z @2.00 [CD8059_2.mzXML]	254.82357788085938	2.0029	1.7484833333333334	2.14555	0.3970666666666667	11861.9130859375	152993.38102026368	0	1184	0.10274207849607109	0.7803471994759258	0.5606943989518516	254.8226776123047	254.8239288330078
603	255.17181396484375	13.936866666666667					1	DETECTED	255.1718 m/z @13.94 [CD8059_2.mzXML]	255.17181396484375	13.936866666666667	8.988116666666667	19.987666666666666	10.99955	31746.380859375	5712210.782023061	0	1184	2.4801949397121863	1.1193176451298859	1.096368697463057	255.1697540283203	255.1732177734375
604	255.23170471191406	13.765633333333334					1	DETECTED	255.2317 m/z @13.77 [CD8059_2.mzXML]	255.23170471191406	13.765633333333334	0.6831666666666667	17.161	16.477833333333336	12781.369140625	2856608.821361176	0	1184	13.284092388619179	0.6297678317544603	0.03103641151977277	255.2260284423828	255.23248291015625
605	256.05792236328125	2.3006333333333333					1	DETECTED	256.0579 m/z @2.30 [CD8059_2.mzXML]	256.05792236328125	2.3006333333333333	1.8351333333333335	19.22233333333333	17.387199999999996	11640.2880859375	1744787.288946014	0	1184	0.2808541040364103	1.98578017037056	1.9519155547772502	256.0567321777344	256.0641174316406
606	256.18255615234375	12.301683333333333					1	DETECTED	256.1826 m/z @12.30 [CD8059_2.mzXML]	256.18255615234375	12.301683333333333	10.296166666666666	18.637	8.340833333333334	7850.5791015625	1368390.1343543716	0	1184	4.269807148111436	2.07947245514456	2.3772065592104563	256.1734924316406	256.18255615234375
607	256.2629089355469	11.32745					1	DETECTED	256.2629 m/z @11.33 [CD8059_2.mzXML]	256.2629089355469	11.32745	0.5741166666666667	18.344833333333334	17.77071666666667	39244.1953125	4783166.824785063	0	1184	0.10132373794833249	0.6262153812562434	0.24724745721419697	256.26202392578125	256.26409912109375
608	256.8204650878906	1.96065					1	DETECTED	256.8205 m/z @1.96 [CD8059_2.mzXML]	256.8204650878906	1.96065	1.6998	3.1193999999999997	1.4195999999999998	15397.677734375	411835.8573024903	0	1184	0.11807564241837443	2.72110408280621	4.383324127347025	256.81207275390625	256.82354736328125
609	257.0314025878906	16.051933333333334					1	DETECTED	257.0314 m/z @16.05 [CD8059_2.mzXML]	257.0314025878906	16.051933333333334	8.446683333333333	17.7905	9.343816666666669	1872.524169921875	459806.78471283003	0	1184	0.7008323853089653	0.6143004284321137	0.2286008568642276	257.0305480957031	257.0328369140625
610	257.0741882324219	1.8630166666666668					1	DETECTED	257.0742 m/z @1.86 [CD8059_2.mzXML]	257.0741882324219	1.8630166666666668	1.8209166666666665	12.232816666666668	10.411900000000001	14708.2109375	1548361.7680587769	0	1184	0.38887435025987505	24.9447897340216	38.52798708083271	257.0726623535156	257.08355712890625
611	257.22607421875	12.789116666666667					1	DETECTED	257.2261 m/z @12.79 [CD8059_2.mzXML]	257.22607421875	12.789116666666667	11.96305	19.640666666666668	7.677616666666667	6323.21533203125	661368.7376412048	0	1184	0.04415162311863696	4.647092647889602	3.275184783352361	257.2242736816406	257.2337341308594
612	257.2474060058594	12.31855					1	DETECTED	257.2474 m/z @12.32 [CD8059_2.mzXML]	257.2474060058594	12.31855	0.11948333333333333	19.932666666666666	19.81318333333333	6369.2509765625	1717461.438824218	0	1184	5.7143238851783895	0.812077836555802	1.8571093697686532	257.24603271484375	257.2519836425781
613	257.9804992675781	10.079483333333334					1	DETECTED	257.9805 m/z @10.08 [CD8059_2.mzXML]	257.9804992675781	10.079483333333334	9.800683333333334	10.351133333333333	0.5504499999999997	3415.79443359375	71816.18597424316	0	1184	0.225535742971541	0.9871771879483481	0.9743543758966963	257.97991943359375	257.9815368652344
614	258.17022705078125	9.4428					1	DETECTED	258.1702 m/z @9.44 [CD8059_2.mzXML]	258.17022705078125	9.4428	9.4428	9.634383333333334	0.19158333333333388	3123.595703125	21405.208946228075	0	1184	0.05463514773185807	null	null	258.16943359375	258.1716003417969
615	258.8175048828125	1.9325166666666667					1	DETECTED	258.8175 m/z @1.93 [CD8059_2.mzXML]	258.8175048828125	1.9325166666666667	1.9046666666666667	4.4615833333333335	2.556916666666667	7832.021484375	548354.0576313477	0	1184	0.15676393509684927	45.905146618791264	90.81029323758253	258.8173828125	258.8269958496094
616	258.8990478515625	1.63825					1	DETECTED	258.8990 m/z @1.64 [CD8059_2.mzXML]	258.8990478515625	1.63825	1.6076000000000001	1.7159333333333333	0.10833333333333317	40722.71484375	149435.06987744127	0	1184	0.05541286212830543	1.7672648178357866	2.7555866726545695	258.8986511230469	258.8992614746094
617	258.9435729980469	1.5633000000000001					1	DETECTED	258.9436 m/z @1.56 [CD8059_2.mzXML]	258.9435729980469	1.5633000000000001	1.4274166666666666	1.5779166666666666	0.15050000000000008	9547.669921875	66216.47693408203	0	1184	0.13039761964177798	0.553783883233165	0.10756776646633	258.94317626953125	258.94427490234375
618	258.9725646972656	1.4749					1	DETECTED	258.9726 m/z @1.47 [CD8059_2.mzXML]	258.9725646972656	1.4749	1.4274166666666666	8.830266666666667	7.40285	11749.806640625	1692062.6901246032	0	1184	0.06684683572110472	77.94880295554054	154.47046506254048	258.9724426269531	258.9803466796875
619	259.0274658203125	15.391866666666665					1	DETECTED	259.0275 m/z @15.39 [CD8059_2.mzXML]	259.0274658203125	15.391866666666665	9.921783333333334	18.011833333333335	8.090050000000002	3536.094970703125	773594.0067987372	0	1184	0.3926564452596413	0.7394814216724307	0.4098692509100856	259.0261535644531	259.0290832519531
620	259.0936584472656	11.811283333333334					1	DETECTED	259.0937 m/z @11.81 [CD8059_2.mzXML]	259.0936584472656	11.811283333333334	11.777683333333332	15.337466666666668	3.5597833333333355	7763.037109375	287519.36097601353	0	1184	0.07955300580716873	52.972966269838736	104.94593253967747	259.0918273925781	259.0987548828125
621	259.6581115722656	13.217266666666665					1	DETECTED	259.6581 m/z @13.22 [CD8059_2.mzXML]	259.6581115722656	13.217266666666665	12.97815	13.583833333333333	0.6056833333333334	11690.125	178037.33974133318	0	1184	0.12763129483782976	1.2665017076740819	1.5330034153481638	259.6483154296875	259.6586608886719
622	260.1596374511719	13.172633333333332					1	DETECTED	260.1596 m/z @13.17 [CD8059_2.mzXML]	260.1596374511719	13.172633333333332	1.1375333333333333	13.172633333333332	12.035099999999998	3997.51318359375	1319815.7188050535	0	1184	1.0677795431739803	0.5	null	260.1596374511719	260.1678466796875
623	260.1855773925781	9.8864					1	DETECTED	260.1856 m/z @9.89 [CD8059_2.mzXML]	260.1855773925781	9.8864	9.686316666666666	19.76833333333333	10.082016666666664	44250.609375	798508.183690887	0	1184	0.10852992494756997	2.0991184126149243	1.6345982601847295	260.1770324707031	260.18621826171875
624	260.97723388671875	1.5339					1	DETECTED	260.9772 m/z @1.53 [CD8059_2.mzXML]	260.97723388671875	1.5339	1.4598333333333333	18.600166666666667	17.140333333333334	8091.38916015625	1891869.6620816959	0	1184	0.05317090724867879	115.70882088208812	183.74016401965548	260.9766845703125	260.9847717285156
625	261.0110168457031	1.7927166666666667					1	DETECTED	261.0110 m/z @1.79 [CD8059_2.mzXML]	261.0110168457031	1.7927166666666667	1.4443666666666668	14.870883333333333	13.426516666666666	72809.0703125	2347853.730546569	0	1184	0.08597904995576089	1.2822642424897477	0.9363261493295015	261.0049743652344	261.0205383300781
626	261.1445007324219	9.5305					1	DETECTED	261.1445 m/z @9.53 [CD8059_2.mzXML]	261.1445007324219	9.5305	0.15576666666666666	19.951166666666666	19.795399999999997	68814.65625	2797374.245664155	1	1184	0.09411756066971932	0.5093519709392276	34.37214296094661	261.1431579589844	261.1460266113281
627	261.1789855957031	1.8630166666666668					1	DETECTED	261.1790 m/z @1.86 [CD8059_2.mzXML]	261.1789855957031	1.8630166666666668	0.10128333333333334	20.00583333333333	19.904549999999997	30643.607421875	3051643.4349017916	0	1184	19.790143202053162	6.248845194528227	10.744170787042538	261.1781311035156	261.1861572265625
628	261.1890563964844	9.868566666666668					1	DETECTED	261.1891 m/z @9.87 [CD8059_2.mzXML]	261.1890563964844	9.868566666666668	9.851366666666667	9.939566666666668	0.0882000000000005	5634.3291015625	21436.632812805285	0	1184	0.1529497666816706	2.5639534883719928	4.1279069767439855	261.1890563964844	261.1892395019531
629	262.039794921875	3.223516666666667					1	DETECTED	262.0398 m/z @3.22 [CD8059_2.mzXML]	262.039794921875	3.223516666666667	3.0608833333333334	10.6605	7.599616666666668	2619.373291015625	817942.4634441833	0	1184	0.26233924646358897	23.364265218282426	45.72853043656485	262.03448486328125	262.0455017089844
630	262.14776611328125	9.5305					1	DETECTED	262.1478 m/z @9.53 [CD8059_2.mzXML]	262.14776611328125	9.5305	9.495633333333334	9.599516666666666	0.10388333333333222	7304.4560546875	34987.72553576652	0	1184	0.0889363008619739	1.4897227533460955	1.979445506692191	262.14752197265625	262.14788818359375
631	262.9918212890625	1.5779166666666666					1	DETECTED	262.9918 m/z @1.58 [CD8059_2.mzXML]	262.9918212890625	1.5779166666666666	1.4598333333333333	1.5779166666666666	0.11808333333333332	3199.41455078125	18061.291857910135	0	1184	0.09418522951906616	0.5	null	262.9914245605469	262.9927978515625
632	263.008056640625	1.7785166666666667					1	DETECTED	263.0081 m/z @1.78 [CD8059_2.mzXML]	263.008056640625	1.7785166666666667	1.7637500000000002	17.7905	16.02675	17965.5625	1796034.0657903138	0	1184	0.34122661659371456	542.6664785553074	25.887999489661524	263.00421142578125	263.01800537109375
633	263.0190124511719	11.84445					1	DETECTED	263.0190 m/z @11.84 [CD8059_2.mzXML]	263.0190124511719	11.84445	10.997083333333334	18.142166666666665	7.14508333333333	8102.0400390625	954091.9820479729	0	1184	0.21773621632039308	4.216051689548014	0.7038610071546945	263.01806640625	263.0206604003906
634	263.08465576171875	1.8209166666666665					1	DETECTED	263.0847 m/z @1.82 [CD8059_2.mzXML]	263.08465576171875	1.8209166666666665	1.7927166666666667	11.649166666666668	9.85645	192365.0625	2856304.134208954	0	1184	0.09673673657205262	137.08881029600917	4.94219878543945	263.08404541015625	263.09283447265625
635	263.14837646484375	11.517483333333333					1	DETECTED	263.1484 m/z @11.52 [CD8059_2.mzXML]	263.14837646484375	11.517483333333333	9.616983333333334	11.517483333333333	1.9004999999999992	16821.26171875	964023.4674652092	0	1184	1.8393555096971834	0.5	null	263.1385498046875	263.14837646484375
636	263.2366638183594	14.593733333333335					1	DETECTED	263.2367 m/z @14.59 [CD8059_2.mzXML]	263.2366638183594	14.593733333333335	0.7012666666666667	19.786833333333334	19.08556666666667	96521.453125	5921422.914019683	0	1184	0.6831250233680297	0.768031894806265	0.32037645146850796	263.2289733886719	263.2376708984375
637	264.1707763671875	9.204333333333333					1	DETECTED	264.1708 m/z @9.20 [CD8059_2.mzXML]	264.1707763671875	9.204333333333333	9.11305	9.616983333333334	0.5039333333333342	28933.900390625	177164.73963970895	0	1184	0.08760858539787719	1.8335205746359966	1.2755138324968716	264.1695861816406	264.17095947265625
638	264.2401123046875	14.561683333333333					1	DETECTED	264.2401 m/z @14.56 [CD8059_2.mzXML]	264.2401123046875	14.561683333333333	10.677583333333333	18.7835	8.105916666666667	16205.236328125	1746546.8140588696	0	1184	4.610545413498977	0.6774886496084073	0.31278076717823644	264.2315979003906	264.2491455078125
639	265.0229187011719	1.8067166666666667					1	DETECTED	265.0229 m/z @1.81 [CD8059_2.mzXML]	265.0229187011719	1.8067166666666667	1.7484833333333334	18.344833333333334	16.59635	32780.38671875	1666868.1558806458	0	1184	0.1783837227241294	10.871497956522955	19.031827729711164	265.01318359375	265.03289794921875
640	265.0894470214844	1.8351333333333335					1	DETECTED	265.0894 m/z @1.84 [CD8059_2.mzXML]	265.0894470214844	1.8351333333333335	0.10128333333333334	20.00583333333333	19.904549999999997	4268.912109375	2036556.4932687993	0	1184	18.258898779476798	5.739986157972142	6.697857044538115	265.08306884765625	265.0894470214844
641	265.11785888671875	9.70295					1	DETECTED	265.1179 m/z @9.70 [CD8059_2.mzXML]	265.11785888671875	9.70295	9.634383333333334	10.3691	0.7347166666666656	247233.578125	1655192.5573215948	1	1184	0.10136753457187275	1.9429318427964664	2.49978055211488	265.11785888671875	265.1184387207031
642	265.1428527832031	11.263966666666667					1	DETECTED	265.1429 m/z @11.26 [CD8059_2.mzXML]	265.1428527832031	11.263966666666667	11.230733333333335	12.386816666666666	1.1560833333333314	42413.171875	388079.1176937861	0	1184	0.041689522356357145	17.393430290873457	2.457977589780255	265.1423034667969	265.1434631347656
643	265.174072265625	9.218833333333333					1	DETECTED	265.1741 m/z @9.22 [CD8059_2.mzXML]	265.174072265625	9.218833333333333	4.224	12.454616666666668	8.230616666666668	4949.16162109375	764197.9356084595	0	1184	0.13438928663695826	0.8239130434782612	0.6478260869565223	265.1739196777344	265.1798095703125
644	265.25225830078125	12.58925					1	DETECTED	265.2523 m/z @12.59 [CD8059_2.mzXML]	265.25225830078125	12.58925	0.6464833333333334	15.427249999999999	14.780766666666665	19685.158203125	1736756.0708955075	0	1184	0.298005731043574	0.5915204191944498	0.17059047000005378	265.2423400878906	265.2535400390625
645	265.9810485839844	10.223450000000001					1	DETECTED	265.9810 m/z @10.22 [CD8059_2.mzXML]	265.9810485839844	10.223450000000001	2.0598833333333335	10.296166666666666	8.236283333333333	13413.6416015625	3598590.131826172	0	1184	0.09210975847174119	0.5044537314164151	0.008907462832830186	265.9775695800781	265.981201171875
646	266.0718688964844	16.533133333333335					1	DETECTED	266.0719 m/z @16.53 [CD8059_2.mzXML]	266.0718688964844	16.533133333333335	8.620183333333333	19.71333333333333	11.093149999999998	5395.48095703125	1304937.5090336304	0	1184	2.592169844184875	0.7009490771456912	0.45623086121939105	266.0660400390625	266.0720520019531
647	266.12152099609375	9.70295					1	DETECTED	266.1215 m/z @9.70 [CD8059_2.mzXML]	266.12152099609375	9.70295	9.651833333333334	9.8864	0.23456666666666592	30301.3359375	191561.2623603515	0	1184	0.10072970245195023	2.294424519074065	2.588425608901262	266.12139892578125	266.1217041015625
648	266.13885498046875	9.277016666666666					1	DETECTED	266.1389 m/z @9.28 [CD8059_2.mzXML]	266.13885498046875	9.277016666666666	9.262233333333334	9.323966666666667	0.06173333333333275	2520.347900390625	7533.458720825083	0	1184	0.05087431552882471	2.087936865840073	3.175873731680146	266.13812255859375	266.1390686035156
649	266.6386413574219	12.8056					1	DETECTED	266.6386 m/z @12.81 [CD8059_2.mzXML]	266.6386413574219	12.8056	11.979000000000001	12.932283333333334	0.9532833333333333	14031.8369140625	254048.91022729498	0	1184	0.09742675874523776	0.5766291636422298	0.15325832728445957	266.6374816894531	266.6393127441406
650	266.927001953125	1.6076000000000001					1	DETECTED	266.9270 m/z @1.61 [CD8059_2.mzXML]	266.927001953125	1.6076000000000001	1.5633000000000001	15.9961	14.4328	28128.228515625	1.1277056745593017E7	0	1184	0.06448254416605259	162.8984198645598	324.7968397291196	266.9204406738281	266.9273681640625
651	267.0680236816406	16.938166666666667					1	DETECTED	267.0680 m/z @16.94 [CD8059_2.mzXML]	267.0680236816406	16.938166666666667	2.11715	19.987666666666666	17.870516666666667	7183.18798828125	2556790.44715222	0	1184	2.475494394511429	0.6028775578823315	0.20890798327357957	267.0581970214844	267.06884765625
652	267.09893798828125	1.6683333333333332					1	DETECTED	267.0989 m/z @1.67 [CD8059_2.mzXML]	267.09893798828125	1.6683333333333332	1.5486833333333334	14.3416	12.792916666666667	11321.001953125	937397.714026489	0	1184	0.4410707986728273	29.47581078987037	29.62332397217446	267.0980224609375	267.1010437011719
653	267.6465759277344	13.172633333333332					1	DETECTED	267.6466 m/z @13.17 [CD8059_2.mzXML]	267.6465759277344	13.172633333333332	11.37125	15.054816666666666	3.6835666666666658	167677.265625	4006576.4507043506	2	1184	0.2934188950089247	2.1940534086737418	2.388265412193498	267.6457824707031	267.6473388671875
654	267.9788818359375	10.223450000000001					1	DETECTED	267.9789 m/z @10.22 [CD8059_2.mzXML]	267.9788818359375	10.223450000000001	10.169183333333333	10.296166666666666	0.12698333333333345	12992.9541015625	64082.43425878926	0	1184	0.09663022451932513	1.1699938574938151	1.2892034896722397	267.97857666015625	267.97906494140625
655	268.9580078125	11.590016666666665					1	DETECTED	268.9580 m/z @11.59 [CD8059_2.mzXML]	268.9580078125	11.590016666666665	10.963333333333333	18.0675	7.104166666666666	8419.0712890625	855635.9142908625	0	1184	0.7763109529665844	6.0740223254659425	10.333275806426522	268.9569396972656	268.959716796875
656	269.08721923828125	1.4896833333333332					1	DETECTED	269.0872 m/z @1.49 [CD8059_2.mzXML]	269.08721923828125	1.4896833333333332	1.4443666666666668	1.9325166666666667	0.48814999999999986	5539.099609375	112467.37021557611	0	1184	0.0321253698981252	5.385987495402746	9.771974990805491	269.0867614746094	269.09686279296875
657	269.13818359375	12.027316666666668					1	DETECTED	269.1382 m/z @12.03 [CD8059_2.mzXML]	269.13818359375	12.027316666666668	11.995066666666666	12.1633	0.16823333333333323	9307.5078125	65255.475465088224	0	1184	0.025521461426142977	2.608268733850029	4.216537467700058	269.1372985839844	269.1382751464844
658	269.16766357421875	14.107483333333333					1	DETECTED	269.1677 m/z @14.11 [CD8059_2.mzXML]	269.16766357421875	14.107483333333333	10.115483333333334	17.588	7.472516666666667	3658.117919921875	812028.9321571655	0	1184	5.312077302392073	0.9359364562458253	0.8718729124916506	269.1676025390625	269.1693420410156
659	269.2261047363281	14.0411					1	DETECTED	269.2261 m/z @14.04 [CD8059_2.mzXML]	269.2261047363281	14.0411	13.85	15.481216666666667	1.631216666666667	30258.966796875	950121.665219239	0	1184	0.30148249058146526	3.4436890527127457	4.204217971663608	269.2253723144531	269.2268371582031
660	269.2835388183594	12.58925					1	DETECTED	269.2835 m/z @12.59 [CD8059_2.mzXML]	269.2835388183594	12.58925	0.24664999999999998	18.7835	18.53685	6381.2021484375	1415073.9059178776	0	1184	0.7134060314363566	1.0336942586430353	1.0693049100560543	269.2822265625	269.2850646972656
661	270.22930908203125	14.058083333333334					1	DETECTED	270.2293 m/z @14.06 [CD8059_2.mzXML]	270.22930908203125	14.058083333333334	13.901900000000001	14.561683333333333	0.6597833333333316	7205.3310546875	168963.59118316649	0	1184	0.10115785006034095	2.112207875360154	3.224415750720308	270.2289733886719	270.22967529296875
662	270.797607421875	1.9889000000000001					1	DETECTED	270.7976 m/z @1.99 [CD8059_2.mzXML]	270.797607421875	1.9889000000000001	1.9468	2.14555	0.19874999999999998	9132.9599609375	68109.76383593748	0	1184	0.1576642092386995	2.3604513064133	3.7209026128266	270.7972412109375	270.79827880859375
663	271.03961181640625	1.7927166666666667					1	DETECTED	271.0396 m/z @1.79 [CD8059_2.mzXML]	271.03961181640625	1.7927166666666667	1.7159333333333333	17.290833333333335	15.574900000000001	81641.09375	7366962.7769131465	0	1184	0.08024625168494204	1.8301265012966865	2.4665508110972656	271.0394592285156	271.0493469238281
664	271.2053527832031	14.593733333333335					1	DETECTED	271.2054 m/z @14.59 [CD8059_2.mzXML]	271.2053527832031	14.593733333333335	10.02695	15.037616666666667	5.010666666666667	17161.875	1456776.5107893068	0	1184	0.627361081853671	0.5485991233800595	1.1116025340433386	271.199462890625	271.2059020996094
665	271.2416687011719	12.110933333333332					1	DETECTED	271.2417 m/z @12.11 [CD8059_2.mzXML]	271.2416687011719	12.110933333333332	12.07695	12.1983	0.12134999999999962	12960.7451171875	67029.16076098684	0	1184	0.13458949042101942	1.7854340362923804	2.570868072584761	271.2413330078125	271.24200439453125
666	271.2625427246094	12.5391					1	DETECTED	271.2625 m/z @12.54 [CD8059_2.mzXML]	271.2625427246094	12.5391	0.10128333333333334	20.00583333333333	19.904549999999997	55524.73828125	5698156.219953249	1	1184	0.2885042312574768	0.9913180383507675	0.6202714862317075	271.2616271972656	271.2640075683594
667	271.6578063964844	12.97815					1	DETECTED	271.6578 m/z @12.98 [CD8059_2.mzXML]	271.6578063964844	12.97815	9.851366666666667	13.348766666666668	3.4974000000000007	19458.08984375	1877122.8258652347	0	1184	0.06468447677391254	0.5592648461944387	0.11852969238887741	271.6479187011719	271.6581726074219
668	272.18536376953125	9.956583333333333					1	DETECTED	272.1854 m/z @9.96 [CD8059_2.mzXML]	272.18536376953125	9.956583333333333	9.307783333333333	10.115483333333334	0.8077000000000005	8270.7578125	119905.72446289043	0	1184	0.6829559685123527	0.6224568434032067	0.2397248090617361	272.18536376953125	272.1861877441406
669	272.208740234375	14.593733333333335					1	DETECTED	272.2087 m/z @14.59 [CD8059_2.mzXML]	272.208740234375	14.593733333333335	14.450933333333333	15.037616666666667	0.5866833333333332	4075.813232421875	84702.52450659165	0	1184	0.5087517288552039	2.054213352007453	3.1084267040149056	272.2076110839844	272.20947265625
670	272.6656188964844	13.334283333333333					1	DETECTED	272.6656 m/z @13.33 [CD8059_2.mzXML]	272.6656188964844	13.334283333333333	13.217266666666665	14.936766666666667	1.7195000000000018	10300.5849609375	227586.65851831087	0	1184	0.13443187568775095	7.3472439823386155	2.157416999371457	272.65576171875	272.6660461425781
671	272.794921875	1.9889000000000001					1	DETECTED	272.7949 m/z @1.99 [CD8059_2.mzXML]	272.794921875	1.9889000000000001	1.15565	2.1739	1.01825	14468.3857421875	244794.40445785524	0	1184	0.2160287825573961	0.611011101110111	0.22202220222022206	272.7861633300781	272.794921875
672	272.9440002441406	1.63825					1	DETECTED	272.9440 m/z @1.64 [CD8059_2.mzXML]	272.9440002441406	1.63825	1.5779166666666666	1.6683333333333332	0.09041666666666659	49170.51171875	172440.76744873036	0	1184	0.059116736211201726	0.7493093922651926	0.46351475185656876	272.9438171386719	272.9443359375
673	274.0032958984375	11.230733333333335					1	DETECTED	274.0033 m/z @11.23 [CD8059_2.mzXML]	274.0032958984375	11.230733333333335	7.922366666666666	18.691666666666666	10.769300000000001	10420.4833984375	1465518.5476339404	0	1184	4.549805478207469	1.5142034838851697	2.038311012498462	274.0021667480469	274.01190185546875
674	274.2727355957031	11.34215					1	DETECTED	274.2727 m/z @11.34 [CD8059_2.mzXML]	274.2727355957031	11.34215	11.181466666666667	15.463216666666666	4.281749999999999	3486759.75	2.465865423292158E7	1	1184	0.0885641642271775	1.8867502184866374	2.2583741949206577	274.2727355957031	274.2742919921875
675	274.6247253417969	12.789116666666667					1	DETECTED	274.6247 m/z @12.79 [CD8059_2.mzXML]	274.6247253417969	12.789116666666667	12.73855	13.23185	0.4932999999999996	13850.4482421875	161199.9336977536	0	1184	0.09595516310606556	4.87771918259723	4.370761464079037	274.6239013671875	274.6346740722656
676	274.8805236816406	1.7484833333333334					1	DETECTED	274.8805 m/z @1.75 [CD8059_2.mzXML]	274.8805236816406	1.7484833333333334	1.6839333333333333	1.7785166666666667	0.09458333333333346	24854.697265625	102174.10648437496	0	1184	0.04635767054109663	0.7326361993286855	0.46527239865737113	274.88031005859375	274.88116455078125
677	274.9414367675781	1.63825					1	DETECTED	274.9414 m/z @1.64 [CD8059_2.mzXML]	274.9414367675781	1.63825	1.4274166666666666	8.602300000000001	7.174883333333335	6473.99560546875	1534763.9339984134	0	1184	7.135680690168463	17.01553359683794	32.520918944236755	274.9361267089844	274.9505310058594
678	274.999267578125	11.164983333333334					1	DETECTED	274.9993 m/z @11.16 [CD8059_2.mzXML]	274.999267578125	11.164983333333334	4.91865	19.258666666666667	14.340016666666667	11483.0869140625	1892845.7864989012	0	1184	3.0872839155575846	1.1004493670594835	19.27044161833957	274.9983215332031	275.0021667480469
679	275.0212707519531	1.5044499999999998					1	DETECTED	275.0213 m/z @1.50 [CD8059_2.mzXML]	275.0212707519531	1.5044499999999998	1.4443666666666668	17.975166666666667	16.5308	5212.4873046875	1117381.9097042237	0	1184	16.523489675885244	137.56560332871078	274.1312066574216	275.0193176269531	275.0305480957031
680	275.2765808105469	11.34215					1	DETECTED	275.2766 m/z @11.34 [CD8059_2.mzXML]	275.2765808105469	11.34215	11.28125	12.72195	1.4406999999999996	436093.625	3431629.736969789	0	1184	0.1011465519079735	2.844459430246384	3.2672392322294868	275.27606201171875	275.2787780761719
681	275.6324768066406	13.143366666666667					1	DETECTED	275.6325 m/z @13.14 [CD8059_2.mzXML]	275.6324768066406	13.143366666666667	12.145716666666667	14.7882	2.642483333333333	109813.953125	2334929.5523538226	0	1184	0.2685967943919003	1.8600882196694002	2.160677463713664	275.6318359375	275.6336975097656
682	275.64398193359375	11.9474					1	DETECTED	275.6440 m/z @11.95 [CD8059_2.mzXML]	275.64398193359375	11.9474	11.9474	12.8056	0.8582000000000001	4502.2783203125	112642.3514069822	0	1184	0.09283366544761584	null	null	275.6434326171875	275.6443176269531
683	276.13433837890625	13.18715					1	DETECTED	276.1343 m/z @13.19 [CD8059_2.mzXML]	276.13433837890625	13.18715	4.4932	14.804450000000001	10.311250000000001	33608.16796875	1668687.9006628422	0	1184	0.22616402247446743	0.5930129572863888	0.027972409476361315	276.1258239746094	276.1441650390625
684	276.6513671875	13.157883333333332					1	DETECTED	276.6514 m/z @13.16 [CD8059_2.mzXML]	276.6513671875	13.157883333333332	13.084333333333332	13.936866666666667	0.8525333333333354	23618.734375	413247.76709497103	0	1184	0.10946755239587524	5.7956038975752895	4.5247183717509225	276.6510314941406	276.6526184082031
685	276.98443603515625	1.8209166666666665					1	DETECTED	276.9844 m/z @1.82 [CD8059_2.mzXML]	276.98443603515625	1.8209166666666665	1.7637500000000002	17.217166666666667	15.453416666666667	21028.642578125	1283165.7178767086	0	1184	0.15914695358845865	135.1610787172019	7.5293120392190644	276.98419189453125	276.99420166015625
686	277.1581115722656	15.230716666666666					1	DETECTED	277.1581 m/z @15.23 [CD8059_2.mzXML]	277.1581115722656	15.230716666666666	8.532833333333334	18.454666666666665	9.92183333333333	9870.5986328125	1294896.1406439818	0	1184	0.6361885843069572	0.6817516417975962	0.4757411460715873	277.1528015136719	277.1593322753906
687	277.21307373046875	13.8164					1	DETECTED	277.2131 m/z @13.82 [CD8059_2.mzXML]	277.21307373046875	13.8164	12.31855	18.30816666666667	5.989616666666668	12185.9384765625	762840.3223851316	0	1184	1.3578990792677352	1.9994047022955135	2.998809404591027	277.2123718261719	277.2161560058594
688	277.6302795410156	13.157883333333332					1	DETECTED	277.6303 m/z @13.16 [CD8059_2.mzXML]	277.6302795410156	13.157883333333332	13.084333333333332	13.424533333333333	0.34020000000000117	6609.68017578125	99932.79295996118	0	1184	0.2911560993961597	2.312712440516635	3.6254248810332705	277.6296691894531	277.6310729980469
689	278.05230712890625	16.75433333333333					1	DETECTED	278.0523 m/z @16.75 [CD8059_2.mzXML]	278.05230712890625	16.75433333333333	9.340383333333333	19.987666666666666	10.647283333333332	3621.03271484375	867593.8201739505	0	1184	2.0152324745325387	0.7180574008007429	0.43611480160148575	278.0506286621094	278.0536193847656
690	278.6270751953125	12.97815					1	DETECTED	278.6271 m/z @12.98 [CD8059_2.mzXML]	278.6270751953125	12.97815	12.870800000000001	13.09915	0.22834999999999894	23628.44140625	221291.5351760244	0	1184	0.18145332447133633	1.0635770843036894	1.198829679246569	278.6268005371094	278.6280212402344
691	278.981689453125	1.8067166666666667					1	DETECTED	278.9817 m/z @1.81 [CD8059_2.mzXML]	278.981689453125	1.8067166666666667	1.7927166666666667	19.075833333333332	17.283116666666665	8998.2265625	1957984.728846251	0	1184	14.136793279104774	605.0386966822302	1223.5896470229202	278.9805908203125	278.98291015625
692	279.0557556152344	2.2023					1	DETECTED	279.0558 m/z @2.20 [CD8059_2.mzXML]	279.0557556152344	2.2023	2.1026333333333334	19.495166666666666	17.392533333333333	5088.29833984375	1439989.9436704405	0	1184	14.082876739393722	87.25351170568551	171.04476240218324	279.0474853515625	279.057373046875
693	279.1584167480469	12.454616666666668					1	DETECTED	279.1584 m/z @12.45 [CD8059_2.mzXML]	279.1584167480469	12.454616666666668	0.10128333333333334	20.00583333333333	19.904549999999997	116944.078125	3.81756166683493E7	1	1184	11.213884337294466	0.5309037875296164	0.07118634298680575	279.15789794921875	279.159423828125
694	279.2310791015625	13.455350000000001					1	DETECTED	279.2311 m/z @13.46 [CD8059_2.mzXML]	279.2310791015625	13.455350000000001	11.96305	15.09055	3.1274999999999995	41048.9453125	1980994.4625390638	0	1184	0.279202262549342	1.0532347128702266	1.1030237493519885	279.22796630859375	279.23199462890625
695	279.6348876953125	13.363583333333334					1	DETECTED	279.6349 m/z @13.36 [CD8059_2.mzXML]	279.6348876953125	13.363583333333334	13.290466666666667	13.363583333333334	0.07311666666666738	14352.328125	40147.147015625684	0	1184	0.014741313046179982	0.5	null	279.63427734375	279.63507080078125
696	279.6462707519531	12.947650000000001					1	DETECTED	279.6463 m/z @12.95 [CD8059_2.mzXML]	279.6462707519531	12.947650000000001	12.73855	14.187783333333334	1.4492333333333338	113317.9609375	1584246.4492392566	2	1184	0.19917108740810718	1.1175189386356121	1.7011184403859931	279.64520263671875	279.64654541015625
697	280.09130859375	1.7484833333333334					1	DETECTED	280.0913 m/z @1.75 [CD8059_2.mzXML]	280.09130859375	1.7484833333333334	1.6839333333333333	18.600166666666667	16.916233333333334	84124.6640625	4125953.9371446245	0	1184	0.06528999692593462	104.6585092334913	196.87734155130929	280.08587646484375	280.092041015625
698	280.1543273925781	9.373983333333333					1	DETECTED	280.1543 m/z @9.37 [CD8059_2.mzXML]	280.1543273925781	9.373983333333333	0.15576666666666666	19.987666666666666	19.831899999999997	39905.8515625	7001244.097015564	0	1184	6.304869408237269	0.8257147438550071	10.621654609313406	280.14752197265625	280.16314697265625
699	280.2345275878906	13.486933333333333					1	DETECTED	280.2345 m/z @13.49 [CD8059_2.mzXML]	280.2345275878906	13.486933333333333	13.393716666666668	13.616733333333334	0.2230166666666662	7282.50146484375	71644.04930688474	0	1184	0.3345262008147145	1.1962274271410887	1.3924548542821775	280.2339782714844	280.2350158691406
700	280.6540222167969	13.261416666666666					1	DETECTED	280.6540 m/z @13.26 [CD8059_2.mzXML]	280.6540222167969	13.261416666666666	10.6605	14.820916666666667	4.160416666666666	58970.0703125	1997756.482701998	0	1184	0.30141141057047527	1.9263490777206942	1.8562438661502838	280.64410400390625	280.659423828125
701	281.0834655761719	15.554166666666667					1	DETECTED	281.0835 m/z @15.55 [CD8059_2.mzXML]	281.0834655761719	15.554166666666667	9.634383333333334	19.203833333333332	9.569449999999998	12442.9287109375	3033845.6516619264	0	1184	2.707786415206991	0.8082601559178685	0.5446584479541119	281.08282470703125	281.09234619140625
702	281.246826171875	14.2956					1	DETECTED	281.2468 m/z @14.30 [CD8059_2.mzXML]	281.246826171875	14.2956	1.2821333333333333	17.716666666666665	16.43453333333333	199308.640625	1.0865364983474772E7	0	1184	0.5711373419970514	0.8226876657541007	0.5073533613557741	281.2461853027344	281.24798583984375
703	281.6618347167969	14.074683333333333					1	DETECTED	281.6618 m/z @14.07 [CD8059_2.mzXML]	281.6618347167969	14.074683333333333	11.590016666666665	16.64365	5.053633333333336	43723.0234375	2643089.9614245608	0	1184	0.6259445998414144	3.020630912164678	1.334097112755265	281.65667724609375	281.66351318359375
704	282.2217712402344	16.31083333333333					1	DETECTED	282.2218 m/z @16.31 [CD8059_2.mzXML]	282.2217712402344	16.31083333333333	0.11948333333333333	20.00583333333333	19.886349999999997	4083.824951171875	2636596.8759851046	0	1184	12.362561477814507	0.6141041358503152	0.523869016087044	282.2200622558594	282.2225036621094
705	282.25018310546875	14.357166666666666					1	DETECTED	282.2502 m/z @14.36 [CD8059_2.mzXML]	282.25018310546875	14.357166666666666	11.28125	16.55163333333333	5.270383333333331	38717.8671875	3850378.030952513	0	1184	0.5050027882287793	0.7656284090091908	0.41264827707044216	282.2499084472656	282.25958251953125
706	282.2784729003906	13.936866666666667					1	DETECTED	282.2785 m/z @13.94 [CD8059_2.mzXML]	282.2784729003906	13.936866666666667	11.794666666666666	14.17175	2.377083333333333	44169.109375	1006845.3415499264	0	1184	0.303968324386064	0.5833027592361859	1.394607482215644	282.2776184082031	282.2801513671875
707	282.82281494140625	1.7484833333333334					1	DETECTED	282.8228 m/z @1.75 [CD8059_2.mzXML]	282.82281494140625	1.7484833333333334	1.6998	4.5887	2.8889000000000005	15545.2275390625	868501.2910858764	0	1184	0.10861934988515687	29.670318384114985	58.34063676822996	282.8153076171875	282.8230285644531
708	282.9046630859375	1.6076000000000001					1	DETECTED	282.9047 m/z @1.61 [CD8059_2.mzXML]	282.9046630859375	1.6076000000000001	1.5486833333333334	5.3136833333333335	3.765	58395.984375	1379461.7880132447	0	1184	0.056761156615477315	31.75531566771179	0.8948913885286501	282.89617919921875	282.905029296875
709	282.9727783203125	11.604516666666665					1	DETECTED	282.9728 m/z @11.60 [CD8059_2.mzXML]	282.9727783203125	11.604516666666665	11.047166666666667	16.938166666666667	5.891	9477.5546875	764580.4551364745	0	1184	0.5385191006367887	5.284829999102919	5.4394006547702185	282.9716796875	282.9748229980469
710	283.0073547363281	10.223450000000001					1	DETECTED	283.0074 m/z @10.22 [CD8059_2.mzXML]	283.0073547363281	10.223450000000001	10.187166666666666	11.7609	1.5737333333333332	9125.8876953125	141275.93965350342	0	1184	0.08974452261882604	21.68672485071086	42.37344970142172	283.0072326660156	283.00970458984375
711	283.02789306640625	16.292533333333335					1	DETECTED	283.0279 m/z @16.29 [CD8059_2.mzXML]	283.02789306640625	16.292533333333335	10.387516666666667	18.454666666666665	8.067149999999998	2169.0517578125	514187.5892703553	0	1184	0.5353577678645589	0.6830759721253958	0.36615194425079167	283.0257568359375	283.02850341796875
712	283.2417297363281	15.020916666666666					1	DETECTED	283.2417 m/z @15.02 [CD8059_2.mzXML]	283.2417297363281	15.020916666666666	14.593733333333335	16.015116666666668	1.421383333333333	4972.392578125	194098.60246569812	0	1184	0.3552017168526973	1.6636689945768848	2.3273379891537695	283.236328125	283.2427978515625
713	283.2623596191406	12.622549999999999					1	DETECTED	283.2624 m/z @12.62 [CD8059_2.mzXML]	283.2623596191406	12.622549999999999	0.19225	19.932666666666666	19.740416666666665	54249.29296875	2708051.3314775075	0	1184	0.21088478020269008	5.393991457119113	3.844382589444687	283.2528381347656	283.2641296386719
714	283.2815856933594	13.936866666666667					1	DETECTED	283.2816 m/z @13.94 [CD8059_2.mzXML]	283.2815856933594	13.936866666666667	13.8164	14.466466666666667	0.6500666666666675	7154.46875	157155.27462109388	0	1184	0.42139478376221007	2.6981184283342476	4.396236856668495	283.2811584472656	283.2823791503906
715	283.6298522949219	11.96305					1	DETECTED	283.6299 m/z @11.96 [CD8059_2.mzXML]	283.6298522949219	11.96305	2.4532499999999997	12.180933333333334	9.727683333333335	9971.9130859375	1233528.8719506224	0	1184	0.1156065378974489	0.5114557263734953	0.02291145274699078	283.6282653808594	283.6311950683594
716	284.33050537109375	11.902433333333333					1	DETECTED	284.3305 m/z @11.90 [CD8059_2.mzXML]	284.33050537109375	11.902433333333333	11.828133333333334	12.854416666666667	1.0262833333333337	8215.494140625	168911.2526580199	0	1184	0.08321897973450199	6.906348138178637	12.488000683272626	284.3291931152344	284.3310546875
717	284.90924072265625	1.6839333333333333					1	DETECTED	284.9092 m/z @1.68 [CD8059_2.mzXML]	284.90924072265625	1.6839333333333333	1.6532333333333333	1.7785166666666667	0.1252833333333334	28912.328125	135430.10705029295	0	1184	0.09165310339473098	2.040445168295336	3.0808903365906715	284.9091796875	284.90972900390625
718	285.064453125	1.5192166666666667					1	DETECTED	285.0645 m/z @1.52 [CD8059_2.mzXML]	285.064453125	1.5192166666666667	1.4093000000000002	18.326833333333333	16.91753333333333	11972.2587890625	1356923.4483899535	0	1184	0.1722104903756081	76.95617892342699	152.74071225687092	285.0593566894531	285.069091796875
719	285.2784118652344	14.419583333333332					1	DETECTED	285.2784 m/z @14.42 [CD8059_2.mzXML]	285.2784118652344	14.419583333333332	0.2829833333333333	19.7315	19.448516666666666	2380.1923828125	1337088.819859741	0	1184	9.397731447798893	0.687878155520658	0.3757563110413161	285.27459716796875	285.2802734375
720	286.2008056640625	10.314466666666668					1	DETECTED	286.2008 m/z @10.31 [CD8059_2.mzXML]	286.2008056640625	10.314466666666668	10.259583333333333	10.980250000000002	0.7206666666666681	131430.296875	1080494.250354064	1	1184	0.11101232973018327	2.760433904110278	3.2528158570759094	286.1997375488281	286.2015380859375
721	286.2487487792969	9.800683333333334					1	DETECTED	286.2487 m/z @9.80 [CD8059_2.mzXML]	286.2487487792969	9.800683333333334	8.830266666666667	19.2405	10.410233333333334	94941.125	1925700.013944155	1	1184	0.08702601927555698	1.0853856456722641	1.019393764060677	286.2474670410156	286.2560729980469
722	286.7712097167969	1.9889000000000001					1	DETECTED	286.7712 m/z @1.99 [CD8059_2.mzXML]	286.7712097167969	1.9889000000000001	1.9325166666666667	2.04575	0.1132333333333333	6233.916015625	27547.445269775413	0	1184	0.08451377009022676	1.004138338752584	1.0082766775051681	286.7700500488281	286.7718811035156
723	287.01312255859375	1.7927166666666667					1	DETECTED	287.0131 m/z @1.79 [CD8059_2.mzXML]	287.01312255859375	1.7927166666666667	1.4274166666666666	1.9186666666666667	0.4912500000000002	29939.5234375	286780.1687438966	0	1184	0.06924544599258287	0.6723925540651519	0.16787236673935416	287.0130310058594	287.0209655761719
724	287.09991455078125	9.71875					1	DETECTED	287.0999 m/z @9.72 [CD8059_2.mzXML]	287.09991455078125	9.71875	9.651833333333334	10.169183333333333	0.5173499999999986	154108.875	1119489.8928510752	1	1184	0.11479547150629443	3.865628891656326	6.4405553387317855	287.0995788574219	287.10015869140625
725	287.2041320800781	10.332683333333334					1	DETECTED	287.2041 m/z @10.33 [CD8059_2.mzXML]	287.2041320800781	10.332683333333334	10.259583333333333	11.9474	1.6878166666666665	19897.6171875	245141.45261349465	0	1184	0.10804335354716521	11.469133025332187	2.1076058801802326	287.20068359375	287.205322265625
726	287.2365417480469	13.954233333333333					1	DETECTED	287.2365 m/z @13.95 [CD8059_2.mzXML]	287.2365417480469	13.954233333333333	11.744216666666667	14.870883333333333	3.126666666666667	7140.95947265625	440464.11626782245	0	1184	0.33625812244497055	0.7073853138362458	0.4147706276724915	287.23529052734375	287.23724365234375
727	287.63238525390625	12.932283333333334					1	DETECTED	287.6324 m/z @12.93 [CD8059_2.mzXML]	287.63238525390625	12.932283333333334	12.128449999999999	13.91925	1.7908000000000008	99870.1484375	1445515.6585423565	2	1184	0.19101421270019792	1.2480753961158604	1.0633590284687995	287.63165283203125	287.6421203613281
728	288.1033020019531	9.70295					1	DETECTED	288.1033 m/z @9.70 [CD8059_2.mzXML]	288.1033020019531	9.70295	9.651833333333334	9.851366666666667	0.19953333333333312	19043.40234375	138721.4839143071	0	1184	0.11328193959690402	1.9517443756113941	2.911133467029875	288.1031799316406	288.1038818359375
729	288.2166748046875	10.62785					1	DETECTED	288.2167 m/z @10.63 [CD8059_2.mzXML]	288.2166748046875	10.62785	1.1918833333333334	19.987666666666666	18.795783333333333	104019.5625	2094473.699538941	1	1184	0.07660865825373264	1.1101408019311865	5.5070924183250884	288.20709228515625	288.21771240234375
730	288.6402282714844	13.305033333333334					1	DETECTED	288.6402 m/z @13.31 [CD8059_2.mzXML]	288.6402282714844	13.305033333333334	12.772566666666668	14.107483333333333	1.3349166666666648	37688.1640625	846358.1606825582	0	1184	0.2609739148804433	1.1692921690241063	3.8042167483960356	288.6318664550781	288.64990234375
731	288.7685852050781	1.9325166666666667					1	DETECTED	288.7686 m/z @1.93 [CD8059_2.mzXML]	288.7685852050781	1.9325166666666667	1.7637500000000002	2.1313666666666666	0.3676166666666665	7729.6953125	123984.5565638428	0	1184	0.305211993405764	1.089126999802489	1.1782539996049781	288.767578125	288.76904296875
732	288.9215393066406	1.6076000000000001					1	DETECTED	288.9215 m/z @1.61 [CD8059_2.mzXML]	288.9215393066406	1.6076000000000001	1.5633000000000001	1.8906333333333334	0.32733333333333325	225836.453125	1068709.840765625	0	1184	0.07019316460305558	3.6858026295181356	2.038762659412974	288.9211120605469	288.9273986816406
733	289.1755065917969	0.8106166666666667					1	DETECTED	289.1755 m/z @0.81 [CD8059_2.mzXML]	289.1755065917969	0.8106166666666667	0.10128333333333334	20.00583333333333	19.904549999999997	6633.96435546875	1814337.482966034	0	1184	0.5995252958147073	0.9357948997878305	0.8692483765941758	289.1683044433594	289.1771240234375
734	289.2198486328125	10.64345					1	DETECTED	289.2198 m/z @10.64 [CD8059_2.mzXML]	289.2198486328125	10.64345	10.596866666666667	12.4207	1.823833333333333	13984.3076171875	355998.71000646934	0	1184	1.7005720588008444	19.576028622540584	38.15205724508117	289.2147521972656	289.2202453613281
735	289.6482849121094	14.091233333333333					1	DETECTED	289.6483 m/z @14.09 [CD8059_2.mzXML]	289.6482849121094	14.091233333333333	9.750883333333332	15.884683333333333	6.133800000000001	27829.685546875	1917765.9757389836	0	1184	2.458088593213084	0.7103546823250473	9.062675173631934	289.63916015625	289.65802001953125
736	290.0260314941406	4.57275					1	DETECTED	290.0260 m/z @4.57 [CD8059_2.mzXML]	290.0260314941406	4.57275	4.57275	19.075833333333332	14.503083333333333	1883.0731201171875	1014657.5576994632	0	1184	12.773125059631422	null	null	290.0249328613281	290.0340270996094
737	290.1498718261719	14.12345					1	DETECTED	290.1499 m/z @14.12 [CD8059_2.mzXML]	290.1498718261719	14.12345	8.331533333333333	15.427249999999999	7.095716666666666	8915.46484375	1232525.2246097103	0	1184	6.805503651010246	0.6143171305560481	0.20203965497942306	290.149169921875	290.1597900390625
738	290.26812744140625	11.385766666666665					1	DETECTED	290.2681 m/z @11.39 [CD8059_2.mzXML]	290.26812744140625	11.385766666666665	10.914033333333332	11.604516666666665	0.6904833333333329	38883.23046875	332991.70240747073	0	1184	0.1796196280680764	0.7318576879592993	3.1186947506399187	290.2662048339844	290.26873779296875
739	290.62713623046875	12.886333333333333					1	DETECTED	290.6271 m/z @12.89 [CD8059_2.mzXML]	290.62713623046875	12.886333333333333	12.688966666666666	13.73175	1.0427833333333343	23346.515625	293221.66763879335	0	1184	0.08459507232763386	2.641741259922304	1.5428478726837318	290.6263122558594	290.63702392578125
740	290.6669921875	14.058083333333334					1	DETECTED	290.6670 m/z @14.06 [CD8059_2.mzXML]	290.6669921875	14.058083333333334	14.0411	15.645083333333334	1.6039833333333338	3933.90673828125	187467.1707418213	0	1184	0.6001099415516435	47.22227674190194	93.44455348380389	290.6658020019531	290.6685485839844
741	290.92474365234375	2.67315					1	DETECTED	290.9247 m/z @2.67 [CD8059_2.mzXML]	290.92474365234375	2.67315	0.9012833333333333	16.015116666666668	15.113833333333334	31540.58984375	2920973.2399642006	0	1184	0.7078544308427697	1.0772467355330713	1.3008444293079624	290.921875	290.92620849609375
742	291.1197204589844	12.043733333333334					1	DETECTED	291.1197 m/z @12.04 [CD8059_2.mzXML]	291.1197204589844	12.043733333333334	3.943366666666667	13.038350000000001	9.094983333333335	31934.947265625	1767700.5188731698	0	1184	0.11090429251907707	0.5613933114138868	14.986490418823164	291.11627197265625	291.129638671875
743	291.1737976074219	9.8345					1	DETECTED	291.1738 m/z @9.83 [CD8059_2.mzXML]	291.1737976074219	9.8345	9.686316666666666	14.920533333333333	5.234216666666667	3822.02099609375	565926.9922547608	0	1184	0.27403528191285176	17.661286694410023	34.32257338882005	291.16741943359375	291.17431640625
744	291.1944885253906	12.128449999999999					1	DETECTED	291.1945 m/z @12.13 [CD8059_2.mzXML]	291.1944885253906	12.128449999999999	3.6824166666666667	12.4207	8.738283333333333	14477.1943359375	4270252.546574586	0	1184	8.554133763236106	0.5173010209921028	0.034602041984205724	291.1918640136719	291.19940185546875
745	291.6461486816406	12.870800000000001					1	DETECTED	291.6461 m/z @12.87 [CD8059_2.mzXML]	291.6461486816406	12.870800000000001	4.302683333333333	14.577499999999999	10.274816666666666	55300.203125	1737394.5550686019	0	1184	0.09896920328271364	4.40619088706861	1.6484166590717313	291.64434814453125	291.64697265625
746	291.9349670410156	2.5217					1	DETECTED	291.9350 m/z @2.52 [CD8059_2.mzXML]	291.9349670410156	2.5217	2.11715	17.142333333333333	15.025183333333333	26854.064453125	2626651.0676675416	0	1184	0.7824687363012162	2.9388053038378303	3.2137972815699105	291.92608642578125	291.9364318847656
747	292.06781005859375	16.6253					1	DETECTED	292.0678 m/z @16.63 [CD8059_2.mzXML]	292.06781005859375	16.6253	9.408033333333332	19.495166666666666	10.087133333333334	4024.71240234375	1025440.7800405878	0	1184	3.1598246565935	0.6988194976861046	0.3976389953722092	292.0663146972656	292.0688781738281
748	292.6543273925781	13.06895					1	DETECTED	292.6543 m/z @13.07 [CD8059_2.mzXML]	292.6543273925781	13.06895	3.2533833333333333	13.665733333333332	10.412349999999998	13382.3291015625	2881827.341911316	0	1184	0.03503932874302862	0.5303998410687785	0.06534946269962721	292.6527099609375	292.6641540527344
749	292.9319152832031	2.6592					1	DETECTED	292.9319 m/z @2.66 [CD8059_2.mzXML]	292.9319152832031	2.6592	2.4391666666666665	14.107483333333333	11.668316666666666	4738.3369140625	1210854.4283334652	0	1184	0.40589817981092624	26.514884108468415	52.02976821693683	292.9230041503906	292.9400329589844
750	292.97784423828125	2.466933333333333					1	DETECTED	292.9778 m/z @2.47 [CD8059_2.mzXML]	292.97784423828125	2.466933333333333	2.3978166666666665	3.5590333333333333	1.1612166666666668	4399.05029296875	142718.53591247558	0	1184	0.18118038788728574	8.400409934892716	10.897458245190881	292.9693603515625	292.9852294921875
751	293.0002746582031	2.9006499999999997					1	DETECTED	293.0003 m/z @2.90 [CD8059_2.mzXML]	293.0002746582031	2.9006499999999997	2.4116166666666667	15.463216666666666	13.051599999999999	4274.99560546875	877311.4469189453	0	1184	0.2775868598718323	13.344284643173616	25.68856928634723	292.99224853515625	293.0005187988281
752	293.011474609375	2.7156000000000002					1	DETECTED	293.0115 m/z @2.72 [CD8059_2.mzXML]	293.011474609375	2.7156000000000002	2.383966666666667	16.607033333333334	14.223066666666668	4906.41650390625	943393.5358361206	0	1184	0.3951914803372647	21.443964217509293	3.2764141241956923	293.00347900390625	293.0118103027344
753	293.0230712890625	2.7011833333333333					1	DETECTED	293.0231 m/z @2.70 [CD8059_2.mzXML]	293.0230712890625	2.7011833333333333	2.383966666666667	19.567999999999998	17.184033333333332	6896.43798828125	1085457.3374248655	0	1184	0.24223485760563745	27.08564072925972	2.732496750123296	293.0151062011719	293.02313232421875
754	293.0344543457031	2.4940333333333333					1	DETECTED	293.0345 m/z @2.49 [CD8059_2.mzXML]	293.0344543457031	2.4940333333333333	2.258583333333333	3.8366166666666666	1.5780333333333334	9265.02734375	348528.5133917847	0	1184	0.3342535196196357	3.351100729100302	4.625250315577154	293.02642822265625	293.04217529296875
755	293.05682373046875	2.535416666666667					1	DETECTED	293.0568 m/z @2.54 [CD8059_2.mzXML]	293.05682373046875	2.535416666666667	2.11715	9.750883333333332	7.633733333333332	14035.2978515625	990343.0981796265	0	1184	0.4589307288495945	1.883097182513878	2.500455487284016	293.04901123046875	293.0612487792969
756	293.0717468261719	2.5627					1	DETECTED	293.0717 m/z @2.56 [CD8059_2.mzXML]	293.0717468261719	2.5627	2.1739	19.295	17.121100000000002	19126.958984375	2229094.2143688356	0	1184	0.40766888677951796	20.56387852140883	2.91984228273547	293.0628662109375	293.0722961425781
757	293.0972900390625	2.5627					1	DETECTED	293.0973 m/z @2.56 [CD8059_2.mzXML]	293.0972900390625	2.5627	0.13763333333333333	20.00583333333333	19.868199999999998	8827647.0	5.810629274422437E8	1	1184	0.7642108705308597	2.245126743851026	2.03871289562592	293.0958251953125	293.1070251464844
758	293.12347412109375	10.296166666666666					1	DETECTED	293.1235 m/z @10.30 [CD8059_2.mzXML]	293.12347412109375	10.296166666666666	2.11715	10.296166666666666	8.179016666666666	45051.66015625	8891418.343695678	0	1184	7.706724508869064	0.5	null	293.1148986816406	293.12701416015625
759	293.13836669921875	10.3691					1	DETECTED	293.1384 m/z @10.37 [CD8059_2.mzXML]	293.13836669921875	10.3691	2.14555	15.959166666666667	13.813616666666666	60553.6875	1.161852068949341E7	2	1184	8.53043061365176	0.637558464496484	0.08039992034071913	293.1283874511719	293.142333984375
760	293.1523742675781	9.800683333333334					1	DETECTED	293.1524 m/z @9.80 [CD8059_2.mzXML]	293.1523742675781	9.800683333333334	2.3006333333333333	13.424533333333333	11.123899999999999	268347.34375	2.9085895258700278E7	0	1184	0.4284770474648525	0.5538825901336335	0.1316182188859366	293.1452941894531	293.16107177734375
761	293.1779479980469	13.6988					1	DETECTED	293.1779 m/z @13.70 [CD8059_2.mzXML]	293.1779479980469	13.6988	2.356333333333333	15.248850000000001	12.892516666666667	24347.09375	2286387.398546081	0	1184	0.30127213441955014	0.5720771358259871	0.1256872863344659	293.16796875	293.1878967285156
762	293.1904602050781	2.5489666666666664					1	DETECTED	293.1905 m/z @2.55 [CD8059_2.mzXML]	293.1904602050781	2.5489666666666664	2.383966666666667	12.4207	10.036733333333334	4676.38037109375	1250615.3695586547	0	1184	0.7435743708725302	30.41434343434351	59.828686868687015	293.1899108886719	293.1987609863281
763	293.31561279296875	2.67315					1	DETECTED	293.3156 m/z @2.67 [CD8059_2.mzXML]	293.31561279296875	2.67315	2.42535	3.467	1.0416500000000002	4468.693359375	119926.12650378427	0	1184	0.1496975393607598	2.1017958030669877	3.2035916061339758	293.307373046875	293.31951904296875
764	293.6401062011719	10.3691					1	DETECTED	293.6401 m/z @10.37 [CD8059_2.mzXML]	293.6401062011719	10.3691	2.60385	14.820916666666667	12.217066666666668	20976.095703125	5215511.9079522705	0	1184	0.09888165373203073	0.7866499254155802	0.5746650647601333	293.63043212890625	293.6497802734375
765	294.1004943847656	2.5763499999999997					1	DETECTED	294.1005 m/z @2.58 [CD8059_2.mzXML]	294.1004943847656	2.5763499999999997	1.3913	19.44066666666667	18.049366666666668	873617.8125	5.618158934441788E7	0	1184	0.7331064252394595	1.5258145873136377	2.0015726692082643	294.10015869140625	294.10382080078125
766	294.15606689453125	9.800683333333334					1	DETECTED	294.1561 m/z @9.80 [CD8059_2.mzXML]	294.15606689453125	9.800683333333334	9.5305	14.2956	4.7651	32333.701171875	1525459.698927489	0	1184	0.42195679337391034	8.818271544013314	16.636543088026627	294.1504821777344	294.1562805175781
767	294.91912841796875	12.838266666666668					1	DETECTED	294.9191 m/z @12.84 [CD8059_2.mzXML]	294.91912841796875	12.838266666666668	0.11948333333333333	19.969333333333335	19.84985	17250.04296875	4221437.6229977105	0	1184	1.433756763910809	0.7126270081912982	0.4043618641800384	294.9178161621094	294.9203186035156
768	294.9379577636719	1.6532333333333333					1	DETECTED	294.9380 m/z @1.65 [CD8059_2.mzXML]	294.9379577636719	1.6532333333333333	1.5926666666666667	1.6839333333333333	0.09126666666666661	93045.0	319025.7821044918	0	1184	0.05490410480001073	0.753439735828288	0.5021925367782125	294.9379577636719	294.9386291503906
769	294.9537048339844	11.148333333333333					1	DETECTED	294.9537 m/z @11.15 [CD8059_2.mzXML]	294.9537048339844	11.148333333333333	8.759733333333333	18.47283333333333	9.713099999999997	5161.56103515625	1139969.8918699948	0	1184	4.350676753177764	2.033220296407937	3.066440592815874	294.9526672363281	294.9554443359375
770	295.1016845703125	2.60385					1	DETECTED	295.1017 m/z @2.60 [CD8059_2.mzXML]	295.1016845703125	2.60385	1.8491833333333332	19.18566666666667	17.336483333333337	100633.703125	7857878.650472502	0	1184	0.7293939536162259	9.556875170336411	2.000752557272872	295.096435546875	295.1032409667969
771	295.12841796875	9.634383333333334					1	DETECTED	295.1284 m/z @9.63 [CD8059_2.mzXML]	295.12841796875	9.634383333333334	9.599516666666666	9.71875	0.11923333333333375	28399.134765625	131468.7015839841	0	1184	0.08417249225274936	1.7098470363288265	2.419694072657653	295.12823486328125	295.1337585449219
772	295.1484069824219	9.800683333333334					1	DETECTED	295.1484 m/z @9.80 [CD8059_2.mzXML]	295.1484069824219	9.800683333333334	9.46045	10.351133333333333	0.8906833333333335	9760.3115234375	244801.70245166015	0	1184	0.408370706726231	1.285484498054277	1.623118841977111	295.14813232421875	295.14874267578125
773	295.1936340332031	12.353116666666667					1	DETECTED	295.1936 m/z @12.35 [CD8059_2.mzXML]	295.1936340332031	12.353116666666667	1.4274166666666666	15.866066666666667	14.43865	37538.2265625	2469578.086482667	0	1184	0.28333460976533686	10.065675843151555	0.286649559627977	295.187255859375	295.203369140625
774	295.2940979003906	2.67315					1	DETECTED	295.2941 m/z @2.67 [CD8059_2.mzXML]	295.2940979003906	2.67315	2.0739	7.55425	5.48035	31617.568359375	1881141.1224654543	0	1184	0.8160827633527719	1.6793213983475814	2.0767401872666307	295.29296875	295.2956237792969
775	296.0650939941406	1.7637500000000002					1	DETECTED	296.0651 m/z @1.76 [CD8059_2.mzXML]	296.0650939941406	1.7637500000000002	1.6683333333333332	1.7927166666666667	0.12438333333333351	79813.328125	303079.17468750005	0	1184	0.05428145199483225	0.6517903930130996	0.3035807860261992	296.06500244140625	296.06573486328125
776	296.1312255859375	9.634383333333334					1	DETECTED	296.1312 m/z @9.63 [CD8059_2.mzXML]	296.1312255859375	9.634383333333334	9.599516666666666	9.734783333333333	0.13526666666666642	4727.28173828125	21036.79369891352	0	1184	0.06280379702948657	1.9397705544932462	3.3234757145297897	296.1312255859375	296.1320495605469
777	296.18475341796875	11.828133333333334					1	DETECTED	296.1848 m/z @11.83 [CD8059_2.mzXML]	296.18475341796875	11.828133333333334	9.5305	19.313166666666667	9.782666666666668	21916.162109375	2039484.9525056763	0	1184	0.12344770930140214	2.0856963826416646	2.9798528243284474	296.18231201171875	296.18505859375
778	296.1965637207031	12.301683333333333					1	DETECTED	296.1966 m/z @12.30 [CD8059_2.mzXML]	296.1965637207031	12.301683333333333	12.250300000000001	12.505033333333333	0.25473333333333237	6679.18798828125	70650.12751965325	0	1184	0.2357158528199932	2.47875445994167	3.95750891988334	296.1958923339844	296.1977844238281
779	296.2577209472656	13.455350000000001					1	DETECTED	296.2577 m/z @13.46 [CD8059_2.mzXML]	296.2577209472656	13.455350000000001	13.378666666666668	14.006566666666666	0.6278999999999986	24564.29296875	348545.74815295386	0	1184	0.20062494121439123	4.094109976092139	7.188219952184278	296.25714111328125	296.25823974609375
780	297.1183776855469	1.4896833333333332					1	DETECTED	297.1184 m/z @1.49 [CD8059_2.mzXML]	297.1183776855469	1.4896833333333332	1.4274166666666666	1.5339	0.10648333333333349	6936.626953125	38210.53110083012	0	1184	0.18489602375005032	0.8550588865096368	0.7101177730192737	297.1178894042969	297.11859130859375
781	297.179931640625	14.2956					1	DETECTED	297.1799 m/z @14.30 [CD8059_2.mzXML]	297.179931640625	14.2956	9.340383333333333	19.750166666666665	10.409783333333332	12634.5556640625	2461969.4457987687	0	1184	2.6579826444984924	0.9948070610637436	0.977695381805095	297.16998291015625	297.1879577636719
782	298.0967712402344	9.262233333333334					1	DETECTED	298.0968 m/z @9.26 [CD8059_2.mzXML]	298.0967712402344	9.262233333333334	9.247533333333333	9.307783333333333	0.060249999999999915	1505.26025390625	4574.857590637213	0	1184	0.07320322649152544	2.049319727890977	3.098639455781954	298.09619140625	298.0971374511719
783	298.1488342285156	1.8768166666666666					1	DETECTED	298.1488 m/z @1.88 [CD8059_2.mzXML]	298.1488342285156	1.8768166666666666	1.8768166666666666	2.0739	0.1970833333333335	7019.0458984375	51613.83477178959	0	1184	0.098679473453394	null	null	298.1467590332031	298.1501770019531
784	298.27325439453125	14.357166666666666					1	DETECTED	298.2733 m/z @14.36 [CD8059_2.mzXML]	298.27325439453125	14.357166666666666	10.47965	16.956333333333333	6.476683333333334	154482.453125	7060554.888051701	0	1184	0.545981457349626	0.8311930174961702	0.4647837102714375	298.27239990234375	298.2745361328125
785	299.13812255859375	11.312683333333332					1	DETECTED	299.1381 m/z @11.31 [CD8059_2.mzXML]	299.13812255859375	11.312683333333332	8.584683333333334	16.107033333333334	7.522349999999999	47090.28125	2614569.675693514	0	1184	0.27246482100052205	1.6965675902687718	1.5791236127634714	299.1370849609375	299.14013671875
786	299.27679443359375	14.2956					1	DETECTED	299.2768 m/z @14.30 [CD8059_2.mzXML]	299.27679443359375	14.2956	14.107483333333333	16.218466666666664	2.1109833333333317	31443.744140625	1096956.82442212	0	1184	0.4168141799888616	3.9334712196210933	6.8636535424310985	299.2763671875	299.27777099609375
787	299.632080078125	12.870800000000001					1	DETECTED	299.6321 m/z @12.87 [CD8059_2.mzXML]	299.632080078125	12.870800000000001	12.73855	13.143366666666667	0.40481666666666705	48466.6171875	451993.5494956049	0	1184	0.09216048092114804	1.5304977945809617	1.0501915535115096	299.63189697265625	299.6325988769531
788	301.1173400878906	10.780516666666667					1	DETECTED	301.1173 m/z @10.78 [CD8059_2.mzXML]	301.1173400878906	10.780516666666667	10.332683333333334	10.830583333333333	0.49789999999999957	21269.685546875	304356.42472802795	0	1184	0.10592915294573757	0.5558987718645322	0.11179754372906442	301.1170654296875	301.1184997558594
789	301.14019775390625	12.454616666666668					1	DETECTED	301.1402 m/z @12.45 [CD8059_2.mzXML]	301.14019775390625	12.454616666666668	0.10128333333333334	20.00583333333333	19.904549999999997	108985.453125	1.2611911079961315E7	1	1184	10.951243120638427	4.81130907787205	0.334680207448522	301.1389465332031	301.1412658691406
790	301.2127685546875	13.455350000000001					1	DETECTED	301.2128 m/z @13.46 [CD8059_2.mzXML]	301.2127685546875	13.455350000000001	13.378666666666668	13.867183333333333	0.4885166666666656	48887.44140625	715789.466987304	0	1184	0.22567978160311064	3.1852858074331554	7.221787275485048	301.21258544921875	301.2134094238281
791	302.019287109375	4.524616666666666					1	DETECTED	302.0193 m/z @4.52 [CD8059_2.mzXML]	302.019287109375	4.524616666666666	0.7196166666666667	19.987666666666666	19.26805	3920.21630859375	2218080.151357759	0	1184	11.68411259189271	2.5319382391590017	4.0638764783180035	302.017578125	302.0202941894531
792	302.10174560546875	10.6605					1	DETECTED	302.1017 m/z @10.66 [CD8059_2.mzXML]	302.10174560546875	10.6605	10.551416666666666	10.694966666666666	0.1435499999999994	5713.4853515625	30214.418170654066	0	1184	0.09485419953514729	0.6579831932773023	0.3159663865546046	302.1016845703125	302.1028137207031
793	302.1230163574219	10.115483333333334					1	DETECTED	302.1230 m/z @10.12 [CD8059_2.mzXML]	302.1230163574219	10.115483333333334	10.079483333333334	10.797500000000001	0.7180166666666672	6391.96630859375	127784.80791394047	0	1184	0.689300394435234	9.972453703703826	18.94490740740765	302.1202392578125	302.1231384277344
794	302.1434326171875	12.454616666666668					1	DETECTED	302.1434 m/z @12.45 [CD8059_2.mzXML]	302.1434326171875	12.454616666666668	0.22856666666666667	19.896	19.667433333333335	18364.400390625	2733180.389393799	0	1184	10.792499475139897	0.8121318304935504	2.460089837413091	302.14208984375	302.14556884765625
795	302.286376953125	11.604516666666665					1	DETECTED	302.2864 m/z @11.60 [CD8059_2.mzXML]	302.286376953125	11.604516666666665	11.4892	15.177483333333333	3.6882833333333327	167853.875	1661964.0760283538	0	1184	0.08622651212107968	7595.754617719418	1.735443477752897	302.285400390625	302.2880859375
796	303.0270080566406	1.5044499999999998					1	DETECTED	303.0270 m/z @1.50 [CD8059_2.mzXML]	303.0270080566406	1.5044499999999998	1.4274166666666666	4.7185999999999995	3.2911833333333327	7379.52587890625	482467.225066925	0	1184	3.232460162137572	21.36207269580269	41.72414539160538	303.02276611328125	303.0291748046875
797	303.07379150390625	9.70295					1	DETECTED	303.0738 m/z @9.70 [CD8059_2.mzXML]	303.07379150390625	9.70295	9.651833333333334	9.8345	0.1826666666666661	13155.859375	87393.50392517094	0	1184	0.10845702018754899	1.7867623084447741	3.2605430464574945	303.0733642578125	303.07403564453125
798	303.2284851074219	14.2956					1	DETECTED	303.2285 m/z @14.30 [CD8059_2.mzXML]	303.2284851074219	14.2956	10.3691	16.900666666666666	6.5315666666666665	399805.0	1.579242751570691E7	1	1184	0.5009783339642055	0.7799770812064533	0.3877186639498127	303.22772216796875	303.23272705078125
799	303.645751953125	12.838266666666668					1	DETECTED	303.6458 m/z @12.84 [CD8059_2.mzXML]	303.645751953125	12.838266666666668	2.14555	13.007866666666667	10.862316666666667	11459.99609375	2854104.7288117674	0	1184	0.17145184344245834	0.5079306319098825	0.01586126381976508	303.645263671875	303.646484375
800	304.0188293457031	10.115483333333334					1	DETECTED	304.0188 m/z @10.12 [CD8059_2.mzXML]	304.0188293457031	10.115483333333334	1.4274166666666666	16.974666666666668	15.547250000000002	24935.58984375	2202616.547799164	0	1184	0.09104372345804279	0.51064653904454	2.7911788036064706	304.0182189941406	304.0276794433594
801	304.04791259765625	17.3275					1	DETECTED	304.0479 m/z @17.33 [CD8059_2.mzXML]	304.04791259765625	17.3275	0.26485	19.859666666666666	19.594816666666667	3967.341796875	1358108.2231196593	0	1184	7.421678235922974	0.5742020338771137	0.12345082433330355	304.0457763671875	304.050048828125
802	304.15032958984375	9.323966666666667					1	DETECTED	304.1503 m/z @9.32 [CD8059_2.mzXML]	304.15032958984375	9.323966666666667	9.247533333333333	17.846	8.598466666666667	3787.758056640625	1061205.8450238344	0	1184	0.07531408040303411	56.248146532925794	111.49629306585159	304.14752197265625	304.1556701660156
803	304.2115478515625	10.061783333333333					1	DETECTED	304.2115 m/z @10.06 [CD8059_2.mzXML]	304.2115478515625	10.061783333333333	4.620983333333333	18.582	13.961016666666668	26353.783203125	2449257.094480958	0	1184	0.1270620685968371	0.5236287355228397	0.04413646384634838	304.2036437988281	304.2127990722656
804	304.2319030761719	14.2956					1	DETECTED	304.2319 m/z @14.30 [CD8059_2.mzXML]	304.2319030761719	14.2956	11.131533333333334	18.233833333333333	7.1023	72465.015625	3550506.9475351563	0	1184	0.4796374021822558	0.7837689789267736	0.4070139041034666	304.2240905761719	304.2402038574219
805	304.29864501953125	11.517483333333333					1	DETECTED	304.2986 m/z @11.52 [CD8059_2.mzXML]	304.29864501953125	11.517483333333333	11.503233333333332	11.794666666666666	0.2914333333333339	16735.14453125	105130.81012872349	0	1184	0.1340739062397578	10.225730994151679	17.662244305262973	304.29864501953125	304.3007507324219
806	304.8953857421875	1.6076000000000001					1	DETECTED	304.8954 m/z @1.61 [CD8059_2.mzXML]	304.8953857421875	1.6076000000000001	1.5779166666666666	14.837950000000001	13.260033333333334	59499.3828125	2631575.933331726	0	1184	0.07212170486972069	223.35822571588866	445.71645143177733	304.89471435546875	304.9053649902344
807	304.9146423339844	1.5192166666666667					1	DETECTED	304.9146 m/z @1.52 [CD8059_2.mzXML]	304.9146423339844	1.5192166666666667	0.8832	1.5633000000000001	0.6801000000000001	3200.05029296875	44867.93865057375	0	1184	0.10368210742950534	0.5346558004245173	0.06931160084903458	304.9142150878906	304.9222412109375
808	305.0467834472656	11.8881					1	DETECTED	305.0468 m/z @11.89 [CD8059_2.mzXML]	305.0467834472656	11.8881	6.410333333333333	19.695	13.284666666666666	3534.166259765625	1106794.7935515451	0	1184	8.460724827344583	1.2125988085168529	1.425197617033706	305.0371398925781	305.0508728027344
809	305.2442626953125	12.58925					1	DETECTED	305.2443 m/z @12.59 [CD8059_2.mzXML]	305.2442626953125	12.58925	4.1613	16.015116666666668	11.853816666666667	107948.03125	3390398.01213745	1	1184	0.20667903454494763	12.472355011358442	5.36239514567079	305.2359924316406	305.2493591308594
810	305.7081604003906	10.451116666666667					1	DETECTED	305.7082 m/z @10.45 [CD8059_2.mzXML]	305.7081604003906	10.451116666666667	10.169183333333333	14.903816666666668	4.734633333333335	13616.0693359375	813487.8518728034	0	1184	0.10769357790211131	8.396724994088398	0.6466065551619402	305.70751953125	305.71014404296875
811	306.06488037109375	11.546533333333334					1	DETECTED	306.0649 m/z @11.55 [CD8059_2.mzXML]	306.06488037109375	11.546533333333334	11.11505	14.310733333333333	3.195683333333333	4853.8642578125	364218.3580183716	0	1184	0.6339233865216993	3.7031364672254536	6.406272934450907	306.0647888183594	306.06646728515625
812	306.0837097167969	15.737083333333334					1	DETECTED	306.0837 m/z @15.74 [CD8059_2.mzXML]	306.0837097167969	15.737083333333334	9.292083333333332	18.418	9.125916666666667	5676.7138671875	1184333.2054812307	0	1184	1.6801246274058155	0.7079842254978017	0.3597442076806691	306.08203125	306.0841369628906
813	306.247314453125	12.60575					1	DETECTED	306.2473 m/z @12.61 [CD8059_2.mzXML]	306.247314453125	12.60575	12.572383333333333	14.920533333333333	2.3481500000000004	18714.017578125	710642.4484854743	0	1184	1.3848963943095338	35.1870629370619	59.27191919525612	306.2471618652344	306.25201416015625
814	306.7977600097656	10.451116666666667					1	DETECTED	306.7978 m/z @10.45 [CD8059_2.mzXML]	306.7977600097656	10.451116666666667	10.40555	10.596866666666667	0.19131666666666725	12127.7978515625	71261.91265832557	0	1184	0.18850393161907597	2.0993050475493393	2.8007208591246866	306.7973327636719	306.7982482910156
815	306.9931640625	11.047166666666667					1	DETECTED	306.9932 m/z @11.05 [CD8059_2.mzXML]	306.9931640625	11.047166666666667	10.813916666666668	11.197849999999999	0.38393333333333146	4809.12890625	71262.6326387326	0	1184	0.13574426009936857	0.823008217220432	0.646016434440864	306.9915466308594	306.9934997558594
816	307.07855224609375	10.115483333333334					1	DETECTED	307.0786 m/z @10.12 [CD8059_2.mzXML]	307.07855224609375	10.115483333333334	9.651833333333334	19.951166666666666	10.299333333333331	25880.525390625	1288982.7953119203	0	1184	0.08672154743554294	26.45940122837418	72.41694911215605	307.0722351074219	307.0814208984375
817	307.1679382324219	10.566366666666665					1	DETECTED	307.1679 m/z @10.57 [CD8059_2.mzXML]	307.1679382324219	10.566366666666665	9.564466666666668	18.728166666666667	9.163699999999999	684778.9375	1.5810531277773067E7	1	1184	0.4438918290614371	5.241896207430291	5.200822150827807	307.1668395996094	307.1689453125
818	307.26239013671875	12.128449999999999					1	DETECTED	307.2624 m/z @12.13 [CD8059_2.mzXML]	307.26239013671875	12.128449999999999	12.128449999999999	14.435300000000002	2.3068500000000025	4480.15869140625	310070.3847791749	0	1184	0.12072990657114069	null	null	307.25909423828125	307.2633056640625
819	307.9698791503906	10.451116666666667					1	DETECTED	307.9699 m/z @10.45 [CD8059_2.mzXML]	307.9698791503906	10.451116666666667	10.421483333333333	10.493416666666667	0.07193333333333385	2888.746337890625	9946.366996582086	0	1184	0.06361103318546313	1.2137232845893777	1.4274465691787555	307.9658203125	307.9704284667969
820	308.0220031738281	10.465233333333334					1	DETECTED	308.0220 m/z @10.47 [CD8059_2.mzXML]	308.0220031738281	10.465233333333334	10.421483333333333	10.581616666666667	0.16013333333333435	6056.91357421875	36871.93384033208	0	1184	0.08178276398565565	1.8300952380952051	2.6601904761904103	308.0137939453125	308.0299072265625
821	308.04986572265625	10.451116666666667					1	DETECTED	308.0499 m/z @10.45 [CD8059_2.mzXML]	308.04986572265625	10.451116666666667	10.259583333333333	17.5335	7.273916666666667	4253220.5	3.090615937123358E7	1	1184	0.1659927941226833	2.318848378002672	2.716929496487896	308.0488586425781	308.05096435546875
822	308.1136474609375	10.465233333333334					1	DETECTED	308.1136 m/z @10.47 [CD8059_2.mzXML]	308.1136474609375	10.465233333333334	10.421483333333333	10.493416666666667	0.07193333333333385	3712.939697265625	12069.777307617245	0	1184	0.06201497900805997	0.822095238095224	0.6441904761904479	308.10528564453125	308.1175537109375
823	308.17193603515625	10.566366666666665					1	DETECTED	308.1719 m/z @10.57 [CD8059_2.mzXML]	308.17193603515625	10.566366666666665	10.3691	12.180933333333334	1.8118333333333343	74178.875	2630308.1043806775	0	1184	0.6293757535495175	5.629351263825353	0.6139226671950379	308.1707763671875	308.1719970703125
824	309.05303955078125	10.451116666666667					1	DETECTED	309.0530 m/z @10.45 [CD8059_2.mzXML]	309.05303955078125	10.451116666666667	2.1739	15.6087	13.434800000000001	598703.0	7661205.481353014	1	1184	0.31357336963874616	2.684823633962551	2.6346147430457845	309.046630859375	309.0546875
825	309.1501770019531	13.765633333333334					1	DETECTED	309.1502 m/z @13.77 [CD8059_2.mzXML]	309.1501770019531	13.765633333333334	9.0774	14.38805	5.310649999999999	19277.12890625	852517.1678200075	0	1184	5.210735636718205	0.5533847165610966	0.11599407626938274	309.1468505859375	309.1507873535156
826	309.16375732421875	10.930250000000001					1	DETECTED	309.1638 m/z @10.93 [CD8059_2.mzXML]	309.16375732421875	10.930250000000001	10.43625	12.5391	2.10285	21029.21484375	945855.5993848271	0	1184	0.5830390223167203	2.1283906882591026	89.86329588436456	309.1631774902344	309.1719665527344
827	309.2027893066406	12.772566666666668					1	DETECTED	309.2028 m/z @12.77 [CD8059_2.mzXML]	309.2027893066406	12.772566666666668	11.7609	15.463216666666666	3.7023166666666665	13427.51171875	539430.9674966428	0	1184	0.06760729893365713	1.8298105436573278	3.8816319788479627	309.2020263671875	309.2059326171875
828	309.3095397949219	10.451116666666667					1	DETECTED	309.3095 m/z @10.45 [CD8059_2.mzXML]	309.3095397949219	10.451116666666667	10.421483333333333	12.250300000000001	1.8288166666666683	12034.2763671875	613223.6952526859	0	1184	0.6391424088813711	30.857424071989573	60.71484814397915	309.30938720703125	309.3157958984375
829	310.04595947265625	10.451116666666667					1	DETECTED	310.0460 m/z @10.45 [CD8059_2.mzXML]	310.04595947265625	10.451116666666667	10.387516666666667	11.811283333333334	1.4237666666666673	1526595.375	1.036841291368461E7	0	1184	0.11562494712104154	2.2914737297893653	2.545186288432382	310.045166015625	310.04742431640625
830	310.1128234863281	0.9740166666666668					1	DETECTED	310.1128 m/z @0.97 [CD8059_2.mzXML]	310.1128234863281	0.9740166666666668	0.11948333333333333	19.987666666666666	19.86818333333333	1605.409423828125	1044295.4332790223	0	1184	0.4339061648841017	11.625165782493367	22.250331564986734	310.11114501953125	310.1142272949219
831	310.200927734375	10.612433333333334					1	DETECTED	310.2009 m/z @10.61 [CD8059_2.mzXML]	310.200927734375	10.612433333333334	10.421483333333333	15.645083333333334	5.223600000000001	73302.2578125	1270963.782036895	0	1184	0.22352059704221006	1.2395137293654996	1.158344312448549	310.19842529296875	310.2010498046875
832	310.418701171875	10.451116666666667					1	DETECTED	310.4187 m/z @10.45 [CD8059_2.mzXML]	310.418701171875	10.451116666666667	10.421483333333333	10.536766666666667	0.11528333333333407	14697.18359375	65770.35454480012	0	1184	0.11485994472787553	1.945163104611844	2.890326209223688	310.4178161621094	310.418701171875
833	310.9120178222656	1.6532333333333333					1	DETECTED	310.9120 m/z @1.65 [CD8059_2.mzXML]	310.9120178222656	1.6532333333333333	1.6076000000000001	1.7785166666666667	0.1709166666666666	60500.859375	250440.14495678688	0	1184	0.054960011281342425	1.8727173119065061	1.7729670837282794	310.9116516113281	310.912353515625
834	311.05010986328125	10.451116666666667					1	DETECTED	311.0501 m/z @10.45 [CD8059_2.mzXML]	311.05010986328125	10.451116666666667	10.387516666666667	11.197849999999999	0.8103333333333325	202478.09375	1403134.4386868346	1	1184	0.0798221298520474	8.633101387665885	2.6474259036086805	311.0492248535156	311.05157470703125
835	311.1234436035156	8.742316666666666					1	DETECTED	311.1234 m/z @8.74 [CD8059_2.mzXML]	311.1234436035156	8.742316666666666	8.429866666666666	9.005916666666668	0.5760500000000022	22698.986328125	230713.17643615746	0	1184	0.08538250673947978	0.9111091578464795	1.174591632155064	311.1226501464844	311.1240234375
836	311.1660461425781	12.353116666666667					1	DETECTED	311.1660 m/z @12.35 [CD8059_2.mzXML]	311.1660461425781	12.353116666666667	12.1633	17.105166666666666	4.941866666666666	75615.46875	1547733.1100814804	1	1184	0.249207275725281	1.3161659372902677	1.6551241939488095	311.16290283203125	311.1758117675781
837	311.6321105957031	12.838266666666668					1	DETECTED	311.6321 m/z @12.84 [CD8059_2.mzXML]	311.6321105957031	12.838266666666668	12.772566666666668	12.870800000000001	0.09823333333333295	13734.267578125	50279.50225842306	0	1184	0.048910947175171415	0.747590055809235	0.49518011161847	311.6314392089844	311.6322326660156
838	311.9930114746094	17.272333333333332					1	DETECTED	311.9930 m/z @17.27 [CD8059_2.mzXML]	311.9930114746094	17.272333333333332	15.003666666666668	19.987666666666666	4.983999999999998	2222.7158203125	370735.63310836774	0	1184	1.2790972442277528	1.0984425506905677	1.1968851013811355	311.9911193847656	311.99456787109375
839	312.0286560058594	13.143366666666667					1	DETECTED	312.0287 m/z @13.14 [CD8059_2.mzXML]	312.0286560058594	13.143366666666667	10.351133333333333	17.179666666666666	6.828533333333333	34637.47265625	1463486.6262210708	0	1184	0.3280387103748943	1.1867283161799231	0.9908376125451832	312.02191162109375	312.02984619140625
840	312.0426940917969	10.451116666666667					1	DETECTED	312.0427 m/z @10.45 [CD8059_2.mzXML]	312.0426940917969	10.451116666666667	10.40555	10.612433333333334	0.20688333333333375	52920.6796875	296404.594728517	0	1184	0.18305672417021235	2.2701170446232184	3.1892811703502932	312.0426330566406	312.04351806640625
841	312.2159118652344	10.797500000000001					1	DETECTED	312.2159 m/z @10.80 [CD8059_2.mzXML]	312.2159118652344	10.797500000000001	10.62785	10.997083333333334	0.36923333333333375	15294.4755859375	175309.81940112324	0	1184	0.18080867522253818	1.0882208468415329	0.5270761070924014	312.2158203125	312.2168273925781
842	312.3616027832031	12.07695					1	DETECTED	312.3616 m/z @12.08 [CD8059_2.mzXML]	312.3616027832031	12.07695	12.027316666666668	12.180933333333334	0.1536166666666663	11107.4755859375	69121.33516723634	0	1184	0.12379905208120512	1.5475151108126473	2.0950302216252945	312.3612976074219	312.3619079589844
843	312.6579895019531	2.356333333333333					1	DETECTED	312.6580 m/z @2.36 [CD8059_2.mzXML]	312.6579895019531	2.356333333333333	1.8491833333333332	4.968733333333334	3.1195500000000003	22280.0234375	944264.9311430664	0	1184	0.3715677109237414	1.8351819654330472	2.3415508548813126	312.6561584472656	312.65985107421875
844	313.04583740234375	10.465233333333334					1	DETECTED	313.0458 m/z @10.47 [CD8059_2.mzXML]	313.04583740234375	10.465233333333334	10.421483333333333	18.728166666666667	8.306683333333334	6913.359375	403856.57829876733	0	1184	0.319879950741468	94.9335238095215	188.867047619043	313.04583740234375	313.0480041503906
845	313.0955505371094	1.4749					1	DETECTED	313.0956 m/z @1.47 [CD8059_2.mzXML]	313.0955505371094	1.4749	1.4274166666666666	18.911	17.483583333333335	18197.7578125	2383632.756551697	0	1184	0.12310800479431006	184.1023166023158	367.2046332046316	313.0929260253906	313.0962219238281
846	313.16595458984375	12.386816666666666					1	DETECTED	313.1660 m/z @12.39 [CD8059_2.mzXML]	313.16595458984375	12.386816666666666	3.91295	12.572383333333333	8.659433333333332	15398.896484375	1467478.5898289185	0	1184	0.2468352861937202	0.51094935015892	0.02189870031783992	313.16571044921875	313.17474365234375
847	313.2724914550781	13.798983333333332					1	DETECTED	313.2725 m/z @13.80 [CD8059_2.mzXML]	313.2724914550781	13.798983333333332	0.42878333333333335	19.932666666666666	19.503883333333334	3912.332275390625	1249416.0757322386	0	1184	0.9417586539795462	0.7293788923626174	0.7208055923802712	313.27166748046875	313.2749938964844
848	313.3968505859375	9.11305					1	DETECTED	313.3969 m/z @9.11 [CD8059_2.mzXML]	313.3968505859375	9.11305	9.0419	9.13035	0.08844999999999992	2509.59814453125	10846.756998657247	0	1184	1.0807096816525714	0.6215741391426612	0.2431482782853224	313.3961181640625	313.3970947265625
849	314.0289611816406	13.217266666666665					1	DETECTED	314.0290 m/z @13.22 [CD8059_2.mzXML]	314.0289611816406	13.217266666666665	11.777683333333332	14.17175	2.3940666666666672	7746.44970703125	324816.205348938	0	1184	0.23639582411964533	0.8315137481910277	0.6630274963820555	314.0268859863281	314.029541015625
850	314.231689453125	10.930250000000001					1	DETECTED	314.2317 m/z @10.93 [CD8059_2.mzXML]	314.231689453125	10.930250000000001	10.813916666666668	12.093716666666667	1.2797999999999998	157371.828125	1591050.2960374772	1	1184	0.11637677260451973	2.233070588260591	2.584996250192759	314.2311096191406	314.232666015625
851	315.01751708984375	1.5779166666666666					1	DETECTED	315.0175 m/z @1.58 [CD8059_2.mzXML]	315.01751708984375	1.5779166666666666	1.5633000000000001	2.8718333333333335	1.3085333333333333	6024.59326171875	295315.68165991217	0	1184	0.8054681423952361	44.76168757126619	88.52337514253237	315.0084228515625	315.0218811035156
852	315.0465087890625	2.4940333333333333					1	DETECTED	315.0465 m/z @2.49 [CD8059_2.mzXML]	315.0465087890625	2.4940333333333333	2.0884666666666667	3.2989666666666664	1.2104999999999997	10148.32421875	273621.55320730567	0	1184	0.04308102250029666	1.0964321073344108	1.178344356151308	315.0372619628906	315.0465087890625
853	315.0790100097656	2.3702833333333335					1	DETECTED	315.0790 m/z @2.37 [CD8059_2.mzXML]	315.0790100097656	2.3702833333333335	0.31961666666666666	12.180933333333334	11.861316666666667	5906809.0	2.877926391956276E8	1	1184	0.8123506522356188	1.8988838163775674	2.005721117933916	315.078125	315.0877990722656
854	315.13323974609375	11.34215					1	DETECTED	315.1332 m/z @11.34 [CD8059_2.mzXML]	315.13323974609375	11.34215	2.2165833333333333	11.902433333333333	9.685849999999999	12220.5634765625	1063576.7130256959	0	1184	8.911053236203495	0.5306985502270177	0.697057695443735	315.1235656738281	315.1408386230469
855	315.1617126464844	12.386816666666666					1	DETECTED	315.1617 m/z @12.39 [CD8059_2.mzXML]	315.1617126464844	12.386816666666666	2.272466666666667	13.583833333333333	11.311366666666666	7167.052734375	1351647.8011961055	0	1184	10.035124706150182	0.559174176623642	0.11834835324728395	315.15289306640625	315.1659851074219
856	315.2350158691406	10.946633333333333					1	DETECTED	315.2350 m/z @10.95 [CD8059_2.mzXML]	315.2350158691406	10.946633333333333	10.8806	13.276	2.3954000000000004	28648.00390625	932045.1246489256	0	1184	0.11337505074629206	18.13780918727914	35.27561837455828	315.2346496582031	315.2365417480469
857	316.08258056640625	2.383966666666667					1	DETECTED	316.0826 m/z @2.38 [CD8059_2.mzXML]	316.08258056640625	2.383966666666667	1.8351333333333335	10.151283333333334	8.31615	532213.75	2.524431165469061E7	0	1184	0.44157756903760204	2.1759009647573477	1.9737492748441745	316.08203125	316.0846252441406
858	316.2472229003906	11.11505					1	DETECTED	316.2472 m/z @11.12 [CD8059_2.mzXML]	316.2472229003906	11.11505	10.914033333333332	11.590016666666665	0.6759833333333329	154020.625	1056633.249241212	1	1184	0.1005866603056802	2.0445710400705104	2.9883160667879634	316.2382507324219	316.2474670410156
859	317.0683288574219	15.700483333333333					1	DETECTED	317.0683 m/z @15.70 [CD8059_2.mzXML]	317.0683288574219	15.700483333333333	9.669333333333332	18.728166666666667	9.058833333333334	2124.48876953125	609074.3829900208	0	1184	1.5529792196735155	0.7510038162981632	0.5020076325963264	317.0665283203125	317.069091796875
860	317.08380126953125	2.4116166666666667					1	DETECTED	317.0838 m/z @2.41 [CD8059_2.mzXML]	317.08380126953125	2.4116166666666667	1.8351333333333335	9.991299999999999	8.156166666666666	69487.1171875	3402666.536470546	0	1184	0.747361919665041	2.360226428445668	1.8072195280879435	317.0814208984375	317.0915222167969
861	317.1143798828125	1.6683333333333332					1	DETECTED	317.1144 m/z @1.67 [CD8059_2.mzXML]	317.1143798828125	1.6683333333333332	0.5559666666666666	11.649166666666668	11.093200000000001	18231.818359375	1252677.0685332639	0	1184	0.10290844322328851	4.418718174116995	3.7939206754557455	317.11224365234375	317.1167297363281
862	317.17767333984375	13.471033333333333					1	DETECTED	317.1777 m/z @13.47 [CD8059_2.mzXML]	317.17767333984375	13.471033333333333	12.093716666666667	14.482066666666666	2.388349999999999	16566.546875	543501.3205587764	0	1184	0.23569004417821127	0.9243287566276699	0.26761044954123464	317.1702880859375	317.1788635253906
863	317.5277404785156	2.356333333333333					1	DETECTED	317.5277 m/z @2.36 [CD8059_2.mzXML]	317.5277404785156	2.356333333333333	1.8491833333333332	5.453566666666666	3.604383333333333	22058.53515625	957288.7051776119	0	1184	0.444401933366096	1.949309791912573	2.0757848257094262	317.52685546875	317.53009033203125
864	318.0643615722656	16.015116666666668					1	DETECTED	318.0644 m/z @16.02 [CD8059_2.mzXML]	318.0643615722656	16.015116666666668	9.46045	19.404166666666665	9.943716666666665	4914.6123046875	968278.1642205814	0	1184	1.9986926575769726	0.7585219182262	0.4525698525032184	318.0626525878906	318.0650634765625
865	318.2992858886719	11.34215					1	DETECTED	318.2993 m/z @11.34 [CD8059_2.mzXML]	318.2992858886719	11.34215	10.47965	17.179666666666666	6.7000166666666665	268700.0625	5577885.833454832	1	1184	0.09854198945392945	0.6674848389424627	0.3043148190724472	318.2963562011719	318.3024597167969
866	318.96923828125	1.9468					1	DETECTED	318.9692 m/z @1.95 [CD8059_2.mzXML]	318.96923828125	1.9468	1.7637500000000002	2.1882666666666664	0.4245166666666662	20846.982421875	319207.5370123291	0	1184	0.15957861153881958	1.159564781935718	1.4813814523509863	318.9684753417969	318.97003173828125
867	319.0606384277344	16.051933333333334					1	DETECTED	319.0606 m/z @16.05 [CD8059_2.mzXML]	319.0606384277344	16.051933333333334	9.669333333333332	19.932666666666666	10.263333333333334	3817.230712890625	840679.8507606507	0	1184	7.597755529713224	0.8040088156341718	0.35498528094955867	319.0585632324219	319.0629577636719
868	319.1280517578125	10.6605					1	DETECTED	319.1281 m/z @10.66 [CD8059_2.mzXML]	319.1280517578125	10.6605	10.493416666666667	10.780516666666667	0.2871000000000006	8144.08984375	70946.40712933335	0	1184	0.1659429650520785	0.8591521197007457	2.6335691491834488	319.1275634765625	319.1295166015625
869	319.1937255859375	14.326483333333334					1	DETECTED	319.1937 m/z @14.33 [CD8059_2.mzXML]	319.1937255859375	14.326483333333334	10.847316666666668	16.55163333333333	5.704316666666664	112410.3984375	5514977.7359316405	0	1184	0.5635563601308569	1.0136723745530163	0.4929020896435681	319.1920166015625	319.1950378417969
870	320.19708251953125	14.357166666666666					1	DETECTED	320.1971 m/z @14.36 [CD8059_2.mzXML]	320.19708251953125	14.357166666666666	11.0811	16.125383333333335	5.044283333333336	20671.26171875	1703727.584787354	0	1184	0.30112198098709797	0.7048756026994604	0.35766269177881704	320.19378662109375	320.19903564453125
871	320.6993103027344	9.059666666666667					1	DETECTED	320.6993 m/z @9.06 [CD8059_2.mzXML]	320.6993103027344	9.059666666666667	9.059666666666667	9.145983333333334	0.08631666666666682	5158.7919921875	16975.51178710928	0	1184	0.0716029055566132	null	null	320.6990966796875	320.700439453125
872	320.8691711425781	1.6532333333333333					1	DETECTED	320.8692 m/z @1.65 [CD8059_2.mzXML]	320.8691711425781	1.6532333333333333	1.5926666666666667	1.6532333333333333	0.06056666666666666	12171.0009765625	31559.46537866211	0	1184	0.09288237060467908	0.5	null	320.8688049316406	320.8695373535156
873	320.96612548828125	1.8209166666666665					1	DETECTED	320.9661 m/z @1.82 [CD8059_2.mzXML]	320.96612548828125	1.8209166666666665	1.7785166666666667	2.2165833333333333	0.4380666666666666	17346.275390625	207332.89908807367	0	1184	0.04619615697211432	5.165880503144681	6.447889041365557	320.9656677246094	320.9675598144531
874	321.18359375	11.695783333333333					1	DETECTED	321.1836 m/z @11.70 [CD8059_2.mzXML]	321.18359375	11.695783333333333	10.551416666666666	12.21565	1.6642333333333337	14128.5361328125	387944.45885546884	0	1184	0.10074986428059063	0.8611634215326534	0.6218529388159338	321.1819763183594	321.1846008300781
875	321.2090759277344	12.622549999999999					1	DETECTED	321.2091 m/z @12.62 [CD8059_2.mzXML]	321.2090759277344	12.622549999999999	3.4365333333333337	16.107033333333334	12.6705	54912.16015625	3162550.030527771	0	1184	0.9463934899750956	0.53390297261928	3.356737762186715	321.2009582519531	321.2113037109375
876	322.0653991699219	12.0604					1	DETECTED	322.0654 m/z @12.06 [CD8059_2.mzXML]	322.0653991699219	12.0604	0.9921333333333333	19.969333333333335	18.977200000000003	83317.5703125	2619944.527524477	0	1184	0.12683305806552347	0.5154937195877471	5.9206744561276485	322.05615234375	322.0658264160156
877	322.1206970214844	11.28125					1	DETECTED	322.1207 m/z @11.28 [CD8059_2.mzXML]	322.1206970214844	11.28125	11.246883333333333	11.777683333333332	0.5307999999999993	48484.8671875	542197.1076359877	0	1184	0.07279155205221954	7.722599418040629	11.246062579149152	322.1202087402344	322.12158203125
878	322.2121887207031	12.60575					1	DETECTED	322.2122 m/z @12.61 [CD8059_2.mzXML]	322.2121887207031	12.60575	12.521966666666666	13.023016666666667	0.5010500000000011	11178.041015625	178238.20171728494	0	1184	0.2334435006639879	2.99015317286648	4.98030634573296	322.21197509765625	322.21331787109375
879	322.27313232421875	13.884566666666666					1	DETECTED	322.2731 m/z @13.88 [CD8059_2.mzXML]	322.27313232421875	13.884566666666666	13.85	14.920533333333333	1.0705333333333336	15241.083984375	315052.60424401896	0	1184	0.21830630328134148	16.208949568671	23.801823231688363	322.2727966308594	322.274658203125
880	323.1629333496094	10.3691					1	DETECTED	323.1629 m/z @10.37 [CD8059_2.mzXML]	323.1629333496094	10.3691	0.6102833333333333	11.84445	11.234166666666667	9136.59765625	762981.2558241579	0	1184	0.2730717485480234	1.5359485892342892	2.055853028410052	323.15869140625	323.1661071777344
881	323.22491455078125	14.024116666666666					1	DETECTED	323.2249 m/z @14.02 [CD8059_2.mzXML]	323.22491455078125	14.024116666666666	1.4443666666666668	15.6087	14.164333333333333	11198.3642578125	1930949.6814546213	0	1184	0.3427932366581139	0.5629815112912949	0.3522708957189275	323.2240905761719	323.2273864746094
882	324.0008544921875	2.9154					1	DETECTED	324.0009 m/z @2.92 [CD8059_2.mzXML]	324.0008544921875	2.9154	2.9154	10.421483333333333	7.506083333333333	2401.393310546875	423344.5956238403	0	1184	0.35328625222137733	null	null	323.9995422363281	324.0024719238281
883	324.04541015625	9.307783333333333					1	DETECTED	324.0454 m/z @9.31 [CD8059_2.mzXML]	324.04541015625	9.307783333333333	9.247533333333333	10.830583333333333	1.58305	26992.986328125	428778.98550799565	0	1184	0.09382600051191758	9.65010974864021	9.960574366026234	324.0444641113281	324.0458984375
884	324.13604736328125	11.4753					1	DETECTED	324.1360 m/z @11.48 [CD8059_2.mzXML]	324.13604736328125	11.4753	3.4517666666666664	12.73855	9.286783333333334	3707196.5	2.8487250469503284E7	1	1184	0.08655123705578127	3.653055118194879	4.651412476753832	324.1276550292969	324.1380920410156
885	324.1786804199219	17.0115					1	DETECTED	324.1787 m/z @17.01 [CD8059_2.mzXML]	324.1786804199219	17.0115	9.005916666666668	19.914499999999997	10.908583333333329	8542.9033203125	1921737.5501768498	0	1184	1.950371044721054	0.6813109600591251	0.8087016949589676	324.1769104003906	324.1802673339844
886	324.19140625	9.70295					1	DETECTED	324.1914 m/z @9.70 [CD8059_2.mzXML]	324.19140625	9.70295	9.4428	9.9039	0.46110000000000007	44930.90234375	329624.5181572266	0	1184	0.10205541172599197	0.8512741992377586	2.9614698460853517	324.18377685546875	324.191650390625
887	324.8521728515625	2.14555					1	DETECTED	324.8522 m/z @2.15 [CD8059_2.mzXML]	324.8521728515625	2.14555	2.04575	2.1882666666666664	0.1425166666666664	4971.6328125	32071.667652709915	0	1184	0.11624242528077922	0.7140113560454221	0.42802271209084414	324.8511047363281	324.8523864746094
888	325.0549621582031	1.8209166666666665					1	DETECTED	325.0550 m/z @1.82 [CD8059_2.mzXML]	325.0549621582031	1.8209166666666665	1.8067166666666667	9.357316666666666	7.550599999999999	9165.435546875	2451556.2423684075	0	1184	7.506408946055627	265.8661971831029	530.7323943662058	325.0486755371094	325.0550231933594
889	325.14013671875	11.4753					1	DETECTED	325.1401 m/z @11.48 [CD8059_2.mzXML]	325.14013671875	11.4753	11.461266666666667	12.370033333333334	0.9087666666666667	477528.90625	3106836.481505711	1	1184	0.09436373164311007	10.564569168501386	15.65539449652354	325.139892578125	325.14117431640625
890	325.17529296875	16.533133333333335					1	DETECTED	325.1753 m/z @16.53 [CD8059_2.mzXML]	325.17529296875	16.533133333333335	0.13763333333333333	19.987666666666666	19.850033333333332	14341.0068359375	3375605.7795512704	0	1184	1.0344620234906436	0.7056438730015481	0.5483364109139753	325.1740417480469	325.1762390136719
891	325.19482421875	9.70295					1	DETECTED	325.1948 m/z @9.70 [CD8059_2.mzXML]	325.19482421875	9.70295	9.669333333333332	13.798983333333332	4.12965	7442.79833984375	783134.381227539	0	1184	0.10132262590148144	61.42265741199727	121.84531482399454	325.1944885253906	325.2046813964844
892	326.042236328125	9.307783333333333					1	DETECTED	326.0422 m/z @9.31 [CD8059_2.mzXML]	326.042236328125	9.307783333333333	9.262233333333334	10.2415	0.9792666666666658	9925.169921875	178299.5344911498	0	1184	0.08331558296060493	10.749359678009824	12.851756333599878	326.0417175292969	326.04345703125
893	326.1324157714844	11.4753					1	DETECTED	326.1324 m/z @11.48 [CD8059_2.mzXML]	326.1324157714844	11.4753	11.461266666666667	12.011066666666666	0.5497999999999994	130882.7890625	819231.0916762614	0	1184	0.08159161779198953	8.949767777752019	14.330997285664827	326.1322326660156	326.1340637207031
894	326.177734375	16.533133333333335					1	DETECTED	326.1777 m/z @16.53 [CD8059_2.mzXML]	326.177734375	16.533133333333335	11.995066666666666	19.002666666666666	7.0076	3701.23583984375	875608.5811835328	0	1184	1.4104092540173525	0.7720909050843967	0.5441818101687935	326.1766357421875	326.1786804199219
895	326.23187255859375	10.296166666666666					1	DETECTED	326.2319 m/z @10.30 [CD8059_2.mzXML]	326.23187255859375	10.296166666666666	10.2415	10.612433333333334	0.37093333333333334	30177.306640625	183415.6470625608	0	1184	0.11440903556850479	3.4340543364287406	7.014779075617814	326.2314758300781	326.23236083984375
896	327.0072937011719	0.7012666666666667					1	DETECTED	327.0073 m/z @0.70 [CD8059_2.mzXML]	327.0072937011719	0.7012666666666667	0.11948333333333333	19.987666666666666	19.86818333333333	7105.966796875	4509468.006977844	0	1184	3.9472002135049395	17.075242787979487	33.15048557595898	327.0046081542969	327.0096740722656
897	327.0506286621094	1.6532333333333333					1	DETECTED	327.0506 m/z @1.65 [CD8059_2.mzXML]	327.0506286621094	1.6532333333333333	1.6230833333333334	11.664533333333333	10.04145	23524.255859375	3535891.7559213866	0	1184	0.05671784291158488	166.52487562189108	332.0497512437822	327.0504150390625	327.05096435546875
898	327.1354675292969	11.4753					1	DETECTED	327.1355 m/z @11.48 [CD8059_2.mzXML]	327.1354675292969	11.4753	11.446516666666668	11.727566666666666	0.2810499999999987	25173.947265625	138753.54071118042	0	1184	0.07627702336210263	4.8821656050955475	8.764331210191095	327.1352233886719	327.136474609375
899	327.17388916015625	16.533133333333335					1	DETECTED	327.1739 m/z @16.53 [CD8059_2.mzXML]	327.17388916015625	16.533133333333335	6.83045	18.728166666666667	11.897716666666668	6245.3232421875	1997908.4204489132	0	1184	1.034712470179839	0.6131147569143243	0.22622951382864848	327.17242431640625	327.1795959472656
900	327.2286682128906	13.936866666666667					1	DETECTED	327.2287 m/z @13.94 [CD8059_2.mzXML]	327.2286682128906	13.936866666666667	5.0023	14.804450000000001	9.802150000000001	42680.2734375	3102764.863343385	0	1184	0.3160905704570318	0.7947295645090495	0.18313338460266626	327.2197265625	327.235595703125
901	328.2108154296875	12.07695					1	DETECTED	328.2108 m/z @12.08 [CD8059_2.mzXML]	328.2108154296875	12.07695	11.995066666666666	12.1633	0.16823333333333323	5372.16796875	36946.133157348835	0	1184	0.12701134962274097	1.0272745776511238	1.0545491553022477	328.2108154296875	328.212158203125
902	328.24755859375	11.131533333333334					1	DETECTED	328.2476 m/z @11.13 [CD8059_2.mzXML]	328.24755859375	11.131533333333334	11.064033333333333	11.214216666666665	0.15018333333333267	15968.205078125	95016.93655957036	0	1184	0.10989310620845671	1.1124691358024514	1.2249382716049027	328.24700927734375	328.2480773925781
903	328.89776611328125	1.5486833333333334					1	DETECTED	328.8978 m/z @1.55 [CD8059_2.mzXML]	328.89776611328125	1.5486833333333334	1.4443666666666668	1.63825	0.19388333333333319	68400.3984375	429481.7466020507	0	1184	0.12230568406087383	0.9579267443961093	0.7778666019359239	328.8971862792969	328.8980407714844
904	328.99798583984375	1.7927166666666667					1	DETECTED	328.9980 m/z @1.79 [CD8059_2.mzXML]	328.99798583984375	1.7927166666666667	0.11948333333333333	20.00583333333333	19.886349999999997	27670.181640625	4689757.10062573	0	1184	0.06715881142785096	4.399266358149179	8.12154972879684	328.99749755859375	329.0063171386719
905	329.17626953125	12.26765					1	DETECTED	329.1763 m/z @12.27 [CD8059_2.mzXML]	329.17626953125	12.26765	12.250300000000001	13.59985	1.349549999999999	9184.3134765625	341364.2441390378	0	1184	0.27168814144295084	38.89193083573788	76.78386167147576	329.17474365234375	329.17694091796875
906	329.2464904785156	13.73175					1	DETECTED	329.2465 m/z @13.73 [CD8059_2.mzXML]	329.2464904785156	13.73175	11.0811	14.625766666666667	3.544666666666668	31490.318359375	1126185.8022878426	0	1184	0.23163212304871195	0.6636059724020112	0.41792449474911725	329.2414855957031	329.25091552734375
907	330.0318908691406	10.451116666666667					1	DETECTED	330.0319 m/z @10.45 [CD8059_2.mzXML]	330.0318908691406	10.451116666666667	10.40555	13.172633333333332	2.767083333333332	19620.69921875	487346.7316478886	0	1184	0.10080565587497681	2.745579759150537	2.848724775952334	330.0317077636719	330.0398864746094
908	330.2452087402344	11.744216666666667					1	DETECTED	330.2452 m/z @11.74 [CD8059_2.mzXML]	330.2452087402344	11.744216666666667	11.695783333333333	14.2956	2.5998166666666673	10117.537109375	707973.4582756349	0	1184	0.10812278083384896	26.83912594631785	52.6782518926357	330.2450866699219	330.25091552734375
909	330.3359069824219	11.873700000000001					1	DETECTED	330.3359 m/z @11.87 [CD8059_2.mzXML]	330.3359069824219	11.873700000000001	11.828133333333334	11.979000000000001	0.15086666666666737	9695.912109375	53449.938743408056	0	1184	0.12768522769301605	1.6554498902706378	2.3108997805412756	330.3356628417969	330.3365173339844
910	331.0530090332031	2.383966666666667					1	DETECTED	331.0530 m/z @2.38 [CD8059_2.mzXML]	331.0530090332031	2.383966666666667	1.6683333333333332	9.616983333333334	7.948650000000001	838058.125	3.457909048415678E7	1	1184	0.434039099123237	1.5965777698725547	1.551779070027097	331.0442810058594	331.0543518066406
911	331.0918884277344	10.296166666666666					1	DETECTED	331.0919 m/z @10.30 [CD8059_2.mzXML]	331.0918884277344	10.296166666666666	7.11165	10.40555	3.2939	13416.0615234375	525664.5375563963	0	1184	0.10516744068197426	0.5171742441291458	0.03434848825829151	331.0901184082031	331.0919494628906
912	331.1649475097656	8.348216666666666					1	DETECTED	331.1649 m/z @8.35 [CD8059_2.mzXML]	331.1649475097656	8.348216666666666	8.078033333333334	8.446683333333333	0.3686499999999988	5869.55419921875	62676.25101785255	0	1184	0.1645379859277618	0.6822219480599607	0.36444389611992145	331.1643371582031	331.16552734375
913	331.18731689453125	12.128449999999999					1	DETECTED	331.1873 m/z @12.13 [CD8059_2.mzXML]	331.18731689453125	12.128449999999999	12.110933333333332	12.4377	0.32676666666666776	9217.30078125	112438.99937249791	0	1184	0.18671679703902555	9.32730732635555	20.893705910655815	331.1864013671875	331.18780517578125
914	331.2038269042969	11.148333333333333					1	DETECTED	331.2038 m/z @11.15 [CD8059_2.mzXML]	331.2038269042969	11.148333333333333	11.097983333333334	11.246883333333333	0.14889999999999937	6149.44921875	39549.100094116	0	1184	0.1319681162335229	1.4786494538232342	1.9572989076464682	331.2033996582031	331.2047119140625
915	331.2626647949219	14.593733333333335					1	DETECTED	331.2627 m/z @14.59 [CD8059_2.mzXML]	331.2626647949219	14.593733333333335	11.664533333333333	16.218466666666664	4.553933333333331	9154.203125	759987.5157636104	0	1184	0.6920962857102637	0.7534958289413626	0.4153916563797131	331.260986328125	331.2642822265625
916	332.0568542480469	2.314916666666667					1	DETECTED	332.0569 m/z @2.31 [CD8059_2.mzXML]	332.0568542480469	2.314916666666667	2.04575	19.166999999999998	17.121249999999996	79968.515625	3611804.8912329096	0	1184	0.453898033400268	2.811214437323844	4.310262306030894	332.05560302734375	332.0606994628906
917	332.16339111328125	10.079483333333334					1	DETECTED	332.1634 m/z @10.08 [CD8059_2.mzXML]	332.16339111328125	10.079483333333334	9.582283333333333	11.148333333333333	1.5660500000000006	119731.34375	2659611.3392629423	1	1184	0.3539939599944617	1.1623380947297814	1.1524006636526753	332.16241455078125	332.1639709472656
918	332.2422180175781	10.797500000000001					1	DETECTED	332.2422 m/z @10.80 [CD8059_2.mzXML]	332.2422180175781	10.797500000000001	10.712516666666666	10.930250000000001	0.2177333333333351	16567.62890625	131944.2145129401	0	1184	0.1311641358930249	1.2810354971562843	1.5620709943125686	332.241943359375	332.242431640625
919	333.0513610839844	2.3702833333333335					1	DETECTED	333.0514 m/z @2.37 [CD8059_2.mzXML]	333.0513610839844	2.3702833333333335	1.7159333333333333	4.9353	3.2193666666666667	58099.27734375	2220149.2770432127	0	1184	0.3621378371867592	1.634702275936491	2.5719007818258586	333.04388427734375	333.0522766113281
920	333.1498718261719	13.471033333333333					1	DETECTED	333.1499 m/z @13.47 [CD8059_2.mzXML]	333.1498718261719	13.471033333333333	10.612433333333334	15.682350000000001	5.069916666666668	21823.70703125	1015897.933114502	0	1184	2.7224930559193776	0.7761454392841894	4.658493446898922	333.139892578125	333.1512756347656
921	333.1671447753906	10.079483333333334					1	DETECTED	333.1671 m/z @10.08 [CD8059_2.mzXML]	333.1671447753906	10.079483333333334	9.7836	15.35575	5.572150000000001	17828.404296875	1443187.5503047183	0	1184	4.469042685589622	9.398151407710094	16.47353845814826	333.166259765625	333.1721496582031
922	333.202880859375	12.454616666666668					1	DETECTED	333.2029 m/z @12.45 [CD8059_2.mzXML]	333.202880859375	12.454616666666668	9.160966666666667	12.5391	3.3781333333333325	8479.0888671875	981128.0661394044	0	1184	0.15306438447862192	0.512825183813297	0.025650367626593965	333.2018127441406	333.20654296875
923	334.13934326171875	9.750883333333332					1	DETECTED	334.1393 m/z @9.75 [CD8059_2.mzXML]	334.13934326171875	9.750883333333332	9.70295	10.780516666666667	1.0775666666666677	9628.970703125	180443.74036303695	0	1184	0.09347714241780558	11.240264255911091	21.480528511822182	334.1391906738281	334.14691162109375
924	334.1692199707031	14.187783333333334					1	DETECTED	334.1692 m/z @14.19 [CD8059_2.mzXML]	334.1692199707031	14.187783333333334	9.8345	17.142333333333333	7.307833333333333	8400.6767578125	1209903.7419318545	0	1184	4.409745600068035	0.8393473125648456	0.2736374250009029	334.15924072265625	334.1730041503906
925	334.9143981933594	1.6076000000000001					1	DETECTED	334.9144 m/z @1.61 [CD8059_2.mzXML]	334.9143981933594	1.6076000000000001	1.5633000000000001	1.63825	0.07494999999999985	56262.1640625	165616.98427001963	0	1184	0.0604809398230195	0.845936794582391	0.676272027779081	334.9142761230469	334.91485595703125
926	334.9434509277344	2.0029					1	DETECTED	334.9435 m/z @2.00 [CD8059_2.mzXML]	334.9434509277344	2.0029	1.7785166666666667	2.1313666666666666	0.3528499999999999	9478.9287109375	126834.5643857422	0	1184	0.027855090505127134	0.7862660625417816	0.5725321250835631	334.94244384765625	334.94354248046875
927	335.16607666015625	14.265350000000002					1	DETECTED	335.1661 m/z @14.27 [CD8059_2.mzXML]	335.16607666015625	14.265350000000002	10.205133333333333	16.366183333333332	6.1610499999999995	129315.6015625	7215365.617320985	0	1184	2.8638477373867612	0.9330285418762229	0.9041017935952442	335.16375732421875	335.1671142578125
928	335.2184753417969	12.555900000000001					1	DETECTED	335.2185 m/z @12.56 [CD8059_2.mzXML]	335.2184753417969	12.555900000000001	12.454616666666668	12.639299999999999	0.18468333333333042	11387.751953125	79925.23586804164	0	1184	0.14857362505238214	0.9117163073885032	0.8234326147770064	335.21746826171875	335.21905517578125
929	336.0624694824219	10.730133333333333					1	DETECTED	336.0625 m/z @10.73 [CD8059_2.mzXML]	336.0624694824219	10.730133333333333	9.973899999999999	10.8806	0.9067000000000007	13639.943359375	122970.09151355016	0	1184	0.08109006767135618	1.8809005402795003	3.134669025361527	336.0617980957031	336.0720520019531
930	336.0743408203125	17.458333333333332					1	DETECTED	336.0743 m/z @17.46 [CD8059_2.mzXML]	336.0743408203125	17.458333333333332	9.851366666666667	19.658833333333334	9.807466666666667	2840.040283203125	686835.1872412411	0	1184	0.9960581876526184	0.6446371527853855	0.28927430557077094	336.07293701171875	336.0758056640625
931	336.16912841796875	14.187783333333334					1	DETECTED	336.1691 m/z @14.19 [CD8059_2.mzXML]	336.16912841796875	14.187783333333334	11.047166666666667	15.663466666666666	4.616299999999999	24542.984375	1716884.8140383898	0	1184	0.307942970361589	0.7294890787945177	0.5327185854102074	336.1690673828125	336.1702880859375
932	336.2523193359375	12.180933333333334					1	DETECTED	336.2523 m/z @12.18 [CD8059_2.mzXML]	336.2523193359375	12.180933333333334	12.093716666666667	12.31855	0.22483333333333277	7980.94287109375	60749.30197290049	0	1184	0.19530506534958825	1.2889356009936932	1.5778712019873864	336.25213623046875	336.2529602050781
933	336.6636047363281	13.157883333333332					1	DETECTED	336.6636 m/z @13.16 [CD8059_2.mzXML]	336.6636047363281	13.157883333333332	1.3730499999999999	13.971833333333333	12.598783333333333	22621.66015625	3325462.6813764637	0	1184	0.2854265844622379	0.5254164685060837	0.04859501369262773	336.662109375	336.6647033691406
934	337.061279296875	1.8630166666666668					1	DETECTED	337.0613 m/z @1.86 [CD8059_2.mzXML]	337.061279296875	1.8630166666666668	1.6532333333333333	18.76516666666667	17.111933333333337	996944.25	2.240275171968211E7	1	1184	0.4575230552514793	6.312766567489023	10.850220197194622	337.0522155761719	337.0712585449219
935	337.16619873046875	14.234516666666668					1	DETECTED	337.1662 m/z @14.23 [CD8059_2.mzXML]	337.16619873046875	14.234516666666668	11.0811	15.682350000000001	4.601250000000002	42647.14453125	2085133.1074636239	0	1184	0.45634845692177883	0.7080912962602226	0.3266834540721728	337.1642150878906	337.1686096191406
936	337.1814270019531	12.58925					1	DETECTED	337.1814 m/z @12.59 [CD8059_2.mzXML]	337.1814270019531	12.58925	12.487699999999998	13.91925	1.4315500000000014	81125.9765625	1569811.728147583	0	1184	0.2508114628981559	2.6838320188631744	4.863475811057496	337.1805419921875	337.1820983886719
937	338.17022705078125	14.187783333333334					1	DETECTED	338.1702 m/z @14.19 [CD8059_2.mzXML]	338.17022705078125	14.187783333333334	14.12345	15.1953	1.0718499999999995	8204.7451171875	216926.57510266107	0	1184	0.4283636124909602	8.330440414507708	15.660880829015417	338.169677734375	338.171142578125
938	338.2315673828125	12.454616666666668					1	DETECTED	338.2316 m/z @12.45 [CD8059_2.mzXML]	338.2315673828125	12.454616666666668	0.10128333333333334	20.00583333333333	19.904549999999997	550908.5	1.980850273725359E7	0	1184	0.1367610825025558	1.9615102474609398	2.2682219459494726	338.23052978515625	338.23333740234375
939	338.34088134765625	12.353116666666667					1	DETECTED	338.3409 m/z @12.35 [CD8059_2.mzXML]	338.34088134765625	12.353116666666667	4.302683333333333	13.6988	9.396116666666668	178258.765625	7310089.200714598	0	1184	0.5131911950689663	0.5835783166951676	3.149453610179338	338.3337097167969	338.3414001464844
940	339.06573486328125	1.8351333333333335					1	DETECTED	339.0657 m/z @1.84 [CD8059_2.mzXML]	339.06573486328125	1.8351333333333335	1.8209166666666665	2.4940333333333333	0.6731166666666668	9254.5068359375	213224.53904760748	0	1184	0.19014539973028555	23.67350527549771	46.34701055099542	339.06341552734375	339.0670166015625
941	339.1618347167969	14.187783333333334					1	DETECTED	339.1618 m/z @14.19 [CD8059_2.mzXML]	339.1618347167969	14.187783333333334	9.669333333333332	15.2841	5.614766666666668	15840.107421875	1845912.5393758558	0	1184	0.34523692334022016	0.6213155691295318	0.21336598141711305	339.1580505371094	339.1629333496094
942	339.1971740722656	14.107483333333333					1	DETECTED	339.1972 m/z @14.11 [CD8059_2.mzXML]	339.1971740722656	14.107483333333333	11.590016666666665	15.35575	3.765733333333335	9248.3212890625	1024036.2287694095	0	1184	2.321923433871355	0.747921190614904	0.495842381229808	339.18890380859375	339.19775390625
943	339.2348327636719	12.471216666666667					1	DETECTED	339.2348 m/z @12.47 [CD8059_2.mzXML]	339.2348327636719	12.471216666666667	0.22856666666666667	19.877833333333335	19.64926666666667	97617.828125	4064613.2896778	0	1184	0.06645400362906528	6.16818958099588	5.382900104048352	339.2336120605469	339.2374267578125
944	339.3442077636719	12.386816666666666					1	DETECTED	339.3442 m/z @12.39 [CD8059_2.mzXML]	339.3442077636719	12.386816666666666	12.093716666666667	14.2956	2.201883333333333	43753.12109375	1321392.717931579	0	1184	0.42345102949541946	1.8737613943310298	2.305479940516824	339.33721923828125	339.3446350097656
945	340.0398864746094	10.451116666666667					1	DETECTED	340.0399 m/z @10.45 [CD8059_2.mzXML]	340.0398864746094	10.451116666666667	10.133383333333335	10.551416666666666	0.4180333333333319	42800.28125	313247.5196311049	0	1184	0.09866660345391232	0.629835673616694	1.5984365004096832	340.0394592285156	340.04046630859375
946	340.1321716308594	10.62785					1	DETECTED	340.1322 m/z @10.63 [CD8059_2.mzXML]	340.1321716308594	10.62785	10.522166666666667	11.03045	0.508283333333333	41771.265625	533006.9164179665	0	1184	0.33291357689139645	2.4996332229811924	3.5875328923055974	340.1307373046875	340.13250732421875
947	340.2466735839844	11.230733333333335					1	DETECTED	340.2467 m/z @11.23 [CD8059_2.mzXML]	340.2466735839844	11.230733333333335	9.8864	17.365333333333336	7.478933333333336	17535.212890625	1627164.9766186222	0	1184	1.264828194995557	2.7816513761467867	40.5375594085216	340.23681640625	340.2477111816406
948	340.93096923828125	1.6230833333333334					1	DETECTED	340.9310 m/z @1.62 [CD8059_2.mzXML]	340.93096923828125	1.6230833333333334	1.5926666666666667	1.6532333333333333	0.06056666666666666	26447.923828125	80255.12283496094	0	1184	0.06848871510288812	0.9956164383561612	0.9912328767123224	340.9306945800781	340.9314270019531
949	341.1356506347656	10.612433333333334					1	DETECTED	341.1357 m/z @10.61 [CD8059_2.mzXML]	341.1356506347656	10.612433333333334	10.507866666666667	10.8806	0.3727333333333327	6024.07568359375	72083.10340966789	0	1184	0.2806348285569289	1.782276059929862	2.564552119859724	341.1343688964844	341.13604736328125
950	341.177490234375	12.58925					1	DETECTED	341.1775 m/z @12.59 [CD8059_2.mzXML]	341.177490234375	12.58925	12.5391	17.47716666666667	4.9380666666666695	7221.01611328125	485150.9322834779	0	1184	1.123419358395358	49.23296776337621	97.46593552675242	341.1759948730469	341.1873474121094
951	341.19891357421875	12.353116666666667					1	DETECTED	341.1989 m/z @12.35 [CD8059_2.mzXML]	341.19891357421875	12.353116666666667	1.5044499999999998	17.882833333333334	16.378383333333336	7723.7978515625	1614392.2031416625	0	1184	0.10095513826296987	0.754856971670866	0.15497055831135922	341.1889343261719	341.2012023925781
952	341.35186767578125	13.936866666666667					1	DETECTED	341.3519 m/z @13.94 [CD8059_2.mzXML]	341.35186767578125	13.936866666666667	13.798983333333332	14.870883333333333	1.0719000000000012	14557.08203125	291570.28652969364	0	1184	0.2727112624831438	2.7470195136171403	4.104830442128147	341.35101318359375	341.3537902832031
953	342.01470947265625	8.917916666666667					1	DETECTED	342.0147 m/z @8.92 [CD8059_2.mzXML]	342.01470947265625	8.917916666666667	0.37415000000000004	19.932666666666666	19.558516666666666	7389.3818359375	2456294.7432894586	0	1184	4.883964062757013	1.1446073745771772	1.4856718323051885	342.0129089355469	342.01617431640625
954	342.03692626953125	10.43625					1	DETECTED	342.0369 m/z @10.44 [CD8059_2.mzXML]	342.03692626953125	10.43625	10.40555	10.62785	0.2223000000000006	15949.1220703125	94419.44270251527	0	1184	0.145792151146372	3.620521172638505	6.11272266905755	342.0364074707031	342.03790283203125
955	342.2630310058594	11.356866666666667					1	DETECTED	342.2630 m/z @11.36 [CD8059_2.mzXML]	342.2630310058594	11.356866666666667	11.263966666666667	11.777683333333332	0.5137166666666655	39058.96484375	402302.5073546146	0	1184	0.11312899777669294	2.764890563329733	4.529781126659466	342.2624206542969	342.2637939453125
956	342.8677673339844	1.7484833333333334					1	DETECTED	342.8678 m/z @1.75 [CD8059_2.mzXML]	342.8677673339844	1.7484833333333334	1.6683333333333332	9.095333333333334	7.427000000000001	18465.796875	3243641.1865822454	0	1184	0.10892122116358216	46.331877729257556	91.6637554585151	342.86749267578125	342.8765869140625
957	343.19195556640625	12.386816666666666					1	DETECTED	343.1920 m/z @12.39 [CD8059_2.mzXML]	343.19195556640625	12.386816666666666	11.859233333333332	17.514833333333335	5.655600000000003	34895.00390625	1179655.2337527156	0	1184	0.2813074269860234	2.6299156042414706	10.307962577446455	343.1844787597656	343.1950378417969
958	344.03765869140625	12.0604					1	DETECTED	344.0377 m/z @12.06 [CD8059_2.mzXML]	344.03765869140625	12.0604	11.995066666666666	12.232816666666668	0.2377500000000019	30569.6875	239028.04541967885	0	1184	0.1081485755542424	1.819515306122466	4.029686054542593	344.03741455078125	344.03790283203125
959	344.1956481933594	12.335749999999999					1	DETECTED	344.1956 m/z @12.34 [CD8059_2.mzXML]	344.1956481933594	12.335749999999999	12.250300000000001	13.867183333333333	1.6168833333333321	6184.33056640625	211604.00678454567	0	1184	0.22892340728283855	9.46099083284593	17.92198166569186	344.1942443847656	344.19683837890625
960	344.2785949707031	11.4892					1	DETECTED	344.2786 m/z @11.49 [CD8059_2.mzXML]	344.2785949707031	11.4892	11.461266666666667	11.711283333333334	0.2500166666666672	20680.875	147877.17953491132	0	1184	0.09143868947776568	4.475238663484491	8.657962995518133	344.2773742675781	344.27899169921875
961	344.6501770019531	13.172633333333332					1	DETECTED	344.6502 m/z @13.17 [CD8059_2.mzXML]	344.6501770019531	13.172633333333332	12.947650000000001	13.68225	0.7345999999999986	15914.5498046875	290293.6291459954	0	1184	0.11533380781750502	1.6325653752129952	1.4119331452791197	344.6487121582031	344.6506042480469
962	344.8647155761719	1.7484833333333334					1	DETECTED	344.8647 m/z @1.75 [CD8059_2.mzXML]	344.8647155761719	1.7484833333333334	1.6839333333333333	1.7637500000000002	0.07981666666666687	11190.244140625	48005.56878369143	0	1184	0.1638265080159349	0.6182545830105867	0.2365091660211733	344.8643798828125	344.8650817871094
963	344.8751220703125	1.5633000000000001					1	DETECTED	344.8751 m/z @1.56 [CD8059_2.mzXML]	344.8751220703125	1.5633000000000001	1.4443666666666668	1.63825	0.19388333333333319	162566.765625	850664.7342534176	0	1184	0.08704792364482006	0.7990490547264483	0.5298236245306137	344.8743591308594	344.8756408691406
964	345.8782958984375	1.5633000000000001					1	DETECTED	345.8783 m/z @1.56 [CD8059_2.mzXML]	345.8782958984375	1.5633000000000001	1.4749	1.5926666666666667	0.11776666666666658	10262.4443359375	40982.98278649901	0	1184	0.08118081830699286	0.6661010558069373	0.33220211161387475	345.8780822753906	345.8794250488281
965	346.0087890625	5.019166666666666					1	DETECTED	346.0088 m/z @5.02 [CD8059_2.mzXML]	346.0087890625	5.019166666666666	0.10128333333333334	20.00583333333333	19.904549999999997	16534.7890625	7779303.330674258	0	1184	3.891773246877373	2.6028175377265548	2.448627741869094	346.0068359375	346.0127258300781
966	346.11859130859375	11.4753					1	DETECTED	346.1186 m/z @11.48 [CD8059_2.mzXML]	346.11859130859375	11.4753	11.4307	12.128449999999999	0.6977499999999992	297125.625	2051162.1093586306	0	1184	0.07759721441714262	4.167649963446752	5.359167849184007	346.1178894042969	346.11944580078125
967	346.27313232421875	13.6988					1	DETECTED	346.2731 m/z @13.70 [CD8059_2.mzXML]	346.27313232421875	13.6988	13.68225	14.326483333333334	0.6442333333333341	13047.634765625	228298.5108334967	0	1184	0.22473571993983477	19.46324269889167	37.92648539778334	346.27239990234375	346.2738342285156
968	346.9083557128906	1.5339					1	DETECTED	346.9084 m/z @1.53 [CD8059_2.mzXML]	346.9083557128906	1.5339	1.4896833333333332	1.5926666666666667	0.10298333333333343	9599.35546875	42262.034978027325	0	1184	0.10092112580958634	1.1645307199396886	1.3290614398793772	346.90740966796875	346.9087219238281
969	347.0868225097656	10.351133333333333					1	DETECTED	347.0868 m/z @10.35 [CD8059_2.mzXML]	347.0868225097656	10.351133333333333	10.27775	10.8806	0.6028500000000001	46178.1640625	371878.3680156239	0	1184	0.11060220948634658	2.464095087210362	5.1937815334453505	347.0865173339844	347.0874938964844
970	347.1589660644531	11.246883333333333					1	DETECTED	347.1590 m/z @11.25 [CD8059_2.mzXML]	347.1589660644531	11.246883333333333	9.651833333333334	11.32745	1.6756166666666665	17653.357421875	323099.65856030316	0	1184	0.14556870050181736	0.534649397669352	0.05125404163527005	347.1575927734375	347.16046142578125
971	347.2282409667969	12.73855					1	DETECTED	347.2282 m/z @12.74 [CD8059_2.mzXML]	347.2282409667969	12.73855	8.9351	12.73855	3.8034499999999998	4816.140625	567035.7940965575	0	1184	0.9965174900350515	0.5	null	347.2203674316406	347.2282409667969
972	348.2887268066406	12.110933333333332					1	DETECTED	348.2887 m/z @12.11 [CD8059_2.mzXML]	348.2887268066406	12.110933333333332	11.979000000000001	15.09055	3.1115499999999994	2946.89697265625	307000.46247531124	0	1184	0.1422583547859091	11.792129863567682	22.584259727135365	348.28802490234375	348.2899169921875
973	348.8131103515625	1.7484833333333334					1	DETECTED	348.8131 m/z @1.75 [CD8059_2.mzXML]	348.8131103515625	1.7484833333333334	1.6998	1.97465	0.27485000000000004	18459.537109375	122708.08881884767	0	1184	0.08883873013345034	2.822834645669287	4.645669291338574	348.812255859375	348.8135986328125
974	348.86767578125	1.5633000000000001					1	DETECTED	348.8677 m/z @1.56 [CD8059_2.mzXML]	348.86767578125	1.5633000000000001	1.4896833333333332	1.6839333333333333	0.19425000000000003	9866.35546875	67414.52683691404	0	1184	0.0812667630609929	1.3193343898573655	1.638668779714731	348.86767578125	348.8764953613281
975	349.0166931152344	2.9154					1	DETECTED	349.0167 m/z @2.92 [CD8059_2.mzXML]	349.0166931152344	2.9154	2.4940333333333333	19.513333333333332	17.019299999999998	2784.32861328125	1025368.4303257142	0	1184	0.8209060096456238	20.19535638003322	39.39071276006644	349.015625	349.0191650390625
976	350.0904235839844	16.607033333333334					1	DETECTED	350.0904 m/z @16.61 [CD8059_2.mzXML]	350.0904235839844	16.607033333333334	10.115483333333334	18.709999999999997	8.594516666666664	3380.2021484375	717172.4393044121	0	1184	0.6490757313510684	0.6619772370748638	0.3239544741497275	350.08770751953125	350.0924072265625
977	350.810546875	1.7484833333333334					1	DETECTED	350.8105 m/z @1.75 [CD8059_2.mzXML]	350.810546875	1.7484833333333334	1.6839333333333333	1.7927166666666667	0.10878333333333345	18953.369140625	77296.19421044923	0	1184	0.08183984811203326	0.8426284533953003	0.6852569067906007	350.8097839355469	350.8107604980469
978	350.8919372558594	1.6076000000000001					1	DETECTED	350.8919 m/z @1.61 [CD8059_2.mzXML]	350.8919372558594	1.6076000000000001	1.5633000000000001	16.938166666666667	15.374866666666668	70922.125	6006829.379978029	0	1184	0.06106180482139556	173.53122648607976	1.082594453870259	350.8914794921875	350.8956604003906
979	350.9867858886719	1.8067166666666667					1	DETECTED	350.9868 m/z @1.81 [CD8059_2.mzXML]	350.9867858886719	1.8067166666666667	0.11948333333333333	19.750166666666665	19.63068333333333	5066.1806640625	1580936.193413666	0	1184	4.896601136628394	5.817418061125708	2.7076786443011196	350.9846496582031	350.9895935058594
980	351.0868835449219	16.292533333333335					1	DETECTED	351.0869 m/z @16.29 [CD8059_2.mzXML]	351.0868835449219	16.292533333333335	9.582283333333333	18.728166666666667	9.145883333333334	2494.392578125	646361.3267442322	0	1184	1.441140663081308	0.6814860350458873	0.3629720700917747	351.08416748046875	351.0881042480469
981	351.1620178222656	14.497866666666665					1	DETECTED	351.1620 m/z @14.50 [CD8059_2.mzXML]	351.1620178222656	14.497866666666665	14.326483333333334	15.0725	0.7460166666666659	4225.61328125	108156.11409362777	0	1184	0.4995921273794792	2.1764562870757804	3.3529125741515613	351.1607666015625	351.16326904296875
982	351.22857666015625	13.765633333333334					1	DETECTED	351.2286 m/z @13.77 [CD8059_2.mzXML]	351.22857666015625	13.765633333333334	13.616733333333334	15.1075	1.4907666666666657	32337.283203125	623560.6486846923	0	1184	0.18948746229128943	5.996036538874925	4.299619333637	351.2188415527344	351.2294616699219
983	352.16461181640625	9.973899999999999					1	DETECTED	352.1646 m/z @9.97 [CD8059_2.mzXML]	352.16461181640625	9.973899999999999	9.939566666666668	10.02695	0.08738333333333159	6494.1015625	23948.46966552718	0	1184	0.07423005520733383	1.2725728155340459	1.545145631068092	352.16461181640625	352.1656188964844
984	352.896728515625	1.6683333333333332					1	DETECTED	352.8967 m/z @1.67 [CD8059_2.mzXML]	352.896728515625	1.6683333333333332	1.4896833333333332	1.7159333333333333	0.22625000000000006	35991.1796875	177385.11797045905	0	1184	0.05086307725016481	0.6157049056245181	0.39877149482426805	352.8966369628906	352.9002990722656
985	353.03515625	1.8630166666666668					1	DETECTED	353.0352 m/z @1.86 [CD8059_2.mzXML]	353.03515625	1.8630166666666668	1.6998	17.384166666666665	15.684366666666666	364875.84375	8343478.477315029	0	1184	0.11835751521156546	4.995059095276353	10.06916675481927	353.026123046875	353.03729248046875
986	353.177978515625	15.301783333333333					1	DETECTED	353.1780 m/z @15.30 [CD8059_2.mzXML]	353.177978515625	15.301783333333333	10.0091	17.7905	7.781400000000001	4922.3896484375	850651.8969700314	0	1184	0.895260962448214	0.735109160129865	0.35720001161125864	353.1730041503906	353.1795654296875
987	353.2449645996094	12.0604					1	DETECTED	353.2450 m/z @12.06 [CD8059_2.mzXML]	353.2449645996094	12.0604	10.205133333333333	15.177483333333333	4.9723500000000005	5116.77587890625	652885.113130493	0	1184	2.668028454500975	1.3400634230478996	1.680126846095799	353.235107421875	353.2461242675781
988	354.0552673339844	10.763633333333333					1	DETECTED	354.0553 m/z @10.76 [CD8059_2.mzXML]	354.0552673339844	10.763633333333333	10.712516666666666	10.864049999999999	0.15153333333333308	12010.9931640625	61513.818983154604	0	1184	0.07151221692521581	1.4822301923703782	1.9644603847407565	354.0544738769531	354.0552673339844
989	354.110595703125	10.946633333333333					1	DETECTED	354.1106 m/z @10.95 [CD8059_2.mzXML]	354.110595703125	10.946633333333333	10.914033333333332	11.131533333333334	0.21750000000000114	16427.001953125	82645.91553814686	0	1184	0.05940732635792756	3.5901819406356372	4.638549039067062	354.1092224121094	354.11114501953125
990	355.1918640136719	12.60575					1	DETECTED	355.1919 m/z @12.61 [CD8059_2.mzXML]	355.1918640136719	12.60575	12.572383333333333	12.8056	0.2332166666666673	7762.5732421875	63854.80043811054	0	1184	0.05191562348048251	3.494755244755151	5.989510489510302	355.19146728515625	355.19232177734375
991	355.26214599609375	12.26765					1	DETECTED	355.2621 m/z @12.27 [CD8059_2.mzXML]	355.26214599609375	12.26765	11.794666666666666	14.706283333333333	2.911616666666667	12328.68359375	395851.28101391613	0	1184	0.47344399246797764	3.0779273406392043	7.821117558679003	355.259033203125	355.26470947265625
992	356.0526428222656	10.780516666666667					1	DETECTED	356.0526 m/z @10.78 [CD8059_2.mzXML]	356.0526428222656	10.780516666666667	9.204333333333333	18.1235	8.919166666666667	6138.8349609375	809068.21777121	0	1184	0.07928547527922802	2.8293557221558383	4.658711444311677	356.0514221191406	356.0608825683594
993	356.07147216796875	10.079483333333334					1	DETECTED	356.0715 m/z @10.08 [CD8059_2.mzXML]	356.07147216796875	10.079483333333334	10.0444	10.551416666666666	0.5070166666666669	18352.052734375	139287.99668438736	0	1184	0.08462666265749696	6.819690940514649	11.270788051502414	356.0705261230469	356.0719909667969
994	356.9089660644531	1.63825					1	DETECTED	356.9090 m/z @1.64 [CD8059_2.mzXML]	356.9089660644531	1.63825	1.5779166666666666	6.655666666666666	5.077749999999999	50944.62890625	2782753.584480957	0	1184	0.06752431157124383	42.08080110497236	79.87838282234577	356.908447265625	356.9093933105469
995	357.27783203125	12.655783333333334					1	DETECTED	357.2778 m/z @12.66 [CD8059_2.mzXML]	357.27783203125	12.655783333333334	11.84445	16.5702	4.72575	55211.30859375	1540936.2804460756	0	1184	0.4717830630673383	1.8417692564132395	0.9038597215317157	357.2767639160156	357.280517578125
996	357.2987976074219	14.074683333333333					1	DETECTED	357.2988 m/z @14.07 [CD8059_2.mzXML]	357.2987976074219	14.074683333333333	13.901900000000001	19.805	5.9030999999999985	6777.57763671875	346522.09033914167	0	1184	0.09204146628975884	17.082376772451223	3.5929484778736893	357.2965393066406	357.3007507324219
997	358.06817626953125	10.097183333333334					1	DETECTED	358.0682 m/z @10.10 [CD8059_2.mzXML]	358.06817626953125	10.097183333333334	10.0444	10.205133333333333	0.16073333333333295	6271.94091796875	31874.341699005123	0	1184	0.07875141512732498	1.52257657088725	1.9465911313740945	358.067626953125	358.0693664550781
998	358.2574768066406	11.047166666666667					1	DETECTED	358.2575 m/z @11.05 [CD8059_2.mzXML]	358.2574768066406	11.047166666666667	10.536766666666667	11.164983333333334	0.6282166666666669	8097.20849609375	107461.54478515599	0	1184	0.08429127769356093	0.6154160135841165	0.23083202716823295	358.25732421875	358.258544921875
999	358.2944641113281	11.575483333333333					1	DETECTED	358.2945 m/z @11.58 [CD8059_2.mzXML]	358.2944641113281	11.575483333333333	11.11505	11.680266666666666	0.5652166666666663	6035.51123046875	138670.90339624017	0	1184	0.15869291837277544	0.6137877361905457	0.22757547238109138	358.2940673828125	358.2961120605469
1000	359.04315185546875	1.8768166666666666					1	DETECTED	359.0432 m/z @1.88 [CD8059_2.mzXML]	359.04315185546875	1.8768166666666666	1.6683333333333332	17.753666666666668	16.085333333333335	418754.71875	8471543.89524502	0	1184	0.3976273712267018	2.479220269941414	3.9519486143283875	359.0404968261719	359.04522705078125
1001	359.16619873046875	14.091233333333333					1	DETECTED	359.1662 m/z @14.09 [CD8059_2.mzXML]	359.16619873046875	14.091233333333333	11.711283333333334	14.903816666666668	3.1925333333333334	10126.595703125	570161.7857058408	0	1184	0.1872452415850656	0.6707143707500861	2.7086931030170143	359.1653137207031	359.17205810546875
1002	360.06817626953125	9.7836					1	DETECTED	360.0682 m/z @9.78 [CD8059_2.mzXML]	360.06817626953125	9.7836	9.750883333333332	9.868566666666668	0.11768333333333558	2488.54345703125	13687.535183654878	0	1184	0.07697934221902614	1.798522669383591	2.597045338767182	360.06817626953125	360.0699462890625
1003	360.2380676269531	4.020033333333333					1	DETECTED	360.2381 m/z @4.02 [CD8059_2.mzXML]	360.2380676269531	4.020033333333333	3.5286666666666666	4.885283333333334	1.356616666666667	3748.066650390625	170944.16546511845	0	1184	0.38789672615625514	1.380452479479005	1.64483115874606	360.235595703125	360.2388916015625
1004	360.3230895996094	12.353116666666667					1	DETECTED	360.3231 m/z @12.35 [CD8059_2.mzXML]	360.3230895996094	12.353116666666667	3.4517666666666664	12.639299999999999	9.187533333333333	13166.7216796875	1518464.1236555171	0	1184	0.14841973017614762	0.516075276971096	0.03215055394219213	360.3196716308594	360.3233337402344
1005	361.1815185546875	12.1633					1	DETECTED	361.1815 m/z @12.16 [CD8059_2.mzXML]	361.1815185546875	12.1633	11.995066666666666	13.128583333333333	1.133516666666667	5874.8525390625	248391.59673291043	0	1184	0.21139697694647452	3.368882504458097	5.737765008916194	361.1792297363281	361.1821594238281
1006	361.2047119140625	11.415383333333333					1	DETECTED	361.2047 m/z @11.42 [CD8059_2.mzXML]	361.2047119140625	11.415383333333333	11.11505	11.415383333333333	0.3003333333333327	18439.990234375	212958.70899902345	0	1184	0.42952003513851267	0.5	null	361.1997985839844	361.2047119140625
1007	361.3121643066406	12.572383333333333					1	DETECTED	361.3122 m/z @12.57 [CD8059_2.mzXML]	361.3121643066406	12.572383333333333	0.77405	15.09055	14.3165	8358.3740234375	1878361.8466817325	0	1184	1.5655398820491087	0.6067170504308519	0.18653006734130723	361.3099670410156	361.31915283203125
1008	362.11444091796875	10.596866666666667					1	DETECTED	362.1144 m/z @10.60 [CD8059_2.mzXML]	362.11444091796875	10.596866666666667	0.2103833333333333	10.997083333333334	10.786700000000002	4239.740234375	550728.3698804318	0	1184	0.3578732185029967	0.5192662258159242	0.038532451631848486	362.1118469238281	362.1155700683594
1009	362.2871398925781	11.34215					1	DETECTED	362.2871 m/z @11.34 [CD8059_2.mzXML]	362.2871398925781	11.34215	11.297416666666667	11.400216666666667	0.10280000000000022	17478.580078125	90804.40293066393	0	1184	0.13203617585892324	1.1490312965722838	1.2980625931445675	362.2861328125	362.28765869140625
1010	362.3256530761719	11.34215					1	DETECTED	362.3257 m/z @11.34 [CD8059_2.mzXML]	362.3256530761719	11.34215	11.312683333333332	12.58925	1.2765666666666675	52515.01171875	456653.4675340594	0	1184	0.07530732697230391	5.151537214790313	8.8515007120305	362.31634521484375	362.3272399902344
1011	362.9256591796875	1.63825					1	DETECTED	362.9257 m/z @1.64 [CD8059_2.mzXML]	362.9256591796875	1.63825	1.5926666666666667	6.70785	5.1151833333333325	104303.8828125	895162.7163388667	0	1184	0.04913315734494783	53.45983294529702	1.3735744112636008	362.92529296875	362.9332580566406
1012	363.1113586425781	1.5044499999999998					1	DETECTED	363.1114 m/z @1.50 [CD8059_2.mzXML]	363.1113586425781	1.5044499999999998	1.4274166666666666	17.5335	16.106083333333334	12916.51171875	2749299.397615417	0	1184	0.11305844328345893	104.53970142795333	208.0794028559067	363.1033935546875	363.1129455566406
1013	365.08392333984375	9.599516666666666					1	DETECTED	365.0839 m/z @9.60 [CD8059_2.mzXML]	365.08392333984375	9.599516666666666	9.547433333333334	9.8345	0.28706666666666614	5123.90283203125	35957.655068695036	0	1184	0.1015569194617143	2.7558400000000574	4.511680000000115	365.0820617675781	365.08428955078125
1014	365.1738586425781	10.079483333333334					1	DETECTED	365.1739 m/z @10.08 [CD8059_2.mzXML]	365.1738586425781	10.079483333333334	9.939566666666668	10.296166666666666	0.3565999999999985	3015.31396484375	39500.703307861324	0	1184	0.15487117225677594	1.2743299583085153	1.5486599166170307	365.1729431152344	365.17401123046875
1015	366.1842956542969	14.265350000000002					1	DETECTED	366.1843 m/z @14.27 [CD8059_2.mzXML]	366.1842956542969	14.265350000000002	3.223516666666667	15.866066666666667	12.64255	13858.8671875	2027367.3391923516	0	1184	0.38796519252747075	0.5560746391392798	0.1266735432160093	366.1836242675781	366.19354248046875
1016	367.1235046386719	10.451116666666667					1	DETECTED	367.1235 m/z @10.45 [CD8059_2.mzXML]	367.1235046386719	10.451116666666667	1.97465	11.131533333333334	9.156883333333333	209015.109375	2612109.374150642	1	1184	0.16230584249583302	1.7970063614071452	2.4671122858394976	367.1177673339844	367.1245422363281
1017	367.14996337890625	8.198283333333332					1	DETECTED	367.1500 m/z @8.20 [CD8059_2.mzXML]	367.14996337890625	8.198283333333332	6.0966499999999995	12.5391	6.44245	4787.73193359375	576227.6323369142	0	1184	0.2069083899709927	1.5327245475741094	0.04341865188564004	367.14678955078125	367.1551513671875
1018	367.19342041015625	13.748533333333334					1	DETECTED	367.1934 m/z @13.75 [CD8059_2.mzXML]	367.19342041015625	13.748533333333334	13.665733333333332	16.051933333333334	2.3862000000000023	7607.513671875	259426.86888397252	0	1184	0.22309167475409097	14.409420289854664	27.818840579709327	367.1861877441406	367.19415283203125
1019	367.99151611328125	3.666733333333333					1	DETECTED	367.9915 m/z @3.67 [CD8059_2.mzXML]	367.99151611328125	3.666733333333333	2.1597500000000003	18.801666666666666	16.641916666666667	3602.6923828125	1397032.0378674627	0	1184	2.4192091997262755	5.521599442595032	9.490114578833417	367.9888916015625	367.9933166503906
1020	368.2781677246094	11.461266666666667					1	DETECTED	368.2782 m/z @11.46 [CD8059_2.mzXML]	368.2781677246094	11.461266666666667	11.446516666666668	12.21565	0.7691333333333326	45851.4140625	456105.5663023052	0	1184	0.31960490215791104	9.493023881397137	19.187463703536945	368.278076171875	368.2796325683594
1021	368.42376708984375	12.386816666666666					1	DETECTED	368.4238 m/z @12.39 [CD8059_2.mzXML]	368.42376708984375	12.386816666666666	12.370033333333334	12.521966666666666	0.15193333333333214	9429.3544921875	53893.93499096669	0	1184	0.20079370261325735	4.526315789473818	8.052631578947636	368.42376708984375	368.4246826171875
1022	368.6251525878906	12.284683333333334					1	DETECTED	368.6252 m/z @12.28 [CD8059_2.mzXML]	368.6251525878906	12.284683333333334	9.973899999999999	13.765633333333334	3.791733333333335	9569.58203125	971870.2538654788	0	1184	1.1550950579008834	0.820443284023455	0.64088656804691	368.6251525878906	368.63079833984375
1023	368.87054443359375	1.6683333333333332					1	DETECTED	368.8705 m/z @1.67 [CD8059_2.mzXML]	368.87054443359375	1.6683333333333332	1.6532333333333333	1.7484833333333334	0.09525000000000006	30377.943359375	92846.86287109376	0	1184	0.04620799018920474	3.1539735099337993	5.307947019867599	368.869873046875	368.8717041015625
1024	369.00921630859375	1.8768166666666666					1	DETECTED	369.0092 m/z @1.88 [CD8059_2.mzXML]	369.00921630859375	1.8768166666666666	1.7785166666666667	2.7719666666666667	0.9934499999999999	26109.728515625	556327.1783139647	0	1184	0.3336958013687912	5.053153611393701	3.06149213860162	369.0009460449219	369.01007080078125
1025	369.12042236328125	10.451116666666667					1	DETECTED	369.1204 m/z @10.45 [CD8059_2.mzXML]	369.12042236328125	10.451116666666667	10.097183333333334	10.813916666666668	0.7167333333333339	70618.125	576604.1493324296	0	1184	0.17368339076045558	0.7237729670606741	0.4014714341080395	369.11962890625	369.1275939941406
1026	369.3501892089844	11.4307					1	DETECTED	369.3502 m/z @11.43 [CD8059_2.mzXML]	369.3501892089844	11.4307	3.5898	18.5095	14.919699999999999	31724.412109375	3932374.0090930467	0	1184	1.019199226002689	0.8572911187624629	11.617260207486803	369.34747314453125	369.3526306152344
1027	370.0863037109375	11.794666666666666					1	DETECTED	370.0863 m/z @11.79 [CD8059_2.mzXML]	370.0863037109375	11.794666666666666	11.197849999999999	12.093716666666667	0.8958666666666684	112977.609375	1633189.5877548885	0	1184	0.08833089528270222	0.786335699841994	null	370.0858154296875	370.0870361328125
1028	370.2940673828125	11.604516666666665					1	DETECTED	370.2941 m/z @11.60 [CD8059_2.mzXML]	370.2940673828125	11.604516666666665	11.56105	12.011066666666666	0.4500166666666665	78422.8046875	556067.6881457542	0	1184	0.10683810879333855	5.093115204491932	4.31170358399518	370.29351806640625	370.2950439453125
1029	370.35382080078125	12.72195					1	DETECTED	370.3538 m/z @12.72 [CD8059_2.mzXML]	370.35382080078125	12.72195	11.148333333333333	16.088733333333334	4.9404	7671.0439453125	877255.8537301028	0	1184	0.13538182810499322	1.5697596831079155	2.139519366215831	370.3526916503906	370.3554992675781
1030	371.0902404785156	11.794666666666666					1	DETECTED	371.0902 m/z @11.79 [CD8059_2.mzXML]	371.0902404785156	11.794666666666666	11.794666666666666	11.995066666666666	0.20040000000000013	19857.138671875	103995.96672070384	0	1184	0.06264495744136767	null	null	371.0888977050781	371.0910949707031
1031	371.2976989746094	11.604516666666665					1	DETECTED	371.2977 m/z @11.60 [CD8059_2.mzXML]	371.2976989746094	11.604516666666665	11.604516666666665	11.777683333333332	0.1731666666666669	18406.166015625	82714.15680896062	0	1184	0.09126177831679527	null	null	371.2970886230469	371.29833984375
1032	371.3152160644531	0.22856666666666667					1	DETECTED	371.3152 m/z @0.23 [CD8059_2.mzXML]	371.3152160644531	0.22856666666666667	0.10128333333333334	20.00583333333333	19.904549999999997	6566.55078125	3551468.2899900237	0	1184	4.632701074463913	78.18993060102133	25.005951340484007	371.3125915527344	371.3166198730469
1033	372.08355712890625	11.811283333333334					1	DETECTED	372.0836 m/z @11.81 [CD8059_2.mzXML]	372.08355712890625	11.811283333333334	9.095333333333334	12.110933333333332	3.0155999999999974	39903.44140625	1723657.7479693615	0	1184	0.07744793266726369	0.543065337972276	0.06528454663577622	372.0831298828125	372.0935363769531
1034	372.882568359375	1.63825					1	DETECTED	372.8826 m/z @1.64 [CD8059_2.mzXML]	372.882568359375	1.63825	1.5926666666666667	1.6683333333333332	0.07566666666666655	24754.38671875	75831.6278588866	0	1184	0.19285534396031045	0.8299817184643502	0.6599634369287003	372.8822937011719	372.8829345703125
1035	373.273193359375	11.859233333333332					1	DETECTED	373.2732 m/z @11.86 [CD8059_2.mzXML]	373.273193359375	11.859233333333332	11.777683333333332	12.67235	0.8946666666666676	11276.87109375	229953.37305395538	0	1184	0.4884705198948325	5.4853872879624	2.7889495185327844	373.2713928222656	373.2735900878906
1036	375.0170593261719	1.8768166666666666					1	DETECTED	375.0171 m/z @1.88 [CD8059_2.mzXML]	375.0170593261719	1.8768166666666666	1.6532333333333333	18.929166666666667	17.275933333333334	207378.078125	5997070.885277129	0	1184	0.3626718287694386	1.7185769556233754	3.3164668343681662	375.0139465332031	375.0196838378906
1037	375.974853515625	12.043733333333334					1	DETECTED	375.9749 m/z @12.04 [CD8059_2.mzXML]	375.974853515625	12.043733333333334	11.995066666666666	12.232816666666668	0.2377500000000019	11691.205078125	75537.084226563	0	1184	0.08944963458425192	2.442636986301346	3.885273972602693	375.97412109375	375.9761657714844
1038	376.62420654296875	10.596866666666667					1	DETECTED	376.6242 m/z @10.60 [CD8059_2.mzXML]	376.62420654296875	10.596866666666667	10.169183333333333	11.197849999999999	1.0286666666666662	37654.17578125	326453.6684359734	0	1184	0.10594637090894388	0.8835904849748102	6.120311920670547	376.6223449707031	376.62457275390625
1039	377.01458740234375	1.8906333333333334					1	DETECTED	377.0146 m/z @1.89 [CD8059_2.mzXML]	377.01458740234375	1.8906333333333334	1.8351333333333335	12.1633	10.328166666666666	11103.875	1991789.4298495483	0	1184	0.23901495536237038	93.04654654654674	185.09309309309347	377.0105285644531	377.0152282714844
1040	377.145263671875	9.851366666666667					1	DETECTED	377.1453 m/z @9.85 [CD8059_2.mzXML]	377.145263671875	9.851366666666667	9.7836	9.939566666666668	0.15596666666666792	3748.6015625	23926.421505188042	0	1184	0.10585081300427568	1.1507624200688602	1.3015248401377204	377.1442565917969	377.1459655761719
1041	377.6314392089844	12.284683333333334					1	DETECTED	377.6314 m/z @12.28 [CD8059_2.mzXML]	377.6314392089844	12.284683333333334	9.616983333333334	17.956500000000002	8.339516666666668	7442.37841796875	1452032.1520295108	0	1184	2.3143093493271234	1.5630536916944686	2.1261073833889372	377.6288757324219	377.6374816894531
1042	378.23931884765625	12.386816666666666					1	DETECTED	378.2393 m/z @12.39 [CD8059_2.mzXML]	378.23931884765625	12.386816666666666	11.711283333333334	13.393716666666668	1.682433333333334	32820.81640625	504901.6566124268	0	1184	0.500704486608651	0.7887637627705899	2.185636877260324	378.2381591796875	378.2429504394531
1043	378.8994140625	1.63825					1	DETECTED	378.8994 m/z @1.64 [CD8059_2.mzXML]	378.8994140625	1.63825	1.6076000000000001	1.6683333333333332	0.060733333333333084	63554.1484375	161893.32421386678	0	1184	0.04797666474057172	0.9907558455682446	0.9815116911364892	378.8992614746094	378.899658203125
1044	379.2812194824219	14.006566666666666					1	DETECTED	379.2812 m/z @14.01 [CD8059_2.mzXML]	379.2812194824219	14.006566666666666	13.901900000000001	15.319583333333332	1.417683333333331	7543.3857421875	184747.66224902344	0	1184	0.3229929634998765	6.77237261146507	3.3445175963582923	379.27935791015625	379.28253173828125
1045	380.25506591796875	12.639299999999999					1	DETECTED	380.2551 m/z @12.64 [CD8059_2.mzXML]	380.25506591796875	12.639299999999999	11.37125	12.886333333333333	1.5150833333333331	39400.30859375	815379.0899545901	0	1184	0.16010458151631823	2.7595076662588403	4.869874885919026	380.25433349609375	380.262939453125
1046	381.0249328613281	1.8768166666666666					1	DETECTED	381.0249 m/z @1.88 [CD8059_2.mzXML]	381.0249328613281	1.8768166666666666	1.6532333333333333	5.053466666666667	3.4002333333333334	140032.828125	2393454.6465244447	0	1184	0.13283445014006467	1.6807109826726618	2.1548405631550094	381.0193786621094	381.0259094238281
1047	381.19451904296875	11.34215					1	DETECTED	381.1945 m/z @11.34 [CD8059_2.mzXML]	381.19451904296875	11.34215	11.297416666666667	11.695783333333333	0.3983666666666661	9225.7216796875	130539.99077746551	0	1184	0.3812425759444267	4.452682563338299	7.905365126676598	381.1933898925781	381.1961669921875
1048	383.1153259277344	1.7927166666666667					1	DETECTED	383.1153 m/z @1.79 [CD8059_2.mzXML]	383.1153259277344	1.7927166666666667	1.7322333333333333	5.1392	3.4069666666666665	327885.40625	3330376.636537352	0	1184	0.07498431856620758	4.438935756211476	5.23517119826305	383.1148986816406	383.1210632324219
1049	383.2099609375	11.604516666666665					1	DETECTED	383.2100 m/z @11.60 [CD8059_2.mzXML]	383.2099609375	11.604516666666665	11.4307	15.884683333333333	4.453983333333333	829587.3125	1.1954096470143467E7	1	1184	0.23315567017769645	1.5098750958296168	1.4303858986359492	383.2092590332031	383.2117004394531
1050	384.1187744140625	1.9046666666666667					1	DETECTED	384.1188 m/z @1.90 [CD8059_2.mzXML]	384.1187744140625	1.9046666666666667	1.9046666666666667	9.13035	7.2256833333333335	13909.076171875	992548.8743246458	0	1184	7.134966472632491	null	null	384.11419677734375	384.1187744140625
1051	384.2137145996094	11.56105					1	DETECTED	384.2137 m/z @11.56 [CD8059_2.mzXML]	384.2137145996094	11.56105	11.503233333333332	12.335749999999999	0.8325166666666668	150884.078125	1902847.3152078884	0	1184	0.39677217596051584	7.199625252233969	6.239900700074769	384.2119445800781	384.21405029296875
1052	385.30889892578125	14.593733333333335					1	DETECTED	385.3089 m/z @14.59 [CD8059_2.mzXML]	385.30889892578125	14.593733333333335	10.314466666666668	17.19816666666667	6.883700000000001	32004.685546875	3020755.5102222906	0	1184	0.8591937989777829	0.9757197752201362	0.8164292978956602	385.306884765625	385.30999755859375
1053	386.0804138183594	13.535066666666667					1	DETECTED	386.0804 m/z @13.54 [CD8059_2.mzXML]	386.0804138183594	13.535066666666667	0.10128333333333334	19.951166666666666	19.84988333333333	3969.4365234375	1626073.5447332768	0	1184	8.519384453417187	0.7388046554271753	0.4758245062638567	386.07598876953125	386.08282470703125
1054	386.3121337890625	14.771916666666668					1	DETECTED	386.3121 m/z @14.77 [CD8059_2.mzXML]	386.3121337890625	14.771916666666668	13.867183333333333	15.921916666666668	2.054733333333335	6636.61181640625	412240.6275910646	0	1184	0.24722743513881973	1.1355463856753365	0.9244828931318544	386.3113098144531	386.31390380859375
1055	386.3254699707031	12.705316666666667					1	DETECTED	386.3255 m/z @12.71 [CD8059_2.mzXML]	386.3254699707031	12.705316666666667	12.655783333333334	12.854416666666667	0.19863333333333344	11468.546875	77419.25859814476	0	1184	0.06545123770972872	2.0050471063257307	3.0990072790640486	386.3248596191406	386.32598876953125
1056	387.1792297363281	11.56105					1	DETECTED	387.1792 m/z @11.56 [CD8059_2.mzXML]	387.1792297363281	11.56105	11.503233333333332	12.250300000000001	0.7470666666666688	238332.875	2183243.411406867	1	1184	0.11548008720101066	2.7255148942182363	3.725838384631989	387.1787414550781	387.1810607910156
1057	387.2520751953125	11.84445					1	DETECTED	387.2521 m/z @11.84 [CD8059_2.mzXML]	387.2520751953125	11.84445	10.8972	15.125	4.2278	19503.685546875	1200072.203722045	0	1184	1.7385926785446788	2.0136744519534564	3.017761970890677	387.2496643066406	387.26031494140625
1058	388.1826171875	11.546533333333334					1	DETECTED	388.1826 m/z @11.55 [CD8059_2.mzXML]	388.1826171875	11.546533333333334	11.546533333333334	12.011066666666666	0.4645333333333319	53714.421875	404586.0731959224	0	1184	1.3707460272059713	null	null	388.1820983886719	388.1841125488281
1059	388.7109069824219	2.0029					1	DETECTED	388.7109 m/z @2.00 [CD8059_2.mzXML]	388.7109069824219	2.0029	1.7637500000000002	2.14555	0.3817999999999999	10020.8173828125	135842.49284704585	0	1184	0.2173620860721064	0.7982437800543598	0.5964875601087197	388.7091369628906	388.7121887207031
1060	389.266357421875	12.838266666666668					1	DETECTED	389.2664 m/z @12.84 [CD8059_2.mzXML]	389.266357421875	12.838266666666668	1.4274166666666666	13.053883333333333	11.626466666666667	4738.13232421875	908177.51506427	0	1184	0.8004531147870146	0.5094478792844821	0.018895758568964246	389.2640380859375	389.2730407714844
1061	390.9913635253906	1.8630166666666668					1	DETECTED	390.9914 m/z @1.86 [CD8059_2.mzXML]	390.9913635253906	1.8630166666666668	1.6683333333333332	2.4116166666666667	0.7432833333333335	31787.771484375	626612.6438261718	0	1184	0.4262485640734115	1.9089547127814384	2.9274602916164887	390.9891052246094	390.99200439453125
1062	391.28350830078125	19.914499999999997					1	DETECTED	391.2835 m/z @19.91 [CD8059_2.mzXML]	391.28350830078125	19.914499999999997	0.10128333333333334	20.00583333333333	19.904549999999997	9680.251953125	6524689.216599241	0	1184	5.265939510853318	0.5023048587937513	0.0053939445008892965	391.274658203125	391.2861328125
1063	392.7949523925781	1.7484833333333334					1	DETECTED	392.7950 m/z @1.75 [CD8059_2.mzXML]	392.7949523925781	1.7484833333333334	1.6998	1.7637500000000002	0.06395000000000017	17648.869140625	46271.71159863285	0	1184	0.11820291204565403	0.6567956179390627	0.3135912358781254	392.7945556640625	392.7953796386719
1064	393.2979736328125	13.290466666666667					1	DETECTED	393.2980 m/z @13.29 [CD8059_2.mzXML]	393.2979736328125	13.290466666666667	0.7012666666666667	19.877833333333335	19.17656666666667	6289.2421875	1886528.3435278612	0	1184	11.783776502336266	0.7616276914604053	2.1346542846223686	393.29510498046875	393.30084228515625
1065	394.0749206542969	9.277016666666666					1	DETECTED	394.0749 m/z @9.28 [CD8059_2.mzXML]	394.0749206542969	9.277016666666666	1.3913	9.599516666666666	8.208216666666667	10579.76953125	848576.0667408751	0	1184	0.2810509358951325	0.5204483633911947	0.04089672678238923	394.06591796875	394.0753479003906
1066	394.2937316894531	11.604516666666665					1	DETECTED	394.2937 m/z @11.60 [CD8059_2.mzXML]	394.2937316894531	11.604516666666665	4.5404333333333335	18.911	14.370566666666669	19436.703125	1314578.9792566837	0	1184	0.09853037464521641	0.558801091836348	0.2227000966759177	394.2923583984375	394.3019714355469
1067	395.0947570800781	9.478116666666667					1	DETECTED	395.0948 m/z @9.48 [CD8059_2.mzXML]	395.0947570800781	9.478116666666667	9.46045	9.71875	0.2583000000000002	1838.882080078125	19236.94909283457	0	1184	0.11966417799562379	7.310377358490458	13.620754716980915	395.0943908691406	395.094970703125
1068	396.3098449707031	11.680266666666666					1	DETECTED	396.3098 m/z @11.68 [CD8059_2.mzXML]	396.3098449707031	11.680266666666666	11.664533333333333	11.794666666666666	0.1301333333333332	12705.8056640625	68771.82081518562	0	1184	0.11026945345748196	4.135593220338968	7.271186440677935	396.30950927734375	396.3104248046875
1069	396.88494873046875	1.5926666666666667					1	DETECTED	396.8849 m/z @1.59 [CD8059_2.mzXML]	396.88494873046875	1.5926666666666667	1.5633000000000001	1.6230833333333334	0.0597833333333333	19982.14453125	51310.34062304696	0	1184	0.04896110826031408	1.017877412031786	1.0357548240635717	396.8844909667969	396.8857116699219
1070	396.9988098144531	1.8351333333333335					1	DETECTED	396.9988 m/z @1.84 [CD8059_2.mzXML]	396.9988098144531	1.8351333333333335	1.6532333333333333	2.42535	0.7721166666666666	41550.4765625	815926.8770645142	0	1184	0.2248480881054682	2.1296576834619074	4.323697677080006	396.9892883300781	397.0017395019531
1071	397.4142150878906	12.31855					1	DETECTED	397.4142 m/z @12.32 [CD8059_2.mzXML]	397.4142150878906	12.31855	12.128449999999999	14.13935	2.0109000000000012	42326.89453125	1163350.9076661067	0	1184	0.2056401679476796	4.388680473365652	3.4164076517255504	397.4134826660156	397.416015625
1072	398.32562255859375	11.828133333333334					1	DETECTED	398.3256 m/z @11.83 [CD8059_2.mzXML]	398.32562255859375	11.828133333333334	11.794666666666666	12.093716666666667	0.29905000000000115	29826.796875	235725.43348877042	0	1184	0.15518644992404518	4.467878486055693	6.015025818558632	398.3249206542969	398.325927734375
1073	398.73944091796875	1.7637500000000002					1	DETECTED	398.7394 m/z @1.76 [CD8059_2.mzXML]	398.73944091796875	1.7637500000000002	1.7484833333333334	1.8067166666666667	0.05823333333333336	10727.1474609375	29741.85189453122	0	1184	0.13574202567168547	1.9072052401746615	2.814410480349323	398.73944091796875	398.7402648925781
1074	398.7600402832031	13.616733333333334					1	DETECTED	398.7600 m/z @13.62 [CD8059_2.mzXML]	398.7600402832031	13.616733333333334	11.148333333333333	15.7554	4.607066666666666	17350.1015625	1201323.584940002	0	1184	0.45344062582154443	0.8452212737338196	0.8225656443435732	398.7593688964844	398.76336669921875
1075	399.2052917480469	10.864049999999999					1	DETECTED	399.2053 m/z @10.86 [CD8059_2.mzXML]	399.2052917480469	10.864049999999999	10.507866666666667	11.131533333333334	0.6236666666666668	8572.1953125	125435.14948864716	0	1184	0.3646502391268349	0.8754854709653299	3.0129019827250993	399.2045593261719	399.2064514160156
1076	399.3289489746094	11.84445					1	DETECTED	399.3289 m/z @11.84 [CD8059_2.mzXML]	399.3289489746094	11.84445	11.794666666666666	16.680833333333332	4.886166666666666	8238.1572265625	578011.9453057862	0	1184	0.07543072949220608	49.07432206226922	97.14864412453844	399.323486328125	399.33074951171875
1077	399.76861572265625	13.084333333333332					1	DETECTED	399.7686 m/z @13.08 [CD8059_2.mzXML]	399.76861572265625	13.084333333333332	12.73855	15.2841	2.5455500000000004	8764.861328125	416458.05668829364	0	1184	0.05053355263686221	3.680845423434733	6.361690846869466	399.7649841308594	399.7750549316406
1078	400.3414611816406	11.979000000000001					1	DETECTED	400.3415 m/z @11.98 [CD8059_2.mzXML]	400.3414611816406	11.979000000000001	6.882833333333334	12.60575	5.722916666666666	137447.859375	1836730.675864104	1	1184	0.10829244848115493	3.547630830969058	3.6630734669239127	400.332275390625	400.3499450683594
1079	402.90155029296875	1.6076000000000001					1	DETECTED	402.9016 m/z @1.61 [CD8059_2.mzXML]	402.90155029296875	1.6076000000000001	1.5633000000000001	1.63825	0.07494999999999985	50830.30859375	142719.70969482433	0	1184	0.05247272882406917	0.845936794582391	0.6910029019241671	402.9013671875	402.9029235839844
1080	403.0069885253906	1.8209166666666665					1	DETECTED	403.0070 m/z @1.82 [CD8059_2.mzXML]	403.0069885253906	1.8209166666666665	1.6532333333333333	2.42535	0.7721166666666666	161755.140625	2497666.577038757	0	1184	0.1868868776999293	2.0952408918388667	4.458418890019409	403.0064392089844	403.00775146484375
1081	404.205810546875	11.56105					1	DETECTED	404.2058 m/z @11.56 [CD8059_2.mzXML]	404.205810546875	11.56105	11.503233333333332	11.828133333333334	0.3249000000000013	28080.140625	209670.01556420908	0	1184	0.12261420084769448	2.8097434419140663	3.237623675243329	404.2047119140625	404.2064514160156
1082	405.13543701171875	10.566366666666665					1	DETECTED	405.1354 m/z @10.57 [CD8059_2.mzXML]	405.13543701171875	10.566366666666665	10.507866666666667	10.694966666666666	0.18709999999999916	13170.91796875	84659.63300512712	0	1184	0.11167956407894053	1.5137424518653393	1.8816001980197061	405.1333312988281	405.1357727050781
1083	405.2120056152344	11.047166666666667					1	DETECTED	405.2120 m/z @11.05 [CD8059_2.mzXML]	405.2120056152344	11.047166666666667	11.03045	11.11505	0.08460000000000001	3075.724609375	9281.142168914826	0	1184	0.1088066017816054	2.5304087736788556	4.060817547357711	405.2113342285156	405.21221923828125
1084	405.4190979003906	12.128449999999999					1	DETECTED	405.4191 m/z @12.13 [CD8059_2.mzXML]	405.4190979003906	12.128449999999999	12.110933333333332	12.26765	0.15671666666666795	7147.56640625	39598.35187377961	0	1184	0.08695780632729111	4.473358705994168	7.946717411988336	405.41876220703125	405.41986083984375
1085	406.3520202636719	11.37125					1	DETECTED	406.3520 m/z @11.37 [CD8059_2.mzXML]	406.3520202636719	11.37125	11.312683333333332	11.37125	0.058566666666667544	6912.880859375	18693.501576415925	0	1184	0.05715138712651502	0.5	null	406.348388671875	406.35211181640625
1086	406.7471618652344	12.0604					1	DETECTED	406.7472 m/z @12.06 [CD8059_2.mzXML]	406.7471618652344	12.0604	11.181466666666667	15.391866666666665	4.210399999999998	16939.517578125	1509181.3490863026	0	1184	0.8238697886270554	2.194825474898624	3.065884225700761	406.74298095703125	406.7488098144531
1087	407.7566223144531	13.053883333333333					1	DETECTED	407.7566 m/z @13.05 [CD8059_2.mzXML]	407.7566223144531	13.053883333333333	12.093716666666667	15.319583333333332	3.225866666666665	6680.71533203125	561437.488083496	0	1184	1.6673948582621154	1.6798472487415383	2.3596944974830767	407.74835205078125	407.7665100097656
1088	408.0833740234375	10.930250000000001					1	DETECTED	408.0834 m/z @10.93 [CD8059_2.mzXML]	408.0833740234375	10.930250000000001	10.830583333333333	16.459116666666667	5.628533333333333	6132.48046875	527374.7772728575	0	1184	0.15343371780648596	28.236789297658575	55.47357859531715	408.0812683105469	408.0856018066406
1089	408.7684631347656	1.7484833333333334					1	DETECTED	408.7685 m/z @1.75 [CD8059_2.mzXML]	408.7684631347656	1.7484833333333334	1.6998	14.091233333333333	12.391433333333334	22235.501953125	3386164.75760376	0	1184	11.353685323432188	124.41648707980139	246.51362672208683	408.7595520019531	408.7759704589844
1090	408.9185485839844	1.6230833333333334					1	DETECTED	408.9185 m/z @1.62 [CD8059_2.mzXML]	408.9185485839844	1.6230833333333334	1.5779166666666666	1.6532333333333333	0.0753166666666667	53542.53515625	165143.96654516604	0	1184	0.05403225153103053	0.824346796727278	0.6924735895104424	408.91790771484375	408.9190673828125
1091	409.1612243652344	11.56105					1	DETECTED	409.1612 m/z @11.56 [CD8059_2.mzXML]	409.1612243652344	11.56105	10.813916666666668	12.1983	1.3843833333333322	167756.015625	2375999.822740787	0	1184	0.11320135904236395	0.7091698245419846	0.3416294542190054	409.152099609375	409.162353515625
1092	409.1873474121094	9.204333333333333					1	DETECTED	409.1873 m/z @9.20 [CD8059_2.mzXML]	409.1873474121094	9.204333333333333	9.13035	9.292083333333332	0.1617333333333324	55110.65234375	235361.63071362188	0	1184	0.06628076082221668	1.0684402715245496	1.0287836647531428	409.1869201660156	409.187744140625
1093	410.25341796875	4.05135					1	DETECTED	410.2534 m/z @4.05 [CD8059_2.mzXML]	410.25341796875	4.05135	3.31405	4.91865	1.6046000000000005	2383.173828125	120295.80533370972	0	1184	0.7660753902319781	1.088159500881595	1.1763190017631897	410.25189208984375	410.25628662109375
1094	410.8552551269531	1.6998					1	DETECTED	410.8553 m/z @1.70 [CD8059_2.mzXML]	410.8552551269531	1.6998	1.6683333333333332	1.7785166666666667	0.11018333333333352	24222.20703125	99838.9631850587	0	1184	0.09597930124058851	1.7507944915254219	2.5015889830508438	410.8550720214844	410.855712890625
1095	412.2835388183594	11.9474					1	DETECTED	412.2835 m/z @11.95 [CD8059_2.mzXML]	412.2835388183594	11.9474	11.916933333333333	14.593733333333335	2.676800000000002	11440.2451171875	252403.69847067294	0	1184	0.09845370805203935	43.92997811816103	86.85995623632206	412.2821044921875	412.28564453125
1096	412.30419921875	11.56105					1	DETECTED	412.3042 m/z @11.56 [CD8059_2.mzXML]	412.30419921875	11.56105	11.531749999999999	11.604516666666665	0.07276666666666642	9191.4775390625	30118.94505786129	0	1184	0.03600323019219864	1.2417519908987025	1.4835039817974047	412.30419921875	412.3053894042969
1097	412.97186279296875	1.8351333333333335					1	DETECTED	412.9719 m/z @1.84 [CD8059_2.mzXML]	412.97186279296875	1.8351333333333335	1.8067166666666667	2.272466666666667	0.4657500000000001	12516.8505859375	176883.3148240967	0	1184	0.14548658666301462	8.195014662756574	15.390029325513149	412.97186279296875	412.97491455078125
1098	413.1415710449219	9.357316666666666					1	DETECTED	413.1416 m/z @9.36 [CD8059_2.mzXML]	413.1415710449219	9.357316666666666	9.292083333333332	14.969866666666666	5.677783333333334	5310.26416015625	444902.0969256896	0	1184	0.13385801002459807	43.519034236075534	86.03806847215107	413.1344909667969	413.1507873535156
1099	413.26544189453125	1.63825					1	DETECTED	413.2654 m/z @1.64 [CD8059_2.mzXML]	413.26544189453125	1.63825	0.35596666666666665	19.969333333333335	19.613366666666668	10553.130859375	1827600.4940191337	0	1184	3.3140107113074024	20.06142874628801	16.590244556272562	413.26177978515625	413.2689514160156
1100	413.33966064453125	11.8881					1	DETECTED	413.3397 m/z @11.89 [CD8059_2.mzXML]	413.33966064453125	11.8881	11.649166666666668	16.385166666666667	4.735999999999999	7403.40966796875	822728.6398458855	0	1184	2.896755143357016	10.104720397793276	18.767882117295226	413.33807373046875	413.3426513671875
1101	414.29937744140625	12.21565					1	DETECTED	414.2994 m/z @12.22 [CD8059_2.mzXML]	414.29937744140625	12.21565	11.619033333333334	16.55163333333333	4.932599999999997	112408.953125	2065677.3602854908	1	1184	0.13492172476546216	0.7061991176985111	0.6038725817456477	414.2917175292969	414.30224609375
1102	415.2107238769531	11.8881					1	DETECTED	415.2107 m/z @11.89 [CD8059_2.mzXML]	415.2107238769531	11.8881	9.46045	12.572383333333333	3.111933333333333	518593.0625	5236271.823544118	1	1184	0.11229189388572358	2.6052673490994662	2.828187424052059	415.20538330078125	415.21722412109375
1103	415.28076171875	12.688966666666666					1	DETECTED	415.2808 m/z @12.69 [CD8059_2.mzXML]	415.28076171875	12.688966666666666	12.58925	13.348766666666668	0.7595166666666682	16030.1396484375	197800.16622863786	0	1184	0.11283995883648856	3.8083737255557826	6.616747451111565	415.2786865234375	415.2818603515625
1104	415.3028259277344	12.21565					1	DETECTED	415.3028 m/z @12.22 [CD8059_2.mzXML]	415.3028259277344	12.21565	11.649166666666668	15.125	3.475833333333332	29726.859375	812828.8343500969	0	1184	0.13681097632279915	3.067776258815481	5.145841257572117	415.3017883300781	415.3045654296875
1105	416.21417236328125	11.902433333333333					1	DETECTED	416.2142 m/z @11.90 [CD8059_2.mzXML]	416.21417236328125	11.902433333333333	11.811283333333334	12.4207	0.6094166666666663	116542.25	1101654.1420410743	0	1184	0.13017174389607966	2.6094882128619803	2.224866724895599	416.21209716796875	416.21435546875
1106	417.0016784667969	1.8209166666666665					1	DETECTED	417.0017 m/z @1.82 [CD8059_2.mzXML]	417.0016784667969	1.8209166666666665	1.7637500000000002	2.466933333333333	0.7031833333333328	66589.90625	1215184.5591407462	0	1184	0.300923073619632	5.625142270027999	9.313207705947855	417.0011901855469	417.0036926269531
1107	418.7477111816406	13.053883333333333					1	DETECTED	418.7477 m/z @13.05 [CD8059_2.mzXML]	418.7477111816406	13.053883333333333	11.979000000000001	14.7882	2.809199999999999	7666.51953125	459624.4396720578	0	1184	0.26767900612168916	1.3067464686089971	1.613492937217994	418.7450866699219	418.7497863769531
1108	418.87939453125	1.6076000000000001					1	DETECTED	418.8794 m/z @1.61 [CD8059_2.mzXML]	418.87939453125	1.6076000000000001	1.5779166666666666	1.6532333333333333	0.0753166666666667	51573.48046875	143836.79785449238	0	1184	0.050626051112586445	1.2686692869174552	1.746647727851809	418.8784484863281	418.8799743652344
1109	419.3152770996094	12.471216666666667					1	DETECTED	419.3153 m/z @12.47 [CD8059_2.mzXML]	419.3152770996094	12.471216666666667	0.10128333333333334	19.951166666666666	19.84988333333333	4363.78466796875	1419660.7016447154	0	1184	6.159703151899787	0.8023439899972513	0.7088738241254015	419.3095397949219	419.3194274902344
1110	419.7554626464844	12.505033333333333					1	DETECTED	419.7555 m/z @12.51 [CD8059_2.mzXML]	419.7554626464844	12.505033333333333	11.695783333333333	13.954233333333333	2.25845	6523.8134765625	410183.29322064226	0	1184	0.21670574957172484	1.3953969725054054	1.7907939450108106	419.75244140625	419.7649230957031
1111	420.1579284667969	11.11505					1	DETECTED	420.1579 m/z @11.12 [CD8059_2.mzXML]	420.1579284667969	11.11505	10.507866666666667	11.37125	0.8633833333333332	8983.384765625	128601.35333715819	0	1184	0.101819935355282	0.7109741703494274	0.42408783907961656	420.1571350097656	420.15960693359375
1112	420.8842468261719	1.6683333333333332					1	DETECTED	420.8842 m/z @1.67 [CD8059_2.mzXML]	420.8842468261719	1.6683333333333332	1.6532333333333333	1.7159333333333333	0.06269999999999998	46841.33984375	107370.83635937495	0	1184	0.04790209481006724	2.0761589403973653	3.9235124709427773	420.8840026855469	420.8845520019531
1113	421.7815856933594	14.265350000000002					1	DETECTED	421.7816 m/z @14.27 [CD8059_2.mzXML]	421.7815856933594	14.265350000000002	14.074683333333333	15.2841	1.2094166666666677	29851.5	658735.9311405643	0	1184	0.35442037289598893	3.0355315875233018	3.11842152639559	421.7812194824219	421.7834167480469
1114	422.13824462890625	9.340383333333333					1	DETECTED	422.1382 m/z @9.34 [CD8059_2.mzXML]	422.13824462890625	9.340383333333333	9.292083333333332	10.62785	1.335766666666668	2015.883056640625	67469.36465591435	0	1184	1.0793105067538775	13.827812284333717	26.655624568667434	422.13525390625	422.13922119140625
1115	422.324951171875	11.794666666666666					1	DETECTED	422.3250 m/z @11.79 [CD8059_2.mzXML]	422.324951171875	11.794666666666666	0.19225	13.665733333333332	13.473483333333332	14076.5263671875	1224717.737000305	0	1184	0.08573223693353071	0.5806326268234347	35.17927245904987	422.3245849609375	422.3348083496094
1116	424.0608825683594	11.4892					1	DETECTED	424.0609 m/z @11.49 [CD8059_2.mzXML]	424.0608825683594	11.4892	5.0878	11.744216666666667	6.656416666666667	15882.4912109375	839590.8397086179	0	1184	0.1950063992882658	0.519918819841493	0.04038619219354863	424.0597839355469	424.06890869140625
1117	424.0774230957031	10.864049999999999					1	DETECTED	424.0774 m/z @10.86 [CD8059_2.mzXML]	424.0774230957031	10.864049999999999	10.730133333333333	15.645083333333334	4.914950000000001	2343.2490234375	361761.33072674565	0	1184	0.1657517311482355	18.35077784691982	35.70155569383964	424.0728454589844	424.0794982910156
1118	424.3414306640625	11.902433333333333					1	DETECTED	424.3414 m/z @11.90 [CD8059_2.mzXML]	424.3414306640625	11.902433333333333	11.84445	12.688966666666666	0.8445166666666655	201612.328125	1617558.2795927736	0	1184	0.08759396467538316	3.7462480045852535	4.035957408406287	424.34014892578125	424.3425598144531
1119	424.89605712890625	1.63825					1	DETECTED	424.8961 m/z @1.64 [CD8059_2.mzXML]	424.89605712890625	1.63825	1.5779166666666666	4.620983333333333	3.0430666666666664	83908.4375	1468536.1784783935	0	1184	0.05627455132453574	25.21878453038673	0.5366235295962583	424.88909912109375	424.8968200683594
1120	426.357177734375	12.011066666666666					1	DETECTED	426.3572 m/z @12.01 [CD8059_2.mzXML]	426.357177734375	12.011066666666666	11.503233333333332	12.870800000000001	1.3675666666666686	179494.65625	1896243.3874563626	1	1184	0.11734287089177187	4.7857021435416405	6.011257247640754	426.3477478027344	426.3597412109375
1121	427.0548095703125	9.391216666666667					1	DETECTED	427.0548 m/z @9.39 [CD8059_2.mzXML]	427.0548095703125	9.391216666666667	9.307783333333333	10.061783333333333	0.7539999999999996	28317.490234375	206153.36009689403	0	1184	0.08921201452567651	1.564722153845169	1.8327044764119511	427.05328369140625	427.0638427734375
1122	428.3726501464844	12.128449999999999					1	DETECTED	428.3727 m/z @12.13 [CD8059_2.mzXML]	428.3726501464844	12.128449999999999	12.07695	12.4377	0.36074999999999946	34953.5390625	315605.2952043452	0	1184	null	2.1313502428668256	6.888500896277735	428.3634033203125	428.37396240234375
1123	429.051025390625	9.391216666666667					1	DETECTED	429.0510 m/z @9.39 [CD8059_2.mzXML]	429.051025390625	9.391216666666667	9.340383333333333	9.5305	0.1901166666666665	11500.42578125	66207.19582043479	0	1184	0.08979184070588353	1.843828365048695	2.325632089134109	429.0506591796875	429.0522766113281
1124	429.3764343261719	12.180933333333334					1	DETECTED	429.3764 m/z @12.18 [CD8059_2.mzXML]	429.3764343261719	12.180933333333334	12.110933333333332	15.1075	2.996566666666668	8765.5107421875	387170.5281912845	0	1184	0.10527307922251872	21.404047619047	41.808095238094	429.37060546875	429.3770446777344
1125	429.7680969238281	14.187783333333334					1	DETECTED	429.7681 m/z @14.19 [CD8059_2.mzXML]	429.7680969238281	14.187783333333334	6.113933333333334	15.7554	9.641466666666666	18149.103515625	1371461.6724137275	0	1184	0.3050061833498656	0.597079873088221	3.4054070665254224	429.7584533691406	429.76934814453125
1126	430.2431335449219	9.616983333333334					1	DETECTED	430.2431 m/z @9.62 [CD8059_2.mzXML]	430.2431335449219	9.616983333333334	9.582283333333333	12.60575	3.0234666666666676	3599.259765625	278719.3804832763	0	1184	0.09330503811786706	43.5658021133515	86.131604226703	430.24310302734375	430.2472229003906
1127	430.2943420410156	11.96305					1	DETECTED	430.2943 m/z @11.96 [CD8059_2.mzXML]	430.2943420410156	11.96305	11.916933333333333	14.107483333333333	2.19055	13059.9033203125	564251.9481999513	0	1184	0.2561545218290071	23.750090350559415	46.50018070111883	430.2864685058594	430.3021545410156
1128	430.3879089355469	13.455350000000001					1	DETECTED	430.3879 m/z @13.46 [CD8059_2.mzXML]	430.3879089355469	13.455350000000001	6.480566666666666	20.00583333333333	13.525266666666665	10094.8759765625	1177660.059325958	0	1184	0.4252570840196661	1.3530816792557485	0.6887174014873152	430.37982177734375	430.3913879394531
1129	430.9130554199219	1.63825					1	DETECTED	430.9131 m/z @1.64 [CD8059_2.mzXML]	430.9130554199219	1.63825	1.5779166666666666	7.306766666666666	5.7288499999999996	134776.65625	4564775.528959045	0	1184	0.04538358002188092	52.84681460081887	1.1238354288456245	430.9127197265625	430.9166564941406
1130	431.177734375	12.58925					1	DETECTED	431.1777 m/z @12.59 [CD8059_2.mzXML]	431.177734375	12.58925	9.175749999999999	13.971833333333333	4.796083333333334	23510.244140625	943159.707703857	0	1184	0.2531271371234176	0.7062182938291743	0.40977632967329397	431.16827392578125	431.179443359375
1131	431.3138732910156	12.72195					1	DETECTED	431.3139 m/z @12.72 [CD8059_2.mzXML]	431.3138732910156	12.72195	6.427716666666667	12.901433333333333	6.473716666666666	14497.958984375	644489.5189359745	0	1184	0.08106976953397904	0.5142577597483411	0.028515519496682202	431.30938720703125	431.3153076171875
1132	431.3298645019531	14.265350000000002					1	DETECTED	431.3299 m/z @14.27 [CD8059_2.mzXML]	431.3298645019531	14.265350000000002	13.583833333333333	16.329349999999998	2.7455166666666653	2925.2568359375	226768.21156536858	0	1184	0.7297947394206403	2.0142696436868675	3.0285392873737353	431.3275146484375	431.33233642578125
1133	432.2377014160156	11.8881					1	DETECTED	432.2377 m/z @11.89 [CD8059_2.mzXML]	432.2377014160156	11.8881	11.828133333333334	12.232816666666668	0.4046833333333346	61288.53125	504416.57615600555	0	1184	0.17723280851133438	2.7430497654139967	3.4276290572974633	432.2364807128906	432.2378845214844
1134	432.3098449707031	12.1983					1	DETECTED	432.3098 m/z @12.20 [CD8059_2.mzXML]	432.3098449707031	12.1983	11.633983333333333	14.658183333333334	3.0242000000000004	73067.0234375	1281872.4401952517	1	1184	0.14075018865837308	0.9099187444900027	0.5398132895407957	432.30889892578125	432.31951904296875
1135	432.9755859375	1.8351333333333335					1	DETECTED	432.9756 m/z @1.84 [CD8059_2.mzXML]	432.9755859375	1.8351333333333335	1.6839333333333333	2.42535	0.7414166666666666	42259.9765625	742776.8264165039	0	1184	0.19829535341618554	2.3585879036882336	3.263134260166069	432.9749450683594	432.97723388671875
1136	433.2407531738281	11.873700000000001					1	DETECTED	433.2408 m/z @11.87 [CD8059_2.mzXML]	433.2407531738281	11.873700000000001	3.0023166666666667	12.043733333333334	9.041416666666667	15159.01953125	1037007.199815979	0	1184	0.13604654806716177	0.5095832480090478	0.01916649601809555	433.2358703613281	433.2425537109375
1137	433.3133544921875	12.232816666666668					1	DETECTED	433.3134 m/z @12.23 [CD8059_2.mzXML]	433.3133544921875	12.232816666666668	11.664533333333333	12.454616666666668	0.7900833333333352	18248.064453125	387319.2282607426	0	1184	0.6576712904783211	0.69514913335484	0.3683793882989574	433.3112487792969	433.31414794921875
1138	435.3334045410156	10.536766666666667					1	DETECTED	435.3334 m/z @10.54 [CD8059_2.mzXML]	435.3334045410156	10.536766666666667	0.5378000000000001	11.744216666666667	11.206416666666666	5985.23583984375	1278384.6647691652	0	1184	0.09986463149149927	0.5603787391363774	0.012634818729736751	435.3302001953125	435.3336486816406
1139	436.2226867675781	14.155716666666667					1	DETECTED	436.2227 m/z @14.16 [CD8059_2.mzXML]	436.2226867675781	14.155716666666667	5.679566666666667	15.409616666666667	9.730049999999999	3134.71044921875	745892.7148498542	0	1184	0.3435187663974322	0.5739663644461223	0.14793272889224468	436.2215270996094	436.22674560546875
1140	436.85821533203125	1.6683333333333332					1	DETECTED	436.8582 m/z @1.67 [CD8059_2.mzXML]	436.85821533203125	1.6683333333333332	1.6532333333333333	1.7484833333333334	0.09525000000000006	27315.7890625	75765.35582678221	0	1184	0.05244762603869435	3.1539735099337993	3.551720775578163	436.8575134277344	436.85870361328125
1141	437.19287109375	11.8881					1	DETECTED	437.1929 m/z @11.89 [CD8059_2.mzXML]	437.19287109375	11.8881	4.6371166666666666	12.5391	7.901983333333333	332756.15625	5088500.001606437	1	1184	0.11799730315347468	2.9839360248338473	2.9183985571818605	437.18707275390625	437.1947021484375
1142	438.9842834472656	1.8209166666666665					1	DETECTED	438.9843 m/z @1.82 [CD8059_2.mzXML]	438.9842834472656	1.8209166666666665	1.6839333333333333	15.9961	14.312166666666666	33820.56640625	1808516.684989746	0	1184	0.42652346303227917	2.4262286004240594	4.4429558343282185	438.9822082519531	438.9921569824219
1143	440.98089599609375	1.8067166666666667					1	DETECTED	440.9809 m/z @1.81 [CD8059_2.mzXML]	440.98089599609375	1.8067166666666667	1.7637500000000002	18.030666666666665	16.266916666666663	10128.08203125	2737081.266989868	0	1184	0.2210036878560584	189.2969356089995	377.59387121799904	440.9792175292969	440.98858642578125
1144	442.87786865234375	1.5486833333333334					1	DETECTED	442.8779 m/z @1.55 [CD8059_2.mzXML]	442.87786865234375	1.5486833333333334	1.4749	11.84445	10.36955	11673.6103515625	2173426.15265918	0	1184	0.11497234442250348	70.27027332279198	139.54054664558396	442.8778381347656	442.8800964355469
1145	443.1891784667969	12.60575					1	DETECTED	443.1892 m/z @12.61 [CD8059_2.mzXML]	443.1891784667969	12.60575	12.5391	12.8056	0.2665000000000006	5144.66845703125	55207.090655273394	0	1184	0.22569935833053023	1.9992498124530884	2.998499624906177	443.1891784667969	443.1913757324219
1146	444.2376403808594	8.331533333333333					1	DETECTED	444.2376 m/z @8.33 [CD8059_2.mzXML]	444.2376403808594	8.331533333333333	8.009333333333334	8.446683333333333	0.4373499999999986	2161.257568359375	28542.70110140979	0	1184	0.16533466217425463	0.6786933581626324	0.3573867163252648	444.23565673828125	444.2396545410156
1147	445.3993225097656	12.335749999999999					1	DETECTED	445.3993 m/z @12.34 [CD8059_2.mzXML]	445.3993225097656	12.335749999999999	11.979000000000001	12.756066666666667	0.7770666666666664	9112.259765625	196679.25709014884	0	1184	0.1475356844921638	1.0890913338005193	1.1781826676010383	445.39776611328125	445.39996337890625
1148	446.2525634765625	11.604516666666665					1	DETECTED	446.2526 m/z @11.60 [CD8059_2.mzXML]	446.2525634765625	11.604516666666665	8.777183333333333	12.284683333333334	3.5075000000000003	383819.21875	4180664.941130596	1	1184	0.12333483940714096	2.0186638965982584	1.712186229079596	446.25189208984375	446.25408935546875
1149	446.886962890625	1.63825					1	DETECTED	446.8870 m/z @1.64 [CD8059_2.mzXML]	446.886962890625	1.63825	1.5926666666666667	2.88625	1.2935833333333333	73967.265625	438748.7780050046	0	1184	0.04399682013714368	1.216877580616785	1.4025290720302666	446.8865661621094	446.896240234375
1150	447.21380615234375	10.507866666666667					1	DETECTED	447.2138 m/z @10.51 [CD8059_2.mzXML]	447.21380615234375	10.507866666666667	10.465233333333334	10.864049999999999	0.39881666666666504	26690.048828125	196197.43954376236	0	1184	0.11841550753462471	4.653369654416398	3.836952937149604	447.2115783691406	447.2156066894531
1151	447.2563781738281	11.590016666666665					1	DETECTED	447.2564 m/z @11.59 [CD8059_2.mzXML]	447.2563781738281	11.590016666666665	7.730216666666666	12.027316666666668	4.297100000000001	91159.421875	1.1131090147981333E7	0	1184	4.313318571915782	0.5404032475318234	0.06788267889823558	447.25592041015625	447.2576599121094
1152	447.34674072265625	14.265350000000002					1	DETECTED	447.3467 m/z @14.27 [CD8059_2.mzXML]	447.34674072265625	14.265350000000002	4.8182	16.422516666666667	11.604316666666666	9028.677734375	2182370.6303801876	0	1184	1.8539788880818264	0.6141702347621593	0.11268535756924565	447.3392333984375	447.34814453125
1153	448.30499267578125	11.96305					1	DETECTED	448.3050 m/z @11.96 [CD8059_2.mzXML]	448.30499267578125	11.96305	4.604883333333333	12.145716666666667	7.5408333333333335	9540.4892578125	1367021.6283719481	0	1184	7.456881041674514	0.5124125121746812	0.024825024349362304	448.3045349121094	448.31072998046875
1154	448.3414001464844	11.902433333333333					1	DETECTED	448.3414 m/z @11.90 [CD8059_2.mzXML]	448.3414001464844	11.902433333333333	11.859233333333332	14.482066666666666	2.6228333333333342	23496.201171875	497745.8833092044	0	1184	0.2681221979273509	30.356867283950226	59.71373456790045	448.3392333984375	448.3503112792969
1155	449.2008056640625	12.301683333333333					1	DETECTED	449.2008 m/z @12.30 [CD8059_2.mzXML]	449.2008056640625	12.301683333333333	12.180933333333334	12.655783333333334	0.47485	15329.357421875	239023.6053476563	0	1184	0.2729102592448722	1.9662525879917307	2.9325051759834615	449.1983947753906	449.20172119140625
1156	449.36102294921875	12.838266666666668					1	DETECTED	449.3610 m/z @12.84 [CD8059_2.mzXML]	449.36102294921875	12.838266666666668	12.60575	14.561683333333333	1.9559333333333324	5730.05908203125	333338.44243481435	0	1184	1.8884696536821295	4.206006737868242	7.412013475736485	449.36065673828125	449.3637390136719
1157	450.3204650878906	12.301683333333333					1	DETECTED	450.3205 m/z @12.30 [CD8059_2.mzXML]	450.3204650878906	12.301683333333333	3.0171166666666664	12.622549999999999	9.605433333333332	39091.69140625	2428700.594497071	0	1184	0.18929708909106324	0.803187205029376	0.6408607410780237	450.3197937011719	450.3253479003906
1158	450.35650634765625	12.97815					1	DETECTED	450.3565 m/z @12.98 [CD8059_2.mzXML]	450.35650634765625	12.97815	0.10128333333333334	20.00583333333333	19.904549999999997	41230.56640625	2477172.979188809	0	1184	1.3043965294303117	0.8042000165880636	0.7108504998879519	450.35382080078125	450.3626708984375
1159	451.32421875	12.21565					1	DETECTED	451.3242 m/z @12.22 [CD8059_2.mzXML]	451.32421875	12.21565	12.1983	12.487699999999998	0.28939999999999877	11364.318359375	121429.76928790232	0	1184	0.3585070661376015	8.340057636887371	13.917453261895709	451.3226318359375	451.3254089355469
1160	452.3724670410156	12.07695					1	DETECTED	452.3725 m/z @12.08 [CD8059_2.mzXML]	452.3724670410156	12.07695	12.043733333333334	12.232816666666668	0.18908333333333438	12344.9765625	65177.03474066153	0	1184	0.08496003407038444	2.8462117410938816	4.692423482187763	452.3713684082031	452.37347412109375
1161	453.1669921875	11.873700000000001					1	DETECTED	453.1670 m/z @11.87 [CD8059_2.mzXML]	453.1669921875	11.873700000000001	11.828133333333334	12.011066666666666	0.18293333333333273	10419.5625	75057.26223168931	0	1184	0.15342545298668675	2.007315288953864	3.014630577907728	453.1666259765625	453.1675109863281
1162	453.3431396484375	10.507866666666667					1	DETECTED	453.3431 m/z @10.51 [CD8059_2.mzXML]	453.3431396484375	10.507866666666667	10.079483333333334	19.021	8.941516666666667	100314.4140625	1308036.2958462846	1	1184	0.10542454035628523	3.576640167961695	2.884109932746623	453.3389587402344	453.3442687988281
1163	454.2919921875	13.053883333333333					1	DETECTED	454.2920 m/z @13.05 [CD8059_2.mzXML]	454.2919921875	13.053883333333333	12.916816666666668	15.391866666666665	2.4750499999999978	37808.78125	452485.72918984876	0	1184	0.07103433494781619	6.7927611787224755	4.579947333734723	454.2906188964844	454.29327392578125
1164	454.95867919921875	1.8768166666666666					1	DETECTED	454.9587 m/z @1.88 [CD8059_2.mzXML]	454.95867919921875	1.8768166666666666	1.6683333333333332	2.3006333333333333	0.6323000000000001	25139.080078125	399006.54123950185	0	1184	0.2417252829940033	1.5164281717163643	2.355942224753727	454.9566650390625	454.9592590332031
1165	458.855712890625	1.5633000000000001					1	DETECTED	458.8557 m/z @1.56 [CD8059_2.mzXML]	458.855712890625	1.5633000000000001	1.4598333333333333	1.6076000000000001	0.14776666666666682	33696.9296875	164213.86660546868	0	1184	0.08610078995581172	0.710911283620386	0.47691874639506393	458.8526611328125	458.8567199707031
1166	459.2476501464844	13.172633333333332					1	DETECTED	459.2477 m/z @13.17 [CD8059_2.mzXML]	459.2476501464844	13.172633333333332	12.9628	13.901900000000001	0.9391000000000016	28330.3515625	477404.2729433607	0	1184	0.25228657328478654	1.9625063062146486	2.7870318257674853	459.2451171875	459.248291015625
1167	460.96551513671875	1.7785166666666667					1	DETECTED	460.9655 m/z @1.78 [CD8059_2.mzXML]	460.96551513671875	1.7785166666666667	1.6839333333333333	2.2165833333333333	0.5326500000000001	19029.818359375	223029.1752379151	0	1184	0.12289838832550659	2.8157709251101286	3.60842601615644	460.964111328125	460.96771240234375
1168	461.0605163574219	9.204333333333333					1	DETECTED	461.0605 m/z @9.20 [CD8059_2.mzXML]	461.0605163574219	9.204333333333333	9.095333333333334	9.973899999999999	0.8785666666666643	6620.296875	94594.81421011337	0	1184	0.11824348138876672	4.030122324159077	6.32703059560527	461.0592041015625	461.06219482421875
1169	463.30242919921875	13.053883333333333					1	DETECTED	463.3024 m/z @13.05 [CD8059_2.mzXML]	463.30242919921875	13.053883333333333	12.947650000000001	13.128583333333333	0.18093333333333206	12616.5673828125	81879.01318835405	0	1184	0.05554988166887931	0.851584562284284	0.7031691245685681	463.30072021484375	463.3030090332031
1170	464.21832275390625	10.596866666666667					1	DETECTED	464.2183 m/z @10.60 [CD8059_2.mzXML]	464.21832275390625	10.596866666666667	10.507866666666667	10.694966666666666	0.18709999999999916	12207.9443359375	70140.86756549044	0	1184	0.08868395296013887	1.0511235955056084	1.6285080966491627	464.217529296875	464.2189025878906
1171	466.3159484863281	11.9474					1	DETECTED	466.3159 m/z @11.95 [CD8059_2.mzXML]	466.3159484863281	11.9474	11.902433333333333	16.699166666666667	4.796733333333334	24296.173828125	583313.2038543402	0	1184	0.13900197551159366	2.953250810108321	4.32120211755569	466.3149108886719	466.3204650878906
1172	468.2176818847656	12.1983					1	DETECTED	468.2177 m/z @12.20 [CD8059_2.mzXML]	468.2176818847656	12.1983	11.664533333333333	12.386816666666666	0.7222833333333334	10610.4287109375	170725.50883569336	0	1184	0.1387804920112199	0.6765908948978955	0.3531817897957909	468.2176818847656	468.2203369140625
1173	468.3073425292969	12.688966666666666					1	DETECTED	468.3073 m/z @12.69 [CD8059_2.mzXML]	468.3073425292969	12.688966666666666	12.487699999999998	14.310733333333333	1.8230333333333348	168243.375	1920367.1358141508	1	1184	0.12682993384422936	1.3385032148644505	1.664660393719265	468.3043212890625	468.3098449707031
1174	469.3275451660156	14.265350000000002					1	DETECTED	469.3275 m/z @14.27 [CD8059_2.mzXML]	469.3275451660156	14.265350000000002	11.680266666666666	15.6087	3.9284333333333343	6485.2275390625	606122.6657137453	0	1184	2.8257872104137896	0.7685248203434475	0.4701098788071471	469.3252868652344	469.33050537109375
1175	469.3883056640625	12.335749999999999					1	DETECTED	469.3883 m/z @12.34 [CD8059_2.mzXML]	469.3883056640625	12.335749999999999	12.180933333333334	19.2405	7.059566666666667	9179.646484375	1250221.1948961182	0	1184	0.1359810165296036	22.79976316072795	44.5995263214559	469.38177490234375	469.3890075683594
1176	470.93231201171875	1.8209166666666665					1	DETECTED	470.9323 m/z @1.82 [CD8059_2.mzXML]	470.93231201171875	1.8209166666666665	1.7927166666666667	2.272466666666667	0.4797500000000001	9009.267578125	121578.71456097414	0	1184	0.30289863064106237	8.506205673758933	16.012411347517865	470.9299011230469	470.9346923828125
1177	472.2486877441406	11.604516666666665					1	DETECTED	472.2487 m/z @11.60 [CD8059_2.mzXML]	472.2486877441406	11.604516666666665	5.3136833333333335	11.916933333333333	6.603249999999999	28227.908203125	1566154.2005750127	0	1184	0.04474973390839665	0.5248311034574117	0.043038791935117525	472.2466125488281	472.2520751953125
1178	472.30242919921875	12.1983					1	DETECTED	472.3024 m/z @12.20 [CD8059_2.mzXML]	472.30242919921875	12.1983	11.711283333333334	12.622549999999999	0.9112666666666644	57543.25	823875.6198250729	0	1184	0.17948211314105578	0.9418296105375333	0.6165615563571815	472.3017578125	472.3038635253906
1179	474.283203125	11.8881					1	DETECTED	474.2832 m/z @11.89 [CD8059_2.mzXML]	474.283203125	11.8881	11.811283333333334	13.455350000000001	1.6440666666666672	1540342.875	1.2193293177154027E7	1	1184	0.09694607370394692	2.673685426894768	2.8509512877966214	474.2828674316406	474.2887268066406
1180	474.83367919921875	1.5486833333333334					1	DETECTED	474.8337 m/z @1.55 [CD8059_2.mzXML]	474.83367919921875	1.5486833333333334	1.4598333333333333	1.5926666666666667	0.13283333333333336	35760.9453125	144255.4865795898	0	1184	0.08123143436174751	0.7351720280366525	0.5205751200281878	474.8330993652344	474.8343200683594
1181	475.2876892089844	11.8881					1	DETECTED	475.2877 m/z @11.89 [CD8059_2.mzXML]	475.2876892089844	11.8881	11.859233333333332	18.801666666666666	6.942433333333334	396135.25	3375453.5489643896	0	1184	0.3008898850621389	13.65884849251706	107.77679020716278	475.28692626953125	475.2955627441406
1182	475.3252868652344	10.507866666666667					1	DETECTED	475.3253 m/z @10.51 [CD8059_2.mzXML]	475.3252868652344	10.507866666666667	10.061783333333333	10.930250000000001	0.8684666666666683	36603.40234375	299807.91879318305	0	1184	0.11372373051708884	1.6192321831228942	1.4346116848177193	475.3226013183594	475.32635498046875
1183	476.9060974121094	1.63825					1	DETECTED	476.9061 m/z @1.64 [CD8059_2.mzXML]	476.9060974121094	1.63825	1.5926666666666667	9.340383333333333	7.747716666666667	17178.16015625	2420407.4903580626	0	1184	0.06362633619567082	84.98409506398542	168.96819012797084	476.9001159667969	476.91015625
1184	476.939208984375	1.8067166666666667					1	DETECTED	476.9392 m/z @1.81 [CD8059_2.mzXML]	476.939208984375	1.8067166666666667	1.6998	2.2165833333333333	0.5167833333333334	13103.33203125	153796.42187988278	0	1184	0.04370539828416398	2.416757599376459	3.755977700858517	476.9382019042969	476.941650390625
1185	478.291748046875	12.870800000000001					1	DETECTED	478.2917 m/z @12.87 [CD8059_2.mzXML]	478.291748046875	12.870800000000001	12.73855	13.20195	0.46340000000000003	105262.4921875	869201.2025351536	0	1184	0.11041842016661718	1.2146664744408586	2.5046598092517707	478.29095458984375	478.2975769042969
1186	478.32806396484375	13.143366666666667					1	DETECTED	478.3281 m/z @13.14 [CD8059_2.mzXML]	478.32806396484375	13.143366666666667	11.56105	15.409616666666667	3.8485666666666667	84145.953125	2854241.119333498	0	1184	0.25357426905637936	0.9946518893263175	0.8209961199577617	478.3267517089844	478.3305358886719
1187	479.2950744628906	12.870800000000001					1	DETECTED	479.2951 m/z @12.87 [CD8059_2.mzXML]	479.2950744628906	12.870800000000001	12.838266666666668	12.993	0.15473333333333272	26010.6328125	148009.2977321769	0	1184	0.07016121463245995	2.3780737704917962	3.756147540983592	479.2944030761719	479.2959289550781
1188	480.3071594238281	13.217266666666665					1	DETECTED	480.3072 m/z @13.22 [CD8059_2.mzXML]	480.3071594238281	13.217266666666665	13.172633333333332	13.348766666666668	0.17613333333333614	21251.982421875	162271.7676875015	0	1184	0.1219558022551368	1.9731142643764232	2.9462285287528465	480.3069763183594	480.3080749511719
1189	480.3436584472656	13.439833333333333					1	DETECTED	480.3437 m/z @13.44 [CD8059_2.mzXML]	480.3436584472656	13.439833333333333	12.60575	14.577499999999999	1.9717499999999983	62837.03515625	1563083.4349390245	0	1184	0.21936927045061339	0.9277980880948751	0.5882949246829735	480.33502197265625	480.344970703125
1190	482.3227844238281	12.886333333333333					1	DETECTED	482.3228 m/z @12.89 [CD8059_2.mzXML]	482.3227844238281	12.886333333333333	12.73855	15.59055	2.8520000000000003	58426.41796875	847839.7400218798	0	1184	0.0882776418988751	6.328158831686432	14.037365987690388	482.32208251953125	482.3253479003906
1191	482.35943603515625	13.765633333333334					1	DETECTED	482.3594 m/z @13.77 [CD8059_2.mzXML]	482.35943603515625	13.765633333333334	13.59985	15.266466666666668	1.666616666666668	58166.9453125	1368858.5967044982	0	1184	0.2731202793272409	3.284801845638585	3.94385680753221	482.3589782714844	482.3621520996094
1192	483.32568359375	12.870800000000001					1	DETECTED	483.3257 m/z @12.87 [CD8059_2.mzXML]	483.32568359375	12.870800000000001	12.838266666666668	14.771916666666668	1.93365	11196.8330078125	390983.3587561641	0	1184	0.09464464582632459	29.71798155737708	58.43596311475416	483.3255615234375	483.3299865722656
1193	483.3631591796875	13.8164					1	DETECTED	483.3632 m/z @13.82 [CD8059_2.mzXML]	483.3631591796875	13.8164	13.73175	14.466466666666667	0.7347166666666674	16594.072265625	282925.4976530765	0	1184	0.10477487266525465	4.339732230754095	5.731066870506825	483.3612060546875	483.36505126953125
1194	484.08123779296875	11.230733333333335					1	DETECTED	484.0812 m/z @11.23 [CD8059_2.mzXML]	484.08123779296875	11.230733333333335	3.1045666666666665	11.828133333333334	8.723566666666667	199045.0625	3337137.935032897	1	1184	0.11419390186455836	0.6941126531163855	0.5879869743832198	484.0771789550781	484.0823974609375
1195	486.077880859375	11.230733333333335					1	DETECTED	486.0779 m/z @11.23 [CD8059_2.mzXML]	486.077880859375	11.230733333333335	10.730133333333333	11.385766666666665	0.6556333333333324	63332.28515625	723790.2003679189	0	1184	0.13111919492378554	0.758981862238334	0.6032674789520795	486.0757751464844	486.07904052734375
1196	487.10406494140625	11.546533333333334					1	DETECTED	487.1041 m/z @11.55 [CD8059_2.mzXML]	487.10406494140625	11.546533333333334	9.547433333333334	11.727566666666666	2.180133333333332	12660.185546875	659999.487919312	0	1184	0.10792412217434588	0.5452787087522715	0.0976338270432106	487.0950927734375	487.10491943359375
1197	487.3193664550781	14.466466666666667					1	DETECTED	487.3194 m/z @14.47 [CD8059_2.mzXML]	487.3193664550781	14.466466666666667	0.22856666666666667	16.533133333333335	16.30456666666667	124473.2109375	4578281.348562439	0	1184	0.46788244786100464	1.4808096410413598	1.5446657554907186	487.318359375	487.32275390625
1198	488.2669982910156	12.232816666666668					1	DETECTED	488.2670 m/z @12.23 [CD8059_2.mzXML]	488.2669982910156	12.232816666666668	8.18125	12.4207	4.23945	5974.8935546875	509790.8222922363	0	1184	0.12433229380452815	0.5231865039861122	0.04637300797222436	488.2652893066406	488.2734069824219
1199	488.29791259765625	11.9474					1	DETECTED	488.2979 m/z @11.95 [CD8059_2.mzXML]	488.29791259765625	11.9474	4.382149999999999	12.1633	7.78115	17046.220703125	698490.446286835	0	1184	0.09684000588852903	0.514269191368428	3.2073525703195935	488.29058837890625	488.2999267578125
1200	489.3360595703125	15.391866666666665					1	DETECTED	489.3361 m/z @15.39 [CD8059_2.mzXML]	489.3360595703125	15.391866666666665	9.921783333333334	18.728166666666667	8.806383333333333	24356.53515625	2067920.6580424202	0	1184	0.6542707338842355	1.3962302989774054	1.6010012049514915	489.3326110839844	489.34033203125
1201	490.28900146484375	12.705316666666667					1	DETECTED	490.2890 m/z @12.71 [CD8059_2.mzXML]	490.28900146484375	12.705316666666667	12.60575	12.8056	0.19984999999999964	12601.26953125	104229.82327954128	0	1184	0.12687948695620221	1.0035989286909979	1.0071978573819957	490.28839111328125	490.2900085449219
1202	491.3702087402344	12.335749999999999					1	DETECTED	491.3702 m/z @12.34 [CD8059_2.mzXML]	491.3702087402344	12.335749999999999	0.4651166666666667	13.91925	13.454133333333333	6691.43994140625	1108451.979169647	0	1184	0.18500339794656462	0.5666982104296598	0.13339642085931958	491.36737060546875	491.3751220703125
1203	491.5578918457031	13.172633333333332					1	DETECTED	491.5579 m/z @13.17 [CD8059_2.mzXML]	491.5578918457031	13.172633333333332	13.06895	13.616733333333334	0.5477833333333351	21235.625	290588.15057482995	0	1184	0.19040319288455798	2.6416171033596134	3.2177018975617546	491.5552062988281	491.5600280761719
1204	492.3074035644531	12.622549999999999					1	DETECTED	492.3074 m/z @12.62 [CD8059_2.mzXML]	492.3074035644531	12.622549999999999	12.555900000000001	12.688966666666666	0.13306666666666445	5066.5029296875	31482.438524779955	0	1184	0.12052736909417483	0.9982495623906195	0.9964991247812388	492.3045654296875	492.30963134765625
1205	492.88311767578125	1.6230833333333334					1	DETECTED	492.8831 m/z @1.62 [CD8059_2.mzXML]	492.88311767578125	1.6230833333333334	1.5779166666666666	6.77785	5.199933333333333	37350.96484375	3124590.291274688	0	1184	0.058600887624863596	56.02090244447199	122.51742870638773	492.8827819824219	492.8923645019531
1206	493.7789001464844	13.143366666666667					1	DETECTED	493.7789 m/z @13.14 [CD8059_2.mzXML]	493.7789001464844	13.143366666666667	13.143366666666667	13.348766666666668	0.20540000000000092	18034.7578125	138612.20506958087	0	1184	0.13750897691413222	null	null	493.7780456542969	493.77899169921875
1207	494.3229064941406	12.789116666666667					1	DETECTED	494.3229 m/z @12.79 [CD8059_2.mzXML]	494.3229064941406	12.789116666666667	12.60575	14.593733333333335	1.987983333333334	258849.75	3184796.9135380248	1	1184	0.11304567430588364	1.4232474185766761	1.613202563375559	494.3213806152344	494.3247375488281
1208	496.33758544921875	13.172633333333332					1	DETECTED	496.3376 m/z @13.17 [CD8059_2.mzXML]	496.33758544921875	13.172633333333332	10.296166666666666	18.47283333333333	8.176666666666664	5847172.0	1.0465149970932981E8	1	1184	0.234189824032482	1.9035469878481523	1.891315850276124	496.3367614746094	496.34259033203125
1209	497.341796875	13.143366666666667					1	DETECTED	497.3418 m/z @13.14 [CD8059_2.mzXML]	497.341796875	13.143366666666667	11.148333333333333	16.736	5.587666666666667	1235798.375	2.433979178225306E7	0	1184	0.24299359990005875	0.5854721933176155	3.88362094119161	497.3406677246094	497.34429931640625
1210	498.3446350097656	13.143366666666667					1	DETECTED	498.3446 m/z @13.14 [CD8059_2.mzXML]	498.3446350097656	13.143366666666667	13.09915	15.4993	2.40015	189366.5	3522864.3224549335	0	1184	0.09555667879808638	27.140784018092376	53.28156803618475	498.3435974121094	498.34808349609375
1211	498.9004211425781	1.63825					1	DETECTED	498.9004 m/z @1.64 [CD8059_2.mzXML]	498.9004211425781	1.63825	0.8651333333333333	19.604333333333333	18.7392	39981.38671875	3883410.462894409	0	1184	0.04417598297672298	12.119257550606852	0.06537449102629807	498.8934020996094	498.9005432128906
1212	499.2845764160156	11.8881					1	DETECTED	499.2846 m/z @11.89 [CD8059_2.mzXML]	499.2845764160156	11.8881	6.0966499999999995	12.043733333333334	5.947083333333334	19180.3359375	1501117.922551025	0	1184	0.06627446374981893	0.5134364738824763	0.028929496577312818	499.2831115722656	499.29412841796875
1213	499.3470153808594	13.143366666666667					1	DETECTED	499.3470 m/z @13.14 [CD8059_2.mzXML]	499.3470153808594	13.143366666666667	13.007866666666667	13.989366666666665	0.9814999999999987	25393.001953125	421917.498603455	0	1184	0.1923475416162539	3.621771217712162	2.807653325255799	499.3455810546875	499.3484802246094
1214	500.0760803222656	10.930250000000001					1	DETECTED	500.0761 m/z @10.93 [CD8059_2.mzXML]	500.0760803222656	10.930250000000001	9.13035	11.214216666666665	2.0838666666666654	5642.1708984375	278010.9508019104	0	1184	1.7069653836289742	0.5788840120747443	0.2054204995474381	500.0749206542969	500.07940673828125
1215	500.2801818847656	11.8881					1	DETECTED	500.2802 m/z @11.89 [CD8059_2.mzXML]	500.2801818847656	11.8881	11.828133333333334	12.993	1.1648666666666667	70063.28125	760295.5982539051	0	1184	0.10304205447531345	3.3640047759411846	3.664627609003884	500.27252197265625	500.2806091308594
1216	501.1873474121094	13.172633333333332					1	DETECTED	501.1873 m/z @13.17 [CD8059_2.mzXML]	501.1873474121094	13.172633333333332	13.084333333333332	13.59985	0.5155166666666684	22525.125	278198.9697603767	0	1184	0.2565042627873968	2.919120422801058	4.847501963513777	501.1859436035156	501.19061279296875
1217	502.11083984375	10.259583333333333					1	DETECTED	502.1108 m/z @10.26 [CD8059_2.mzXML]	502.11083984375	10.259583333333333	10.151283333333334	10.421483333333333	0.2701999999999991	8265.9345703125	70901.57056317132	0	1184	0.12892550701772798	1.2474607571560457	1.7652313352361169	502.1084899902344	502.1116943359375
1218	502.29107666015625	12.838266666666668					1	DETECTED	502.2911 m/z @12.84 [CD8059_2.mzXML]	502.29107666015625	12.838266666666668	11.9474	13.128583333333333	1.1811833333333333	66932.5625	687164.3663791501	0	1184	0.09052090086918518	1.4474261347030204	3.376291027523322	502.28558349609375	502.29248046875
1219	504.2393798828125	12.1983					1	DETECTED	504.2394 m/z @12.20 [CD8059_2.mzXML]	504.2393798828125	12.1983	6.55105	12.403699999999999	5.852649999999999	14944.7578125	1460234.248971375	0	1184	0.15447552560248212	0.5181858426667847	0.03937303568639327	504.2386779785156	504.2480773925781
1220	504.34307861328125	13.290466666666667					1	DETECTED	504.3431 m/z @13.29 [CD8059_2.mzXML]	504.34307861328125	13.290466666666667	13.23185	14.771916666666668	1.540066666666668	9090.9716796875	277751.3770532232	0	1184	0.18263264068244744	13.136764287745079	25.273528575490158	504.3409729003906	504.34600830078125
1221	505.2763671875	12.128449999999999					1	DETECTED	505.2764 m/z @12.13 [CD8059_2.mzXML]	505.2763671875	12.128449999999999	12.07695	12.232816666666668	0.15586666666666815	9174.3740234375	54919.97333764706	0	1184	0.09293906328974089	1.5132686084142835	2.026537216828567	505.2751159667969	505.2767028808594
1222	505.34844970703125	12.471216666666667					1	DETECTED	505.3484 m/z @12.47 [CD8059_2.mzXML]	505.34844970703125	12.471216666666667	12.403699999999999	12.8056	0.40190000000000126	6584.83154296875	84326.00914306649	0	1184	0.25935266568337667	2.9763021476178224	4.952604295235645	505.3465576171875	505.3518981933594
1223	506.35919189453125	14.187783333333334					1	DETECTED	506.3592 m/z @14.19 [CD8059_2.mzXML]	506.35919189453125	14.187783333333334	11.619033333333334	15.8476	4.228566666666666	14889.9814453125	876118.4108220221	0	1184	0.5555896552784869	0.6800976726721975	0.37869889121734623	506.34979248046875	506.3624267578125
1224	507.32281494140625	13.18715					1	DETECTED	507.3228 m/z @13.19 [CD8059_2.mzXML]	507.32281494140625	13.18715	10.02695	13.363583333333334	3.336633333333335	13223.9521484375	454305.8434312745	0	1184	0.35871569667763126	0.5279148999008502	0.7747121958490039	507.3215026855469	507.32867431640625
1225	508.3753356933594	14.12345					1	DETECTED	508.3753 m/z @14.12 [CD8059_2.mzXML]	508.3753356933594	14.12345	11.695783333333333	15.9961	4.300316666666667	31398.564453125	1379722.5081021443	0	1184	0.44460403062526765	0.8183544628150422	0.4040247105442783	508.3736267089844	508.3786315917969
1226	509.3941650390625	12.250300000000001					1	DETECTED	509.3942 m/z @12.25 [CD8059_2.mzXML]	509.3941650390625	12.250300000000001	7.957400000000001	12.353116666666667	4.395716666666666	8692.29296875	352934.31209555053	0	1184	0.16457598360946513	0.5119751993601838	0.023950398720367503	509.3926086425781	509.3968200683594
1227	510.3537902832031	13.551383333333332					1	DETECTED	510.3538 m/z @13.55 [CD8059_2.mzXML]	510.3537902832031	13.551383333333332	2.258583333333333	14.706283333333333	12.447700000000001	51518.875	2574522.917196015	0	1184	0.302842030373931	0.5393747624399334	3.5326334177992895	510.3527526855469	510.3573913574219
1228	512.3336181640625	11.96305					1	DETECTED	512.3336 m/z @11.96 [CD8059_2.mzXML]	512.3336181640625	11.96305	2.7577166666666666	12.854416666666667	10.0967	53365.6328125	1353003.721779358	0	1184	0.12719848677627787	2.0288544766041974	9.744023979566673	512.3314208984375	512.3363647460938
1229	515.1354370117188	11.8881					1	DETECTED	515.1354 m/z @11.89 [CD8059_2.mzXML]	515.1354370117188	11.8881	11.828133333333334	12.1633	0.33516666666666595	16537.912109375	148369.07995251438	0	1184	0.09314888223732432	2.7946081156198113	4.5892162312396225	515.1344604492188	515.1365356445312
1230	515.311767578125	13.143366666666667					1	DETECTED	515.3118 m/z @13.14 [CD8059_2.mzXML]	515.311767578125	13.143366666666667	13.06895	13.59985	0.5309000000000008	61392.41796875	608301.9226178596	0	1184	0.13967609577083273	2.99498869345932	3.3948295786897416	515.3103637695312	515.312744140625
1231	516.0723876953125	9.767266666666666					1	DETECTED	516.0724 m/z @9.77 [CD8059_2.mzXML]	516.0723876953125	9.767266666666666	3.32915	10.813916666666668	7.484766666666667	5780.15087890625	347056.3048038941	0	1184	0.08313463658014442	0.5812854173192472	0.029465584371854203	516.0670776367188	516.0758666992188
1232	516.1644897460938	10.169183333333333					1	DETECTED	516.1645 m/z @10.17 [CD8059_2.mzXML]	516.1644897460938	10.169183333333333	10.133383333333335	10.351133333333333	0.21774999999999878	5659.9130859375	42736.42824584953	0	1184	0.17083971442220225	3.041201117318565	5.08240223463713	516.1630249023438	516.1649780273438
1233	516.304443359375	12.789116666666667					1	DETECTED	516.3044 m/z @12.79 [CD8059_2.mzXML]	516.304443359375	12.789116666666667	12.639299999999999	13.023016666666667	0.38371666666666826	25626.087890625	233075.02816149883	0	1184	0.17292792190251483	1.2806207587050775	1.5644992645162672	516.303955078125	516.3065185546875
1234	517.3670654296875	14.870883333333333					1	DETECTED	517.3671 m/z @14.87 [CD8059_2.mzXML]	517.3670654296875	14.870883333333333	9.939566666666668	16.64365	6.704083333333333	9024.9404296875	1081184.836624664	0	1184	0.7932489598631172	0.6057343642667887	0.26751081647231983	517.359375	517.3739013671875
1235	518.2913818359375	11.8881					1	DETECTED	518.2914 m/z @11.89 [CD8059_2.mzXML]	518.2913818359375	11.8881	11.84445	12.011066666666666	0.1666166666666662	7460.5322265625	44726.98909081998	0	1184	0.075282751613587	1.9085528827797023	2.8171057655594045	518.2892456054688	518.2913818359375
1236	518.3204345703125	13.172633333333332					1	DETECTED	518.3204 m/z @13.17 [CD8059_2.mzXML]	518.3204345703125	13.172633333333332	12.688966666666666	14.72275	2.033783333333334	345023.25	7017067.700937879	1	1184	0.23637566692973344	1.0683796649977415	2.0812669846764016	518.3194580078125	518.3228149414062
1237	518.3765869140625	13.765633333333334					1	DETECTED	518.3766 m/z @13.77 [CD8059_2.mzXML]	518.3765869140625	13.765633333333334	13.765633333333334	15.1075	1.3418666666666663	21064.583984375	708422.0571942752	0	1184	1.130093557832172	null	null	518.3688354492188	518.3765869140625
1238	518.45849609375	12.822183333333333					1	DETECTED	518.4585 m/z @12.82 [CD8059_2.mzXML]	518.45849609375	12.822183333333333	11.649166666666668	18.76516666666667	7.116000000000001	45133.96484375	3156995.8798530577	0	1184	0.5521408529302878	3.097134567398031	1.599140125607372	518.4566650390625	518.4635009765625
1239	519.3236083984375	13.172633333333332					1	DETECTED	519.3236 m/z @13.17 [CD8059_2.mzXML]	519.3236083984375	13.172633333333332	12.947650000000001	14.497866666666665	1.550216666666664	92519.8203125	1750619.9883191548	0	1184	0.2382253789106059	3.4451811245277777	5.890362249055555	519.3226928710938	519.32470703125
1240	520.234619140625	11.9474					1	DETECTED	520.2346 m/z @11.95 [CD8059_2.mzXML]	520.234619140625	11.9474	11.916933333333333	12.0604	0.14346666666666685	7702.62255859375	47419.139968262105	0	1184	0.13501974004652162	2.354485776805205	3.7089715536104104	520.2342529296875	520.2356567382812
1241	520.3375854492188	12.947650000000001					1	DETECTED	520.3376 m/z @12.95 [CD8059_2.mzXML]	520.3375854492188	12.947650000000001	2.11715	16.237066666666667	14.119916666666667	1490909.125	2.140269703341819E7	1	1184	0.15357056059285767	1.4840463495414875	1.177247126258722	520.33544921875	520.3472900390625
1242	521.3416748046875	12.886333333333333					1	DETECTED	521.3417 m/z @12.89 [CD8059_2.mzXML]	521.3416748046875	12.886333333333333	12.639299999999999	14.419583333333332	1.7802833333333332	387123.875	6683010.644630246	0	1184	0.1600187442929002	3.603326136823626	6.206652273647252	521.3411865234375	521.3432006835938
1243	522.3541259765625	13.334283333333333					1	DETECTED	522.3541 m/z @13.33 [CD8059_2.mzXML]	522.3541259765625	13.334283333333333	11.711283333333334	15.4993	3.7880166666666657	833592.125	1.5999801249590253E7	1	1184	0.27371881402195797	1.5462712188445786	2.229858023546789	522.34423828125	522.359375
1244	523.3475952148438	12.886333333333333					1	DETECTED	523.3476 m/z @12.89 [CD8059_2.mzXML]	523.3475952148438	12.886333333333333	12.886333333333333	12.9628	0.07646666666666668	9713.37109375	32472.52956103577	0	1184	0.08670006439675859	null	null	523.3447875976562	523.3475952148438
1245	523.3576049804688	13.334283333333333					1	DETECTED	523.3576 m/z @13.33 [CD8059_2.mzXML]	523.3576049804688	13.334283333333333	13.053883333333333	14.7388	1.6849166666666662	236904.765625	5486156.003700939	0	1184	0.24003724313926256	2.985526663038301	5.139977603716978	523.357177734375	523.3587036132812
1246	524.369384765625	14.265350000000002					1	DETECTED	524.3694 m/z @14.27 [CD8059_2.mzXML]	524.369384765625	14.265350000000002	10.133383333333335	18.142166666666665	8.00878333333333	1111121.25	5.392885557876441E7	1	1184	0.5182801234574246	0.8243193248665661	0.36242976302379515	524.3594970703125	524.3748168945312
1247	525.3733520507812	14.265350000000002					1	DETECTED	525.3734 m/z @14.27 [CD8059_2.mzXML]	525.3733520507812	14.265350000000002	10.40555	17.04883333333333	6.643283333333331	294553.875	1.6196258205401368E7	0	1184	0.7583571836931888	1.177790652852849	6.232679445088121	525.372314453125	525.3762817382812
1248	526.2908935546875	12.822183333333333					1	DETECTED	526.2909 m/z @12.82 [CD8059_2.mzXML]	526.2908935546875	12.822183333333333	5.923166666666666	12.97815	7.054983333333333	33918.41796875	1162802.0079888608	0	1184	0.08093573063212212	0.5113035432585803	0.8271358331449867	526.2902221679688	526.29833984375
1249	527.3116455078125	13.084333333333332					1	DETECTED	527.3116 m/z @13.08 [CD8059_2.mzXML]	527.3116455078125	13.084333333333332	12.947650000000001	13.276	0.3283499999999986	9091.6025390625	87514.5111998288	0	1184	0.16327276522632594	1.20113400804782	1.4022680160956396	527.3098754882812	527.3129272460938
1250	527.37841796875	14.17175					1	DETECTED	527.3784 m/z @14.17 [CD8059_2.mzXML]	527.37841796875	14.17175	13.798983333333332	15.7554	1.9564166666666676	7849.8798828125	259968.49096490483	0	1184	0.49962331181682806	2.624184029330231	1.9860174131490294	527.3768310546875	527.3818969726562
1251	532.101318359375	9.956583333333333					1	DETECTED	532.1013 m/z @9.96 [CD8059_2.mzXML]	532.101318359375	9.956583333333333	9.939566666666668	16.864166666666666	6.924599999999998	1371.686279296875	321647.82248944085	0	1184	0.045884480323737264	203.46523016652446	405.9304603330489	532.099853515625	532.1050415039062
1252	532.3367919921875	13.551383333333332					1	DETECTED	532.3368 m/z @13.55 [CD8059_2.mzXML]	532.3367919921875	13.551383333333332	13.424533333333333	13.85	0.4254666666666669	4921.2080078125	61266.47385339347	0	1184	0.04406004946350528	1.6770463802391384	2.354092760478277	532.3330688476562	532.3417358398438
1253	533.36083984375	14.265350000000002					1	DETECTED	533.3608 m/z @14.27 [CD8059_2.mzXML]	533.36083984375	14.265350000000002	13.91925	14.804450000000001	0.8852000000000011	5579.0048828125	144738.18723339852	0	1184	0.34214133719861195	1.2788211499566555	1.557642299913311	533.3583374023438	533.362548828125
1254	534.2944946289062	13.217266666666665					1	DETECTED	534.2945 m/z @13.22 [CD8059_2.mzXML]	534.2944946289062	13.217266666666665	0.26485	18.654999999999998	18.39015	9103.3798828125	3307556.5227764286	0	1184	0.14704817558606997	0.7099119211987467	0.4198238423974933	534.2875366210938	534.29638671875
1255	535.2971801757812	13.084333333333332					1	DETECTED	535.2972 m/z @13.08 [CD8059_2.mzXML]	535.2971801757812	13.084333333333332	7.5719	13.20195	5.63005	10275.794921875	934388.1605917664	0	1184	0.24061290871695995	0.5106683074020549	0.021336614804109835	535.2884521484375	535.3016967773438
1256	538.8768920898438	1.6076000000000001					1	DETECTED	538.8769 m/z @1.61 [CD8059_2.mzXML]	538.8768920898438	1.6076000000000001	1.5926666666666667	1.6532333333333333	0.06056666666666666	12812.0849609375	25636.575841552745	0	1184	0.032678722403544525	2.0279017857142674	3.057528465523766	538.87548828125	538.87841796875
1257	540.3651123046875	12.284683333333334					1	DETECTED	540.3651 m/z @12.28 [CD8059_2.mzXML]	540.3651123046875	12.284683333333334	7.076416666666666	12.4207	5.344283333333334	8547.134765625	669136.9173227232	0	1184	0.09324384412141917	0.5130577671394193	0.026115534278838722	540.364013671875	540.3657836914062
1258	542.3203735351562	12.947650000000001					1	DETECTED	542.3204 m/z @12.95 [CD8059_2.mzXML]	542.3203735351562	12.947650000000001	12.505033333333333	13.748533333333334	1.243500000000001	117315.015625	1750520.7310262416	0	1184	0.1967907756362859	1.0929351315757614	0.7830576315020905	542.3190307617188	542.3236083984375
1259	544.33837890625	12.886333333333333					1	DETECTED	544.3384 m/z @12.89 [CD8059_2.mzXML]	544.33837890625	12.886333333333333	12.72195	14.903816666666668	2.181866666666668	532883.1875	5550337.600140245	1	1184	0.06550128275839384	2.6539911731302768	2.7007820957807884	544.3359375	544.3410034179688
1260	546.3541870117188	13.084333333333332					1	DETECTED	546.3542 m/z @13.08 [CD8059_2.mzXML]	546.3541870117188	13.084333333333332	11.097983333333334	16.459116666666667	5.361133333333333	99349.140625	3240578.697625518	0	1184	1.233225560424339	1.3859516307951878	0.6430570619415582	546.3478393554688	546.3575439453125
1261	548.36962890625	13.535066666666667					1	DETECTED	548.3696 m/z @13.54 [CD8059_2.mzXML]	548.36962890625	13.535066666666667	13.053883333333333	13.901900000000001	0.848016666666668	14532.5380859375	328229.1823043218	0	1184	0.19304184633160837	0.8811783450521287	0.6756135881534047	548.3604125976562	548.3716430664062
1262	550.3865356445312	11.590016666666665					1	DETECTED	550.3865 m/z @11.59 [CD8059_2.mzXML]	550.3865356445312	11.590016666666665	11.590016666666665	15.248850000000001	3.6588333333333356	4955.53759765625	364620.27814761386	0	1184	0.25163524686245786	null	null	550.3831787109375	550.3916625976562
1263	550.4474487304688	12.822183333333333					1	DETECTED	550.4474 m/z @12.82 [CD8059_2.mzXML]	550.4474487304688	12.822183333333333	12.335749999999999	14.7882	2.4524500000000007	7766.46923828125	371614.85851837165	0	1184	0.2409880559182902	2.5208490372096173	1.1883295718522169	550.4447021484375	550.4523315429688
1264	563.4257202148438	13.833483333333334					1	DETECTED	563.4257 m/z @13.83 [CD8059_2.mzXML]	563.4257202148438	13.833483333333334	12.128449999999999	14.53	2.4015500000000003	3161.114990234375	240099.05443798823	0	1184	0.25619547245848295	0.7042530937811573	0.4085061875623147	563.4235229492188	563.4324340820312
1265	566.3199462890625	12.870800000000001					1	DETECTED	566.3199 m/z @12.87 [CD8059_2.mzXML]	566.3199462890625	12.870800000000001	12.756066666666667	13.084333333333332	0.32826666666666426	40111.1484375	311952.3408364243	0	1184	0.0746129874573036	1.4305636257989407	2.5021217361428487	566.3197021484375	566.3206787109375
1266	567.4044189453125	12.301683333333333					1	DETECTED	567.4044 m/z @12.30 [CD8059_2.mzXML]	567.4044189453125	12.301683333333333	12.250300000000001	12.487699999999998	0.2373999999999974	6710.07373046875	63312.81354699696	0	1184	0.20052338323413998	2.3100875770353895	3.620175154070779	567.404052734375	567.4090576171875
1267	568.338134765625	12.838266666666668					1	DETECTED	568.3381 m/z @12.84 [CD8059_2.mzXML]	568.338134765625	12.838266666666668	12.688966666666666	13.567283333333334	0.8783166666666684	61224.3515625	597247.6882248532	0	1184	0.06424059536086624	1.6839484600220742	2.0432913913897273	568.334716796875	568.3395385742188
1268	570.3546752929688	13.053883333333333					1	DETECTED	570.3547 m/z @13.05 [CD8059_2.mzXML]	570.3546752929688	13.053883333333333	12.947650000000001	13.348766666666668	0.4011166666666668	10490.1005859375	127136.40460620074	0	1184	0.06804819955869945	1.887903984938837	2.775807969877674	570.3531494140625	570.3587036132812
1269	576.18212890625	9.218833333333333					1	DETECTED	576.1821 m/z @9.22 [CD8059_2.mzXML]	576.18212890625	9.218833333333333	9.190066666666667	9.262233333333334	0.07216666666666782	2601.77490234375	8178.7177532349215	0	1184	0.04483230467635124	1.2543453070684178	1.5086906141368357	576.1810913085938	576.185302734375
1270	583.2528686523438	11.385766666666665					1	DETECTED	583.2529 m/z @11.39 [CD8059_2.mzXML]	583.2528686523438	11.385766666666665	10.694966666666666	14.497866666666665	3.8028999999999993	12426.0693359375	557790.3303629763	0	1184	3.316616500740148	2.752533294730749	5.51698909873047	583.2507934570312	583.255859375
1271	585.2689819335938	10.997083333333334					1	DETECTED	585.2690 m/z @11.00 [CD8059_2.mzXML]	585.2689819335938	10.997083333333334	10.314466666666668	13.632916666666667	3.3184499999999986	100405.5859375	1599382.2225952144	1	1184	0.08502115920953202	1.6282468408203985	1.9165793656148014	585.2656860351562	585.2725219726562
1272	591.3169555664062	10.421483333333333					1	DETECTED	591.3170 m/z @10.42 [CD8059_2.mzXML]	591.3169555664062	10.421483333333333	10.40555	12.67235	2.2668	9049.3154296875	270660.00387719757	0	1184	0.07746656138172447	71.13389121339101	7.846796423651634	591.3162231445312	591.3184204101562
1273	593.3323364257812	11.794666666666666					1	DETECTED	593.3323 m/z @11.79 [CD8059_2.mzXML]	593.3323364257812	11.794666666666666	11.727566666666666	12.110933333333332	0.3833666666666655	14370.41015625	126079.77755841086	0	1184	0.08579634597096586	2.856681569796318	3.0064075058758384	593.3296508789062	593.3333129882812
1274	599.43310546875	14.326483333333334					1	DETECTED	599.4331 m/z @14.33 [CD8059_2.mzXML]	599.43310546875	14.326483333333334	6.4628	14.593733333333335	8.130933333333335	3485.111572265625	677230.980653656	0	1184	0.19780353749838397	0.5169926730688121	0.03398534613762431	599.4308471679688	599.4393920898438
1275	615.4056396484375	14.357166666666666					1	DETECTED	615.4056 m/z @14.36 [CD8059_2.mzXML]	615.4056396484375	14.357166666666666	4.669683333333333	14.771916666666668	10.102233333333334	4170.8349609375	934149.8468474431	0	1184	0.23720940703825022	0.5214064884412705	0.04281297688254103	615.3973999023438	615.408447265625
1276	619.4349975585938	12.639299999999999					1	DETECTED	619.4350 m/z @12.64 [CD8059_2.mzXML]	619.4349975585938	12.639299999999999	10.763633333333333	12.756066666666667	1.9924333333333344	4730.79296875	311013.46251983644	0	1184	0.08415621607277579	0.5311267105029328	0.062253421005865686	619.4348754882812	619.4371337890625
1277	629.1522216796875	2.356333333333333					1	DETECTED	629.1522 m/z @2.36 [CD8059_2.mzXML]	629.1522216796875	2.356333333333333	1.8351333333333335	5.696816666666667	3.8616833333333336	16946.55078125	581980.7879024658	0	1184	0.3043255168457115	1.3911552604789186	2.6454960446245885	629.1436157226562	629.1569213867188
1278	633.2549438476562	11.695783333333333					1	DETECTED	633.2549 m/z @11.70 [CD8059_2.mzXML]	633.2549438476562	11.695783333333333	11.680266666666666	11.84445	0.1641833333333338	7340.56591796875	43020.61877563462	0	1184	0.10522079654730909	5.2905477980666245	9.581095596133249	633.2529907226562	633.2578735351562
1279	637.091552734375	9.921783333333334					1	DETECTED	637.0916 m/z @9.92 [CD8059_2.mzXML]	637.091552734375	9.921783333333334	9.686316666666666	10.079483333333334	0.39316666666666755	2575.1181640625	27022.085021179162	0	1184	0.12275725476252575	0.8348669309173267	0.6697338618346533	637.0844116210938	637.09765625
1280	647.2662963867188	11.4892					1	DETECTED	647.2663 m/z @11.49 [CD8059_2.mzXML]	647.2662963867188	11.4892	5.593	11.546533333333334	5.9535333333333345	24282.125	1076868.564791869	0	1184	0.045178185612391175	0.504861888447927	0.010048642931672477	647.262939453125	647.2682495117188
1281	651.1341552734375	1.8630166666666668					1	DETECTED	651.1342 m/z @1.86 [CD8059_2.mzXML]	651.1341552734375	1.8630166666666668	1.8351333333333335	3.268466666666667	1.4333333333333333	21115.01171875	295127.69680435176	0	1184	0.47122092290699236	24.92405852451607	26.87557980688785	651.129150390625	651.137451171875
[truncated: 16 more rows]
