# Supplementary material for: MSFC: a new feature construction method for accurate diagnosis of mass spectrometry data
Source: Sci Rep. 2023 Sep 21;13:15694. doi: 10.1038/s41598-023-42395-5 (PMC10514077; doi:10.1038/s41598-023-42395-5)
Supplement: Supplementary file 1 — Supplementary Information. [file 41598_2023_42395_MOESM1_ESM.zip › dataset/CHD dataset/2-batch/P/CD8117_2.mzXML_chromatograms.csv]

row ID	row m/z	row retention time	row identity (main ID)	row identity (all IDs)	row identity (main ID + details)	row comment	row number of detected peaks	CD8117_2.mzXML Peak status	CD8117_2.mzXML Peak name	CD8117_2.mzXML Peak m/z	CD8117_2.mzXML Peak RT	CD8117_2.mzXML Peak RT start	CD8117_2.mzXML Peak RT end	CD8117_2.mzXML Peak duration time	CD8117_2.mzXML Peak height	CD8117_2.mzXML Peak area	CD8117_2.mzXML Peak charge	CD8117_2.mzXML Peak # data points	CD8117_2.mzXML Peak FWHM	CD8117_2.mzXML Peak tailing factor	CD8117_2.mzXML Peak asymmetry factor	CD8117_2.mzXML Peak m/z min	CD8117_2.mzXML Peak m/z max
1	55.05729293823242	1.7915833333333333					1	DETECTED	55.0573 m/z @1.79 [CD8117_2.mzXML]	55.05729293823242	1.7915833333333333	0.10105	19.9915	19.890449999999998	2919.6845703125	1093353.1669086614	0	1177	4.1873061079238445	5.882891986749743	10.616193717227898	55.053585052490234	55.05915451049805
2	60.0805549621582	14.9267					1	DETECTED	60.0806 m/z @14.93 [CD8117_2.mzXML]	60.0805549621582	14.9267	0.10105	20.009666666666664	19.908616666666664	126128.6640625	2.7492611791663624E7	0	1177	4.709593271801911	1.089739866091149	1.2260172302705503	60.07830047607422	60.0807991027832
3	61.039520263671875	1.8484					1	DETECTED	61.0395 m/z @1.85 [CD8117_2.mzXML]	61.039520263671875	1.8484	0.10105	20.009666666666664	19.908616666666664	230279.265625	3154036.253790712	0	1177	0.04516468919182359	0.7330625431110808	4.156082241415808	61.034690856933594	61.04726791381836
4	61.08396530151367	14.9267					1	DETECTED	61.0840 m/z @14.93 [CD8117_2.mzXML]	61.08396530151367	14.9267	4.0656	19.53533333333333	15.46973333333333	3072.908935546875	1124134.5975951836	0	1177	1.3743321652027038	0.7121623653834939	0.5114518064608545	61.076194763183594	61.091636657714844
5	68.98209381103516	1.5067					1	DETECTED	68.9821 m/z @1.51 [CD8117_2.mzXML]	68.98209381103516	1.5067	1.4469166666666666	13.072166666666668	11.625250000000001	11142.943359375	1140408.4659786378	0	1177	0.1437083946879263	97.22818511290778	193.45637022581556	68.97209930419922	68.98358154296875
6	69.03318786621094	1.8763166666666666					1	DETECTED	69.0332 m/z @1.88 [CD8117_2.mzXML]	69.03318786621094	1.8763166666666666	1.8763166666666666	6.242883333333333	4.3665666666666665	5765.43359375	326734.1949891968	0	1177	0.06901995501340119	null	null	69.03318786621094	69.0335693359375
7	69.06970977783203	7.46005					1	DETECTED	69.0697 m/z @7.46 [CD8117_2.mzXML]	69.06970977783203	7.46005	0.10105	20.009666666666664	19.908616666666664	8485.064453125	4500022.923526488	0	1177	8.915779808273422	1.352671332155637	1.3927616210612097	69.06898498535156	69.0709457397461
8	72.04891967773438	11.366216666666666					1	DETECTED	72.0489 m/z @11.37 [CD8117_2.mzXML]	72.04891967773438	11.366216666666666	0.22848333333333332	19.9915	19.763016666666665	5427.28564453125	1683601.6082347096	0	1177	3.0858450244095668	0.8872099948523338	3.596225139917457	72.04872131347656	72.05213165283203
9	72.08067321777344	1.9461666666666666					1	DETECTED	72.0807 m/z @1.95 [CD8117_2.mzXML]	72.08067321777344	1.9461666666666666	1.8624333333333332	7.619216666666667	5.756783333333335	49307.6328125	1148640.5342952276	0	1177	0.5224420488645198	5.587365532520299	7.7282598114676615	72.08038330078125	72.08679962158203
10	73.04535675048828	14.44305					1	DETECTED	73.0454 m/z @14.44 [CD8117_2.mzXML]	73.04535675048828	14.44305	0.10105	20.009666666666664	19.908616666666664	17049.822265625	5576621.785540249	0	1177	4.983876026052963	0.7014814336439145	0.9756230558111646	73.0392074584961	73.04690551757812
11	75.94766998291016	2.4095500000000003					1	DETECTED	75.9477 m/z @2.41 [CD8117_2.mzXML]	75.94766998291016	2.4095500000000003	1.8059333333333332	19.608	17.80206666666667	5403.3974609375	1351844.567167099	0	1177	0.3574677437345115	14.746168926194871	1.3496459739612072	75.94157409667969	75.95751190185547
12	80.94763946533203	1.7318833333333332					1	DETECTED	80.9476 m/z @1.73 [CD8117_2.mzXML]	80.94763946533203	1.7318833333333332	1.6552333333333331	12.058466666666668	10.403233333333334	149749.1875	2531087.8986858223	0	1177	0.12067551945608379	4.1095431978888755	8.02984660737952	80.9476318359375	80.95663452148438
13	81.06970977783203	6.877633333333334					1	DETECTED	81.0697 m/z @6.88 [CD8117_2.mzXML]	81.06970977783203	6.877633333333334	0.10105	20.009666666666664	19.908616666666664	4561.8291015625	2084994.2007557696	0	1177	6.166683632469815	1.4689273109605379	0.8707666749970753	81.0694580078125	81.07006072998047
14	82.0174560546875	1.4771500000000002					1	DETECTED	82.0175 m/z @1.48 [CD8117_2.mzXML]	82.0174560546875	1.4771500000000002	1.43045	4.620683333333333	3.190233333333333	5667.474609375	410614.6039102173	0	1177	0.08372454442275457	34.156673804425274	67.31334760885055	82.01720428466797	82.02445983886719
15	83.02131652832031	1.82005					1	DETECTED	83.0213 m/z @1.82 [CD8117_2.mzXML]	83.02131652832031	1.82005	0.31926666666666664	19.9915	19.67223333333333	1699130.625	9304619.92723657	0	1177	0.05830149934590145	2.0711921449649418	3.588614883084336	83.02127838134766	83.0217056274414
16	83.08526611328125	11.240783333333333					1	DETECTED	83.0853 m/z @11.24 [CD8117_2.mzXML]	83.08526611328125	11.240783333333333	0.10105	20.009666666666664	19.908616666666664	24088.970703125	4439375.089341829	0	1177	0.18571822504533309	0.8952189617976885	0.6155272220208972	83.08500671386719	83.08568572998047
17	84.0443344116211	2.7660833333333334					1	DETECTED	84.0443 m/z @2.77 [CD8117_2.mzXML]	84.0443344116211	2.7660833333333334	0.13735	19.9915	19.854149999999997	16356.01171875	2501900.739337311	0	1177	0.8170334889863673	1.915543768555171	3.1069086414648295	84.04393005371094	84.04447174072266
18	84.61945343017578	1.5504166666666668					1	DETECTED	84.6195 m/z @1.55 [CD8117_2.mzXML]	84.61945343017578	1.5504166666666668	1.43045	1.5946166666666668	0.1641666666666668	6403.7841796875	43664.063685546906	0	1177	0.11755152024167503	0.6842178382884133	0.3684356765768267	84.61927032470703	84.6195297241211
19	84.95942687988281	1.5359					1	DETECTED	84.9594 m/z @1.54 [CD8117_2.mzXML]	84.95942687988281	1.5359	0.10105	20.009666666666664	19.908616666666664	1766543.375	2.708536184363112E7	0	1177	0.12730813598153667	1.125556939395214	1.0323644539607257	84.9546127319336	84.95979309082031
20	85.02833557128906	1.8763166666666666					1	DETECTED	85.0283 m/z @1.88 [CD8117_2.mzXML]	85.02833557128906	1.8763166666666666	1.7915833333333333	7.796616666666667	6.0050333333333334	40631.97265625	2510821.2866177987	0	1177	0.262782363851396	33.089819116820536	140.40826371575338	85.02820587158203	85.03446960449219
21	85.06466674804688	6.524249999999999					1	DETECTED	85.0647 m/z @6.52 [CD8117_2.mzXML]	85.06466674804688	6.524249999999999	0.11923333333333333	20.009666666666664	19.89043333333333	4754.77490234375	2550110.1654989016	0	1177	7.964894904802832	1.5527229957767479	1.5752375721534657	85.05633544921875	85.06491088867188
22	85.96309661865234	1.5504166666666668					1	DETECTED	85.9631 m/z @1.55 [CD8117_2.mzXML]	85.96309661865234	1.5504166666666668	1.43045	16.58448333333333	15.15403333333333	11064.224609375	1879828.2193468018	0	1177	0.1327062351097681	63.15934981939421	116.16202394474851	85.96273040771484	85.96311950683594
23	86.05999755859375	2.51735					1	DETECTED	86.0600 m/z @2.52 [CD8117_2.mzXML]	86.05999755859375	2.51735	0.31926666666666664	19.973166666666668	19.6539	12972.9619140625	1534614.5007397155	0	1177	0.5810345873368101	1.4421218770835749	2.2379978787553205	86.05945587158203	86.06818389892578
24	86.09635162353516	4.0186					1	DETECTED	86.0964 m/z @4.02 [CD8117_2.mzXML]	86.09635162353516	4.0186	0.88415	19.681333333333335	18.797183333333336	131365.0625	8445271.154908722	1	1177	1.0452609931580508	0.9542338399576317	0.6816453840630713	86.08786010742188	86.09917449951172
25	87.04408264160156	4.364716666666666					1	DETECTED	87.0441 m/z @4.36 [CD8117_2.mzXML]	87.04408264160156	4.364716666666666	0.5201	19.882166666666667	19.362066666666667	5646.84912109375	1566793.940236359	0	1177	3.7163653587600742	2.518075057331247	4.036150114662494	87.04379272460938	87.0442123413086
26	87.08023834228516	6.877633333333334					1	DETECTED	87.0802 m/z @6.88 [CD8117_2.mzXML]	87.08023834228516	6.877633333333334	0.10105	20.009666666666664	19.908616666666664	115863.5078125	6.8708000470842E7	1	1177	13.017773379515306	1.4689273109605379	1.2802792063764885	87.08015441894531	87.08815002441406
27	88.03922271728516	2.50385					1	DETECTED	88.0392 m/z @2.50 [CD8117_2.mzXML]	88.03922271728516	2.50385	1.8624333333333332	15.850666666666665	13.988233333333332	7579.42431640625	1409744.3407750246	0	1177	0.34408478632642225	10.904170456021824	1.6217666579546057	88.0362319946289	88.03947448730469
28	88.0836181640625	7.106633333333334					1	DETECTED	88.0836 m/z @7.11 [CD8117_2.mzXML]	88.0836181640625	7.106633333333334	0.10105	20.009666666666664	19.908616666666664	6464.18701171875	3679261.935917058	0	1177	11.044811502655925	1.4209107021780243	1.188611943036085	88.07516479492188	88.0840835571289
29	88.95257568359375	1.5504166666666668					1	DETECTED	88.9526 m/z @1.55 [CD8117_2.mzXML]	88.95257568359375	1.5504166666666668	1.4120666666666668	13.41145	11.999383333333334	22028.529296875	1660765.291196045	0	1177	0.15922251791187958	43.80803121453448	0.8831333325933597	88.94346618652344	88.95975494384766
30	88.96825408935547	11.53605					1	DETECTED	88.9683 m/z @11.54 [CD8117_2.mzXML]	88.96825408935547	11.53605	0.2648	19.973166666666668	19.708366666666667	17807.494140625	2701461.4291882627	0	1177	1.1946886635567608	0.7559896531526492	0.4559057868219739	88.96810913085938	88.96852111816406
31	89.03855895996094	9.174616666666667					1	DETECTED	89.0386 m/z @9.17 [CD8117_2.mzXML]	89.03855895996094	9.174616666666667	0.24658333333333332	13.4767	13.230116666666666	12402.5419921875	1260717.3121234432	0	1177	0.1020202381369657	2.2323455765519573	3.6526056421338584	89.03160858154297	89.04168701171875
32	89.0597152709961	10.168166666666668					1	DETECTED	89.0597 m/z @10.17 [CD8117_2.mzXML]	89.0597152709961	10.168166666666668	0.10105	20.009666666666664	19.908616666666664	20173.283203125	4928615.866029294	0	1177	1.0432675508411382	1.2268735583309145	1.6832364013951766	89.05943298339844	89.06790924072266
33	90.05487823486328	1.8343166666666666					1	DETECTED	90.0549 m/z @1.83 [CD8117_2.mzXML]	90.05487823486328	1.8343166666666666	0.10105	20.009666666666664	19.908616666666664	237374.03125	7627246.198028814	0	1177	0.14767979356171157	0.7850786682493658	0.2215327883319566	90.04630279541016	90.0597915649414
34	90.97644805908203	1.6552333333333331					1	DETECTED	90.9764 m/z @1.66 [CD8117_2.mzXML]	90.97644805908203	1.6552333333333331	1.5649166666666665	18.438666666666666	16.87375	477082.96875	2.6641479271687984E7	0	1177	0.09813941058520848	100.12842639828963	2.208387435205807	90.9674072265625	90.986083984375
35	91.03895568847656	9.9769					1	DETECTED	91.0390 m/z @9.98 [CD8117_2.mzXML]	91.03895568847656	9.9769	0.10105	20.009666666666664	19.908616666666664	43132.62109375	2.188825529534082E7	0	1177	11.22033745707895	1.0905050953258337	0.3764441251701229	91.03642272949219	91.03912353515625
36	91.05418395996094	9.18895					1	DETECTED	91.0542 m/z @9.19 [CD8117_2.mzXML]	91.05418395996094	9.18895	0.10105	19.973166666666668	19.872116666666667	131593.140625	1.5569248155843172E7	0	1177	0.10546416679853543	0.6925944954860379	0.9015174808335857	91.04449462890625	91.06275177001953
37	92.05766296386719	9.18895					1	DETECTED	92.0577 m/z @9.19 [CD8117_2.mzXML]	92.05766296386719	9.18895	3.5832833333333336	18.38383333333333	14.800549999999998	6497.7314453125	783873.1699223021	0	1177	0.17380764789261427	0.5217839905466961	1.1174560414643826	92.05078887939453	92.05960083007812
38	93.06989288330078	8.379383333333333					1	DETECTED	93.0699 m/z @8.38 [CD8117_2.mzXML]	93.06989288330078	8.379383333333333	0.15558333333333335	20.009666666666664	19.85408333333333	6272.595703125	1108582.2757536008	0	1177	0.41100019140250765	2.2903418735790586	2.4980197940120004	93.0600357055664	93.07335662841797
39	94.04131317138672	8.346983333333334					1	DETECTED	94.0413 m/z @8.35 [CD8117_2.mzXML]	94.04131317138672	8.346983333333334	0.6109000000000001	16.8795	16.2686	6314.49072265625	759934.0681760251	0	1177	0.11381883221180367	1.0514752297135714	1.7304185517635764	94.03761291503906	94.04974365234375
40	95.01600646972656	2.3542166666666664					1	DETECTED	95.0160 m/z @2.35 [CD8117_2.mzXML]	95.01600646972656	2.3542166666666664	1.9039499999999998	18.76833333333333	16.864383333333333	7933.130859375	976734.9078793641	0	1177	0.5300694254980103	1.9153952788000415	4.701557022072969	95.01422882080078	95.02144622802734
41	95.04911804199219	8.346983333333334					1	DETECTED	95.0491 m/z @8.35 [CD8117_2.mzXML]	95.04911804199219	8.346983333333334	0.4105	18.309666666666665	17.899166666666666	6376.8662109375	928227.4632283782	0	1177	0.17933574017986054	1.1276509957180865	2.219964166414619	95.04875946044922	95.05250549316406
42	95.08545684814453	14.26485					1	DETECTED	95.0855 m/z @14.26 [CD8117_2.mzXML]	95.08545684814453	14.26485	0.10105	19.9915	19.890449999999998	2542.966064453125	1325399.866281648	0	1177	8.11469294847411	0.7021579660825484	0.4043159321650969	95.08474731445312	95.08585357666016
43	96.9216079711914	1.7477166666666666					1	DETECTED	96.9216 m/z @1.75 [CD8117_2.mzXML]	96.9216079711914	1.7477166666666666	1.6552333333333331	9.99375	8.338516666666667	145015.0	2695148.3888456123	0	1177	0.10455223373080225	3.223213739481661	4.9795597255039805	96.92066955566406	96.92792510986328
44	97.02836608886719	1.9887000000000001					1	DETECTED	97.0284 m/z @1.99 [CD8117_2.mzXML]	97.02836608886719	1.9887000000000001	0.31926666666666664	19.64466666666667	19.325400000000002	10524.4033203125	2706492.8480568225	0	1177	2.837976227194951	5.788011900245592	1.3788725925108036	97.02810668945312	97.03050231933594
45	97.06465148925781	11.074216666666667					1	DETECTED	97.0647 m/z @11.07 [CD8117_2.mzXML]	97.06465148925781	11.074216666666667	0.10105	19.9915	19.890449999999998	3194.084716796875	2061922.0910173645	0	1177	8.424125804461243	0.9063222406172633	0.8126444812345266	97.05709075927734	97.06503295898438
46	97.10100555419922	11.676383333333332					1	DETECTED	97.1010 m/z @11.68 [CD8117_2.mzXML]	97.10100555419922	11.676383333333332	0.13735	20.009666666666664	19.872316666666663	4451.232421875	2184234.97999228	0	1177	10.537056076556798	0.8610910503768368	0.4804183854757232	97.09925079345703	97.10984802246094
47	98.91858673095703	1.7318833333333332					1	DETECTED	98.9186 m/z @1.73 [CD8117_2.mzXML]	98.91858673095703	1.7318833333333332	1.6700833333333334	8.51395	6.843866666666666	47386.78515625	2513376.8169581303	0	1177	0.10308776799253172	4.475200505439502	7.717409707618926	98.91837310791016	98.92750549316406
48	98.98411560058594	2.0029666666666666					1	DETECTED	98.9841 m/z @2.00 [CD8117_2.mzXML]	98.98411560058594	2.0029666666666666	0.10105	20.009666666666664	19.908616666666664	19611.6328125	4921265.242876797	0	1177	0.7686183896124059	3.710781789377362	15.996769398377122	98.97545623779297	98.98442840576172
49	98.99539184570312	1.82005					1	DETECTED	98.9954 m/z @1.82 [CD8117_2.mzXML]	98.99539184570312	1.82005	1.6098333333333334	7.44245	5.832616666666667	83126.953125	4079949.031638428	0	1177	0.05338352154963144	13.872869261872681	0.5724527491556847	98.99534606933594	98.9996337890625
50	99.04399108886719	2.0029666666666666					1	DETECTED	99.0440 m/z @2.00 [CD8117_2.mzXML]	99.04399108886719	2.0029666666666666	0.2648	19.663	19.3982	14721.7646484375	3473888.5992656257	0	1177	0.2858745351770209	5.580074791446926	19.467480436529044	99.04147338867188	99.04429626464844
51	100.07559967041016	8.812116666666666					1	DETECTED	100.0756 m/z @8.81 [CD8117_2.mzXML]	100.07559967041016	8.812116666666666	0.10105	19.71783333333333	19.61678333333333	8294.8173828125	1273121.3477569576	0	1177	0.23172291704706005	null	3.5117988415456267	100.07444763183594	100.08189392089844
52	100.5675048828125	1.5504166666666668					1	DETECTED	100.5675 m/z @1.55 [CD8117_2.mzXML]	100.5675048828125	1.5504166666666668	1.4623	12.363499999999998	10.9012	2739.65087890625	935932.9979346313	0	1177	0.1702192230190438	61.856629468507535	122.71325893701506	100.56475067138672	100.56781005859375
53	101.00808715820312	1.5067					1	DETECTED	101.0081 m/z @1.51 [CD8117_2.mzXML]	101.00808715820312	1.5067	0.3011	19.9915	19.690399999999997	813339.5625	1.2653289281245073E7	1	1177	0.14191594829207066	1.4694849468317608	1.9084846111368043	101.00792694091797	101.00862121582031
54	101.09593200683594	7.406883333333334					1	DETECTED	101.0959 m/z @7.41 [CD8117_2.mzXML]	101.09593200683594	7.406883333333334	0.10105	20.009666666666664	19.908616666666664	19589.78125	1.0947459971461788E7	0	1177	6.534526916886096	1.3625151134937832	0.3768489954704156	101.09568786621094	101.09622192382812
55	102.0091781616211	1.5359					1	DETECTED	102.0092 m/z @1.54 [CD8117_2.mzXML]	102.0091781616211	1.5359	1.1757333333333333	19.71783333333333	18.542099999999998	68283.0	4268725.358713654	0	1177	0.17718039793380602	19.867606030961824	37.93426320592835	102.0087890625	102.01092529296875
56	102.05481719970703	2.5717					1	DETECTED	102.0548 m/z @2.57 [CD8117_2.mzXML]	102.05481719970703	2.5717	0.9938333333333333	18.142333333333333	17.1485	17998.833984375	2941944.9311087625	0	1177	0.69321045211279	2.434139851354045	3.364908326765618	102.04620361328125	102.06292724609375
57	102.09120178222656	1.8343166666666666					1	DETECTED	102.0912 m/z @1.83 [CD8117_2.mzXML]	102.09120178222656	1.8343166666666666	0.10105	19.9915	19.890449999999998	14166.2529296875	1974477.4570018607	0	1177	7.1074575445208845	2.7247065882557804	10.737215853888195	102.08915710449219	102.09956359863281
58	102.12747955322266	12.747566666666668					1	DETECTED	102.1275 m/z @12.75 [CD8117_2.mzXML]	102.12747955322266	12.747566666666668	0.2648	19.900166666666667	19.635366666666666	6924.66650390625	1954625.460354308	0	1177	0.7644665852810277	0.786498986602863	2.2967832897943357	102.12716674804688	102.12810516357422
59	102.9701919555664	1.5359					1	DETECTED	102.9702 m/z @1.54 [CD8117_2.mzXML]	102.9701919555664	1.5359	1.4120666666666668	8.918550000000002	7.5064833333333345	289175.90625	3097803.4596650703	0	1177	0.09418043008035393	1.3031123591629876	1.3168893130177497	102.96987915039062	102.97034454345703
60	103.038818359375	2.04545					1	DETECTED	103.0388 m/z @2.05 [CD8117_2.mzXML]	103.038818359375	2.04545	0.48355000000000004	19.754	19.27045	66348.359375	5514096.916767423	0	1177	0.34942415101206437	11.729381795119435	21.291523931213916	103.03858184814453	103.04212188720703
61	103.05413818359375	8.346983333333334					1	DETECTED	103.0541 m/z @8.35 [CD8117_2.mzXML]	103.05413818359375	8.346983333333334	2.9381333333333335	8.900616666666668	5.962483333333335	106922.828125	6779066.771063964	1	1177	0.21949784455754617	0.5511784698534192	0.10235693970683857	103.04501342773438	103.05622100830078
62	103.07508850097656	10.973733333333334					1	DETECTED	103.0751 m/z @10.97 [CD8117_2.mzXML]	103.07508850097656	10.973733333333334	0.10105	20.009666666666664	19.908616666666664	97050.4140625	1.8578884794388995E7	0	1177	0.4434989533090139	0.5731532715706106	1.1184887745862209	103.07054138183594	103.0754623413086
63	104.05746459960938	8.363033333333332					1	DETECTED	104.0575 m/z @8.36 [CD8117_2.mzXML]	104.05746459960938	8.363033333333332	7.98895	9.5598	1.5708499999999992	8415.2822265625	246495.48152526835	0	1177	0.35486553045342184	2.0995990198262473	3.199198039652494	104.0492935180664	104.05764770507812
64	104.0705337524414	1.8624333333333332					1	DETECTED	104.0705 m/z @1.86 [CD8117_2.mzXML]	104.0705337524414	1.8624333333333332	0.11923333333333333	19.973166666666668	19.853933333333334	105275.140625	7232576.500093295	0	1177	14.02897822086359	7.726115482641293	11.714973476832453	104.06394958496094	104.07913970947266
65	104.10675048828125	1.7915833333333333					1	DETECTED	104.1068 m/z @1.79 [CD8117_2.mzXML]	104.10675048828125	1.7915833333333333	1.7318833333333332	14.759933333333333	13.02805	723048.1875	7673694.696920745	1	1177	0.054000326710397006	1.9332281861134555	1.0966775493417242	104.10651397705078	104.10701751708984
66	105.0032730102539	1.5504166666666668					1	DETECTED	105.0033 m/z @1.55 [CD8117_2.mzXML]	105.0032730102539	1.5504166666666668	1.43045	1.7005333333333332	0.27008333333333323	21185.626953125	193394.58072265622	0	1177	0.14033821050986695	1.1256599055293122	1.242978926043439	105.00304412841797	105.00331115722656
67	105.03352355957031	9.712883333333334					1	DETECTED	105.0335 m/z @9.71 [CD8117_2.mzXML]	105.03352355957031	9.712883333333334	7.159800000000001	10.010683333333333	2.850883333333332	40821.5078125	1189656.8222281171	0	1177	0.09577218390610476	0.5583216372360216	0.1166432744720431	105.03321075439453	105.03658294677734
68	105.07145690917969	13.7524					1	DETECTED	105.0715 m/z @13.75 [CD8117_2.mzXML]	105.07145690917969	13.7524	0.10105	19.973166666666668	19.872116666666667	99478.5625	2.125439629750134E7	1	1177	3.117633599626	1.1943505029095673	1.2029912581064774	105.07060241699219	105.0732650756836
69	105.11016845703125	1.7915833333333333					1	DETECTED	105.1102 m/z @1.79 [CD8117_2.mzXML]	105.11016845703125	1.7915833333333333	1.7477166666666666	19.9915	18.243783333333333	36638.109375	2790159.6360864253	0	1177	0.04809997481120298	207.94585866261372	414.89171732522743	105.10128784179688	105.11968231201172
70	106.07485961914062	13.717533333333334					1	DETECTED	106.0749 m/z @13.72 [CD8117_2.mzXML]	106.07485961914062	13.717533333333334	1.35735	19.772666666666666	18.415316666666666	3960.052001953125	1181961.2306296083	0	1177	3.035999471798794	0.7449451262184622	1.0780822644228443	106.06486511230469	106.08134460449219
71	106.95040893554688	1.6700833333333334					1	DETECTED	106.9504 m/z @1.67 [CD8117_2.mzXML]	106.95040893554688	1.6700833333333334	1.5946166666666668	3.0115333333333334	1.4169166666666666	68221.1640625	709440.4721058349	0	1177	0.14134618480728922	2.1529513049164364	2.084306436489434	106.94784545898438	106.95064544677734
72	106.96317291259766	1.5213833333333333					1	DETECTED	106.9632 m/z @1.52 [CD8117_2.mzXML]	106.96317291259766	1.5213833333333333	1.43045	16.509933333333333	15.079483333333332	6573.3642578125	2258262.699068451	0	1177	0.08726945748054371	82.91504765395896	149.49583185817227	106.9627685546875	106.96375274658203
73	107.01586151123047	14.558216666666668					1	DETECTED	107.0159 m/z @14.56 [CD8117_2.mzXML]	107.01586151123047	14.558216666666668	11.550716666666666	17.288333333333334	5.737616666666668	3245.93603515625	474119.68920263706	0	1177	1.013848940063454	0.9538847326129117	0.3303422863334687	107.01350402832031	107.0161361694336
74	107.04894256591797	11.410449999999999					1	DETECTED	107.0489 m/z @11.41 [CD8117_2.mzXML]	107.04894256591797	11.410449999999999	0.13735	19.918333333333333	19.78098333333333	7204.6494140625	1386637.2718557424	0	1177	7.242671665764902	1.6583093442422172	3.4234361020314736	107.04859161376953	107.052490234375
75	108.08067321777344	7.885149999999999					1	DETECTED	108.0807 m/z @7.89 [CD8117_2.mzXML]	108.08067321777344	7.885149999999999	0.11923333333333333	20.009666666666664	19.89043333333333	2908.410888671875	1552253.7410223377	0	1177	13.04695491966946	1.2806236653754117	1.8293809580775924	108.08026885986328	108.08109283447266
76	109.062255859375	1.7318833333333332					1	DETECTED	109.0623 m/z @1.73 [CD8117_2.mzXML]	109.062255859375	1.7318833333333332	1.5798333333333334	18.8595	17.279666666666667	6849.234375	1561035.913244781	0	1177	0.17995196746504583	56.822317220212724	44.327298173954404	109.06175231933594	109.06504821777344
77	110.05987548828125	2.0738166666666666					1	DETECTED	110.0599 m/z @2.07 [CD8117_2.mzXML]	110.05987548828125	2.0738166666666666	0.13735	19.772666666666666	19.635316666666665	3976.05419921875	1114454.2619391475	0	1177	3.545321977977947	5.06988243192068	8.599865361964767	110.05274200439453	110.06047058105469
78	111.04397583007812	1.9600166666666667					1	DETECTED	111.0440 m/z @1.96 [CD8117_2.mzXML]	111.04397583007812	1.9600166666666667	0.10105	20.009666666666664	19.908616666666664	5689.97265625	3544016.612866757	0	1177	2.1907792864570155	5.354753536911186	6.492336026518543	111.0429916381836	111.05345916748047
79	112.03675842285156	1.7915833333333333					1	DETECTED	112.0368 m/z @1.79 [CD8117_2.mzXML]	112.03675842285156	1.7915833333333333	1.7775333333333334	14.976616666666667	13.199083333333334	166583.625	2452937.8093211357	0	1177	0.10539230932527399	13.163211635368123	59.11284859376933	112.03671264648438	112.04183197021484
80	112.05040740966797	7.7792					1	DETECTED	112.0504 m/z @7.78 [CD8117_2.mzXML]	112.05040740966797	7.7792	0.10105	20.009666666666664	19.908616666666664	5011.36181640625	2876284.1725236527	0	1177	13.064798379172043	1.2964461925507227	1.0119144490626917	112.0501708984375	112.05103302001953
81	112.89555358886719	1.7160833333333334					1	DETECTED	112.8956 m/z @1.72 [CD8117_2.mzXML]	112.89555358886719	1.7160833333333334	1.6700833333333334	12.512766666666666	10.842683333333333	140232.0625	4947296.31102655	0	1177	0.3714293960987156	117.8552536231883	6.7493077808392	112.89498901367188	112.89576721191406
82	113.02085876464844	2.2011166666666666					1	DETECTED	113.0209 m/z @2.20 [CD8117_2.mzXML]	113.02085876464844	2.2011166666666666	0.10105	19.681333333333335	19.580283333333334	309361.28125	1.339866819288682E7	0	1177	0.6913508785863143	1.5461445301793542	5.0126326778532855	113.01535034179688	113.02124786376953
83	113.03590393066406	1.43045					1	DETECTED	113.0359 m/z @1.43 [CD8117_2.mzXML]	113.03590393066406	1.43045	1.43045	17.158666666666665	15.728216666666665	8464.91796875	1718211.223213318	0	1177	0.05621416447285177	null	null	113.03585052490234	113.038330078125
84	113.05970764160156	10.2217					1	DETECTED	113.0597 m/z @10.22 [CD8117_2.mzXML]	113.05970764160156	10.2217	0.21025	19.954833333333333	19.744583333333335	4492.12353515625	1168430.3112551575	0	1177	9.403008349079101	0.9861000820726935	1.0925199962009011	113.05918884277344	113.06018829345703
85	114.05496215820312	2.50385					1	DETECTED	114.0550 m/z @2.50 [CD8117_2.mzXML]	114.05496215820312	2.50385	0.11923333333333333	19.571666666666665	19.45243333333333	34091.19140625	2996599.3845311576	0	1177	0.6344830303089313	1.6939925189054794	0.4786429110188889	114.05448913574219	114.05516052246094
86	114.06600189208984	1.8343166666666666					1	DETECTED	114.0660 m/z @1.83 [CD8117_2.mzXML]	114.06600189208984	1.8343166666666666	0.13735	19.9915	19.854149999999997	744845.0	7569569.965360466	0	1177	0.052744447950717976	5.67066704395967	3.3967138770317624	114.05634307861328	114.07193756103516
87	114.09136199951172	9.6974					1	DETECTED	114.0914 m/z @9.70 [CD8117_2.mzXML]	114.09136199951172	9.6974	0.17386666666666667	19.954833333333333	19.780966666666668	17409.791015625	2521113.5747981253	0	1177	0.12253401621154048	1.0898458924282521	2.8019425651621948	114.08232879638672	114.09151458740234
88	114.89244079589844	1.7318833333333332					1	DETECTED	114.8924 m/z @1.73 [CD8117_2.mzXML]	114.89244079589844	1.7318833333333332	1.6853	2.159116666666667	0.4738166666666668	42645.40625	356241.34101367195	0	1177	0.10114242561358089	15.577367042553098	9.145497240565355	114.89241027832031	114.8927001953125
89	114.98770141601562	1.4919499999999999					1	DETECTED	114.9877 m/z @1.49 [CD8117_2.mzXML]	114.98770141601562	1.4919499999999999	1.4120666666666668	11.366216666666666	9.95415	41246.90625	3040048.0630475464	0	1177	0.1463240858566046	64.28078412092985	4.010157838544231	114.98734283447266	114.99270629882812
90	115.03665924072266	1.8763166666666666					1	DETECTED	115.0367 m/z @1.88 [CD8117_2.mzXML]	115.03665924072266	1.8763166666666666	0.10105	19.80933333333333	19.70828333333333	51682.51953125	1739750.2734323412	0	1177	0.43822471366612104	6.916973757663979	0.8824507426108599	115.03580474853516	115.03988647460938
91	115.05429077148438	9.18895					1	DETECTED	115.0543 m/z @9.19 [CD8117_2.mzXML]	115.05429077148438	9.18895	2.4903166666666667	16.105133333333335	13.614816666666668	72517.453125	2020098.9689627364	0	1177	0.11007667362329698	2.4429407541307926	1.2381114706116516	115.05384063720703	115.05831909179688
92	115.06941223144531	1.82005					1	DETECTED	115.0694 m/z @1.82 [CD8117_2.mzXML]	115.06941223144531	1.82005	0.9389000000000001	19.790666666666667	18.851766666666666	24378.015625	1992245.1287451491	0	1177	8.203805806542638	4.488263015903029	9.238961082163028	115.067626953125	115.07821655273438
93	115.11138916015625	11.991383333333333					1	DETECTED	115.1114 m/z @11.99 [CD8117_2.mzXML]	115.11138916015625	11.991383333333333	0.10105	20.009666666666664	19.908616666666664	3780.078857421875	1972232.2081240222	0	1177	19.280275075040173	0.8371765579882817	0.5441436492139755	115.11128234863281	115.11217498779297
94	116.05769348144531	9.217450000000001					1	DETECTED	116.0577 m/z @9.22 [CD8117_2.mzXML]	116.05769348144531	9.217450000000001	9.144566666666666	14.759933333333333	5.615366666666667	7849.3740234375	280239.5907277223	0	1177	null	38.522981934597695	4.030578656314444	116.04951477050781	116.05774688720703
95	116.07026672363281	1.8624333333333332					1	DETECTED	116.0703 m/z @1.86 [CD8117_2.mzXML]	116.07026672363281	1.8624333333333332	0.11923333333333333	20.009666666666664	19.89043333333333	4330778.0	2.3800570746826153E7	1	1177	0.03793452935877517	3.973405938368147	3.525248888782931	116.07019805908203	116.07105255126953
96	116.44181823730469	1.5359					1	DETECTED	116.4418 m/z @1.54 [CD8117_2.mzXML]	116.44181823730469	1.5359	1.4469166666666666	1.5649166666666665	0.11799999999999988	8170.50341796875	49266.4134805908	0	1177	0.12839309585767	0.6630455141412237	0.32609102828244735	116.43635559082031	116.44181823730469
97	116.98558807373047	1.5504166666666668					1	DETECTED	116.9856 m/z @1.55 [CD8117_2.mzXML]	116.98558807373047	1.5504166666666668	0.10105	20.009666666666664	19.908616666666664	2369934.0	3.83821311785161E7	0	1177	0.1332686039055644	0.9838514894004646	0.9403048079691112	116.98551177978516	116.99446105957031
98	117.05731201171875	9.2032					1	DETECTED	117.0573 m/z @9.20 [CD8117_2.mzXML]	117.05731201171875	9.2032	0.1921	19.936500000000002	19.744400000000002	174659.953125	1.449846970753131E7	0	1177	0.10961769781070707	0.5649766998340602	0.019953665187089853	117.05060577392578	117.05747985839844
99	117.09075927734375	11.410449999999999					1	DETECTED	117.0908 m/z @11.41 [CD8117_2.mzXML]	117.09075927734375	11.410449999999999	0.9938333333333333	19.8275	18.833666666666666	66157.6484375	4229261.424016296	0	1177	0.2539339003879011	2.748648536770986	1.4252605056502334	117.09056854248047	117.09317779541016
100	117.98921966552734	1.5504166666666668					1	DETECTED	117.9892 m/z @1.55 [CD8117_2.mzXML]	117.98921966552734	1.5504166666666668	1.4469166666666666	16.3617	14.914783333333332	27595.580078125	2783759.4897744744	0	1177	0.16052894585133592	72.05209339774547	143.10418679549093	117.98890686035156	117.98928833007812
101	118.06473541259766	9.18895					1	DETECTED	118.0647 m/z @9.19 [CD8117_2.mzXML]	118.06473541259766	9.18895	2.0738166666666666	10.168166666666668	8.094350000000002	1309788.125	1.086687732691067E7	1	1177	0.09350164200052546	1.771316688776563	2.002759748547535	118.0577163696289	118.06529235839844
102	118.08599853515625	1.9178833333333332					1	DETECTED	118.0860 m/z @1.92 [CD8117_2.mzXML]	118.08599853515625	1.9178833333333332	0.10105	20.009666666666664	19.908616666666664	1642423.375	4.754334942294698E7	1	1177	0.1472558194952962	3.063879529543508	4.724804308181036	118.08575439453125	118.08641815185547
103	118.62527465820312	9.18895					1	DETECTED	118.6253 m/z @9.19 [CD8117_2.mzXML]	118.62527465820312	9.18895	9.144566666666666	13.163783333333333	4.019216666666667	4655.8955078125	455853.93004418944	0	1177	0.059985645522180775	45.27844536237247	89.55689072474495	118.62527465820312	118.6343765258789
104	118.97888946533203	11.6279					1	DETECTED	118.9789 m/z @11.63 [CD8117_2.mzXML]	118.97888946533203	11.6279	0.21025	19.973166666666668	19.76291666666667	11938.787109375	3085606.2866733395	0	1177	0.8684809027157705	0.7061468156197004	0.49416230588308224	118.97648620605469	118.98204803466797
105	119.01887512207031	1.5359					1	DETECTED	119.0189 m/z @1.54 [CD8117_2.mzXML]	119.01887512207031	1.5359	1.43045	19.80933333333333	18.37888333333333	178214.328125	2964268.238026733	0	1177	0.16847550681052614	1.2744881608062555	1.3525761273031947	119.01854705810547	119.01966857910156
106	119.06845092773438	9.18895					1	DETECTED	119.0685 m/z @9.19 [CD8117_2.mzXML]	119.06845092773438	9.18895	7.902550000000001	10.313733333333333	2.411183333333333	61857.328125	772209.7240934457	0	1177	0.10946859603202874	0.6508575691844442	0.1779482520158693	119.06831359863281	119.07316589355469
107	119.08953857421875	1.9178833333333332					1	DETECTED	119.0895 m/z @1.92 [CD8117_2.mzXML]	119.08953857421875	1.9178833333333332	0.3011	19.169500000000003	18.8684	65423.890625	3402350.9446507893	0	1177	0.07579144176479091	1.0329120734546184	0.5952054249445664	119.0850601196289	119.09005737304688
108	119.15409088134766	14.459983333333334					1	DETECTED	119.1541 m/z @14.46 [CD8117_2.mzXML]	119.15409088134766	14.459983333333334	0.10105	20.009666666666664	19.908616666666664	50705.81640625	1.174996072404167E7	0	1177	1.3953616327461358	0.6898700635269758	2.780894075396616	119.15377807617188	119.1546401977539
109	120.06548309326172	1.8484					1	DETECTED	120.0655 m/z @1.85 [CD8117_2.mzXML]	120.06548309326172	1.8484	1.7775333333333334	8.5313	6.7537666666666665	60997.1328125	1270881.6905327155	0	1177	0.06280865641270106	13.171551608177323	9.241320839020053	120.06500244140625	120.06585693359375
110	120.08055877685547	8.346983333333334					1	DETECTED	120.0806 m/z @8.35 [CD8117_2.mzXML]	120.08055877685547	8.346983333333334	7.7792	19.498833333333334	11.719633333333334	352074.53125	8931001.828738095	1	1177	0.27219937780219894	0.895859248146278	0.4758992654270176	120.07185363769531	120.08992004394531
111	120.97879791259766	1.5213833333333333					1	DETECTED	120.9788 m/z @1.52 [CD8117_2.mzXML]	120.97879791259766	1.5213833333333333	1.43045	15.722949999999999	14.292499999999999	28162.103515625	3176281.391842865	0	1177	0.14108240567304908	78.58779325513197	156.17558651026397	120.97846984863281	120.98063659667969
112	121.0313949584961	14.459983333333334					1	DETECTED	121.0314 m/z @14.46 [CD8117_2.mzXML]	121.0313949584961	14.459983333333334	0.10105	20.009666666666664	19.908616666666664	15868.841796875	6605470.628054456	0	1177	1.9123508576915622	0.693248453924154	0.13606862901407865	121.02783203125	121.03984832763672
113	121.07185363769531	1.8484					1	DETECTED	121.0719 m/z @1.85 [CD8117_2.mzXML]	121.07185363769531	1.8484	0.11923333333333333	19.9915	19.872266666666665	762402.75	8516776.873046054	0	1177	0.044415318014914495	0.6520398583284641	3.7297552324003123	121.06462097167969	121.07234954833984
114	121.0841064453125	8.346983333333334					1	DETECTED	121.0841 m/z @8.35 [CD8117_2.mzXML]	121.0841064453125	8.346983333333334	7.98895	8.51395	0.5249999999999995	22169.091796875	364009.7599255368	0	1177	0.2959443072486767	0.7331719579182548	0.6020012868598354	121.08402252197266	121.08424377441406
115	122.09632110595703	8.6188					1	DETECTED	122.0963 m/z @8.62 [CD8117_2.mzXML]	122.09632110595703	8.6188	0.10105	19.954833333333333	19.853783333333332	17053.591796875	2517299.1528202537	0	1177	0.11694150708801132	32.89035290095283	8.308778898647184	122.08735656738281	122.09764862060547
116	122.92433166503906	1.6552333333333331					1	DETECTED	122.9243 m/z @1.66 [CD8117_2.mzXML]	122.92433166503906	1.6552333333333331	1.5946166666666668	18.9695	17.374883333333333	50197.7421875	3609237.883864563	0	1177	0.12642118865322582	143.3177069012931	2.626401117351009	122.92420959472656	122.92960357666016
117	123.0347900390625	11.307333333333334					1	DETECTED	123.0348 m/z @11.31 [CD8117_2.mzXML]	123.0347900390625	11.307333333333334	0.17386666666666667	19.973166666666668	19.799300000000002	4322.5810546875	1521330.391981049	0	1177	10.644415349252267	0.8891794709045402	1.8294815997819989	123.028076171875	123.04451751708984
118	123.05538940429688	3.2775833333333333					1	DETECTED	123.0554 m/z @3.28 [CD8117_2.mzXML]	123.05538940429688	3.2775833333333333	1.3391	17.418166666666664	16.079066666666666	3196.928466796875	843627.0718441316	0	1177	0.45803589335934625	4.147331676826385	7.294663353652769	123.04692077636719	123.06446838378906
119	124.03680419921875	1.9317					1	DETECTED	124.0368 m/z @1.93 [CD8117_2.mzXML]	124.03680419921875	1.9317	0.31926666666666664	8.195649999999999	7.876383333333332	10695.5546875	621031.3468689576	0	1177	0.45619564269455615	1.3375312596875488	1.7299088353145067	124.02780151367188	124.0395736694336
120	124.05057525634766	9.356950000000001					1	DETECTED	124.0506 m/z @9.36 [CD8117_2.mzXML]	124.05057525634766	9.356950000000001	0.17386666666666667	15.271516666666667	15.09765	37235.828125	1254975.3845308546	0	1177	0.10117501118369354	2.605884202573468	3.5205048595106447	124.04176330566406	124.06024169921875
121	124.97582244873047	1.5213833333333333					1	DETECTED	124.9758 m/z @1.52 [CD8117_2.mzXML]	124.97582244873047	1.5213833333333333	1.43045	17.14	15.70955	4875.5888671875	1567135.275937256	0	1177	0.11321179372714107	86.37949046920824	160.56473286118282	124.9736328125	124.97608184814453
122	124.99948120117188	13.072166666666668					1	DETECTED	124.9995 m/z @13.07 [CD8117_2.mzXML]	124.99948120117188	13.072166666666668	0.7200500000000001	13.717533333333334	12.997483333333333	6769.091796875	999900.4713405452	0	1177	0.5134581468515673	0.526123727782148	0.05224745556429594	124.99925231933594	124.99989318847656
123	125.01531982421875	10.43795					1	DETECTED	125.0153 m/z @10.44 [CD8117_2.mzXML]	125.01531982421875	10.43795	1.7775333333333334	10.821233333333334	9.043700000000001	24085.35546875	1608182.8065811452	0	1177	8.734161477806422	0.5145905142791651	0.02469830709861228	125.005615234375	125.02342987060547
124	125.02635955810547	14.410016666666667					1	DETECTED	125.0264 m/z @14.41 [CD8117_2.mzXML]	125.02635955810547	14.410016666666667	0.10105	20.009666666666664	19.908616666666664	9492.771484375	2247867.670516022	0	1177	1.538979613554794	0.8157742020599473	0.7414199123726068	125.02571105957031	125.02698516845703
125	125.10729217529297	9.110983333333333					1	DETECTED	125.1073 m/z @9.11 [CD8117_2.mzXML]	125.10729217529297	9.110983333333333	9.0585	9.217450000000001	0.1589500000000008	5087.314453125	28921.493585815417	0	1177	0.10200877616338211	1.5142902508733107	2.0285805017466214	125.10676574707031	125.10736846923828
126	127.01228332519531	10.46725					1	DETECTED	127.0123 m/z @10.47 [CD8117_2.mzXML]	127.01228332519531	10.46725	10.406233333333335	10.600166666666667	0.19393333333333196	6548.6123046875	43370.12085247791	0	1177	0.22578562296186178	1.5891832832559631	2.522416609561255	127.01214599609375	127.01251983642578
127	127.03890228271484	1.9600166666666667					1	DETECTED	127.0389 m/z @1.96 [CD8117_2.mzXML]	127.03890228271484	1.9600166666666667	1.6098333333333334	16.050716666666666	14.440883333333332	29740.048828125	4816089.731259461	0	1177	2.6391349902933334	11.29553325343689	41.913134823690136	127.03595733642578	127.03922271728516
128	127.05004119873047	6.067383333333334					1	DETECTED	127.0500 m/z @6.07 [CD8117_2.mzXML]	127.05004119873047	6.067383333333334	0.10105	20.009666666666664	19.908616666666664	7562.599609375	3761622.268089141	0	1177	7.833720539865373	1.6684130398346273	0.7241621975839022	127.04890441894531	127.0588150024414
129	128.01052856445312	1.7915833333333333					1	DETECTED	128.0105 m/z @1.79 [CD8117_2.mzXML]	128.01052856445312	1.7915833333333333	1.7160833333333334	19.973166666666668	18.257083333333334	8315.7041015625	3397654.2953937375	0	1177	13.29479176401676	120.90783664459178	100.1517282369518	128.01043701171875	128.01783752441406
130	128.0705108642578	2.51735					1	DETECTED	128.0705 m/z @2.52 [CD8117_2.mzXML]	128.0705108642578	2.51735	0.15558333333333335	19.115000000000002	18.95941666666667	20093.755859375	3224922.8375668954	0	1177	0.8658698078304305	2.06516956995083	2.7658907516173286	128.0616455078125	128.07095336914062
131	129.0136260986328	15.741266666666666					1	DETECTED	129.0136 m/z @15.74 [CD8117_2.mzXML]	129.0136260986328	15.741266666666666	0.11923333333333333	19.936500000000002	19.81726666666667	10875.470703125	5496851.891075626	0	1177	6.919682716116366	0.6342729606261243	2.118447469447823	129.0049285888672	129.02120971679688
132	129.0544891357422	1.9600166666666667					1	DETECTED	129.0545 m/z @1.96 [CD8117_2.mzXML]	129.0544891357422	1.9600166666666667	0.10105	20.009666666666664	19.908616666666664	20524.970703125	5955736.549872924	0	1177	5.913698900157737	3.545277471684134	4.918611995465294	129.05001831054688	129.05494689941406
133	129.0657501220703	1.8484					1	DETECTED	129.0658 m/z @1.85 [CD8117_2.mzXML]	129.0657501220703	1.8484	1.82005	2.4903166666666667	0.6702666666666668	344506.375	1426715.3781066888	0	1177	0.03553580330899475	8.044554774358097	2.9133637164754838	129.0656280517578	129.06593322753906
134	130.0497589111328	1.8484					1	DETECTED	130.0498 m/z @1.85 [CD8117_2.mzXML]	130.0497589111328	1.8484	0.3374833333333333	19.954833333333333	19.61735	32195.8984375	2849337.4971977836	0	1177	1.2714101522905588	4.056951574277109	7.092937574629655	130.04920959472656	130.0502166748047
135	130.0651092529297	10.524866666666666					1	DETECTED	130.0651 m/z @10.52 [CD8117_2.mzXML]	130.0651092529297	10.524866666666666	0.4105	19.973166666666668	19.56266666666667	57198.41015625	2340136.635666748	0	1177	1.570482217344244	4.880736808589831	0.11738381455364692	130.0571746826172	130.0720977783203
136	130.0860595703125	1.8763166666666666					1	DETECTED	130.0861 m/z @1.88 [CD8117_2.mzXML]	130.0860595703125	1.8763166666666666	0.11923333333333333	19.9915	19.872266666666665	51359.15234375	2775473.1589968884	0	1177	0.07843002716079073	2.3397743237082014	3.2975337993811387	130.08566284179688	130.0865478515625
137	130.3093719482422	13.024366666666667					1	DETECTED	130.3094 m/z @13.02 [CD8117_2.mzXML]	130.3093719482422	13.024366666666667	1.4469166666666666	13.024366666666667	11.57745	5322.005859375	3069537.089916992	0	1177	11.556576855696987	0.5	null	130.3093719482422	130.31463623046875
138	130.93284606933594	1.5649166666666665					1	DETECTED	130.9328 m/z @1.56 [CD8117_2.mzXML]	130.93284606933594	1.5649166666666665	1.4469166666666666	1.6098333333333334	0.16291666666666682	17991.228515625	102025.48982873544	0	1177	0.09506507291522226	0.6903248587570635	0.3969139300553702	130.9326171875	130.93304443359375
139	130.96481323242188	1.5359					1	DETECTED	130.9648 m/z @1.54 [CD8117_2.mzXML]	130.96481323242188	1.5359	0.15558333333333335	19.9915	19.835916666666666	1266711.875	1.5237253389689656E7	0	1177	0.12534116767916248	1.102368276669989	1.0647047679456958	130.96218872070312	130.96551513671875
140	131.01876831054688	1.4771500000000002					1	DETECTED	131.0188 m/z @1.48 [CD8117_2.mzXML]	131.01876831054688	1.4771500000000002	1.4469166666666666	4.270300000000001	2.823383333333334	38939.1796875	1403579.3423740235	0	1177	0.1266306218758837	46.69321940463032	92.38643880926064	131.0186004638672	131.0274200439453
141	131.04922485351562	8.313833333333333					1	DETECTED	131.0492 m/z @8.31 [CD8117_2.mzXML]	131.04922485351562	8.313833333333333	8.023433333333333	10.973733333333334	2.9503000000000004	3775.646240234375	274636.0376762389	0	1177	0.4113967210485665	5.079717630853995	8.970967997792853	131.0460205078125	131.05133056640625
142	131.06842041015625	10.524866666666666					1	DETECTED	131.0684 m/z @10.52 [CD8117_2.mzXML]	131.06842041015625	10.524866666666666	0.24658333333333332	18.531	18.284416666666665	7573.029296875	1393987.1120062866	0	1177	6.266338324626359	4.90311109467347	0.29844169450215396	131.06761169433594	131.07080078125
143	131.44309997558594	4.1287666666666665					1	DETECTED	131.4431 m/z @4.13 [CD8117_2.mzXML]	131.44309997558594	4.1287666666666665	3.1136333333333335	4.669300000000001	1.5556666666666672	5706.43017578125	324759.84748635854	0	1177	1.0519886548128836	0.7662376042555992	0.5417361935372542	131.44271850585938	131.4433135986328
144	131.74171447753906	2.04545					1	DETECTED	131.7417 m/z @2.05 [CD8117_2.mzXML]	131.74171447753906	2.04545	2.04545	4.604583333333333	2.559133333333333	27202.568359375	1299798.1885191035	0	1177	2.143771069581812	null	null	131.74171447753906	131.7498016357422
145	131.95025634765625	19.62633333333333					1	DETECTED	131.9503 m/z @19.63 [CD8117_2.mzXML]	131.95025634765625	19.62633333333333	0.10105	19.9915	19.890449999999998	5060.25927734375	2843589.0583230867	0	1177	0.9871128101307534	0.5093511233725162	0.023678723104579132	131.94285583496094	131.95753479003906
146	131.96826171875	1.5067					1	DETECTED	131.9683 m/z @1.51 [CD8117_2.mzXML]	131.96826171875	1.5067	1.43045	19.681333333333335	18.250883333333334	15461.65625	2910467.603874879	0	1177	10.632429580008578	51.94815833447122	191.19836171530383	131.96047973632812	131.97019958496094
147	132.0442657470703	9.525033333333333					1	DETECTED	132.0443 m/z @9.53 [CD8117_2.mzXML]	132.0442657470703	9.525033333333333	3.690933333333333	16.8795	13.188566666666667	35668.04296875	1490284.1567564681	0	1177	0.08761535981808599	1.4705448351514003	1.9516637607350573	132.0441131591797	132.0540313720703
148	132.06532287597656	2.6544833333333333					1	DETECTED	132.0653 m/z @2.65 [CD8117_2.mzXML]	132.06532287597656	2.6544833333333333	1.9600166666666667	10.495916666666666	8.5359	177225.890625	1.0506114377242496E7	0	1177	0.6988683774540752	1.9865320231712222	1.797648171956234	132.06512451171875	132.06590270996094
149	132.07656860351562	1.8484					1	DETECTED	132.0766 m/z @1.85 [CD8117_2.mzXML]	132.07656860351562	1.8484	1.82005	10.387466666666667	8.567416666666666	501516.375	4469957.944060482	0	1177	0.04072152449088229	133.2759999382104	3.0982236523732776	132.07113647460938	132.0862274169922
150	132.09170532226562	4.0971					1	DETECTED	132.0917 m/z @4.10 [CD8117_2.mzXML]	132.09170532226562	4.0971	3.5067999999999997	4.507733333333333	1.0009333333333337	3456.950439453125	114495.34066918943	0	1177	0.5679563372569385	0.8478174939296399	0.6956349878592798	132.08724975585938	132.09173583984375
151	132.10174560546875	4.0186					1	DETECTED	132.1017 m/z @4.02 [CD8117_2.mzXML]	132.10174560546875	4.0186	0.1921	20.009666666666664	19.817566666666664	1736522.75	1.0491426080042002E8	1	1177	1.0067972487184593	0.9191526428277682	0.7161771118467097	132.10130310058594	132.1021270751953
152	132.11270141601562	4.2858833333333335					1	DETECTED	132.1127 m/z @4.29 [CD8117_2.mzXML]	132.11270141601562	4.2858833333333335	3.5067999999999997	15.814483333333333	12.307683333333333	2971.399658203125	1303501.6708004763	0	1177	0.45489420945118075	7.89882340357257	14.797646807145142	132.1117706298828	132.1218719482422
153	132.1230926513672	4.08135					1	DETECTED	132.1231 m/z @4.08 [CD8117_2.mzXML]	132.1230926513672	4.08135	3.4759	4.57215	1.0962499999999995	1848.9605712890625	71713.25740103154	0	1177	0.51831609294325	0.9053183582459333	0.8106367164918666	132.12295532226562	132.13221740722656
154	132.45518493652344	4.0186					1	DETECTED	132.4552 m/z @4.02 [CD8117_2.mzXML]	132.45518493652344	4.0186	3.24735	4.540133333333333	1.2927833333333334	4815.11572265625	245681.8190705262	0	1177	0.9814100664902345	0.8381091301998917	0.6666870312693629	132.45481872558594	132.45523071289062
155	132.76541137695312	4.113133333333334					1	DETECTED	132.7654 m/z @4.11 [CD8117_2.mzXML]	132.76541137695312	4.113133333333334	3.143333333333333	4.507733333333333	1.3644000000000003	5714.63818359375	294253.0080257874	0	1177	1.002158431810912	0.7034440090740356	0.41580642216293373	132.76487731933594	132.76564025878906
156	132.9578399658203	11.6279					1	DETECTED	132.9578 m/z @11.63 [CD8117_2.mzXML]	132.9578399658203	11.6279	0.10105	20.009666666666664	19.908616666666664	343968.28125	4.932639257158136E7	0	1177	1.6873261018752679	0.8810031209171559	7.064712765491275	132.95770263671875	132.9612579345703
157	132.99806213378906	1.5504166666666668					1	DETECTED	132.9981 m/z @1.55 [CD8117_2.mzXML]	132.99806213378906	1.5504166666666668	1.43045	15.044450000000001	13.614	27807.845703125	2826465.5470734863	0	1177	0.1401672436506478	56.740761322589556	112.48152264517913	132.99278259277344	133.00709533691406
158	133.0341339111328	1.5067					1	DETECTED	133.0341 m/z @1.51 [CD8117_2.mzXML]	133.0341339111328	1.5067	1.4120666666666668	19.754	18.341933333333333	689755.625	1.275630848482758E7	0	1177	0.13944581384555788	1.4731877872773622	2.005108617161405	133.03359985351562	133.03466796875
159	133.04937744140625	2.0312333333333332					1	DETECTED	133.0494 m/z @2.03 [CD8117_2.mzXML]	133.04937744140625	2.0312333333333332	0.7382833333333333	8.075466666666667	7.337183333333334	8245.9130859375	932908.5857565004	0	1177	1.6021673099428617	2.8373809247586275	2.7178499187966296	133.04893493652344	133.05264282226562
160	133.0687713623047	2.5991666666666666					1	DETECTED	133.0688 m/z @2.60 [CD8117_2.mzXML]	133.0687713623047	2.5991666666666666	0.9938333333333333	17.770833333333332	16.776999999999997	10432.734375	1431506.2808033752	0	1177	0.37372141036065143	1.9813976011661936	2.9475676313592345	133.06271362304688	133.06900024414062
161	133.0798797607422	1.8484					1	DETECTED	133.0799 m/z @1.85 [CD8117_2.mzXML]	133.0798797607422	1.8484	1.8484	10.276916666666667	8.428516666666667	17729.673828125	4052884.584651184	0	1177	7.413988292441044	null	null	133.07888793945312	133.0857391357422
162	133.1051025390625	4.0186					1	DETECTED	133.1051 m/z @4.02 [CD8117_2.mzXML]	133.1051025390625	4.0186	0.9938333333333333	19.042333333333332	18.048499999999997	76288.359375	6128014.6890358925	0	1177	1.0096183691081628	0.7561115375357566	0.7680009179878915	133.0966796875	133.10557556152344
163	133.95838928222656	11.6279					1	DETECTED	133.9584 m/z @11.63 [CD8117_2.mzXML]	133.95838928222656	11.6279	0.10105	19.9915	19.890449999999998	8106.34375	1873877.974368897	0	1177	1.0234044693546664	0.7686517845917277	0.5539065775790625	133.957275390625	133.96627807617188
164	134.01869201660156	1.7775333333333334					1	DETECTED	134.0187 m/z @1.78 [CD8117_2.mzXML]	134.01869201660156	1.7775333333333334	1.7005333333333332	1.8343166666666666	0.13378333333333337	34011.32421875	163798.47301269532	0	1177	0.07298883409310086	0.8687229437229419	0.7374458874458838	134.01841735839844	134.01869201660156
165	134.03526306152344	1.5504166666666668					1	DETECTED	134.0353 m/z @1.55 [CD8117_2.mzXML]	134.03526306152344	1.5504166666666668	1.43045	19.681333333333335	18.250883333333334	62931.09375	2078162.2498027044	0	1177	0.15074221989759606	4.129007524258831	5.6057624384302365	134.0346221923828	134.04505920410156
166	134.05995178222656	9.99375					1	DETECTED	134.0600 m/z @9.99 [CD8117_2.mzXML]	134.05995178222656	9.99375	0.5201	19.279666666666667	18.759566666666668	22572.447265625	1537289.6301885373	0	1177	0.36647722425604456	1.5438162230332053	2.0405931470926526	134.05955505371094	134.06985473632812
167	134.10601806640625	4.1287666666666665					1	DETECTED	134.1060 m/z @4.13 [CD8117_2.mzXML]	134.10601806640625	4.1287666666666665	3.0987500000000003	4.751383333333334	1.6526333333333336	5703.3681640625	239854.5089537354	0	1177	0.41144519301798166	0.802236209770069	0.5551164597289823	134.10572814941406	134.1064453125
168	134.958251953125	11.727					1	DETECTED	134.9583 m/z @11.73 [CD8117_2.mzXML]	134.958251953125	11.727	0.10105	20.009666666666664	19.908616666666664	52918.25	9781710.699974064	0	1177	1.8185961679095932	1.3507511996153256	5.290476639062282	134.95791625976562	134.9589385986328
169	134.9962921142578	1.5213833333333333					1	DETECTED	134.9963 m/z @1.52 [CD8117_2.mzXML]	134.9962921142578	1.5213833333333333	1.43045	3.7373333333333334	2.3068833333333334	111623.578125	1737632.0973354192	0	1177	0.13113051213411708	7.11251137008985	9.291420118930597	134.99603271484375	135.00411987304688
170	135.03195190429688	1.4919499999999999					1	DETECTED	135.0320 m/z @1.49 [CD8117_2.mzXML]	135.03195190429688	1.4919499999999999	1.4919499999999999	18.58533333333333	17.093383333333332	59294.984375	3592506.058243104	0	1177	0.13638413301333308	null	null	135.03131103515625	135.0323944091797
171	135.06336975097656	10.115116666666667					1	DETECTED	135.0634 m/z @10.12 [CD8117_2.mzXML]	135.06336975097656	10.115116666666667	0.17386666666666667	19.954833333333333	19.780966666666668	2748.434326171875	1320535.2509073184	0	1177	5.704814847386384	0.9948933316568171	0.9897866633136342	135.06231689453125	135.0634307861328
172	135.08001708984375	11.580983333333334					1	DETECTED	135.0800 m/z @11.58 [CD8117_2.mzXML]	135.08001708984375	11.580983333333334	4.491816666666667	12.127233333333333	7.635416666666666	7387.91259765625	590251.239025818	0	1177	0.3112288430460133	0.5385270953332548	0.07008797465992118	135.07972717285156	135.08084106445312
173	136.04788208007812	1.8059333333333332					1	DETECTED	136.0479 m/z @1.81 [CD8117_2.mzXML]	136.04788208007812	1.8059333333333332	1.7915833333333333	2.3680666666666665	0.5764833333333332	116861.265625	681480.0018402097	0	1177	0.046226804486311446	8.311748298651294	12.418150947153233	136.0477294921875	136.04811096191406
174	136.06149291992188	7.3011					1	DETECTED	136.0615 m/z @7.30 [CD8117_2.mzXML]	136.06149291992188	7.3011	0.10105	20.009666666666664	19.908616666666664	6471.8095703125	3234787.0162724014	0	1177	15.514568531503162	1.3825332231489131	1.0721520124216937	136.06077575683594	136.06198120117188
175	136.07566833496094	3.90945					1	DETECTED	136.0757 m/z @3.91 [CD8117_2.mzXML]	136.07566833496094	3.90945	0.7746333333333334	19.699666666666666	18.92503333333333	6748.9931640625	1984525.1095832824	0	1177	5.984340632010225	3.0185231459574986	5.037046291914997	136.07522583007812	136.07586669921875
176	136.95382690429688	11.6279					1	DETECTED	136.9538 m/z @11.63 [CD8117_2.mzXML]	136.95382690429688	11.6279	0.3011	19.790666666666667	19.489566666666665	24967.189453125	3876362.4251639135	0	1177	1.8569937420010092	1.029757225519479	6.366827879553732	136.95333862304688	136.95440673828125
177	136.96923828125	1.6098333333333334					1	DETECTED	136.9692 m/z @1.61 [CD8117_2.mzXML]	136.96923828125	1.6098333333333334	1.5649166666666665	15.50535	13.940433333333333	26363.67578125	3582742.9381077876	0	1177	0.07313206562654684	155.18107606678942	309.36215213357883	136.96922302246094	136.9712371826172
178	137.04574584960938	3.3226333333333335					1	DETECTED	137.0457 m/z @3.32 [CD8117_2.mzXML]	137.04574584960938	3.3226333333333335	1.8059333333333332	8.777066666666666	6.971133333333333	8722.2958984375	739930.7861212159	0	1177	0.4672417103337212	2.298125315927122	0.29890248116886436	137.04510498046875	137.0508575439453
179	137.0597381591797	9.3246					1	DETECTED	137.0597 m/z @9.32 [CD8117_2.mzXML]	137.0597381591797	9.3246	3.8153	10.854666666666667	7.039366666666666	5840.54833984375	828926.7727755737	0	1177	0.07855713547686882	0.638862166397425	0.3034923427733212	137.0591583251953	137.06021118164062
180	137.13218688964844	7.265783333333333					1	DETECTED	137.1322 m/z @7.27 [CD8117_2.mzXML]	137.13218688964844	7.265783333333333	0.10105	19.9915	19.890449999999998	7799.2724609375	3581019.360546024	0	1177	2.438379240599775	1.3880802728177832	0.45525569891598777	137.13107299804688	137.13265991210938
181	138.05235290527344	1.8763166666666666					1	DETECTED	138.0524 m/z @1.88 [CD8117_2.mzXML]	138.05235290527344	1.8763166666666666	0.48355000000000004	19.681333333333335	19.197783333333334	362816.75	2792141.5702323006	0	1177	0.05260701094622511	4.194909318121994	2.235069826047107	138.05203247070312	138.0552520751953
182	138.0661163330078	9.909500000000001					1	DETECTED	138.0661 m/z @9.91 [CD8117_2.mzXML]	138.0661163330078	9.909500000000001	1.0305666666666666	10.2217	9.191133333333333	16468.728515625	668392.0650510865	0	1177	0.9896784505002856	0.6632241385837156	0.1718264254674068	138.06520080566406	138.0664825439453
183	138.9061279296875	1.7477166666666666					1	DETECTED	138.9061 m/z @1.75 [CD8117_2.mzXML]	138.9061279296875	1.7477166666666666	1.6853	2.2011166666666666	0.5158166666666666	31395.296875	529940.3006108401	0	1177	0.37966272342468743	4.132042723631515	7.26408544726303	138.90603637695312	138.90634155273438
184	139.00245666503906	3.353266666666667					1	DETECTED	139.0025 m/z @3.35 [CD8117_2.mzXML]	139.00245666503906	3.353266666666667	3.0552	4.8852166666666665	1.8300166666666664	2834.493408203125	110060.87748236084	0	1177	0.13205291013279163	3.069811004249608	5.139622008499216	139.0021514892578	139.00271606445312
185	139.04176330566406	14.575133333333333					1	DETECTED	139.0418 m/z @14.58 [CD8117_2.mzXML]	139.04176330566406	14.575133333333333	0.11923333333333333	19.9915	19.872266666666665	154700.5625	2.354363768719457E7	1	1177	3.1183408189233326	0.7893444566233045	0.4688502430411078	139.0359649658203	139.05029296875
186	140.041259765625	14.491666666666667					1	DETECTED	140.0413 m/z @14.49 [CD8117_2.mzXML]	140.041259765625	14.491666666666667	9.159583333333334	19.608	10.448416666666667	7552.6875	1465468.6302094425	0	1177	2.1781612608349885	0.9797686957880753	0.7201651042999541	140.04092407226562	140.04965209960938
187	140.06781005859375	1.7775333333333334					1	DETECTED	140.0678 m/z @1.78 [CD8117_2.mzXML]	140.06781005859375	1.7775333333333334	0.55645	14.959683333333334	14.403233333333334	863026.4375	5923006.310378996	1	1177	0.04698444984889427	0.8064771436555691	5.3201926501113155	140.06764221191406	140.0708465576172
188	140.90330505371094	1.7477166666666666					1	DETECTED	140.9033 m/z @1.75 [CD8117_2.mzXML]	140.90330505371094	1.7477166666666666	1.6853	2.285366666666667	0.600066666666667	20355.162109375	364557.1537635499	0	1177	0.38119280654504095	4.806942590120171	8.613885180240342	140.90289306640625	140.9038543701172
189	141.01007080078125	10.46725					1	DETECTED	141.0101 m/z @10.47 [CD8117_2.mzXML]	141.01007080078125	10.46725	3.598516666666667	10.61635	7.017833333333334	14944.076171875	417144.0415445249	0	1177	0.09388478941152734	0.5096639456219428	0.018190556326434494	141.00990295410156	141.01609802246094
190	141.03860473632812	14.89375					1	DETECTED	141.0386 m/z @14.89 [CD8117_2.mzXML]	141.03860473632812	14.89375	2.6961166666666667	16.306166666666666	13.61005	5650.568359375	1356876.2665453192	0	1177	1.1169312868591774	0.5578971603781061	0.07602393585252225	141.0304718017578	141.0408172607422
191	141.05221557617188	9.3246					1	DETECTED	141.0522 m/z @9.32 [CD8117_2.mzXML]	141.05221557617188	9.3246	1.1939833333333332	10.369116666666667	9.175133333333333	78784.65625	1308070.3727623622	0	1177	0.12778455535382882	0.6550318914997528	0.3613538083026332	141.05181884765625	141.0572052001953
192	141.0906982421875	8.462466666666666					1	DETECTED	141.0907 m/z @8.46 [CD8117_2.mzXML]	141.0906982421875	8.462466666666666	0.10105	19.973166666666668	19.872116666666667	2122.4501953125	1354519.5524629513	0	1177	15.1739749926739	1.1883223536681387	1.3766447073362773	141.0902557373047	141.10047912597656
193	142.04710388183594	1.8059333333333332					1	DETECTED	142.0471 m/z @1.81 [CD8117_2.mzXML]	142.04710388183594	1.8059333333333332	1.7477166666666666	6.948033333333333	5.200316666666667	25442.994140625	731124.3780148316	0	1177	0.1560470872026405	44.66346979673639	88.32693959347279	142.0415802001953	142.05319213867188
194	142.06507873535156	9.18895					1	DETECTED	142.0651 m/z @9.19 [CD8117_2.mzXML]	142.06507873535156	9.18895	8.918550000000002	10.369116666666667	1.4505666666666652	76768.9765625	645027.5496042473	0	1177	0.08847559253760018	0.8913797052223845	1.992353045886788	142.0556640625	142.06527709960938
195	142.94786071777344	1.6552333333333331					1	DETECTED	142.9479 m/z @1.66 [CD8117_2.mzXML]	142.94786071777344	1.6552333333333331	0.4285833333333333	18.67716666666667	18.248583333333336	30106.71875	1964707.7859772644	0	1177	0.07473026406875283	1.8999318049261766	36.79677467771019	142.93789672851562	142.95407104492188
196	143.0127716064453	1.9178833333333332					1	DETECTED	143.0128 m/z @1.92 [CD8117_2.mzXML]	143.0127716064453	1.9178833333333332	1.9178833333333332	16.640033333333335	14.722150000000003	57580.3671875	4054685.3871897277	0	1177	8.775983678958479	null	null	143.0054168701172	143.02102661132812
197	143.0312042236328	1.7915833333333333					1	DETECTED	143.0312 m/z @1.79 [CD8117_2.mzXML]	143.0312042236328	1.7915833333333333	0.7746333333333334	19.918333333333333	19.1437	245534.796875	3757366.1454266976	0	1177	0.07760658684875121	3.195982873199912	3.3050707614977677	143.02247619628906	143.038330078125
198	143.05368041992188	1.8343166666666666					1	DETECTED	143.0537 m/z @1.83 [CD8117_2.mzXML]	143.05368041992188	1.8343166666666666	1.82005	18.640666666666668	16.82061666666667	502651.78125	9247333.658783872	0	1177	0.14321409666564455	589.5075934579447	1178.0151869158894	143.0509490966797	143.05743408203125
199	143.0729217529297	9.18895					1	DETECTED	143.0729 m/z @9.19 [CD8117_2.mzXML]	143.0729217529297	9.18895	0.10105	20.009666666666664	19.908616666666664	90380.2265625	3135574.1989721656	0	1177	0.08804927687570796	0.5223032620796023	0.02042783014080474	143.0679168701172	143.081787109375
200	144.0443878173828	9.217450000000001					1	DETECTED	144.0444 m/z @9.22 [CD8117_2.mzXML]	144.0443878173828	9.217450000000001	1.8343166666666666	9.457233333333333	7.622916666666667	18474.888671875	2850299.327037598	0	1177	0.08556446068532253	0.51623858885568	0.014716629432840087	144.03457641601562	144.04457092285156
201	144.0568084716797	1.8343166666666666					1	DETECTED	144.0568 m/z @1.83 [CD8117_2.mzXML]	144.0568084716797	1.8343166666666666	0.1921	20.009666666666664	19.817566666666664	8561.2607421875	1638253.055108855	0	1177	5.3650423961222415	13.74246774645401	2.2557019406501237	144.0568084716797	144.0658416748047
202	144.08047485351562	9.18895					1	DETECTED	144.0805 m/z @9.19 [CD8117_2.mzXML]	144.08047485351562	9.18895	8.3302	18.402333333333335	10.072133333333335	847857.0625	6527039.857579803	1	1177	0.08970142205617648	2.282614745262764	2.026919876914815	144.08029174804688	144.0823974609375
203	144.101806640625	1.8624333333333332					1	DETECTED	144.1018 m/z @1.86 [CD8117_2.mzXML]	144.101806640625	1.8624333333333332	0.46499999999999997	19.9915	19.5265	132973.21875	3584184.909469817	0	1177	19.321312033583904	0.5428821416779541	0.046088760287787245	144.09339904785156	144.10546875
204	144.13790893554688	10.9401					1	DETECTED	144.1379 m/z @10.94 [CD8117_2.mzXML]	144.13790893554688	10.9401	10.905816666666668	11.05705	0.151233333333332	5211.24560546875	26433.405022765928	0	1177	0.08254113118055706	2.2056392805057214	3.4112785610114424	144.13780212402344	144.1382293701172
205	144.98080444335938	1.4919499999999999					1	DETECTED	144.9808 m/z @1.49 [CD8117_2.mzXML]	144.98080444335938	1.4919499999999999	1.4919499999999999	18.750166666666665	17.258216666666666	46557.82421875	2438194.779553131	0	1177	0.07470303375989751	null	null	144.979248046875	144.9816131591797
206	144.99185180664062	1.82005					1	DETECTED	144.9919 m/z @1.82 [CD8117_2.mzXML]	144.99185180664062	1.82005	1.4120666666666668	17.641000000000002	16.228933333333334	68025.109375	2.0826793642683227E7	0	1177	0.40283971500179194	25.42996539378925	609.2245144553824	144.9819793701172	144.99212646484375
207	145.0493621826172	1.9745166666666667					1	DETECTED	145.0494 m/z @1.97 [CD8117_2.mzXML]	145.0493621826172	1.9745166666666667	0.10105	20.009666666666664	19.908616666666664	164010.71875	1.150016576824881E7	0	1177	0.20750599124404667	1.9501221974443084	1.5396097210114819	145.04409790039062	145.0517120361328
208	145.0841064453125	9.18895					1	DETECTED	145.0841 m/z @9.19 [CD8117_2.mzXML]	145.0841064453125	9.18895	9.128283333333334	10.510366666666666	1.3820833333333322	73143.7265625	600191.3504282525	0	1177	0.09582800027691363	1.904245872367878	2.102917357164838	145.08377075195312	145.086181640625
209	146.05975341796875	9.18895					1	DETECTED	146.0598 m/z @9.19 [CD8117_2.mzXML]	146.05975341796875	9.18895	0.17386666666666667	19.936500000000002	19.762633333333337	665804.875	6178069.470883206	0	1177	0.09015353403866833	2.156622155023734	1.9519112348326948	146.05235290527344	146.0609893798828
210	146.08099365234375	2.0029666666666666					1	DETECTED	146.0810 m/z @2.00 [CD8117_2.mzXML]	146.08099365234375	2.0029666666666666	0.13735	19.863833333333332	19.72648333333333	83728.53125	7336684.149283503	0	1177	0.7031738125490323	2.271463396938918	2.6067618278819507	146.07156372070312	146.08131408691406
211	146.117431640625	1.8343166666666666					1	DETECTED	146.1174 m/z @1.83 [CD8117_2.mzXML]	146.117431640625	1.8343166666666666	1.8059333333333332	9.4406	7.634666666666667	74240.3359375	1.650241335159278E7	0	1177	7.696410291928488	126.77659632670124	257.61493919349545	146.1170654296875	146.1176300048828
212	146.9964599609375	1.5359					1	DETECTED	146.9965 m/z @1.54 [CD8117_2.mzXML]	146.9964599609375	1.5359	0.11923333333333333	13.41145	13.292216666666667	212972.265625	1.0902000204037756E7	0	1177	0.16677974048204947	11.889948020995886	29.721712612002882	146.9959259033203	147.00538635253906
213	147.01376342773438	1.5067					1	DETECTED	147.0138 m/z @1.51 [CD8117_2.mzXML]	147.01376342773438	1.5067	1.4623	19.060333333333332	17.598033333333333	201953.65625	5284007.52417486	0	1177	10.998950518262433	138.80270336151185	242.0107898018324	147.00772094726562	147.01409912109375
214	147.02871704101562	3.187683333333333					1	DETECTED	147.0287 m/z @3.19 [CD8117_2.mzXML]	147.02871704101562	3.187683333333333	3.0696999999999997	3.6754333333333333	0.6057333333333337	6330.77392578125	122858.40565817266	0	1177	0.2977232748177614	2.5670292414182763	4.1340584828365525	147.02867126464844	147.02894592285156
215	147.06333923339844	9.18895					1	DETECTED	147.0633 m/z @9.19 [CD8117_2.mzXML]	147.06333923339844	9.18895	0.10105	20.009666666666664	19.908616666666664	55387.17578125	2660612.0468373713	0	1177	0.09675384599599113	1.1345201439947517	0.015812760919663424	147.05381774902344	147.0660400390625
216	147.0763397216797	1.8484					1	DETECTED	147.0763 m/z @1.85 [CD8117_2.mzXML]	147.0763397216797	1.8484	1.7915833333333333	17.474333333333334	15.68275	271149.8125	7310617.18034973	0	1177	0.14331045205853354	11.253956000471916	13.401653341783588	147.07598876953125	147.08583068847656
217	147.11265563964844	1.5946166666666668					1	DETECTED	147.1127 m/z @1.59 [CD8117_2.mzXML]	147.11265563964844	1.5946166666666668	1.5067	15.13155	13.62485	156167.625	3644894.531030062	0	1177	0.1952307454445361	5.658970115642156	1.523899887343984	147.1123809814453	147.11703491210938
218	148.0147705078125	1.5359					1	DETECTED	148.0148 m/z @1.54 [CD8117_2.mzXML]	148.0147705078125	1.5359	1.4469166666666666	14.608333333333333	13.161416666666666	24897.63671875	2779442.1468366086	0	1177	0.11437080509940123	73.95439220827863	146.90878441655727	148.00750732421875	148.0147705078125
219	148.039306640625	9.9428					1	DETECTED	148.0393 m/z @9.94 [CD8117_2.mzXML]	148.039306640625	9.9428	0.9571500000000001	10.258316666666667	9.301166666666667	47904.1640625	3016007.219333313	0	1177	7.809742639673518	1.5392959903380867	0.022099281974221764	148.03866577148438	148.0427703857422
220	148.06028747558594	1.8343166666666666					1	DETECTED	148.0603 m/z @1.83 [CD8117_2.mzXML]	148.06028747558594	1.8343166666666666	1.7775333333333334	9.217450000000001	7.439916666666668	59648.65625	1702842.594670593	0	1177	0.10161527460265907	16.084109025997545	32.05922402401087	148.0597686767578	148.0668487548828
221	148.0821075439453	16.750333333333334					1	DETECTED	148.0821 m/z @16.75 [CD8117_2.mzXML]	148.0821075439453	16.750333333333334	0.11923333333333333	19.954833333333333	19.8356	5636.16162109375	1898483.7570323786	0	1177	2.2332473060602798	0.5963405908208116	0.40451002567672023	148.07496643066406	148.082763671875
222	148.09664916992188	1.9317					1	DETECTED	148.0966 m/z @1.93 [CD8117_2.mzXML]	148.09664916992188	1.9317	1.1575166666666665	7.743483333333333	6.585966666666666	14937.9755859375	1044001.6869372557	0	1177	0.4708391462947574	4.2448833636863075	7.742119905049593	148.09616088867188	148.09738159179688
223	148.93499755859375	1.7477166666666666					1	DETECTED	148.9350 m/z @1.75 [CD8117_2.mzXML]	148.93499755859375	1.7477166666666666	1.6700833333333334	1.9178833333333332	0.2477999999999998	68159.2890625	532330.5626503908	0	1177	0.11872373037432626	1.5959639330184638	0.7967069831431545	148.9349822998047	148.93521118164062
224	149.0120086669922	1.5213833333333333					1	DETECTED	149.0120 m/z @1.52 [CD8117_2.mzXML]	149.0120086669922	1.5213833333333333	0.13735	19.9915	19.854149999999997	179384.90625	5814262.458380616	0	1177	0.12697814752581138	0.49020518398764407	1.538298953848226	149.00210571289062	149.01217651367188
225	149.02297973632812	12.4803					1	DETECTED	149.0230 m/z @12.48 [CD8117_2.mzXML]	149.02297973632812	12.4803	0.10105	20.009666666666664	19.908616666666664	110634.3671875	3.678285289395208E7	1	1177	11.619253909320156	0.5622449589582719	0.08076859946061116	149.02285766601562	149.02345275878906
226	149.07858276367188	17.993666666666666					1	DETECTED	149.0786 m/z @17.99 [CD8117_2.mzXML]	149.07858276367188	17.993666666666666	0.11923333333333333	19.936500000000002	19.81726666666667	9204.9453125	3922211.631434387	0	1177	9.581435556869396	0.5543467112244118	0.20447646867685718	149.07810974121094	149.078857421875
227	149.99252319335938	1.7631000000000001					1	DETECTED	149.9925 m/z @1.76 [CD8117_2.mzXML]	149.99252319335938	1.7631000000000001	0.1921	20.009666666666664	19.817566666666664	20010.533203125	4827603.020201354	0	1177	0.06420419293198854	23.35562135165835	36.48336078799407	149.99246215820312	150.00140380859375
228	150.00839233398438	19.589833333333335					1	DETECTED	150.0084 m/z @19.59 [CD8117_2.mzXML]	150.00839233398438	19.589833333333335	1.4623	19.882166666666667	18.419866666666667	6046.77197265625	5899498.893982176	0	1177	18.337237318812605	0.5080632408159963	0.016126481631992498	150.0059814453125	150.01564025878906
229	150.02635192871094	12.447633333333332					1	DETECTED	150.0264 m/z @12.45 [CD8117_2.mzXML]	150.02635192871094	12.447633333333332	0.10105	19.9915	19.890449999999998	9445.95703125	3658245.3233677973	0	1177	16.31414946777121	0.805504221815752	3.914731284211773	150.02618408203125	150.03372192382812
230	150.05821228027344	2.710066666666667					1	DETECTED	150.0582 m/z @2.71 [CD8117_2.mzXML]	150.05821228027344	2.710066666666667	1.8763166666666666	9.594866666666666	7.71855	41358.84375	2034576.6967332151	0	1177	0.2501918540205117	0.9708830006810446	23.87728795912888	150.05224609375	150.05848693847656
231	150.93203735351562	1.7631000000000001					1	DETECTED	150.9320 m/z @1.76 [CD8117_2.mzXML]	150.93203735351562	1.7631000000000001	1.6700833333333334	1.8059333333333332	0.1358499999999998	18607.716796875	116372.42168041992	0	1177	0.11552055066400913	0.7302454757211952	0.46049095144239044	150.93197631835938	150.93218994140625
232	150.96852111816406	11.6279					1	DETECTED	150.9685 m/z @11.63 [CD8117_2.mzXML]	150.96852111816406	11.6279	0.3739166666666666	19.918333333333333	19.544416666666667	17057.0546875	2306297.066842498	0	1177	0.6846856199326155	0.7362774410637296	0.2131822865170999	150.96771240234375	150.9769744873047
233	151.04762268066406	1.8343166666666666					1	DETECTED	151.0476 m/z @1.83 [CD8117_2.mzXML]	151.04762268066406	1.8343166666666666	1.43045	16.196466666666666	14.766016666666665	12667.544921875	1781870.0227734987	0	1177	9.324803662749268	18.28080637173985	21.36045341200175	151.0386505126953	151.05433654785156
234	151.06126403808594	8.51395					1	DETECTED	151.0613 m/z @8.51 [CD8117_2.mzXML]	151.06126403808594	8.51395	2.710066666666667	9.5598	6.849733333333332	7258.9931640625	876291.4451360778	0	1177	0.12360744486377229	0.5900991577478297	0.015037534594628733	151.0581512451172	151.06190490722656
235	151.11141967773438	10.771133333333333					1	DETECTED	151.1114 m/z @10.77 [CD8117_2.mzXML]	151.11141967773438	10.771133333333333	0.2648	19.80933333333333	19.54453333333333	4369.15625	1051886.1091913453	0	1177	0.0921640980687517	0.9301310320758905	1.716954930430377	151.1110076904297	151.11227416992188
236	152.0091094970703	3.0696999999999997					1	DETECTED	152.0091 m/z @3.07 [CD8117_2.mzXML]	152.0091094970703	3.0696999999999997	2.8801166666666664	3.1136333333333335	0.23351666666666704	3235.6171875	34279.79978845219	0	1177	0.1093182847555405	0.6158681318681333	0.23173626373626646	152.00872802734375	152.0091552734375
237	152.02188110351562	1.8059333333333332					1	DETECTED	152.0219 m/z @1.81 [CD8117_2.mzXML]	152.02188110351562	1.8059333333333332	1.7915833333333333	10.61635	8.824766666666667	93058.1328125	2172162.178867736	0	1177	0.02341025919031403	10.323310880978399	18.747290084584595	152.02188110351562	152.03187561035156
238	152.03189086914062	2.1732					1	DETECTED	152.0319 m/z @2.17 [CD8117_2.mzXML]	152.03189086914062	2.1732	2.1732	9.809050000000001	7.635850000000001	6100.92041015625	699366.651236145	0	1177	7.585226232524283	null	null	152.03189086914062	152.03651428222656
239	152.0470733642578	19.8275					1	DETECTED	152.0471 m/z @19.83 [CD8117_2.mzXML]	152.0470733642578	19.8275	0.10105	20.009666666666664	19.908616666666664	2080.033447265625	1185555.224093201	0	1177	3.013117340963749	0.504617320061812	0.009234640123624053	152.04541015625	152.04811096191406
240	152.94692993164062	1.6098333333333334					1	DETECTED	152.9469 m/z @1.61 [CD8117_2.mzXML]	152.94692993164062	1.6098333333333334	1.4469166666666666	13.66475	12.217833333333333	103159.9140625	3366114.467974792	0	1177	0.08264682385504596	37.49718670076723	2.6992432730257137	152.94674682617188	152.95248413085938
241	153.05735778808594	13.700199999999999					1	DETECTED	153.0574 m/z @13.70 [CD8117_2.mzXML]	153.05735778808594	13.700199999999999	1.3754666666666668	19.772666666666666	18.397199999999998	83381.71875	1.2705171962401578E7	0	1177	1.8713238108190549	0.739399764873226	0.3196336434940297	153.0517120361328	153.0661163330078
242	154.0264434814453	1.8763166666666666					1	DETECTED	154.0264 m/z @1.88 [CD8117_2.mzXML]	154.0264434814453	1.8763166666666666	1.8059333333333332	14.459983333333334	12.65405	62721.3515625	1645470.46507898	0	1177	0.032041511746327744	61.693558768639825	122.10359964556626	154.01991271972656	154.0332794189453
243	154.0586700439453	1.8343166666666666					1	DETECTED	154.0587 m/z @1.83 [CD8117_2.mzXML]	154.0586700439453	1.8343166666666666	1.8343166666666666	15.686466666666666	13.85215	6069.71923828125	1389981.1778521736	0	1177	11.79178092860779	null	null	154.0496826171875	154.068603515625
244	154.08392333984375	4.0186					1	DETECTED	154.0839 m/z @4.02 [CD8117_2.mzXML]	154.08392333984375	4.0186	2.51735	10.684333333333333	8.166983333333333	9049.9833984375	776007.9190241089	0	1177	0.5449315617830117	2.7200610602275876	10.137290757030703	154.07681274414062	154.08668518066406
245	155.02821350097656	2.780133333333333					1	DETECTED	155.0282 m/z @2.78 [CD8117_2.mzXML]	155.02821350097656	2.780133333333333	2.2011166666666666	17.363166666666665	15.162049999999997	21508.90625	1606257.6294481503	0	1177	0.14879252562563794	5.776502311427127	10.787654789799172	155.02774047851562	155.03163146972656
246	155.06787109375	10.313733333333333					1	DETECTED	155.0679 m/z @10.31 [CD8117_2.mzXML]	155.06787109375	10.313733333333333	9.144566666666666	10.43795	1.2933833333333347	9641.8603515625	177109.9071645511	0	1177	0.35628346493051666	0.5528865992071184	0.10637505800016966	155.06028747558594	155.06820678710938
247	155.10662841796875	19.188					1	DETECTED	155.1066 m/z @19.19 [CD8117_2.mzXML]	155.10662841796875	19.188	8.51395	19.188	10.67405	2303.322265625	856452.9501694032	0	1177	8.514457239163471	0.5	null	155.10592651367188	155.10704040527344
248	155.1305694580078	14.9267					1	DETECTED	155.1306 m/z @14.93 [CD8117_2.mzXML]	155.1305694580078	14.9267	0.10105	20.009666666666664	19.908616666666664	440439.71875	7.569693010226932E7	0	1177	0.5779921119480989	1.5253612176819207	1.5040266454601972	155.13035583496094	155.13125610351562
249	156.04185485839844	1.7775333333333334					1	DETECTED	156.0419 m/z @1.78 [CD8117_2.mzXML]	156.04185485839844	1.7775333333333334	1.7318833333333332	10.369116666666667	8.637233333333334	453673.0625	4690627.104894715	1	1177	0.03942565572457446	123.87855535187812	1.1231644677377324	156.04171752929688	156.042236328125
250	156.07669067382812	1.8624333333333332					1	DETECTED	156.0767 m/z @1.86 [CD8117_2.mzXML]	156.07669067382812	1.8624333333333332	1.5359	15.079383333333334	13.543483333333334	38979.70703125	1657195.2076870727	0	1177	0.4406652364828145	1.5914419894329739	2.023718430381618	156.06800842285156	156.07720947265625
251	156.1341552734375	14.9267					1	DETECTED	156.1342 m/z @14.93 [CD8117_2.mzXML]	156.1341552734375	14.9267	0.13735	19.845666666666666	19.708316666666665	19485.74609375	4741350.508343748	0	1177	5.361339650177717	0.6755790940273397	0.8566536092203245	156.13369750976562	156.1349334716797
252	157.0174102783203	1.5067					1	DETECTED	157.0174 m/z @1.51 [CD8117_2.mzXML]	157.0174102783203	1.5067	1.5067	9.340566666666666	7.833866666666665	3748.051513671875	638756.6191994322	0	1177	1.8417095130021228	null	null	157.01052856445312	157.0262451171875
253	157.12777709960938	14.9267					1	DETECTED	157.1278 m/z @14.93 [CD8117_2.mzXML]	157.12777709960938	14.9267	0.10105	20.009666666666664	19.908616666666664	118101.8984375	2.2316267904145844E7	0	1177	0.2696627761407697	0.6812203877666477	1.2925731731066061	157.12217712402344	157.12843322753906
254	158.04010009765625	1.7775333333333334					1	DETECTED	158.0401 m/z @1.78 [CD8117_2.mzXML]	158.04010009765625	1.7775333333333334	1.7477166666666666	19.169500000000003	17.421783333333337	31424.22265625	1332719.965208069	0	1177	1.3551911836891295	20.250041746818106	52.92197944174961	158.03709411621094	158.04559326171875
255	158.13119506835938	14.9267					1	DETECTED	158.1312 m/z @14.93 [CD8117_2.mzXML]	158.13119506835938	14.9267	0.13735	20.009666666666664	19.872316666666663	7474.8466796875	1849349.0545806887	0	1177	0.1930644209877368	0.6723458506902438	0.14728306347837725	158.12481689453125	158.1318817138672
256	158.92782592773438	1.5504166666666668					1	DETECTED	158.9278 m/z @1.55 [CD8117_2.mzXML]	158.92782592773438	1.5504166666666668	1.4771500000000002	2.0879166666666666	0.6107666666666665	38998.8359375	620587.2337663576	0	1177	0.12108232516180872	4.1681073703366724	7.336214740673345	158.9217071533203	158.9278564453125
257	158.9637908935547	1.6552333333333331					1	DETECTED	158.9638 m/z @1.66 [CD8117_2.mzXML]	158.9637908935547	1.6552333333333331	1.5946166666666668	1.9178833333333332	0.32326666666666637	429780.4375	2672456.3894790015	0	1177	0.08425793828725037	1.8642945611409572	2.2590377590527497	158.96372985839844	158.96408081054688
258	159.06509399414062	1.9178833333333332					1	DETECTED	159.0651 m/z @1.92 [CD8117_2.mzXML]	159.06509399414062	1.9178833333333332	1.88995	15.30745	13.417499999999999	9628.6572265625	1564451.0766928098	0	1177	0.21161178533733982	111.36109191584669	133.47533463336177	159.05520629882812	159.0657501220703
259	159.09164428710938	9.18895					1	DETECTED	159.0916 m/z @9.19 [CD8117_2.mzXML]	159.09164428710938	9.18895	9.128283333333334	17.474333333333334	8.34605	59137.640625	1257811.2411668394	0	1177	0.10322849259141265	2.0351577034675623	2.3399063794553108	159.08631896972656	159.1015625
260	159.98187255859375	11.124133333333333					1	DETECTED	159.9819 m/z @11.12 [CD8117_2.mzXML]	159.98187255859375	11.124133333333333	0.10105	20.009666666666664	19.908616666666664	4993.36767578125	1793417.4594356383	0	1177	17.470251247112472	0.9030421010455332	0.6750778683356593	159.98104858398438	159.98255920410156
261	160.06028747558594	2.5991666666666666					1	DETECTED	160.0603 m/z @2.60 [CD8117_2.mzXML]	160.06028747558594	2.5991666666666666	1.8343166666666666	19.62633333333333	17.792016666666665	331520.15625	2.0946856463052694E7	1	1177	0.6129268694302383	1.9384442279412226	1.8496010988907017	160.06004333496094	160.06336975097656
262	160.07574462890625	9.18895					1	DETECTED	160.0757 m/z @9.19 [CD8117_2.mzXML]	160.07574462890625	9.18895	0.22848333333333332	16.41665	16.188166666666667	30361.4296875	2630908.9571224973	0	1177	0.10606324363071273	0.566079345614054	0.021681757935078007	160.07516479492188	160.0792694091797
263	160.13314819335938	10.097266666666666					1	DETECTED	160.1331 m/z @10.10 [CD8117_2.mzXML]	160.13314819335938	10.097266666666666	10.061883333333332	10.239916666666666	0.1780333333333335	13346.708984375	73432.44541320848	0	1177	0.09514582571897634	2.6864946871835147	3.8915386053578014	160.13304138183594	160.13345336914062
264	161.02377319335938	12.312533333333333					1	DETECTED	161.0238 m/z @12.31 [CD8117_2.mzXML]	161.02377319335938	12.312533333333333	1.4771500000000002	16.269616666666668	14.792466666666668	59040.05859375	1.2168385950460762E7	0	1177	1.1335735705750523	2.4304319687945632	3.1503925015596126	161.01431274414062	161.02972412109375
265	161.06375122070312	2.5991666666666666					1	DETECTED	161.0638 m/z @2.60 [CD8117_2.mzXML]	161.06375122070312	2.5991666666666666	0.10105	19.973166666666668	19.872116666666667	18785.810546875	2350047.0299140634	0	1177	0.2918330279761645	2.07768186088372	0.4496193194564982	161.05789184570312	161.0648956298828
266	161.98109436035156	19.5535					1	DETECTED	161.9811 m/z @19.55 [CD8117_2.mzXML]	161.98109436035156	19.5535	0.10105	19.9915	19.890449999999998	3459.531982421875	1657617.8347805801	0	1177	19.160170417374097	0.5112582219720395	0.022516443944078965	161.98025512695312	161.988525390625
267	162.05007934570312	1.9600166666666667					1	DETECTED	162.0501 m/z @1.96 [CD8117_2.mzXML]	162.05007934570312	1.9600166666666667	1.9600166666666667	9.959766666666667	7.999750000000001	10396.509765625	1099276.959076568	0	1177	3.9985790799974876	null	null	162.04779052734375	162.0587615966797
268	162.09796142578125	15.325383333333333					1	DETECTED	162.0980 m/z @15.33 [CD8117_2.mzXML]	162.09796142578125	15.325383333333333	8.900616666666668	19.663	10.762383333333332	10784.2001953125	2704336.3628012985	0	1177	3.936926451098831	0.8460972187883095	0.650089797861544	162.0971221923828	162.09849548339844
269	162.1118621826172	1.82005					1	DETECTED	162.1119 m/z @1.82 [CD8117_2.mzXML]	162.1118621826172	1.82005	1.7631000000000001	8.5313	6.7682	3231862.5	2.273801871918603E7	1	1177	0.15299911724428084	3.848358577063685	3.1145498742463933	162.1077423095703	162.11282348632812
270	162.5105438232422	15.9593					1	DETECTED	162.5105 m/z @15.96 [CD8117_2.mzXML]	162.5105438232422	15.9593	9.612333333333334	18.67716666666667	9.064833333333334	10695.16796875	2673812.7356223157	0	1177	1.2321574530018058	0.7141075264299482	0.4282150528598965	162.50228881835938	162.51983642578125
271	162.9912872314453	1.5359					1	DETECTED	162.9913 m/z @1.54 [CD8117_2.mzXML]	162.9912872314453	1.5359	0.11923333333333333	19.9915	19.872266666666665	369903.5	6800869.920543184	0	1177	0.13101312820783817	1.1203705219264233	1.113141214469029	162.9835205078125	162.99185180664062
272	163.03880310058594	10.88855					1	DETECTED	163.0388 m/z @10.89 [CD8117_2.mzXML]	163.03880310058594	10.88855	0.3557166666666667	20.009666666666664	19.65395	26817.486328125	3379413.0572443833	0	1177	0.9527693295975617	2.968677123484227	12.07752400914195	163.0372314453125	163.04515075683594
273	163.05996704101562	2.01705					1	DETECTED	163.0600 m/z @2.02 [CD8117_2.mzXML]	163.05996704101562	2.01705	0.10105	19.9915	19.890449999999998	44144.33203125	7443157.665982306	0	1177	1.2967974435612617	5.577698934343003	9.660743893545623	163.0509796142578	163.0603485107422
274	163.0943145751953	15.325383333333333					1	DETECTED	163.0943 m/z @15.33 [CD8117_2.mzXML]	163.0943145751953	15.325383333333333	8.636383333333333	19.681333333333335	11.044950000000002	22522.947265625	5449476.760660219	0	1177	3.283669711464528	0.8256054716699059	0.6688375348515511	163.09371948242188	163.09681701660156
275	163.1156768798828	1.82005					1	DETECTED	163.1157 m/z @1.82 [CD8117_2.mzXML]	163.1156768798828	1.82005	1.7775333333333334	12.262616666666666	10.485083333333332	151334.234375	2589274.7247628774	0	1177	0.07833378084363463	123.30556644453192	245.61113288906387	163.1113739013672	163.11622619628906
276	163.97653198242188	0.7200500000000001					1	DETECTED	163.9765 m/z @0.72 [CD8117_2.mzXML]	163.97653198242188	0.7200500000000001	0.10105	20.009666666666664	19.908616666666664	48022.46484375	1.885531883167247E7	1	1177	11.090517273538152	2.910619280741862	13.634574565750032	163.97604370117188	163.9774169921875
277	164.92996215820312	1.6700833333333334					1	DETECTED	164.9300 m/z @1.67 [CD8117_2.mzXML]	164.92996215820312	1.6700833333333334	1.6248833333333332	8.759266666666667	7.134383333333334	31564.3828125	1462513.2241109011	0	1177	0.34044181889476555	78.92016961651896	3.814642258770752	164.92066955566406	164.93023681640625
278	164.98406982421875	11.504466666666668					1	DETECTED	164.9841 m/z @11.50 [CD8117_2.mzXML]	164.98406982421875	11.504466666666668	0.10105	20.009666666666664	19.908616666666664	97087.953125	1.3249608262493296E7	1	1177	1.2735793508328381	0.829266839689243	9.195138476471062	164.9766082763672	164.98703002929688
279	165.02426147460938	1.4919499999999999					1	DETECTED	165.0243 m/z @1.49 [CD8117_2.mzXML]	165.02426147460938	1.4919499999999999	1.4469166666666666	1.6098333333333334	0.16291666666666682	6640.94091796875	52501.00591625979	0	1177	0.2172488766293419	1.808845299777947	2.617690599555894	165.02398681640625	165.024658203125
280	165.05490112304688	9.3246					1	DETECTED	165.0549 m/z @9.32 [CD8117_2.mzXML]	165.05490112304688	9.3246	2.6130666666666666	9.681633333333334	7.068566666666667	8730.0029296875	763467.2770991822	0	1177	5.307440364960903	0.526598492147845	0.05872206320702461	165.05406188964844	165.05519104003906
281	165.1597442626953	16.251549999999998					1	DETECTED	165.1597 m/z @16.25 [CD8117_2.mzXML]	165.1597442626953	16.251549999999998	0.15558333333333335	20.009666666666664	19.85408333333333	20112.380859375	5053185.825519352	0	1177	2.0498876457866384	0.7270117396889706	0.635650409161526	165.156982421875	165.16021728515625
282	165.58982849121094	8.379383333333333					1	DETECTED	165.5898 m/z @8.38 [CD8117_2.mzXML]	165.58982849121094	8.379383333333333	7.937216666666667	8.566033333333333	0.6288166666666664	5695.771484375	113166.98558062743	0	1177	0.28154767433723293	0.7110629476064837	0.4221258952129674	165.58963012695312	165.59043884277344
283	166.02606201171875	2.4095500000000003					1	DETECTED	166.0261 m/z @2.41 [CD8117_2.mzXML]	166.02606201171875	2.4095500000000003	1.8484	8.395633333333333	6.547233333333333	36912.6015625	2262115.380789305	0	1177	1.0007435738835158	2.857412399624149	2.5110691054147436	166.02528381347656	166.02859497070312
284	166.04623413085938	13.17845					1	DETECTED	166.0462 m/z @13.18 [CD8117_2.mzXML]	166.04623413085938	13.17845	1.9600166666666667	16.41665	14.456633333333334	22246.044921875	8450089.84580948	0	1177	14.419995184682284	0.8320174619147355	0.6669155993425409	166.04623413085938	166.05557250976562
285	166.060302734375	8.379383333333333					1	DETECTED	166.0603 m/z @8.38 [CD8117_2.mzXML]	166.060302734375	8.379383333333333	8.280083333333334	8.395633333333333	0.11554999999999893	2589.09814453125	12188.878009460326	0	1177	0.0639527167517766	0.581822759315204	0.163645518630408	166.05789184570312	166.06065368652344
286	166.07327270507812	8.379383333333333					1	DETECTED	166.0733 m/z @8.38 [CD8117_2.mzXML]	166.07327270507812	8.379383333333333	3.7220500000000003	15.079383333333334	11.357333333333333	4875.724609375	662337.337258026	0	1177	0.338466828086462	1.2192957343257946	20.621636034507766	166.06396484375	166.07498168945312
287	166.08592224121094	8.346983333333334					1	DETECTED	166.0859 m/z @8.35 [CD8117_2.mzXML]	166.08592224121094	8.346983333333334	0.2829166666666667	19.9915	19.708583333333333	2153155.75	4.522115605642954E7	1	1177	0.2781477128398979	0.8807239560008381	0.5163794801280459	166.08551025390625	166.08670043945312
288	166.1040496826172	2.6683000000000003					1	DETECTED	166.1040 m/z @2.67 [CD8117_2.mzXML]	166.1040496826172	2.6683000000000003	1.1939833333333332	8.462466666666666	7.268483333333332	17113.40234375	4033802.032276427	0	1177	7.167733836189868	2.454743211011109	3.7841223815950684	166.0967559814453	166.1112060546875
289	166.1254425048828	8.346983333333334					1	DETECTED	166.1254 m/z @8.35 [CD8117_2.mzXML]	166.1254425048828	8.346983333333334	8.195649999999999	19.863833333333332	11.668183333333333	2789.075927734375	897967.5285056762	0	1177	0.09326950997252226	38.55126651982328	76.10253303964656	166.11590576171875	166.12576293945312
290	166.52743530273438	2.2573999999999996					1	DETECTED	166.5274 m/z @2.26 [CD8117_2.mzXML]	166.52743530273438	2.2573999999999996	2.2573999999999996	3.8468666666666667	1.589466666666667	4189.1044921875	204650.38913159183	0	1177	0.9004570305843029	null	null	166.5268096923828	166.5282745361328
291	166.58425903320312	8.346983333333334					1	DETECTED	166.5843 m/z @8.35 [CD8117_2.mzXML]	166.58425903320312	8.346983333333334	7.9717666666666664	8.479583333333332	0.5078166666666659	5957.06982421875	102547.96729766826	0	1177	0.29197285587425803	0.676697907875447	0.35339581575089396	166.5840606689453	166.58432006835938
292	166.98468017578125	11.6279					1	DETECTED	166.9847 m/z @11.63 [CD8117_2.mzXML]	166.98468017578125	11.6279	0.11923333333333333	20.009666666666664	19.89043333333333	49709.75	7924263.258099006	0	1177	0.9621745337924565	0.8136416538520819	0.7374471931571017	166.98394775390625	166.98544311523438
293	167.03152465820312	1.88995					1	DETECTED	167.0315 m/z @1.89 [CD8117_2.mzXML]	167.03152465820312	1.88995	1.7775333333333334	9.791699999999999	8.014166666666664	20899.216796875	1174846.4786297304	0	1177	0.1369095340041031	35.22301795218542	69.15239935414493	167.02157592773438	167.0343017578125
294	167.05624389648438	8.759266666666667					1	DETECTED	167.0562 m/z @8.76 [CD8117_2.mzXML]	167.05624389648438	8.759266666666667	6.877633333333334	9.42375	2.5461166666666664	30263.61328125	677616.4485137337	0	1177	0.26255249085370913	0.8900901330073251	1.047532519834065	167.0557861328125	167.0565643310547
295	167.07350158691406	1.7915833333333333					1	DETECTED	167.0735 m/z @1.79 [CD8117_2.mzXML]	167.07350158691406	1.7915833333333333	1.7915833333333333	10.584566666666666	8.792983333333332	6979.14599609375	2146206.7434016718	0	1177	8.485346993039732	null	null	167.0677032470703	167.07350158691406
296	167.08938598632812	8.346983333333334					1	DETECTED	167.0894 m/z @8.35 [CD8117_2.mzXML]	167.08938598632812	8.346983333333334	7.743483333333333	9.525033333333333	1.7815500000000002	146819.921875	2991296.4229255947	0	1177	0.2763919840451212	1.1147837544783623	0.5416927786736833	167.0813446044922	167.08998107910156
297	168.09303283691406	8.379383333333333					1	DETECTED	168.0930 m/z @8.38 [CD8117_2.mzXML]	168.09303283691406	8.379383333333333	7.902550000000001	11.157216666666667	3.254666666666666	5159.24072265625	229879.66324456778	0	1177	0.21665168613195362	3.4127927298147553	0.36003026286872497	168.09002685546875	168.10162353515625
298	168.9799346923828	11.53605					1	DETECTED	168.9799 m/z @11.54 [CD8117_2.mzXML]	168.9799346923828	11.53605	0.10105	19.9915	19.890449999999998	18022.37890625	3506976.5930974116	0	1177	1.7196309945103998	0.7838444108062796	0.7430793084625826	168.97972106933594	168.9808807373047
299	169.00521850585938	10.43795					1	DETECTED	169.0052 m/z @10.44 [CD8117_2.mzXML]	169.00521850585938	10.43795	1.5649166666666665	18.198	16.633083333333335	22311.580078125	5002157.504825745	0	1177	0.08835322344571317	0.5109545540017447	0.017591103501200592	168.99533081054688	169.0052947998047
300	169.03561401367188	3.0696999999999997					1	DETECTED	169.0356 m/z @3.07 [CD8117_2.mzXML]	169.03561401367188	3.0696999999999997	0.8478	19.936500000000002	19.088700000000003	110189.1796875	5271969.201298946	0	1177	0.3445334458157676	1.2722621476328708	0.7799010346954008	169.03273010253906	169.0423583984375
301	169.0581817626953	1.8059333333333332					1	DETECTED	169.0582 m/z @1.81 [CD8117_2.mzXML]	169.0581817626953	1.8059333333333332	1.2302666666666666	11.023516666666666	9.793249999999999	74919.71875	3021342.3133757934	0	1177	0.10973551456931308	8.478344300766437	94.61399309456453	169.04905700683594	169.05865478515625
302	169.09466552734375	1.6552333333333331					1	DETECTED	169.0947 m/z @1.66 [CD8117_2.mzXML]	169.09466552734375	1.6552333333333331	1.5798333333333334	19.425833333333333	17.846	19862.53515625	4253935.957475158	0	1177	7.1758103185625615	118.34217506631349	93.9500222888675	169.08535766601562	169.09718322753906
303	170.02127075195312	9.9428					1	DETECTED	170.0213 m/z @9.94 [CD8117_2.mzXML]	170.02127075195312	9.9428	9.893133333333333	10.061883333333332	0.1687499999999993	5589.306640625	35967.67883148193	0	1177	0.1155325288471225	1.6988255033556872	2.3976510067113743	170.0211944580078	170.0214385986328
304	170.04196166992188	1.7915833333333333					1	DETECTED	170.0420 m/z @1.79 [CD8117_2.mzXML]	170.04196166992188	1.7915833333333333	1.7775333333333334	10.4814	8.703866666666666	12518.23828125	1298899.7297289427	0	1177	0.02673804652720624	309.74614472123596	105.77060725077564	170.03260803222656	170.04281616210938
305	170.06004333496094	9.18895					1	DETECTED	170.0600 m/z @9.19 [CD8117_2.mzXML]	170.06004333496094	9.18895	4.0186	9.876650000000001	5.858050000000001	189016.234375	2578297.3307731617	0	1177	0.0975137755287463	1.8135703553175482	1.9411256535423513	170.05816650390625	170.06036376953125
306	170.09255981445312	1.8484					1	DETECTED	170.0926 m/z @1.85 [CD8117_2.mzXML]	170.09255981445312	1.8484	0.10105	19.936500000000002	19.83545	11481.1298828125	5268034.847285762	0	1177	5.01113323500748	5.67586631184365	41.685850111052325	170.08309936523438	170.0968780517578
307	171.00234985351562	10.43795					1	DETECTED	171.0023 m/z @10.44 [CD8117_2.mzXML]	171.00234985351562	10.43795	1.4469166666666666	10.495916666666666	9.049	8527.529296875	1960972.6489996337	0	1177	0.08120235009564425	0.5032235820131908	0.006447164026381697	170.99423217773438	171.0023651123047
308	171.03309631347656	1.5359					1	DETECTED	171.0331 m/z @1.54 [CD8117_2.mzXML]	171.03309631347656	1.5359	1.43045	17.4	15.969549999999998	8886.45703125	1718379.1647646483	0	1177	0.07815455970953322	75.72095779990512	150.44191559981027	171.02748107910156	171.03314208984375
309	171.0635223388672	9.174616666666667					1	DETECTED	171.0635 m/z @9.17 [CD8117_2.mzXML]	171.0635223388672	9.174616666666667	9.144566666666666	10.1503	1.0057333333333336	20182.615234375	159320.35999127195	0	1177	0.08838469237256241	16.734331669439257	32.468663338878514	171.06251525878906	171.06369018554688
310	171.14906311035156	0.17386666666666667					1	DETECTED	171.1491 m/z @0.17 [CD8117_2.mzXML]	171.14906311035156	0.17386666666666667	0.10105	20.009666666666664	19.908616666666664	7467.72802734375	4845202.532103509	0	1177	9.31533745985497	136.70370794232088	272.40741588464175	171.1414794921875	171.158447265625
311	172.03689575195312	9.508016666666666					1	DETECTED	172.0369 m/z @9.51 [CD8117_2.mzXML]	172.03689575195312	9.508016666666666	9.474083333333335	10.453	0.9789166666666649	9141.775390625	133709.5282331537	0	1177	0.08107012623191956	14.42411591355661	27.84823182711322	172.03424072265625	172.0371551513672
312	172.13320922851562	10.239916666666666					1	DETECTED	172.1332 m/z @10.24 [CD8117_2.mzXML]	172.13320922851562	10.239916666666666	7.0008333333333335	10.684333333333333	3.6834999999999996	13502.0078125	242251.66841009527	0	1177	0.09569768373239285	0.5686022279966041	0.029674013021491044	172.12701416015625	172.13356018066406
313	172.97833251953125	1.5359					1	DETECTED	172.9783 m/z @1.54 [CD8117_2.mzXML]	172.97833251953125	1.5359	1.4469166666666666	14.793633333333334	13.346716666666667	5209.734375	1713599.7850615238	0	1177	0.06081643646388324	74.99559842667159	148.9911968533432	172.9779510498047	172.98721313476562
314	173.02069091796875	16.14143333333333					1	DETECTED	173.0207 m/z @16.14 [CD8117_2.mzXML]	173.02069091796875	16.14143333333333	0.13735	19.918333333333333	19.78098333333333	5453.4736328125	2052811.220038114	0	1177	6.637046806344394	0.6179980109242954	0.47722036079440194	173.01988220214844	173.02975463867188
315	173.16510009765625	9.712883333333334					1	DETECTED	173.1651 m/z @9.71 [CD8117_2.mzXML]	173.16510009765625	9.712883333333334	6.612466666666666	9.744083333333332	3.131616666666666	3443.739501953125	288880.52135830687	0	1177	0.062297748421137555	0.5050315817766426	0.01006316355328531	173.16481018066406	173.16896057128906
316	173.96153259277344	11.380983333333335					1	DETECTED	173.9615 m/z @11.38 [CD8117_2.mzXML]	173.96153259277344	11.380983333333335	0.11923333333333333	20.009666666666664	19.89043333333333	7172.68505859375	1793665.9526339425	0	1177	0.4073086322274726	1.4741847807754298	1.902857109758627	173.951904296875	173.9619903564453
317	174.07876586914062	16.269616666666668					1	DETECTED	174.0788 m/z @16.27 [CD8117_2.mzXML]	174.07876586914062	16.269616666666668	9.006766666666666	19.353	10.346233333333336	10303.8125	2379123.8356642784	0	1177	3.150287601815238	0.7343060217379191	0.45383939887103986	174.0774383544922	174.07913208007812
318	174.1274871826172	0.9022833333333333					1	DETECTED	174.1275 m/z @0.90 [CD8117_2.mzXML]	174.1274871826172	0.9022833333333333	0.10105	20.009666666666664	19.908616666666664	2005.9385986328125	1377106.4166796566	0	1177	7.392385397039239	12.423732162915503	23.84746432583101	174.1267547607422	174.12838745117188
319	174.9379425048828	1.6552333333333331					1	DETECTED	174.9379 m/z @1.66 [CD8117_2.mzXML]	174.9379425048828	1.6552333333333331	1.6098333333333334	2.1449166666666666	0.5350833333333331	104816.5546875	926417.9486318356	0	1177	0.0969532957922743	2.260167732359204	3.3171810978581426	174.93650817871094	174.93817138671875
320	174.99139404296875	1.4623					1	DETECTED	174.9914 m/z @1.46 [CD8117_2.mzXML]	174.99139404296875	1.4623	0.17386666666666667	19.845666666666666	19.6718	66774.109375	3225905.9146145014	0	1177	0.77350951307317	1.291616975369774	31.145899277240837	174.9908447265625	174.9920196533203
321	175.00820922851562	11.395416666666668					1	DETECTED	175.0082 m/z @11.40 [CD8117_2.mzXML]	175.00820922851562	11.395416666666668	9.612333333333334	19.206333333333337	9.594000000000003	5497.2705078125	1292691.8261017466	0	1177	4.512745280893748	2.6902836846286866	5.1617055144636845	175.00743103027344	175.00918579101562
322	175.02386474609375	3.3381166666666666					1	DETECTED	175.0239 m/z @3.34 [CD8117_2.mzXML]	175.02386474609375	3.3381166666666666	1.88995	19.663	17.77305	9285.4248046875	1783196.0879076845	0	1177	0.6149978602188986	6.136396593393947	0.33001574055301675	175.01882934570312	175.03187561035156
323	175.07501220703125	16.233449999999998					1	DETECTED	175.0750 m/z @16.23 [CD8117_2.mzXML]	175.07501220703125	16.233449999999998	8.900616666666668	19.936500000000002	11.035883333333334	13832.7353515625	3339006.321901305	0	1177	3.1223012340700294	0.7391237640400988	0.4876047160676056	175.06637573242188	175.0756072998047
324	175.09584045410156	10.821233333333334					1	DETECTED	175.0958 m/z @10.82 [CD8117_2.mzXML]	175.09584045410156	10.821233333333334	0.11923333333333333	20.009666666666664	19.89043333333333	2592.37548828125	1639116.8255029595	0	1177	14.340507525724608	0.929285803276646	0.858571606553292	175.08673095703125	175.09674072265625
325	175.11874389648438	1.7915833333333333					1	DETECTED	175.1187 m/z @1.79 [CD8117_2.mzXML]	175.11874389648438	1.7915833333333333	1.5798333333333334	6.34865	4.768816666666667	63610.9765625	1450930.6178898618	0	1177	0.1754553633550251	6.234853241282138	2.9405063105872	175.1163330078125	175.11961364746094
326	176.07069396972656	10.524866666666666					1	DETECTED	176.0707 m/z @10.52 [CD8117_2.mzXML]	176.07069396972656	10.524866666666666	4.507733333333333	16.509933333333333	12.002199999999998	52954.625	1340853.5957634887	0	1177	0.08657065835116029	0.5652429460600056	6.691824653358655	176.0615997314453	176.07876586914062
327	176.970703125	1.5504166666666668					1	DETECTED	176.9707 m/z @1.55 [CD8117_2.mzXML]	176.970703125	1.5504166666666668	1.43045	1.6098333333333334	0.17938333333333345	27866.560546875	195806.71149536144	0	1177	0.11889273813057999	0.747638232842456	0.49527646568491207	176.9704132080078	176.97080993652344
328	177.00123596191406	12.02455					1	DETECTED	177.0012 m/z @12.02 [CD8117_2.mzXML]	177.00123596191406	12.02455	1.4120666666666668	17.715333333333334	16.303266666666666	7020.10986328125	1671401.9559198297	0	1177	3.1825188941464937	0.7681174214643446	1.64271297198583	176.99853515625	177.00697326660156
329	177.060791015625	1.6700833333333334					1	DETECTED	177.0608 m/z @1.67 [CD8117_2.mzXML]	177.060791015625	1.6700833333333334	1.5946166666666668	9.681633333333334	8.087016666666667	22289.521484375	1448981.5179973755	0	1177	0.057705856653676335	53.58005742049477	106.16011484098954	177.05409240722656	177.06097412109375
330	177.07569885253906	1.9887000000000001					1	DETECTED	177.0757 m/z @1.99 [CD8117_2.mzXML]	177.07569885253906	1.9887000000000001	1.2302666666666666	10.61635	9.386083333333334	8825.076171875	1096710.0450693357	0	1177	8.66078521561616	6.187810398628751	11.375620797257502	177.07382202148438	177.0836639404297
331	177.0906982421875	10.854666666666667					1	DETECTED	177.0907 m/z @10.85 [CD8117_2.mzXML]	177.0906982421875	10.854666666666667	2.326916666666667	16.435516666666665	14.108599999999997	8208.6572265625	1731124.8399582512	0	1177	8.02435210171965	1.232989377804687	1.468500383094022	177.08627319335938	177.09542846679688
332	177.16348266601562	12.5625					1	DETECTED	177.1635 m/z @12.56 [CD8117_2.mzXML]	177.16348266601562	12.5625	0.10105	19.973166666666668	19.872116666666667	4220.19189453125	1884409.6570787039	0	1177	9.34162824000777	0.7973436745590067	1.8802597426385341	177.15902709960938	177.16363525390625
333	177.95578002929688	5.66485					1	DETECTED	177.9558 m/z @5.66 [CD8117_2.mzXML]	177.95578002929688	5.66485	0.10105	20.009666666666664	19.908616666666664	2965.902099609375	1104290.499368103	0	1177	4.874761731277225	1.7891204452592349	2.5782408905184697	177.95033264160156	177.95657348632812
334	179.0399627685547	1.4771500000000002					1	DETECTED	179.0400 m/z @1.48 [CD8117_2.mzXML]	179.0399627685547	1.4771500000000002	1.4469166666666666	15.30745	13.860533333333333	9825.5732421875	1848674.385773529	0	1177	0.13261156873325297	229.2260198456433	457.4520396912866	179.03448486328125	179.04025268554688
335	179.0538330078125	15.201383333333332					1	DETECTED	179.0538 m/z @15.20 [CD8117_2.mzXML]	179.0538330078125	15.201383333333332	9.373600000000001	18.878	9.504399999999999	4386.14697265625	958792.2441477372	0	1177	2.9204800731937883	0.8154386888096391	0.3880604081199515	179.05332946777344	179.05458068847656
336	179.07049560546875	10.510366666666666					1	DETECTED	179.0705 m/z @10.51 [CD8117_2.mzXML]	179.07049560546875	10.510366666666666	0.10105	20.009666666666664	19.908616666666664	11538.2607421875	1410377.409631745	0	1177	0.09078378561543232	1.5466942051581776	0.8537668177896314	179.0624237060547	179.07054138183594
337	180.0225830078125	1.5213833333333333					1	DETECTED	180.0226 m/z @1.52 [CD8117_2.mzXML]	180.0225830078125	1.5213833333333333	1.5067	9.508016666666666	8.001316666666666	9232.134765625	2315226.543299591	0	1177	8.030069445869136	272.46254256526584	541.0529516093638	180.01516723632812	180.0225830078125
338	180.06524658203125	9.712883333333334					1	DETECTED	180.0652 m/z @9.71 [CD8117_2.mzXML]	180.06524658203125	9.712883333333334	1.9600166666666667	12.8161	10.856083333333334	478061.15625	4094675.46397682	1	1177	0.09313279568954513	1.6905245660035388	1.882502742035621	180.0585479736328	180.0735626220703
339	180.0879669189453	8.86505					1	DETECTED	180.0880 m/z @8.87 [CD8117_2.mzXML]	180.0879669189453	8.86505	0.21025	19.973166666666668	19.76291666666667	4892.54248046875	1230094.6927968755	0	1177	0.0961543885347158	1.1417315632173286	1.4459810651169425	180.07826232910156	180.08824157714844
340	180.10171508789062	11.27455					1	DETECTED	180.1017 m/z @11.27 [CD8117_2.mzXML]	180.10171508789062	11.27455	2.8228333333333335	12.041233333333334	9.2184	5409.72021484375	693611.3653347777	0	1177	0.7994930775612445	0.5453566632419845	0.0907133264839689	180.1007537841797	180.1022186279297
341	180.90367126464844	1.6552333333333331					1	DETECTED	180.9037 m/z @1.66 [CD8117_2.mzXML]	180.90367126464844	1.6552333333333331	1.6401000000000001	2.0596833333333335	0.4195833333333334	15386.234375	190445.48079064937	0	1177	0.27586670363379073	13.862885462555376	26.72577092511075	180.9032440185547	180.9044952392578
342	180.94760131835938	1.43045					1	DETECTED	180.9476 m/z @1.43 [CD8117_2.mzXML]	180.94760131835938	1.43045	1.43045	19.480666666666664	18.050216666666664	2512.929931640625	1278494.3501416314	0	1177	14.020669285132012	null	null	180.93832397460938	180.94813537597656
343	181.0716552734375	9.356950000000001					1	DETECTED	181.0717 m/z @9.36 [CD8117_2.mzXML]	181.0716552734375	9.356950000000001	5.978933333333333	18.915000000000003	12.936066666666669	1081196.625	1.2219190306099813E7	0	1177	0.4724473856043758	1.0979388714376215	0.887101600508177	181.06446838378906	181.08001708984375
344	181.08560180664062	11.53605					1	DETECTED	181.0856 m/z @11.54 [CD8117_2.mzXML]	181.08560180664062	11.53605	3.24735	19.900166666666667	16.652816666666666	242918.1875	2872623.3194519356	1	1177	0.2453876381614677	2.814011099134019	4.624116142798184	181.08319091796875	181.08790588378906
345	182.0811767578125	3.8939999999999997					1	DETECTED	182.0812 m/z @3.89 [CD8117_2.mzXML]	182.0811767578125	3.8939999999999997	1.9317	11.550716666666666	9.619016666666667	132640.328125	7502944.348343597	1	1177	0.4440707695172801	0.6561630828282484	0.30044994705152656	182.07510375976562	182.08889770507812
346	182.14981079101562	17.326					1	DETECTED	182.1498 m/z @17.33 [CD8117_2.mzXML]	182.14981079101562	17.326	0.10105	20.009666666666664	19.908616666666664	80337.8515625	2.168436595009997E7	1	1177	3.7724307900272596	0.5839355214691332	0.5131345356219918	182.14891052246094	182.15017700195312
347	182.96258544921875	1.5213833333333333					1	DETECTED	182.9626 m/z @1.52 [CD8117_2.mzXML]	182.96258544921875	1.5213833333333333	1.4469166666666666	1.5946166666666668	0.14770000000000016	16154.2041015625	82701.74414721681	0	1177	0.12911500769010442	0.9917188898836178	0.9500102348017353	182.96238708496094	182.96270751953125
348	183.05126953125	8.313833333333333					1	DETECTED	183.0513 m/z @8.31 [CD8117_2.mzXML]	183.05126953125	8.313833333333333	0.24658333333333332	19.882166666666667	19.635583333333333	12808.7197265625	2762711.3491069665	0	1177	7.696179674160916	1.4063158338649075	2.391033271390511	183.0480499267578	183.0563507080078
349	183.110107421875	1.7477166666666666					1	DETECTED	183.1101 m/z @1.75 [CD8117_2.mzXML]	183.110107421875	1.7477166666666666	0.17386666666666667	10.956716666666667	10.78285	12896.6630859375	1563774.3396378176	0	1177	5.27833318817933	2.2357144088023873	3.1773027046396347	183.10040283203125	183.11053466796875
350	183.15313720703125	17.326					1	DETECTED	183.1531 m/z @17.33 [CD8117_2.mzXML]	183.15313720703125	17.326	0.11923333333333333	19.973166666666668	19.853933333333334	5839.619140625	1970943.4813515628	0	1177	8.703445343598755	0.5769222573289966	0.08140190467345297	183.1524658203125	183.15380859375
351	184.07290649414062	13.072166666666668					1	DETECTED	184.0729 m/z @13.07 [CD8117_2.mzXML]	184.07290649414062	13.072166666666668	11.710083333333333	18.95133333333333	7.241249999999997	62697.3828125	2674845.7393819564	0	1177	0.21546806189096834	1.2109190625914223	0.9608860352777446	184.0725555419922	184.07920837402344
352	184.0940704345703	1.7915833333333333					1	DETECTED	184.0941 m/z @1.79 [CD8117_2.mzXML]	184.0940704345703	1.7915833333333333	1.7631000000000001	19.243166666666664	17.480066666666662	496460.78125	4717408.397823729	0	1177	0.040271044180647975	306.0473955867041	1.062422066155454	184.0940704345703	184.0973358154297
353	185.04193115234375	1.9039499999999998					1	DETECTED	185.0419 m/z @1.90 [CD8117_2.mzXML]	185.04193115234375	1.9039499999999998	1.2665666666666666	17.901166666666665	16.6346	205240.890625	4182546.8930232245	0	1177	0.105815429723771	2.0998357192560753	53.234497318378	185.041259765625	185.04539489746094
354	185.09750366210938	1.7915833333333333					1	DETECTED	185.0975 m/z @1.79 [CD8117_2.mzXML]	185.09750366210938	1.7915833333333333	1.7915833333333333	8.972000000000001	7.180416666666668	38729.86328125	8076710.684913542	0	1177	8.371175882415672	null	null	185.09750366210938	185.10354614257812
355	185.12832641601562	9.110983333333333					1	DETECTED	185.1283 m/z @9.11 [CD8117_2.mzXML]	185.12832641601562	9.110983333333333	9.024016666666666	10.010683333333333	0.9866666666666664	41253.33984375	335330.28468029713	0	1177	0.1059613792999432	1.8643997555105167	1.9446143980175732	185.12802124023438	185.1291046142578
356	186.07359313964844	1.8763166666666666					1	DETECTED	186.0736 m/z @1.88 [CD8117_2.mzXML]	186.07359313964844	1.8763166666666666	0.24658333333333332	18.73166666666667	18.485083333333336	32726.13671875	1719405.078335632	0	1177	0.41715310586042986	1.7105634771665887	0.41088972041095223	186.07264709472656	186.07644653320312
357	186.22120666503906	11.410449999999999					1	DETECTED	186.2212 m/z @11.41 [CD8117_2.mzXML]	186.22120666503906	11.410449999999999	10.0446	11.550716666666666	1.5061166666666654	17503.873046875	668765.7202183831	0	1177	0.09183990720083024	0.551347756586253	0.09953433584858903	186.2205352783203	186.22198486328125
358	186.91180419921875	1.6700833333333334					1	DETECTED	186.9118 m/z @1.67 [CD8117_2.mzXML]	186.91180419921875	1.6700833333333334	1.6401000000000001	6.948033333333333	5.307933333333333	27908.900390625	905055.5898904417	0	1177	0.06993312383411943	88.51473040578122	176.02946081156244	186.9114990234375	186.9202423095703
359	186.92269897460938	1.5649166666666665					1	DETECTED	186.9227 m/z @1.56 [CD8117_2.mzXML]	186.92269897460938	1.5649166666666665	1.4469166666666666	4.936083333333333	3.4891666666666667	20360.75	865401.9148019411	0	1177	0.08917209074966381	14.784604519774026	27.32152418301446	186.92242431640625	186.9250946044922
360	187.05758666992188	1.8763166666666666					1	DETECTED	187.0576 m/z @1.88 [CD8117_2.mzXML]	187.05758666992188	1.8763166666666666	1.8484	9.474083333333335	7.625683333333335	238392.0625	3242048.5578326425	0	1177	0.05361701095781046	6.369830095332867	5.64202408819267	187.0561981201172	187.05882263183594
361	187.07115173339844	2.6406666666666667					1	DETECTED	187.0712 m/z @2.64 [CD8117_2.mzXML]	187.07115173339844	2.6406666666666667	2.285366666666667	7.1423000000000005	4.856933333333334	16533.4609375	1139694.2974169306	0	1177	0.8549900785302897	6.834975138380718	5.652909653718126	187.07083129882812	187.0717010498047
362	187.12591552734375	11.240783333333333					1	DETECTED	187.1259 m/z @11.24 [CD8117_2.mzXML]	187.12591552734375	11.240783333333333	0.10105	20.009666666666664	19.908616666666664	5662.31298828125	2899960.895993895	0	1177	10.175717542303932	0.8935858727916886	4.7820746013856	187.12509155273438	187.13243103027344
363	187.4725341796875	9.217450000000001					1	DETECTED	187.4725 m/z @9.22 [CD8117_2.mzXML]	187.4725341796875	9.217450000000001	9.144566666666666	9.292416666666666	0.14785000000000004	5705.16796875	33102.2787217407	0	1177	0.09568574400678287	1.0142922478847218	1.0285844957694434	187.47244262695312	187.47280883789062
364	188.0702362060547	9.18895					1	DETECTED	188.0702 m/z @9.19 [CD8117_2.mzXML]	188.0702362060547	9.18895	1.8763166666666666	11.140649999999999	9.264333333333333	2164485.0	1.6474155480715998E7	1	1177	0.09503792679897671	1.7882645327074473	1.951195913817279	188.06088256835938	188.07872009277344
365	188.0958709716797	11.504466666666668					1	DETECTED	188.0959 m/z @11.50 [CD8117_2.mzXML]	188.0958709716797	11.504466666666668	0.4468	18.049500000000002	17.602700000000002	5341.65283203125	1622808.821108337	0	1177	5.863482003234417	0.7959500195942484	0.37530386921557557	188.08740234375	188.10069274902344
366	188.67086791992188	9.2032					1	DETECTED	188.6709 m/z @9.20 [CD8117_2.mzXML]	188.67086791992188	9.2032	9.144566666666666	18.658666666666665	9.5141	5745.759765625	1184915.2865003662	0	1177	9.507492058214265	81.13217737350585	161.2643547470117	188.66233825683594	188.6710968017578
367	189.02406311035156	13.770000000000001					1	DETECTED	189.0241 m/z @13.77 [CD8117_2.mzXML]	189.02406311035156	13.770000000000001	1.4919499999999999	16.251549999999998	14.759599999999999	5582.5166015625	1459421.205515564	0	1177	0.6090974678404635	0.6010563566690149	0.20211271333802977	189.0209197998047	189.0244598388672
368	189.04676818847656	1.4469166666666666					1	DETECTED	189.0468 m/z @1.45 [CD8117_2.mzXML]	189.04676818847656	1.4469166666666666	1.43045	10.495916666666666	9.065466666666666	9146.7412109375	1942236.8566926266	0	1177	0.10943686579439915	275.2672064777334	550.3962783826131	189.0467529296875	189.0523681640625
369	189.0737762451172	9.18895					1	DETECTED	189.0738 m/z @9.19 [CD8117_2.mzXML]	189.0737762451172	9.18895	9.110983333333333	19.936500000000002	10.825516666666669	205720.625	1850118.6740595696	0	1177	0.09518492106630916	2.4237674085966785	1.9752711668783864	189.06967163085938	189.07557678222656
370	189.08697509765625	2.4229666666666665					1	DETECTED	189.0870 m/z @2.42 [CD8117_2.mzXML]	189.08697509765625	2.4229666666666665	1.8484	18.253833333333333	16.40543333333333	54214.0859375	5895931.526937347	0	1177	0.9913934214266988	5.241646792590669	10.098546196963062	189.08633422851562	189.09120178222656
371	190.08583068847656	10.821233333333334					1	DETECTED	190.0858 m/z @10.82 [CD8117_2.mzXML]	190.08583068847656	10.821233333333334	2.340433333333333	11.190666666666667	8.850233333333334	26785.84375	951223.3252161867	0	1177	0.09264278836706374	0.554111714147249	0.15038952943314732	190.07752990722656	190.0911102294922
372	190.14373779296875	10.313733333333333					1	DETECTED	190.1437 m/z @10.31 [CD8117_2.mzXML]	190.14373779296875	10.313733333333333	0.3739166666666666	10.584566666666666	10.21065	25395.80078125	801073.5970647583	0	1177	0.18952999364923073	0.9766135305097037	0.9423181467937439	190.14340209960938	190.14425659179688
373	190.9679718017578	13.840616666666667					1	DETECTED	190.9680 m/z @13.84 [CD8117_2.mzXML]	190.9679718017578	13.840616666666667	0.11923333333333333	19.973166666666668	19.853933333333334	6135.5	1781776.8469519343	0	1177	0.8977403511228914	0.6617930462642478	0.3270612689057638	190.96273803710938	190.97706604003906
374	190.9796905517578	11.410449999999999					1	DETECTED	190.9797 m/z @11.41 [CD8117_2.mzXML]	190.9796905517578	11.410449999999999	1.4623	18.658666666666665	17.196366666666666	6123.4560546875	2066364.3238553773	0	1177	0.7820194879362159	0.8642997274200062	0.44363679405256307	190.9795379638672	190.98385620117188
375	191.0176239013672	2.9673000000000003					1	DETECTED	191.0176 m/z @2.97 [CD8117_2.mzXML]	191.0176239013672	2.9673000000000003	1.4919499999999999	17.567166666666665	16.075216666666666	9634.0185546875	1900632.3343499762	0	1177	0.3313649569358881	4.598485300654303	8.114644251733004	191.01419067382812	191.0226593017578
376	191.0399932861328	1.7775333333333334					1	DETECTED	191.0400 m/z @1.78 [CD8117_2.mzXML]	191.0399932861328	1.7775333333333334	1.43045	17.120833333333334	15.690383333333333	82144.4375	2856453.5092088925	0	1177	0.0948517171733243	1.1490787120072996	0.892312092506801	191.0341033935547	191.0497589111328
377	191.0763397216797	1.6700833333333334					1	DETECTED	191.0763 m/z @1.67 [CD8117_2.mzXML]	191.0763397216797	1.6700833333333334	1.5798333333333334	10.667133333333334	9.0873	59515.94921875	1.3022943291444946E7	0	1177	0.059479774189080015	47.46934557795463	102.7569235319551	191.0762481689453	191.08169555664062
378	191.97080993652344	13.41145					1	DETECTED	191.9708 m/z @13.41 [CD8117_2.mzXML]	191.97080993652344	13.41145	0.13735	19.918333333333333	19.78098333333333	1843.10693359375	1295727.0095266108	0	1177	11.86641308529849	0.7450969682815909	0.4901939365631819	191.96861267089844	191.97219848632812
379	192.06568908691406	9.356950000000001					1	DETECTED	192.0657 m/z @9.36 [CD8117_2.mzXML]	192.06568908691406	9.356950000000001	5.543166666666666	9.491016666666667	3.9478500000000007	2700.97265625	243311.29894149792	0	1177	2.2248997283294534	0.5175765971672922	0.035153194334584366	192.0641326904297	192.06927490234375
380	192.13455200195312	4.254566666666666					1	DETECTED	192.1346 m/z @4.25 [CD8117_2.mzXML]	192.13455200195312	4.254566666666666	3.5221500000000003	4.620683333333333	1.0985333333333327	2225.6259765625	77640.17114471433	0	1177	0.771192737477878	0.7499374217772217	0.49987484355444345	192.13368225097656	192.1349639892578
381	192.9613800048828	2.1449166666666666					1	DETECTED	192.9614 m/z @2.14 [CD8117_2.mzXML]	192.9613800048828	2.1449166666666666	2.0596833333333335	18.567333333333334	16.50765	7449.00634765625	1739555.5387679446	0	1177	0.16888615948776398	78.69543296766639	169.39736480978857	192.96115112304688	192.96527099609375
382	193.03494262695312	1.6853					1	DETECTED	193.0349 m/z @1.69 [CD8117_2.mzXML]	193.03494262695312	1.6853	1.6552333333333331	17.21466666666667	15.559433333333336	7548.21337890625	878619.8840939639	0	1177	1.4879079287281922	258.74889135254784	516.4977827050957	193.03379821777344	193.0370330810547
383	193.0558624267578	1.5504166666666668					1	DETECTED	193.0559 m/z @1.55 [CD8117_2.mzXML]	193.0558624267578	1.5504166666666668	1.43045	15.868583333333333	14.438133333333333	11196.0498046875	1097205.0414925537	0	1177	0.12931389453570752	60.17560433453731	119.35120866907464	193.05206298828125	193.0623016357422
384	193.08599853515625	10.510366666666666					1	DETECTED	193.0860 m/z @10.51 [CD8117_2.mzXML]	193.08599853515625	10.510366666666666	10.46725	13.493383333333332	3.0261333333333322	9356.955078125	226165.032188446	0	1177	0.098243404054287	35.09238500193307	3.288427722496497	193.07640075683594	193.08619689941406
385	193.906494140625	9.893133333333333					1	DETECTED	193.9065 m/z @9.89 [CD8117_2.mzXML]	193.906494140625	9.893133333333333	9.8601	9.9769	0.11680000000000135	4267.3193359375	23108.254861938523	0	1177	0.10012492462015565	1.7679112008072546	2.5358224016145092	193.9059600830078	193.9065399169922
386	194.03343200683594	16.71366666666667					1	DETECTED	194.0334 m/z @16.71 [CD8117_2.mzXML]	194.03343200683594	16.71366666666667	0.66545	20.009666666666664	19.344216666666664	3849.447021484375	2075316.505329162	0	1177	7.736775726277724	0.6026905377856105	0.19324365404493538	194.0323944091797	194.03396606445312
387	194.96319580078125	15.044450000000001					1	DETECTED	194.9632 m/z @15.04 [CD8117_2.mzXML]	194.96319580078125	15.044450000000001	10.684333333333333	16.269616666666668	5.585283333333335	4528.6083984375	867798.9815003666	0	1177	0.32063189325548613	0.640497005049559	0.280994010099118	194.96243286132812	194.96359252929688
388	194.9768524169922	12.092866666666668					1	DETECTED	194.9769 m/z @12.09 [CD8117_2.mzXML]	194.9768524169922	12.092866666666668	11.550716666666666	14.426466666666666	2.87575	8596.8388671875	527235.1907600096	0	1177	0.19299253329463362	2.6521719081434965	3.360248754639859	194.97589111328125	194.97711181640625
389	195.02975463867188	17.363166666666665					1	DETECTED	195.0298 m/z @17.36 [CD8117_2.mzXML]	195.02975463867188	17.363166666666665	0.22848333333333332	19.80933333333333	19.580849999999998	7856.87548828125	2894796.7359836735	0	1177	2.1966552171592486	0.5713805624265014	0.28377232840327843	195.02928161621094	195.0380859375
390	195.06484985351562	10.905816666666668					1	DETECTED	195.0648 m/z @10.91 [CD8117_2.mzXML]	195.06484985351562	10.905816666666668	8.724033333333333	14.017016666666667	5.292983333333334	13627.2353515625	1411654.2145976867	0	1177	0.11985466583910842	1.2129947214434664	2.711002612499073	195.0634002685547	195.07357788085938
391	195.08740234375	9.893133333333333					1	DETECTED	195.0874 m/z @9.89 [CD8117_2.mzXML]	195.08740234375	9.893133333333333	0.10105	20.009666666666664	19.908616666666664	1222747.5	1.978972355976226E7	1	1177	0.10465447485754531	2.419940035884132	2.8407610407405968	195.07925415039062	195.0888671875
392	195.10121154785156	12.041233333333334					1	DETECTED	195.1012 m/z @12.04 [CD8117_2.mzXML]	195.10121154785156	12.041233333333334	11.27455	16.14143333333333	4.866883333333332	9629.6875	1267001.2798359375	0	1177	0.08055569125823325	3.173985348144599	5.347970696289198	195.09744262695312	195.10165405273438
393	195.17376708984375	12.611799999999999					1	DETECTED	195.1738 m/z @12.61 [CD8117_2.mzXML]	195.17376708984375	12.611799999999999	12.546	12.679300000000001	0.13330000000000197	5869.3310546875	32546.07303625504	0	1177	0.0944201979574757	1.012917933130723	1.0258358662614462	195.17359924316406	195.1740264892578
394	195.7220001220703	9.893133333333333					1	DETECTED	195.7220 m/z @9.89 [CD8117_2.mzXML]	195.7220001220703	9.893133333333333	5.0041166666666665	9.9769	4.972783333333334	3209.501953125	227469.27293460083	0	1177	0.10784135949033491	0.5085668215489824	0.017133643097964644	195.7216796875	195.72885131835938
395	196.0603790283203	9.128283333333334					1	DETECTED	196.0604 m/z @9.13 [CD8117_2.mzXML]	196.0603790283203	9.128283333333334	8.812116666666666	18.031	9.218883333333332	32762.279296875	1320130.262988678	0	1177	0.08265519127137821	14.934082542209756	1.1694977475170727	196.05966186523438	196.06871032714844
396	196.09088134765625	9.893133333333333					1	DETECTED	196.0909 m/z @9.89 [CD8117_2.mzXML]	196.09088134765625	9.893133333333333	0.21025	19.334999999999997	19.12475	79257.734375	2515772.1653807075	0	1177	0.10868698162724932	35.728967351286826	3.004194934980707	196.08204650878906	196.0994110107422
397	196.86492919921875	2.0029666666666666					1	DETECTED	196.8649 m/z @2.00 [CD8117_2.mzXML]	196.86492919921875	2.0029666666666666	1.7005333333333332	2.6406666666666667	0.9401333333333335	17780.4140625	406420.84857672115	0	1177	0.10393540918340838	1.5542819354127635	2.108563870825527	196.85696411132812	196.86546325683594
398	196.95596313476562	11.612300000000001					1	DETECTED	196.9560 m/z @11.61 [CD8117_2.mzXML]	196.95596313476562	11.612300000000001	11.10745	15.97765	4.8702000000000005	6827.71630859375	577779.7285546876	0	1177	0.8543184953243532	4.823412894919272	8.646825789838545	196.9545135498047	196.95669555664062
399	197.06719970703125	9.277116666666666					1	DETECTED	197.0672 m/z @9.28 [CD8117_2.mzXML]	197.06719970703125	9.277116666666666	8.8298	19.973166666666668	11.143366666666667	20756.828125	2686690.4444733285	0	1177	5.954563680271129	11.844373114243778	16.277623091728515	197.06321716308594	197.06800842285156
400	197.10057067871094	1.7477166666666666					1	DETECTED	197.1006 m/z @1.75 [CD8117_2.mzXML]	197.10057067871094	1.7477166666666666	1.6853	9.9769	8.2916	37862.84375	2464489.8191360165	0	1177	0.1405262039089421	66.15235146747183	123.73631556331826	197.09097290039062	197.10067749023438
401	197.12857055664062	9.744083333333332					1	DETECTED	197.1286 m/z @9.74 [CD8117_2.mzXML]	197.12857055664062	9.744083333333332	9.174616666666667	9.8601	0.6854833333333321	10615.0693359375	126502.50703009003	0	1177	0.10276542805119426	0.6018643174900496	0.20372863498009922	197.128173828125	197.12867736816406
402	198.03170776367188	10.43795					1	DETECTED	198.0317 m/z @10.44 [CD8117_2.mzXML]	198.03170776367188	10.43795	10.061883333333332	13.024366666666667	2.962483333333335	40215.953125	672930.9603541862	0	1177	0.09438295460082458	0.8549975897950897	0.8292740624201871	198.02920532226562	198.0317840576172
403	198.0847930908203	1.82005					1	DETECTED	198.0848 m/z @1.82 [CD8117_2.mzXML]	198.0847930908203	1.82005	1.7915833333333333	13.17845	11.386866666666666	24263.34765625	1296689.5764692384	0	1177	0.09915684975305838	200.00351288056223	399.00702576112445	198.07589721679688	198.08851623535156
404	198.8619384765625	2.0029666666666666					1	DETECTED	198.8619 m/z @2.00 [CD8117_2.mzXML]	198.8619384765625	2.0029666666666666	1.7005333333333332	2.2149666666666668	0.5144333333333335	15983.8759765625	310608.35179223644	0	1177	0.35868138328185517	0.8504904662184507	0.7009809324369013	198.86143493652344	198.86228942871094
405	198.94004821777344	1.5504166666666668					1	DETECTED	198.9400 m/z @1.55 [CD8117_2.mzXML]	198.94004821777344	1.5504166666666668	1.43045	1.6700833333333334	0.23963333333333336	283731.71875	1886527.3229643565	0	1177	0.12766590057395555	0.8769302392963211	0.709387173716829	198.93344116210938	198.94009399414062
406	199.01707458496094	16.178316666666667					1	DETECTED	199.0171 m/z @16.18 [CD8117_2.mzXML]	199.01707458496094	16.178316666666667	9.594866666666666	19.334999999999997	9.74013333333333	1910.663330078125	590154.987226257	0	1177	1.808287760056377	0.7397438526405858	0.47948770528117163	199.00917053222656	199.0209503173828
407	199.09652709960938	10.554566666666666					1	DETECTED	199.0965 m/z @10.55 [CD8117_2.mzXML]	199.09652709960938	10.554566666666666	10.203866666666666	10.649933333333333	0.44606666666666683	5229.89501953125	55704.81072064225	0	1177	0.08850385871210165	0.6359661629122714	0.27193232582454263	199.0962371826172	199.09671020507812
408	199.10752868652344	8.566033333333333					1	DETECTED	199.1075 m/z @8.57 [CD8117_2.mzXML]	199.10752868652344	8.566033333333333	8.296816666666667	8.6188	0.32198333333333373	1525.543701171875	19379.325186431997	0	1177	0.11980187809640874	0.5980003714480285	0.19600074289605698	199.10739135742188	199.1082000732422
409	199.9407501220703	1.5359					1	DETECTED	199.9408 m/z @1.54 [CD8117_2.mzXML]	199.9407501220703	1.5359	1.4469166666666666	1.5359	0.08898333333333341	29742.0	104594.56161328114	0	1177	0.08531889055238384	0.5	null	199.9403076171875	199.9407501220703
410	200.02883911132812	10.453					1	DETECTED	200.0288 m/z @10.45 [CD8117_2.mzXML]	200.02883911132812	10.453	10.406233333333335	10.61635	0.21011666666666606	11610.19921875	81269.70570165983	0	1177	0.10381004059227017	2.2464362081255262	3.492872416251053	200.02845764160156	200.0288543701172
411	200.04031372070312	1.7005333333333332					1	DETECTED	200.0403 m/z @1.70 [CD8117_2.mzXML]	200.04031372070312	1.7005333333333332	1.6248833333333332	9.6974	8.072516666666667	23331.595703125	1201490.7256724855	0	1177	0.07663966729694249	53.27352212985082	105.14093084541169	200.0304412841797	200.0445556640625
412	200.9376983642578	1.5504166666666668					1	DETECTED	200.9377 m/z @1.55 [CD8117_2.mzXML]	200.9376983642578	1.5504166666666668	1.4623	1.6098333333333334	0.14753333333333352	40139.98046875	223430.19563818368	0	1177	0.0883833959134186	0.8371477208246636	0.6742954416493273	200.93722534179688	200.9377899169922
413	200.9732666015625	1.5359					1	DETECTED	200.9733 m/z @1.54 [CD8117_2.mzXML]	200.9732666015625	1.5359	1.43045	1.6248833333333332	0.19443333333333324	45142.8359375	294489.04140887456	0	1177	0.11121709306495875	0.9219219219219211	0.8438438438438421	200.972900390625	200.97369384765625
414	201.0159912109375	1.88995					1	DETECTED	201.0160 m/z @1.89 [CD8117_2.mzXML]	201.0159912109375	1.88995	1.6401000000000001	16.0871	14.447	33702.8046875	1346058.4394821776	0	1177	0.11328889092693739	28.91134680808486	56.822693616169715	201.01486206054688	201.01620483398438
415	201.11183166503906	7.036083333333334					1	DETECTED	201.1118 m/z @7.04 [CD8117_2.mzXML]	201.11183166503906	7.036083333333334	0.10105	20.009666666666664	19.908616666666664	38129.0234375	2.8470433257566404E7	0	1177	6.978173463492765	1.4353656074712446	1.8707312149424895	201.11135864257812	201.11244201660156
416	202.04736328125	9.6974					1	DETECTED	202.0474 m/z @9.70 [CD8117_2.mzXML]	202.04736328125	9.6974	1.9178833333333332	10.168166666666668	8.250283333333336	104725.4453125	4220532.867050778	0	1177	0.10386322293216388	0.5147384023226239	3.3703928942134422	202.0472412109375	202.04803466796875
417	202.11517333984375	0.15558333333333335					1	DETECTED	202.1152 m/z @0.16 [CD8117_2.mzXML]	202.11517333984375	0.15558333333333335	0.10105	19.9915	19.890449999999998	5198.99658203125	3126491.3683109144	0	1177	16.654067932373387	182.36965158924198	363.73930317848396	202.1063690185547	202.115966796875
418	202.97080993652344	1.5359					1	DETECTED	202.9708 m/z @1.54 [CD8117_2.mzXML]	202.97080993652344	1.5359	1.4469166666666666	1.5798333333333334	0.1329166666666668	13761.11328125	73962.18509497074	0	1177	0.11049788028403262	0.7468627083723544	0.4748234109727908	202.9705352783203	202.9708251953125
419	203.03150939941406	1.88995					1	DETECTED	203.0315 m/z @1.89 [CD8117_2.mzXML]	203.03150939941406	1.88995	1.43045	9.3246	7.89415	35366.80859375	2662427.0755946045	0	1177	null	9.025447518423375	19.160605968961082	203.0228729248047	203.0382537841797
420	203.05201721191406	1.7915833333333333					1	DETECTED	203.0520 m/z @1.79 [CD8117_2.mzXML]	203.05201721191406	1.7915833333333333	1.6401000000000001	12.611799999999999	10.971699999999998	2325067.25	2.9316119105173614E7	1	1177	0.11375798852085439	4.6079623504304275	7.750526033775899	203.05029296875	203.05410766601562
421	203.10638427734375	12.16225					1	DETECTED	203.1064 m/z @12.16 [CD8117_2.mzXML]	203.10638427734375	12.16225	12.110083333333334	19.188	7.077916666666665	6792.90185546875	933959.862981445	0	1177	0.18108359453555245	67.83945686900982	134.67891373801965	203.1061553955078	203.11502075195312
422	203.82373046875	9.2032					1	DETECTED	203.8237 m/z @9.20 [CD8117_2.mzXML]	203.82373046875	9.2032	9.128283333333334	9.42375	0.2954666666666661	12182.48046875	88723.50017263815	0	1177	0.1080189668427245	1.9719688542825304	2.943937708565061	203.823486328125	203.82406616210938
423	204.0557098388672	1.8059333333333332					1	DETECTED	204.0557 m/z @1.81 [CD8117_2.mzXML]	204.0557098388672	1.8059333333333332	1.7318833333333332	10.584566666666666	8.852683333333331	127333.8515625	2074543.5196190786	0	1177	0.10385167979060883	15.189208488047738	5.983686599478079	204.0555419921875	204.06561279296875
424	204.0659942626953	10.46725					1	DETECTED	204.0660 m/z @10.47 [CD8117_2.mzXML]	204.0659942626953	10.46725	9.457233333333333	19.62633333333333	10.169099999999998	2709.078369140625	816379.0658113712	0	1177	5.77534882488057	5.034124849424924	9.068249698849849	204.0657196044922	204.07073974609375
425	204.1227569580078	1.8763166666666666					1	DETECTED	204.1228 m/z @1.88 [CD8117_2.mzXML]	204.1227569580078	1.8763166666666666	1.8484	10.495916666666666	8.647516666666666	1597058.0	9588123.81830869	1	1177	0.038051806220238626	8.977206138191416	5.86674249636274	204.12193298339844	204.12351989746094
426	204.41622924804688	9.18895					1	DETECTED	204.4162 m/z @9.19 [CD8117_2.mzXML]	204.41622924804688	9.18895	9.128283333333334	9.2617	0.1334166666666654	10051.7900390625	55820.967461914195	0	1177	0.09761823795807523	1.0995879120879102	1.1991758241758201	204.41612243652344	204.4164276123047
427	204.95680236816406	1.6248833333333332					1	DETECTED	204.9568 m/z @1.62 [CD8117_2.mzXML]	204.95680236816406	1.6248833333333332	1.5649166666666665	1.7160833333333334	0.1511666666666669	44833.0	221945.35039562962	0	1177	0.07569290067123124	1.2501284136388862	1.605160888772191	204.9567413330078	204.95709228515625
428	204.99058532714844	0.13735					1	DETECTED	204.9906 m/z @0.14 [CD8117_2.mzXML]	204.99058532714844	0.13735	0.13735	15.379033333333332	15.241683333333333	6135.5595703125	3454911.8297876883	0	1177	13.994950057574831	null	null	204.99058532714844	204.99713134765625
429	205.05641174316406	1.7915833333333333					1	DETECTED	205.0564 m/z @1.79 [CD8117_2.mzXML]	205.05641174316406	1.7915833333333333	1.7775333333333334	19.078833333333332	17.301299999999998	23514.255859375	2182004.177234437	0	1177	7.602992638121801	262.1323990423374	524.4307862780295	205.04652404785156	205.06625366210938
430	205.08555603027344	12.463833333333334					1	DETECTED	205.0856 m/z @12.46 [CD8117_2.mzXML]	205.08555603027344	12.463833333333334	0.17386666666666667	20.009666666666664	19.8358	17052.65625	4390962.183603577	0	1177	3.3527613815408266	0.9092234791037682	0.264734157563455	205.07960510253906	205.08657836914062
431	205.096923828125	9.18895					1	DETECTED	205.0969 m/z @9.19 [CD8117_2.mzXML]	205.096923828125	9.18895	0.9204166666666667	10.821233333333334	9.900816666666667	3527703.0	3.1546428403708734E7	1	1177	0.10732299830104708	2.0178375813467904	2.014417170362904	205.090087890625	205.09735107421875
432	205.1262664794922	1.8763166666666666					1	DETECTED	205.1263 m/z @1.88 [CD8117_2.mzXML]	205.1262664794922	1.8763166666666666	1.8484	9.2617	7.4133	139011.953125	1516476.2892245487	0	1177	0.048611271428427916	7.190461328173001	7.525696324127452	205.11807250976562	205.13604736328125
433	205.98731994628906	11.53605					1	DETECTED	205.9873 m/z @11.54 [CD8117_2.mzXML]	205.98731994628906	11.53605	0.10105	19.936500000000002	19.83545	17985.701171875	4066012.6265350617	0	1177	0.8064876772876399	2.457916447439782	1.593601778030787	205.9864501953125	205.99537658691406
434	206.0810546875	10.295266666666667					1	DETECTED	206.0811 m/z @10.30 [CD8117_2.mzXML]	206.0810546875	10.295266666666667	1.0669	14.976616666666667	13.909716666666666	61702.66796875	1113863.0063162234	1	1177	0.08793933016899835	3.374232187182786	4.3160303280763905	206.08050537109375	206.09002685546875
435	206.10020446777344	9.2032					1	DETECTED	206.1002 m/z @9.20 [CD8117_2.mzXML]	206.10020446777344	9.2032	2.3131833333333334	10.185833333333333	7.87265	365612.40625	3720465.2689416497	0	1177	0.105891445413409	3.290438246355413	1.538279701723465	206.0909423828125	206.10092163085938
436	206.3820343017578	9.174616666666667					1	DETECTED	206.3820 m/z @9.17 [CD8117_2.mzXML]	206.3820343017578	9.174616666666667	9.128283333333334	9.308666666666666	0.18038333333333156	11587.6123046875	75454.39589215093	0	1177	0.10539648908843802	1.9465827338129398	2.8931654676258796	206.38137817382812	206.38258361816406
437	206.8935546875	1.7477166666666666					1	DETECTED	206.8936 m/z @1.75 [CD8117_2.mzXML]	206.8935546875	1.7477166666666666	1.6700833333333334	2.0029666666666666	0.3328833333333332	63879.125	518560.4733452151	0	1177	0.1139158659774493	2.1439458995276963	2.114006518264445	206.89344787597656	206.8939208984375
438	206.990966796875	16.251549999999998					1	DETECTED	206.9910 m/z @16.25 [CD8117_2.mzXML]	206.990966796875	16.251549999999998	0.10105	20.009666666666664	19.908616666666664	6553.38623046875	2245594.7972043445	0	1177	2.4292107544306916	0.6287426626268534	0.20926336417483696	206.98097229003906	206.99147033691406
439	207.0165557861328	13.647566666666668					1	DETECTED	207.0166 m/z @13.65 [CD8117_2.mzXML]	207.0165557861328	13.647566666666668	1.43045	15.289133333333332	13.858683333333332	9944.58203125	3066411.8988383776	0	1177	1.3554701166258774	0.5671830641981809	0.10823945160982985	207.0140380859375	207.02642822265625
440	207.10430908203125	9.18895					1	DETECTED	207.1043 m/z @9.19 [CD8117_2.mzXML]	207.10430908203125	9.18895	4.238866666666667	9.9769	5.738033333333334	16272.93359375	957943.5543225708	0	1177	0.8550930512048254	0.5795895691991718	0.02585031261435973	207.10430908203125	207.11300659179688
441	208.04905700683594	15.9593					1	DETECTED	208.0491 m/z @15.96 [CD8117_2.mzXML]	208.04905700683594	15.9593	0.48355000000000004	19.9915	19.507949999999997	14832.876953125	4373780.590552523	0	1177	2.485371419210212	0.7922015003888642	0.5281680174369707	208.04702758789062	208.0496826171875
442	208.1331024169922	8.7948					1	DETECTED	208.1331 m/z @8.79 [CD8117_2.mzXML]	208.1331024169922	8.7948	4.144583333333333	8.953883333333332	4.809299999999999	16423.0625	323932.22019104013	0	1177	0.19655235219350153	0.9090016995513264	0.8429714453712079	208.1327667236328	208.13388061523438
443	208.890625	1.7318833333333332					1	DETECTED	208.8906 m/z @1.73 [CD8117_2.mzXML]	208.890625	1.7318833333333332	1.6700833333333334	4.540133333333333	2.87005	45821.3359375	781976.2904241944	0	1177	0.10933254050820929	23.220469255663485	1.4461206256454837	208.8905487060547	208.8933563232422
444	208.93527221679688	2.1871500000000004					1	DETECTED	208.9353 m/z @2.19 [CD8117_2.mzXML]	208.93527221679688	2.1871500000000004	2.0738166666666666	2.2714833333333333	0.19766666666666666	6036.98046875	53140.771283203074	0	1177	0.19697539630722938	0.8720588235294087	0.7441176470588173	208.9346160888672	208.93553161621094
445	208.9785614013672	13.893766666666666					1	DETECTED	208.9786 m/z @13.89 [CD8117_2.mzXML]	208.9785614013672	13.893766666666666	11.550716666666666	16.251549999999998	4.700833333333332	6493.56005859375	930904.1909586792	0	1177	2.8131930534974874	1.0031440501340843	1.0062881002681685	208.97787475585938	208.9797821044922
446	209.03321838378906	1.4771500000000002					1	DETECTED	209.0332 m/z @1.48 [CD8117_2.mzXML]	209.03321838378906	1.4771500000000002	1.43045	5.908883333333334	4.478433333333333	47224.71875	834721.6608245545	0	1177	0.10821998003362987	47.948965024981966	2.7591654450573775	209.03253173828125	209.03384399414062
447	209.0454559326172	16.251549999999998					1	DETECTED	209.0455 m/z @16.25 [CD8117_2.mzXML]	209.0454559326172	16.251549999999998	0.10105	20.009666666666664	19.908616666666664	27880.08984375	6987782.990719061	0	1177	7.658732726414145	0.7615882009594922	0.5292898291174833	209.0446319580078	209.04586791992188
448	209.09169006347656	7.708116666666667					1	DETECTED	209.0917 m/z @7.71 [CD8117_2.mzXML]	209.09169006347656	7.708116666666667	5.856433333333333	8.462466666666666	2.6060333333333325	15014.98828125	846505.6525533447	0	1177	0.4169161370690322	0.6616808336932924	0.21073191611870198	209.0915069580078	209.09268188476562
449	209.116943359375	12.02455					1	DETECTED	209.1169 m/z @12.02 [CD8117_2.mzXML]	209.116943359375	12.02455	11.366216666666666	12.329033333333333	0.9628166666666669	71432.640625	762748.2417125282	0	1177	0.11789866772144819	2.9471152282253112	5.5018991356169655	209.11666870117188	209.11727905273438
450	210.04495239257812	15.5594					1	DETECTED	210.0450 m/z @15.56 [CD8117_2.mzXML]	210.04495239257812	15.5594	9.594866666666666	18.402333333333335	8.807466666666668	2051.2197265625	533160.8943770446	0	1177	1.0895067022346705	0.7383198462019941	0.47663969240398824	210.04440307617188	210.0493927001953
451	210.9351348876953	11.596166666666667					1	DETECTED	210.9351 m/z @11.60 [CD8117_2.mzXML]	210.9351348876953	11.596166666666667	1.6552333333333331	18.012333333333334	16.357100000000003	10501.2607421875	2026872.7777962044	0	1177	0.3260673937028926	0.7506391138536421	0.45922879260602967	210.9322052001953	210.93592834472656
452	211.003173828125	10.771133333333333					1	DETECTED	211.0032 m/z @10.77 [CD8117_2.mzXML]	211.003173828125	10.771133333333333	10.4814	11.074216666666667	0.5928166666666659	8444.927734375	175507.14866577153	0	1177	0.3276270776841681	1.02303842613898	1.0460768522779598	211.00221252441406	211.00604248046875
453	211.0419464111328	2.5580833333333337					1	DETECTED	211.0419 m/z @2.56 [CD8117_2.mzXML]	211.0419464111328	2.5580833333333337	2.13055	17.065166666666666	14.934616666666667	23601.08203125	2447116.030709717	0	1177	0.4840995777174477	17.500987834949903	1.2584472068909924	211.03964233398438	211.04542541503906
454	211.0801544189453	14.361183333333335					1	DETECTED	211.0802 m/z @14.36 [CD8117_2.mzXML]	211.0801544189453	14.361183333333335	9.525033333333333	17.864166666666666	8.339133333333333	4995.681640625	928075.6914408264	0	1177	0.5289645629984392	0.8621665305390993	0.37983718791910936	211.07925415039062	211.0826873779297
455	211.1322479248047	11.472583333333334					1	DETECTED	211.1322 m/z @11.47 [CD8117_2.mzXML]	211.1322479248047	11.472583333333334	0.10105	20.009666666666664	19.908616666666664	7939.7060546875	3448612.400777708	0	1177	19.034434415880284	0.8753708089791465	0.1488373286758735	211.1226043701172	211.13363647460938
456	211.14395141601562	10.276916666666667					1	DETECTED	211.1440 m/z @10.28 [CD8117_2.mzXML]	211.14395141601562	10.276916666666667	10.061883333333332	15.044450000000001	4.982566666666669	8722.0244140625	958770.9150346683	0	1177	0.14740485529887515	11.585568128972206	22.17113625794441	211.13397216796875	211.14572143554688
457	212.0677947998047	10.821233333333334					1	DETECTED	212.0678 m/z @10.82 [CD8117_2.mzXML]	212.0677947998047	10.821233333333334	10.787849999999999	15.868583333333333	5.080733333333335	5338.17138671875	328499.32049823017	0	1177	0.11446237922157287	76.09685471791963	151.19370943583925	212.06748962402344	212.07188415527344
458	212.8388214111328	2.0029666666666666					1	DETECTED	212.8388 m/z @2.00 [CD8117_2.mzXML]	212.8388214111328	2.0029666666666666	1.7005333333333332	17.418166666666664	15.717633333333332	16298.3125	3563517.2078117672	0	1177	0.03182010078083364	25.985286013446487	50.970572026892974	212.83840942382812	212.8395538330078
459	213.07449340820312	1.7631000000000001					1	DETECTED	213.0745 m/z @1.76 [CD8117_2.mzXML]	213.07449340820312	1.7631000000000001	1.7005333333333332	11.550716666666666	9.850183333333334	20710.02734375	7364866.704200929	0	1177	9.828070142555703	78.71750133191236	156.43500266382472	213.0668487548828	213.07493591308594
460	213.55210876464844	1.5504166666666668					1	DETECTED	213.5521 m/z @1.55 [CD8117_2.mzXML]	213.55210876464844	1.5504166666666668	1.5067	1.5649166666666665	0.05821666666666658	3836.0927734375	10749.995312622057	0	1177	0.1361199104201527	0.6658406404879872	0.33168128097597427	213.55157470703125	213.55259704589844
461	213.95889282226562	18.5125					1	DETECTED	213.9589 m/z @18.51 [CD8117_2.mzXML]	213.95889282226562	18.5125	0.10105	19.9915	19.890449999999998	2939.373291015625	1377872.6421870736	0	1177	19.279428651185803	0.5401652232713882	0.08033044654277634	213.95770263671875	213.95977783203125
462	214.0589599609375	1.8484					1	DETECTED	214.0590 m/z @1.85 [CD8117_2.mzXML]	214.0589599609375	1.8484	1.82005	9.491016666666667	7.670966666666667	26417.111328125	778820.4473706664	0	1177	0.054367022379790075	135.29041740152806	10.750189921317908	214.0502166748047	214.05929565429688
463	214.17987060546875	11.257516666666668					1	DETECTED	214.1799 m/z @11.26 [CD8117_2.mzXML]	214.17987060546875	11.257516666666668	1.5359	11.410449999999999	9.87455	20694.06640625	1555874.3674481204	0	1177	9.636131731825843	0.5078656327736983	0.015719549084972567	214.17906188964844	214.18763732910156
464	214.91734313964844	1.5504166666666668					1	DETECTED	214.9173 m/z @1.55 [CD8117_2.mzXML]	214.91734313964844	1.5504166666666668	1.43045	1.7915833333333333	0.3611333333333333	1084882.0	6703768.672301029	0	1177	0.09801324865321637	0.8747676517323237	0.6833604427464577	214.91529846191406	214.91859436035156
465	214.98878479003906	1.5504166666666668					1	DETECTED	214.9888 m/z @1.55 [CD8117_2.mzXML]	214.98878479003906	1.5504166666666668	1.43045	1.5798333333333334	0.14938333333333342	42171.03515625	259095.94010009785	0	1177	0.1193916471774692	0.6245320685617934	0.2607591847461141	214.98841857910156	214.98890686035156
466	215.01614379882812	1.9461666666666666					1	DETECTED	215.0161 m/z @1.95 [CD8117_2.mzXML]	215.01614379882812	1.9461666666666666	1.9039499999999998	10.584566666666666	8.680616666666666	55746.47265625	2644461.7995187077	0	1177	0.16934557034635178	101.42331116359881	12.884677557647692	215.00941467285156	215.02313232421875
467	215.1638641357422	12.179683333333333					1	DETECTED	215.1639 m/z @12.18 [CD8117_2.mzXML]	215.1638641357422	12.179683333333333	5.92645	15.97765	10.051200000000001	3848.213134765625	993973.2165971068	0	1177	0.12873443974387122	0.803680229427976	0.607360458855952	215.156982421875	215.16404724121094
468	215.92100524902344	1.5649166666666665					1	DETECTED	215.9210 m/z @1.56 [CD8117_2.mzXML]	215.92100524902344	1.5649166666666665	1.43045	13.1336	11.703149999999999	28549.8046875	3901606.1294844965	0	1177	0.07088525930857714	44.655896587962395	96.38476516469562	215.91812133789062	215.9212188720703
469	216.92227172851562	1.6853					1	DETECTED	216.9223 m/z @1.69 [CD8117_2.mzXML]	216.92227172851562	1.6853	1.5213833333333333	1.8763166666666666	0.3549333333333333	228184.953125	1574524.3337348637	0	1177	0.13392055575948825	0.887285509501199	0.38175713269771056	216.91322326660156	216.92271423339844
470	216.9507293701172	1.5359					1	DETECTED	216.9507 m/z @1.54 [CD8117_2.mzXML]	216.9507293701172	1.5359	1.43045	17.975	16.54455	137908.53125	6438554.124450805	0	1177	0.11170917271823133	79.83675737252103	0.9411570565885844	216.94593811035156	216.95077514648438
471	217.04678344726562	10.922516666666667					1	DETECTED	217.0468 m/z @10.92 [CD8117_2.mzXML]	217.04678344726562	10.922516666666667	10.332033333333333	10.956716666666667	0.6246833333333335	4604.74169921875	61580.08141406252	0	1177	0.2512430273354589	0.5289593271049142	0.0579186542098285	217.03851318359375	217.04696655273438
472	217.0696563720703	9.893133333333333					1	DETECTED	217.0697 m/z @9.89 [CD8117_2.mzXML]	217.0696563720703	9.893133333333333	9.843250000000001	10.168166666666668	0.32491666666666674	22114.841796875	149710.04402868616	0	1177	0.09417090400557626	2.40248117449631	2.4807452304145916	217.06942749023438	217.0698699951172
473	217.08177185058594	1.8624333333333332					1	DETECTED	217.0818 m/z @1.86 [CD8117_2.mzXML]	217.08177185058594	1.8624333333333332	0.10105	15.096366666666666	14.995316666666666	43645.76171875	4086447.1637736806	0	1177	1.8082767828840627	1.0966814270579146	0.4337506671517222	217.07225036621094	217.0893096923828
474	217.12142944335938	18.365000000000002					1	DETECTED	217.1214 m/z @18.37 [CD8117_2.mzXML]	217.12142944335938	18.365000000000002	0.10105	20.009666666666664	19.908616666666664	15581.3349609375	3894934.789728728	0	1177	1.8335356279113881	0.6042240826665819	0.17346496432392758	217.11720275878906	217.1222381591797
475	218.02163696289062	9.728383333333333					1	DETECTED	218.0216 m/z @9.73 [CD8117_2.mzXML]	218.02163696289062	9.728383333333333	9.664733333333334	17.789499999999997	8.124766666666662	9600.75390625	528815.5219992672	0	1177	0.10176804419857	63.823775857555205	1.3884682656490244	218.01849365234375	218.02175903320312
476	218.04237365722656	9.110983333333333					1	DETECTED	218.0424 m/z @9.11 [CD8117_2.mzXML]	218.04237365722656	9.110983333333333	9.04135	10.168166666666668	1.1268166666666684	9695.423828125	127850.75001651004	0	1177	0.08170320906181594	8.09107228338913	15.52061115202075	218.0421905517578	218.04327392578125
477	218.08572387695312	16.731833333333334					1	DETECTED	218.0857 m/z @16.73 [CD8117_2.mzXML]	218.08572387695312	16.731833333333334	9.174616666666667	19.024	9.849383333333334	3508.416259765625	978170.905237732	0	1177	2.47444596658395	0.651654158387237	0.30330831677447384	218.08084106445312	218.086181640625
478	218.13858032226562	1.9600166666666667					1	DETECTED	218.1386 m/z @1.96 [CD8117_2.mzXML]	218.13858032226562	1.9600166666666667	0.11923333333333333	19.9915	19.872266666666665	46024.24609375	3649416.2922840635	0	1177	2.1903423201327827	4.9577174373482755	0.615355609121538	218.128662109375	218.1394500732422
479	218.2113494873047	10.387466666666667					1	DETECTED	218.2113 m/z @10.39 [CD8117_2.mzXML]	218.2113494873047	10.387466666666667	10.350683333333334	10.495916666666666	0.14523333333333177	8383.5693359375	40709.78172637903	0	1177	0.10381876494580133	1.9741730856366462	2.9483461712732923	218.2113494873047	218.2118377685547
480	218.91929626464844	1.6853					1	DETECTED	218.9193 m/z @1.69 [CD8117_2.mzXML]	218.91929626464844	1.6853	1.4469166666666666	1.7915833333333333	0.3446666666666667	69611.21875	676473.1371223151	0	1177	0.314847184259357	0.7207754043423839	1.5271678048685342	218.91017150878906	218.9195556640625
481	218.98387145996094	1.5359					1	DETECTED	218.9839 m/z @1.54 [CD8117_2.mzXML]	218.98387145996094	1.5359	1.4469166666666666	5.438149999999999	3.9912333333333327	20438.18359375	1100160.000791626	0	1177	0.13756637540211214	22.426858962352476	41.62565735888942	218.98175048828125	218.9839630126953
482	219.02597045898438	1.7775333333333334					1	DETECTED	219.0260 m/z @1.78 [CD8117_2.mzXML]	219.02597045898438	1.7775333333333334	1.7160833333333334	16.916999999999998	15.200916666666664	1977691.125	1.663559191911456E7	1	1177	0.05716897986103353	3.894052082250122	5.961103212039203	219.0159912109375	219.02716064453125
483	219.0435333251953	8.688933333333333					1	DETECTED	219.0435 m/z @8.69 [CD8117_2.mzXML]	219.0435333251953	8.688933333333333	8.428866666666668	11.090499999999999	2.661633333333331	5266.6982421875	242188.8816330566	0	1177	0.1770127535566406	5.117213534991054	0.515583676130905	219.03614807128906	219.04888916015625
484	219.11734008789062	14.77715					1	DETECTED	219.1173 m/z @14.78 [CD8117_2.mzXML]	219.11734008789062	14.77715	5.4554	19.681333333333335	14.225933333333334	12102.3251953125	1926337.064552643	0	1177	0.3829684827469233	0.9961517690594167	6.437581652947902	219.11585998535156	219.117919921875
485	219.1740264892578	11.322116666666666					1	DETECTED	219.1740 m/z @11.32 [CD8117_2.mzXML]	219.1740264892578	11.322116666666666	0.24658333333333332	19.9915	19.744916666666665	11166.146484375	1796068.1229975899	0	1177	1.253698796183432	2.899396526508857	4.677317882820106	219.16514587402344	219.17503356933594
486	219.2101287841797	13.805100000000001					1	DETECTED	219.2101 m/z @13.81 [CD8117_2.mzXML]	219.2101287841797	13.805100000000001	5.125216666666666	14.410016666666667	9.2848	2680.982421875	602808.7193153077	0	1177	0.18627066337488785	0.5348458984663771	0.06969179693275439	219.20980834960938	219.21429443359375
487	220.02967834472656	1.7775333333333334					1	DETECTED	220.0297 m/z @1.78 [CD8117_2.mzXML]	220.02967834472656	1.7775333333333334	1.7477166666666666	3.90945	2.1617333333333333	125824.8125	1314836.2624241025	0	1177	0.05342885015314924	5.911665707124989	10.374578424350078	220.0294647216797	220.03749084472656
488	220.11790466308594	8.918550000000002					1	DETECTED	220.1179 m/z @8.92 [CD8117_2.mzXML]	220.11790466308594	8.918550000000002	7.424483333333333	14.709200000000001	7.284716666666668	14028.2216796875	618836.2494047852	0	1177	0.09932249023454531	0.5487456295131895	0.06731092869752808	220.11737060546875	220.1204071044922
489	220.93435668945312	1.6098333333333334					1	DETECTED	220.9344 m/z @1.61 [CD8117_2.mzXML]	220.93435668945312	1.6098333333333334	1.5359	13.787716666666666	12.251816666666667	131136.96875	5395702.380397582	0	1177	0.07871101919933587	0.7990664924290309	2.2979761650697244	220.9341278076172	220.94383239746094
490	220.9970245361328	1.5213833333333333					1	DETECTED	220.9970 m/z @1.52 [CD8117_2.mzXML]	220.9970245361328	1.5213833333333333	1.43045	17.789499999999997	16.359049999999996	4083.08544921875	1694264.2133776252	0	1177	14.692345008284803	89.95078812316716	168.77698012094112	220.99609375	221.0070037841797
491	221.02442932128906	1.7775333333333334					1	DETECTED	221.0244 m/z @1.78 [CD8117_2.mzXML]	221.02442932128906	1.7775333333333334	1.7005333333333332	17.622333333333334	15.921800000000001	129427.0546875	2183841.3915731204	0	1177	0.05834771097498881	2.701539051926662	4.014177683416848	221.01788330078125	221.02490234375
492	221.05308532714844	11.580983333333334					1	DETECTED	221.0531 m/z @11.58 [CD8117_2.mzXML]	221.05308532714844	11.580983333333334	11.520366666666666	11.744533333333333	0.22416666666666707	23244.501953125	151612.60735668978	0	1177	0.08871842510604822	1.8490514160021594	2.6981028320043188	221.05276489257812	221.05323791503906
493	221.07806396484375	10.554566666666666					1	DETECTED	221.0781 m/z @10.55 [CD8117_2.mzXML]	221.07806396484375	10.554566666666666	10.406233333333335	17.195833333333333	6.789599999999998	5131.01123046875	467671.24042462156	0	1177	0.06279312465661491	22.886292134831713	44.89646386761843	221.0680694580078	221.0819854736328
494	221.0919952392578	8.654033333333333					1	DETECTED	221.0920 m/z @8.65 [CD8117_2.mzXML]	221.0919952392578	8.654033333333333	4.523733333333333	9.356950000000001	4.833216666666668	8140.09521484375	382102.31806762714	0	1177	0.21903762746941524	0.6133811594132983	0.19315005160246423	221.09158325195312	221.09255981445312
495	221.9816436767578	1.0669					1	DETECTED	221.9816 m/z @1.07 [CD8117_2.mzXML]	221.9816436767578	1.0669	0.11923333333333333	8.0578	7.9385666666666665	1725.883544921875	455934.58309091185	0	1177	0.39113360118758367	4.1884804783679215	7.376960956735842	221.98094177246094	221.98255920410156
496	222.06463623046875	15.343316666666668					1	DETECTED	222.0646 m/z @15.34 [CD8117_2.mzXML]	222.06463623046875	15.343316666666668	9.308666666666666	19.936500000000002	10.627833333333337	12541.3876953125	2630160.224860565	0	1177	2.504388542397617	0.8113280785231979	0.5676301411004686	222.06394958496094	222.06576538085938
497	222.86752319335938	1.7318833333333332					1	DETECTED	222.8675 m/z @1.73 [CD8117_2.mzXML]	222.86752319335938	1.7318833333333332	1.6700833333333334	19.371333333333332	17.701249999999998	70024.7578125	6296834.840937745	0	1177	0.11348654773573319	143.21399676375435	1.5626356827630885	222.86436462402344	222.86781311035156
498	222.99404907226562	13.7524					1	DETECTED	222.9940 m/z @13.75 [CD8117_2.mzXML]	222.99404907226562	13.7524	1.7160833333333334	19.444166666666668	17.728083333333334	22156.228515625	7020158.037920285	0	1177	1.7736242791072936	0.7364413808764864	2.626452185151932	222.98703002929688	222.99449157714844
499	223.06100463867188	15.523366666666668					1	DETECTED	223.0610 m/z @15.52 [CD8117_2.mzXML]	223.06100463867188	15.523366666666668	8.161183333333334	19.736	11.574816666666667	22980.556640625	6074043.529718438	0	1177	2.611533761771824	0.7669662041234961	0.6213083561634506	223.06039428710938	223.06417846679688
500	223.09608459472656	11.53605					1	DETECTED	223.0961 m/z @11.54 [CD8117_2.mzXML]	223.09608459472656	11.53605	0.13735	20.009666666666664	19.872316666666663	196312.171875	5021990.295398684	0	1177	0.08527135558392374	2.6966153110865934	0.016614510518363868	223.09201049804688	223.10496520996094
501	224.864501953125	1.7477166666666666					1	DETECTED	224.8645 m/z @1.75 [CD8117_2.mzXML]	224.864501953125	1.7477166666666666	1.6853	1.7631000000000001	0.07780000000000009	48479.35546875	193448.27046484398	0	1177	0.12573280428197342	0.6232309746328455	0.2464619492656911	224.864501953125	224.8646697998047
502	224.9508819580078	11.761783333333334					1	DETECTED	224.9509 m/z @11.76 [CD8117_2.mzXML]	224.9508819580078	11.761783333333334	11.007	19.5535	8.5465	28884.5546875	2504100.4701746507	0	1177	0.9113634978803677	3.1496297739940076	4.719409212907911	224.94981384277344	224.95266723632812
503	225.03428649902344	1.7775333333333334					1	DETECTED	225.0343 m/z @1.78 [CD8117_2.mzXML]	225.03428649902344	1.7775333333333334	1.7775333333333334	14.993533333333334	13.216000000000001	73967.28125	2170873.5850642086	0	1177	0.04154931885222424	null	null	225.02719116210938	225.0345458984375
504	225.14817810058594	12.380783333333333					1	DETECTED	225.1482 m/z @12.38 [CD8117_2.mzXML]	225.14817810058594	12.380783333333333	0.7382833333333333	18.235166666666665	17.496883333333333	5156.41064453125	1506050.9197917483	0	1177	0.13308435136950258	0.7514229475341779	0.5028458950683556	225.14793395996094	225.1490020751953
505	226.04498291015625	2.01705					1	DETECTED	226.0450 m/z @2.02 [CD8117_2.mzXML]	226.04498291015625	2.01705	1.9600166666666667	15.044450000000001	13.084433333333335	10202.5595703125	794753.6594170227	0	1177	0.23185757579631572	114.70864991233256	228.41729982466512	226.03749084472656	226.05152893066406
506	226.11851501464844	8.346983333333334					1	DETECTED	226.1185 m/z @8.35 [CD8117_2.mzXML]	226.11851501464844	8.346983333333334	4.412633333333333	8.496683333333333	4.08405	3324.622314453125	185952.1437647399	0	1177	0.12988684490627556	0.5190247436044072	0.03804948720881448	226.11749267578125	226.1246795654297
507	226.951171875	1.6552333333333331					1	DETECTED	226.9512 m/z @1.66 [CD8117_2.mzXML]	226.951171875	1.6552333333333331	1.5798333333333334	19.371333333333332	17.7915	643899.375	1.6921997645339623E7	0	1177	0.06955240926988737	1.4668168950511564	1.6305343240339514	226.94642639160156	226.9521026611328
508	227.07919311523438	9.2032					1	DETECTED	227.0792 m/z @9.20 [CD8117_2.mzXML]	227.07919311523438	9.2032	9.110983333333333	11.924949999999999	2.8139666666666656	24679.478515625	477046.0407093504	0	1177	0.1170821482486879	15.107465729138397	30.492288018707914	227.07911682128906	227.0829315185547
509	227.10279846191406	8.688933333333333					1	DETECTED	227.1028 m/z @8.69 [CD8117_2.mzXML]	227.10279846191406	8.688933333333333	8.54875	13.072166666666668	4.523416666666668	2410.256591796875	407646.6704866028	0	1177	0.1130558472151062	16.13393175603382	31.267863512067642	227.1022186279297	227.10693359375
510	227.17544555664062	9.775483333333334					1	DETECTED	227.1754 m/z @9.78 [CD8117_2.mzXML]	227.17544555664062	9.775483333333334	0.17386666666666667	19.498833333333334	19.32496666666667	70448.8125	2438277.2815059526	0	1177	0.7784225667595557	1.9047602993789772	0.9928372741619661	227.1741943359375	227.17662048339844
511	227.937255859375	1.1575166666666665					1	DETECTED	227.9373 m/z @1.16 [CD8117_2.mzXML]	227.937255859375	1.1575166666666665	0.10105	20.009666666666664	19.908616666666664	1252.8409423828125	970646.811727722	0	1177	19.770277338714408	9.422264466460529	17.844528932921058	227.937255859375	227.9390411376953
512	227.9747314453125	11.87785					1	DETECTED	227.9747 m/z @11.88 [CD8117_2.mzXML]	227.9747314453125	11.87785	11.87785	19.608	7.73015	1617.098876953125	538413.3439861451	0	1177	7.057002954963371	null	null	227.9736785888672	227.9755859375
513	228.0631866455078	10.313733333333333					1	DETECTED	228.0632 m/z @10.31 [CD8117_2.mzXML]	228.0631866455078	10.313733333333333	10.258316666666667	10.5397	0.28138333333333243	19592.279296875	131564.1070090332	0	1177	0.10146728836313912	2.5387969924812253	4.0775939849624505	228.06298828125	228.063232421875
514	228.1951141357422	11.504466666666668					1	DETECTED	228.1951 m/z @11.50 [CD8117_2.mzXML]	228.1951141357422	11.504466666666668	11.257516666666668	12.628350000000001	1.3708333333333336	137004.0625	1169048.8726605831	1	1177	0.07386729333512498	1.690834782949533	2.969786354257793	228.19447326660156	228.19589233398438
515	229.14308166503906	1.3210166666666665					1	DETECTED	229.1431 m/z @1.32 [CD8117_2.mzXML]	229.14308166503906	1.3210166666666665	0.10105	20.009666666666664	19.908616666666664	84316.9453125	6.186226007959664E7	1	1177	10.018885756155855	8.159492062624663	0.2544720913780645	229.1426544189453	229.1437225341797
516	229.15452575683594	1.8763166666666666					1	DETECTED	229.1545 m/z @1.88 [CD8117_2.mzXML]	229.15452575683594	1.8763166666666666	1.8624333333333332	2.1449166666666666	0.2824833333333334	99798.21875	868138.6162675783	0	1177	0.13373520109298664	10.173469387755006	19.34693877551001	229.1445770263672	229.15460205078125
517	230.14646911621094	0.8659333333333333					1	DETECTED	230.1465 m/z @0.87 [CD8117_2.mzXML]	230.14646911621094	0.8659333333333333	0.10105	20.009666666666664	19.908616666666664	10348.2236328125	7623732.286887212	0	1177	13.602844353792449	13.014152485128449	25.028304970256897	230.14559936523438	230.1471405029297
518	230.24732971191406	11.380983333333335					1	DETECTED	230.2473 m/z @11.38 [CD8117_2.mzXML]	230.24732971191406	11.380983333333335	11.336833333333335	12.512766666666666	1.1759333333333313	381191.71875	2651631.016921329	1	1177	0.0839806850177034	3.464606128293268	4.05623565307687	230.2471466064453	230.24781799316406
519	230.9662628173828	1.5504166666666668					1	DETECTED	230.9663 m/z @1.55 [CD8117_2.mzXML]	230.9662628173828	1.5504166666666668	1.43045	3.7373333333333334	2.3068833333333334	168056.359375	1728570.2038659062	0	1177	0.11379132750777421	0.8935113435032476	0.7039731145193165	230.96463012695312	230.96636962890625
520	230.9898223876953	1.9461666666666666					1	DETECTED	230.9898 m/z @1.95 [CD8117_2.mzXML]	230.9898223876953	1.9461666666666666	1.9039499999999998	3.598516666666667	1.694566666666667	13034.6787109375	399579.90631256095	0	1177	1.32180887007206	20.069877615475665	38.86139216553508	230.9895782470703	230.9907684326172
521	231.1369171142578	14.9267					1	DETECTED	231.1369 m/z @14.93 [CD8117_2.mzXML]	231.1369171142578	14.9267	0.10105	20.009666666666664	19.908616666666664	295901.65625	2.078954847238187E7	1	1177	0.12058413331104312	0.819930673364879	3.221417802499693	231.13339233398438	231.14663696289062
522	232.14048767089844	14.9267					1	DETECTED	232.1405 m/z @14.93 [CD8117_2.mzXML]	232.14048767089844	14.9267	9.629833333333332	19.9915	10.361666666666666	17879.587890625	1652086.6074605703	0	1177	0.270441341450379	0.7962844523903077	3.934163267476849	232.1392822265625	232.14134216308594
523	232.1542510986328	8.445783333333333					1	DETECTED	232.1543 m/z @8.45 [CD8117_2.mzXML]	232.1542510986328	8.445783333333333	1.8343166666666666	9.457233333333333	7.622916666666667	122879.9375	2997032.9203628832	1	1177	0.2437335807270813	0.9048413894945033	0.5975199473001622	232.1483612060547	232.15501403808594
524	232.8962860107422	1.7005333333333332					1	DETECTED	232.8963 m/z @1.70 [CD8117_2.mzXML]	232.8962860107422	1.7005333333333332	1.6401000000000001	18.58533333333333	16.94523333333333	158513.859375	6803204.827036011	0	1177	0.12877213964213907	1.5347859638234878	2.097565973469741	232.88644409179688	232.8971405029297
525	232.92823791503906	1.5649166666666665					1	DETECTED	232.9282 m/z @1.56 [CD8117_2.mzXML]	232.92823791503906	1.5649166666666665	1.43045	1.6248833333333332	0.19443333333333324	82712.90625	491816.3122426761	0	1177	0.09557869921640005	0.7299098690076123	0.521264409081213	232.92788696289062	232.9284210205078
526	232.9855194091797	10.554566666666666					1	DETECTED	232.9855 m/z @10.55 [CD8117_2.mzXML]	232.9855194091797	10.554566666666666	8.759266666666667	19.078833333333332	10.319566666666665	19116.2265625	1194607.796907044	0	1177	0.5864787145284627	59.517237449092214	52.358787376171755	232.98455810546875	232.98887634277344
527	233.0977020263672	16.787333333333333					1	DETECTED	233.0977 m/z @16.79 [CD8117_2.mzXML]	233.0977020263672	16.787333333333333	0.9389000000000001	19.900166666666667	18.961266666666667	2389.44482421875	1521193.4115378112	0	1177	16.850699139341767	0.5982063421621064	0.196412684324213	233.09349060058594	233.0995635986328
528	233.14694213867188	14.726166666666668					1	DETECTED	233.1469 m/z @14.73 [CD8117_2.mzXML]	233.14694213867188	14.726166666666668	5.908883333333334	19.80933333333333	13.900449999999998	9993.4794921875	1621633.755264891	0	1177	1.0088117575906121	0.8789796237831244	0.813761685491164	233.1455841064453	233.15281677246094
529	234.8933563232422	1.7005333333333332					1	DETECTED	234.8934 m/z @1.70 [CD8117_2.mzXML]	234.8933563232422	1.7005333333333332	1.6552333333333331	1.7775333333333334	0.1223000000000003	55496.2421875	323222.3871953128	0	1177	0.11150329584480412	1.3498896247240615	1.6997792494481232	234.893310546875	234.8938446044922
530	235.06861877441406	11.8622					1	DETECTED	235.0686 m/z @11.86 [CD8117_2.mzXML]	235.06861877441406	11.8622	11.35155	12.075566666666667	0.7240166666666674	24674.962890625	304823.5617949217	0	1177	0.130555703001761	0.729430821533386	0.3816676409271962	235.0677490234375	235.0713348388672
531	235.09231567382812	2.6544833333333333					1	DETECTED	235.0923 m/z @2.65 [CD8117_2.mzXML]	235.09231567382812	2.6544833333333333	1.8484	18.438666666666666	16.590266666666665	61168.9765625	7281816.147179078	0	1177	1.1677663229724677	4.8715968169256	5.331856995892743	235.0917205810547	235.09307861328125
532	235.10826110839844	9.217450000000001					1	DETECTED	235.1083 m/z @9.22 [CD8117_2.mzXML]	235.10826110839844	9.217450000000001	9.144566666666666	9.2617	0.11713333333333331	2202.726318359375	12034.62193518066	0	1177	0.12154354320575678	0.8035673450720123	0.6071346901440247	235.107177734375	235.10826110839844
533	235.14393615722656	10.524866666666666					1	DETECTED	235.1439 m/z @10.52 [CD8117_2.mzXML]	235.14393615722656	10.524866666666666	10.510366666666666	10.569483333333332	0.05911666666666626	1800.2840576171875	4314.426913269068	0	1177	0.06027796658437623	2.038505747126429	3.0770114942528575	235.14390563964844	235.14486694335938
534	235.1690216064453	12.262616666666666					1	DETECTED	235.1690 m/z @12.26 [CD8117_2.mzXML]	235.1690216064453	12.262616666666666	0.15558333333333335	20.009666666666664	19.85408333333333	14828.638671875	1470817.9766461186	0	1177	0.13856012225160796	0.7819594977329282	0.7005377546890732	235.1676025390625	235.17031860351562
535	236.0687713623047	11.87785					1	DETECTED	236.0688 m/z @11.88 [CD8117_2.mzXML]	236.0687713623047	11.87785	11.84645	18.38383333333333	6.537383333333331	8890.8671875	856682.3269588314	0	1177	0.04676558810027487	104.09846072186949	207.19692144373897	236.06809997558594	236.0770263671875
536	236.08035278320312	15.166383333333332					1	DETECTED	236.0804 m/z @15.17 [CD8117_2.mzXML]	236.08035278320312	15.166383333333332	10.097266666666666	18.198	8.100733333333334	3367.7548828125	874941.0099262394	0	1177	2.2279223597314957	0.7990281015430041	0.5980562030860082	236.07920837402344	236.08128356933594
537	236.09576416015625	2.8369666666666666					1	DETECTED	236.0958 m/z @2.84 [CD8117_2.mzXML]	236.09576416015625	2.8369666666666666	2.4229666666666665	19.371333333333332	16.948366666666665	5308.7236328125	959776.9762764282	0	1177	0.9159805600212834	20.469041867954903	4.910235439411948	236.08998107910156	236.09629821777344
538	236.97142028808594	11.727					1	DETECTED	236.9714 m/z @11.73 [CD8117_2.mzXML]	236.97142028808594	11.727	11.596166666666667	14.034249999999998	2.4380833333333314	4889.01953125	370195.23792309576	0	1177	0.7435539138595377	9.31751592356687	17.63503184713374	236.9708709716797	236.9721221923828
539	236.99786376953125	1.9461666666666666					1	DETECTED	236.9979 m/z @1.95 [CD8117_2.mzXML]	236.99786376953125	1.9461666666666666	0.66545	17.436666666666667	16.771216666666668	21833.92578125	1952543.9588072812	0	1177	0.1231675120642508	0.6170834641389856	0.2201223351532614	236.99095153808594	237.0078125
540	237.1114959716797	11.813166666666666					1	DETECTED	237.1115 m/z @11.81 [CD8117_2.mzXML]	237.1114959716797	11.813166666666666	0.1921	19.9915	19.7994	16792.900390625	2677549.9590581064	0	1177	2.195992152900942	0.8558667942121629	3.9036617517524195	237.10264587402344	237.11256408691406
541	238.1071014404297	14.77715					1	DETECTED	238.1071 m/z @14.78 [CD8117_2.mzXML]	238.1071014404297	14.77715	5.78665	19.936500000000002	14.149850000000002	10826.291015625	2822978.186695585	0	1177	4.961006268461153	0.9337064328327501	0.8362725430596971	238.10537719726562	238.10867309570312
542	238.84144592285156	1.7160833333333334					1	DETECTED	238.8414 m/z @1.72 [CD8117_2.mzXML]	238.84144592285156	1.7160833333333334	1.6853	19.699666666666666	18.014366666666664	25944.58203125	8945401.45546289	0	1177	0.08275633574749452	292.59935029777967	584.1987005955593	238.83514404296875	238.8416290283203
543	238.9665069580078	12.110083333333334					1	DETECTED	238.9665 m/z @12.11 [CD8117_2.mzXML]	238.9665069580078	12.110083333333334	9.577116666666665	17.326	7.748883333333335	69962.3671875	6060892.005008058	0	1177	0.8113380617532506	2.254320948533896	2.979705550960081	238.9656524658203	238.97096252441406
544	239.0359344482422	17.752333333333336					1	DETECTED	239.0359 m/z @17.75 [CD8117_2.mzXML]	239.0359344482422	17.752333333333336	0.1921	19.80933333333333	19.61723333333333	1801.9681396484375	995342.2278939817	0	1177	1.6483598933561865	0.5585698367713412	0.11713967354268232	239.03536987304688	239.04135131835938
545	239.06375122070312	1.8624333333333332					1	DETECTED	239.0638 m/z @1.86 [CD8117_2.mzXML]	239.06375122070312	1.8624333333333332	1.5649166666666665	19.608	18.043083333333335	99419.9453125	1346694.9887253726	0	1177	0.03733902237942455	1.147395808043827	11.64644066987686	239.0583953857422	239.06842041015625
546	239.09144592285156	10.510366666666666					1	DETECTED	239.0914 m/z @10.51 [CD8117_2.mzXML]	239.09144592285156	10.510366666666666	10.453	11.023516666666666	0.5705166666666663	138992.21875	899764.682412108	1	1177	0.08683174895575263	2.3424404817973663	2.5252354994221418	239.09036254882812	239.09185791015625
547	239.13914489746094	9.712883333333334					1	DETECTED	239.1391 m/z @9.71 [CD8117_2.mzXML]	239.13914489746094	9.712883333333334	6.59495	12.5625	5.96755	29621.97265625	2359220.363041504	0	1177	0.10253579240105104	2.5309270860269493	2.55684516703241	239.13877868652344	239.139892578125
548	239.96583557128906	12.041233333333334					1	DETECTED	239.9658 m/z @12.04 [CD8117_2.mzXML]	239.96583557128906	12.041233333333334	11.190666666666667	16.0324	4.841733333333332	4718.66064453125	534886.9807295226	0	1177	0.8921420940400928	2.846180977387621	2.979652356459878	239.9654541015625	239.97091674804688
549	240.0988006591797	12.962150000000001					1	DETECTED	240.0988 m/z @12.96 [CD8117_2.mzXML]	240.0988006591797	12.962150000000001	10.46725	17.25133333333333	6.7840833333333315	19532.337890625	1043058.5002226563	0	1177	0.19516687684048328	1.35959023073737	0.3130558401808913	240.09475708007812	240.09967041015625
550	240.14535522460938	9.508016666666666					1	DETECTED	240.1454 m/z @9.51 [CD8117_2.mzXML]	240.14535522460938	9.508016666666666	9.474083333333335	9.775483333333334	0.3013999999999992	3446.87548828125	37859.911161376695	0	1177	0.06234715094323029	4.441060903732996	7.882121807465993	240.14207458496094	240.14649963378906
551	240.83836364746094	1.7477166666666666					1	DETECTED	240.8384 m/z @1.75 [CD8117_2.mzXML]	240.83836364746094	1.7477166666666666	1.7005333333333332	1.7631000000000001	0.06256666666666688	16952.5	58027.4177856446	0	1177	0.13035450087469203	0.6630166019074551	0.32603320381491036	240.83836364746094	240.83872985839844
552	240.9670867919922	11.84645					1	DETECTED	240.9671 m/z @11.85 [CD8117_2.mzXML]	240.9670867919922	11.84645	11.157216666666667	18.896166666666666	7.738949999999999	9321.5908203125	1081888.718197937	0	1177	0.6686961312085327	4.471023834205236	8.192895789924687	240.96148681640625	240.96788024902344
553	241.03102111816406	1.9039499999999998					1	DETECTED	241.0310 m/z @1.90 [CD8117_2.mzXML]	241.03102111816406	1.9039499999999998	1.9039499999999998	16.972166666666666	15.068216666666666	8924.8505859375	1089240.1471140136	0	1177	0.33596456060877755	null	null	241.0248565673828	241.03245544433594
554	241.10665893554688	11.53605					1	DETECTED	241.1067 m/z @11.54 [CD8117_2.mzXML]	241.10665893554688	11.53605	1.8343166666666666	12.946416666666666	11.1121	50309.6015625	3627975.5376043385	0	1177	9.757863229695355	0.5726863240932891	0.02931521131532696	241.102783203125	241.10687255859375
555	242.0275421142578	14.959683333333334					1	DETECTED	242.0275 m/z @14.96 [CD8117_2.mzXML]	242.0275421142578	14.959683333333334	9.826116666666667	18.8595	9.033383333333333	1934.919677734375	540093.234937897	0	1177	2.1532877970378603	0.879835007499659	0.7596700149993181	242.0262908935547	242.0282745361328
556	242.0998077392578	8.900616666666668					1	DETECTED	242.0998 m/z @8.90 [CD8117_2.mzXML]	242.0998077392578	8.900616666666668	8.759266666666667	18.713666666666665	9.954399999999998	5159.74853515625	518085.71916802967	0	1177	0.16429618216578668	35.21188539087347	0.9036373267138835	242.0993194580078	242.1027374267578
557	242.21102905273438	11.48855					1	DETECTED	242.2110 m/z @11.49 [CD8117_2.mzXML]	242.21102905273438	11.48855	11.472583333333334	12.7135	1.2409166666666653	56571.58203125	592041.5115494385	0	1177	0.07479066705607806	10.179336968518175	52.58634928917059	242.21023559570312	242.2115936279297
558	242.92510986328125	1.6552333333333331					1	DETECTED	242.9251 m/z @1.66 [CD8117_2.mzXML]	242.92510986328125	1.6552333333333331	1.5798333333333334	1.8059333333333332	0.22609999999999975	257096.515625	1229395.5490327138	0	1177	0.06751797111577251	1.5278404820825426	2.0071969950794153	242.9246368408203	242.92527770996094
559	242.99510192871094	1.5067					1	DETECTED	242.9951 m/z @1.51 [CD8117_2.mzXML]	242.99510192871094	1.5067	1.43045	1.5213833333333333	0.09093333333333331	16306.3154296875	58742.20791821294	0	1177	0.08123268667591277	0.5962841530054649	0.18199431857591178	242.9948272705078	242.99510192871094
560	243.0157012939453	16.56566666666667					1	DETECTED	243.0157 m/z @16.57 [CD8117_2.mzXML]	243.0157012939453	16.56566666666667	10.115116666666667	19.115000000000002	8.999883333333335	1666.3758544921875	539628.8035570678	0	1177	1.4266973903414506	0.6976058889035301	0.3952117778070603	243.01461791992188	243.02484130859375
561	244.20188903808594	9.110983333333333					1	DETECTED	244.2019 m/z @9.11 [CD8117_2.mzXML]	244.20188903808594	9.110983333333333	9.04135	10.061883333333332	1.0205333333333328	54573.59375	418948.72728356865	0	1177	0.09176957809894404	2.885961936488368	4.1723516520984365	244.20126342773438	244.20245361328125
562	244.9232940673828	1.6552333333333331					1	DETECTED	244.9233 m/z @1.66 [CD8117_2.mzXML]	244.9232940673828	1.6552333333333331	1.5359	1.7005333333333332	0.1646333333333332	18261.8515625	81260.43544750972	0	1177	0.06624838547480594	0.689804469273744	0.37960893854748784	244.92300415039062	244.92857360839844
563	245.22592163085938	14.2967					1	DETECTED	245.2259 m/z @14.30 [CD8117_2.mzXML]	245.22592163085938	14.2967	11.140649999999999	18.750166666666665	7.609516666666666	28954.82421875	1501226.4369758617	0	1177	0.5554067332179518	3.7564836000978503	5.234603068351083	245.22454833984375	245.2278594970703
564	246.13356018066406	1.9317					1	DETECTED	246.1336 m/z @1.93 [CD8117_2.mzXML]	246.13356018066406	1.9317	1.9317	5.978933333333333	4.047233333333333	8911.5263671875	332042.98911865236	0	1177	0.1943427819237653	null	null	246.1329345703125	246.13470458984375
565	246.15187072753906	11.893516666666667					1	DETECTED	246.1519 m/z @11.89 [CD8117_2.mzXML]	246.15187072753906	11.893516666666667	11.779333333333334	12.058466666666668	0.2791333333333341	8463.103515625	74120.90596997064	0	1177	0.1560029318906171	1.2223033133849135	1.444606626769827	246.15126037597656	246.1521759033203
566	246.17013549804688	9.217450000000001					1	DETECTED	246.1701 m/z @9.22 [CD8117_2.mzXML]	246.17013549804688	9.217450000000001	0.10105	19.9915	19.890449999999998	53546.578125	3527763.566479092	0	1177	0.15817316533544634	11.955519561187943	0.9640754883500977	246.1685028076172	246.17185974121094
567	246.2292022705078	14.2967					1	DETECTED	246.2292 m/z @14.30 [CD8117_2.mzXML]	246.2292022705078	14.2967	8.724033333333333	15.044450000000001	6.320416666666668	5928.267578125	914946.1555842283	0	1177	0.45837117738926736	0.5670908601507358	0.13418172030147177	246.2235870361328	246.23011779785156
568	246.24232482910156	10.9401					1	DETECTED	246.2423 m/z @10.94 [CD8117_2.mzXML]	246.24232482910156	10.9401	10.88855	11.157216666666667	0.2686666666666664	13492.25	93803.70735888647	0	1177	0.12621258477549624	2.605884254768887	3.615233223002731	246.24131774902344	246.24343872070312
569	246.9438018798828	1.5504166666666668					1	DETECTED	246.9438 m/z @1.55 [CD8117_2.mzXML]	246.9438018798828	1.5504166666666668	1.4469166666666666	1.6248833333333332	0.1779666666666666	69847.421875	438601.3074438479	0	1177	0.09884244537973208	0.8597423510466974	0.6890963038598148	246.9434814453125	246.9440460205078
570	247.0924835205078	2.5580833333333337					1	DETECTED	247.0925 m/z @2.56 [CD8117_2.mzXML]	247.0924835205078	2.5580833333333337	1.8484	10.097266666666666	8.248866666666666	99596.84375	6631170.995796939	0	1177	0.8119404573532489	2.44176591896337	2.637616973857955	247.08859252929688	247.09759521484375
571	247.12879943847656	8.346983333333334					1	DETECTED	247.1288 m/z @8.35 [CD8117_2.mzXML]	247.12879943847656	8.346983333333334	8.1265	12.380783333333333	4.254283333333333	8312.2412109375	807883.8227088623	0	1177	0.21935873441425002	9.647630206364774	16.065753090356957	247.11997985839844	247.13262939453125
572	247.1442413330078	9.217450000000001					1	DETECTED	247.1442 m/z @9.22 [CD8117_2.mzXML]	247.1442413330078	9.217450000000001	9.128283333333334	9.843250000000001	0.7149666666666672	118723.671875	802722.7271727282	0	1177	0.09450802211987153	1.7943537134061387	1.5505583116243007	247.14358520507812	247.1448516845703
573	247.24142456054688	12.5625					1	DETECTED	247.2414 m/z @12.56 [CD8117_2.mzXML]	247.24142456054688	12.5625	12.496416666666667	19.699666666666666	7.203249999999999	12290.322265625	507423.4915188295	0	1177	0.20082450902820703	54.501261034047964	4.662516757713883	247.23988342285156	247.24240112304688
574	248.06141662597656	16.105133333333335					1	DETECTED	248.0614 m/z @16.11 [CD8117_2.mzXML]	248.06141662597656	16.105133333333335	10.2217	17.418166666666664	7.196466666666664	2064.539306640625	445714.16906658915	0	1177	0.38136576742729567	0.6115873384588361	0.22317467691767212	248.0601348876953	248.06182861328125
575	248.1476287841797	9.2032					1	DETECTED	248.1476 m/z @9.20 [CD8117_2.mzXML]	248.1476287841797	9.2032	9.159583333333334	9.4406	0.281016666666666	16917.3671875	103626.29048486301	0	1177	0.10304974444870041	2.3496402994340406	3.0389433542482367	248.14715576171875	248.14796447753906
576	248.87017822265625	1.6853					1	DETECTED	248.8702 m/z @1.69 [CD8117_2.mzXML]	248.87017822265625	1.6853	1.6552333333333331	19.042333333333332	17.3871	50426.42578125	6300412.953953125	0	1177	0.11209290865956412	289.14246119733696	577.2849223946738	248.8701629638672	248.8704376220703
577	248.9770965576172	1.5649166666666665					1	DETECTED	248.9771 m/z @1.56 [CD8117_2.mzXML]	248.9770965576172	1.5649166666666665	1.4469166666666666	2.1165166666666666	0.6696	9908.2451171875	213648.67171380616	0	1177	0.4607017041513153	2.837288135593223	4.559803432271452	248.9756622314453	248.9771270751953
578	249.0022735595703	11.410449999999999					1	DETECTED	249.0023 m/z @11.41 [CD8117_2.mzXML]	249.0022735595703	11.410449999999999	11.023516666666666	18.93316666666667	7.909650000000003	9671.759765625	895202.2096654667	0	1177	0.4708508408341139	8.608695875064358	8.656874380914099	248.99362182617188	249.00469970703125
579	249.0574188232422	15.343316666666668					1	DETECTED	249.0574 m/z @15.34 [CD8117_2.mzXML]	249.0574188232422	15.343316666666668	10.332033333333333	18.309666666666665	7.977633333333332	3069.887451171875	534373.5685291135	0	1177	0.2786795311614849	0.7959671009089484	0.5919342018178968	249.05609130859375	249.05856323242188
580	249.108154296875	1.8624333333333332					1	DETECTED	249.1082 m/z @1.86 [CD8117_2.mzXML]	249.108154296875	1.8624333333333332	1.82005	4.238866666666667	2.4188166666666664	44534.0	522990.8582830202	0	1177	0.034253288766134427	14.60985760236911	7.588739420785333	249.10633850097656	249.10903930664062
581	249.15748596191406	9.775483333333334					1	DETECTED	249.1575 m/z @9.78 [CD8117_2.mzXML]	249.15748596191406	9.775483333333334	9.292416666666666	10.027316666666668	0.7349000000000014	14996.7548828125	190581.35522424325	0	1177	0.13992670272035923	0.8834158080269666	1.080048329171026	249.15138244628906	249.15768432617188
582	249.1842498779297	12.312533333333333					1	DETECTED	249.1842 m/z @12.31 [CD8117_2.mzXML]	249.1842498779297	12.312533333333333	12.196933333333334	19.882166666666667	7.685233333333333	5367.72802734375	893710.9723143311	0	1177	0.19739873820292075	33.24062860438327	65.48125720876654	249.1833038330078	249.1851806640625
583	249.21730041503906	10.332033333333333					1	DETECTED	249.2173 m/z @10.33 [CD8117_2.mzXML]	249.21730041503906	10.332033333333333	0.6472	10.569483333333332	9.922283333333333	14880.16015625	955423.5158417361	0	1177	0.2416670833632537	0.5122588583524066	0.9900337040882075	249.21710205078125	249.22434997558594
584	251.12496948242188	1.7775333333333334					1	DETECTED	251.1250 m/z @1.78 [CD8117_2.mzXML]	251.12496948242188	1.7775333333333334	0.10105	20.009666666666664	19.908616666666664	64161.96484375	9114043.156489914	0	1177	0.2957072101306797	11.973974216855854	10.866486326205653	251.11526489257812	251.12814331054688
585	252.10867309570312	7.6369					1	DETECTED	252.1087 m/z @7.64 [CD8117_2.mzXML]	252.10867309570312	7.6369	0.15558333333333335	19.918333333333333	19.76275	4530.4248046875	2069422.7016991577	0	1177	17.953666430478595	1.3208069435193004	0.28912790473660377	252.1084442138672	252.10983276367188
586	252.1285858154297	1.6248833333333332					1	DETECTED	252.1286 m/z @1.62 [CD8117_2.mzXML]	252.1285858154297	1.6248833333333332	1.5798333333333334	19.736	18.156166666666667	7406.97509765625	1865087.0152431028	0	1177	10.435568221245202	201.51128375878739	325.0846385780298	252.12159729003906	252.13095092773438
587	252.98760986328125	1.9178833333333332					1	DETECTED	252.9876 m/z @1.92 [CD8117_2.mzXML]	252.98760986328125	1.9178833333333332	1.9178833333333332	17.88266666666667	15.964783333333337	5339.8232421875	1117242.1304200136	0	1177	1.1157398889212882	null	null	252.98529052734375	252.9973602294922
588	253.04689025878906	1.6098333333333334					1	DETECTED	253.0469 m/z @1.61 [CD8117_2.mzXML]	253.04689025878906	1.6098333333333334	0.15558333333333335	19.936500000000002	19.78091666666667	6470.34765625	2854393.589269408	0	1177	4.806084212607912	6.801071571829695	8.511054231208586	253.04689025878906	253.05345153808594
589	254.17543029785156	14.475833333333332					1	DETECTED	254.1754 m/z @14.48 [CD8117_2.mzXML]	254.17543029785156	14.475833333333332	9.681633333333334	19.188	9.506366666666665	6979.90234375	1396773.7724028933	0	1177	1.255294765843546	0.9914445232433636	0.9413777400394031	254.1742706298828	254.1764373779297
590	254.8238983154297	1.9600166666666667					1	DETECTED	254.8239 m/z @1.96 [CD8117_2.mzXML]	254.8238983154297	1.9600166666666667	1.7005333333333332	2.1449166666666666	0.44438333333333335	11393.244140625	168967.79937377927	0	1177	0.13551811159004967	0.8562849251718152	0.7801737397084625	254.81492614746094	254.82412719726562
591	255.12242126464844	11.550716666666666					1	DETECTED	255.1224 m/z @11.55 [CD8117_2.mzXML]	255.12242126464844	11.550716666666666	11.20755	11.65995	0.4524000000000008	22417.42578125	390920.41760376014	0	1177	0.3321757204523994	0.6591549295774656	0.31830985915493126	255.1217803955078	255.12246704101562
592	255.1719970703125	13.982566666666665					1	DETECTED	255.1720 m/z @13.98 [CD8117_2.mzXML]	255.1719970703125	13.982566666666665	8.900616666666668	19.936500000000002	11.035883333333334	27723.060546875	5211907.528020475	0	1177	2.0400431352842396	1.098170142927534	1.0980191432556046	255.17076110839844	255.17298889160156
593	255.2313232421875	13.787716666666666					1	DETECTED	255.2313 m/z @13.79 [CD8117_2.mzXML]	255.2313232421875	13.787716666666666	0.10105	14.575133333333333	14.474083333333333	9231.7353515625	1601991.4999700626	0	1177	9.30801373016396	0.5081901952024339	0.08844123633072726	255.2303009033203	255.23255920410156
594	256.2630310058594	11.336833333333335					1	DETECTED	256.2630 m/z @11.34 [CD8117_2.mzXML]	256.2630310058594	11.336833333333335	0.2829166666666667	19.973166666666668	19.690250000000002	49826.0	3016539.5126512144	0	1177	4.760186856788335	0.39356885045274376	null	256.2615661621094	256.2647399902344
595	256.8204345703125	2.04545					1	DETECTED	256.8204 m/z @2.05 [CD8117_2.mzXML]	256.8204345703125	2.04545	1.6853	11.023516666666666	9.338216666666666	10872.3603515625	1895421.50029541	0	1177	0.4476777238703402	12.964343560553464	24.92868712110693	256.8116149902344	256.82135009765625
596	257.0746154785156	1.8624333333333332					1	DETECTED	257.0746 m/z @1.86 [CD8117_2.mzXML]	257.0746154785156	1.8624333333333332	1.8624333333333332	4.734816666666666	2.872383333333333	18369.4375	457037.8948389588	0	1177	0.38952476806858005	null	null	257.0732727050781	257.0752258300781
597	257.22650146484375	12.02455					1	DETECTED	257.2265 m/z @12.02 [CD8117_2.mzXML]	257.22650146484375	12.02455	11.974516666666666	15.796416666666666	3.8218999999999994	4567.2177734375	473801.172548523	0	1177	0.853918268778358	38.19353764157225	75.3870752831445	257.2235412597656	257.2268981933594
598	257.2472229003906	12.279					1	DETECTED	257.2472 m/z @12.28 [CD8117_2.mzXML]	257.2472229003906	12.279	0.11923333333333333	19.754	19.634766666666668	7099.90771484375	1938017.5242711483	0	1177	7.3245263111037	1.4347540641309686	1.6699542037247581	257.24603271484375	257.2484436035156
599	257.9808044433594	10.010683333333333					1	DETECTED	257.9808 m/z @10.01 [CD8117_2.mzXML]	257.9808044433594	10.010683333333333	9.744083333333332	10.495916666666666	0.7518333333333338	6271.361328125	152419.9240410157	0	1177	0.23656299725135632	1.4100400100024995	1.7961769741827123	257.9806213378906	257.9811706542969
600	258.03094482421875	11.336833333333335					1	DETECTED	258.0309 m/z @11.34 [CD8117_2.mzXML]	258.03094482421875	11.336833333333335	4.238866666666667	19.53533333333333	15.296466666666664	5803.20947265625	1480951.3668949883	0	1177	5.128152513601577	1.0775245492840668	0.9087663408128518	258.02850341796875	258.0315856933594
601	258.8992919921875	1.6552333333333331					1	DETECTED	258.8993 m/z @1.66 [CD8117_2.mzXML]	258.8992919921875	1.6552333333333331	1.6098333333333334	1.7477166666666666	0.13788333333333314	54686.828125	224264.2634467772	0	1177	0.0593566232150855	1.5542203773731835	1.9975407786598642	258.8988037109375	258.89935302734375
602	258.94403076171875	1.5359					1	DETECTED	258.9440 m/z @1.54 [CD8117_2.mzXML]	258.94403076171875	1.5359	1.43045	19.353	17.92255	12528.2412109375	3976569.1967929085	0	1177	0.14175557337593503	84.98127074442861	168.9625414888572	258.9380798339844	258.9442443847656
603	258.97235107421875	1.4771500000000002					1	DETECTED	258.9724 m/z @1.48 [CD8117_2.mzXML]	258.97235107421875	1.4771500000000002	1.43045	2.2011166666666666	0.7706666666666666	12502.0205078125	291423.3997680664	0	1177	0.08568834561738936	8.251249107780124	15.502498215560248	258.97235107421875	258.98065185546875
604	258.99481201171875	10.554566666666666					1	DETECTED	258.9948 m/z @10.55 [CD8117_2.mzXML]	258.99481201171875	10.554566666666666	10.4814	11.124133333333333	0.6427333333333323	3987.4326171875	85421.7374829101	0	1177	0.1699634354963031	4.392255125284802	7.784510250569602	258.9936828613281	258.9954833984375
605	259.02813720703125	1.7915833333333333					1	DETECTED	259.0281 m/z @1.79 [CD8117_2.mzXML]	259.02813720703125	1.7915833333333333	1.7915833333333333	18.713666666666665	16.922083333333333	4229.66162109375	1968896.6709236463	0	1177	12.359333601543986	null	null	259.0257263183594	259.0281982421875
606	259.0935974121094	11.8298					1	DETECTED	259.0936 m/z @11.83 [CD8117_2.mzXML]	259.0935974121094	11.8298	11.79615	11.957566666666667	0.16141666666666588	9473.001953125	48837.080937377876	0	1177	0.09909918865960243	2.3984645864289322	3.7969291728578645	259.09332275390625	259.0940856933594
607	259.24462890625	14.361183333333335					1	DETECTED	259.2446 m/z @14.36 [CD8117_2.mzXML]	259.24462890625	14.361183333333335	14.26485	14.86015	0.5953000000000017	3396.460693359375	72466.6677092287	0	1177	0.11535102729707702	3.0897923875431887	5.1795847750863775	259.244384765625	259.24566650390625
608	260.1858215332031	9.876650000000001					1	DETECTED	260.1858 m/z @9.88 [CD8117_2.mzXML]	260.1858215332031	9.876650000000001	9.577116666666665	18.750166666666665	9.17305	42066.3515625	736210.6084507143	0	1177	0.08195599566855805	1.9290804884890451	2.2310541082681015	260.1847839355469	260.1861877441406
609	261.0109558105469	1.7915833333333333					1	DETECTED	261.0110 m/z @1.79 [CD8117_2.mzXML]	261.0109558105469	1.7915833333333333	1.4469166666666666	16.65865	15.211733333333335	57599.50390625	2644643.312071961	0	1177	0.2556019482043408	1.2835089396053205	1.6375988471688336	261.0047302246094	261.0201110839844
610	261.1443786621094	9.525033333333333					1	DETECTED	261.1444 m/z @9.53 [CD8117_2.mzXML]	261.1443786621094	9.525033333333333	0.10105	19.298000000000002	19.19695	55774.3125	2432220.869699523	1	1177	0.09582741565752428	1.0612896664023679	0.9238897783921644	261.1387939453125	261.1457214355469
611	261.18927001953125	9.8601					1	DETECTED	261.1893 m/z @9.86 [CD8117_2.mzXML]	261.18927001953125	9.8601	0.11923333333333333	19.9915	19.872266666666665	6427.85888671875	1676333.2548994138	0	1177	8.775265437451802	1.0200461286812261	1.2136361671224278	261.1835021972656	261.19000244140625
612	262.0398864746094	3.202516666666667					1	DETECTED	262.0399 m/z @3.20 [CD8117_2.mzXML]	262.0398864746094	3.202516666666667	3.0115333333333334	10.46725	7.4557166666666665	3115.100830078125	441863.47370312497	0	1177	0.2084369048169945	19.519286150623945	38.03857230124789	262.0361328125	262.0453186035156
613	263.0080261230469	2.0029666666666666					1	DETECTED	263.0080 m/z @2.00 [CD8117_2.mzXML]	263.0080261230469	2.0029666666666666	1.4623	17.901166666666665	16.438866666666666	12179.310546875	2023834.9559231873	0	1177	0.4262357043867977	15.202404438964242	29.31442692931998	263.00299072265625	263.01788330078125
614	263.0186767578125	11.441133333333333					1	DETECTED	263.0187 m/z @11.44 [CD8117_2.mzXML]	263.0186767578125	11.441133333333333	10.956716666666667	17.622333333333334	6.665616666666667	9013.0888671875	997815.9161141663	0	1177	0.888356439858093	5.741226480329363	10.771780732018591	263.0180358886719	263.01953125
615	263.0847473144531	1.82005					1	DETECTED	263.0847 m/z @1.82 [CD8117_2.mzXML]	263.0847473144531	1.82005	1.7915833333333333	19.224666666666668	17.433083333333336	151309.953125	4881243.047511078	0	1177	0.0758195274771083	175.63773485613328	347.40971438426254	263.0783996582031	263.0931091308594
616	263.138916015625	9.629833333333332					1	DETECTED	263.1389 m/z @9.63 [CD8117_2.mzXML]	263.138916015625	9.629833333333332	9.612333333333334	19.736	10.123666666666667	9489.681640625	1029231.3945692143	0	1177	0.09064408855938133	289.2476190476472	577.4952380952944	263.138916015625	263.1431579589844
617	263.2366027832031	14.2967					1	DETECTED	263.2366 m/z @14.30 [CD8117_2.mzXML]	263.2366027832031	14.2967	0.5745666666666666	19.699666666666666	19.1251	60724.92578125	3786568.7479980155	0	1177	0.5079562418303283	1.7366037278192052	0.3664453393760793	263.2323303222656	263.2380065917969
618	264.1707763671875	9.2032					1	DETECTED	264.1708 m/z @9.20 [CD8117_2.mzXML]	264.1707763671875	9.2032	9.128283333333334	9.6974	0.569116666666666	22263.173828125	165063.4168650511	0	1177	0.09623876715416557	1.866232891206234	2.222667643625168	264.17010498046875	264.17120361328125
619	265.0229797363281	1.8059333333333332					1	DETECTED	265.0230 m/z @1.81 [CD8117_2.mzXML]	265.0229797363281	1.8059333333333332	1.4771500000000002	19.133	17.655849999999997	33417.76171875	1767345.0236007078	0	1177	0.07091062612327881	11.495758982059685	3.3128165032941177	265.0141906738281	265.03289794921875
620	265.084716796875	19.334999999999997					1	DETECTED	265.0847 m/z @19.33 [CD8117_2.mzXML]	265.084716796875	19.334999999999997	0.13735	20.009666666666664	19.872316666666663	4737.05126953125	1814618.4894234324	0	1177	1.6782618596178445	0.5175715951344739	0.035916037987774437	265.0747375488281	265.0859680175781
621	265.1180114746094	9.712883333333334					1	DETECTED	265.1180 m/z @9.71 [CD8117_2.mzXML]	265.1180114746094	9.712883333333334	9.629833333333332	10.649933333333333	1.0201000000000011	348607.84375	2344448.3829042865	1	1177	0.09404412409743657	1.8480125287816196	1.9003561489910028	265.1170959472656	265.1191101074219
622	265.14312744140625	11.291500000000001					1	DETECTED	265.1431 m/z @11.29 [CD8117_2.mzXML]	265.14312744140625	11.291500000000001	11.257516666666668	12.414466666666668	1.1569500000000001	20701.052734375	248616.56347351105	0	1177	0.052300999026900996	17.02231486022553	26.923532524371176	265.1402282714844	265.1436462402344
623	265.2519836425781	12.5625					1	DETECTED	265.2520 m/z @12.56 [CD8117_2.mzXML]	265.2519836425781	12.5625	1.1031166666666665	17.046499999999998	15.943383333333331	24419.478515625	1460128.3873386232	0	1177	0.17780842798747187	0.6568648221188848	19.725436801485355	265.2514953613281	265.2533874511719
624	265.981201171875	10.2217					1	DETECTED	265.9812 m/z @10.22 [CD8117_2.mzXML]	265.981201171875	10.2217	10.185833333333333	10.295266666666667	0.1094333333333335	10909.849609375	49747.88005798374	0	1177	0.08012897840882793	1.5255576208178252	2.0511152416356504	265.98095703125	265.9812316894531
625	266.0716247558594	16.621166666666667					1	DETECTED	266.0716 m/z @16.62 [CD8117_2.mzXML]	266.0716247558594	16.621166666666667	9.075933333333333	19.954833333333333	10.8789	5452.72509765625	1518246.6562871095	0	1177	2.4387806565955117	0.7209120990294092	1.7752539919206416	266.0705871582031	266.07257080078125
626	266.12158203125	9.6974					1	DETECTED	266.1216 m/z @9.70 [CD8117_2.mzXML]	266.12158203125	9.6974	9.647283333333332	9.893133333333333	0.2458500000000008	42899.59765625	263332.3148074938	0	1177	0.09296977866580747	2.3384373748803813	2.6638664847260194	266.1214599609375	266.1221008300781
627	266.1391296386719	9.292416666666666					1	DETECTED	266.1391 m/z @9.29 [CD8117_2.mzXML]	266.1391296386719	9.292416666666666	9.2617	9.340566666666666	0.07886666666666642	4725.36083984375	17176.90225207517	0	1177	0.07729268201867079	1.2837764514378665	1.5675529028757331	266.1388854980469	266.1391296386719
628	266.6090087890625	12.883433333333333					1	DETECTED	266.6090 m/z @12.88 [CD8117_2.mzXML]	266.6090087890625	12.883433333333333	1.7318833333333332	13.0563	11.324416666666668	12284.455078125	7568535.496677368	0	1177	0.055983795814341875	0.5077507909961695	0.012167462335456623	266.6043701171875	266.6093444824219
629	266.6385803222656	12.799016666666667					1	DETECTED	266.6386 m/z @12.80 [CD8117_2.mzXML]	266.6385803222656	12.799016666666667	12.7306	13.040383333333333	0.30978333333333197	12134.8857421875	139114.37266503915	0	1177	0.09682101313359404	2.263946406820965	3.5278928136419307	266.6380920410156	266.63873291015625
630	266.92694091796875	1.6098333333333334					1	DETECTED	266.9269 m/z @1.61 [CD8117_2.mzXML]	266.92694091796875	1.6098333333333334	1.5359	1.6401000000000001	0.10420000000000007	27119.3203125	98998.84270355229	0	1177	0.07748110156847265	0.704688908926961	0.409377817853922	266.9252014160156	266.9278869628906
631	267.05865478515625	1.88995					1	DETECTED	267.0587 m/z @1.89 [CD8117_2.mzXML]	267.05865478515625	1.88995	0.6290833333333333	19.936500000000002	19.30741666666667	12300.7373046875	2832080.134358246	0	1177	16.77090219662306	1.3939727672335536	10.131008942649885	267.05670166015625	267.068603515625
632	267.0989685058594	1.6552333333333331					1	DETECTED	267.0990 m/z @1.66 [CD8117_2.mzXML]	267.0989685058594	1.6552333333333331	1.6552333333333331	18.9695	17.31426666666667	10848.3623046875	1913547.099354584	0	1177	4.232612176623159	null	null	267.0970153808594	267.1009521484375
633	267.6465148925781	13.163783333333333					1	DETECTED	267.6465 m/z @13.16 [CD8117_2.mzXML]	267.6465148925781	13.163783333333333	12.092866666666668	14.86015	2.7672833333333333	163559.515625	2861708.482791138	2	1177	0.2294195746355694	1.8204472975425783	2.3344623464754704	267.6459655761719	267.64788818359375
634	267.97906494140625	10.2217					1	DETECTED	267.9791 m/z @10.22 [CD8117_2.mzXML]	267.97906494140625	10.2217	10.168166666666668	10.4814	0.3132333333333328	10765.458984375	65669.75116638189	0	1177	0.06260624484717425	2.9255915317559658	4.413075602795664	267.97894287109375	267.9800720214844
635	268.9578857421875	11.53605					1	DETECTED	268.9579 m/z @11.54 [CD8117_2.mzXML]	268.9578857421875	11.53605	11.007	19.042333333333332	8.035333333333332	7499.0673828125	948972.4788455507	0	1177	0.27286159419542244	7.594115238005231	10.944407192165697	268.9567565917969	268.9594421386719
636	269.04803466796875	1.8624333333333332					1	DETECTED	269.0480 m/z @1.86 [CD8117_2.mzXML]	269.04803466796875	1.8624333333333332	1.7775333333333334	2.4633499999999997	0.6858166666666663	5936.40966796875	137885.07318481442	0	1177	0.38731988277610196	4.038967412642334	7.077934825284668	269.04443359375	269.0494079589844
637	269.0867004394531	1.4771500000000002					1	DETECTED	269.0867 m/z @1.48 [CD8117_2.mzXML]	269.0867004394531	1.4771500000000002	1.4469166666666666	1.5649166666666665	0.11799999999999988	5801.46240234375	24121.91289672851	0	1177	0.10434982127972514	1.9514884233737433	2.9029768467474866	269.0867004394531	269.08795166015625
638	269.1383972167969	12.02455					1	DETECTED	269.1384 m/z @12.02 [CD8117_2.mzXML]	269.1383972167969	12.02455	12.008049999999999	16.105133333333335	4.097083333333336	11555.7568359375	741283.1034176645	0	1177	0.07722350840090364	124.15404040403577	247.30808080807154	269.1311340332031	269.1383972167969
639	269.2261657714844	13.982566666666665					1	DETECTED	269.2262 m/z @13.98 [CD8117_2.mzXML]	269.2261657714844	13.982566666666665	13.840616666666667	15.523366666666668	1.6827500000000004	60647.0	1542694.654368683	0	1177	0.29563735738302377	4.285066627028536	5.322075912915812	269.2254333496094	269.2272033691406
640	269.28314208984375	12.5625					1	DETECTED	269.2831 m/z @12.56 [CD8117_2.mzXML]	269.28314208984375	12.5625	0.3557166666666667	19.973166666666668	19.61745	7924.865234375	1601915.5889123834	0	1177	1.381181275101392	0.7911256993131471	0.5802550734689995	269.2814636230469	269.28533935546875
641	270.2294616699219	13.964816666666668					1	DETECTED	270.2295 m/z @13.96 [CD8117_2.mzXML]	270.2294616699219	13.964816666666668	13.893766666666666	15.166383333333332	1.272616666666666	12807.3505859375	319462.01436401403	0	1177	0.2850413308192028	6.88272726088189	12.774976257697729	270.2286376953125	270.22998046875
642	270.7978820800781	1.9461666666666666					1	DETECTED	270.7979 m/z @1.95 [CD8117_2.mzXML]	270.7978820800781	1.9461666666666666	1.7160833333333334	2.10225	0.38616666666666677	7378.82275390625	123787.41986706543	0	1177	0.38074517791614837	0.8391886997464694	0.6783773994929388	270.7967834472656	270.7981872558594
643	271.03985595703125	1.7915833333333333					1	DETECTED	271.0399 m/z @1.79 [CD8117_2.mzXML]	271.03985595703125	1.7915833333333333	1.7160833333333334	15.50535	13.789266666666666	64976.24609375	2666955.639508148	0	1177	0.0751304392173151	1.5863505759999736	1.8758877236267963	271.0395202636719	271.048583984375
644	271.2053527832031	14.591566666666667					1	DETECTED	271.2054 m/z @14.59 [CD8117_2.mzXML]	271.2053527832031	14.591566666666667	11.157216666666667	15.13155	3.974333333333334	18925.58203125	1171210.7335494997	0	1177	0.49165625892604936	0.5786150702947186	0.1572301405894372	271.1986083984375	271.2059020996094
645	271.2624816894531	12.5625					1	DETECTED	271.2625 m/z @12.56 [CD8117_2.mzXML]	271.2624816894531	12.5625	0.10105	20.009666666666664	19.908616666666664	26332.275390625	5313008.420559937	0	1177	0.5193387380846453	0.9506616911089879	0.3090994161940737	271.26123046875	271.2642822265625
646	271.65771484375	12.8995					1	DETECTED	271.6577 m/z @12.90 [CD8117_2.mzXML]	271.65771484375	12.8995	12.883433333333333	13.118383333333332	0.23494999999999955	23942.20703125	204195.5018043216	0	1177	0.15094265922526162	7.311721991701026	14.699114662701511	271.6572570800781	271.6578674316406
647	272.2578430175781	11.395416666666668					1	DETECTED	272.2578 m/z @11.40 [CD8117_2.mzXML]	272.2578430175781	11.395416666666668	0.22848333333333332	19.9915	19.763016666666665	26695.466796875	1959646.1346460874	0	1177	0.08693622114965649	1.156741136597396	1.3133265582856328	272.2574157714844	272.2674865722656
648	272.66546630859375	13.270333333333333					1	DETECTED	272.6655 m/z @13.27 [CD8117_2.mzXML]	272.66546630859375	13.270333333333333	13.2247	14.393633333333334	1.1689333333333334	7817.87109375	195341.62887353532	0	1177	0.07511271781739914	12.807888970051234	24.61577794010247	272.6568603515625	272.6661376953125
649	272.79461669921875	1.9745166666666667					1	DETECTED	272.7946 m/z @1.97 [CD8117_2.mzXML]	272.79461669921875	1.9745166666666667	1.9178833333333332	2.13055	0.21266666666666678	11676.6123046875	97111.85955688481	0	1177	0.16142410595731538	1.877575044143608	2.755150088287216	272.794189453125	272.79547119140625
650	272.9442443847656	1.6248833333333332					1	DETECTED	272.9442 m/z @1.62 [CD8117_2.mzXML]	272.9442443847656	1.6248833333333332	1.5798333333333334	1.6853	0.1054666666666666	49582.1640625	199357.7996068111	0	1177	0.07116201421871904	1.191054917081487	1.2141591159606755	272.9432373046875	272.9444580078125
651	274.0027160644531	11.240783333333333					1	DETECTED	274.0027 m/z @11.24 [CD8117_2.mzXML]	274.0027160644531	11.240783333333333	10.905816666666668	19.042333333333332	8.136516666666664	9578.5576171875	1219858.7646113886	0	1177	2.96211955604063	12.145263210269748	20.33693537398782	274.0018310546875	274.0039978027344
652	274.2012939453125	10.185833333333333					1	DETECTED	274.2013 m/z @10.19 [CD8117_2.mzXML]	274.2012939453125	10.185833333333333	10.097266666666666	11.20755	1.1102833333333333	2387.44189453125	84727.65805590812	0	1177	0.14864680170488498	6.2680654873917785	11.536130974783557	274.20013427734375	274.2020263671875
653	274.27294921875	11.336833333333335					1	DETECTED	274.2729 m/z @11.34 [CD8117_2.mzXML]	274.27294921875	11.336833333333335	2.7240166666666665	14.051033333333333	11.327016666666665	3542517.0	2.6128780929610875E7	1	1177	0.09245063224715366	2.2759318597868594	3.3857193196521016	274.2665710449219	274.2742004394531
654	274.6242370605469	12.781849999999999					1	DETECTED	274.6242 m/z @12.78 [CD8117_2.mzXML]	274.6242370605469	12.781849999999999	12.764583333333333	13.3012	0.5366166666666672	12179.0966796875	148638.30548486323	0	1177	0.045317985895039214	15.539092664093191	30.078185328186382	274.62408447265625	274.6341247558594
655	274.8806457519531	1.7318833333333332					1	DETECTED	274.8806 m/z @1.73 [CD8117_2.mzXML]	274.8806457519531	1.7318833333333332	1.1939833333333332	1.8059333333333332	0.61195	24410.396484375	218875.0521952515	0	1177	0.13235451530976716	0.5688324967466071	0.8466581345673545	274.8717346191406	274.88140869140625
656	274.9995422363281	11.612300000000001					1	DETECTED	274.9995 m/z @11.61 [CD8117_2.mzXML]	274.9995422363281	11.612300000000001	10.905816666666668	18.915000000000003	8.009183333333334	11781.4599609375	1596324.0748347777	0	1177	3.0531409825720015	5.009294426571885	7.385171938800008	274.9982604980469	275.00146484375
657	275.0205993652344	1.4919499999999999					1	DETECTED	275.0206 m/z @1.49 [CD8117_2.mzXML]	275.0205993652344	1.4919499999999999	1.4469166666666666	1.5213833333333333	0.07446666666666668	5174.12451171875	18662.424171386727	0	1177	0.21986799053455575	0.8267949666913412	0.6535899333826826	275.0205993652344	275.0215759277344
658	275.0431823730469	10.771133333333333					1	DETECTED	275.0432 m/z @10.77 [CD8117_2.mzXML]	275.0431823730469	10.771133333333333	10.554566666666666	10.838133333333333	0.2835666666666672	2387.124755859375	22719.86904577635	0	1177	0.210872653899024	0.65468677851316	0.30937355702632013	275.0425720214844	275.0437316894531
659	275.2767333984375	11.336833333333335					1	DETECTED	275.2767 m/z @11.34 [CD8117_2.mzXML]	275.2767333984375	11.336833333333335	11.291500000000001	12.196933333333334	0.9054333333333329	454617.03125	3464999.7088703495	0	1177	0.09438536997330083	3.349478285147424	3.5753235551909546	275.27630615234375	275.2773132324219
660	275.63275146484375	13.1336					1	DETECTED	275.6328 m/z @13.13 [CD8117_2.mzXML]	275.63275146484375	13.1336	11.190666666666667	14.328566666666667	3.1379	89067.359375	1510118.489898988	0	1177	0.17885358342912916	1.8153904623637447	2.1025553831651123	275.62322998046875	275.6330871582031
661	276.134033203125	13.148433333333333					1	DETECTED	276.1340 m/z @13.15 [CD8117_2.mzXML]	276.134033203125	13.148433333333333	4.17615	13.493383333333332	9.317233333333332	24828.6953125	1102054.9488843076	0	1177	0.13588025260087555	0.519402347052456	1.759387480875044	276.1255187988281	276.1439208984375
662	276.6517028808594	13.193616666666665					1	DETECTED	276.6517 m/z @13.19 [CD8117_2.mzXML]	276.6517028808594	13.193616666666665	13.103083333333332	13.6131	0.510016666666667	19215.544921875	244621.13854370164	0	1177	0.1695611092581455	2.8167341678939697	5.260724973485844	276.6504211425781	276.6518859863281
663	276.9845886230469	1.7915833333333333					1	DETECTED	276.9846 m/z @1.79 [CD8117_2.mzXML]	276.9845886230469	1.7915833333333333	1.7631000000000001	3.4143833333333333	1.6512833333333332	21068.990234375	385985.6934334411	0	1177	0.3667647172661508	27.164962939798418	13.799437596179033	276.9836120605469	276.9879455566406
664	277.0385437011719	10.510366666666666					1	DETECTED	277.0385 m/z @10.51 [CD8117_2.mzXML]	277.0385437011719	10.510366666666666	10.4814	15.415133333333333	4.933733333333333	1689.18994140625	262822.6727252197	0	1177	0.04969400239407307	85.16225546605642	169.32451093211284	277.0364074707031	277.0385437011719
665	277.1577453613281	15.201383333333332					1	DETECTED	277.1577 m/z @15.20 [CD8117_2.mzXML]	277.1577453613281	15.201383333333332	9.744083333333332	17.436666666666667	7.692583333333335	6026.33349609375	1137462.1650848691	0	1177	0.4066638070720696	0.7047975494597452	0.23918607936563518	277.153076171875	277.1589050292969
666	277.17913818359375	12.16225					1	DETECTED	277.1791 m/z @12.16 [CD8117_2.mzXML]	277.17913818359375	12.16225	0.6109000000000001	19.882166666666667	19.271266666666666	6903.13232421875	1327245.226539215	0	1177	0.15072597956763545	0.8428869944158263	0.6867280027745887	277.1776123046875	277.1805114746094
667	277.2131042480469	13.787716666666666					1	DETECTED	277.2131 m/z @13.79 [CD8117_2.mzXML]	277.2131042480469	13.787716666666666	4.381	14.100950000000001	9.71995	10342.4345703125	1177648.6440101317	0	1177	1.1451982031457622	0.5166494508356618	0.032556567806527735	277.2125549316406	277.2171630859375
668	278.0521545410156	15.5594					1	DETECTED	278.0522 m/z @15.56 [CD8117_2.mzXML]	278.0521545410156	15.5594	0.2648	19.80933333333333	19.54453333333333	3129.586669921875	1320875.2272631223	0	1177	2.262641778835354	0.6389357463854344	0.27787149277086887	278.0505065917969	278.0533142089844
669	278.62689208984375	12.93085					1	DETECTED	278.6269 m/z @12.93 [CD8117_2.mzXML]	278.62689208984375	12.93085	12.781849999999999	13.1336	0.3517500000000009	33228.125	301044.80419372546	0	1177	0.08773317064864194	1.1803691275167743	1.1628147555496662	278.6263427734375	278.62786865234375
670	278.98223876953125	1.7915833333333333					1	DETECTED	278.9822 m/z @1.79 [CD8117_2.mzXML]	278.98223876953125	1.7915833333333333	1.7775333333333334	19.042333333333332	17.264799999999997	9567.2216796875	1835604.4671252435	0	1177	0.1925631522784288	357.03383701671186	944.645915264051	278.9802551269531	278.9834289550781
671	279.0556335449219	2.326916666666667					1	DETECTED	279.0556 m/z @2.33 [CD8117_2.mzXML]	279.0556335449219	2.326916666666667	2.10225	19.425833333333333	17.323583333333332	5536.57080078125	1674492.1702252203	0	1177	14.063026597827688	38.553968842729944	72.47066456328204	279.04705810546875	279.05670166015625
672	279.0841064453125	10.510366666666666					1	DETECTED	279.0841 m/z @10.51 [CD8117_2.mzXML]	279.0841064453125	10.510366666666666	3.353266666666667	19.900166666666667	16.5469	33331.84375	1502772.3375085455	0	1177	0.13164185975275444	0.5666716405932408	0.7685192360271637	279.0838623046875	279.0940856933594
673	279.1584167480469	12.397566666666668					1	DETECTED	279.1584 m/z @12.40 [CD8117_2.mzXML]	279.1584167480469	12.397566666666668	0.10105	20.009666666666664	19.908616666666664	116144.9609375	3.5379347742679164E7	1	1177	0.17273417591682616	0.54721914737724	0.09059613621940649	279.157470703125	279.15960693359375
674	279.228759765625	12.229616666666667					1	DETECTED	279.2288 m/z @12.23 [CD8117_2.mzXML]	279.228759765625	12.229616666666667	12.02455	14.976616666666667	2.952066666666667	10333.6298828125	913572.0108191527	0	1177	0.10266707501052785	7.197821846553949	41.53394398073919	279.2279052734375	279.23260498046875
675	279.6460876464844	12.93085					1	DETECTED	279.6461 m/z @12.93 [CD8117_2.mzXML]	279.6460876464844	12.93085	12.747566666666668	14.426466666666666	1.6788999999999987	147103.09375	2074056.7577603753	2	1177	0.40365695722800865	2.008359095575225	2.6828885801066904	279.6451721191406	279.6469421386719
676	280.09149169921875	1.7631000000000001					1	DETECTED	280.0915 m/z @1.76 [CD8117_2.mzXML]	280.09149169921875	1.7631000000000001	1.7005333333333332	18.896166666666666	17.195633333333333	47706.59375	6151927.889873539	0	1177	0.08196024119395573	102.74069536813161	211.7899599625611	280.0857849121094	280.0916748046875
677	280.1543273925781	9.356950000000001					1	DETECTED	280.1543 m/z @9.36 [CD8117_2.mzXML]	280.1543273925781	9.356950000000001	0.17386666666666667	19.9915	19.817633333333333	52587.8671875	6680018.918930663	0	1177	0.08444355165154782	0.863915364118325	21.5064305267533	280.1473083496094	280.1631774902344
678	280.6539306640625	13.36365					1	DETECTED	280.6539 m/z @13.36 [CD8117_2.mzXML]	280.6539306640625	13.36365	12.8995	14.410016666666667	1.5105166666666676	62231.12890625	1170982.4023167111	0	1177	0.22518470141418945	0.9181976714505323	0.958807048574515	280.6484069824219	280.65545654296875
679	281.0836486816406	16.014266666666668					1	DETECTED	281.0836 m/z @16.01 [CD8117_2.mzXML]	281.0836486816406	16.014266666666668	9.612333333333334	19.64466666666667	10.032333333333336	14723.3603515625	3105704.1580283213	0	1177	1.9289899588985069	0.7525145904298827	0.5647649682426293	281.0823974609375	281.08453369140625
680	281.1129150390625	9.457233333333333					1	DETECTED	281.1129 m/z @9.46 [CD8117_2.mzXML]	281.1129150390625	9.457233333333333	8.724033333333333	15.922933333333333	7.1989	3157.411376953125	584522.5741257324	0	1177	0.16985877051188325	4.909233496999454	8.818466993998909	281.11236572265625	281.1175842285156
681	281.156005859375	13.348266666666666					1	DETECTED	281.1560 m/z @13.35 [CD8117_2.mzXML]	281.156005859375	13.348266666666666	0.9571500000000001	13.6131	12.655949999999999	14807.1943359375	2949640.8990240777	0	1177	4.222671389846932	0.510686419168571	0.06574014449840664	281.1549072265625	281.1654968261719
682	281.2469177246094	14.26485					1	DETECTED	281.2469 m/z @14.26 [CD8117_2.mzXML]	281.2469177246094	14.26485	1.1031166666666665	17.436666666666667	16.333550000000002	118070.2109375	6041977.911572634	0	1177	0.4685130483157618	0.7558212304054241	0.38831900469400954	281.245361328125	281.2477722167969
683	281.6621398925781	14.084616666666667					1	DETECTED	281.6621 m/z @14.08 [CD8117_2.mzXML]	281.6621398925781	14.084616666666667	11.65995	15.50535	3.8453999999999997	29013.701171875	1505343.5534087536	0	1177	0.4354276829837431	1.875800284940891	2.6474196795947162	281.6562805175781	281.66998291015625
684	282.2033996582031	11.53605					1	DETECTED	282.2034 m/z @11.54 [CD8117_2.mzXML]	282.2033996582031	11.53605	11.48855	18.95133333333333	7.462783333333331	21024.609375	1205758.8833582764	0	1177	0.08701486705915862	78.55561403508864	2.586379340633047	282.1982116699219	282.2036437988281
685	282.2212219238281	17.363166666666665					1	DETECTED	282.2212 m/z @17.36 [CD8117_2.mzXML]	282.2212219238281	17.363166666666665	0.11923333333333333	20.009666666666664	19.89043333333333	3638.843994140625	2443320.8982955646	0	1177	7.845513449488882	0.5767371326727467	0.1534742653454935	282.2198181152344	282.22332763671875
686	282.25933837890625	11.307333333333334					1	DETECTED	282.2593 m/z @11.31 [CD8117_2.mzXML]	282.25933837890625	11.307333333333334	11.307333333333334	15.632133333333334	4.3248	34974.70703125	2700774.5520286835	0	1177	3.0664764159309836	null	null	282.2501525878906	282.2594909667969
687	282.27838134765625	13.929033333333333					1	DETECTED	282.2784 m/z @13.93 [CD8117_2.mzXML]	282.27838134765625	13.929033333333333	11.84645	14.216233333333333	2.3697833333333325	41461.31640625	941415.2082166746	0	1177	0.27168331412013913	0.8575723595263522	0.07099249832778019	282.2767028808594	282.2793884277344
688	282.8229064941406	1.7477166666666666					1	DETECTED	282.8229 m/z @1.75 [CD8117_2.mzXML]	282.8229064941406	1.7477166666666666	1.6853	1.7775333333333334	0.09223333333333339	15237.2705078125	63316.557124023486	0	1177	0.14407644399373365	0.7388518024032059	0.47770360480641183	282.8224182128906	282.82373046875
689	282.90460205078125	1.6098333333333334					1	DETECTED	282.9046 m/z @1.61 [CD8117_2.mzXML]	282.90460205078125	1.6098333333333334	1.5504166666666668	1.6552333333333331	0.10481666666666634	59222.87109375	218518.80693408177	0	1177	0.05909660720427201	0.8820476858344992	0.859772978444208	282.9045104980469	282.9049987792969
690	282.9730529785156	11.380983333333335					1	DETECTED	282.9731 m/z @11.38 [CD8117_2.mzXML]	282.9730529785156	11.380983333333335	11.05705	16.233449999999998	5.1763999999999974	7746.0283203125	780203.6054491879	0	1177	1.112148535105442	7.989915620498012	11.743405515197137	282.9725341796875	282.97430419921875
691	283.00762939453125	10.203866666666666					1	DETECTED	283.0076 m/z @10.20 [CD8117_2.mzXML]	283.00762939453125	10.203866666666666	10.185833333333333	10.295266666666667	0.1094333333333335	8219.4873046875	37579.238717285414	0	1177	0.09715248084589767	3.0341959334565645	5.068391866913129	283.0072937011719	283.0076599121094
692	283.0279541015625	16.4734					1	DETECTED	283.0280 m/z @16.47 [CD8117_2.mzXML]	283.0279541015625	16.4734	1.9600166666666667	18.198	16.237983333333332	2451.36181640625	1667583.0829682322	0	1177	0.3497229537772739	0.5594141269609773	0.11882825392195469	283.0245056152344	283.0325012207031
693	283.2418518066406	14.943016666666667					1	DETECTED	283.2419 m/z @14.94 [CD8117_2.mzXML]	283.2418518066406	14.943016666666667	14.608333333333333	15.632133333333334	1.0238000000000014	4449.29833984375	163846.8665748292	0	1177	0.7671945440894756	1.5295055027140056	2.0590110054280113	283.24072265625	283.24737548828125
694	283.2623291015625	12.5625					1	DETECTED	283.2623 m/z @12.56 [CD8117_2.mzXML]	283.2623291015625	12.5625	0.17386666666666667	19.954833333333333	19.780966666666668	74701.4921875	2712394.0847144756	0	1177	0.15647830485217185	4.118568614234058	0.3081373750342224	283.25543212890625	283.26507568359375
695	283.2820739746094	13.893766666666666					1	DETECTED	283.2821 m/z @13.89 [CD8117_2.mzXML]	283.2820739746094	13.893766666666666	13.823	15.343316666666668	1.5203166666666679	7745.25146484375	324032.70242907724	0	1177	0.28205713428166845	10.741756947715643	20.483513895431287	283.2796325683594	283.2823791503906
696	284.1888427734375	9.612333333333334					1	DETECTED	284.1888 m/z @9.61 [CD8117_2.mzXML]	284.1888427734375	9.612333333333334	3.15795	14.328566666666667	11.170616666666668	2420.875	676830.9050722657	0	1177	0.07797899810156039	0.8653511954408244	0.7307023908816488	284.1791687011719	284.189208984375
697	284.3305969238281	11.893516666666667					1	DETECTED	284.3306 m/z @11.89 [CD8117_2.mzXML]	284.3305969238281	11.893516666666667	11.8298	12.229616666666667	0.39981666666666626	21558.421875	169026.91931726033	0	1177	0.0935038226918774	1.9862007373819912	2.5804836966914793	284.3299865722656	284.3311462402344
698	284.9095458984375	1.6853					1	DETECTED	284.9095 m/z @1.69 [CD8117_2.mzXML]	284.9095458984375	1.6853	1.6552333333333331	1.7631000000000001	0.107866666666667	29098.904296875	137492.97748730486	0	1177	0.10045341526166762	1.7937915742793702	2.5875831485587404	284.9093322753906	284.909912109375
699	285.06463623046875	1.4771500000000002					1	DETECTED	285.0646 m/z @1.48 [CD8117_2.mzXML]	285.06463623046875	1.4771500000000002	1.4120666666666668	18.438666666666666	17.0266	13452.447265625	1547117.6898240966	0	1177	0.12971831432571346	129.5720759967916	267.42976452762855	285.0603332519531	285.07037353515625
700	286.0259704589844	10.905816666666668					1	DETECTED	286.0260 m/z @10.91 [CD8117_2.mzXML]	286.0259704589844	10.905816666666668	10.736799999999999	10.956716666666667	0.2199166666666681	3550.439453125	28415.137374694983	0	1177	0.03541003528648723	0.65057686618676	0.30115373237351994	286.0254211425781	286.0263977050781
701	286.1029357910156	8.7415					1	DETECTED	286.1029 m/z @8.74 [CD8117_2.mzXML]	286.1029357910156	8.7415	8.601149999999999	8.7948	0.19365000000000165	3910.47705078125	25284.02376629651	0	1177	0.09120244288926038	0.6898824367652282	0.3797648735304563	286.1029357910156	286.1034240722656
702	286.201171875	10.350683333333334					1	DETECTED	286.2012 m/z @10.35 [CD8117_2.mzXML]	286.201171875	10.350683333333334	10.276916666666667	10.719233333333333	0.4423166666666667	35463.828125	294754.5378463749	0	1177	0.11252363191422354	3.135215732094464	29.993539891016432	286.2004089355469	286.2016296386719
703	286.2488708496094	9.809050000000001					1	DETECTED	286.2489 m/z @9.81 [CD8117_2.mzXML]	286.2488708496094	9.809050000000001	8.936100000000001	19.353	10.4169	78349.1640625	1974726.8160330832	1	1177	0.11814169608309122	1.0684545167033737	1.2939792570881836	286.24700927734375	286.249755859375
704	286.6348876953125	12.8995					1	DETECTED	286.6349 m/z @12.90 [CD8117_2.mzXML]	286.6348876953125	12.8995	12.8995	13.193616666666665	0.2941166666666657	8627.8310546875	77156.51528808578	0	1177	0.1491215697123156	null	null	286.63336181640625	286.6356201171875
705	287.0134582519531	1.7915833333333333					1	DETECTED	287.0135 m/z @1.79 [CD8117_2.mzXML]	287.0134582519531	1.7915833333333333	1.7477166666666666	1.8763166666666666	0.12860000000000005	35162.98046875	136657.11274755848	0	1177	0.06351450303451989	1.465805471124619	1.9316109422492376	287.0129089355469	287.013671875
706	287.10009765625	9.712883333333334					1	DETECTED	287.1001 m/z @9.71 [CD8117_2.mzXML]	287.10009765625	9.712883333333334	9.647283333333332	10.2217	0.5744166666666679	208978.84375	1441845.4991157183	1	1177	0.09735533458542633	5.486678531510007	13.180468025912038	287.09967041015625	287.1004333496094
707	287.2045593261719	10.313733333333333					1	DETECTED	287.2046 m/z @10.31 [CD8117_2.mzXML]	287.2045593261719	10.313733333333333	10.295266666666667	10.406233333333335	0.11096666666666799	5402.109375	30018.74980505389	0	1177	0.11075840955690452	3.0045126353790668	5.0090252707581335	287.2041931152344	287.2046813964844
708	287.2369079589844	13.999916666666667					1	DETECTED	287.2369 m/z @14.00 [CD8117_2.mzXML]	287.2369079589844	13.999916666666667	12.578766666666667	14.793633333333334	2.2148666666666674	4380.466796875	238074.39296728515	0	1177	0.29097652962742515	0.7792515451101806	0.582138240535685	287.22869873046875	287.2369079589844
709	287.2689514160156	11.53605					1	DETECTED	287.2690 m/z @11.54 [CD8117_2.mzXML]	287.2689514160156	11.53605	11.504466666666668	11.8298	0.32533333333333303	15398.00390625	123028.53491845726	0	1177	0.05614560400527502	5.150395778364334	5.732717172678507	287.267578125	287.26922607421875
710	287.6322937011719	12.93085					1	DETECTED	287.6323 m/z @12.93 [CD8117_2.mzXML]	287.6322937011719	12.93085	12.764583333333333	14.558216666666668	1.7936333333333359	123331.6640625	1500928.3277166127	2	1177	0.15924908968973384	1.4236330952976919	0.9728674659258787	287.6304016113281	287.63330078125
711	288.1036071777344	9.712883333333334					1	DETECTED	288.1036 m/z @9.71 [CD8117_2.mzXML]	288.1036071777344	9.712883333333334	9.664733333333334	12.363499999999998	2.698766666666664	25992.6328125	468060.9798124379	0	1177	0.1124819528157932	28.024575977847157	2.361251332960962	288.1006774902344	288.1036376953125
712	288.2166748046875	10.633066666666668					1	DETECTED	288.2167 m/z @10.63 [CD8117_2.mzXML]	288.2166748046875	10.633066666666668	0.3557166666666667	19.882166666666667	19.52645	101490.078125	2178077.044201324	1	1177	0.08085016239196996	3.156882423332255	4.14371286533921	288.2155456542969	288.2179870605469
713	288.6399230957031	13.316583333333334					1	DETECTED	288.6399 m/z @13.32 [CD8117_2.mzXML]	288.6399230957031	13.316583333333334	12.781849999999999	17.492833333333333	4.710983333333335	32287.783203125	1099254.3859931037	0	1177	0.2336804682709559	1.209141516582355	0.6516855448870355	288.6317138671875	288.6434020996094
714	288.768310546875	1.9745166666666667					1	DETECTED	288.7683 m/z @1.97 [CD8117_2.mzXML]	288.768310546875	1.9745166666666667	1.1939833333333332	9.04135	7.847366666666666	8577.60546875	992446.7416687012	0	1177	0.10101441694478264	5.026926033481378	9.053852066962758	288.7607421875	288.7750244140625
715	288.9216003417969	1.6098333333333334					1	DETECTED	288.9216 m/z @1.61 [CD8117_2.mzXML]	288.9216003417969	1.6098333333333334	1.5649166666666665	1.7631000000000001	0.1981833333333336	250812.234375	1145691.8383139633	0	1177	0.0729572635297171	2.1813771775283235	1.9202064937101062	288.92156982421875	288.9218444824219
716	289.10577392578125	9.6974					1	DETECTED	289.1058 m/z @9.70 [CD8117_2.mzXML]	289.10577392578125	9.6974	9.681633333333334	9.744083333333332	0.06244999999999834	1892.0535888671875	5468.872726135205	0	1177	0.11417539902868334	1.980443974630047	2.960887949260094	289.1032409667969	289.1064758300781
717	289.17523193359375	1.35735					1	DETECTED	289.1752 m/z @1.36 [CD8117_2.mzXML]	289.17523193359375	1.35735	0.10105	20.009666666666664	19.908616666666664	5326.47265625	1762326.0148993835	0	1177	6.107791146512529	7.923512165353285	13.40547700548269	289.1742248535156	289.1767578125
718	289.2200622558594	10.633066666666668					1	DETECTED	289.2201 m/z @10.63 [CD8117_2.mzXML]	289.2200622558594	10.633066666666668	10.350683333333334	12.196933333333334	1.8462499999999995	14178.44921875	425997.42939828493	0	1177	0.08786671699667714	3.2690491648468347	5.591584652967925	289.2145690917969	289.2222595214844
719	289.62969970703125	12.977516666666666					1	DETECTED	289.6297 m/z @12.98 [CD8117_2.mzXML]	289.62969970703125	12.977516666666666	12.84995	13.118383333333332	0.2684333333333324	8679.251953125	69554.79680169669	0	1177	0.10282507683233355	1.0521296054350635	1.104259210870127	289.62841796875	289.6304016113281
720	289.6479797363281	14.167583333333333					1	DETECTED	289.6480 m/z @14.17 [CD8117_2.mzXML]	289.6479797363281	14.167583333333333	11.10745	15.397183333333334	4.289733333333334	15118.4482421875	1083116.9337664796	0	1177	2.575049937715166	0.6433115672167178	5.128221325720222	289.6397705078125	289.64923095703125
721	290.1597900390625	8.5313					1	DETECTED	290.1598 m/z @8.53 [CD8117_2.mzXML]	290.1597900390625	8.5313	8.178733333333334	14.150966666666667	5.9722333333333335	5439.78369140625	894518.6945260012	0	1177	3.463967214080652	8.469651129809975	15.93930225961995	290.14990234375	290.1601257324219
722	290.2680969238281	11.380983333333335					1	DETECTED	290.2681 m/z @11.38 [CD8117_2.mzXML]	290.2680969238281	11.380983333333335	10.905816666666668	11.596166666666667	0.6903499999999987	45955.12109375	551271.8979855354	0	1177	0.09050141455108474	0.7363895344982315	0.5970837207215953	290.267822265625	290.2691345214844
723	290.6268310546875	12.866666666666667					1	DETECTED	290.6268 m/z @12.87 [CD8117_2.mzXML]	290.6268310546875	12.866666666666667	12.764583333333333	13.0563	0.29171666666666773	11180.9453125	88628.07968139662	0	1177	0.05844062809212858	1.4288163265305993	1.8576326530611984	290.6259765625	290.62725830078125
724	290.8545837402344	1.7318833333333332					1	DETECTED	290.8546 m/z @1.73 [CD8117_2.mzXML]	290.8545837402344	1.7318833333333332	1.6700833333333334	14.117616666666667	12.447533333333332	28242.390625	2997016.0653199465	0	1177	0.10132019671670145	100.70819848975212	1.1831411944372727	290.8542785644531	290.8596496582031
725	290.9244079589844	2.4364500000000002					1	DETECTED	290.9244 m/z @2.44 [CD8117_2.mzXML]	290.9244079589844	2.4364500000000002	0.21025	15.614083333333333	15.403833333333333	36872.80078125	3291992.0576392193	0	1177	0.741847181514435	2.0206328418366106	3.0761800315851344	290.9163513183594	290.92626953125
726	291.0156555175781	2.5991666666666666					1	DETECTED	291.0157 m/z @2.60 [CD8117_2.mzXML]	291.0156555175781	2.5991666666666666	2.5991666666666666	16.824166666666667	14.225	1831.0416259765625	993740.8239323731	0	1177	8.000448543742545	null	null	291.0094299316406	291.0216979980469
727	291.1197509765625	12.02455					1	DETECTED	291.1198 m/z @12.02 [CD8117_2.mzXML]	291.1197509765625	12.02455	4.08135	12.866666666666667	8.785316666666667	29401.72265625	4482458.13011548	0	1177	0.12965273915153475	0.553008653103703	0.10601730620740601	291.11944580078125	291.12921142578125
728	291.1646728515625	4.113133333333334					1	DETECTED	291.1647 m/z @4.11 [CD8117_2.mzXML]	291.1646728515625	4.113133333333334	4.113133333333334	14.658816666666667	10.545683333333333	3495.79248046875	1134753.5729653933	0	1177	5.796004866634002	null	null	291.1646728515625	291.1744384765625
729	291.1949462890625	12.110083333333334					1	DETECTED	291.1949 m/z @12.11 [CD8117_2.mzXML]	291.1949462890625	12.110083333333334	3.5679666666666665	12.414466666666668	8.8465	17981.275390625	2104596.594479126	0	1177	8.654231897659907	0.5178166223437985	0.02854889682180462	291.1926574707031	291.1990051269531
730	291.6459045410156	12.84995					1	DETECTED	291.6459 m/z @12.85 [CD8117_2.mzXML]	291.6459045410156	12.84995	12.781849999999999	13.6131	0.8312500000000007	31284.357421875	368697.003338195	0	1177	0.15066232946977642	6.10315712187949	5.212411796301484	291.6451416015625	291.64678955078125
731	291.9350891113281	2.4364500000000002					1	DETECTED	291.9351 m/z @2.44 [CD8117_2.mzXML]	291.9350891113281	2.4364500000000002	1.8624333333333332	17.88266666666667	16.020233333333337	31277.978515625	3514994.2045465093	0	1177	0.7641547148142678	2.34848632941432	5.55758297176049	291.93450927734375	291.9420471191406
732	292.0677490234375	16.06885					1	DETECTED	292.0677 m/z @16.07 [CD8117_2.mzXML]	292.0677490234375	16.06885	9.542266666666666	19.5535	10.011233333333333	3790.062744140625	1060857.9193963003	0	1177	2.4824787708955274	0.7669582093744811	0.5339164187489622	292.06561279296875	292.0710144042969
733	292.65374755859375	13.072166666666668					1	DETECTED	292.6537 m/z @13.07 [CD8117_2.mzXML]	292.65374755859375	13.072166666666668	3.0987500000000003	13.332166666666666	10.233416666666665	16228.3984375	826790.0941960141	0	1177	9.988661075722332	0.5130346504457682	0.026069300891536466	292.6480407714844	292.66357421875
734	292.8518981933594	1.7631000000000001					1	DETECTED	292.8519 m/z @1.76 [CD8117_2.mzXML]	292.8518981933594	1.7631000000000001	1.6853	16.71366666666667	15.028366666666669	19607.146484375	1965251.8809304205	0	1177	14.971076479083965	96.58333333333323	192.16666666666646	292.84881591796875	292.856201171875
735	292.9320373535156	2.5854333333333335					1	DETECTED	292.9320 m/z @2.59 [CD8117_2.mzXML]	292.9320373535156	2.5854333333333335	2.4095500000000003	14.034249999999998	11.624699999999997	4630.46435546875	1356628.5913074948	0	1177	0.42592567217062394	33.04662181370229	65.09324362740459	292.9223937988281	292.93963623046875
736	292.962158203125	2.6268666666666665					1	DETECTED	292.9622 m/z @2.63 [CD8117_2.mzXML]	292.962158203125	2.6268666666666665	2.3680666666666665	3.3838	1.0157333333333334	3562.944091796875	129282.27344873046	0	1177	0.5933004181708394	1.9623905203503356	2.924781040700671	292.95440673828125	292.9709777832031
737	292.98492431640625	2.6961166666666667					1	DETECTED	292.9849 m/z @2.70 [CD8117_2.mzXML]	292.98492431640625	2.6961166666666667	2.44985	3.5067999999999997	1.0569499999999996	4764.22216796875	144732.20884573358	0	1177	0.5303949245720792	2.1459461288576063	3.291892257715213	292.97705078125	292.9858703613281
738	293.00775146484375	2.544566666666667					1	DETECTED	293.0078 m/z @2.54 [CD8117_2.mzXML]	293.00775146484375	2.544566666666667	2.3542166666666664	14.77715	12.422933333333335	6399.8671875	942032.957763916	0	1177	0.2616632334769293	2.9259618855753047	4.807894853632153	292.9978942871094	293.0119323730469
739	293.0229187011719	2.44985					1	DETECTED	293.0229 m/z @2.45 [CD8117_2.mzXML]	293.0229187011719	2.44985	1.7775333333333334	3.8311333333333333	2.0536	9029.697265625	491548.9457796021	0	1177	0.2560893602196108	1.5272565011527306	1.435204690701181	293.0146179199219	293.0241394042969
740	293.03424072265625	2.476766666666667					1	DETECTED	293.0342 m/z @2.48 [CD8117_2.mzXML]	293.03424072265625	2.476766666666667	2.1871500000000004	4.1287666666666665	1.941616666666666	12447.80859375	420020.0397674865	0	1177	0.4575854572040301	2.5998537793652003	5.313172102289863	293.02569580078125	293.0387268066406
741	293.0494079589844	2.4633499999999997					1	DETECTED	293.0494 m/z @2.46 [CD8117_2.mzXML]	293.0494079589844	2.4633499999999997	2.2149666666666668	4.0186	1.8036333333333334	13370.990234375	478638.09697619634	0	1177	0.2728592737143858	2.9957974384917563	4.468731214515621	293.0414733886719	293.0496520996094
742	293.0605163574219	2.6544833333333333					1	DETECTED	293.0605 m/z @2.65 [CD8117_2.mzXML]	293.0605163574219	2.6544833333333333	2.01705	4.191833333333333	2.1747833333333335	18595.7265625	665516.8157816166	0	1177	0.3150039602327972	1.2295266744196012	1.6198958643246584	293.052734375	293.06103515625
743	293.07171630859375	2.5854333333333335					1	DETECTED	293.0717 m/z @2.59 [CD8117_2.mzXML]	293.07171630859375	2.5854333333333335	1.8484	19.425833333333333	17.57743333333333	28833.435546875	2322073.94700354	0	1177	0.371206227037729	8.872103603088195	18.792212219913235	293.0628967285156	293.0717468261719
744	293.0972900390625	2.544566666666667					1	DETECTED	293.0973 m/z @2.54 [CD8117_2.mzXML]	293.0972900390625	2.544566666666667	0.10105	19.973166666666668	19.872116666666667	1.0436973E7	6.667414278739262E8	1	1177	0.7524718438698361	2.2234961155435484	2.2307711266408377	293.0964660644531	293.0987243652344
745	293.1194763183594	2.51735					1	DETECTED	293.1195 m/z @2.52 [CD8117_2.mzXML]	293.1194763183594	2.51735	1.9745166666666667	10.369116666666667	8.3946	33962.42578125	6107718.040859375	0	1177	0.4042252379484226	2.115408827244891	3.970192899305152	293.110595703125	293.1271057128906
746	293.1340637207031	2.7240166666666665					1	DETECTED	293.1341 m/z @2.72 [CD8117_2.mzXML]	293.1340637207031	2.7240166666666665	2.1165166666666666	16.0871	13.970583333333334	17693.71875	2091194.9006630555	0	1177	0.640501863251211	1.2643174927260334	15.848040012404407	293.1302795410156	293.14208984375
747	293.1526794433594	9.664733333333334					1	DETECTED	293.1527 m/z @9.66 [CD8117_2.mzXML]	293.1526794433594	9.664733333333334	2.1449166666666666	10.5397	8.394783333333333	164587.625	1.9644687365635406E7	0	1177	0.30966191422452205	0.5605270675609224	0.12236434671740813	293.142822265625	293.1611328125
748	293.1778564453125	13.700199999999999					1	DETECTED	293.1779 m/z @13.70 [CD8117_2.mzXML]	293.1778564453125	13.700199999999999	2.13055	14.150966666666667	12.020416666666668	23502.0703125	3719055.953915527	0	1177	11.216610416226004	0.5216087545282972	0.03983962585595073	293.1679992675781	293.1801452636719
749	293.1910705566406	10.0446					1	DETECTED	293.1911 m/z @10.04 [CD8117_2.mzXML]	293.1910705566406	10.0446	2.3818166666666665	15.218666666666667	12.836850000000002	60767.59765625	1.5322521220407078E7	0	1177	12.504245735712905	0.8481970829540367	0.596147946272595	293.1824645996094	293.19891357421875
750	293.2102966308594	12.397566666666668					1	DETECTED	293.2103 m/z @12.40 [CD8117_2.mzXML]	293.2102966308594	12.397566666666668	2.3680666666666665	12.529133333333334	10.161066666666667	5024.4775390625	1296970.1164564516	0	1177	9.634442351360061	0.506558984329561	0.014678149027454235	293.2012023925781	293.2109375
751	293.2212219238281	10.010683333333333					1	DETECTED	293.2212 m/z @10.01 [CD8117_2.mzXML]	293.2212219238281	10.010683333333333	2.395566666666667	18.160500000000003	15.764933333333335	72488.6328125	3.2876411199440133E7	0	1177	15.938753006261987	1.042833832424581	1.0912414199418639	293.2125549316406	293.22900390625
752	293.2368469238281	2.544566666666667					1	DETECTED	293.2368 m/z @2.54 [CD8117_2.mzXML]	293.2368469238281	2.544566666666667	2.4633499999999997	12.611799999999999	10.148449999999999	4207.056640625	929977.088947113	0	1177	0.2968447191625705	62.47763184896329	123.9552636979266	293.23211669921875	293.24456787109375
753	293.31591796875	2.6406666666666667					1	DETECTED	293.3159 m/z @2.64 [CD8117_2.mzXML]	293.31591796875	2.6406666666666667	2.3680666666666665	3.5221500000000003	1.1540833333333338	4593.048828125	155528.35074371335	0	1177	0.29277473881626115	2.1168072878454383	3.233614575690877	293.31158447265625	293.3241271972656
754	294.1003723144531	2.5854333333333335					1	DETECTED	294.1004 m/z @2.59 [CD8117_2.mzXML]	294.1003723144531	2.5854333333333335	1.1939833333333332	19.096833333333333	17.90285	1018419.75	6.591868442330603E7	0	1177	0.7194913562256682	1.3140081547571847	1.8708824473154102	294.1001892089844	294.1067199707031
755	294.1561584472656	9.681633333333334					1	DETECTED	294.1562 m/z @9.68 [CD8117_2.mzXML]	294.1561584472656	9.681633333333334	9.594866666666666	9.9428	0.34793333333333365	18493.33203125	281236.2707021481	0	1177	1.197071370156781	2.004994237418345	3.00998847483669	294.156005859375	294.15655517578125
756	294.91864013671875	12.747566666666668					1	DETECTED	294.9186 m/z @12.75 [CD8117_2.mzXML]	294.91864013671875	12.747566666666668	0.24658333333333332	20.009666666666664	19.76308333333333	17329.125	4445779.557413697	0	1177	1.5712579604522485	0.7295235764373559	0.5330675788241008	294.9183654785156	294.9208679199219
757	294.9383239746094	1.6552333333333331					1	DETECTED	294.9383 m/z @1.66 [CD8117_2.mzXML]	294.9383239746094	1.6552333333333331	1.5798333333333334	1.7915833333333333	0.21174999999999988	107065.390625	500013.4156967769	0	1177	0.05528059042796585	1.4537761896081938	2.230666286577215	294.9376220703125	294.93951416015625
758	294.95404052734375	11.20755					1	DETECTED	294.9540 m/z @11.21 [CD8117_2.mzXML]	294.95404052734375	11.20755	11.040416666666665	18.47533333333333	7.434916666666666	5356.875	1090417.6238070678	0	1177	4.169552300144771	22.242471080973182	43.484942161946364	294.9530334472656	294.9552307128906
759	295.1014099121094	2.5854333333333335					1	DETECTED	295.1014 m/z @2.59 [CD8117_2.mzXML]	295.1014099121094	2.5854333333333335	1.8484	18.567333333333334	16.718933333333332	122296.0859375	9002907.658048514	0	1177	0.7448480807734006	9.560029585156732	1.9684861136785348	295.0970458984375	295.10357666015625
760	295.128662109375	9.647283333333332					1	DETECTED	295.1287 m/z @9.65 [CD8117_2.mzXML]	295.128662109375	9.647283333333332	9.594866666666666	9.728383333333333	0.13351666666666695	28959.380859375	151704.83514062516	0	1177	0.07904161240021601	1.2736089030206894	1.5472178060413786	295.1283264160156	295.1289978027344
761	295.148681640625	9.744083333333332					1	DETECTED	295.1487 m/z @9.74 [CD8117_2.mzXML]	295.148681640625	9.744083333333332	9.525033333333333	10.13275	0.6077166666666667	5444.880859375	117445.0451196902	0	1177	0.396954018572238	1.387164269953592	1.7743285399071838	295.14801025390625	295.1491394042969
762	295.1934814453125	12.262616666666666					1	DETECTED	295.1935 m/z @12.26 [CD8117_2.mzXML]	295.1934814453125	12.262616666666666	1.4623	16.233449999999998	14.771149999999999	40885.8203125	3815055.9556004927	0	1177	0.3208225205556321	0.7102398874575492	0.2872978149563302	295.1869812011719	295.203369140625
763	295.2947082519531	2.4364500000000002					1	DETECTED	295.2947 m/z @2.44 [CD8117_2.mzXML]	295.2947082519531	2.4364500000000002	1.9600166666666667	7.9717666666666664	6.011749999999999	37203.5078125	2204254.0858931285	0	1177	0.663305489272314	2.2111172754361883	3.4306583633528387	295.2931213378906	295.295654296875
764	295.9094543457031	1.5504166666666668					1	DETECTED	295.9095 m/z @1.55 [CD8117_2.mzXML]	295.9094543457031	1.5504166666666668	1.5213833333333333	1.5798333333333334	0.05845000000000011	12051.908203125	28985.592026611343	0	1177	0.038792020650797676	1.0066016073478734	1.0132032146957466	295.9088439941406	295.9100341796875
765	296.0652160644531	1.7631000000000001					1	DETECTED	296.0652 m/z @1.76 [CD8117_2.mzXML]	296.0652160644531	1.7631000000000001	1.7005333333333332	1.8484	0.1478666666666668	45185.9453125	228103.2095302735	0	1177	0.07603453229727353	1.1816728822589209	1.363345764517842	296.0650634765625	296.0655822753906
766	296.14892578125	8.936100000000001					1	DETECTED	296.1489 m/z @8.94 [CD8117_2.mzXML]	296.14892578125	8.936100000000001	8.759266666666667	8.953883333333332	0.19461666666666488	6061.8818359375	34791.89242138631	0	1177	0.13076445319280694	0.5502827521206322	0.10056550424126441	296.148193359375	296.149169921875
767	296.1846923828125	11.8298					1	DETECTED	296.1847 m/z @11.83 [CD8117_2.mzXML]	296.1846923828125	11.8298	9.508016666666666	19.571666666666665	10.063649999999999	29710.966796875	2097019.5176940619	0	1177	0.0872183358511478	2.5951050065311745	1.7835212289804145	296.18218994140625	296.1852722167969
768	296.1971130371094	12.397566666666668					1	DETECTED	296.1971 m/z @12.40 [CD8117_2.mzXML]	296.1971130371094	12.397566666666668	12.213266666666668	12.496416666666667	0.2831499999999991	8455.755859375	80538.27767040998	0	1177	0.17644338777405721	0.7681768855127471	0.5363537710254942	296.1967468261719	296.1980895996094
769	296.2578430175781	13.443533333333333					1	DETECTED	296.2578 m/z @13.44 [CD8117_2.mzXML]	296.2578430175781	13.443533333333333	13.395183333333334	13.647566666666668	0.2523833333333343	6125.33251953125	49217.55004315196	0	1177	0.19936041581596875	2.6099620820407274	4.219924164081455	296.256591796875	296.25897216796875
770	296.98895263671875	11.676383333333332					1	DETECTED	296.9890 m/z @11.68 [CD8117_2.mzXML]	296.98895263671875	11.676383333333332	11.45675	16.4544	4.99765	5708.68798828125	721971.0271311647	0	1177	0.3157454649095044	11.377257550462938	21.754515100925875	296.98785400390625	296.99053955078125
771	297.1180419921875	1.5213833333333333					1	DETECTED	297.1180 m/z @1.52 [CD8117_2.mzXML]	297.1180419921875	1.5213833333333333	1.43045	1.5359	0.10545000000000004	6642.66748046875	35788.65992529296	0	1177	0.12499750256962483	0.5798203812316719	0.15964076246334388	297.1179504394531	297.1190185546875
772	297.1802978515625	14.77715					1	DETECTED	297.1803 m/z @14.78 [CD8117_2.mzXML]	297.1802978515625	14.77715	9.40695	19.918333333333333	10.511383333333333	11269.8447265625	2449970.1133830235	0	1177	2.304047652250796	0.9520121999866663	0.8172226612187443	297.1773681640625	297.18853759765625
773	298.2732849121094	14.2967					1	DETECTED	298.2733 m/z @14.30 [CD8117_2.mzXML]	298.2732849121094	14.2967	11.17425	16.916999999999998	5.742749999999997	90117.71875	4042236.06587021	0	1177	0.3907661389961383	0.7659793879883987	4.603996216381753	298.27239990234375	298.2745056152344
774	299.1383361816406	11.307333333333334					1	DETECTED	299.1383 m/z @11.31 [CD8117_2.mzXML]	299.1383361816406	11.307333333333334	10.4814	14.591566666666667	4.110166666666666	34254.55078125	1642222.744047607	0	1177	0.17956837988408125	1.6446815223716253	2.4732789249090366	299.1362609863281	299.1395263671875
775	299.6321716308594	12.84995					1	DETECTED	299.6322 m/z @12.85 [CD8117_2.mzXML]	299.6321716308594	12.84995	12.7306	13.118383333333332	0.38778333333333137	27938.154296875	234064.06271362238	0	1177	0.08724158469971854	1.6245636084345823	4.282527309648817	299.6312561035156	299.63232421875
776	300.17987060546875	11.565883333333334					1	DETECTED	300.1799 m/z @11.57 [CD8117_2.mzXML]	300.17987060546875	11.565883333333334	9.308666666666666	11.79615	2.4874833333333353	17692.958984375	581281.9135488281	0	1177	0.07089293187626744	0.5553425005232521	0.1220111230869674	300.17852783203125	300.1866760253906
777	300.6405334472656	13.087316666666668					1	DETECTED	300.6405 m/z @13.09 [CD8117_2.mzXML]	300.6405334472656	13.087316666666668	12.8995	13.316583333333334	0.41708333333333414	8947.095703125	141991.19749560504	0	1177	0.21782381591183508	1.1103469695625092	1.2206939391250182	300.6328125	300.6409606933594
778	301.1173095703125	10.771133333333333					1	DETECTED	301.1173 m/z @10.77 [CD8117_2.mzXML]	301.1173095703125	10.771133333333333	10.701766666666666	10.821233333333334	0.11946666666666772	16273.013671875	84041.16002343752	0	1177	0.10556060673464707	0.8611244593945223	0.7222489187890446	301.1173095703125	301.1179504394531
779	301.1401672363281	12.397566666666668					1	DETECTED	301.1402 m/z @12.40 [CD8117_2.mzXML]	301.1401672363281	12.397566666666668	0.10105	20.009666666666664	19.908616666666664	128018.34375	1.1850087865844835E7	0	1177	10.900711998933692	0.9832487137368191	0.04319457878094464	301.1393127441406	301.1416320800781
780	301.21319580078125	13.443533333333333					1	DETECTED	301.2132 m/z @13.44 [CD8117_2.mzXML]	301.21319580078125	13.443533333333333	13.41145	13.700199999999999	0.2887499999999985	12099.9462890625	127516.30953832973	0	1177	0.1945147196781214	4.5000000000000835	8.000000000000167	301.212158203125	301.21319580078125
781	302.1022033691406	10.600166666666667					1	DETECTED	302.1022 m/z @10.60 [CD8117_2.mzXML]	302.1022033691406	10.600166666666667	10.569483333333332	10.684333333333333	0.11485000000000056	2925.803955078125	12761.115775634713	0	1177	0.044943180097281044	1.871537208039074	2.743074416078148	302.10174560546875	302.10302734375
782	302.1234130859375	10.115116666666667					1	DETECTED	302.1234 m/z @10.12 [CD8117_2.mzXML]	302.1234130859375	10.115116666666667	10.097266666666666	10.804583333333333	0.7073166666666673	6323.3837890625	138487.2713018188	0	1177	0.5129124167382084	19.81279178337889	38.62558356675778	302.12066650390625	302.1235046386719
783	302.143310546875	12.447633333333332					1	DETECTED	302.1433 m/z @12.45 [CD8117_2.mzXML]	302.143310546875	12.447633333333332	0.10105	19.9915	19.890449999999998	21944.822265625	2632785.1695442516	0	1177	0.2007042940944519	1.3235508467843224	0.4485959732749981	302.14239501953125	302.14508056640625
784	302.2864685058594	11.580983333333334					1	DETECTED	302.2865 m/z @11.58 [CD8117_2.mzXML]	302.2864685058594	11.580983333333334	11.48855	15.201383333333332	3.7128333333333323	189042.75	2135519.1896500858	1	1177	0.19110659145565556	2.1149792062207178	2.431845768374541	302.2857971191406	302.2878723144531
785	303.02679443359375	1.4469166666666666					1	DETECTED	303.0268 m/z @1.45 [CD8117_2.mzXML]	303.02679443359375	1.4469166666666666	1.43045	7.212783333333333	5.782333333333334	7930.27685546875	966752.5879958497	0	1177	0.0553074037360326	175.5769230769235	350.1538461538469	303.0233154296875	303.0272216796875
786	303.0517272949219	16.343516666666666					1	DETECTED	303.0517 m/z @16.34 [CD8117_2.mzXML]	303.0517272949219	16.343516666666666	9.9428	18.987666666666666	9.044866666666666	2096.2666015625	590532.308201355	0	1177	0.7824547529701089	0.7065510893311426	0.4131021786622852	303.05078125	303.05291748046875
787	303.0741882324219	9.712883333333334					1	DETECTED	303.0742 m/z @9.71 [CD8117_2.mzXML]	303.0741882324219	9.712883333333334	9.647283333333332	9.843250000000001	0.19596666666666884	20434.55859375	117481.19291577094	0	1177	0.08798644600443772	1.5743523005864275	1.8627406835375677	303.0736999511719	303.07421875
788	303.2286071777344	14.2967					1	DETECTED	303.2286 m/z @14.30 [CD8117_2.mzXML]	303.2286071777344	14.2967	0.22848333333333332	16.768833333333333	16.54035	254920.015625	9087095.250836063	1	1177	0.2799092700330803	0.7084745619018681	3.8341493448022925	303.2274475097656	303.231201171875
789	303.2905578613281	11.580983333333334					1	DETECTED	303.2906 m/z @11.58 [CD8117_2.mzXML]	303.2905578613281	11.580983333333334	11.550716666666666	11.65995	0.10923333333333396	29364.6640625	139609.63366357406	0	1177	0.11565737600269443	1.804515418502147	2.609030837004294	303.2901306152344	303.2907409667969
790	304.01922607421875	10.115116666666667					1	DETECTED	304.0192 m/z @10.12 [CD8117_2.mzXML]	304.01922607421875	10.115116666666667	1.43045	16.435516666666665	15.005066666666664	26378.763671875	1774978.9305460202	0	1177	0.11353957948509397	0.508481985304672	22.031797696407903	304.0168762207031	304.0285339355469
791	304.0484924316406	17.5485					1	DETECTED	304.0485 m/z @17.55 [CD8117_2.mzXML]	304.0484924316406	17.5485	0.15558333333333335	19.936500000000002	19.78091666666667	4209.26025390625	1546746.8715874946	0	1177	1.3315159532849847	0.5686486356993987	0.09835383215400188	304.047119140625	304.0501708984375
792	304.1507568359375	9.292416666666666					1	DETECTED	304.1508 m/z @9.29 [CD8117_2.mzXML]	304.1507568359375	9.292416666666666	1.8343166666666666	12.8995	11.065183333333334	4842.71923828125	1936739.2280871586	0	1177	0.07775297858457009	0.7418232078768945	0.48364641575378897	304.1427001953125	304.1600341796875
793	304.2115173339844	10.061883333333332					1	DETECTED	304.2115 m/z @10.06 [CD8117_2.mzXML]	304.2115173339844	10.061883333333332	10.027316666666668	17.752333333333336	7.725016666666669	21926.59765625	1208072.2192597655	0	1177	0.12088541299729982	4.716996354689545	7.22927381700899	304.21136474609375	304.2138977050781
794	304.23193359375	14.2967					1	DETECTED	304.2319 m/z @14.30 [CD8117_2.mzXML]	304.23193359375	14.2967	11.157216666666667	15.704783333333333	4.5475666666666665	47544.1875	2463795.8903262927	0	1177	0.39922337905928806	0.7100839495788178	0.3659460526702143	304.2315979003906	304.23309326171875
795	304.29888916015625	11.520366666666666					1	DETECTED	304.2989 m/z @11.52 [CD8117_2.mzXML]	304.29888916015625	11.520366666666666	11.48855	17.326	5.8374500000000005	23145.03515625	1014367.311144898	0	1177	0.08085295102694268	91.73572551074072	182.47145102148144	304.298583984375	304.30267333984375
796	304.8376159667969	10.554566666666666					1	DETECTED	304.8376 m/z @10.55 [CD8117_2.mzXML]	304.8376159667969	10.554566666666666	10.46725	11.05705	0.5898000000000003	3796.6259765625	65467.65070001221	0	1177	0.3867775232380648	3.3773620920023077	5.7547241840046155	304.8361511230469	304.83837890625
797	304.89544677734375	1.6098333333333334					1	DETECTED	304.8954 m/z @1.61 [CD8117_2.mzXML]	304.89544677734375	1.6098333333333334	0.5201	18.8595	18.3394	69359.65625	6836588.341993286	0	1177	0.08467456699813036	8.414627431787594	15.829254863575185	304.89508056640625	304.9049377441406
798	305.0447082519531	16.640033333333335					1	DETECTED	305.0447 m/z @16.64 [CD8117_2.mzXML]	305.0447082519531	16.640033333333335	4.734816666666666	19.9915	15.256683333333331	3586.466064453125	1138331.057276703	0	1177	2.903179501938876	0.640756223112277	0.2815124462245539	305.0432434082031	305.05267333984375
799	305.24407958984375	12.5625					1	DETECTED	305.2441 m/z @12.56 [CD8117_2.mzXML]	305.24407958984375	12.5625	4.223183333333333	15.343316666666668	11.120133333333335	140120.8125	4213710.905629182	0	1177	0.2377325922051181	9.287728046571772	14.562297048358333	305.2366027832031	305.2476501464844
800	305.7089538574219	10.43795					1	DETECTED	305.7090 m/z @10.44 [CD8117_2.mzXML]	305.7089538574219	10.43795	10.406233333333335	10.600166666666667	0.19393333333333196	7770.1787109375	51289.44882263167	0	1177	0.10309448778022734	3.0572779821334994	5.114555964266999	305.7079162597656	305.71014404296875
801	306.01617431640625	10.115116666666667					1	DETECTED	306.0162 m/z @10.12 [CD8117_2.mzXML]	306.01617431640625	10.115116666666667	10.0794	19.498833333333334	9.419433333333334	10794.48046875	529192.8189962158	0	1177	0.07771258138155268	131.86327578161146	262.7265515632229	306.0136413574219	306.0183410644531
802	306.083251953125	15.469233333333333					1	DETECTED	306.0833 m/z @15.47 [CD8117_2.mzXML]	306.083251953125	15.469233333333333	9.2617	18.987666666666666	9.725966666666666	5889.11767578125	1247910.655134491	0	1177	0.6316140426959063	0.7834002770826843	0.7235880651655998	306.0819091796875	306.0845031738281
803	306.24755859375	12.59525					1	DETECTED	306.2476 m/z @12.60 [CD8117_2.mzXML]	306.24755859375	12.59525	6.10245	14.426466666666666	8.324016666666665	28011.068359375	4330302.453924378	0	1177	0.06903300837723947	0.5991449814190717	0.19803621051116965	306.2469787597656	306.2508850097656
804	306.7980651855469	10.46725					1	DETECTED	306.7981 m/z @10.47 [CD8117_2.mzXML]	306.7980651855469	10.46725	10.406233333333335	10.554566666666666	0.14833333333333165	6441.34521484375	39695.533056518434	0	1177	0.10237614174981857	1.2155148866430054	1.4310297732860109	306.7972106933594	306.79827880859375
805	306.99298095703125	11.074216666666667					1	DETECTED	306.9930 m/z @11.07 [CD8117_2.mzXML]	306.99298095703125	11.074216666666667	10.821233333333334	11.224016666666667	0.4027833333333337	5209.01220703125	87883.67487805182	0	1177	0.30024704106838485	0.7960669345806728	0.5921338691613456	306.9921875	306.993408203125
806	307.06201171875	14.117616666666667					1	DETECTED	307.0620 m/z @14.12 [CD8117_2.mzXML]	307.06201171875	14.117616666666667	11.140649999999999	14.943016666666667	3.802366666666668	4486.5712890625	697154.1694429932	0	1177	3.4369107811561346	0.6386310450234579	0.2772620900469157	307.06109619140625	307.0625
807	307.0787658691406	10.115116666666667					1	DETECTED	307.0788 m/z @10.12 [CD8117_2.mzXML]	307.0787658691406	10.115116666666667	9.681633333333334	19.334999999999997	9.653366666666663	18957.3828125	1510532.1434845584	0	1177	0.0979121262507956	52.7865753331948	54.82678765137419	307.0782470703125	307.08270263671875
808	307.16778564453125	10.569483333333332					1	DETECTED	307.1678 m/z @10.57 [CD8117_2.mzXML]	307.16778564453125	10.569483333333332	9.629833333333332	19.790666666666667	10.160833333333334	995900.875	2.4815073414928265E7	1	1177	0.5925201196921837	4.704369423471331	5.279087861927174	307.1663818359375	307.1690673828125
809	307.6817321777344	10.43795					1	DETECTED	307.6817 m/z @10.44 [CD8117_2.mzXML]	307.6817321777344	10.43795	5.02135	10.495916666666666	5.474566666666666	2776.181396484375	413545.8797333679	0	1177	0.09267496125158736	0.5053508350872009	0.01070167017440191	307.6797790527344	307.68377685546875
810	308.0501708984375	10.46725					1	DETECTED	308.0502 m/z @10.47 [CD8117_2.mzXML]	308.0501708984375	10.46725	6.2778833333333335	15.271516666666667	8.993633333333333	2312411.25	2.852223859859835E7	1	1177	0.10391175328651592	1.826060598310507	1.9189648403569033	308.0489196777344	308.05426025390625
811	308.1718444824219	10.554566666666666					1	DETECTED	308.1718 m/z @10.55 [CD8117_2.mzXML]	308.1718444824219	10.554566666666666	10.350683333333334	17.158666666666665	6.807983333333331	106706.9453125	3937542.3286243277	0	1177	0.6378576412515908	4.372230504527146	9.260966906211852	308.17041015625	308.17230224609375
812	309.05364990234375	10.43795					1	DETECTED	309.0536 m/z @10.44 [CD8117_2.mzXML]	309.05364990234375	10.43795	2.2433833333333335	14.26485	12.021466666666665	323106.8125	6308274.6237108065	1	1177	0.09762207970153014	2.9171447777973776	3.8062003800079283	309.044677734375	309.05389404296875
813	309.1501770019531	13.717533333333334					1	DETECTED	309.1502 m/z @13.72 [CD8117_2.mzXML]	309.1501770019531	13.717533333333334	6.59495	14.248883333333334	7.653933333333334	17356.490234375	1209644.5386978155	0	1177	4.458007070581726	0.5674409165073679	0.11252133272474338	309.1419677734375	309.1510009765625
814	309.16363525390625	10.854666666666667					1	DETECTED	309.1636 m/z @10.85 [CD8117_2.mzXML]	309.16363525390625	10.854666666666667	10.43795	12.463833333333334	2.025883333333333	29333.27734375	1240720.1616369623	0	1177	0.31758379877183707	2.4057714153746375	3.3646752497955306	309.162841796875	309.17144775390625
815	309.2025146484375	12.747566666666668					1	DETECTED	309.2025 m/z @12.75 [CD8117_2.mzXML]	309.2025146484375	12.747566666666668	12.058466666666668	15.904816666666667	3.8463499999999993	15435.552734375	718840.6061958007	0	1177	0.5284021208856444	2.7863622864246507	33.43922137936025	309.20220947265625	309.20550537109375
816	310.04644775390625	10.46725					1	DETECTED	310.0464 m/z @10.47 [CD8117_2.mzXML]	310.04644775390625	10.46725	10.387466666666667	11.84645	1.4589833333333342	823153.375	6390915.806752662	1	1177	0.0997587169069476	2.5559531241892914	1.8860820236942824	310.0462951660156	310.05108642578125
817	310.1119689941406	0.9022833333333333					1	DETECTED	310.1120 m/z @0.90 [CD8117_2.mzXML]	310.1119689941406	0.9022833333333333	0.10105	19.900166666666667	19.799116666666666	1576.2259521484375	1100301.7317280276	0	1177	0.40809589078168806	12.355400008320505	23.710800016641013	310.11151123046875	310.11474609375
818	310.2010803222656	10.584566666666666					1	DETECTED	310.2011 m/z @10.58 [CD8117_2.mzXML]	310.2010803222656	10.584566666666666	10.4223	16.65865	6.236350000000002	14710.4697265625	1032938.3624109195	0	1177	0.15028142832598412	19.216361955628717	34.196983095493	310.1978454589844	310.20123291015625
819	310.9122314453125	1.6552333333333331					1	DETECTED	310.9122 m/z @1.66 [CD8117_2.mzXML]	310.9122314453125	1.6552333333333331	1.5649166666666665	1.7631000000000001	0.1981833333333336	83815.2265625	313332.83505505335	0	1177	0.05009979855926794	1.482317530332099	1.2368539399760485	310.9117736816406	310.91461181640625
820	311.05059814453125	10.453					1	DETECTED	311.0506 m/z @10.45 [CD8117_2.mzXML]	311.05059814453125	10.453	10.406233333333335	10.9401	0.5338666666666647	109495.9609375	822648.7667365695	1	1177	0.09882452916614426	4.674378849013214	3.5040509589839304	311.0497131347656	311.05084228515625
821	311.1236877441406	8.759266666666667					1	DETECTED	311.1237 m/z @8.76 [CD8117_2.mzXML]	311.1236877441406	8.759266666666667	3.5832833333333336	16.0871	12.503816666666665	14169.126953125	1441360.663103912	0	1177	0.16332837337737516	0.5266310181479739	1.1979319320904596	311.1188049316406	311.1271667480469
822	311.1658935546875	12.262616666666666					1	DETECTED	311.1659 m/z @12.26 [CD8117_2.mzXML]	311.1658935546875	12.262616666666666	12.110083333333334	19.206333333333337	7.096250000000003	79331.796875	1869616.60742389	0	1177	0.24773474143646013	2.7505222084041674	2.6770664478023605	311.1649475097656	311.17584228515625
823	311.3126220703125	8.8298					1	DETECTED	311.3126 m/z @8.83 [CD8117_2.mzXML]	311.3126220703125	8.8298	7.353783333333333	10.510366666666666	3.156583333333333	3905.586181640625	514754.24875134276	0	1177	3.395901983366298	1.0692912229988365	1.1385824459976728	311.3124084472656	311.3191833496094
824	311.9929504394531	18.105166666666666					1	DETECTED	311.9930 m/z @18.11 [CD8117_2.mzXML]	311.9929504394531	18.105166666666666	14.793633333333334	19.954833333333333	5.161199999999999	2072.901123046875	374596.70982815523	0	1177	0.9478725758907345	0.7792764681013834	0.5585529362027667	311.99163818359375	311.9944152832031
825	312.028564453125	13.163783333333333					1	DETECTED	312.0286 m/z @13.16 [CD8117_2.mzXML]	312.028564453125	13.163783333333333	11.53605	16.731833333333334	5.195783333333335	26636.111328125	943179.5226475525	0	1177	0.4774427630818394	1.6583188208203246	0.9072259048121992	312.0216369628906	312.0306396484375
826	312.04327392578125	10.453					1	DETECTED	312.0433 m/z @10.45 [CD8117_2.mzXML]	312.04327392578125	10.453	10.406233333333335	10.667133333333334	0.26089999999999947	26890.533203125	184192.33530596862	0	1177	0.10396551850251257	3.0248473245781686	3.7342102424418813	312.0427551269531	312.0438537597656
827	312.16949462890625	12.262616666666666					1	DETECTED	312.1695 m/z @12.26 [CD8117_2.mzXML]	312.16949462890625	12.262616666666666	3.629233333333333	12.4803	8.851066666666666	14811.7998046875	1030104.5962754823	0	1177	8.485089092577836	0.5132973866913915	0.02671062956212039	312.1640930175781	312.17083740234375
828	312.21575927734375	10.771133333333333					1	DETECTED	312.2158 m/z @10.77 [CD8117_2.mzXML]	312.21575927734375	10.771133333333333	10.633066666666668	10.88855	0.2554833333333324	6980.64599609375	60621.718837890556	0	1177	0.16734401457397752	0.92521728633511	1.0949184324497239	312.21539306640625	312.21661376953125
829	312.3616943359375	12.058466666666668					1	DETECTED	312.3617 m/z @12.06 [CD8117_2.mzXML]	312.3616943359375	12.058466666666668	12.02455	12.196933333333334	0.17238333333333422	34168.375	226969.2688041998	0	1177	0.13107453285947912	2.541277641277543	4.082555282555086	312.3616943359375	312.36199951171875
830	312.6571044921875	1.8624333333333332					1	DETECTED	312.6571 m/z @1.86 [CD8117_2.mzXML]	312.6571044921875	1.8624333333333332	1.8484	13.193616666666665	11.345216666666666	24739.232421875	1932420.49812851	0	1177	0.7654467574092092	71.53013992523042	106.21220062228467	312.6560974121094	312.66278076171875
831	313.04638671875	10.46725					1	DETECTED	313.0464 m/z @10.47 [CD8117_2.mzXML]	313.04638671875	10.46725	10.43795	10.524866666666666	0.08691666666666542	5051.3115234375	18717.970217406957	0	1177	0.07292847836395033	1.483219567690576	1.966439135381152	313.04638671875	313.0471496582031
832	313.0959777832031	1.4919499999999999					1	DETECTED	313.0960 m/z @1.49 [CD8117_2.mzXML]	313.0959777832031	1.4919499999999999	1.4120666666666668	1.5504166666666668	0.13834999999999997	20145.822265625	130197.42862188729	0	1177	0.10534411738169736	0.8659503442520368	0.7316192323935163	313.0951843261719	313.09613037109375
833	313.1660461425781	12.262616666666666					1	DETECTED	313.1660 m/z @12.26 [CD8117_2.mzXML]	313.1660461425781	12.262616666666666	12.213266666666668	12.578766666666667	0.36549999999999905	15027.0556640625	182764.4145784905	0	1177	0.19709514952748286	3.7031408308004954	6.406281661600991	313.1650695800781	313.16668701171875
834	313.2730407714844	13.734933333333334					1	DETECTED	313.2730 m/z @13.73 [CD8117_2.mzXML]	313.2730407714844	13.734933333333334	0.11923333333333333	19.973166666666668	19.853933333333334	6438.3369140625	1298189.0577450555	0	1177	0.8177272892614074	0.7462342629257853	0.2502106583816629	313.27056884765625	313.2757568359375
835	313.78399658203125	2.4095500000000003					1	DETECTED	313.7840 m/z @2.41 [CD8117_2.mzXML]	313.78399658203125	2.4095500000000003	1.8624333333333332	4.207616666666667	2.3451833333333334	19610.337890625	762935.9824618836	0	1177	0.4425207120283612	5.003234447383395	2.235104629108848	313.78277587890625	313.7850036621094
836	314.0290222167969	13.163783333333333					1	DETECTED	314.0290 m/z @13.16 [CD8117_2.mzXML]	314.0290222167969	13.163783333333333	13.008783333333334	18.235166666666665	5.226383333333331	7194.73583984375	382854.3383370362	0	1177	0.14204227648028223	16.859301075268878	32.718602150537755	314.0191345214844	314.0307312011719
837	314.231689453125	10.9401					1	DETECTED	314.2317 m/z @10.94 [CD8117_2.mzXML]	314.231689453125	10.9401	10.771133333333333	11.580983333333334	0.8098500000000008	101173.0703125	1040236.0566536842	1	1177	0.14572670545945776	1.5724595798211196	2.0707261560688193	314.2310485839844	314.2339172363281
838	315.0173645019531	1.5798333333333334					1	DETECTED	315.0174 m/z @1.58 [CD8117_2.mzXML]	315.0173645019531	1.5798333333333334	1.5649166666666665	3.21735	1.6524333333333336	6887.3544921875	287206.4286073608	0	1177	0.8250210450547444	55.38882681564156	109.77765363128312	315.0090637207031	315.0220947265625
839	315.05010986328125	2.3542166666666664					1	DETECTED	315.0501 m/z @2.35 [CD8117_2.mzXML]	315.05010986328125	2.3542166666666664	1.9461666666666666	17.696833333333334	15.750666666666667	14468.9267578125	1225075.642633118	0	1177	0.053612934224469555	1.5426956066414261	2.1452591082878603	315.04150390625	315.0588684082031
840	315.07879638671875	1.8624333333333332					1	DETECTED	315.0788 m/z @1.86 [CD8117_2.mzXML]	315.07879638671875	1.8624333333333332	0.50175	10.684333333333333	10.182583333333334	7089941.0	3.048923822605978E8	1	1177	0.8336356683564943	24.28873267621932	42.20304160176967	315.0782775878906	315.0801086425781
841	315.13287353515625	11.307333333333334					1	DETECTED	315.1329 m/z @11.31 [CD8117_2.mzXML]	315.13287353515625	11.307333333333334	1.4623	11.87785	10.41555	11647.98828125	1066491.052182495	0	1177	9.096900670017884	0.5289748468771055	0.05080097511102739	315.1238098144531	315.1410217285156
842	315.1617431640625	12.279					1	DETECTED	315.1617 m/z @12.28 [CD8117_2.mzXML]	315.1617431640625	12.279	2.2291000000000003	13.595783333333333	11.366683333333333	7074.38330078125	1564289.216935028	0	1177	10.042064425297415	0.5655122604868373	0.13102452097367473	315.15277099609375	315.166259765625
843	315.2352600097656	10.956716666666667					1	DETECTED	315.2353 m/z @10.96 [CD8117_2.mzXML]	315.2352600097656	10.956716666666667	10.871566666666666	18.402333333333335	7.530766666666668	21235.271484375	966048.6139259033	0	1177	0.15361636562503378	44.22059111372063	35.495901225846204	315.2315368652344	315.2362060546875
844	315.3361511230469	13.630366666666667					1	DETECTED	315.3362 m/z @13.63 [CD8117_2.mzXML]	315.3361511230469	13.630366666666667	13.630366666666667	13.787716666666666	0.1573499999999992	3737.451904296875	23844.081807800365	0	1177	0.018005677641250273	null	null	315.3348693847656	315.3367614746094
845	316.08282470703125	1.8624333333333332					1	DETECTED	316.0828 m/z @1.86 [CD8117_2.mzXML]	316.08282470703125	1.8624333333333332	1.82005	10.061883333333332	8.241833333333332	628372.0	2.683036101878299E7	0	1177	0.7673996107782528	23.804060945784776	35.5323254326751	316.0820007324219	316.08367919921875
846	316.2474060058594	11.124133333333333					1	DETECTED	316.2474 m/z @11.12 [CD8117_2.mzXML]	316.2474060058594	11.124133333333333	11.074216666666667	11.957566666666667	0.8833500000000001	149994.734375	1179406.0438670702	1	1177	0.11429278111080343	2.2768215610630667	3.204942845174891	316.2468566894531	316.248291015625
847	317.083740234375	1.8624333333333332					1	DETECTED	317.0837 m/z @1.86 [CD8117_2.mzXML]	317.083740234375	1.8624333333333332	1.8343166666666666	9.809050000000001	7.974733333333335	100469.3046875	3695843.6178259286	0	1177	0.7360557467379159	34.51069273515739	47.17568079553146	317.0825500488281	317.0849304199219
848	317.1142883300781	1.6552333333333331					1	DETECTED	317.1143 m/z @1.66 [CD8117_2.mzXML]	317.1142883300781	1.6552333333333331	0.8478	12.447633333333332	11.599833333333333	19619.662109375	2242307.974213258	0	1177	0.07070032446043273	3.51240388672904	5.379854206975815	317.1124267578125	317.1159973144531
849	317.5287170410156	1.8624333333333332					1	DETECTED	317.5287 m/z @1.86 [CD8117_2.mzXML]	317.5287170410156	1.8624333333333332	1.8484	4.08135	2.2329499999999998	25318.162109375	942496.1392346197	0	1177	0.3359481847748427	67.26052329216432	98.73717008157651	317.5269775390625	317.52960205078125
850	318.063720703125	16.233449999999998					1	DETECTED	318.0637 m/z @16.23 [CD8117_2.mzXML]	318.063720703125	16.233449999999998	0.4468	20.009666666666664	19.562866666666665	4156.5732421875	1486726.034961456	0	1177	2.3099660866842573	0.6196015831942391	0.42017309501634	318.06231689453125	318.06591796875
851	318.19134521484375	9.308666666666666					1	DETECTED	318.1913 m/z @9.31 [CD8117_2.mzXML]	318.19134521484375	9.308666666666666	9.277116666666666	10.0794	0.8022833333333335	4484.984375	83895.57339294459	0	1177	0.08659423708823688	12.714474379292414	23.338925580496056	318.181640625	318.1913757324219
852	318.2994689941406	11.336833333333335					1	DETECTED	318.2995 m/z @11.34 [CD8117_2.mzXML]	318.2994689941406	11.336833333333335	11.307333333333334	17.120833333333334	5.8134999999999994	281320.25	2702375.745953476	1	1177	0.0977615892724959	5.731078518134361	6.8388006622945205	318.2946472167969	318.3004150390625
853	318.9692077636719	1.8059333333333332					1	DETECTED	318.9692 m/z @1.81 [CD8117_2.mzXML]	318.9692077636719	1.8059333333333332	1.8059333333333332	2.2011166666666666	0.39518333333333344	20672.240234375	222716.70096813972	0	1177	0.12375522722989118	null	null	318.96875	318.9697570800781
854	319.004638671875	1.4469166666666666					1	DETECTED	319.0046 m/z @1.45 [CD8117_2.mzXML]	319.004638671875	1.4469166666666666	1.43045	14.410016666666667	12.979566666666667	3654.807373046875	966257.5498310546	0	1177	0.06508085548070075	394.1163967611345	787.232793522269	319.00439453125	319.009765625
855	319.0600280761719	16.0871					1	DETECTED	319.0600 m/z @16.09 [CD8117_2.mzXML]	319.0600280761719	16.0871	9.457233333333333	19.80933333333333	10.352099999999998	3656.33349609375	926359.3563789057	0	1177	5.955790441461298	0.7807170581610489	0.25195829729243263	319.05877685546875	319.06158447265625
856	319.12786865234375	10.667133333333334					1	DETECTED	319.1279 m/z @10.67 [CD8117_2.mzXML]	319.12786865234375	10.667133333333334	10.569483333333332	10.736799999999999	0.16731666666666634	2977.486328125	19779.317091918914	0	1177	0.05709468671919815	0.8567161631677606	0.7134323263355212	319.126708984375	319.12890625
857	319.1676330566406	11.20755					1	DETECTED	319.1676 m/z @11.21 [CD8117_2.mzXML]	319.1676330566406	11.20755	9.525033333333333	11.20755	1.6825166666666664	7056.21630859375	233305.81181585713	0	1177	0.20536567248476523	0.5	null	319.1646423339844	319.1680908203125
858	319.1937255859375	14.2967					1	DETECTED	319.1937 m/z @14.30 [CD8117_2.mzXML]	319.1937255859375	14.2967	6.877633333333334	15.886933333333333	9.0093	91870.734375	3882692.121962769	0	1177	0.41858290699676104	0.8979638088001224	0.6304747419164594	319.18731689453125	319.19598388671875
859	319.30255126953125	11.35155					1	DETECTED	319.3026 m/z @11.35 [CD8117_2.mzXML]	319.30255126953125	11.35155	11.291500000000001	13.561350000000001	2.26985	59732.703125	1146915.3332846668	0	1177	0.09844171262310653	18.899666944213593	1.736415475450591	319.294677734375	319.3030090332031
860	320.8690185546875	1.6098333333333334					1	DETECTED	320.8690 m/z @1.61 [CD8117_2.mzXML]	320.8690185546875	1.6098333333333334	1.5946166666666668	1.6552333333333331	0.06061666666666632	12646.4189453125	35626.19047973619	0	1177	0.03315450040055379	1.9917853231106142	2.9835706462212284	320.8689880371094	320.86956787109375
861	320.96636962890625	1.9600166666666667					1	DETECTED	320.9664 m/z @1.96 [CD8117_2.mzXML]	320.96636962890625	1.9600166666666667	1.7775333333333334	2.159116666666667	0.3815833333333334	11714.91796875	160845.9579177246	0	1177	0.1047982471975828	1.045529272079642	1.0910585441592842	320.96533203125	320.9671325683594
862	321.18341064453125	11.65995					1	DETECTED	321.1834 m/z @11.66 [CD8117_2.mzXML]	321.18341064453125	11.65995	10.453	12.414466666666668	1.9614666666666682	33698.92578125	1259409.8303934324	0	1177	0.7013149239386429	0.975497316678111	0.8898389141955174	321.1819152832031	321.1842956542969
863	321.20916748046875	12.59525					1	DETECTED	321.2092 m/z @12.60 [CD8117_2.mzXML]	321.20916748046875	12.59525	1.5213833333333333	15.397183333333334	13.875800000000002	67145.4140625	2676914.224444214	0	1177	0.3204272483718107	2.7194084631734383	3.6978148919963103	321.2004089355469	321.2103576660156
864	322.0657043457031	12.008049999999999					1	DETECTED	322.0657 m/z @12.01 [CD8117_2.mzXML]	322.0657043457031	12.008049999999999	8.144	19.444166666666668	11.300166666666668	81889.2578125	2848729.001122776	0	1177	0.11325096977544824	0.5417733434973419	7.002073076388383	322.0572509765625	322.068603515625
865	322.2121276855469	12.5625					1	DETECTED	322.2121 m/z @12.56 [CD8117_2.mzXML]	322.2121276855469	12.5625	11.813166666666666	13.443533333333333	1.6303666666666672	14315.4931640625	478941.59152819857	0	1177	0.16888768063466486	1.0878781138790026	1.175756227758005	322.2117004394531	322.2191467285156
866	323.06903076171875	12.041233333333334					1	DETECTED	323.0690 m/z @12.04 [CD8117_2.mzXML]	323.06903076171875	12.041233333333334	11.974516666666666	12.144816666666665	0.17029999999999923	13400.5419921875	84385.33983081098	0	1177	0.11438069370820081	1.276292780414656	1.4996405292164077	323.068115234375	323.0693664550781
867	323.1629638671875	10.369116666666667					1	DETECTED	323.1630 m/z @10.37 [CD8117_2.mzXML]	323.1629638671875	10.369116666666667	9.664733333333334	10.922516666666667	1.2577833333333324	11665.2021484375	288997.0120348201	0	1177	0.5521129768668072	0.6676165581805021	0.7549230897422726	323.1627197265625	323.16387939453125
868	323.2249450683594	14.034249999999998					1	DETECTED	323.2249 m/z @14.03 [CD8117_2.mzXML]	323.2249450683594	14.034249999999998	1.5504166666666668	15.36115	13.810733333333333	15267.375	2062111.0553356933	0	1177	4.66228177185423	0.5405742040696678	2.26894565518931	323.22381591796875	323.226806640625
869	323.2543029785156	12.747566666666668					1	DETECTED	323.2543 m/z @12.75 [CD8117_2.mzXML]	323.2543029785156	12.747566666666668	11.744533333333333	13.395183333333334	1.6506500000000006	6559.2392578125	313846.80507421884	0	1177	0.6463557451055237	0.8228290851085035	0.645658170217007	323.2524719238281	323.25592041015625
870	324.0456848144531	9.308666666666666					1	DETECTED	324.0457 m/z @9.31 [CD8117_2.mzXML]	324.0456848144531	9.308666666666666	9.246783333333333	10.88855	1.6417666666666673	24490.537109375	411364.88429736433	0	1177	0.9534692564536584	9.678524373294202	1.877868663014159	324.0431823730469	324.0462646484375
871	324.0628662109375	12.008049999999999					1	DETECTED	324.0629 m/z @12.01 [CD8117_2.mzXML]	324.0628662109375	12.008049999999999	11.974516666666666	19.790666666666667	7.81615	31589.732421875	1321889.1052614758	0	1177	0.08561559560638621	116.54299204771576	5.799948503877328	324.0616760253906	324.0684814453125
872	324.17877197265625	16.251549999999998					1	DETECTED	324.1788 m/z @16.25 [CD8117_2.mzXML]	324.17877197265625	16.251549999999998	0.15558333333333335	19.900166666666667	19.744583333333335	9740.0361328125	2724357.0091686714	0	1177	0.5472482332724979	0.6133394701364111	0.6371767645253285	324.1763916015625	324.18011474609375
873	324.1913757324219	9.6974					1	DETECTED	324.1914 m/z @9.70 [CD8117_2.mzXML]	324.1913757324219	9.6974	9.647283333333332	9.926433333333334	0.27915000000000134	63708.10546875	428215.1962853989	0	1177	0.10358925770934846	2.494967102532668	2.8373131975484296	324.19134521484375	324.1917724609375
874	324.669677734375	11.410449999999999					1	DETECTED	324.6697 m/z @11.41 [CD8117_2.mzXML]	324.669677734375	11.410449999999999	11.35155	12.110083333333334	0.7585333333333342	11397.1982421875	250178.11004284676	0	1177	0.7495523891151681	6.4391624221845545	11.878324844369109	324.669677734375	324.67169189453125
875	325.0548400878906	1.82005					1	DETECTED	325.0548 m/z @1.82 [CD8117_2.mzXML]	325.0548400878906	1.82005	1.82005	12.213266666666668	10.393216666666667	11509.900390625	1312931.8540584107	0	1177	7.517569000455069	null	null	325.0485534667969	325.0638427734375
876	325.11236572265625	11.65995					1	DETECTED	325.1124 m/z @11.66 [CD8117_2.mzXML]	325.11236572265625	11.65995	11.612300000000001	11.84645	0.23414999999999964	36063.33984375	201762.8830627434	0	1177	0.058941346694910024	2.48981894090566	3.7412738305316475	325.1114196777344	325.1128845214844
877	325.17523193359375	16.491766666666667					1	DETECTED	325.1752 m/z @16.49 [CD8117_2.mzXML]	325.17523193359375	16.491766666666667	0.24658333333333332	19.9915	19.744916666666665	12787.6142578125	4385782.015336337	0	1177	3.3170281371745105	0.7406505584933654	0.44143051299853014	325.1716613769531	325.1769104003906
878	325.1951904296875	9.712883333333334					1	DETECTED	325.1952 m/z @9.71 [CD8117_2.mzXML]	325.1951904296875	9.712883333333334	9.664733333333334	9.775483333333334	0.11074999999999946	10478.802734375	53098.192231689114	0	1177	0.09272467238772997	1.1500519210799602	1.3001038421599205	325.19464111328125	325.1953430175781
879	326.0425109863281	9.292416666666666					1	DETECTED	326.0425 m/z @9.29 [CD8117_2.mzXML]	326.0425109863281	9.292416666666666	9.2617	10.369116666666667	1.1074166666666674	7956.701171875	183628.7565245975	0	1177	0.5333563705721591	18.02631578947366	35.05263157894732	326.04241943359375	326.0435485839844
880	326.1775817871094	16.0324					1	DETECTED	326.1776 m/z @16.03 [CD8117_2.mzXML]	326.1775817871094	16.0324	9.577116666666665	18.878	9.300883333333335	4213.919921875	976544.8132013549	0	1177	1.0357507484729531	0.7204086058706435	0.44081721174128696	326.1695861816406	326.18505859375
881	327.007568359375	0.8478					1	DETECTED	327.0076 m/z @0.85 [CD8117_2.mzXML]	327.007568359375	0.8478	0.10105	20.009666666666664	19.908616666666664	7129.43896484375	4288931.517435911	0	1177	16.51846444066721	13.330175203660303	17.50259005521933	327.0045471191406	327.00921630859375
882	327.1736145019531	16.251549999999998					1	DETECTED	327.1736 m/z @16.25 [CD8117_2.mzXML]	327.1736145019531	16.251549999999998	9.826116666666667	18.216666666666665	8.390549999999998	6760.927734375	1421018.7980714112	0	1177	1.650007293713971	0.6529170535839347	0.3058341071678695	327.171875	327.1741943359375
883	327.2261962890625	12.59525					1	DETECTED	327.2262 m/z @12.60 [CD8117_2.mzXML]	327.2261962890625	12.59525	12.16225	14.507866666666667	2.3456166666666665	15060.0126953125	792849.4010712893	0	1177	1.7177372385059009	2.708564280215551	3.7834757320605505	327.21929931640625	327.2293395996094
884	328.2473449707031	11.090499999999999					1	DETECTED	328.2473 m/z @11.09 [CD8117_2.mzXML]	328.2473449707031	11.090499999999999	7.619216666666667	11.20755	3.588333333333332	12829.5087890625	1331969.5767214352	0	1177	0.10798631272928638	0.516859758878801	0.033719517757601895	328.2449645996094	328.2483215332031
885	328.6746520996094	13.163783333333333					1	DETECTED	328.6747 m/z @13.16 [CD8117_2.mzXML]	328.6746520996094	13.163783333333333	13.040383333333333	13.493383333333332	0.4529999999999994	8836.41015625	113326.37090466314	0	1177	0.1847138891375817	1.8354943273905946	2.670988654781189	328.6741027832031	328.6753234863281
886	328.89794921875	1.5649166666666665					1	DETECTED	328.8979 m/z @1.56 [CD8117_2.mzXML]	328.89794921875	1.5649166666666665	1.4469166666666666	1.6098333333333334	0.16291666666666682	79683.9140625	453137.71465917997	0	1177	0.10221167702377354	0.6890505481860068	0.38938478041620017	328.8975830078125	328.8981628417969
887	328.9982604980469	1.7775333333333334					1	DETECTED	328.9983 m/z @1.78 [CD8117_2.mzXML]	328.9982604980469	1.7775333333333334	0.11923333333333333	20.009666666666664	19.89043333333333	27492.9296875	4251204.755335813	0	1177	1.6916180189456407	4.398748808450558	10.828415601129938	328.997802734375	329.0061340332031
888	329.1762390136719	12.295800000000002					1	DETECTED	329.1762 m/z @12.30 [CD8117_2.mzXML]	329.1762390136719	12.295800000000002	11.322116666666666	13.348266666666666	2.0261499999999995	8790.4814453125	484817.5209991452	0	1177	0.11496055633877411	1.0404563427534594	1.0809126855069189	329.1705017089844	329.182861328125
889	329.2465515136719	13.700199999999999					1	DETECTED	329.2466 m/z @13.70 [CD8117_2.mzXML]	329.2465515136719	13.700199999999999	11.908966666666666	14.89375	2.9847833333333345	14933.4189453125	744340.1035452876	0	1177	1.8154752183369354	0.8331643002028404	5.814882513171334	329.2436218261719	329.24774169921875
890	330.0325622558594	10.43795					1	DETECTED	330.0326 m/z @10.44 [CD8117_2.mzXML]	330.0325622558594	10.43795	10.4223	10.667133333333334	0.24483333333333412	9746.3203125	55089.14465887475	0	1177	0.08739446727549449	7.8221512247067455	14.644302449413491	330.0308532714844	330.0328369140625
891	330.2448425292969	11.710083333333333					1	DETECTED	330.2448 m/z @11.71 [CD8117_2.mzXML]	330.2448425292969	11.710083333333333	11.6931	13.876100000000001	2.1830000000000016	6947.43603515625	447703.6843323974	0	1177	0.09754571290491221	64.26889106967361	127.53778213934723	330.24462890625	330.2507019042969
892	330.3357849121094	11.893516666666667					1	DETECTED	330.3358 m/z @11.89 [CD8117_2.mzXML]	330.3357849121094	11.893516666666667	11.8298	12.008049999999999	0.17824999999999847	12805.10546875	76375.29618115179	0	1177	0.10617879711513467	1.3987705990060144	1.7975411980120288	330.3357849121094	330.3366394042969
893	330.9956970214844	13.0563					1	DETECTED	330.9957 m/z @13.06 [CD8117_2.mzXML]	330.9956970214844	13.0563	0.13735	20.009666666666664	19.872316666666663	2945.766845703125	1662225.679293304	0	1177	11.764556453932045	0.7691150080566401	0.5382300161132804	330.99407958984375	331.00360107421875
894	331.0533447265625	1.8624333333333332					1	DETECTED	331.0533 m/z @1.86 [CD8117_2.mzXML]	331.0533447265625	1.8624333333333332	1.7915833333333333	9.893133333333333	8.10155	1069610.375	4.046297799968196E7	1	1177	0.7637913422152169	15.803103175986122	30.734377102198152	331.05181884765625	331.05462646484375
895	331.1654052734375	8.346983333333334					1	DETECTED	331.1654 m/z @8.35 [CD8117_2.mzXML]	331.1654052734375	8.346983333333334	8.0578	8.445783333333333	0.3879833333333327	4995.396484375	55420.21110659764	0	1177	0.16846415636022805	0.6708258889977501	0.5107197885193469	331.1641540527344	331.1655578613281
896	331.1875	12.16225					1	DETECTED	331.1875 m/z @12.16 [CD8117_2.mzXML]	331.1875	12.16225	12.110083333333334	12.346233333333334	0.2361500000000003	11332.1259765625	96540.79825830042	0	1177	0.13816114375105748	2.263418530351449	3.5268370607028983	331.1859436035156	331.1876525878906
897	331.2042541503906	11.140649999999999					1	DETECTED	331.2043 m/z @11.14 [CD8117_2.mzXML]	331.2042541503906	11.140649999999999	11.124133333333333	11.20755	0.08341666666666647	11196.4736328125	44813.11723242206	0	1177	0.1271706064369642	2.5252270433906	4.0504540867812	331.2039489746094	331.2047119140625
898	331.22589111328125	11.023516666666666					1	DETECTED	331.2259 m/z @11.02 [CD8117_2.mzXML]	331.22589111328125	11.023516666666666	10.973733333333334	11.074216666666667	0.10048333333333304	9573.68359375	48523.1634653319	0	1177	0.1309344216164039	1.0092065617676802	1.0184131235353604	331.22509765625	331.2262268066406
899	331.26263427734375	11.893516666666667					1	DETECTED	331.2626 m/z @11.89 [CD8117_2.mzXML]	331.26263427734375	11.893516666666667	11.893516666666667	15.850666666666665	3.9571499999999986	5488.7490234375	473096.47628475964	0	1177	2.799675910284762	null	null	331.2587585449219	331.2640686035156
900	332.05682373046875	2.395566666666667					1	DETECTED	332.0568 m/z @2.40 [CD8117_2.mzXML]	332.05682373046875	2.395566666666667	1.9178833333333332	15.868583333333333	13.950700000000001	98164.7578125	4172803.405392457	0	1177	0.2972601489731419	1.6848942827428988	1.6693874756721954	332.0556945800781	332.0655212402344
901	332.1634826660156	10.027316666666668					1	DETECTED	332.1635 m/z @10.03 [CD8117_2.mzXML]	332.1634826660156	10.027316666666668	9.474083333333335	11.20755	1.733466666666665	225400.875	5549775.987355437	1	1177	0.35299866865517515	1.2671185899264807	1.54367109630429	332.1625061035156	332.1639709472656
902	332.24212646484375	10.771133333333333					1	DETECTED	332.2421 m/z @10.77 [CD8117_2.mzXML]	332.24212646484375	10.771133333333333	10.115116666666667	10.922516666666667	0.8073999999999995	17882.166015625	206176.39128607177	0	1177	0.15473857377816636	0.6125402321661553	0.23980241065336153	332.24212646484375	332.24365234375
903	332.65289306640625	11.380983333333335					1	DETECTED	332.6529 m/z @11.38 [CD8117_2.mzXML]	332.65289306640625	11.380983333333335	11.380983333333335	12.058466666666668	0.677483333333333	12248.42578125	263770.27611047373	0	1177	0.5453103323146813	null	null	332.6524353027344	332.6538391113281
904	333.0513000488281	2.395566666666667					1	DETECTED	333.0513 m/z @2.40 [CD8117_2.mzXML]	333.0513000488281	2.395566666666667	1.8484	5.02135	3.17295	62683.57421875	2404014.522634644	0	1177	0.6617080515431542	1.656208646565281	1.9136234081850834	333.0503845214844	333.0521240234375
905	333.144287109375	10.9902					1	DETECTED	333.1443 m/z @10.99 [CD8117_2.mzXML]	333.144287109375	10.9902	10.771133333333333	15.415133333333333	4.644	5885.34814453125	725513.9136959836	0	1177	2.5427057117528875	10.599513085818632	18.460630391316617	333.139892578125	333.15228271484375
906	333.167236328125	10.115116666666667					1	DETECTED	333.1672 m/z @10.12 [CD8117_2.mzXML]	333.167236328125	10.115116666666667	9.9428	14.993533333333334	5.0507333333333335	30332.59765625	1298126.9633674931	0	1177	0.23765092324459047	14.018307225829362	25.257347802026654	333.1669616699219	333.171875
907	333.20269775390625	12.363499999999998					1	DETECTED	333.2027 m/z @12.36 [CD8117_2.mzXML]	333.20269775390625	12.363499999999998	9.174616666666667	12.546	3.3713833333333323	11797.181640625	701299.4127922973	0	1177	0.1311876788293862	0.5286150324303702	0.057230064860740525	333.20233154296875	333.20538330078125
908	334.139892578125	9.728383333333333					1	DETECTED	334.1399 m/z @9.73 [CD8117_2.mzXML]	334.139892578125	9.728383333333333	9.6974	9.791699999999999	0.09429999999999872	7551.66455078125	36225.42297900337	0	1177	0.09384358477702825	1.5217859064012689	2.0435718128025377	334.1393737792969	334.13995361328125
909	334.9144592285156	1.6098333333333334					1	DETECTED	334.9145 m/z @1.61 [CD8117_2.mzXML]	334.9144592285156	1.6098333333333334	1.5798333333333334	1.6700833333333334	0.09024999999999994	60286.1015625	185190.09059716752	0	1177	0.05614932154989982	1.707028449509535	1.9556395065980634	334.9140930175781	334.9148254394531
910	335.16607666015625	14.183950000000001					1	DETECTED	335.1661 m/z @14.18 [CD8117_2.mzXML]	335.16607666015625	14.183950000000001	9.9428	15.995833333333334	6.0530333333333335	103731.1796875	4311002.37421283	0	1177	0.3375820248877055	0.8526671935863256	0.33687201993525034	335.1627197265625	335.1678466796875
911	335.2184143066406	12.59525					1	DETECTED	335.2184 m/z @12.60 [CD8117_2.mzXML]	335.2184143066406	12.59525	12.496416666666667	12.747566666666668	0.2511500000000009	13007.6669921875	115318.94827221715	0	1177	0.4780643764043848	1.2705733558178798	1.5411467116357593	335.2176513671875	335.2186279296875
912	336.0625915527344	10.736799999999999					1	DETECTED	336.0626 m/z @10.74 [CD8117_2.mzXML]	336.0625915527344	10.736799999999999	10.684333333333333	19.206333333333337	8.522000000000004	23766.927734375	1020787.2802182928	0	1177	0.10528684266844834	81.21346886912467	3.560908398288595	336.0622253417969	336.072021484375
913	336.0745849609375	16.14143333333333					1	DETECTED	336.0746 m/z @16.14 [CD8117_2.mzXML]	336.0745849609375	16.14143333333333	9.647283333333332	19.5535	9.906216666666667	3486.657958984375	800282.2795886231	0	1177	0.5357125780001546	0.7627030994561773	0.4241559541969699	336.07281494140625	336.07550048828125
914	336.16949462890625	14.19995					1	DETECTED	336.1695 m/z @14.20 [CD8117_2.mzXML]	336.16949462890625	14.19995	1.7631000000000001	17.733833333333333	15.970733333333333	20191.857421875	5208196.410087831	0	1177	2.7254485099536883	4.449041242744203	0.31260452609630734	336.16046142578125	336.17071533203125
915	336.252685546875	12.16225					1	DETECTED	336.2527 m/z @12.16 [CD8117_2.mzXML]	336.252685546875	12.16225	11.893516666666667	16.750333333333334	4.856816666666667	8821.1787109375	786908.7432830811	0	1177	0.15599349977704868	9.036498387496895	17.07299677499379	336.2513732910156	336.25299072265625
916	336.6635437011719	13.209316666666666					1	DETECTED	336.6635 m/z @13.21 [CD8117_2.mzXML]	336.6635437011719	13.209316666666666	12.977516666666666	14.117616666666667	1.1401000000000003	24894.416015625	406728.022775574	0	1177	0.15229592971998862	2.4592320966350334	2.0751279824669444	336.66156005859375	336.6640930175781
917	337.02105712890625	11.676383333333332					1	DETECTED	337.0211 m/z @11.68 [CD8117_2.mzXML]	337.02105712890625	11.676383333333332	2.326916666666667	11.710083333333333	9.383166666666666	10881.8564453125	2601358.974408325	0	1177	0.09082621479894115	0.5018022418391067	0.003604483678213524	337.0201416015625	337.0296936035156
918	337.0614929199219	1.8624333333333332					1	DETECTED	337.0615 m/z @1.86 [CD8117_2.mzXML]	337.0614929199219	1.8624333333333332	1.6700833333333334	18.987666666666666	17.31758333333333	1042353.125	2.2162528717619404E7	1	1177	0.44216005033946404	6.200880495495003	11.280233812579159	337.0524597167969	337.0714416503906
919	337.14239501953125	9.876650000000001					1	DETECTED	337.1424 m/z @9.88 [CD8117_2.mzXML]	337.14239501953125	9.876650000000001	9.2617	10.1503	0.8886000000000003	2584.326171875	72604.38916278078	0	1177	0.2816332609276291	0.7224977640458551	0.4449955280917103	337.14093017578125	337.14324951171875
920	337.16644287109375	14.216233333333333					1	DETECTED	337.1664 m/z @14.22 [CD8117_2.mzXML]	337.16644287109375	14.216233333333333	11.596166666666667	15.50535	3.909183333333333	30020.353515625	1191044.6499649666	0	1177	0.3307181931722347	1.3788181432153912	0.32959451301671827	337.16424560546875	337.16754150390625
921	337.18145751953125	12.59525					1	DETECTED	337.1815 m/z @12.60 [CD8117_2.mzXML]	337.18145751953125	12.59525	11.157216666666667	13.911533333333333	2.754316666666666	95152.296875	2140968.083997925	0	1177	0.27775862394027584	0.680541941286055	2.734500732789687	337.1785583496094	337.1819152832031
922	337.2041931152344	14.2967					1	DETECTED	337.2042 m/z @14.30 [CD8117_2.mzXML]	337.2041931152344	14.2967	14.117616666666667	17.363166666666665	3.245549999999998	5313.05517578125	359656.8794026488	0	1177	0.3687016073141116	9.06156351791533	2.24388481107427	337.1953430175781	337.2057800292969
923	338.2315368652344	12.447633333333332					1	DETECTED	338.2315 m/z @12.45 [CD8117_2.mzXML]	338.2315368652344	12.447633333333332	0.10105	20.009666666666664	19.908616666666664	516731.96875	1.942484742628318E7	1	1177	0.14560017297483796	1.2244143559168839	1.0863151307615149	338.23040771484375	338.2344665527344
924	338.3409423828125	12.229616666666667					1	DETECTED	338.3409 m/z @12.23 [CD8117_2.mzXML]	338.3409423828125	12.229616666666667	11.924949999999999	18.750166666666665	6.825216666666666	124386.828125	5665406.040928436	1	1177	0.190800175601602	11.201121444201272	21.402242888402544	338.3405456542969	338.3501892089844
925	339.1621398925781	14.2967					1	DETECTED	339.1621 m/z @14.30 [CD8117_2.mzXML]	339.1621398925781	14.2967	9.491016666666667	14.993533333333334	5.502516666666667	10190.82421875	1252765.926877258	0	1177	0.3637968754805403	0.5725009624021559	0.16040387260239694	339.1571960449219	339.1629638671875
926	339.1968078613281	13.929033333333333					1	DETECTED	339.1968 m/z @13.93 [CD8117_2.mzXML]	339.1968078613281	13.929033333333333	11.676383333333332	14.709200000000001	3.032816666666669	7202.55908203125	746817.9073090825	0	1177	2.4453410242070444	0.6731664188104383	0.34633283762087663	339.19476318359375	339.19793701171875
927	339.2349548339844	12.447633333333332					1	DETECTED	339.2350 m/z @12.45 [CD8117_2.mzXML]	339.2349548339844	12.447633333333332	0.10105	19.918333333333333	19.817283333333332	104033.90625	3960802.10436877	0	1177	0.22481039899349398	2.05070281956877	0.7992617689968855	339.2270812988281	339.236328125
928	339.34417724609375	12.262616666666666					1	DETECTED	339.3442 m/z @12.26 [CD8117_2.mzXML]	339.34417724609375	12.262616666666666	12.041233333333334	13.893766666666666	1.8525333333333318	29439.21484375	978606.8719436035	0	1177	0.5102202839930232	4.183994579537778	7.184372402602013	339.3360290527344	339.3445739746094
929	340.0403137207031	10.4223					1	DETECTED	340.0403 m/z @10.42 [CD8117_2.mzXML]	340.0403137207031	10.4223	10.13275	10.9401	0.8073499999999996	38093.75	368500.6744382309	0	1177	0.10382892332051341	1.2803186110496616	0.7395605863550269	340.0387878417969	340.04095458984375
930	340.2474060058594	11.20755					1	DETECTED	340.2474 m/z @11.21 [CD8117_2.mzXML]	340.2474060058594	11.20755	11.140649999999999	12.628350000000001	1.487700000000002	10826.505859375	590348.1414226077	0	1177	1.4178388638469297	11.118834080717436	21.237668161434872	340.2375793457031	340.2478332519531
931	340.25860595703125	10.854666666666667					1	DETECTED	340.2586 m/z @10.85 [CD8117_2.mzXML]	340.25860595703125	10.854666666666667	10.203866666666666	10.905816666666668	0.7019500000000019	4627.92578125	70312.1487515871	0	1177	0.0820074006293936	0.5392977873386613	0.07859557467732262	340.2580261230469	340.2594299316406
932	340.6395263671875	11.957566666666667					1	DETECTED	340.6395 m/z @11.96 [CD8117_2.mzXML]	340.6395263671875	11.957566666666667	11.87785	12.16225	0.28439999999999976	13431.087890625	126668.01274487274	0	1177	0.12599560589475445	1.7838176876437468	2.5676353752874936	340.6387939453125	340.63958740234375
933	340.7821960449219	1.7915833333333333					1	DETECTED	340.7822 m/z @1.79 [CD8117_2.mzXML]	340.7821960449219	1.7915833333333333	1.7005333333333332	1.7915833333333333	0.09105000000000008	9551.390625	39969.429940429734	0	1177	0.0870330051847723	0.5	null	340.780517578125	340.7821960449219
934	340.9312744140625	1.6248833333333332					1	DETECTED	340.9313 m/z @1.62 [CD8117_2.mzXML]	340.9312744140625	1.6248833333333332	1.6098333333333334	1.6700833333333334	0.060249999999999915	32223.673828125	84225.8209155272	0	1177	0.09367251918533848	2.001661129568132	3.003322259136264	340.930908203125	340.9313659667969
935	341.0311279296875	11.580983333333334					1	DETECTED	341.0311 m/z @11.58 [CD8117_2.mzXML]	341.0311279296875	11.580983333333334	11.520366666666666	11.79615	0.2757833333333348	22073.927734375	150577.2609688725	0	1177	0.0774746662239778	2.27481440747865	2.7690981771699277	341.03033447265625	341.03179931640625
936	341.19873046875	12.329033333333333					1	DETECTED	341.1987 m/z @12.33 [CD8117_2.mzXML]	341.19873046875	12.329033333333333	1.43045	14.19995	12.769499999999999	6996.79638671875	1144705.214104767	0	1177	0.21778995945725832	0.5858330211113065	0.17166604222261297	341.1961975097656	341.20599365234375
937	341.3515625	13.893766666666666					1	DETECTED	341.3516 m/z @13.89 [CD8117_2.mzXML]	341.3515625	13.893766666666666	13.7524	14.793633333333334	1.0412333333333343	18032.001953125	298906.0874392698	0	1177	0.3166589398017585	0.009155081757600705	4.035970012731752	341.3509521484375	341.35333251953125
938	342.0148620605469	9.075933333333333					1	DETECTED	342.0149 m/z @9.08 [CD8117_2.mzXML]	342.0148620605469	9.075933333333333	0.66545	19.608	18.94255	6617.2421875	2282070.186597625	0	1177	4.207761933434754	1.1261273133331615	1.3041434445505566	342.0127258300781	342.015869140625
939	342.0372314453125	10.43795					1	DETECTED	342.0372 m/z @10.44 [CD8117_2.mzXML]	342.0372314453125	10.43795	10.406233333333335	11.612300000000001	1.2060666666666666	15684.0078125	196382.86584924284	0	1177	0.09720892800674363	19.01313715186577	37.02627430373154	342.0355529785156	342.0374755859375
940	342.2629699707031	11.366216666666666					1	DETECTED	342.2630 m/z @11.37 [CD8117_2.mzXML]	342.2629699707031	11.366216666666666	11.27455	11.6931	0.41854999999999976	40665.0859375	353957.6701376958	0	1177	0.18685893331590364	2.282999999999996	1.068276468235311	342.2622375488281	342.26348876953125
941	342.86767578125	1.7005333333333332					1	DETECTED	342.8677 m/z @1.70 [CD8117_2.mzXML]	342.86767578125	1.7005333333333332	1.6853	1.7775333333333334	0.09223333333333339	23411.892578125	86048.36276464857	0	1177	0.08400861916982283	3.027352297593024	5.054704595186048	342.86767578125	342.86834716796875
942	343.19232177734375	12.229616666666667					1	DETECTED	343.1923 m/z @12.23 [CD8117_2.mzXML]	343.19232177734375	12.229616666666667	11.957566666666667	17.715333333333334	5.757766666666667	37892.0234375	1145094.7759623718	0	1177	0.29310062849714313	4.417197026226928	6.255135013148095	343.18310546875	343.19439697265625
943	343.2948303222656	12.058466666666668					1	DETECTED	343.2948 m/z @12.06 [CD8117_2.mzXML]	343.2948303222656	12.058466666666668	12.008049999999999	13.348266666666666	1.3402166666666666	7977.63037109375	329281.5160180666	0	1177	0.30292387127405007	13.29140495867713	25.58280991735426	343.2867736816406	343.295166015625
944	344.1957702636719	12.312533333333333					1	DETECTED	344.1958 m/z @12.31 [CD8117_2.mzXML]	344.1957702636719	12.312533333333333	12.179683333333333	12.628350000000001	0.4486666666666679	9084.193359375	113404.26329382295	0	1177	0.0693583383432479	1.6886212520386514	2.377242504077303	344.1949157714844	344.1962890625
945	344.2783203125	11.48855					1	DETECTED	344.2783 m/z @11.49 [CD8117_2.mzXML]	344.2783203125	11.48855	11.45675	12.84995	1.3932000000000002	42200.70703125	639808.2259040535	0	1177	0.08761342507597725	2.987031285940177	5.260359704915219	344.2780456542969	344.279296875
946	344.64984130859375	13.118383333333332					1	DETECTED	344.6498 m/z @13.12 [CD8117_2.mzXML]	344.64984130859375	13.118383333333332	12.977516666666666	13.630366666666667	0.6528500000000008	12871.9912109375	206651.5166214601	0	1177	0.2922388188759317	2.317262186464759	5.186515699287828	344.6483154296875	344.6504821777344
947	344.8649597167969	1.7005333333333332					1	DETECTED	344.8650 m/z @1.70 [CD8117_2.mzXML]	344.8649597167969	1.7005333333333332	1.6853	1.7477166666666666	0.062416666666666565	14947.115234375	43317.404051757876	0	1177	0.1544262771731244	2.0486870897155494	3.0973741794310987	344.8646240234375	344.865478515625
948	344.87554931640625	1.5649166666666665					1	DETECTED	344.8755 m/z @1.56 [CD8117_2.mzXML]	344.87554931640625	1.5649166666666665	1.4469166666666666	1.6248833333333332	0.1779666666666666	183945.71875	977808.7580571297	0	1177	0.08205798008318599	0.7518764832341084	0.46496008054076704	344.87506103515625	344.8757019042969
949	345.8785095214844	1.5649166666666665					1	DETECTED	345.8785 m/z @1.56 [CD8117_2.mzXML]	345.8785095214844	1.5649166666666665	1.4623	1.5946166666666668	0.13231666666666686	11883.7412109375	47795.976303772026	0	1177	0.08215847923655928	0.6447133344161132	0.2743343277228839	345.8785095214844	345.8799743652344
950	346.00933837890625	4.669300000000001					1	DETECTED	346.0093 m/z @4.67 [CD8117_2.mzXML]	346.00933837890625	4.669300000000001	0.10105	20.009666666666664	19.908616666666664	19939.677734375	8308414.089887501	0	1177	7.2112989256039395	1.4432298603406923	2.5837311786188946	346.00628662109375	346.00994873046875
951	347.15936279296875	11.20755					1	DETECTED	347.1594 m/z @11.21 [CD8117_2.mzXML]	347.15936279296875	11.20755	9.629833333333332	12.529133333333334	2.899300000000002	15311.005859375	667232.5975474244	0	1177	0.06561929150309354	0.919027265538006	3.4059969925105498	347.1572570800781	347.1602478027344
952	348.8129577636719	1.7318833333333332					1	DETECTED	348.8130 m/z @1.73 [CD8117_2.mzXML]	348.8129577636719	1.7318833333333332	1.7005333333333332	1.7915833333333333	0.09105000000000008	17521.28125	77219.28584057628	0	1177	0.12098643379627383	1.4521531100478486	1.9043062200956973	348.81256103515625	348.8133239746094
953	348.8682556152344	1.5649166666666665					1	DETECTED	348.8683 m/z @1.56 [CD8117_2.mzXML]	348.8682556152344	1.5649166666666665	1.4771500000000002	1.5649166666666665	0.08776666666666633	12016.36328125	36604.649816650315	0	1177	0.07903126666828597	0.5	null	348.8682556152344	348.8688049316406
954	349.0177307128906	2.9966500000000003					1	DETECTED	349.0177 m/z @3.00 [CD8117_2.mzXML]	349.0177307128906	2.9966500000000003	2.8086333333333333	19.790666666666667	16.982033333333334	3388.851318359375	910185.4637748415	0	1177	0.05425063128050178	45.16097863664562	6.997096064876842	349.0147399902344	349.0192565917969
955	349.1752014160156	10.13275					1	DETECTED	349.1752 m/z @10.13 [CD8117_2.mzXML]	349.1752014160156	10.13275	7.832216666666667	10.754	2.921783333333333	3525.544189453125	178639.5673696899	0	1177	0.6214197933311478	0.6350230381360844	0.27004607627216876	349.1681213378906	349.18365478515625
956	349.2336730957031	12.747566666666668					1	DETECTED	349.2337 m/z @12.75 [CD8117_2.mzXML]	349.2336730957031	12.747566666666668	12.645549999999998	12.977516666666666	0.3319666666666681	37123.37890625	249822.65685150085	0	1177	0.05668875848636823	1.6211937661805824	2.341246870656758	349.2331237792969	349.234619140625
957	350.0905456542969	16.251549999999998					1	DETECTED	350.0905 m/z @16.25 [CD8117_2.mzXML]	350.0905456542969	16.251549999999998	9.728383333333333	19.918333333333333	10.18995	3182.81201171875	751516.468549865	0	1177	2.0089829127011747	0.7810585349651245	0.562117069930249	350.08782958984375	350.0921325683594
958	350.81011962890625	1.7318833333333332					1	DETECTED	350.8101 m/z @1.73 [CD8117_2.mzXML]	350.81011962890625	1.7318833333333332	1.6853	1.7775333333333334	0.09223333333333339	14713.876953125	65784.72862695318	0	1177	0.08259786213720965	0.9899821109123469	0.9799642218246939	350.809814453125	350.810791015625
959	350.89190673828125	1.6098333333333334					1	DETECTED	350.8919 m/z @1.61 [CD8117_2.mzXML]	350.89190673828125	1.6098333333333334	1.5649166666666665	1.6552333333333331	0.0903166666666666	77805.390625	247507.8033222653	0	1177	0.0471469253186283	1.0053803339517557	1.1529316073788154	350.89141845703125	350.8927307128906
960	350.9859619140625	1.8763166666666666					1	DETECTED	350.9860 m/z @1.88 [CD8117_2.mzXML]	350.9859619140625	1.8763166666666666	1.5946166666666668	19.62633333333333	18.031716666666664	5714.91357421875	1388483.8399710082	0	1177	3.621963789544174	32.00517690214177	14.461943702814125	350.9844055175781	350.9885559082031
961	351.16143798828125	14.591566666666667					1	DETECTED	351.1614 m/z @14.59 [CD8117_2.mzXML]	351.16143798828125	14.591566666666667	0.9938333333333333	15.010950000000001	14.017116666666668	3710.181884765625	1065259.4056813968	0	1177	0.2764715587127178	0.515421075081141	0.030842150162282003	351.1610412597656	351.1657409667969
962	351.22857666015625	13.700199999999999					1	DETECTED	351.2286 m/z @13.70 [CD8117_2.mzXML]	351.22857666015625	13.700199999999999	9.292416666666666	14.77715	5.484733333333335	11486.7119140625	933279.511045898	0	1177	0.25635067029898906	0.6221645800799346	0.15376974503155383	351.21917724609375	351.22906494140625
963	352.1654968261719	9.99375					1	DETECTED	352.1655 m/z @9.99 [CD8117_2.mzXML]	352.1654968261719	9.99375	9.9428	10.097266666666666	0.15446666666666609	7627.2412109375	42219.117083862264	0	1177	0.08887651850827893	1.5158652273470585	2.031730454694117	352.16253662109375	352.1654968261719
964	353.0352478027344	1.8763166666666666					1	DETECTED	353.0352 m/z @1.88 [CD8117_2.mzXML]	353.0352478027344	1.8763166666666666	1.7477166666666666	17.901166666666665	16.15345	418536.0625	8942048.110937774	0	1177	0.3429246388405356	4.018429103041771	7.681851708642992	353.0289001464844	353.03692626953125
965	353.1739501953125	10.061883333333332					1	DETECTED	353.1740 m/z @10.06 [CD8117_2.mzXML]	353.1739501953125	10.061883333333332	9.8601	19.882166666666667	10.022066666666667	6483.26416015625	900338.4938692627	0	1177	5.876958674581381	24.833732551416553	32.33248260766795	353.17340087890625	353.1789245605469
966	353.2454528808594	11.8622					1	DETECTED	353.2455 m/z @11.86 [CD8117_2.mzXML]	353.2454528808594	11.8622	11.676383333333332	14.642183333333332	2.9657999999999998	5885.15869140625	385126.0728739626	0	1177	0.19541607877810208	7.980446676831961	14.960893353663922	353.2355651855469	353.2456970214844
967	353.2655334472656	13.700199999999999					1	DETECTED	353.2655 m/z @13.70 [CD8117_2.mzXML]	353.2655334472656	13.700199999999999	12.696050000000001	13.946833333333332	1.250783333333331	5178.37158203125	207431.48282373018	0	1177	0.0827335874339159	0.62280701754386	0.24561403508772006	353.2644348144531	353.2659912109375
968	354.0553894042969	10.754					1	DETECTED	354.0554 m/z @10.75 [CD8117_2.mzXML]	354.0553894042969	10.754	10.719233333333333	10.9401	0.22086666666666588	12189.93359375	68522.84306726063	0	1177	0.06310236006182457	3.176414189837043	5.352828379674086	354.0549011230469	354.0576477050781
969	355.0111083984375	2.8369666666666666					1	DETECTED	355.0111 m/z @2.84 [CD8117_2.mzXML]	355.0111083984375	2.8369666666666666	0.48355000000000004	16.58448333333333	16.10093333333333	3435.535400390625	1142532.9721187744	0	1177	0.570161875019402	3.4207570553450655	5.841514110690131	355.0093688964844	355.017822265625
970	355.19195556640625	12.529133333333334					1	DETECTED	355.1920 m/z @12.53 [CD8117_2.mzXML]	355.19195556640625	12.529133333333334	12.512766666666666	12.866666666666667	0.3539000000000012	5298.7978515625	66913.8782910158	0	1177	0.17513842737032803	10.81160896130249	20.62321792260498	355.190673828125	355.19232177734375
971	355.2626953125	12.16225					1	DETECTED	355.2627 m/z @12.16 [CD8117_2.mzXML]	355.2626953125	12.16225	11.6931	14.54165	2.8485500000000012	20206.85546875	655267.1785223691	0	1177	0.1383497090690593	3.035862730469995	1.1835082230073986	355.2600402832031	355.26336669921875
972	356.0527038574219	10.754					1	DETECTED	356.0527 m/z @10.75 [CD8117_2.mzXML]	356.0527038574219	10.754	10.736799999999999	10.871566666666666	0.1347666666666676	5789.58740234375	31748.653488037206	0	1177	0.1289056660913417	3.91763565891458	6.83527131782916	356.05169677734375	356.05340576171875
973	356.0715637207031	10.097266666666666					1	DETECTED	356.0716 m/z @10.10 [CD8117_2.mzXML]	356.0715637207031	10.097266666666666	10.0446	10.554566666666666	0.5099666666666653	16469.357421875	130613.70744055185	0	1177	0.12705840612172992	4.41897272175481	2.6364898081600066	356.06988525390625	356.0726013183594
974	356.90899658203125	1.6098333333333334					1	DETECTED	356.9090 m/z @1.61 [CD8117_2.mzXML]	356.90899658203125	1.6098333333333334	1.5798333333333334	1.6700833333333334	0.09024999999999994	64156.08203125	226919.58541747998	0	1177	0.06523852619203341	1.5041666666666644	1.848738903667617	356.9087219238281	356.9092712402344
975	357.1037292480469	8.759266666666667					1	DETECTED	357.1037 m/z @8.76 [CD8117_2.mzXML]	357.1037292480469	8.759266666666667	8.496683333333333	17.065166666666666	8.568483333333333	4230.35400390625	452497.04629470827	0	1177	0.10291497163111885	16.315741034592175	31.63148206918435	357.0949401855469	357.10498046875
976	357.21478271484375	9.308666666666666					1	DETECTED	357.2148 m/z @9.31 [CD8117_2.mzXML]	357.21478271484375	9.308666666666666	9.2617	9.356950000000001	0.09525000000000183	3894.9580078125	14216.944844055253	0	1177	0.07778022380266592	1.0140170333570213	1.0280340667140426	357.214111328125	357.21527099609375
977	357.2781677246094	11.8298					1	DETECTED	357.2782 m/z @11.83 [CD8117_2.mzXML]	357.2781677246094	11.8298	11.744533333333333	16.640033333333335	4.895500000000002	242289.5625	4473986.013533322	1	1177	0.11471085067040043	4.718990042654488	11.255470787978	357.2760314941406	357.2799072265625
978	358.0683898925781	10.097266666666666					1	DETECTED	358.0684 m/z @10.10 [CD8117_2.mzXML]	358.0683898925781	10.097266666666666	10.061883333333332	10.168166666666668	0.1062833333333355	6044.185546875	28137.672779053057	0	1177	0.12239474050329768	1.5018841262364702	2.0037682524729403	358.0679626464844	358.0688781738281
979	358.2577209472656	11.023516666666666					1	DETECTED	358.2577 m/z @11.02 [CD8117_2.mzXML]	358.2577209472656	11.023516666666666	10.554566666666666	11.157216666666667	0.6026500000000006	6788.8486328125	82761.95899694815	0	1177	0.07846569334036779	0.6425525109286717	0.2851050218573434	358.25738525390625	358.2596740722656
980	358.2945251464844	11.565883333333334					1	DETECTED	358.2945 m/z @11.57 [CD8117_2.mzXML]	358.2945251464844	11.565883333333334	11.550716666666666	11.65995	0.10923333333333396	11886.8330078125	51106.57273413078	0	1177	0.03975822762669523	3.601098901098738	6.202197802197476	358.2938537597656	358.2945251464844
981	359.04351806640625	1.8763166666666666					1	DETECTED	359.0435 m/z @1.88 [CD8117_2.mzXML]	359.04351806640625	1.8763166666666666	1.6552333333333331	5.6475	3.9922666666666666	426049.90625	7757314.918398351	0	1177	0.15961128365592603	1.8085840752473277	2.803152274850298	359.041015625	359.0453796386719
982	360.0687255859375	9.809050000000001					1	DETECTED	360.0687 m/z @9.81 [CD8117_2.mzXML]	360.0687255859375	9.809050000000001	9.759716666666666	9.876650000000001	0.11693333333333555	2732.948974609375	12245.133654785286	0	1177	0.06652615276092533	1.1851351351351174	1.370270270270235	360.0677185058594	360.0690002441406
983	360.1490173339844	11.6279					1	DETECTED	360.1490 m/z @11.63 [CD8117_2.mzXML]	360.1490173339844	11.6279	11.612300000000001	11.761783333333334	0.14948333333333252	18263.8203125	111600.43688720638	0	1177	0.11621543764245956	4.791132478632708	8.582264957265416	360.1488952636719	360.1503601074219
984	360.2378845214844	4.2858833333333335					1	DETECTED	360.2379 m/z @4.29 [CD8117_2.mzXML]	360.2378845214844	4.2858833333333335	3.4911666666666665	5.090466666666667	1.5993000000000004	3505.11328125	179735.58233361825	0	1177	1.0228855923660212	1.0062076631084453	1.0124153262168905	360.2369384765625	360.23895263671875
985	360.3233947753906	12.312533333333333					1	DETECTED	360.3234 m/z @12.31 [CD8117_2.mzXML]	360.3233947753906	12.312533333333333	12.092866666666668	12.747566666666668	0.6547000000000001	9777.5166015625	243440.76049536132	0	1177	0.2016018041501635	1.49021244309561	1.98042488619122	360.3221435546875	360.3238525390625
986	360.8392639160156	1.7631000000000001					1	DETECTED	360.8393 m/z @1.76 [CD8117_2.mzXML]	360.8392639160156	1.7631000000000001	1.6700833333333334	1.7631000000000001	0.09301666666666675	15032.0771484375	64923.45098339848	0	1177	0.06787524822253399	0.5	null	360.8387145996094	360.8394775390625
987	361.1816711425781	12.092866666666668					1	DETECTED	361.1817 m/z @12.09 [CD8117_2.mzXML]	361.1816711425781	12.092866666666668	11.893516666666667	12.144816666666665	0.25129999999999875	6892.2900390625	77565.038946045	0	1177	0.3220019903335203	0.630298470027584	0.260596940055168	361.1811218261719	361.1822204589844
988	361.2002868652344	11.157216666666667					1	DETECTED	361.2003 m/z @11.16 [CD8117_2.mzXML]	361.2002868652344	11.157216666666667	11.124133333333333	11.257516666666668	0.13338333333333452	10869.3564453125	67585.4948259281	0	1177	0.10371547480476906	2.0158690176322316	3.0317380352644627	361.199462890625	361.2002868652344
989	361.3125	12.578766666666667					1	DETECTED	361.3125 m/z @12.58 [CD8117_2.mzXML]	361.3125	12.578766666666667	12.16225	15.166383333333332	3.004133333333332	7313.7998046875	504689.68246917694	0	1177	1.5247244572177738	3.365203097966895	5.71541812942899	361.3111877441406	361.314208984375
990	362.28692626953125	11.336833333333335					1	DETECTED	362.2869 m/z @11.34 [CD8117_2.mzXML]	362.28692626953125	11.336833333333335	10.61635	11.410449999999999	0.7940999999999985	20726.466796875	253941.79857910046	0	1177	0.10582803929773554	0.5510883897383685	0.10217677947673696	362.2806091308594	362.2869567871094
991	362.9257507324219	1.6552333333333331					1	DETECTED	362.9258 m/z @1.66 [CD8117_2.mzXML]	362.9257507324219	1.6552333333333331	1.5946166666666668	1.7005333333333332	0.10591666666666644	106554.0390625	371854.7255888665	0	1177	0.05520891372350656	0.8736596095683287	0.7417465934821375	362.9254455566406	362.92626953125
992	363.11114501953125	1.5067					1	DETECTED	363.1111 m/z @1.51 [CD8117_2.mzXML]	363.11114501953125	1.5067	1.4120666666666668	17.641000000000002	16.228933333333334	11571.529296875	3113594.1238742373	0	1177	0.15205211128152185	83.36178464360074	170.73757770412058	363.1092224121094	363.1119689941406
993	365.1046142578125	11.65995					1	DETECTED	365.1046 m/z @11.66 [CD8117_2.mzXML]	365.1046142578125	11.65995	11.565883333333334	16.842666666666666	5.2767833333333325	133270.0	1433992.6187609853	1	1177	0.10582248021844087	2.412592820465908	4.711330865743231	365.10162353515625	365.1058349609375
994	365.1741027832031	10.115116666666667					1	DETECTED	365.1741 m/z @10.12 [CD8117_2.mzXML]	365.1741027832031	10.115116666666667	9.893133333333333	10.350683333333334	0.45755000000000123	6320.59326171875	101153.4019525758	0	1177	0.2310131205941044	1.0305953900442968	0.9841219267989477	365.1728820800781	365.1742248535156
995	365.2096862792969	11.20755					1	DETECTED	365.2097 m/z @11.21 [CD8117_2.mzXML]	365.2096862792969	11.20755	11.157216666666667	15.30745	4.1502333333333326	11868.1103515625	854348.5107901612	0	1177	0.032880794954500914	41.22748344370914	81.45496688741828	365.1998596191406	365.20989990234375
996	366.1078796386719	11.65995					1	DETECTED	366.1079 m/z @11.66 [CD8117_2.mzXML]	366.1078796386719	11.65995	11.6279	11.8298	0.2019000000000002	18194.1875	113784.31180493202	0	1177	0.10033976044079118	3.1497659906396374	4.570816677140962	366.1061706542969	366.1080322265625
997	366.1844787597656	14.216233333333333					1	DETECTED	366.1845 m/z @14.22 [CD8117_2.mzXML]	366.1844787597656	14.216233333333333	8.395633333333333	15.343316666666668	6.947683333333336	8342.640625	720975.8150062255	0	1177	0.25484494883192	0.6026134378819642	0.1484161151781718	366.17706298828125	366.1910400390625
998	366.8654479980469	1.6098333333333334					1	DETECTED	366.8654 m/z @1.61 [CD8117_2.mzXML]	366.8654479980469	1.6098333333333334	1.5798333333333334	9.373600000000001	7.793766666666668	8723.482421875	1055953.4661380006	0	1177	0.059381657990460246	129.89611111111103	258.79222222222205	366.8601379394531	366.8666687011719
999	367.12396240234375	10.46725					1	DETECTED	367.1240 m/z @10.47 [CD8117_2.mzXML]	367.12396240234375	10.46725	1.88995	18.012333333333334	16.122383333333335	97347.7109375	3155735.102389493	0	1177	0.13409788722958282	1.4121630560140124	1.6671642982824035	367.1206970214844	367.1241760253906
1000	367.1498107910156	8.178733333333334					1	DETECTED	367.1498 m/z @8.18 [CD8117_2.mzXML]	367.1498107910156	8.178733333333334	6.172933333333333	12.611799999999999	6.438866666666666	5988.84423828125	646808.5205812987	0	1177	0.15545949490175204	1.6050619869046425	7.918822230346972	367.147705078125	367.1560974121094
1001	367.2443542480469	12.312533333333333					1	DETECTED	367.2444 m/z @12.31 [CD8117_2.mzXML]	367.2443542480469	12.312533333333333	11.974516666666666	12.380783333333333	0.4062666666666672	12318.125	114676.24395349092	0	1177	0.35032556634685363	0.6009565603274013	0.2019131206548026	367.2440490722656	367.2454528808594
1002	367.9918518066406	3.4295833333333334					1	DETECTED	367.9919 m/z @3.43 [CD8117_2.mzXML]	367.9918518066406	3.4295833333333334	0.5927833333333333	18.915000000000003	18.32221666666667	4768.40185546875	1605996.5065823973	0	1177	2.1695354734087857	3.229381110171085	1.417040210263012	367.9883728027344	367.994384765625
1003	368.2782287597656	11.472583333333334					1	DETECTED	368.2782 m/z @11.47 [CD8117_2.mzXML]	368.2782287597656	11.472583333333334	11.441133333333333	12.110083333333334	0.6689500000000006	28579.798828125	320027.57528198336	0	1177	0.12663010120548002	10.635135135134702	20.270270270269403	368.2782287597656	368.2794189453125
1004	368.6260070800781	12.312533333333333					1	DETECTED	368.6260 m/z @12.31 [CD8117_2.mzXML]	368.6260070800781	12.312533333333333	10.010683333333333	12.312533333333333	2.30185	5409.19970703125	410671.0239506223	0	1177	2.2657605946641297	0.5	null	368.6252136230469	368.6272277832031
1005	368.8705749511719	1.6853					1	DETECTED	368.8706 m/z @1.69 [CD8117_2.mzXML]	368.8705749511719	1.6853	1.6552333333333331	1.7775333333333334	0.1223000000000003	33775.33203125	128816.99658740251	0	1177	0.060300678439239475	2.03381374722837	3.06762749445674	368.8703918457031	368.8710021972656
1006	369.0091247558594	1.8763166666666666					1	DETECTED	369.0091 m/z @1.88 [CD8117_2.mzXML]	369.0091247558594	1.8763166666666666	1.7915833333333333	2.6130666666666666	0.8214833333333333	41798.8359375	646349.4656085208	0	1177	0.06613959023353932	4.827071104755622	6.765799010228042	369.0008850097656	369.01043701171875
1007	369.1210021972656	10.46725					1	DETECTED	369.1210 m/z @10.47 [CD8117_2.mzXML]	369.1210021972656	10.46725	10.387466666666667	10.854666666666667	0.46720000000000006	33502.484375	243254.665527526	0	1177	0.11003341976681646	3.2105249110245158	1.6937942707557307	369.1199035644531	369.1211242675781
1008	369.3506164550781	11.48855					1	DETECTED	369.3506 m/z @11.49 [CD8117_2.mzXML]	369.3506164550781	11.48855	0.22848333333333332	19.936500000000002	19.70801666666667	68897.2734375	7225205.382610932	0	1177	2.56733522211913	4.4593348504479104	9.073623873652704	369.3490295410156	369.3528137207031
1009	370.0865783691406	11.8298					1	DETECTED	370.0866 m/z @11.83 [CD8117_2.mzXML]	370.0865783691406	11.8298	10.584566666666666	11.991383333333333	1.4068166666666677	108558.515625	1228357.118432801	0	1177	0.09669731672054382	0.5648807452418553	2.5612071069343476	370.0864562988281	370.087890625
1010	370.2940979003906	11.6279					1	DETECTED	370.2941 m/z @11.63 [CD8117_2.mzXML]	370.2940979003906	11.6279	1.0669	11.8298	10.7629	66433.8828125	2607068.6654712823	0	1177	0.09575942849197183	2.0630472329408978	2.8965058700442126	370.293701171875	370.29864501953125
1011	370.35382080078125	12.59525					1	DETECTED	370.3538 m/z @12.60 [CD8117_2.mzXML]	370.35382080078125	12.59525	4.784766666666667	16.435516666666665	11.650749999999999	21806.1328125	2332961.137342406	0	1177	0.3130126408405598	0.7458405263011891	1.4731500270947657	370.3533630371094	370.3568420410156
1012	371.0903015136719	11.8298					1	DETECTED	371.0903 m/z @11.83 [CD8117_2.mzXML]	371.0903015136719	11.8298	11.779333333333334	12.008049999999999	0.22871666666666535	18265.060546875	119476.33583520484	0	1177	0.0931999515837898	2.2660171730514964	3.532034346102993	371.0896911621094	371.0912170410156
1013	371.31463623046875	1.1939833333333332					1	DETECTED	371.3146 m/z @1.19 [CD8117_2.mzXML]	371.31463623046875	1.1939833333333332	0.10105	20.009666666666664	19.908616666666664	10456.748046875	5052773.75833062	0	1177	4.530638888659646	9.107882456996462	8.596280654752105	371.3128356933594	371.3172912597656
1014	372.08343505859375	11.8298					1	DETECTED	372.0834 m/z @11.83 [CD8117_2.mzXML]	372.08343505859375	11.8298	9.110983333333333	12.058466666666668	2.9474833333333343	36633.25390625	1898999.3391063241	0	1177	0.08357065818830378	0.5431263471835153	0.06454348685840154	372.08331298828125	372.0932312011719
1015	372.8822937011719	1.6401000000000001					1	DETECTED	372.8823 m/z @1.64 [CD8117_2.mzXML]	372.8822937011719	1.6401000000000001	1.5946166666666668	1.6552333333333331	0.06061666666666632	24230.3515625	71145.0043149412	0	1177	0.05825492105011021	0.6663613045071418	0.3327226090142837	372.8822937011719	372.8829650878906
1016	373.2727355957031	12.092866666666668					1	DETECTED	373.2727 m/z @12.09 [CD8117_2.mzXML]	373.2727355957031	12.092866666666668	11.710083333333333	12.546	0.835916666666666	15148.7158203125	304627.89404980454	0	1177	0.33384348040495837	1.0918927156354739	3.163232668225888	373.2716979980469	373.2748107910156
1017	375.0173645019531	1.8763166666666666					1	DETECTED	375.0174 m/z @1.88 [CD8117_2.mzXML]	375.0173645019531	1.8763166666666666	1.6552333333333331	4.364716666666666	2.709483333333333	204069.1875	4045129.8548895866	0	1177	0.37824485804700325	1.884546016466064	2.4285625547795915	375.0148620605469	375.01910400390625
1018	375.2882080078125	12.213266666666668					1	DETECTED	375.2882 m/z @12.21 [CD8117_2.mzXML]	375.2882080078125	12.213266666666668	11.779333333333334	12.7306	0.9512666666666671	9091.5341796875	231337.28895690938	0	1177	0.15462498141129366	1.0960977108618826	1.1921954217237651	375.2873229980469	375.2891540527344
1019	376.6240539550781	10.600166666666667					1	DETECTED	376.6241 m/z @10.60 [CD8117_2.mzXML]	376.6240539550781	10.600166666666667	9.2032	11.05705	1.8538499999999996	29825.3515625	371952.3735570378	0	1177	0.09558286331471955	0.7716213562560702	0.44222759457168126	376.6152648925781	376.6251525878906
1020	377.630859375	12.279					1	DETECTED	377.6309 m/z @12.28 [CD8117_2.mzXML]	377.630859375	12.279	9.647283333333332	12.312533333333333	2.6652500000000003	4184.21484375	279838.3697535399	0	1177	2.288197655233473	0.5063709999176709	0.012741999835341723	377.6280517578125	377.6331787109375
1021	378.0321350097656	15.796416666666666					1	DETECTED	378.0321 m/z @15.80 [CD8117_2.mzXML]	378.0321350097656	15.796416666666666	9.893133333333333	18.346333333333334	8.4532	1430.1263427734375	420047.17386798107	0	1177	1.312360174340304	0.7159744436005953	0.4319488872011906	378.0269775390625	378.0411376953125
1022	378.2395324707031	12.397566666666668					1	DETECTED	378.2395 m/z @12.40 [CD8117_2.mzXML]	378.2395324707031	12.397566666666668	11.6931	14.742766666666666	3.049666666666667	23270.46484375	589519.6640848705	0	1177	0.22448759888579595	6.811370882471564	0.3821433547324292	378.23828125	378.24322509765625
1023	378.899658203125	1.6552333333333331					1	DETECTED	378.8997 m/z @1.66 [CD8117_2.mzXML]	378.899658203125	1.6552333333333331	1.6098333333333334	1.7631000000000001	0.15326666666666666	75338.4140625	295883.0524814451	0	1177	0.05235171334057975	1.6879588839941388	2.3759177679882777	378.8988952636719	378.9001770019531
1024	380.25482177734375	12.645549999999998					1	DETECTED	380.2548 m/z @12.65 [CD8117_2.mzXML]	380.25482177734375	12.645549999999998	0.4285833333333333	13.17845	12.749866666666666	37302.25390625	2972466.7894389043	0	1177	0.09047801917648357	0.5102719348313989	2.4767087054740116	380.24676513671875	380.2632141113281
1025	381.0250244140625	1.82005					1	DETECTED	381.0250 m/z @1.82 [CD8117_2.mzXML]	381.0250244140625	1.82005	1.6552333333333331	5.194733333333334	3.5395000000000003	124168.4375	2271779.1296781916	0	1177	0.12807467255234095	2.1692160318462546	3.019351392058064	381.0241394042969	381.02655029296875
1026	381.1054382324219	9.6974					1	DETECTED	381.1054 m/z @9.70 [CD8117_2.mzXML]	381.1054382324219	9.6974	9.681633333333334	9.759716666666666	0.07808333333333195	4866.505859375	13613.67567248516	0	1177	0.045025231299552715	2.4762156448203503	3.952431289640701	381.1048278808594	381.10595703125
1027	382.0280456542969	1.82005					1	DETECTED	382.0280 m/z @1.82 [CD8117_2.mzXML]	382.0280456542969	1.82005	1.82005	15.30745	13.4874	11615.482421875	1522238.2722731628	0	1177	13.190913649869913	null	null	382.0279541015625	382.03717041015625
1028	383.1152648925781	1.7915833333333333					1	DETECTED	383.1153 m/z @1.79 [CD8117_2.mzXML]	383.1152648925781	1.7915833333333333	1.7318833333333332	11.380983333333335	9.6491	290339.5625	4139999.5827174075	0	1177	0.08464284710441361	4.116001052115313	6.220090072184141	383.11468505859375	383.1249084472656
1029	384.1146545410156	9.006766666666666					1	DETECTED	384.1147 m/z @9.01 [CD8117_2.mzXML]	384.1146545410156	9.006766666666666	1.9887000000000001	9.144566666666666	7.155866666666666	10087.9140625	1868941.7595353092	0	1177	0.14322294001148883	0.5098175185948647	0.9022639111427128	384.11224365234375	384.1188659667969
1030	384.8453674316406	1.6700833333333334					1	DETECTED	384.8454 m/z @1.67 [CD8117_2.mzXML]	384.8453674316406	1.6700833333333334	1.6700833333333334	1.7318833333333332	0.061799999999999855	12750.9638671875	24794.551637695306	0	1177	0.041407141075059606	null	null	384.8434753417969	384.8456726074219
1031	385.3084411621094	14.475833333333332					1	DETECTED	385.3084 m/z @14.48 [CD8117_2.mzXML]	385.3084411621094	14.475833333333332	10.203866666666666	18.235166666666665	8.031299999999998	367776.28125	2.7221663802803595E7	1	1177	0.9970323121545039	2.0360564150458806	2.9134962170763723	385.3074035644531	385.3173522949219
1032	386.0807800292969	10.88855					1	DETECTED	386.0808 m/z @10.89 [CD8117_2.mzXML]	386.0807800292969	10.88855	0.22848333333333332	19.9915	19.763016666666665	4287.01025390625	1792279.1416796881	0	1177	0.8576792332093266	0.9269649658226026	3.6583244502991854	386.0766906738281	386.0841064453125
1033	386.3122253417969	14.459983333333334					1	DETECTED	386.3122 m/z @14.46 [CD8117_2.mzXML]	386.3122253417969	14.459983333333334	11.957566666666667	17.474333333333334	5.516766666666667	66588.484375	4936562.446267332	0	1177	1.1876923527944285	2.0126410653504	2.728589202456648	386.3116760253906	386.3138427734375
1034	386.3253479003906	12.747566666666668					1	DETECTED	386.3253 m/z @12.75 [CD8117_2.mzXML]	386.3253479003906	12.747566666666668	12.645549999999998	13.118383333333332	0.4728333333333339	68737.71875	521598.58639807074	0	1177	0.08305973898899488	1.593020306153871	1.7826877998413189	386.3241271972656	386.3266906738281
1035	387.1792297363281	11.53605					1	DETECTED	387.1792 m/z @11.54 [CD8117_2.mzXML]	387.1792297363281	11.53605	11.504466666666668	12.179683333333333	0.6752166666666657	302484.25	2297606.527353027	1	1177	0.12425746234739599	5.549721976683563	6.659838818199804	387.17840576171875	387.181396484375
1036	387.3047180175781	14.459983333333334					1	DETECTED	387.3047 m/z @14.46 [CD8117_2.mzXML]	387.3047180175781	14.459983333333334	13.876100000000001	16.60305	2.7269499999999987	16351.8671875	953766.7054061276	0	1177	0.41866177600540944	2.335183969400281	2.778402196379948	387.3038330078125	387.30596923828125
1037	388.0774230957031	10.854666666666667					1	DETECTED	388.0774 m/z @10.85 [CD8117_2.mzXML]	388.0774230957031	10.854666666666667	0.10105	20.009666666666664	19.908616666666664	3748.373779296875	1570554.425105408	0	1177	7.179886260556021	0.9256707433313133	4.267192719634851	388.0762634277344	388.0803527832031
1038	388.1826171875	11.550716666666666					1	DETECTED	388.1826 m/z @11.55 [CD8117_2.mzXML]	388.1826171875	11.550716666666666	11.550716666666666	12.041233333333334	0.49051666666666804	52621.84375	367846.0996463018	0	1177	null	null	null	388.1812438964844	388.1839599609375
1039	388.3076477050781	14.459983333333334					1	DETECTED	388.3076 m/z @14.46 [CD8117_2.mzXML]	388.3076477050781	14.459983333333334	13.929033333333333	15.66815	1.7391166666666678	2720.782470703125	168792.99344375636	0	1177	0.8100336364700151	1.6377405279844293	2.2754810559688585	388.307373046875	388.3099670410156
1040	388.7113952636719	1.9600166666666667					1	DETECTED	388.7114 m/z @1.96 [CD8117_2.mzXML]	388.7113952636719	1.9600166666666667	1.9178833333333332	2.1165166666666666	0.19863333333333344	10379.9296875	69144.40350708009	0	1177	0.0683182692762736	2.357199367088595	3.7143987341771902	388.7091369628906	388.712646484375
1041	390.772705078125	13.37965					1	DETECTED	390.7727 m/z @13.38 [CD8117_2.mzXML]	390.772705078125	13.37965	2.8944833333333335	13.982566666666665	11.088083333333332	6383.55126953125	2286540.8150058594	0	1177	0.4046825986066729	0.5287509338589436	0.05750186771788706	390.77069091796875	390.7746276855469
1042	390.991455078125	1.8763166666666666					1	DETECTED	390.9915 m/z @1.88 [CD8117_2.mzXML]	390.991455078125	1.8763166666666666	1.6853	2.4229666666666665	0.7376666666666665	35894.48046875	674817.1957617186	0	1177	0.14032286803605776	1.9308960823662857	7.563638327814617	390.990234375	390.9921875
1043	391.2836608886719	1.4120666666666668					1	DETECTED	391.2837 m/z @1.41 [CD8117_2.mzXML]	391.2836608886719	1.4120666666666668	0.10105	20.009666666666664	19.908616666666664	10554.2158203125	6178442.332436704	0	1177	9.86772886795753	7.592816007932774	9.659167308457269	391.28045654296875	391.2853698730469
1044	393.115234375	10.350683333333334					1	DETECTED	393.1152 m/z @10.35 [CD8117_2.mzXML]	393.115234375	10.350683333333334	10.350683333333334	10.453	0.10231666666666506	5334.77587890625	17984.412242309358	0	1177	0.052932436574291586	null	null	393.1150207519531	393.1166076660156
1045	393.2969970703125	1.6098333333333334					1	DETECTED	393.2970 m/z @1.61 [CD8117_2.mzXML]	393.2969970703125	1.6098333333333334	0.2648	19.900166666666667	19.635366666666666	8820.9462890625	2444133.064642609	0	1177	3.5752471186307435	7.590100749138242	13.915342419370733	393.2940368652344	393.3002014160156
1046	394.07464599609375	9.292416666666666					1	DETECTED	394.0746 m/z @9.29 [CD8117_2.mzXML]	394.07464599609375	9.292416666666666	9.0935	9.4406	0.3470999999999993	7341.44921875	75327.85683721925	0	1177	0.16764890817910505	0.8724759111855919	4.650939149825827	394.0735778808594	394.07501220703125
1047	394.22119140625	8.428866666666668					1	DETECTED	394.2212 m/z @8.43 [CD8117_2.mzXML]	394.22119140625	8.428866666666668	8.092483333333332	8.428866666666668	0.3363833333333357	2152.460693359375	28577.92769989042	0	1177	0.1808219745775368	0.5	null	394.2205810546875	394.22344970703125
1048	394.2940673828125	11.6279					1	DETECTED	394.2941 m/z @11.63 [CD8117_2.mzXML]	394.2940673828125	11.6279	3.4143833333333333	11.676383333333332	8.261999999999999	14166.4619140625	1164554.6819565115	0	1177	0.1239277102926355	0.5038583738931547	0.007465501182066945	394.2926025390625	394.3017883300781
1049	394.8736267089844	1.6552333333333331					1	DETECTED	394.8736 m/z @1.66 [CD8117_2.mzXML]	394.8736267089844	1.6552333333333331	1.5213833333333333	1.6853	0.1639166666666667	19373.408203125	84996.17490112297	0	1177	0.05221139112610329	0.6123147802266229	0.2246295604532458	394.8724060058594	394.8758850097656
1050	396.8849182128906	1.6098333333333334					1	DETECTED	396.8849 m/z @1.61 [CD8117_2.mzXML]	396.8849182128906	1.6098333333333334	1.5649166666666665	1.6401000000000001	0.0751833333333336	21032.28515625	55946.79917224116	0	1177	0.041772909655699575	0.8369202226345063	0.7798449331251924	396.8840026855469	396.88531494140625
1051	396.99945068359375	1.8059333333333332					1	DETECTED	396.9995 m/z @1.81 [CD8117_2.mzXML]	396.99945068359375	1.8059333333333332	1.6700833333333334	2.4095500000000003	0.7394666666666669	49058.15625	836323.9263851317	0	1177	0.15334972215871034	2.5734583839543017	6.336839895877319	396.98980712890625	397.000732421875
1052	397.41424560546875	12.346233333333334					1	DETECTED	397.4142 m/z @12.35 [CD8117_2.mzXML]	397.41424560546875	12.346233333333334	12.008049999999999	13.982566666666665	1.9745166666666663	33980.2421875	960725.536582642	0	1177	0.3127686938887706	2.9192991966881716	1.1819295757325383	397.4134521484375	397.4166564941406
1053	398.3256530761719	11.8298					1	DETECTED	398.3257 m/z @11.83 [CD8117_2.mzXML]	398.3256530761719	11.8298	11.779333333333334	12.008049999999999	0.22871666666666535	35516.43359375	229705.6499372557	0	1177	0.08377607308342405	2.303082198124271	3.5543780203914848	398.3253173828125	398.3271789550781
1054	398.7607421875	13.37965					1	DETECTED	398.7607 m/z @13.38 [CD8117_2.mzXML]	398.7607421875	13.37965	11.744533333333333	15.778066666666666	4.033533333333333	24417.697265625	1395950.0419769278	0	1177	0.5798009911609832	1.0203358939365117	1.0599373192556705	398.75927734375	398.7630310058594
1055	399.3297119140625	11.8298					1	DETECTED	399.3297 m/z @11.83 [CD8117_2.mzXML]	399.3297119140625	11.8298	11.520366666666666	16.916999999999998	5.396633333333332	7957.98681640625	755376.8417440796	0	1177	2.3338496417230115	6.075215948281101	11.585825931720565	399.322998046875	399.33099365234375
1056	400.34149169921875	11.957566666666667					1	DETECTED	400.3415 m/z @11.96 [CD8117_2.mzXML]	400.34149169921875	11.957566666666667	11.924949999999999	12.463833333333334	0.5388833333333345	113658.9453125	860976.0069456823	1	1177	0.09169388915887744	6.073920156774054	7.3197533674086745	400.34002685546875	400.34197998046875
1057	400.82598876953125	1.7160833333333334					1	DETECTED	400.8260 m/z @1.72 [CD8117_2.mzXML]	400.82598876953125	1.7160833333333334	1.6401000000000001	1.8059333333333332	0.16583333333333306	21503.87109375	124246.27469775388	0	1177	0.08279990089749201	1.091248080719455	1.1824961614389096	400.82598876953125	400.83001708984375
1058	401.6239013671875	10.922516666666667					1	DETECTED	401.6239 m/z @10.92 [CD8117_2.mzXML]	401.6239013671875	10.922516666666667	10.276916666666667	11.007	0.730083333333333	3390.09912109375	90532.85830758659	0	1177	0.3174986003716267	0.5654300908715405	0.1308601817430809	401.6224060058594	401.624267578125
1059	401.865966796875	1.5649166666666665					1	DETECTED	401.8660 m/z @1.56 [CD8117_2.mzXML]	401.865966796875	1.5649166666666665	1.5067	1.5798333333333334	0.0731333333333335	7776.78125	20556.38217138673	0	1177	0.05747251254714825	0.6281133695963378	0.25622673919267563	401.8646240234375	401.8663635253906
1060	402.90167236328125	1.6098333333333334					1	DETECTED	402.9017 m/z @1.61 [CD8117_2.mzXML]	402.90167236328125	1.6098333333333334	1.5649166666666665	1.6401000000000001	0.0751833333333336	52195.35546875	145901.78457788078	0	1177	0.050469631528767156	0.8255408696793457	0.68382965429869	402.9015197753906	402.9020690917969
1061	403.0072326660156	1.82005					1	DETECTED	403.0072 m/z @1.82 [CD8117_2.mzXML]	403.0072326660156	1.82005	1.6552333333333331	2.3542166666666664	0.6989833333333333	154027.515625	2301972.557333252	0	1177	0.0744573782922815	2.0711976344198373	2.7121816989117744	403.0063781738281	403.00787353515625
1062	404.2060241699219	11.53605					1	DETECTED	404.2060 m/z @11.54 [CD8117_2.mzXML]	404.2060241699219	11.53605	11.520366666666666	11.8622	0.34183333333333366	27771.4453125	206788.83634252966	0	1177	0.10821488813596858	10.897980871413289	20.795961742826577	404.2046813964844	404.2062072753906
1063	405.081298828125	10.13275					1	DETECTED	405.0813 m/z @10.13 [CD8117_2.mzXML]	405.081298828125	10.13275	9.959766666666667	17.269833333333334	7.310066666666668	9082.865234375	398383.3930523376	0	1177	0.08619402969468837	21.129395895558403	0.8833388292490587	405.07598876953125	405.08221435546875
1064	405.13482666015625	10.524866666666666					1	DETECTED	405.1348 m/z @10.52 [CD8117_2.mzXML]	405.13482666015625	10.524866666666666	10.495916666666666	10.701766666666666	0.20584999999999987	5627.87255859375	30032.32979586799	0	1177	0.08468115985122715	3.5552677029360904	5.452688798356498	405.13262939453125	405.1356201171875
1065	405.41925048828125	12.16225					1	DETECTED	405.4193 m/z @12.16 [CD8117_2.mzXML]	405.41925048828125	12.16225	12.110083333333334	12.295800000000002	0.18571666666666786	13012.23046875	82149.46478179943	0	1177	0.11045462913298287	1.7800319488818073	2.5600638977636145	405.4190673828125	405.42041015625
1066	406.74713134765625	13.36365					1	DETECTED	406.7471 m/z @13.36 [CD8117_2.mzXML]	406.74713134765625	13.36365	11.612300000000001	15.36115	3.748849999999999	16854.41015625	1416122.4681701974	0	1177	0.4413754750593295	0.9900342493652466	1.9632609212198928	406.7451477050781	406.7496032714844
1067	407.36639404296875	11.65995					1	DETECTED	407.3664 m/z @11.66 [CD8117_2.mzXML]	407.36639404296875	11.65995	3.3226333333333335	12.02455	8.701916666666666	44595.76953125	4126020.9095798335	0	1177	0.08599557698728155	0.5218655482679279	0.02041815887919921	407.365966796875	407.37030029296875
1068	408.08349609375	10.854666666666667					1	DETECTED	408.0835 m/z @10.85 [CD8117_2.mzXML]	408.08349609375	10.854666666666667	10.804583333333333	11.20755	0.40296666666666603	20838.23828125	225345.7309877928	0	1177	0.1463407018530365	4.022961730449251	4.62153144138638	408.0822448730469	408.0851745605469
1069	408.7682189941406	1.7631000000000001					1	DETECTED	408.7682 m/z @1.76 [CD8117_2.mzXML]	408.7682189941406	1.7631000000000001	1.7005333333333332	13.193616666666665	11.493083333333333	22048.857421875	3763221.099283691	0	1177	0.08023028675493049	91.84669685668588	182.69339371337176	408.7682189941406	408.7741394042969
1070	408.9189453125	1.6098333333333334					1	DETECTED	408.9189 m/z @1.61 [CD8117_2.mzXML]	408.9189453125	1.6098333333333334	1.5798333333333334	1.9600166666666667	0.3801833333333333	48133.3359375	280597.91044116183	0	1177	0.05302108498446989	6.336388888888883	11.00913534984759	408.9184875488281	408.926513671875
1071	409.1166687011719	9.876650000000001					1	DETECTED	409.1167 m/z @9.88 [CD8117_2.mzXML]	409.1166687011719	9.876650000000001	9.843250000000001	9.926433333333334	0.0831833333333325	2073.40576171875	8129.62842993161	0	1177	0.08886144951163111	1.2452594810378999	1.4905189620757995	409.1151123046875	409.1168212890625
1072	409.1611022949219	11.53605					1	DETECTED	409.1611 m/z @11.54 [CD8117_2.mzXML]	409.1611022949219	11.53605	11.504466666666668	12.144816666666665	0.640349999999998	214594.640625	1627742.5253147585	1	1177	0.09856047480689512	4.6155219202917666	5.844035042917405	409.16058349609375	409.1621398925781
1073	409.18719482421875	9.18895					1	DETECTED	409.1872 m/z @9.19 [CD8117_2.mzXML]	409.18719482421875	9.18895	9.128283333333334	9.308666666666666	0.18038333333333156	38784.234375	183569.59698345943	0	1177	0.07496179231458378	1.3588582112969818	1.5515478374137819	409.1863708496094	409.18780517578125
1074	410.08056640625	10.905816666666668					1	DETECTED	410.0806 m/z @10.91 [CD8117_2.mzXML]	410.08056640625	10.905816666666668	10.821233333333334	11.007	0.18576666666666597	7504.78662109375	57632.6402989501	0	1177	0.165636358358336	1.098128078817714	1.1962561576354278	410.0796203613281	410.08099365234375
1075	410.2537536621094	4.113133333333334					1	DETECTED	410.2538 m/z @4.11 [CD8117_2.mzXML]	410.2537536621094	4.113133333333334	3.3076999999999996	17.511333333333333	14.203633333333332	2711.27294921875	844058.7690283816	0	1177	0.5401028081564294	8.817386086164788	16.634772172329576	410.252197265625	410.2560119628906
1076	410.3248596191406	12.679300000000001					1	DETECTED	410.3249 m/z @12.68 [CD8117_2.mzXML]	410.3248596191406	12.679300000000001	12.196933333333334	12.7306	0.533666666666667	7656.25390625	135444.10874542216	0	1177	0.5270531151722242	0.5531753161495399	0.10635063229907961	410.32464599609375	410.32568359375
1077	410.760009765625	13.008783333333334					1	DETECTED	410.7600 m/z @13.01 [CD8117_2.mzXML]	410.760009765625	13.008783333333334	12.041233333333334	14.943016666666667	2.9017833333333325	9334.3818359375	519893.1004689633	0	1177	0.37735313818623695	1.4995521333953463	1.487226388090453	410.758544921875	410.76287841796875
1078	410.85528564453125	1.6853					1	DETECTED	410.8553 m/z @1.69 [CD8117_2.mzXML]	410.85528564453125	1.6853	1.6552333333333331	17.659499999999998	16.004266666666666	27350.54296875	5113128.858807129	0	1177	0.09562558257504139	266.1463414634125	511.5457148247029	410.854736328125	410.85772705078125
1079	412.28411865234375	11.957566666666667					1	DETECTED	412.2841 m/z @11.96 [CD8117_2.mzXML]	412.28411865234375	11.957566666666667	11.908966666666666	12.110083333333334	0.2011166666666675	17055.6328125	125006.30848364279	0	1177	0.12883302259334606	2.0691015089163143	3.2209167508441	412.2834167480469	412.2852783203125
1080	412.77618408203125	13.4767					1	DETECTED	412.7762 m/z @13.48 [CD8117_2.mzXML]	412.77618408203125	13.4767	12.463833333333334	14.793633333333334	2.3298000000000005	7975.04248046875	400451.5667555238	0	1177	0.756723419054822	1.150102020667414	1.1601972597281835	412.7731628417969	412.7859802246094
1081	412.8622741699219	1.5946166666666668					1	DETECTED	412.8623 m/z @1.59 [CD8117_2.mzXML]	412.8622741699219	1.5946166666666668	1.5649166666666665	4.801416666666666	3.2365	20642.8671875	1456367.3611582029	0	1177	null	54.48653198653147	107.97306397306293	412.8525390625	412.8638610839844
1082	412.9720764160156	1.88995					1	DETECTED	412.9721 m/z @1.89 [CD8117_2.mzXML]	412.9720764160156	1.88995	1.7631000000000001	2.2714833333333333	0.5083833333333332	10425.34765625	210290.5182515868	0	1177	0.3668996345574844	2.003875968992249	3.007751937984498	412.9720764160156	412.974365234375
1083	413.1415710449219	9.373600000000001					1	DETECTED	413.1416 m/z @9.37 [CD8117_2.mzXML]	413.1415710449219	9.373600000000001	9.308666666666666	14.77715	5.468483333333335	5481.3671875	674334.0735542605	0	1177	0.13988960221286817	42.10844455851988	83.21688911703976	413.1349792480469	413.1420593261719
1084	413.2640686035156	1.7915833333333333					1	DETECTED	413.2641 m/z @1.79 [CD8117_2.mzXML]	413.2640686035156	1.7915833333333333	0.17386666666666667	19.900166666666667	19.726300000000002	10506.5498046875	2214729.916102295	0	1177	10.49627613461483	2.5514201586034777	3.481677140916442	413.2598876953125	413.2699890136719
1085	413.34027099609375	12.008049999999999					1	DETECTED	413.3403 m/z @12.01 [CD8117_2.mzXML]	413.34027099609375	12.008049999999999	10.1503	17.363166666666665	7.212866666666665	113226.6171875	7689965.833563505	1	1177	0.6345126610426703	0.9591740195650525	0.9751523704839219	413.3382873535156	413.3421325683594
1086	414.2994384765625	12.229616666666667					1	DETECTED	414.2994 m/z @12.23 [CD8117_2.mzXML]	414.2994384765625	12.229616666666667	11.35155	15.650266666666665	4.298716666666666	154368.28125	5550487.158751461	1	1177	1.0760036376188804	2.8872960873514946	4.707372737819414	414.298828125	414.30108642578125
1087	414.3437805175781	11.924949999999999					1	DETECTED	414.3438 m/z @11.92 [CD8117_2.mzXML]	414.3437805175781	11.924949999999999	11.10745	15.66815	4.560700000000001	20136.419921875	1712352.1823723144	0	1177	2.083052707783798	2.6393753495696397	3.7543558140769617	414.3419189453125	414.3454895019531
1088	415.2105712890625	11.893516666666667					1	DETECTED	415.2106 m/z @11.89 [CD8117_2.mzXML]	415.2105712890625	11.893516666666667	11.8298	12.16225	0.3324499999999997	232763.03125	1830753.446514641	1	1177	0.11295934734924629	2.6325576096484364	2.8967146155791763	415.2104187011719	415.211181640625
1089	415.2804870605469	12.6623					1	DETECTED	415.2805 m/z @12.66 [CD8117_2.mzXML]	415.2804870605469	12.6623	12.110083333333334	18.750166666666665	6.640083333333331	19082.02734375	893953.5552105103	0	1177	0.11066404361708848	33.33806907708198	2.466194482535858	415.2791748046875	415.28399658203125
1090	415.3025817871094	12.213266666666668					1	DETECTED	415.3026 m/z @12.21 [CD8117_2.mzXML]	415.3025817871094	12.213266666666668	11.65995	15.114033333333333	3.454083333333333	43095.1796875	1021750.4569932842	0	1177	0.133374595247723	0.7613143124037709	0.4424317100409745	415.30108642578125	415.3058166503906
1091	416.2138366699219	11.893516666666667					1	DETECTED	416.2138 m/z @11.89 [CD8117_2.mzXML]	416.2138366699219	11.893516666666667	11.8298	12.246183333333333	0.4163833333333322	56801.19921875	465611.03805956844	0	1177	0.10481605204202005	2.148918067425403	2.9503091959396945	416.2122802734375	416.21490478515625
1092	416.28466796875	12.196933333333334					1	DETECTED	416.2847 m/z @12.20 [CD8117_2.mzXML]	416.28466796875	12.196933333333334	12.16225	13.929033333333333	1.7667833333333327	6460.2314453125	267195.2932163697	0	1177	0.5120516879817654	25.47020663142698	49.94041326285396	416.2825927734375	416.2850341796875
1093	416.7940979003906	1.9039499999999998					1	DETECTED	416.7941 m/z @1.90 [CD8117_2.mzXML]	416.7940979003906	1.9039499999999998	1.6853	5.4906500000000005	3.8053500000000007	33964.4921875	4173467.960091675	0	1177	3.887299460069313	8.70192087811572	16.403841756231436	416.7940979003906	416.8008728027344
1094	417.0025329589844	1.8763166666666666					1	DETECTED	417.0025 m/z @1.88 [CD8117_2.mzXML]	417.0025329589844	1.8763166666666666	1.7775333333333334	2.44985	0.6723166666666667	65753.4453125	1031733.2615876467	0	1177	0.14917931925821692	2.990021274630487	4.818059151719126	417.0015869140625	417.0048522949219
1095	418.7468566894531	12.4803					1	DETECTED	418.7469 m/z @12.48 [CD8117_2.mzXML]	418.7468566894531	12.4803	11.727	14.692466666666666	2.965466666666666	8234.7666015625	506703.2096166073	0	1177	0.7878554849904198	1.9683171821762036	2.936634364352407	418.7445373535156	418.7502746582031
1096	418.7976989746094	1.7318833333333332					1	DETECTED	418.7977 m/z @1.73 [CD8117_2.mzXML]	418.7976989746094	1.7318833333333332	1.7005333333333332	7.0889999999999995	5.388466666666666	23066.642578125	3908682.925066528	0	1177	0.08127541787151804	85.94045720361513	170.88091440723025	418.7965393066406	418.7977600097656
1097	418.87945556640625	1.6098333333333334					1	DETECTED	418.8795 m/z @1.61 [CD8117_2.mzXML]	418.87945556640625	1.6098333333333334	1.5649166666666665	1.6552333333333331	0.0903166666666666	61233.65234375	177107.94188281224	0	1177	0.04539925010086776	1.0199782939270465	1.013631712473646	418.8792419433594	418.8800964355469
1098	418.9809875488281	1.82005					1	DETECTED	418.9810 m/z @1.82 [CD8117_2.mzXML]	418.9809875488281	1.82005	1.6853	2.2573999999999996	0.5720999999999996	33836.78125	491434.1253000487	0	1177	0.15355970214282855	2.1228200371057513	3.245640074211502	418.9801025390625	418.9828796386719
1099	419.2759094238281	13.040383333333333					1	DETECTED	419.2759 m/z @13.04 [CD8117_2.mzXML]	419.2759094238281	13.040383333333333	12.977516666666666	13.072166666666668	0.09465000000000146	7049.8623046875	29343.499989258333	0	1177	0.04985438795684516	0.752783669141054	0.5055673382821079	419.275634765625	419.27679443359375
1100	419.3140869140625	12.295800000000002					1	DETECTED	419.3141 m/z @12.30 [CD8117_2.mzXML]	419.3140869140625	12.295800000000002	0.13735	19.954833333333333	19.817483333333332	2650.577880859375	1365059.0392966925	0	1177	18.649410598566234	0.8149675054523121	0.6299350109046243	419.3115234375	419.318115234375
1101	419.7541809082031	13.36365					1	DETECTED	419.7542 m/z @13.36 [CD8117_2.mzXML]	419.7541809082031	13.36365	11.957566666666667	14.675999999999998	2.7184333333333317	5408.52197265625	381853.9281901246	0	1177	0.26698449603948227	0.9666686422094466	0.9333372844188932	419.75347900390625	419.7574157714844
1102	420.7608337402344	13.0563					1	DETECTED	420.7608 m/z @13.06 [CD8117_2.mzXML]	420.7608337402344	13.0563	11.761783333333334	14.943016666666667	3.181233333333333	5002.2041015625	482137.93243475346	0	1177	1.0380284869793694	1.2287340191319798	1.4574680382639595	420.7522888183594	420.7657470703125
1103	420.8843994140625	1.6700833333333334					1	DETECTED	420.8844 m/z @1.67 [CD8117_2.mzXML]	420.8843994140625	1.6700833333333334	1.5067	1.7915833333333333	0.2848833333333334	50691.83203125	180728.09901953128	0	1177	0.034914479538834975	2.5128012166281253	4.268380972530918	420.8826599121094	420.89117431640625
1104	421.7823791503906	14.2967					1	DETECTED	421.7824 m/z @14.30 [CD8117_2.mzXML]	421.7823791503906	14.2967	14.084616666666667	15.010950000000001	0.9263333333333339	10661.994140625	190735.22365475437	0	1177	0.1437840266101862	2.1838899803536465	2.1725879995759994	421.7803649902344	421.7906494140625
1105	422.099365234375	11.35155					1	DETECTED	422.0994 m/z @11.35 [CD8117_2.mzXML]	422.099365234375	11.35155	11.322116666666666	11.48855	0.16643333333333388	24087.935546875	111193.01809228468	0	1177	0.04180216752650168	2.827293318233296	4.654586636466592	422.0977478027344	422.0993957519531
1106	424.078369140625	10.771133333333333					1	DETECTED	424.0784 m/z @10.77 [CD8117_2.mzXML]	424.078369140625	10.771133333333333	10.649933333333333	16.0324	5.382466666666666	10785.2353515625	555285.9566645508	0	1177	0.08515127948611223	21.429011066129913	1.3378348735206465	424.0728454589844	424.0802001953125
1107	424.3412780761719	11.893516666666667					1	DETECTED	424.3413 m/z @11.89 [CD8117_2.mzXML]	424.3412780761719	11.893516666666667	11.84645	12.463833333333334	0.6173833333333327	140484.59375	1028684.4591440384	1	1177	0.1111868873495645	3.573572567938289	4.229561736703188	424.34088134765625	424.34197998046875
1108	424.7433776855469	1.7160833333333334					1	DETECTED	424.7434 m/z @1.72 [CD8117_2.mzXML]	424.7433776855469	1.7160833333333334	1.7005333333333332	1.7775333333333334	0.07700000000000018	11706.087890625	41480.10710717776	0	1177	0.07922247456209552	2.4758842443729683	3.9517684887459366	424.74249267578125	424.7434997558594
1109	424.8962097167969	1.6248833333333332					1	DETECTED	424.8962 m/z @1.62 [CD8117_2.mzXML]	424.8962097167969	1.6248833333333332	1.5798333333333334	1.6700833333333334	0.09024999999999994	88995.09375	300138.5189912104	0	1177	0.057193318428010675	0.980108411236879	1.1087408937957637	424.895751953125	424.89691162109375
1110	425.3766174316406	11.676383333333332					1	DETECTED	425.3766 m/z @11.68 [CD8117_2.mzXML]	425.3766174316406	11.676383333333332	7.177466666666667	11.84645	4.668983333333334	32295.029296875	651108.4697485957	0	1177	0.10573914876237112	1.3362162242405347	2.000367030751165	425.3758850097656	425.3836669921875
1111	426.3572082519531	12.008049999999999					1	DETECTED	426.3572 m/z @12.01 [CD8117_2.mzXML]	426.3572082519531	12.008049999999999	11.87785	18.713666666666665	6.835816666666664	197845.375	2320298.142539434	1	1177	0.08506246934912198	2.20089198924814	4.398296684684399	426.34808349609375	426.3594055175781
1112	426.8293762207031	1.7005333333333332					1	DETECTED	426.8294 m/z @1.70 [CD8117_2.mzXML]	426.8293762207031	1.7005333333333332	1.6853	1.7775333333333334	0.09223333333333339	26197.693359375	93281.07029931655	0	1177	0.12798755851383015	3.027352297593024	5.054704595186048	426.8288879394531	426.8294677734375
1113	427.0548095703125	9.390283333333334					1	DETECTED	427.0548 m/z @9.39 [CD8117_2.mzXML]	427.0548095703125	9.390283333333334	6.2077	10.2217	4.014	21082.732421875	339802.6010718075	0	1177	0.10159048424334394	7.423560450682883	2.8313840876560477	427.0539855957031	427.06396484375
1114	428.3730773925781	12.16225					1	DETECTED	428.3731 m/z @12.16 [CD8117_2.mzXML]	428.3730773925781	12.16225	12.110083333333334	12.380783333333333	0.2706999999999997	25727.158203125	200359.0916326897	0	1177	0.14086831533499833	2.1583080137954647	3.1399706408962835	428.3719787597656	428.3734130859375
1115	429.05145263671875	9.390283333333334					1	DETECTED	429.0515 m/z @9.39 [CD8117_2.mzXML]	429.05145263671875	9.390283333333334	9.340566666666666	9.474083333333335	0.13351666666666873	8056.99462890625	41869.465152709905	0	1177	0.09209326762066183	1.3427757291317142	1.4748555870685975	429.0505065917969	429.0523376464844
1116	429.7677307128906	14.26485					1	DETECTED	429.7677 m/z @14.26 [CD8117_2.mzXML]	429.7677307128906	14.26485	2.3542166666666664	14.692466666666666	12.33825	6356.90478515625	2848006.0852700197	0	1177	0.11718013923571746	0.5179510465438446	0.0359020930876892	429.7669982910156	429.7767639160156
1117	430.2424011230469	9.629833333333332					1	DETECTED	430.2424 m/z @9.63 [CD8117_2.mzXML]	430.2424011230469	9.629833333333332	9.594866666666666	14.608333333333333	5.013466666666666	2403.1904296875	361818.867854126	0	1177	0.13564935667945477	71.68922783603628	142.37845567207256	430.240478515625	430.25030517578125
1118	430.29473876953125	11.957566666666667					1	DETECTED	430.2947 m/z @11.96 [CD8117_2.mzXML]	430.29473876953125	11.957566666666667	11.676383333333332	12.127233333333333	0.45085000000000086	23182.03515625	255984.681004883	0	1177	0.1025403665552389	0.8017011439748658	0.5060562839319823	430.2933349609375	430.2947692871094
1119	430.3885192871094	13.37965					1	DETECTED	430.3885 m/z @13.38 [CD8117_2.mzXML]	430.3885192871094	13.37965	0.24658333333333332	19.973166666666668	19.726583333333334	12889.646484375	1590992.7407659926	0	1177	0.33091714521238735	0.6813279401524495	0.5226489771603589	430.3854064941406	430.3921203613281
1120	430.9130859375	1.6401000000000001					1	DETECTED	430.9131 m/z @1.64 [CD8117_2.mzXML]	430.9130859375	1.6401000000000001	1.5946166666666668	1.6853	0.09068333333333323	112122.3046875	388653.5104570306	0	1177	0.05999445063202402	0.9968853059728829	0.9742882124112554	430.9129333496094	430.9133605957031
1121	431.1777648925781	12.59525					1	DETECTED	431.1778 m/z @12.60 [CD8117_2.mzXML]	431.1777648925781	12.59525	9.231816666666667	14.084616666666667	4.8528	22295.638671875	1160068.3563242182	0	1177	0.20647738583666886	0.7212158349264128	0.44001329743129364	431.1687316894531	431.1783752441406
1122	431.3141784667969	12.747566666666668					1	DETECTED	431.3142 m/z @12.75 [CD8117_2.mzXML]	431.3141784667969	12.747566666666668	12.679300000000001	12.866666666666667	0.1873666666666658	12451.9150390625	59404.36210876456	0	1177	0.06505036949826781	1.372314453125002	1.7446289062500038	431.3141784667969	431.316162109375
1123	431.3292541503906	14.2967					1	DETECTED	431.3293 m/z @14.30 [CD8117_2.mzXML]	431.3292541503906	14.2967	13.700199999999999	16.398283333333335	2.6980833333333365	3601.9638671875	216870.71552331565	0	1177	0.5280184319347647	2.2615954177144455	3.5231908354288906	431.326416015625	431.332275390625
1124	432.3101806640625	12.229616666666667					1	DETECTED	432.3102 m/z @12.23 [CD8117_2.mzXML]	432.3101806640625	12.229616666666667	11.35155	15.184016666666668	3.8324666666666687	109132.203125	1954075.8818973387	1	1177	0.9593956463307141	1.4941265316545187	0.624109535593514	432.3059997558594	432.3188171386719
1125	432.77435302734375	1.7631000000000001					1	DETECTED	432.7744 m/z @1.76 [CD8117_2.mzXML]	432.77435302734375	1.7631000000000001	1.7005333333333332	14.117616666666667	12.417083333333334	12408.548828125	2151526.2062717895	0	1177	12.856671605880264	99.2308204581776	197.4616409163552	432.7650451660156	432.77984619140625
1126	432.97662353515625	1.8763166666666666					1	DETECTED	432.9766 m/z @1.88 [CD8117_2.mzXML]	432.97662353515625	1.8763166666666666	1.6853	2.3818166666666665	0.6965166666666665	40686.92578125	713361.3956018063	0	1177	0.15454401152144892	2.406757730260146	2.60271498894223	432.9752197265625	432.97821044921875
1127	433.3133239746094	12.229616666666667					1	DETECTED	433.3133 m/z @12.23 [CD8117_2.mzXML]	433.3133239746094	12.229616666666667	11.676383333333332	12.447633333333332	0.7712500000000002	34213.6875	387237.6986485585	0	1177	0.15027065960061314	0.6970386214376075	3.2906517557970463	433.3128662109375	433.3150329589844
1128	435.3333740234375	10.510366666666666					1	DETECTED	435.3334 m/z @10.51 [CD8117_2.mzXML]	435.3333740234375	10.510366666666666	10.46725	11.643583333333334	1.176333333333334	5379.45361328125	235412.24114819343	0	1177	0.13433318487976287	13.64128333977594	26.28256667955188	435.3314514160156	435.3336486816406
1129	436.8583984375	1.6700833333333334					1	DETECTED	436.8584 m/z @1.67 [CD8117_2.mzXML]	436.8583984375	1.6700833333333334	1.6552333333333331	1.7160833333333334	0.06085000000000029	38526.41796875	82920.89503320328	0	1177	0.03700896464111825	2.048821548821524	3.097643097643048	436.8580017089844	436.85870361328125
1130	437.1926574707031	11.893516666666667					1	DETECTED	437.1927 m/z @11.89 [CD8117_2.mzXML]	437.1926574707031	11.893516666666667	11.813166666666666	12.414466666666668	0.6013000000000019	155483.34375	1278389.0921165738	1	1177	0.1115881163296315	2.442527536917915	2.604397400510106	437.19219970703125	437.1946105957031
1131	438.23486328125	10.276916666666667					1	DETECTED	438.2349 m/z @10.28 [CD8117_2.mzXML]	438.23486328125	10.276916666666667	9.594866666666666	10.350683333333334	0.7558166666666679	2701.441162109375	34387.233496368455	0	1177	0.07868624645872124	0.5540771693179881	0.10815433863597627	438.2273254394531	438.238037109375
1132	438.29681396484375	13.332166666666666					1	DETECTED	438.2968 m/z @13.33 [CD8117_2.mzXML]	438.29681396484375	13.332166666666666	13.285933333333332	13.561350000000001	0.2754166666666684	4254.68115234375	45032.98606958034	0	1177	0.15235950821896438	2.9785508291276317	4.957101658255263	438.29595947265625	438.2982482910156
1133	438.9840087890625	1.8059333333333332					1	DETECTED	438.9840 m/z @1.81 [CD8117_2.mzXML]	438.9840087890625	1.8059333333333332	1.7160833333333334	2.2992833333333333	0.5831999999999999	30766.080078125	497656.0631027831	0	1177	0.2071648151713248	3.24540901502505	5.5118471297058855	438.9830017089844	438.9849853515625
1134	442.8789367675781	1.5359					1	DETECTED	442.8789 m/z @1.54 [CD8117_2.mzXML]	442.8789367675781	1.5359	1.4623	1.5946166666666668	0.13231666666666686	13200.513671875	63943.59521716314	0	1177	0.1151110398465851	0.8988903985507246	0.7914469095728813	442.877685546875	442.8797607421875
1135	443.1902160644531	12.6623					1	DETECTED	443.1902 m/z @12.66 [CD8117_2.mzXML]	443.1902160644531	12.6623	12.529133333333334	12.866666666666667	0.337533333333333	4288.1689453125	57268.831077819756	0	1177	0.11446436492920675	1.2673341677096424	1.5346683354192847	443.18768310546875	443.1937255859375
1136	443.3861389160156	11.676383333333332					1	DETECTED	443.3861 m/z @11.68 [CD8117_2.mzXML]	443.3861389160156	11.676383333333332	11.643583333333334	11.744533333333333	0.10094999999999921	10050.5703125	41319.673136718826	0	1177	0.28320988891297105	1.5388719512195863	2.0777439024391726	443.3861389160156	443.38800048828125
1137	443.4202880859375	12.110083333333334					1	DETECTED	443.4203 m/z @12.11 [CD8117_2.mzXML]	443.4202880859375	12.110083333333334	12.041233333333334	12.463833333333334	0.4225999999999992	5889.0048828125	80787.53036401361	0	1177	0.2725559558191044	3.068990559186658	5.137981118373316	443.4184875488281	443.4212951660156
1138	444.2376708984375	8.313833333333333					1	DETECTED	444.2377 m/z @8.31 [CD8117_2.mzXML]	444.2376708984375	8.313833333333333	7.318683333333333	8.479583333333332	1.160899999999999	1882.6650390625	56258.440583526564	0	1177	0.418683204065486	0.5832789026779879	0.1665578053559757	444.2281188964844	444.24078369140625
1139	445.3673095703125	12.8995					1	DETECTED	445.3673 m/z @12.90 [CD8117_2.mzXML]	445.3673095703125	12.8995	12.578766666666667	14.82725	2.2484833333333327	8324.0888671875	438861.9692050476	0	1177	1.1469530542179385	3.5052224069839966	5.748720720929371	445.3649597167969	445.3687744140625
1140	445.3990173339844	12.346233333333334					1	DETECTED	445.3990 m/z @12.35 [CD8117_2.mzXML]	445.3990173339844	12.346233333333334	11.45675	12.628350000000001	1.1716000000000015	15808.5966796875	439764.1309938352	0	1177	0.1619135068529456	0.6585845715677641	0.3171691431355281	445.39727783203125	445.4002380371094
1141	446.2528076171875	11.565883333333334					1	DETECTED	446.2528 m/z @11.57 [CD8117_2.mzXML]	446.2528076171875	11.565883333333334	11.504466666666668	12.179683333333333	0.6752166666666657	445939.625	3622559.889924316	1	1177	0.23362274566044405	3.177405794710169	3.7625656112490113	446.25225830078125	446.2537841796875
1142	446.8870849609375	1.6552333333333331					1	DETECTED	446.8871 m/z @1.66 [CD8117_2.mzXML]	446.8870849609375	1.6552333333333331	1.5946166666666668	1.7005333333333332	0.10591666666666644	70375.65625	223758.6343784176	0	1177	0.05034582736180182	0.9549429910872332	0.7474914819522648	446.8861389160156	446.88763427734375
1143	447.34686279296875	14.2967					1	DETECTED	447.3469 m/z @14.30 [CD8117_2.mzXML]	447.34686279296875	14.2967	12.196933333333334	15.044450000000001	2.8475166666666674	3357.06689453125	303882.43341128505	0	1177	0.5929619635970429	0.6780554982299626	0.3561109964599251	447.3443908691406	447.3487548828125
1144	448.3054504394531	11.957566666666667					1	DETECTED	448.3055 m/z @11.96 [CD8117_2.mzXML]	448.3054504394531	11.957566666666667	11.472583333333334	12.16225	0.6896666666666658	23203.1171875	295640.215369507	0	1177	0.4756671934860499	0.6822296291643964	0.5639998701481721	448.3034973144531	448.3056640625
1145	449.20098876953125	12.229616666666667					1	DETECTED	449.2010 m/z @12.23 [CD8117_2.mzXML]	449.20098876953125	12.229616666666667	5.02135	12.529133333333334	7.507783333333334	17333.892578125	748395.5331361087	0	1177	0.2481888922361346	1.8893980611725232	2.9313015236882594	449.19842529296875	449.20953369140625
1146	450.32025146484375	12.312533333333333					1	DETECTED	450.3203 m/z @12.31 [CD8117_2.mzXML]	450.32025146484375	12.312533333333333	11.366216666666666	12.529133333333334	1.1629166666666677	61437.60546875	1080750.9336032716	0	1177	0.13958081109004183	0.6863070249176115	0.38925360406652293	450.32000732421875	450.3235778808594
1147	450.35675048828125	13.008783333333334					1	DETECTED	450.3568 m/z @13.01 [CD8117_2.mzXML]	450.35675048828125	13.008783333333334	0.10105	20.009666666666664	19.908616666666664	30480.22265625	2478252.881320527	0	1177	0.17433640534181727	1.4304609604124021	2.461275643925874	450.3511657714844	450.3606872558594
1148	451.32366943359375	12.229616666666667					1	DETECTED	451.3237 m/z @12.23 [CD8117_2.mzXML]	451.32366943359375	12.229616666666667	3.0406833333333334	12.463833333333334	9.42315	18283.3046875	1729919.6338638002	0	1177	0.24312851841365735	0.5127444970036421	0.029090917198578228	451.3233947753906	451.3296203613281
1149	452.3731689453125	12.075566666666667					1	DETECTED	452.3732 m/z @12.08 [CD8117_2.mzXML]	452.3731689453125	12.075566666666667	12.041233333333334	12.16225	0.12101666666666588	7994.04443359375	41875.778881713566	0	1177	0.10754182171855753	1.7623786407767221	2.5247572815534443	452.3724670410156	452.37506103515625
1150	453.3438720703125	10.510366666666666					1	DETECTED	453.3439 m/z @10.51 [CD8117_2.mzXML]	453.3438720703125	10.510366666666666	10.010683333333333	17.363166666666665	7.352483333333332	92051.453125	1408912.636521667	0	1177	0.11811596192796614	1.8487153724968934	2.6419079274407635	453.3409118652344	453.34521484375
1151	454.29180908203125	13.072166666666668					1	DETECTED	454.2918 m/z @13.07 [CD8117_2.mzXML]	454.29180908203125	13.072166666666668	12.93085	14.909966666666666	1.9791166666666662	38412.88671875	398290.4462266533	0	1177	0.02802726481148987	7.0024177379407115	1.1088543657601042	454.2893981933594	454.2953796386719
1152	454.9583740234375	1.88995					1	DETECTED	454.9584 m/z @1.89 [CD8117_2.mzXML]	454.9583740234375	1.88995	1.7160833333333334	2.2992833333333333	0.5831999999999999	18518.82421875	365381.43904626445	0	1177	0.11342262048644347	1.677147239263804	2.6007864439346022	454.95733642578125	454.9596862792969
1153	458.8558654785156	1.5504166666666668					1	DETECTED	458.8559 m/z @1.55 [CD8117_2.mzXML]	458.8558654785156	1.5504166666666668	1.4469166666666666	1.5946166666666668	0.14770000000000016	40209.08203125	177880.0289833986	0	1177	0.060717737914195435	0.7259666916168644	0.5058792604244033	458.8558654785156	458.8570861816406
1154	459.24713134765625	13.163783333333333					1	DETECTED	459.2471 m/z @13.16 [CD8117_2.mzXML]	459.24713134765625	13.163783333333333	12.992799999999999	13.700199999999999	0.7073999999999998	24300.927734375	271918.9605809329	0	1177	0.10454707572064059	1.5461107894508574	2.0514236539629893	459.24493408203125	459.24847412109375
1155	460.9653625488281	1.8059333333333332					1	DETECTED	460.9654 m/z @1.81 [CD8117_2.mzXML]	460.9653625488281	1.8059333333333332	1.6853	2.1871500000000004	0.5018500000000004	14473.8818359375	182990.47705432138	0	1177	0.23924659746156474	2.0800635534678134	3.1601271069356267	460.9635009765625	460.9685974121094
1156	461.0608215332031	9.18895					1	DETECTED	461.0608 m/z @9.19 [CD8117_2.mzXML]	461.0608215332031	9.18895	9.024016666666666	10.027316666666668	1.0033000000000012	3130.354736328125	91200.30540985113	0	1177	0.8289196100796747	3.0415319320937697	5.083063864187539	461.0578918457031	461.062255859375
1157	463.3018493652344	13.008783333333334					1	DETECTED	463.3018 m/z @13.01 [CD8117_2.mzXML]	463.3018493652344	13.008783333333334	1.3754666666666668	13.193616666666665	11.81815	12086.4111328125	1674340.3447404786	0	1177	0.1251083387645746	0.5079441374557843	0.015888274911568512	463.3011169433594	463.311767578125
1158	464.2181396484375	10.584566666666666					1	DETECTED	464.2181 m/z @10.58 [CD8117_2.mzXML]	464.2181396484375	10.584566666666666	10.5397	10.701766666666666	0.16206666666666614	7401.830078125	41731.219189148105	0	1177	0.10250042112826918	1.9046258373539353	2.485477434688676	464.21728515625	464.21893310546875
1159	465.32025146484375	12.213266666666668					1	DETECTED	465.3203 m/z @12.21 [CD8117_2.mzXML]	465.32025146484375	12.213266666666668	11.761783333333334	13.459816666666667	1.698033333333333	6311.501953125	241946.9719646608	0	1177	0.11800345780726929	1.8805050020303418	2.7610100040606835	465.3167419433594	465.32208251953125
1160	466.31591796875	11.957566666666667					1	DETECTED	466.3159 m/z @11.96 [CD8117_2.mzXML]	466.31591796875	11.957566666666667	5.821666666666667	12.295800000000002	6.474133333333334	37692.35546875	2064381.5076947021	0	1177	0.5954758842136574	1.675576589956057	1.8918498973727562	466.3120422363281	466.3223571777344
1161	468.2189025878906	12.196933333333334					1	DETECTED	468.2189 m/z @12.20 [CD8117_2.mzXML]	468.2189025878906	12.196933333333334	12.196933333333334	12.380783333333333	0.18384999999999962	12024.8837890625	70673.85712707491	0	1177	0.050459977206200435	null	null	468.2178039550781	468.21978759765625
1162	468.3072204589844	12.6623					1	DETECTED	468.3072 m/z @12.66 [CD8117_2.mzXML]	468.3072204589844	12.6623	5.5082	13.700199999999999	8.191999999999998	100359.890625	2537938.2774649668	1	1177	0.13580068926915878	1.5739505091274826	1.6540434639131663	468.299560546875	468.3089599609375
1163	469.3284912109375	14.248883333333334					1	DETECTED	469.3285 m/z @14.25 [CD8117_2.mzXML]	469.3284912109375	14.248883333333334	5.142816666666667	15.079383333333334	9.936566666666668	3042.02197265625	873476.4582721251	0	1177	0.6179034860230832	0.5456014671537657	0.09120293430753132	469.32562255859375	469.33709716796875
1164	470.8895263671875	1.6098333333333334					1	DETECTED	470.8895 m/z @1.61 [CD8117_2.mzXML]	470.8895263671875	1.6098333333333334	1.5798333333333334	1.6401000000000001	0.06026666666666669	21191.6484375	57996.28556542961	0	1177	0.05116137420512512	1.004444444444444	1.0088888888888878	470.88897705078125	470.8895263671875
1165	472.2485046386719	11.580983333333334					1	DETECTED	472.2485 m/z @11.58 [CD8117_2.mzXML]	472.2485046386719	11.580983333333334	4.620683333333333	11.761783333333334	7.141100000000001	28890.21875	5324879.853050111	0	1177	0.07476819669698109	0.5129879459218711	0.02597589184374231	472.2474670410156	472.2505798339844
1166	472.3025207519531	12.229616666666667					1	DETECTED	472.3025 m/z @12.23 [CD8117_2.mzXML]	472.3025207519531	12.229616666666667	11.727	12.59525	0.8682499999999997	86671.3359375	1154902.0515361333	0	1177	0.1602735880917905	0.9059722494011855	0.8971676444491985	472.3010559082031	472.3028564453125
1167	474.2838439941406	11.893516666666667					1	DETECTED	474.2838 m/z @11.89 [CD8117_2.mzXML]	474.2838439941406	11.893516666666667	3.971783333333333	13.630366666666667	9.658583333333334	588072.875	7475441.566295823	1	1177	0.11888526692036017	3.0086671459551177	2.913725122536908	474.2807312011719	474.2864074707031
1168	474.8339538574219	1.5504166666666668					1	DETECTED	474.8340 m/z @1.55 [CD8117_2.mzXML]	474.8339538574219	1.5504166666666668	1.4623	7.9544999999999995	6.4921999999999995	35118.3984375	1652928.2776965026	0	1177	0.06625299710829657	36.838660866275696	61.120409173467706	474.83062744140625	474.8341369628906
1169	475.2877502441406	11.8622					1	DETECTED	475.2878 m/z @11.86 [CD8117_2.mzXML]	475.2877502441406	11.8622	11.090499999999999	12.679300000000001	1.5888000000000027	154962.609375	5097007.126824347	0	1177	0.039347070531933426	0.7465277430149164	0.37126210910682794	475.283447265625	475.2879943847656
1170	475.32586669921875	10.495916666666666					1	DETECTED	475.3259 m/z @10.50 [CD8117_2.mzXML]	475.32586669921875	10.495916666666666	9.308666666666666	11.157216666666667	1.8485500000000012	30882.29296875	312655.81180886854	0	1177	0.12180680024534674	1.990187877693881	1.1274430884158007	475.3194580078125	475.3277893066406
1171	478.29132080078125	12.883433333333333					1	DETECTED	478.2913 m/z @12.88 [CD8117_2.mzXML]	478.29132080078125	12.883433333333333	12.008049999999999	13.37965	1.3716000000000008	89164.5546875	1553872.319109008	1	1177	0.12960654240084502	0.783428212402186	0.5668564248043718	478.291015625	478.29742431640625
1172	478.3279113769531	13.163783333333333					1	DETECTED	478.3279 m/z @13.16 [CD8117_2.mzXML]	478.3279113769531	13.163783333333333	11.6279	15.541366666666667	3.9134666666666664	67743.953125	2145691.8486311045	0	1177	0.14493051119067069	0.994207136814148	0.5558000218570893	478.32305908203125	478.33099365234375
1173	478.3879089355469	12.346233333333334					1	DETECTED	478.3879 m/z @12.35 [CD8117_2.mzXML]	478.3879089355469	12.346233333333334	0.8291833333333333	19.371333333333332	18.54215	10944.6806640625	2061477.8233523245	0	1177	0.14411903847986451	0.6430309223063004	0.23921527067631523	478.3853454589844	478.3912658691406
1174	480.307373046875	13.163783333333333					1	DETECTED	480.3074 m/z @13.16 [CD8117_2.mzXML]	480.307373046875	13.163783333333333	13.040383333333333	13.348266666666666	0.30788333333333284	24170.90234375	231417.58359912096	0	1177	0.24655912803547864	1.247501350621282	1.495002701242564	480.306396484375	480.3089599609375
1175	480.3437194824219	13.443533333333333					1	DETECTED	480.3437 m/z @13.44 [CD8117_2.mzXML]	480.3437194824219	13.443533333333333	13.36365	14.117616666666667	0.7539666666666669	33676.77734375	504837.93144812086	0	1177	0.24756671997031354	3.2684221570221235	5.628464478938815	480.3423767089844	480.34521484375
1176	482.32269287109375	12.8995					1	DETECTED	482.3227 m/z @12.90 [CD8117_2.mzXML]	482.32269287109375	12.8995	12.7306	14.943016666666667	2.212416666666666	25158.548828125	672747.1302837529	0	1177	0.1327864130895442	5.969822512060841	5.3946617524921505	482.3223571777344	482.3304748535156
1177	482.35955810546875	13.823					1	DETECTED	482.3596 m/z @13.82 [CD8117_2.mzXML]	482.35955810546875	13.823	10.203866666666666	14.87685	4.672983333333333	27651.251953125	1133866.4759400634	0	1177	0.3529631757125262	0.6455942490835741	2.450615473740967	482.3535461425781	482.3628845214844
1178	483.2471008300781	12.946416666666666					1	DETECTED	483.2471 m/z @12.95 [CD8117_2.mzXML]	483.2471008300781	12.946416666666666	8.092483333333332	12.946416666666666	4.853933333333334	3127.1630859375	498465.40483309934	0	1177	3.748046441393516	0.5	null	483.2440185546875	483.250244140625
1179	483.3627624511719	13.823					1	DETECTED	483.3628 m/z @13.82 [CD8117_2.mzXML]	483.3627624511719	13.823	13.647566666666668	14.248883333333334	0.6013166666666656	5643.8505859375	121261.31476147429	0	1177	0.22587144086168998	1.7138039141174293	2.4276078282348585	483.3616638183594	483.3646545410156
1180	484.0820007324219	11.20755					1	DETECTED	484.0820 m/z @11.21 [CD8117_2.mzXML]	484.0820007324219	11.20755	9.457233333333333	11.8298	2.3725666666666676	135149.15625	1752172.3110537124	1	1177	0.12404751230854139	1.5489201677019815	0.7407327063919342	484.0798645019531	484.0857849121094
1181	486.07843017578125	11.20755					1	DETECTED	486.0784 m/z @11.21 [CD8117_2.mzXML]	486.07843017578125	11.20755	9.664733333333334	11.322116666666666	1.6573833333333319	45523.5390625	725725.2136770933	0	1177	0.20388859928372227	0.5371290604846115	0.5960328471929414	486.0776062011719	486.0810546875
1182	487.1034851074219	11.565883333333334					1	DETECTED	487.1035 m/z @11.57 [CD8117_2.mzXML]	487.1034851074219	11.565883333333334	9.277116666666666	11.6279	2.350783333333334	9801.7021484375	332663.9138000183	0	1177	0.05050204547032955	0.5135480535368393	0.027096107073678658	487.0943298339844	487.1051940917969
1183	487.31939697265625	14.459983333333334					1	DETECTED	487.3194 m/z @14.46 [CD8117_2.mzXML]	487.31939697265625	14.459983333333334	13.893766666666666	16.306166666666666	2.4124	101454.9140625	2957552.603577269	0	1177	0.44335093604785314	1.2861054710889064	1.7278346439456604	487.318603515625	487.32098388671875
1184	488.26531982421875	12.213266666666668					1	DETECTED	488.2653 m/z @12.21 [CD8117_2.mzXML]	488.26531982421875	12.213266666666668	12.179683333333333	12.380783333333333	0.20110000000000028	6460.50927734375	57505.64999914543	0	1177	0.5454633452323421	2.994044665012315	4.98808933002463	488.2646789550781	488.2678527832031
1185	488.2974853515625	11.941216666666666					1	DETECTED	488.2975 m/z @11.94 [CD8117_2.mzXML]	488.2974853515625	11.941216666666666	11.676383333333332	12.16225	0.4858666666666682	22693.80078125	253116.41807592797	0	1177	0.1043436745229176	0.917306482064193	1.487722316084217	488.2963562011719	488.298095703125
1186	489.3353271484375	15.469233333333333					1	DETECTED	489.3353 m/z @15.47 [CD8117_2.mzXML]	489.3353271484375	15.469233333333333	1.0487499999999998	18.328333333333333	17.279583333333335	24534.041015625	2816840.114002839	0	1177	0.8217112851657458	1.0892583238776736	1.0063728502027667	489.3314514160156	489.3424987792969
1187	490.4239807128906	12.781849999999999					1	DETECTED	490.4240 m/z @12.78 [CD8117_2.mzXML]	490.4239807128906	12.781849999999999	11.974516666666666	13.57845	1.6039333333333339	13258.3662109375	563829.5578802486	0	1177	0.49355636020378846	0.9933526011560709	1.1764429991528693	490.4227600097656	490.426513671875
1188	491.557861328125	13.163783333333333					1	DETECTED	491.5579 m/z @13.16 [CD8117_2.mzXML]	491.557861328125	13.163783333333333	8.0578	13.3012	5.243399999999999	13781.4384765625	646557.8857893068	0	1177	0.14168749659579305	0.5134564350973858	0.026912870194771513	491.5568542480469	491.5618591308594
1189	493.7788391113281	13.163783333333333					1	DETECTED	493.7788 m/z @13.16 [CD8117_2.mzXML]	493.7788391113281	13.163783333333333	13.163783333333333	13.37965	0.21586666666666687	11506.6767578125	66570.12406726065	0	1177	0.06073310354635453	null	null	493.77789306640625	493.7807312011719
1190	494.3227844238281	12.799016666666667					1	DETECTED	494.3228 m/z @12.80 [CD8117_2.mzXML]	494.3227844238281	12.799016666666667	12.628350000000001	14.943016666666667	2.3146666666666658	172713.703125	2128710.887531247	1	1177	0.13485642490421057	1.3174983225440375	1.536433296988759	494.3205871582031	494.3250427246094
1191	496.3371276855469	13.163783333333333					1	DETECTED	496.3371 m/z @13.16 [CD8117_2.mzXML]	496.3371276855469	13.163783333333333	10.239916666666666	19.060333333333332	8.820416666666667	4134608.75	5.283881664272032E7	1	1177	0.13755306236175002	1.7494044008206193	1.5538223432786538	496.329833984375	496.3424377441406
1192	497.3420715332031	13.163783333333333					1	DETECTED	497.3421 m/z @13.16 [CD8117_2.mzXML]	497.3420715332031	13.163783333333333	3.202516666666667	15.343316666666668	12.140800000000002	919365.4375	1.369435533446114E7	0	1177	0.12746977013996386	0.5729086575739298	0.06400310154441656	497.3374938964844	497.343505859375
1193	498.9004211425781	1.6401000000000001					1	DETECTED	498.9004 m/z @1.64 [CD8117_2.mzXML]	498.9004211425781	1.6401000000000001	1.6098333333333334	1.6700833333333334	0.060249999999999915	27177.439453125	82282.36203564442	0	1177	0.057326365156118664	0.9953193832599105	0.9906387665198212	498.9003601074219	498.9007568359375
1194	499.3468933105469	13.163783333333333					1	DETECTED	499.3469 m/z @13.16 [CD8117_2.mzXML]	499.3468933105469	13.163783333333333	0.97565	13.443533333333333	12.467883333333333	18045.12109375	1844400.4386518556	0	1177	0.13146385398200877	0.5114763267002878	0.009897147493010901	499.3449401855469	499.35333251953125
1195	500.07598876953125	10.956716666666667					1	DETECTED	500.0760 m/z @10.96 [CD8117_2.mzXML]	500.07598876953125	10.956716666666667	5.6299	11.124133333333333	5.494233333333333	6998.79638671875	389493.4948299559	0	1177	0.09484382795283253	0.5157145136713922	0.427406699704522	500.075927734375	500.0805358886719
1196	500.2801208496094	11.893516666666667					1	DETECTED	500.2801 m/z @11.89 [CD8117_2.mzXML]	500.2801208496094	11.893516666666667	1.2302666666666666	13.072166666666668	11.8419	33689.29296875	4348089.7331185285	0	1177	0.10639114149119955	0.5129142593784691	0.021658249248961668	500.2723083496094	500.2815856933594
1197	502.1110534667969	10.313733333333333					1	DETECTED	502.1111 m/z @10.31 [CD8117_2.mzXML]	502.1110534667969	10.313733333333333	8.04055	10.4223	2.3817500000000003	8448.837890625	190228.6896833498	0	1177	0.17969146892445131	0.5238798747717958	0.47238963505961906	502.1091613769531	502.1164855957031
1198	502.2911682128906	12.833216666666667					1	DETECTED	502.2912 m/z @12.83 [CD8117_2.mzXML]	502.2911682128906	12.833216666666667	11.924949999999999	13.209316666666666	1.284366666666667	35052.75	476815.8353485103	0	1177	0.09420174574920281	0.7070427187316494	4.916572593929241	502.2882080078125	502.29217529296875
1199	502.3271179199219	12.93085					1	DETECTED	502.3271 m/z @12.93 [CD8117_2.mzXML]	502.3271179199219	12.93085	12.59525	14.067883333333333	1.4726333333333326	19447.912109375	465698.1601520381	0	1177	0.4794447341986814	2.1940305919745753	2.0550791537719197	502.3226013183594	502.3293151855469
1200	503.2947082519531	12.84995					1	DETECTED	503.2947 m/z @12.85 [CD8117_2.mzXML]	503.2947082519531	12.84995	12.799016666666667	12.883433333333333	0.08441666666666592	7466.1943359375	31788.96967504845	0	1177	0.0752254037220208	0.8286976439790548	0.6573952879581096	503.294189453125	503.2959289550781
1201	504.1075439453125	10.258316666666667					1	DETECTED	504.1075 m/z @10.26 [CD8117_2.mzXML]	504.1075439453125	10.258316666666667	10.185833333333333	10.387466666666667	0.20163333333333355	2764.0908203125	22944.483335815534	0	1177	0.12584486019902918	1.3908944584961882	1.7817889169923764	504.1041564941406	504.1080627441406
1202	504.1257019042969	8.936100000000001					1	DETECTED	504.1257 m/z @8.94 [CD8117_2.mzXML]	504.1257019042969	8.936100000000001	7.3011	9.159583333333334	1.858483333333334	1285.04248046875	76546.20932467659	0	1177	0.26504301472550296	0.5683435270132514	0.13668705402650286	504.1240234375	504.1323547363281
1203	504.2395935058594	12.196933333333334					1	DETECTED	504.2396 m/z @12.20 [CD8117_2.mzXML]	504.2395935058594	12.196933333333334	12.179683333333333	12.430900000000001	0.251216666666668	16033.9736328125	127885.9079267584	0	1177	0.0932561164637864	7.281642512077057	14.996330833956721	504.23846435546875	504.2405700683594
1204	504.3430480957031	13.332166666666666					1	DETECTED	504.3430 m/z @13.33 [CD8117_2.mzXML]	504.3430480957031	13.332166666666666	12.8161	13.787716666666666	0.9716166666666659	6807.27099609375	180261.83053649912	0	1177	0.09208179804245908	0.9413673943934909	0.8827347887869817	504.34185791015625	504.3458251953125
1205	506.3587951660156	13.700199999999999					1	DETECTED	506.3588 m/z @13.70 [CD8117_2.mzXML]	506.3587951660156	13.700199999999999	11.676383333333332	15.343316666666668	3.6669333333333363	7148.7763671875	646718.7853900759	0	1177	2.577224981664518	0.9059450378410435	0.5582014501385398	506.35333251953125	506.3636779785156
1206	507.3277587890625	13.024366666666667					1	DETECTED	507.3278 m/z @13.02 [CD8117_2.mzXML]	507.3277587890625	13.024366666666667	12.93085	13.2551	0.32425000000000104	10655.517578125	118705.52219287133	0	1177	0.07288282163619364	1.7336481910532726	2.852005026689682	507.3218078613281	507.32830810546875
1207	508.3753662109375	13.999916666666667					1	DETECTED	508.3754 m/z @14.00 [CD8117_2.mzXML]	508.3753662109375	13.999916666666667	4.952966666666667	15.184016666666668	10.231050000000002	16983.283203125	1160349.8112003787	0	1177	0.2503698366247722	3.234089297606286	0.4542442085564907	508.3731384277344	508.378173828125
1208	509.2682189941406	9.356950000000001					1	DETECTED	509.2682 m/z @9.36 [CD8117_2.mzXML]	509.2682189941406	9.356950000000001	9.3246	9.9428	0.6181999999999999	4335.67919921875	51650.387985839945	0	1177	0.0912781516539134	9.554868624420108	18.109737248840215	509.2669372558594	509.2695617675781
1209	509.393798828125	12.213266666666668					1	DETECTED	509.3938 m/z @12.21 [CD8117_2.mzXML]	509.393798828125	12.213266666666668	12.179683333333333	12.414466666666668	0.23478333333333445	13268.51171875	110904.27695007337	0	1177	0.12772377265461188	3.49553349875921	5.99106699751842	509.3924865722656	509.3944091796875
1210	510.353759765625	13.443533333333333					1	DETECTED	510.3538 m/z @13.44 [CD8117_2.mzXML]	510.353759765625	13.443533333333333	13.270333333333333	14.345049999999999	1.0747166666666654	24001.294921875	479982.9548583994	0	1177	0.2864957602016176	3.102530792917633	4.522225895920269	510.35284423828125	510.3569030761719
1211	512.3338623046875	11.957566666666667					1	DETECTED	512.3339 m/z @11.96 [CD8117_2.mzXML]	512.3338623046875	11.957566666666667	0.6837333333333333	12.8161	12.132366666666668	38808.8125	2089707.3502116704	0	1177	0.11353931920462479	0.5374642704098549	15.70020680863873	512.3240966796875	512.33447265625
1212	514.8741455078125	1.6401000000000001					1	DETECTED	514.8741 m/z @1.64 [CD8117_2.mzXML]	514.8741455078125	1.6401000000000001	1.6248833333333332	13.929033333333333	12.30415	19068.064453125	1904180.2882624513	0	1177	0.06253391411518061	404.2984665936417	3.1727922278634293	514.8741455078125	514.8809204101562
1213	515.135009765625	11.893516666666667					1	DETECTED	515.1350 m/z @11.89 [CD8117_2.mzXML]	515.135009765625	11.893516666666667	6.771283333333333	11.957566666666667	5.186283333333334	9059.4296875	784729.5876244503	0	1177	0.061026897736304875	0.5062521556352372	0.012504311270474454	515.1342163085938	515.1387939453125
1214	515.31201171875	13.163783333333333					1	DETECTED	515.3120 m/z @13.16 [CD8117_2.mzXML]	515.31201171875	13.163783333333333	13.103083333333332	13.36365	0.2605666666666675	26731.646484375	200006.7327202156	0	1177	0.219073253917756	2.1463481603514394	5.8016901994707375	515.3109130859375	515.3125
1215	516.0724487304688	9.759716666666666					1	DETECTED	516.0724 m/z @9.76 [CD8117_2.mzXML]	516.0724487304688	9.759716666666666	5.090466666666667	10.754	5.663533333333333	6060.6328125	392304.63250320434	0	1177	0.11023016550164044	0.6064714176081099	0.03018463463985045	516.0636596679688	516.0775146484375
1216	516.304443359375	12.833216666666667					1	DETECTED	516.3044 m/z @12.83 [CD8117_2.mzXML]	516.304443359375	12.833216666666667	6.225116666666667	12.992799999999999	6.767683333333332	16088.1513671875	971631.2024983518	0	1177	0.1029190089623846	0.512074827358343	0.026126176001650084	516.3025512695312	516.30712890625
1217	517.3671264648438	14.943016666666667					1	DETECTED	517.3671 m/z @14.94 [CD8117_2.mzXML]	517.3671264648438	14.943016666666667	14.558216666666668	16.251549999999998	1.6933333333333298	9712.5830078125	362858.9518331909	0	1177	0.3164360674004332	2.2002772002772044	2.7783196105674066	517.3646850585938	517.3681030273438
1218	518.3204956054688	13.163783333333333					1	DETECTED	518.3205 m/z @13.16 [CD8117_2.mzXML]	518.3204956054688	13.163783333333333	5.6124833333333335	14.675999999999998	9.063516666666665	286907.34375	1.3126888582974397E7	1	1177	0.15594731812712048	0.6001295582659055	1.8259750161086135	518.3168334960938	518.3222045898438
1219	518.458251953125	12.747566666666668					1	DETECTED	518.4583 m/z @12.75 [CD8117_2.mzXML]	518.458251953125	12.747566666666668	11.612300000000001	14.77715	3.1648499999999995	40610.484375	3235508.712285398	0	1177	1.363283587750436	1.400125354665386	1.7979963774042995	518.457275390625	518.4609375
1220	519.323974609375	13.163783333333333					1	DETECTED	519.3240 m/z @13.16 [CD8117_2.mzXML]	519.323974609375	13.163783333333333	12.992799999999999	13.270333333333333	0.2775333333333343	73882.9375	605803.4487617206	0	1177	0.12799267113829949	0.8115800760308022	0.6231601520616044	519.3230590820312	519.3241577148438
1221	520.2345581054688	11.957566666666667					1	DETECTED	520.2346 m/z @11.96 [CD8117_2.mzXML]	520.2345581054688	11.957566666666667	11.924949999999999	12.092866666666668	0.1679166666666685	10893.111328125	68948.33333740267	0	1177	0.08302281971205616	2.574092999488966	4.148185998977932	520.234130859375	520.235595703125
1222	520.3378295898438	12.93085					1	DETECTED	520.3378 m/z @12.93 [CD8117_2.mzXML]	520.3378295898438	12.93085	10.787849999999999	16.178316666666667	5.3904666666666685	1395272.875	1.8520887442453157E7	1	1177	0.1891727374850607	1.40866293135112	1.4674410183643238	520.3374633789062	520.34619140625
1223	521.341552734375	12.93085					1	DETECTED	521.3416 m/z @12.93 [CD8117_2.mzXML]	521.341552734375	12.93085	12.866666666666667	14.475833333333332	1.609166666666665	379434.625	4500237.738793333	0	1177	0.1530091311672308	12.535705011685453	3.4706071278808346	521.3414306640625	521.3432006835938
1224	522.3540649414062	13.285933333333332					1	DETECTED	522.3541 m/z @13.29 [CD8117_2.mzXML]	522.3540649414062	13.285933333333332	7.8501666666666665	15.45125	7.601083333333333	583954.75	1.1188548216092067E7	1	1177	0.21977355993875314	1.8920706489697152	4.169047983360119	522.3524780273438	522.3577880859375
1225	523.3464965820312	12.962150000000001					1	DETECTED	523.3465 m/z @12.96 [CD8117_2.mzXML]	523.3464965820312	12.962150000000001	12.883433333333333	12.962150000000001	0.07871666666666854	11536.84765625	33503.276389893006	0	1177	0.0646298939486698	0.5	null	523.3453369140625	523.3472290039062
1226	523.357421875	13.285933333333332					1	DETECTED	523.3574 m/z @13.29 [CD8117_2.mzXML]	523.357421875	13.285933333333332	13.072166666666668	13.982566666666665	0.9103999999999974	151646.703125	2972346.3359785145	0	1177	0.1926721268691285	1.8724528748285347	3.5803656192324316	523.3571166992188	523.358642578125
1227	524.3597412109375	13.2551					1	DETECTED	524.3597 m/z @13.26 [CD8117_2.mzXML]	524.3597412109375	13.2551	13.209316666666666	13.493383333333332	0.284066666666666	24232.57421875	257715.17809838802	0	1177	0.05171395550334523	3.1022934109937323	5.204586821987465	524.3572998046875	524.3597412109375
1228	524.3699340820312	14.26485					1	DETECTED	524.3699 m/z @14.26 [CD8117_2.mzXML]	524.3699340820312	14.26485	9.9769	17.789499999999997	7.812599999999996	475038.5	2.6976101632043432E7	1	1177	0.5134244644389554	0.9095794728689134	0.3325154883069218	524.3648071289062	524.3746337890625
1229	526.29150390625	12.799016666666667					1	DETECTED	526.2915 m/z @12.80 [CD8117_2.mzXML]	526.29150390625	12.799016666666667	12.747566666666668	16.990833333333335	4.243266666666667	17125.76171875	698467.2998312988	0	1177	0.0931724791827353	41.23679948169816	81.47359896339631	526.2903442382812	526.2960205078125
1230	527.3098754882812	13.103083333333332					1	DETECTED	527.3099 m/z @13.10 [CD8117_2.mzXML]	527.3098754882812	13.103083333333332	13.008783333333334	13.148433333333333	0.1396499999999996	6479.119140625	37420.3832180171	0	1177	0.06848745082733565	0.7404559915164449	0.4809119830328898	527.3098754882812	527.313232421875
1231	528.3173217773438	13.2551					1	DETECTED	528.3173 m/z @13.26 [CD8117_2.mzXML]	528.3173217773438	13.2551	13.2247	13.37965	0.15494999999999948	6402.10888671875	46260.05913745126	0	1177	0.16185025393055597	2.5485197368420796	4.097039473684159	528.3173217773438	528.3204345703125
1232	533.3612670898438	14.117616666666667					1	DETECTED	533.3613 m/z @14.12 [CD8117_2.mzXML]	533.3612670898438	14.117616666666667	3.12845	14.591566666666667	11.463116666666668	3193.764892578125	771727.4921619565	0	1177	0.3597174277521944	0.5215644195040571	0.04312883900811408	533.3516235351562	533.3632202148438
1233	534.294189453125	13.209316666666666					1	DETECTED	534.2942 m/z @13.21 [CD8117_2.mzXML]	534.294189453125	13.209316666666666	13.1336	13.348266666666666	0.21466666666666612	7291.7548828125	60767.99266784673	0	1177	0.12065557189703036	1.417565485362092	1.8351309707241843	534.2931518554688	534.2964477539062
1234	539.3117065429688	12.93085					1	DETECTED	539.3117 m/z @12.93 [CD8117_2.mzXML]	539.3117065429688	12.93085	12.866666666666667	13.008783333333334	0.14211666666666645	6860.1357421875	41961.09410327151	0	1177	0.1245929104121668	1.1071150350558445	1.214230070111689	539.3098754882812	539.3131103515625
1235	540.3641967773438	12.295800000000002					1	DETECTED	540.3642 m/z @12.30 [CD8117_2.mzXML]	540.3641967773438	12.295800000000002	10.1503	12.380783333333333	2.230483333333334	5885.90185546875	292385.88672348013	0	1177	0.1993738260038267	0.5198050182552626	0.03961003651052518	540.3631591796875	540.3702392578125
1236	542.3199462890625	12.93085					1	DETECTED	542.3199 m/z @12.93 [CD8117_2.mzXML]	542.3199462890625	12.93085	12.59525	14.726166666666668	2.1309166666666677	128459.171875	1772657.5067218002	1	1177	0.11431389179662865	0.9786372358288543	0.7577681859800871	542.3189086914062	542.3257446289062
1237	544.3379516601562	12.84995					1	DETECTED	544.3380 m/z @12.85 [CD8117_2.mzXML]	544.3379516601562	12.84995	12.7306	14.658816666666667	1.9282166666666658	175939.796875	2686803.971170406	1	1177	0.14308836546093318	3.405901372341706	2.3481499192753548	544.3353271484375	544.3397827148438
1238	546.35400390625	13.072166666666668					1	DETECTED	546.3540 m/z @13.07 [CD8117_2.mzXML]	546.35400390625	13.072166666666668	11.140649999999999	15.686466666666666	4.545816666666667	89792.4453125	1900568.373012174	0	1177	0.26322522268284665	1.1389458831590986	9.956719751875577	546.3500366210938	546.3577270507812
1239	547.3574829101562	13.072166666666668					1	DETECTED	547.3575 m/z @13.07 [CD8117_2.mzXML]	547.3574829101562	13.072166666666668	12.977516666666666	14.909966666666666	1.9324499999999993	27301.634765625	506540.63794067316	0	1177	0.043351528401315065	10.208399366085418	4.750335217032958	547.3531494140625	547.3587036132812
1240	548.3695678710938	13.493383333333332					1	DETECTED	548.3696 m/z @13.49 [CD8117_2.mzXML]	548.3695678710938	13.493383333333332	13.41145	13.823	0.4115500000000001	8039.361328125	110360.54659362794	0	1177	0.21248334340848807	2.51149308380802	4.02298616761604	548.3692626953125	548.3728637695312
1241	550.44873046875	12.747566666666668					1	DETECTED	550.4487 m/z @12.75 [CD8117_2.mzXML]	550.44873046875	12.747566666666668	12.127233333333333	14.100950000000001	1.9737166666666681	7116.92431640625	339081.13793292246	0	1177	0.8748323257204476	1.590851692638364	2.181703385276728	550.4447021484375	550.4510498046875
1242	566.320068359375	12.883433333333333					1	DETECTED	566.3201 m/z @12.88 [CD8117_2.mzXML]	566.320068359375	12.883433333333333	12.747566666666668	13.072166666666668	0.3246000000000002	17333.505859375	160890.3716431881	0	1177	0.11580661351561261	1.19455348380767	1.3891069676153396	566.317138671875	566.3211059570312
1243	567.4052124023438	12.295800000000002					1	DETECTED	567.4052 m/z @12.30 [CD8117_2.mzXML]	567.4052124023438	12.295800000000002	12.213266666666668	12.414466666666668	0.20120000000000005	7402.88525390625	48812.340977050444	0	1177	0.05895663403585161	1.218901453957987	1.437802907915974	567.404541015625	567.4072875976562
1244	568.3381958007812	12.833216666666667					1	DETECTED	568.3382 m/z @12.83 [CD8117_2.mzXML]	568.3381958007812	12.833216666666667	12.696050000000001	13.332166666666666	0.6361166666666644	30107.185546875	300873.66093377664	0	1177	0.10107633494406798	1.2561788973780947	3.5612922838489807	568.33544921875	568.3389892578125
1245	574.2564697265625	12.93085					1	DETECTED	574.2565 m/z @12.93 [CD8117_2.mzXML]	574.2564697265625	12.93085	12.93085	12.992799999999999	0.061949999999999505	5196.3076171875	14580.631375854393	0	1177	0.06476371139830128	null	null	574.2562255859375	574.2578125
1246	577.2896118164062	11.676383333333332					1	DETECTED	577.2896 m/z @11.68 [CD8117_2.mzXML]	577.2896118164062	11.676383333333332	11.612300000000001	11.893516666666667	0.28121666666666556	11743.544921875	111461.53089269991	0	1177	0.13738430088653253	2.194148244473419	3.3882964889468385	577.2877197265625	577.2906494140625
1247	583.25439453125	11.45675					1	DETECTED	583.2544 m/z @11.46 [CD8117_2.mzXML]	583.25439453125	11.45675	10.600166666666667	15.184016666666668	4.583850000000002	5992.19677734375	891903.5479352417	0	1177	4.526495475211924	2.6756591108084464	4.351318221616893	583.2515869140625	583.2591552734375
1248	585.2689819335938	10.973733333333334					1	DETECTED	585.2690 m/z @10.97 [CD8117_2.mzXML]	585.2689819335938	10.973733333333334	10.313733333333333	13.630366666666667	3.3166333333333338	31153.5234375	862668.8388271478	0	1177	0.6903601194442253	1.6196668004608017	3.5732824774140517	585.2650146484375	585.2725219726562
1249	591.31298828125	11.79615					1	DETECTED	591.3130 m/z @11.80 [CD8117_2.mzXML]	591.31298828125	11.79615	11.761783333333334	12.346233333333334	0.5844500000000004	26277.359375	282629.3296586916	0	1177	0.1688874694919118	6.115851862729581	9.10981583702495	591.3110961914062	591.3169555664062
1250	595.3500366210938	10.524866666666666					1	DETECTED	595.3500 m/z @10.52 [CD8117_2.mzXML]	595.3500366210938	10.524866666666666	2.780133333333333	10.684333333333333	7.9041999999999994	4530.87158203125	1084095.2345093992	0	1177	0.09778036310978422	0.5102951683294454	null	595.3479614257812	595.3505859375
1251	597.3636474609375	11.924949999999999					1	DETECTED	597.3636 m/z @11.92 [CD8117_2.mzXML]	597.3636474609375	11.924949999999999	3.9563166666666665	12.058466666666668	8.102150000000002	9990.0224609375	1394610.5341160889	0	1177	0.1114031345709563	0.5083776389928847	0.01675527798576946	597.3595581054688	597.3641967773438
1252	616.1744995117188	11.291500000000001					1	DETECTED	616.1745 m/z @11.29 [CD8117_2.mzXML]	616.1744995117188	11.291500000000001	11.257516666666668	11.6279	0.37038333333333284	59312.2734375	384310.7331657715	1	1177	0.09775740578395009	4.2990373425462165	8.222847011668275	616.17041015625	616.1758422851562
1253	623.2505493164062	11.813166666666666					1	DETECTED	623.2505 m/z @11.81 [CD8117_2.mzXML]	623.2505493164062	11.813166666666666	11.761783333333334	12.092866666666668	0.33108333333333384	8154.8095703125	76019.70555194106	0	1177	0.09520294317222344	3.221699643204759	5.443399286409518	623.2483520507812	623.2518920898438
1254	626.3512573242188	11.380983333333335					1	DETECTED	626.3513 m/z @11.38 [CD8117_2.mzXML]	626.3512573242188	11.380983333333335	11.366216666666666	12.127233333333333	0.7610166666666665	9880.125	164928.04805664078	0	1177	0.5340090733093863	25.768058690741938	50.536117381483876	626.3511352539062	626.3562622070312
1255	629.1529541015625	1.8624333333333332					1	DETECTED	629.1530 m/z @1.86 [CD8117_2.mzXML]	629.1529541015625	1.8624333333333332	1.8624333333333332	3.90945	2.047016666666667	17276.654296875	436376.92806777975	0	1177	0.45413685257693137	null	null	629.1475219726562	629.15478515625
1256	637.0930786132812	9.9428					1	DETECTED	637.0931 m/z @9.94 [CD8117_2.mzXML]	637.0930786132812	9.9428	9.664733333333334	10.115116666666667	0.4503833333333329	4186.73388671875	48565.19289453127	0	1177	0.15261169196265634	0.8098477583313372	0.6196955166626744	637.0869750976562	637.0936279296875
1257	651.1341552734375	1.8624333333333332					1	DETECTED	651.1342 m/z @1.86 [CD8117_2.mzXML]	651.1341552734375	1.8624333333333332	1.8343166666666666	12.628350000000001	10.794033333333335	17396.939453125	1103866.6626049806	0	1177	0.4603952072955857	6.783539603419527	8.17547726154456	651.1323852539062	651.1422729492188
1258	673.1160888671875	1.8763166666666666					1	DETECTED	673.1161 m/z @1.88 [CD8117_2.mzXML]	673.1160888671875	1.8763166666666666	1.1394	18.438666666666666	17.299266666666668	8965.97265625	2422701.8007391966	0	1177	0.43825068610216955	11.737600361868145	22.475200723736286	673.1124267578125	673.1205444335938
1259	680.2732543945312	11.924949999999999					1	DETECTED	680.2733 m/z @11.92 [CD8117_2.mzXML]	680.2732543945312	11.924949999999999	11.908966666666666	12.008049999999999	0.09908333333333275	2841.3388671875	12365.721566222992	0	1177	0.06304333547741692	3.099582898853058	5.199165797706116	680.2677612304688	680.2732543945312
1260	701.5567626953125	12.5625					1	DETECTED	701.5568 m/z @12.56 [CD8117_2.mzXML]	701.5567626953125	12.5625	10.453	15.027566666666667	4.574566666666668	14796.7392578125	813595.1498494867	0	1177	0.5247262119882024	1.0515602419461652	3.066720609571237	701.55419921875	701.5628051757812
1261	703.57275390625	13.072166666666668					1	DETECTED	703.5728 m/z @13.07 [CD8117_2.mzXML]	703.57275390625	13.072166666666668	2.50385	15.166383333333332	12.662533333333332	16978.17578125	1863841.2678665456	0	1177	0.21566511225807794	0.5956296813562793	1.7184471162035515	703.5651245117188	703.580322265625
1262	715.889892578125	9.373600000000001					1	DETECTED	715.8899 m/z @9.37 [CD8117_2.mzXML]	715.889892578125	9.373600000000001	9.3246	9.612333333333334	0.2877333333333336	5766.5439453125	42582.06692526257	0	1177	0.059286991497957686	2.9360544217686346	4.872108843537269	715.8804931640625	715.893310546875
1263	722.5261840820312	12.866666666666667					1	DETECTED	722.5262 m/z @12.87 [CD8117_2.mzXML]	722.5261840820312	12.866666666666667	12.329033333333333	16.695333333333334	4.366300000000001	5610.08056640625	491864.6455498353	0	1177	0.6447108079903519	4.060667121334239	7.121334242668479	722.5205078125	722.5281372070312
1264	732.5493774414062	12.59525					1	DETECTED	732.5494 m/z @12.60 [CD8117_2.mzXML]	732.5493774414062	12.59525	12.262616666666666	14.377433333333332	2.114816666666666	3204.16748046875	244918.80564828502	0	1177	1.3223907139372244	3.178900691452044	5.357801382904088	732.5419921875	732.5589599609375
1265	758.5672607421875	12.59525					1	DETECTED	758.5673 m/z @12.60 [CD8117_2.mzXML]	758.5672607421875	12.59525	11.441133333333333	15.97765	4.536516666666667	124255.21875	7883551.99256955	1	1177	0.8536970870840115	1.6038943238337502	2.8264622174816	758.5584716796875	758.5723266601562
1266	760.5824584960938	12.679300000000001					1	DETECTED	760.5825 m/z @12.68 [CD8117_2.mzXML]	760.5824584960938	12.679300000000001	12.430900000000001	15.218666666666667	2.7877666666666663	45083.00390625	1998049.9037656852	0	1177	0.2801956114606803	5.052397627802919	9.343843415249818	760.5803833007812	760.5863037109375
1267	782.56689453125	12.59525					1	DETECTED	782.5669 m/z @12.60 [CD8117_2.mzXML]	782.56689453125	12.59525	9.712883333333334	15.523366666666668	5.810483333333334	70664.8203125	2755817.120362547	0	1177	0.30109916255916325	1.7027302123412347	2.635182647265908	782.56396484375	782.572021484375
1268	784.5822143554688	12.679300000000001					1	DETECTED	784.5822 m/z @12.68 [CD8117_2.mzXML]	784.5822143554688	12.679300000000001	11.941216666666666	15.010950000000001	3.0697333333333354	33885.53515625	1849109.3721122132	0	1177	0.38382374384483775	2.0207410335020897	2.4487993336364746	784.5804443359375	784.5868530273438
1269	786.5985107421875	12.59525					1	DETECTED	786.5985 m/z @12.60 [CD8117_2.mzXML]	786.5985107421875	12.59525	11.744533333333333	15.45125	3.706716666666667	44961.0234375	2577535.835402438	0	1177	1.0996578835179047	1.7721540698921872	3.4312886431340464	786.5946044921875	786.6072387695312
1270	806.5693359375	13.41145					1	DETECTED	806.5693 m/z @13.41 [CD8117_2.mzXML]	806.5693359375	13.41145	11.779333333333334	14.943016666666667	3.163683333333333	13995.8818359375	749102.2737752384	0	1177	1.2991633662637962	0.9691964422477968	6.849545740675772	806.5634765625	806.5723876953125
1271	808.5816040039062	12.59525					1	DETECTED	808.5816 m/z @12.60 [CD8117_2.mzXML]	808.5816040039062	12.59525	8.3302	14.77715	6.446950000000001	10713.1142578125	871977.1654662174	0	1177	1.4231046310842626	0.7557883260454157	0.5115766520908314	808.5775756835938	808.588134765625
1272	810.5982055664062	12.59525					1	DETECTED	810.5982 m/z @12.60 [CD8117_2.mzXML]	810.5982055664062	12.59525	2.6130666666666666	14.658816666666667	12.04575	27354.064453125	2204431.4125779714	0	1177	0.47083625638358484	2.3270353412541227	2.6038083529703293	810.5941772460938	810.605224609375
